# Supplementary material for: Inferring Correlation Networks from Genomic Survey Data
Source: PLoS Comput Biol. 2012 Sep 20;8(9):e1002687. doi: 10.1371/journal.pcbi.1002687 (PMC3447976; doi:10.1371/journal.pcbi.1002687)
Supplement: Dataset S1 — Correlation values for all HMP body sites inferred using both Pearson and SparCC from real and shuffled data. (ZIP) [file pcbi.1002687.s001.zip]

Archive with 144 entries (144 files):
- Anterior nares_Rho_matrix.txt
- Anterior nares_Rho_matrix_shuffled.txt
- Anterior nares_Rho_pairs.csv
- Anterior nares_Rho_pairs_shuffled.csv
- Anterior nares_sparse_matrix.txt
- Anterior nares_sparse_matrix_shuffled.txt
- Anterior nares_sparse_pairs.csv
- Anterior nares_sparse_pairs_shuffled.csv
- Buccal mucosa_Rho_matrix.txt
- Buccal mucosa_Rho_matrix_shuffled.txt
- Buccal mucosa_Rho_pairs.csv
- Buccal mucosa_Rho_pairs_shuffled.csv
- Buccal mucosa_sparse_matrix.txt
- Buccal mucosa_sparse_matrix_shuffled.txt
- Buccal mucosa_sparse_pairs.csv
- Buccal mucosa_sparse_pairs_shuffled.csv
- Hard palate_Rho_matrix.txt
- Hard palate_Rho_matrix_shuffled.txt
- Hard palate_Rho_pairs.csv
- Hard palate_Rho_pairs_shuffled.csv
- Hard palate_sparse_matrix.txt
- Hard palate_sparse_matrix_shuffled.txt
- Hard palate_sparse_pairs.csv
- Hard palate_sparse_pairs_shuffled.csv
- Keratinized gingiva_Rho_matrix.txt
- Keratinized gingiva_Rho_matrix_shuffled.txt
- Keratinized gingiva_Rho_pairs.csv
- Keratinized gingiva_Rho_pairs_shuffled.csv
- Keratinized gingiva_sparse_matrix.txt
- Keratinized gingiva_sparse_matrix_shuffled.txt
- Keratinized gingiva_sparse_pairs.csv
- Keratinized gingiva_sparse_pairs_shuffled.csv
- L_Antecubital fossa_Rho_matrix.txt
- L_Antecubital fossa_Rho_matrix_shuffled.txt
- L_Antecubital fossa_Rho_pairs.csv
- L_Antecubital fossa_Rho_pairs_shuffled.csv
- L_Antecubital fossa_sparse_matrix.txt
- L_Antecubital fossa_sparse_matrix_shuffled.txt
- L_Antecubital fossa_sparse_pairs.csv
- L_Antecubital fossa_sparse_pairs_shuffled.csv
- L_Retroauricular crease_Rho_matrix.txt
- L_Retroauricular crease_Rho_matrix_shuffled.txt
- L_Retroauricular crease_Rho_pairs.csv
- L_Retroauricular crease_Rho_pairs_shuffled.csv
- L_Retroauricular crease_sparse_matrix.txt
- L_Retroauricular crease_sparse_matrix_shuffled.txt
- L_Retroauricular crease_sparse_pairs.csv
- L_Retroauricular crease_sparse_pairs_shuffled.csv
- Mid vagina_Rho_matrix.txt
- Mid vagina_Rho_matrix_shuffled.txt
- Mid vagina_Rho_pairs.csv
- Mid vagina_Rho_pairs_shuffled.csv
- Mid vagina_sparse_matrix.txt
- Mid vagina_sparse_matrix_shuffled.txt
- Mid vagina_sparse_pairs.csv
- Mid vagina_sparse_pairs_shuffled.csv
- Palatine Tonsils_Rho_matrix.txt
- Palatine Tonsils_Rho_matrix_shuffled.txt
- Palatine Tonsils_Rho_pairs.csv
- Palatine Tonsils_Rho_pairs_shuffled.csv
- Palatine Tonsils_sparse_matrix.txt
- Palatine Tonsils_sparse_matrix_shuffled.txt
- Palatine Tonsils_sparse_pairs.csv
- Palatine Tonsils_sparse_pairs_shuffled.csv
- Posterior fornix_Rho_matrix.txt
- Posterior fornix_Rho_matrix_shuffled.txt
- Posterior fornix_Rho_pairs.csv
- Posterior fornix_Rho_pairs_shuffled.csv
- Posterior fornix_sparse_matrix.txt
- Posterior fornix_sparse_matrix_shuffled.txt
- Posterior fornix_sparse_pairs.csv
- Posterior fornix_sparse_pairs_shuffled.csv
- R_Antecubital fossa_Rho_matrix.txt
- R_Antecubital fossa_Rho_matrix_shuffled.txt
- R_Antecubital fossa_Rho_pairs.csv
- R_Antecubital fossa_Rho_pairs_shuffled.csv
- R_Antecubital fossa_sparse_matrix.txt
- R_Antecubital fossa_sparse_matrix_shuffled.txt
- R_Antecubital fossa_sparse_pairs.csv
- R_Antecubital fossa_sparse_pairs_shuffled.csv
- R_Retroauricular crease_Rho_matrix.txt
- R_Retroauricular crease_Rho_matrix_shuffled.txt
- R_Retroauricular crease_Rho_pairs.csv
- R_Retroauricular crease_Rho_pairs_shuffled.csv
- R_Retroauricular crease_sparse_matrix.txt
- R_Retroauricular crease_sparse_matrix_shuffled.txt
- R_Retroauricular crease_sparse_pairs.csv
- R_Retroauricular crease_sparse_pairs_shuffled.csv
- Saliva_Rho_matrix.txt
- Saliva_Rho_matrix_shuffled.txt
- Saliva_Rho_pairs.csv
- Saliva_Rho_pairs_shuffled.csv
- Saliva_sparse_matrix.txt
- Saliva_sparse_matrix_shuffled.txt
- Saliva_sparse_pairs.csv
- Saliva_sparse_pairs_shuffled.csv
- Stool_Rho_matrix.txt
- Stool_Rho_matrix_shuffled.txt
- Stool_Rho_pairs.csv
- Stool_Rho_pairs_shuffled.csv
- Stool_sparse_matrix.txt
- Stool_sparse_matrix_shuffled.txt
- Stool_sparse_pairs.csv
- Stool_sparse_pairs_shuffled.csv
- Subgingival plaque_Rho_matrix.txt
- Subgingival plaque_Rho_matrix_shuffled.txt
- Subgingival plaque_Rho_pairs.csv
- Subgingival plaque_Rho_pairs_shuffled.csv
- Subgingival plaque_sparse_matrix.txt
- Subgingival plaque_sparse_matrix_shuffled.txt
- Subgingival plaque_sparse_pairs.csv
- Subgingival plaque_sparse_pairs_shuffled.csv
- Supragingival plaque_Rho_matrix.txt
- Supragingival plaque_Rho_matrix_shuffled.txt
- Supragingival plaque_Rho_pairs.csv
- Supragingival plaque_Rho_pairs_shuffled.csv
- Supragingival plaque_sparse_matrix.txt
- Supragingival plaque_sparse_matrix_shuffled.txt
- Supragingival plaque_sparse_pairs.csv
- Supragingival plaque_sparse_pairs_shuffled.csv
- Throat_Rho_matrix.txt
- Throat_Rho_matrix_shuffled.txt
- Throat_Rho_pairs.csv
- Throat_Rho_pairs_shuffled.csv
- Throat_sparse_matrix.txt
- Throat_sparse_matrix_shuffled.txt
- Throat_sparse_pairs.csv
- Throat_sparse_pairs_shuffled.csv
- Tongue dorsum_Rho_matrix.txt
- Tongue dorsum_Rho_matrix_shuffled.txt
- Tongue dorsum_Rho_pairs.csv
- Tongue dorsum_Rho_pairs_shuffled.csv
- Tongue dorsum_sparse_matrix.txt
- Tongue dorsum_sparse_matrix_shuffled.txt
- Tongue dorsum_sparse_pairs.csv
- Tongue dorsum_sparse_pairs_shuffled.csv
- Vaginal introitus_Rho_matrix.txt
- Vaginal introitus_Rho_matrix_shuffled.txt
- Vaginal introitus_Rho_pairs.csv
- Vaginal introitus_Rho_pairs_shuffled.csv
- Vaginal introitus_sparse_matrix.txt
- Vaginal introitus_sparse_matrix_shuffled.txt
- Vaginal introitus_sparse_pairs.csv
- Vaginal introitus_sparse_pairs_shuffled.csv
