# Supplementary material for: Inferring Correlation Networks from Genomic Survey Data
Source: PLoS Comput Biol. 2012 Sep 20;8(9):e1002687. doi: 10.1371/journal.pcbi.1002687 (PMC3447976; doi:10.1371/journal.pcbi.1002687)
Supplement: Dataset S1 — Correlation values for all HMP body sites inferred using both Pearson and SparCC from real and shuffled data. (ZIP) [file pcbi.1002687.s001.zip › Anterior nares_Rho_matrix_shuffled.txt]

OTU_id	1	10	101	103	11	111	114	12	123	13	131	137	14	142	16	169	17	176	18	188	19	2	21	223	226	25	27	3	31	335	353	38	394	4	40	419	42	43	49	5	58	59	6	62	64	66	69	7	70
1	1.000	0.030	0.118	0.012	0.057	0.071	0.023	-0.491	-0.020	0.264	0.187	0.030	0.060	-0.083	0.182	0.028	0.218	0.057	0.069	0.104	0.011	0.079	-0.012	-0.057	0.115	-0.012	-0.017	-0.013	0.175	-0.019	0.192	0.067	0.104	0.210	-0.141	0.144	0.003	-0.114	-0.188	-0.100	-0.014	0.050	0.064	-0.129	0.017	0.150	-0.026	0.087	-0.081
10	0.030	1.000	0.138	0.077	-0.006	-0.013	0.097	-0.130	-0.052	0.047	-0.000	-0.043	0.151	-0.005	-0.023	-0.045	-0.052	-0.038	0.014	0.036	0.032	0.110	0.011	0.178	0.200	-0.019	-0.037	0.013	0.034	0.072	-0.012	0.004	0.031	0.283	-0.066	0.047	-0.029	0.159	-0.026	0.082	0.096	-0.028	0.061	0.000	-0.025	-0.056	0.069	0.020	-0.024
101	0.118	0.138	1.000	0.006	-0.002	0.049	0.045	-0.215	0.003	-0.038	0.081	-0.054	0.044	-0.033	-0.016	0.027	0.189	-0.031	-0.024	0.092	-0.014	0.206	0.057	-0.035	-0.023	0.036	-0.014	-0.041	0.141	0.021	-0.013	-0.001	-0.021	0.079	-0.022	0.063	-0.045	0.066	-0.070	0.039	0.053	-0.022	-0.024	-0.038	0.129	0.018	0.146	-0.022	-0.038
103	0.012	0.077	0.006	1.000	0.000	-0.081	-0.021	-0.046	-0.037	0.279	-0.029	-0.032	0.288	-0.011	0.062	0.002	-0.002	0.011	0.090	-0.009	0.081	-0.038	-0.006	0.052	0.155	-0.020	-0.033	-0.027	0.055	-0.060	-0.017	0.046	-0.009	0.001	-0.041	0.008	0.051	-0.050	0.004	-0.045	0.013	-0.019	0.005	-0.080	0.119	-0.049	-0.045	0.030	-0.039
11	0.057	-0.006	-0.002	0.000	1.000	0.168	0.043	-0.142	0.061	-0.017	0.102	-0.006	-0.027	0.045	-0.028	0.370	0.009	0.073	-0.013	0.035	-0.005	0.082	-0.000	0.018	0.037	-0.002	-0.029	-0.021	-0.006	0.031	0.192	0.030	-0.017	0.020	-0.035	0.075	0.601	0.073	-0.034	0.010	-0.026	0.011	0.209	-0.012	-0.069	0.249	-0.087	0.223	0.104
111	0.071	-0.013	0.049	-0.081	0.168	1.000	-0.039	-0.105	0.004	-0.047	-0.045	-0.014	-0.083	0.006	-0.001	-0.016	0.130	-0.052	0.072	0.023	0.053	0.077	-0.087	-0.014	-0.030	0.121	-0.028	-0.048	-0.003	-0.002	-0.016	0.057	-0.063	0.044	-0.058	0.008	0.040	-0.046	-0.063	-0.036	-0.037	-0.018	-0.002	-0.028	-0.065	0.013	0.054	-0.006	-0.026
114	0.023	0.097	0.045	-0.021	0.043	-0.039	1.000	-0.050	-0.018	-0.061	0.013	-0.011	0.303	-0.016	-0.030	0.395	-0.006	-0.011	-0.010	-0.025	0.016	-0.009	0.088	-0.020	0.030	0.009	-0.019	-0.013	0.060	0.006	0.226	0.022	-0.011	-0.002	-0.038	0.066	-0.025	-0.002	-0.039	-0.002	-0.025	-0.009	-0.012	-0.046	0.146	0.061	-0.069	0.010	-0.014
12	-0.491	-0.130	-0.215	-0.046	-0.142	-0.105	-0.050	1.000	-0.017	-0.147	-0.258	-0.026	-0.125	0.053	-0.107	-0.151	-0.133	-0.065	-0.075	-0.122	-0.105	-0.127	-0.013	-0.111	-0.103	-0.052	-0.074	-0.098	-0.127	-0.084	-0.134	-0.061	-0.083	-0.151	-0.037	-0.195	-0.102	-0.187	-0.197	-0.280	-0.133	-0.041	-0.061	-0.159	-0.095	-0.155	-0.160	-0.133	0.003
123	-0.020	-0.052	0.003	-0.037	0.061	0.004	-0.018	-0.017	1.000	-0.048	0.018	0.084	-0.046	-0.020	-0.024	-0.031	-0.041	0.007	-0.024	-0.025	-0.021	0.205	-0.025	-0.029	-0.025	0.013	-0.011	-0.023	-0.032	-0.037	-0.018	-0.033	-0.021	-0.059	-0.028	0.032	0.060	-0.011	-0.048	-0.003	-0.024	0.026	-0.003	-0.032	-0.065	-0.036	-0.067	0.035	0.542
13	0.264	0.047	-0.038	0.279	-0.017	-0.047	-0.061	-0.147	-0.048	1.000	-0.003	-0.011	0.070	0.018	-0.032	-0.057	0.082	0.157	0.014	-0.052	0.083	-0.051	-0.036	-0.016	0.048	0.027	0.009	-0.016	0.107	-0.022	-0.002	0.052	0.042	0.013	-0.052	0.070	0.021	0.038	-0.043	-0.128	-0.051	-0.031	0.071	-0.039	0.166	-0.005	0.060	-0.052	-0.051
131	0.187	-0.000	0.081	-0.029	0.102	-0.045	0.013	-0.258	0.018	-0.003	1.000	-0.014	0.055	-0.023	-0.042	0.036	0.000	0.008	0.054	0.088	0.228	0.030	0.022	-0.017	0.024	0.027	0.009	0.000	0.058	0.001	-0.018	0.020	0.067	-0.050	-0.051	0.129	-0.013	0.219	-0.107	-0.011	0.024	-0.015	0.105	0.164	0.069	0.268	-0.076	0.197	0.080
137	0.030	-0.043	-0.054	-0.032	-0.006	-0.014	-0.011	-0.026	0.084	-0.011	-0.014	1.000	-0.041	-0.034	0.000	0.045	-0.017	-0.030	0.018	-0.029	-0.043	-0.022	0.054	-0.042	0.001	-0.047	-0.026	0.058	-0.065	-0.049	-0.020	-0.010	-0.027	0.107	-0.028	0.019	-0.038	-0.041	0.058	-0.040	-0.033	0.251	-0.047	-0.036	-0.086	-0.017	-0.072	0.034	0.157
14	0.060	0.151	0.044	0.288	-0.027	-0.083	0.303	-0.125	-0.046	0.070	0.055	-0.041	1.000	0.095	-0.047	0.113	-0.039	0.009	0.068	-0.012	0.101	0.057	0.002	0.056	0.268	0.028	0.095	0.040	0.052	-0.051	-0.020	0.041	-0.026	0.104	0.036	0.049	-0.048	-0.030	-0.055	-0.005	-0.010	-0.021	0.101	-0.071	0.242	0.189	0.051	0.048	-0.032
142	-0.083	-0.005	-0.033	-0.011	0.045	0.006	-0.016	0.053	-0.020	0.018	-0.023	-0.034	0.095	1.000	-0.029	0.095	0.003	-0.010	-0.013	-0.027	0.010	-0.039	0.054	-0.024	-0.004	-0.013	-0.026	-0.018	0.019	-0.021	-0.012	0.036	-0.016	-0.010	-0.042	0.035	0.027	0.043	-0.061	-0.020	-0.014	-0.018	0.212	0.017	0.033	0.046	0.029	-0.043	-0.016
16	0.182	-0.023	-0.016	0.062	-0.028	-0.001	-0.030	-0.107	-0.024	-0.032	-0.042	0.000	-0.047	-0.029	1.000	-0.021	0.010	0.005	-0.026	-0.035	-0.035	0.029	0.133	-0.029	-0.044	-0.031	-0.025	-0.023	-0.029	0.059	-0.022	0.011	0.001	0.061	-0.018	0.010	0.011	-0.055	-0.022	-0.057	-0.032	-0.019	-0.056	-0.050	0.024	-0.030	-0.053	-0.032	-0.024
169	0.028	-0.045	0.027	0.002	0.370	-0.016	0.395	-0.151	-0.031	-0.057	0.036	0.045	0.113	0.095	-0.021	1.000	-0.031	-0.010	0.024	0.038	-0.017	-0.026	-0.033	-0.026	0.014	-0.024	-0.026	-0.021	0.010	-0.048	-0.009	0.014	0.054	0.066	-0.011	0.048	0.302	-0.015	-0.006	-0.011	-0.038	-0.010	0.245	-0.029	0.109	0.007	0.011	-0.031	-0.029
17	0.218	-0.052	0.189	-0.002	0.009	0.130	-0.006	-0.133	-0.041	0.082	0.000	-0.017	-0.039	0.003	0.010	-0.031	1.000	-0.014	-0.038	0.166	0.015	0.276	0.013	-0.020	0.016	-0.010	-0.036	-0.015	0.014	0.063	-0.016	0.148	-0.017	-0.020	-0.051	0.085	0.006	-0.044	-0.035	-0.066	0.052	-0.026	-0.016	-0.012	-0.017	0.110	-0.051	0.153	-0.022
176	0.057	-0.038	-0.031	0.011	0.073	-0.052	-0.011	-0.065	0.007	0.157	0.008	-0.030	0.009	-0.010	0.005	-0.010	-0.014	1.000	0.040	-0.012	0.031	-0.012	0.036	-0.010	-0.017	-0.023	-0.020	-0.003	0.028	-0.011	-0.011	0.071	-0.018	0.081	-0.023	-0.007	0.100	0.138	-0.044	-0.040	0.009	-0.013	-0.026	-0.043	0.219	-0.026	-0.059	-0.018	-0.019
18	0.069	0.014	-0.024	0.090	-0.013	0.072	-0.010	-0.075	-0.024	0.014	0.054	0.018	0.068	-0.013	-0.026	0.024	-0.038	0.040	1.000	0.058	0.206	-0.034	0.054	0.069	0.069	-0.031	-0.028	-0.021	0.017	-0.013	-0.013	0.021	0.059	-0.018	-0.059	0.074	0.002	0.091	-0.025	-0.036	-0.040	0.093	0.094	0.008	-0.024	-0.037	-0.084	0.069	0.007
188	0.104	0.036	0.092	-0.009	0.035	0.023	-0.025	-0.122	-0.025	-0.052	0.088	-0.029	-0.012	-0.027	-0.035	0.038	0.166	-0.012	0.058	1.000	0.106	0.036	-0.019	0.010	0.026	0.016	-0.024	-0.029	0.204	-0.041	-0.003	-0.017	0.011	-0.053	-0.015	0.049	-0.026	-0.024	-0.078	0.179	0.039	-0.017	0.116	-0.056	0.065	0.130	-0.033	0.206	-0.006
19	0.011	0.032	-0.014	0.081	-0.005	0.053	0.016	-0.105	-0.021	0.083	0.228	-0.043	0.101	0.010	-0.035	-0.017	0.015	0.031	0.206	0.106	1.000	-0.067	0.095	-0.030	0.018	0.345	-0.030	-0.036	0.123	-0.000	-0.010	0.151	0.096	-0.014	0.021	0.139	0.098	-0.045	0.008	-0.041	-0.053	-0.017	0.072	0.140	0.277	0.005	-0.058	0.005	0.028
2	0.079	0.110	0.206	-0.038	0.082	0.077	-0.009	-0.127	0.205	-0.051	0.030	-0.022	0.057	-0.039	0.029	-0.026	0.276	-0.012	-0.034	0.036	-0.067	1.000	0.077	-0.019	0.051	0.127	-0.024	0.055	0.127	0.121	0.104	-0.037	-0.019	-0.017	-0.088	0.089	0.019	0.055	-0.089	-0.034	0.207	0.036	0.018	-0.044	0.020	0.048	-0.031	0.097	-0.010
21	-0.012	0.011	0.057	-0.006	-0.000	-0.087	0.088	-0.013	-0.025	-0.036	0.022	0.054	0.002	0.054	0.133	-0.033	0.013	0.036	0.054	-0.019	0.095	0.077	1.000	-0.047	0.026	-0.006	-0.045	-0.036	0.104	-0.013	-0.023	0.020	0.006	0.042	0.073	0.027	-0.028	0.111	-0.080	-0.123	-0.030	0.378	-0.050	-0.012	0.004	-0.027	0.010	0.065	0.007
223	-0.057	0.178	-0.035	0.052	0.018	-0.014	-0.020	-0.111	-0.029	-0.016	-0.017	-0.042	0.056	-0.024	-0.029	-0.026	-0.020	-0.010	0.069	0.010	-0.030	-0.019	-0.047	1.000	0.315	-0.032	-0.021	-0.015	-0.008	-0.023	0.024	-0.021	0.399	0.015	-0.002	0.028	-0.023	0.023	0.228	-0.052	-0.016	-0.016	-0.007	0.260	-0.012	0.020	0.001	0.026	-0.023
226	0.115	0.200	-0.023	0.155	0.037	-0.030	0.030	-0.103	-0.025	0.048	0.024	0.001	0.268	-0.004	-0.044	0.014	0.016	-0.017	0.069	0.026	0.018	0.051	0.026	0.315	1.000	-0.010	-0.043	-0.014	0.139	0.117	0.002	0.013	0.282	0.318	-0.053	0.126	-0.002	0.014	0.011	-0.046	0.020	0.004	-0.014	0.046	0.002	-0.032	-0.001	0.013	-0.016
25	-0.012	-0.019	0.036	-0.020	-0.002	0.121	0.009	-0.052	0.013	0.027	0.027	-0.047	0.028	-0.013	-0.031	-0.024	-0.010	-0.023	-0.031	0.016	0.345	0.127	-0.006	-0.032	-0.010	1.000	-0.027	0.008	0.036	-0.037	-0.014	0.133	-0.040	0.006	-0.049	0.006	0.037	-0.076	-0.067	0.076	-0.023	-0.023	-0.017	0.014	0.046	-0.013	-0.066	-0.034	-0.009
27	-0.017	-0.037	-0.014	-0.033	-0.029	-0.028	-0.019	-0.074	-0.011	0.009	0.009	-0.026	0.095	-0.026	-0.025	-0.026	-0.036	-0.020	-0.028	-0.024	-0.030	-0.024	-0.045	-0.021	-0.043	-0.027	1.000	-0.019	-0.042	-0.033	-0.014	-0.043	-0.028	-0.040	-0.012	-0.044	-0.026	0.138	-0.018	-0.085	-0.026	-0.014	-0.041	0.086	0.099	0.330	-0.056	0.032	-0.001
3	-0.013	0.013	-0.041	-0.027	-0.021	-0.048	-0.013	-0.098	-0.023	-0.016	0.000	0.058	0.040	-0.018	-0.023	-0.021	-0.015	-0.003	-0.021	-0.029	-0.036	0.055	-0.036	-0.015	-0.014	0.008	-0.019	1.000	0.037	0.039	-0.007	-0.025	-0.019	-0.044	-0.015	0.005	0.005	0.008	-0.030	0.012	0.068	-0.013	-0.033	0.069	0.030	0.049	-0.046	0.003	-0.010
31	0.175	0.034	0.141	0.055	-0.006	-0.003	0.060	-0.127	-0.032	0.107	0.058	-0.065	0.052	0.019	-0.029	0.010	0.014	0.028	0.017	0.204	0.123	0.127	0.104	-0.008	0.139	0.036	-0.042	0.037	1.000	0.055	-0.004	0.001	0.235	0.076	-0.070	0.081	0.035	0.025	-0.035	-0.062	0.014	-0.028	0.043	-0.073	0.169	0.019	0.017	-0.041	-0.029
335	-0.019	0.072	0.021	-0.060	0.031	-0.002	0.006	-0.084	-0.037	-0.022	0.001	-0.049	-0.051	-0.021	0.059	-0.048	0.063	-0.011	-0.013	-0.041	-0.000	0.121	-0.013	-0.023	0.117	-0.037	-0.033	0.039	0.055	1.000	0.160	0.011	0.017	0.075	-0.047	0.018	0.028	0.093	-0.030	0.118	0.101	-0.024	0.005	-0.034	-0.059	-0.040	-0.054	-0.011	0.003
353	0.192	-0.012	-0.013	-0.017	0.192	-0.016	0.226	-0.134	-0.018	-0.002	-0.018	-0.020	-0.020	-0.012	-0.022	-0.009	-0.016	-0.011	-0.013	-0.003	-0.010	0.104	-0.023	0.024	0.002	-0.014	-0.014	-0.007	-0.004	0.160	1.000	0.041	0.008	-0.005	-0.003	0.040	0.037	0.107	-0.027	-0.026	-0.011	-0.007	-0.022	0.013	-0.035	0.010	-0.052	-0.031	0.019
38	0.067	0.004	-0.001	0.046	0.030	0.057	0.022	-0.061	-0.033	0.052	0.020	-0.010	0.041	0.036	0.011	0.014	0.148	0.071	0.021	-0.017	0.151	-0.037	0.020	-0.021	0.013	0.133	-0.043	-0.025	0.001	0.011	0.041	1.000	-0.023	0.082	-0.068	0.091	0.226	0.010	-0.090	-0.066	-0.007	0.033	-0.020	-0.027	0.121	-0.027	0.083	-0.057	-0.029
394	0.104	0.031	-0.021	-0.009	-0.017	-0.063	-0.011	-0.083	-0.021	0.042	0.067	-0.027	-0.026	-0.016	0.001	0.054	-0.017	-0.018	0.059	0.011	0.096	-0.019	0.006	0.399	0.282	-0.040	-0.028	-0.019	0.235	0.017	0.008	-0.023	1.000	-0.010	-0.035	0.051	-0.039	-0.044	0.084	-0.109	0.014	-0.009	0.090	0.137	0.182	0.005	0.025	-0.061	-0.029
4	0.210	0.283	0.079	0.001	0.020	0.044	-0.002	-0.151	-0.059	0.013	-0.050	0.107	0.104	-0.010	0.061	0.066	-0.020	0.081	-0.018	-0.053	-0.014	-0.017	0.042	0.015	0.318	0.006	-0.040	-0.044	0.076	0.075	-0.005	0.082	-0.010	1.000	-0.049	0.073	-0.033	0.143	-0.094	-0.055	-0.033	-0.041	-0.023	-0.030	0.001	-0.025	0.017	-0.070	-0.046
40	-0.141	-0.066	-0.022	-0.041	-0.035	-0.058	-0.038	-0.037	-0.028	-0.052	-0.051	-0.028	0.036	-0.042	-0.018	-0.011	-0.051	-0.023	-0.059	-0.015	0.021	-0.088	0.073	-0.002	-0.053	-0.049	-0.012	-0.015	-0.070	-0.047	-0.003	-0.068	-0.035	-0.049	1.000	-0.047	-0.034	-0.055	0.111	-0.000	0.080	-0.023	-0.074	-0.067	-0.028	-0.040	0.002	-0.031	-0.006
419	0.144	0.047	0.063	0.008	0.075	0.008	0.066	-0.195	0.032	0.070	0.129	0.019	0.049	0.035	0.010	0.048	0.085	-0.007	0.074	0.049	0.139	0.089	0.027	0.028	0.126	0.006	-0.044	0.005	0.081	0.018	0.040	0.091	0.051	0.073	-0.047	1.000	-0.000	0.074	-0.074	0.026	0.065	-0.007	0.069	0.033	0.080	0.060	-0.017	0.076	-0.011
42	0.003	-0.029	-0.045	0.051	0.601	0.040	-0.025	-0.102	0.060	0.021	-0.013	-0.038	-0.048	0.027	0.011	0.302	0.006	0.100	0.002	-0.026	0.098	0.019	-0.028	-0.023	-0.002	0.037	-0.026	0.005	0.035	0.028	0.037	0.226	-0.039	-0.033	-0.034	-0.000	1.000	-0.038	0.049	0.018	-0.015	-0.025	0.238	-0.049	0.029	0.056	0.018	-0.000	0.054
43	-0.114	0.159	0.066	-0.050	0.073	-0.046	-0.002	-0.187	-0.011	0.038	0.219	-0.041	-0.030	0.043	-0.055	-0.015	-0.044	0.138	0.091	-0.024	-0.045	0.055	0.111	0.023	0.014	-0.076	0.138	0.008	0.025	0.093	0.107	0.010	-0.044	0.143	-0.055	0.074	-0.038	1.000	-0.020	-0.076	0.061	0.057	-0.028	0.131	-0.023	-0.052	-0.017	-0.004	-0.013
49	-0.188	-0.026	-0.070	0.004	-0.034	-0.063	-0.039	-0.197	-0.048	-0.043	-0.107	0.058	-0.055	-0.061	-0.022	-0.006	-0.035	-0.044	-0.025	-0.078	0.008	-0.089	-0.080	0.228	0.011	-0.067	-0.018	-0.030	-0.035	-0.030	-0.027	-0.090	0.084	-0.094	0.111	-0.074	0.049	-0.020	1.000	-0.182	-0.064	-0.030	-0.088	0.012	-0.106	-0.003	-0.018	-0.079	-0.042
5	-0.100	0.082	0.039	-0.045	0.010	-0.036	-0.002	-0.280	-0.003	-0.128	-0.011	-0.040	-0.005	-0.020	-0.057	-0.011	-0.066	-0.040	-0.036	0.179	-0.041	-0.034	-0.123	-0.052	-0.046	0.076	-0.085	0.012	-0.062	0.118	-0.026	-0.066	-0.109	-0.055	-0.000	0.026	0.018	-0.076	-0.182	1.000	0.228	-0.029	0.112	-0.131	-0.079	-0.106	-0.075	-0.052	0.006
58	-0.014	0.096	0.053	0.013	-0.026	-0.037	-0.025	-0.133	-0.024	-0.051	0.024	-0.033	-0.010	-0.014	-0.032	-0.038	0.052	0.009	-0.040	0.039	-0.053	0.207	-0.030	-0.016	0.020	-0.023	-0.026	0.068	0.014	0.101	-0.011	-0.007	0.014	-0.033	0.080	0.065	-0.015	0.061	-0.064	0.228	1.000	-0.023	-0.042	0.012	0.024	-0.027	-0.011	0.017	0.002
59	0.050	-0.028	-0.022	-0.019	0.011	-0.018	-0.009	-0.041	0.026	-0.031	-0.015	0.251	-0.021	-0.018	-0.019	-0.010	-0.026	-0.013	0.093	-0.017	-0.017	0.036	0.378	-0.016	0.004	-0.023	-0.014	-0.013	-0.028	-0.024	-0.007	0.033	-0.009	-0.041	-0.023	-0.007	-0.025	0.057	-0.030	-0.029	-0.023	1.000	-0.019	0.064	-0.042	0.001	-0.040	-0.027	-0.013
6	0.064	0.061	-0.024	0.005	0.209	-0.002	-0.012	-0.061	-0.003	0.071	0.105	-0.047	0.101	0.212	-0.056	0.245	-0.016	-0.026	0.094	0.116	0.072	0.018	-0.050	-0.007	-0.014	-0.017	-0.041	-0.033	0.043	0.005	-0.022	-0.020	0.090	-0.023	-0.074	0.069	0.238	-0.028	-0.088	0.112	-0.042	-0.019	1.000	-0.048	-0.008	-0.015	0.043	0.008	-0.045
62	-0.129	0.000	-0.038	-0.080	-0.012	-0.028	-0.046	-0.159	-0.032	-0.039	0.164	-0.036	-0.071	0.017	-0.050	-0.029	-0.012	-0.043	0.008	-0.056	0.140	-0.044	-0.012	0.260	0.046	0.014	0.086	0.069	-0.073	-0.034	0.013	-0.027	0.137	-0.030	-0.067	0.033	-0.049	0.131	0.012	-0.131	0.012	0.064	-0.048	1.000	0.052	0.206	0.020	0.204	-0.016
64	0.017	-0.025	0.129	0.119	-0.069	-0.065	0.146	-0.095	-0.065	0.166	0.069	-0.086	0.242	0.033	0.024	0.109	-0.017	0.219	-0.024	0.065	0.277	0.020	0.004	-0.012	0.002	0.046	0.099	0.030	0.169	-0.059	-0.035	0.121	0.182	0.001	-0.028	0.080	0.029	-0.023	-0.106	-0.079	0.024	-0.042	-0.008	0.052	1.000	0.090	-0.040	-0.028	0.015
66	0.150	-0.056	0.018	-0.049	0.249	0.013	0.061	-0.155	-0.036	-0.005	0.268	-0.017	0.189	0.046	-0.030	0.007	0.110	-0.026	-0.037	0.130	0.005	0.048	-0.027	0.020	-0.032	-0.013	0.330	0.049	0.019	-0.040	0.010	-0.027	0.005	-0.025	-0.040	0.060	0.056	-0.052	-0.003	-0.106	-0.027	0.001	-0.015	0.206	0.090	1.000	-0.038	0.528	-0.029
69	-0.026	0.069	0.146	-0.045	-0.087	0.054	-0.069	-0.160	-0.067	0.060	-0.076	-0.072	0.051	0.029	-0.053	0.011	-0.051	-0.059	-0.084	-0.033	-0.058	-0.031	0.010	0.001	-0.001	-0.066	-0.056	-0.046	0.017	-0.054	-0.052	0.083	0.025	0.017	0.002	-0.017	0.018	-0.017	-0.018	-0.075	-0.011	-0.040	0.043	0.020	-0.040	-0.038	1.000	0.015	0.002
7	0.087	0.020	-0.022	0.030	0.223	-0.006	0.010	-0.133	0.035	-0.052	0.197	0.034	0.048	-0.043	-0.032	-0.031	0.153	-0.018	0.069	0.206	0.005	0.097	0.065	0.026	0.013	-0.034	0.032	0.003	-0.041	-0.011	-0.031	-0.057	-0.061	-0.070	-0.031	0.076	-0.000	-0.004	-0.079	-0.052	0.017	-0.027	0.008	0.204	-0.028	0.528	0.015	1.000	0.069
70	-0.081	-0.024	-0.038	-0.039	0.104	-0.026	-0.014	0.003	0.542	-0.051	0.080	0.157	-0.032	-0.016	-0.024	-0.029	-0.022	-0.019	0.007	-0.006	0.028	-0.010	0.007	-0.023	-0.016	-0.009	-0.001	-0.010	-0.029	0.003	0.019	-0.029	-0.029	-0.046	-0.006	-0.011	0.054	-0.013	-0.042	0.006	0.002	-0.013	-0.045	-0.016	0.015	-0.029	0.002	0.069	1.000
8	0.066	0.020	-0.004	0.016	-0.000	-0.076	-0.055	0.030	-0.046	0.008	-0.061	-0.011	-0.052	0.016	-0.047	-0.029	0.082	0.202	-0.009	0.014	0.016	0.028	0.034	0.053	0.041	-0.032	-0.061	-0.020	0.206	-0.005	0.006	-0.013	-0.016	-0.005	-0.032	0.017	0.009	0.036	0.019	-0.055	0.066	0.069	0.076	-0.026	0.067	-0.037	-0.104	0.102	-0.028
85	0.000	-0.037	0.016	-0.041	-0.029	-0.047	-0.029	-0.155	-0.030	0.046	0.128	-0.023	0.081	0.059	0.045	-0.026	0.103	-0.024	0.009	0.014	0.347	0.109	-0.068	-0.031	-0.015	0.024	-0.008	-0.019	0.009	0.177	-0.013	0.014	-0.020	-0.046	-0.015	0.169	0.006	-0.067	-0.010	0.020	-0.025	-0.017	0.028	0.138	0.174	0.026	-0.066	-0.008	-0.000
86	0.043	0.046	0.080	0.046	0.287	-0.008	0.436	-0.189	0.121	-0.060	-0.009	-0.016	0.104	0.019	0.081	0.626	-0.031	0.014	0.007	-0.036	-0.034	0.065	0.101	-0.012	0.061	-0.017	-0.026	-0.034	-0.003	-0.003	-0.008	0.025	-0.010	0.139	-0.048	0.054	0.241	-0.025	-0.064	-0.042	-0.018	-0.015	0.060	-0.001	0.150	0.022	-0.042	0.057	-0.028
9	-0.098	0.092	-0.040	-0.080	-0.015	-0.056	0.064	-0.001	-0.057	-0.048	0.131	-0.015	0.009	0.378	-0.042	0.117	0.047	0.145	-0.015	0.021	0.020	0.254	0.038	-0.003	0.062	0.005	-0.040	0.061	0.072	0.201	-0.018	0.015	-0.012	-0.047	-0.039	0.056	-0.038	0.107	0.072	0.008	0.183	0.005	0.084	-0.030	-0.028	0.010	-0.107	0.024	-0.006
91	-0.106	-0.047	0.047	-0.007	-0.044	-0.099	-0.004	-0.209	-0.060	-0.036	0.133	-0.006	-0.034	-0.028	-0.057	0.011	-0.032	0.029	0.052	-0.049	-0.029	-0.133	0.142	-0.056	-0.049	0.117	-0.051	-0.014	-0.044	0.017	-0.047	0.074	-0.073	0.007	-0.006	-0.032	-0.067	-0.018	-0.011	0.061	-0.061	-0.034	-0.110	-0.032	-0.075	-0.064	-0.068	0.040	-0.039
[truncated: 5 more columns]
