# Supplementary material for: Inferring Correlation Networks from Genomic Survey Data
Source: PLoS Comput Biol. 2012 Sep 20;8(9):e1002687. doi: 10.1371/journal.pcbi.1002687 (PMC3447976; doi:10.1371/journal.pcbi.1002687)
Supplement: Dataset S1 — Correlation values for all HMP body sites inferred using both Pearson and SparCC from real and shuffled data. (ZIP) [file pcbi.1002687.s001.zip › Anterior nares_Rho_pairs.csv]

Weight	From_OTU	To_OTU	From_lineage	To_lineage	From_lineage_short	To_lineage_short
0.98	131	38	Root(100);Bacteria(100);"Proteobacteria"(100);Betaproteobacteria(100);Burkholderiales(100);Comamonadaceae(99);Roseateles(99);	Root(100);Bacteria(100);"Bacteroidetes"(100);"Bacteroidia"(100);"Bacteroidales"(100);"Porphyromonadaceae"(100);Parabacteroides(69);	Comamonadaceae(99);Roseateles(99);	"Porphyromonadaceae"(100);Parabacteroides(69);
0.98	123	226	Root(100);Bacteria(100);"Firmicutes"(100);"Clostridia"(100);Clostridiales(100);unclassified(99);unclassified(99);	Root(100);Bacteria(100);"Firmicutes"(100);"Clostridia"(100);Clostridiales(100);"Peptostreptococcaceae"(100);Sporacetigenium(100);	"Clostridia"(100);Clostridiales(100);	"Peptostreptococcaceae"(100);Sporacetigenium(100);
0.97	17	31	Root(100);Bacteria(100);"Bacteroidetes"(100);"Bacteroidia"(100);"Bacteroidales"(100);Bacteroidaceae(100);Bacteroides(100);	Root(100);Bacteria(100);"Bacteroidetes"(100);"Bacteroidia"(100);"Bacteroidales"(100);Bacteroidaceae(100);Bacteroides(100);	Bacteroidaceae(100);Bacteroides(100);	Bacteroidaceae(100);Bacteroides(100);
0.96	131	10	Root(100);Bacteria(100);"Proteobacteria"(100);Betaproteobacteria(100);Burkholderiales(100);Comamonadaceae(99);Roseateles(99);	Root(100);Bacteria(100);"Bacteroidetes"(100);"Bacteroidia"(100);"Bacteroidales"(100);"Prevotellaceae"(100);Prevotella(100);	Comamonadaceae(99);Roseateles(99);	"Prevotellaceae"(100);Prevotella(100);
0.95	10	38	Root(100);Bacteria(100);"Bacteroidetes"(100);"Bacteroidia"(100);"Bacteroidales"(100);"Prevotellaceae"(100);Prevotella(100);	Root(100);Bacteria(100);"Bacteroidetes"(100);"Bacteroidia"(100);"Bacteroidales"(100);"Porphyromonadaceae"(100);Parabacteroides(69);	"Prevotellaceae"(100);Prevotella(100);	"Porphyromonadaceae"(100);Parabacteroides(69);
0.91	131	11	Root(100);Bacteria(100);"Proteobacteria"(100);Betaproteobacteria(100);Burkholderiales(100);Comamonadaceae(99);Roseateles(99);	Root(100);Bacteria(100);"Firmicutes"(100);"Bacilli"(100);Bacillales(100);"Staphylococcaceae"(100);Gemella(100);	Comamonadaceae(99);Roseateles(99);	"Staphylococcaceae"(100);Gemella(100);
0.89	11	38	Root(100);Bacteria(100);"Firmicutes"(100);"Bacilli"(100);Bacillales(100);"Staphylococcaceae"(100);Gemella(100);	Root(100);Bacteria(100);"Bacteroidetes"(100);"Bacteroidia"(100);"Bacteroidales"(100);"Porphyromonadaceae"(100);Parabacteroides(69);	"Staphylococcaceae"(100);Gemella(100);	"Porphyromonadaceae"(100);Parabacteroides(69);
0.89	27	42	Root(100);Bacteria(100);"Bacteroidetes"(100);"Bacteroidia"(100);"Bacteroidales"(100);Bacteroidaceae(100);Bacteroides(100);	Root(100);Bacteria(100);"Firmicutes"(100);"Clostridia"(100);Clostridiales(100);"Ruminococcaceae"(100);unclassified(100);	Bacteroidaceae(100);Bacteroides(100);	Clostridiales(100);"Ruminococcaceae"(100);
0.87	11	10	Root(100);Bacteria(100);"Firmicutes"(100);"Bacilli"(100);Bacillales(100);"Staphylococcaceae"(100);Gemella(100);	Root(100);Bacteria(100);"Bacteroidetes"(100);"Bacteroidia"(100);"Bacteroidales"(100);"Prevotellaceae"(100);Prevotella(100);	"Staphylococcaceae"(100);Gemella(100);	"Prevotellaceae"(100);Prevotella(100);
0.82	137	85	Root(100);Bacteria(100);"Proteobacteria"(100);Betaproteobacteria(100);Neisseriales(100);Neisseriaceae(100);Stenoxybacter(69);	Root(100);Bacteria(100);"Proteobacteria"(100);Betaproteobacteria(100);Neisseriales(100);Neisseriaceae(100);unclassified(100);	Neisseriaceae(100);Stenoxybacter(69);	Neisseriales(100);Neisseriaceae(100);
0.81	42	59	Root(100);Bacteria(100);"Firmicutes"(100);"Clostridia"(100);Clostridiales(100);"Ruminococcaceae"(100);unclassified(100);	Root(100);Bacteria(100);"Bacteroidetes"(100);"Bacteroidia"(100);"Bacteroidales"(100);"Porphyromonadaceae"(100);Parabacteroides(100);	Clostridiales(100);"Ruminococcaceae"(100);	"Porphyromonadaceae"(100);Parabacteroides(100);
0.79	10	14	Root(100);Bacteria(100);"Bacteroidetes"(100);"Bacteroidia"(100);"Bacteroidales"(100);"Prevotellaceae"(100);Prevotella(100);	Root(100);Bacteria(100);"Actinobacteria"(100);Actinobacteria(100);Actinomycetales(100);Actinomycetaceae(100);Actinomyces(100);	"Prevotellaceae"(100);Prevotella(100);	Actinomycetaceae(100);Actinomyces(100);
0.79	27	59	Root(100);Bacteria(100);"Bacteroidetes"(100);"Bacteroidia"(100);"Bacteroidales"(100);Bacteroidaceae(100);Bacteroides(100);	Root(100);Bacteria(100);"Bacteroidetes"(100);"Bacteroidia"(100);"Bacteroidales"(100);"Porphyromonadaceae"(100);Parabacteroides(100);	Bacteroidaceae(100);Bacteroides(100);	"Porphyromonadaceae"(100);Parabacteroides(100);
0.77	131	14	Root(100);Bacteria(100);"Proteobacteria"(100);Betaproteobacteria(100);Burkholderiales(100);Comamonadaceae(99);Roseateles(99);	Root(100);Bacteria(100);"Actinobacteria"(100);Actinobacteria(100);Actinomycetales(100);Actinomycetaceae(100);Actinomyces(100);	Comamonadaceae(99);Roseateles(99);	Actinomycetaceae(100);Actinomyces(100);
0.77	38	14	Root(100);Bacteria(100);"Bacteroidetes"(100);"Bacteroidia"(100);"Bacteroidales"(100);"Porphyromonadaceae"(100);Parabacteroides(69);	Root(100);Bacteria(100);"Actinobacteria"(100);Actinobacteria(100);Actinomycetales(100);Actinomycetaceae(100);Actinomyces(100);	"Porphyromonadaceae"(100);Parabacteroides(69);	Actinomycetaceae(100);Actinomyces(100);
0.77	66	38	Root(100);Bacteria(100);"Firmicutes"(100);"Clostridia"(100);Clostridiales(100);Veillonellaceae(100);Dialister(100);	Root(100);Bacteria(100);"Bacteroidetes"(100);"Bacteroidia"(100);"Bacteroidales"(100);"Porphyromonadaceae"(100);Parabacteroides(69);	Veillonellaceae(100);Dialister(100);	"Porphyromonadaceae"(100);Parabacteroides(69);
0.76	131	66	Root(100);Bacteria(100);"Proteobacteria"(100);Betaproteobacteria(100);Burkholderiales(100);Comamonadaceae(99);Roseateles(99);	Root(100);Bacteria(100);"Firmicutes"(100);"Clostridia"(100);Clostridiales(100);Veillonellaceae(100);Dialister(100);	Comamonadaceae(99);Roseateles(99);	Veillonellaceae(100);Dialister(100);
0.74	11	14	Root(100);Bacteria(100);"Firmicutes"(100);"Bacilli"(100);Bacillales(100);"Staphylococcaceae"(100);Gemella(100);	Root(100);Bacteria(100);"Actinobacteria"(100);Actinobacteria(100);Actinomycetales(100);Actinomycetaceae(100);Actinomyces(100);	"Staphylococcaceae"(100);Gemella(100);	Actinomycetaceae(100);Actinomyces(100);
0.74	4	6	Root(100);Bacteria(100);"Firmicutes"(100);"Clostridia"(100);Clostridiales(100);Veillonellaceae(100);Veillonella(95);	Root(100);Bacteria(100);"Firmicutes"(100);"Bacilli"(100);"Lactobacillales"(100);Streptococcaceae(100);Streptococcus(100);	Veillonellaceae(100);Veillonella(95);	Streptococcaceae(100);Streptococcus(100);
0.73	66	10	Root(100);Bacteria(100);"Firmicutes"(100);"Clostridia"(100);Clostridiales(100);Veillonellaceae(100);Dialister(100);	Root(100);Bacteria(100);"Bacteroidetes"(100);"Bacteroidia"(100);"Bacteroidales"(100);"Prevotellaceae"(100);Prevotella(100);	Veillonellaceae(100);Dialister(100);	"Prevotellaceae"(100);Prevotella(100);
0.70	66	11	Root(100);Bacteria(100);"Firmicutes"(100);"Clostridia"(100);Clostridiales(100);Veillonellaceae(100);Dialister(100);	Root(100);Bacteria(100);"Firmicutes"(100);"Bacilli"(100);Bacillales(100);"Staphylococcaceae"(100);Gemella(100);	Veillonellaceae(100);Dialister(100);	"Staphylococcaceae"(100);Gemella(100);
0.68	25	9	Root(100);Bacteria(100);"Bacteroidetes"(97);"Bacteroidia"(59);"Bacteroidales"(59);unclassified(59);unclassified(59);	Root(100);Bacteria(100);"Fusobacteria"(100);"Fusobacteria"(100);"Fusobacteriales"(100);"Fusobacteriaceae"(100);Fusobacterium(100);	"Bacteroidia"(59);"Bacteroidales"(59);	"Fusobacteriaceae"(100);Fusobacterium(100);
0.68	21	18	Root(100);Bacteria(100);"Proteobacteria"(100);Betaproteobacteria(100);Neisseriales(100);Neisseriaceae(100);Neisseria(69);	Root(100);Bacteria(100);"Actinobacteria"(100);Actinobacteria(100);Actinomycetales(100);Micrococcaceae(100);unclassified(97);	Neisseriaceae(100);Neisseria(69);	Actinomycetales(100);Micrococcaceae(100);
0.67	21	14	Root(100);Bacteria(100);"Proteobacteria"(100);Betaproteobacteria(100);Neisseriales(100);Neisseriaceae(100);Neisseria(69);	Root(100);Bacteria(100);"Actinobacteria"(100);Actinobacteria(100);Actinomycetales(100);Actinomycetaceae(100);Actinomyces(100);	Neisseriaceae(100);Neisseria(69);	Actinomycetaceae(100);Actinomyces(100);
0.66	176	142	Root(100);Bacteria(100);"Firmicutes"(100);"Clostridia"(100);Clostridiales(100);Incertae_Sedis_XI(100);Anaerococcus(100);	Root(100);Bacteria(100);"Firmicutes"(100);"Clostridia"(100);Clostridiales(100);Incertae_Sedis_XI(100);Anaerococcus(100);	Incertae_Sedis_XI(100);Anaerococcus(100);	Incertae_Sedis_XI(100);Anaerococcus(100);
0.65	21	10	Root(100);Bacteria(100);"Proteobacteria"(100);Betaproteobacteria(100);Neisseriales(100);Neisseriaceae(100);Neisseria(69);	Root(100);Bacteria(100);"Bacteroidetes"(100);"Bacteroidia"(100);"Bacteroidales"(100);"Prevotellaceae"(100);Prevotella(100);	Neisseriaceae(100);Neisseria(69);	"Prevotellaceae"(100);Prevotella(100);
0.63	142	353	Root(100);Bacteria(100);"Firmicutes"(100);"Clostridia"(100);Clostridiales(100);Incertae_Sedis_XI(100);Anaerococcus(100);	Root(100);Bacteria(100);"Bacteroidetes"(100);"Bacteroidia"(100);"Bacteroidales"(100);"Porphyromonadaceae"(100);Porphyromonas(100);	Incertae_Sedis_XI(100);Anaerococcus(100);	"Porphyromonadaceae"(100);Porphyromonas(100);
0.63	21	11	Root(100);Bacteria(100);"Proteobacteria"(100);Betaproteobacteria(100);Neisseriales(100);Neisseriaceae(100);Neisseria(69);	Root(100);Bacteria(100);"Firmicutes"(100);"Bacilli"(100);Bacillales(100);"Staphylococcaceae"(100);Gemella(100);	Neisseriaceae(100);Neisseria(69);	"Staphylococcaceae"(100);Gemella(100);
0.62	131	21	Root(100);Bacteria(100);"Proteobacteria"(100);Betaproteobacteria(100);Burkholderiales(100);Comamonadaceae(99);Roseateles(99);	Root(100);Bacteria(100);"Proteobacteria"(100);Betaproteobacteria(100);Neisseriales(100);Neisseriaceae(100);Neisseria(69);	Comamonadaceae(99);Roseateles(99);	Neisseriaceae(100);Neisseria(69);
0.61	21	38	Root(100);Bacteria(100);"Proteobacteria"(100);Betaproteobacteria(100);Neisseriales(100);Neisseriaceae(100);Neisseria(69);	Root(100);Bacteria(100);"Bacteroidetes"(100);"Bacteroidia"(100);"Bacteroidales"(100);"Porphyromonadaceae"(100);Parabacteroides(69);	Neisseriaceae(100);Neisseria(69);	"Porphyromonadaceae"(100);Parabacteroides(69);
0.61	176	353	Root(100);Bacteria(100);"Firmicutes"(100);"Clostridia"(100);Clostridiales(100);Incertae_Sedis_XI(100);Anaerococcus(100);	Root(100);Bacteria(100);"Bacteroidetes"(100);"Bacteroidia"(100);"Bacteroidales"(100);"Porphyromonadaceae"(100);Porphyromonas(100);	Incertae_Sedis_XI(100);Anaerococcus(100);	"Porphyromonadaceae"(100);Porphyromonas(100);
0.60	353	103	Root(100);Bacteria(100);"Bacteroidetes"(100);"Bacteroidia"(100);"Bacteroidales"(100);"Porphyromonadaceae"(100);Porphyromonas(100);	Root(100);Bacteria(100);"Firmicutes"(100);"Clostridia"(100);Clostridiales(100);Incertae_Sedis_XI(100);Finegoldia(100);	"Porphyromonadaceae"(100);Porphyromonas(100);	Incertae_Sedis_XI(100);Finegoldia(100);
0.59	27	31	Root(100);Bacteria(100);"Bacteroidetes"(100);"Bacteroidia"(100);"Bacteroidales"(100);Bacteroidaceae(100);Bacteroides(100);	Root(100);Bacteria(100);"Bacteroidetes"(100);"Bacteroidia"(100);"Bacteroidales"(100);Bacteroidaceae(100);Bacteroides(100);	Bacteroidaceae(100);Bacteroides(100);	Bacteroidaceae(100);Bacteroides(100);
0.59	188	101	Root(100);Bacteria(100);"Actinobacteria"(100);Actinobacteria(100);Actinomycetales(100);Corynebacteriaceae(100);Corynebacterium(100);	Root(100);Bacteria(100);"Actinobacteria"(100);Actinobacteria(100);Actinomycetales(100);Corynebacteriaceae(100);Corynebacterium(100);	Corynebacteriaceae(100);Corynebacterium(100);	Corynebacteriaceae(100);Corynebacterium(100);
0.59	27	17	Root(100);Bacteria(100);"Bacteroidetes"(100);"Bacteroidia"(100);"Bacteroidales"(100);Bacteroidaceae(100);Bacteroides(100);	Root(100);Bacteria(100);"Bacteroidetes"(100);"Bacteroidia"(100);"Bacteroidales"(100);Bacteroidaceae(100);Bacteroides(100);	Bacteroidaceae(100);Bacteroides(100);	Bacteroidaceae(100);Bacteroides(100);
0.56	142	103	Root(100);Bacteria(100);"Firmicutes"(100);"Clostridia"(100);Clostridiales(100);Incertae_Sedis_XI(100);Anaerococcus(100);	Root(100);Bacteria(100);"Firmicutes"(100);"Clostridia"(100);Clostridiales(100);Incertae_Sedis_XI(100);Finegoldia(100);	Incertae_Sedis_XI(100);Anaerococcus(100);	Incertae_Sedis_XI(100);Finegoldia(100);
0.56	4	13	Root(100);Bacteria(100);"Firmicutes"(100);"Clostridia"(100);Clostridiales(100);Veillonellaceae(100);Veillonella(95);	Root(100);Bacteria(100);"Firmicutes"(100);"Bacilli"(100);"Lactobacillales"(100);unclassified(98);unclassified(98);	Veillonellaceae(100);Veillonella(95);	"Bacilli"(100);"Lactobacillales"(100);
0.55	66	14	Root(100);Bacteria(100);"Firmicutes"(100);"Clostridia"(100);Clostridiales(100);Veillonellaceae(100);Dialister(100);	Root(100);Bacteria(100);"Actinobacteria"(100);Actinobacteria(100);Actinomycetales(100);Actinomycetaceae(100);Actinomyces(100);	Veillonellaceae(100);Dialister(100);	Actinomycetaceae(100);Actinomyces(100);
0.54	7	9	Root(100);Bacteria(100);"Bacteroidetes"(100);"Bacteroidia"(100);"Bacteroidales"(100);"Porphyromonadaceae"(100);Porphyromonas(100);	Root(100);Bacteria(100);"Fusobacteria"(100);"Fusobacteria"(100);"Fusobacteriales"(100);"Fusobacteriaceae"(100);Fusobacterium(100);	"Porphyromonadaceae"(100);Porphyromonas(100);	"Fusobacteriaceae"(100);Fusobacterium(100);
0.53	43	64	Root(100);Bacteria(100);"Firmicutes"(100);"Clostridia"(100);Clostridiales(100);Incertae_Sedis_XI(100);Anaerococcus(100);	Root(100);Bacteria(100);"Firmicutes"(100);"Clostridia"(100);Clostridiales(100);Incertae_Sedis_XI(100);Peptoniphilus(100);	Incertae_Sedis_XI(100);Anaerococcus(100);	Incertae_Sedis_XI(100);Peptoniphilus(100);
0.53	64	103	Root(100);Bacteria(100);"Firmicutes"(100);"Clostridia"(100);Clostridiales(100);Incertae_Sedis_XI(100);Peptoniphilus(100);	Root(100);Bacteria(100);"Firmicutes"(100);"Clostridia"(100);Clostridiales(100);Incertae_Sedis_XI(100);Finegoldia(100);	Incertae_Sedis_XI(100);Peptoniphilus(100);	Incertae_Sedis_XI(100);Finegoldia(100);
0.50	86	58	Root(100);Bacteria(100);Cyanobacteria(100);Cyanobacteria(100);Chloroplast(100);Streptophyta(100);unclassified(100);	Root(100);Bacteria(100);"Proteobacteria"(100);Gammaproteobacteria(100);Pseudomonadales(100);Moraxellaceae(100);Acinetobacter(100);	Chloroplast(100);Streptophyta(100);	Moraxellaceae(100);Acinetobacter(100);
0.49	176	103	Root(100);Bacteria(100);"Firmicutes"(100);"Clostridia"(100);Clostridiales(100);Incertae_Sedis_XI(100);Anaerococcus(100);	Root(100);Bacteria(100);"Firmicutes"(100);"Clostridia"(100);Clostridiales(100);Incertae_Sedis_XI(100);Finegoldia(100);	Incertae_Sedis_XI(100);Anaerococcus(100);	Incertae_Sedis_XI(100);Finegoldia(100);
0.48	25	7	Root(100);Bacteria(100);"Bacteroidetes"(97);"Bacteroidia"(59);"Bacteroidales"(59);unclassified(59);unclassified(59);	Root(100);Bacteria(100);"Bacteroidetes"(100);"Bacteroidia"(100);"Bacteroidales"(100);"Porphyromonadaceae"(100);Porphyromonas(100);	"Bacteroidia"(59);"Bacteroidales"(59);	"Porphyromonadaceae"(100);Porphyromonas(100);
0.48	14	18	Root(100);Bacteria(100);"Actinobacteria"(100);Actinobacteria(100);Actinomycetales(100);Actinomycetaceae(100);Actinomyces(100);	Root(100);Bacteria(100);"Actinobacteria"(100);Actinobacteria(100);Actinomycetales(100);Micrococcaceae(100);unclassified(97);	Actinomycetaceae(100);Actinomyces(100);	Actinomycetales(100);Micrococcaceae(100);
0.46	21	19	Root(100);Bacteria(100);"Proteobacteria"(100);Betaproteobacteria(100);Neisseriales(100);Neisseriaceae(100);Neisseria(69);	Root(100);Bacteria(100);"Proteobacteria"(100);Gammaproteobacteria(100);Pasteurellales(100);Pasteurellaceae(100);unclassified(100);	Neisseriaceae(100);Neisseria(69);	Pasteurellales(100);Pasteurellaceae(100);
0.46	19	18	Root(100);Bacteria(100);"Proteobacteria"(100);Gammaproteobacteria(100);Pasteurellales(100);Pasteurellaceae(100);unclassified(100);	Root(100);Bacteria(100);"Actinobacteria"(100);Actinobacteria(100);Actinomycetales(100);Micrococcaceae(100);unclassified(97);	Pasteurellales(100);Pasteurellaceae(100);	Actinomycetales(100);Micrococcaceae(100);
0.45	4	7	Root(100);Bacteria(100);"Firmicutes"(100);"Clostridia"(100);Clostridiales(100);Veillonellaceae(100);Veillonella(95);	Root(100);Bacteria(100);"Bacteroidetes"(100);"Bacteroidia"(100);"Bacteroidales"(100);"Porphyromonadaceae"(100);Porphyromonas(100);	Veillonellaceae(100);Veillonella(95);	"Porphyromonadaceae"(100);Porphyromonas(100);
0.45	335	169	Root(100);Bacteria(100);"Firmicutes"(100);"Clostridia"(100);Clostridiales(100);unclassified(99);unclassified(99);	Root(100);Bacteria(100);"Proteobacteria"(100);Epsilonproteobacteria(100);Campylobacterales(100);Campylobacteraceae(100);Campylobacter(100);	"Clostridia"(100);Clostridiales(100);	Campylobacteraceae(100);Campylobacter(100);
0.43	6	13	Root(100);Bacteria(100);"Firmicutes"(100);"Bacilli"(100);"Lactobacillales"(100);Streptococcaceae(100);Streptococcus(100);	Root(100);Bacteria(100);"Firmicutes"(100);"Bacilli"(100);"Lactobacillales"(100);unclassified(98);unclassified(98);	Streptococcaceae(100);Streptococcus(100);	"Bacilli"(100);"Lactobacillales"(100);
0.43	13	18	Root(100);Bacteria(100);"Firmicutes"(100);"Bacilli"(100);"Lactobacillales"(100);unclassified(98);unclassified(98);	Root(100);Bacteria(100);"Actinobacteria"(100);Actinobacteria(100);Actinomycetales(100);Micrococcaceae(100);unclassified(97);	"Bacilli"(100);"Lactobacillales"(100);	Actinomycetales(100);Micrococcaceae(100);
0.43	4	9	Root(100);Bacteria(100);"Firmicutes"(100);"Clostridia"(100);Clostridiales(100);Veillonellaceae(100);Veillonella(95);	Root(100);Bacteria(100);"Fusobacteria"(100);"Fusobacteria"(100);"Fusobacteriales"(100);"Fusobacteriaceae"(100);Fusobacterium(100);	Veillonellaceae(100);Veillonella(95);	"Fusobacteriaceae"(100);Fusobacterium(100);
0.43	335	394	Root(100);Bacteria(100);"Firmicutes"(100);"Clostridia"(100);Clostridiales(100);unclassified(99);unclassified(99);	Root(100);Bacteria(100);"Firmicutes"(100);"Clostridia"(100);Clostridiales(100);Incertae_Sedis_XI(100);Anaerococcus(100);	"Clostridia"(100);Clostridiales(100);	Incertae_Sedis_XI(100);Anaerococcus(100);
0.42	66	21	Root(100);Bacteria(100);"Firmicutes"(100);"Clostridia"(100);Clostridiales(100);Veillonellaceae(100);Dialister(100);	Root(100);Bacteria(100);"Proteobacteria"(100);Betaproteobacteria(100);Neisseriales(100);Neisseriaceae(100);Neisseria(69);	Veillonellaceae(100);Dialister(100);	Neisseriaceae(100);Neisseria(69);
0.42	114	169	Root(100);Bacteria(100);"Bacteroidetes"(100);"Bacteroidia"(100);"Bacteroidales"(100);"Prevotellaceae"(100);Prevotella(100);	Root(100);Bacteria(100);"Proteobacteria"(100);Epsilonproteobacteria(100);Campylobacterales(100);Campylobacteraceae(100);Campylobacter(100);	"Prevotellaceae"(100);Prevotella(100);	Campylobacteraceae(100);Campylobacter(100);
0.42	7	13	Root(100);Bacteria(100);"Bacteroidetes"(100);"Bacteroidia"(100);"Bacteroidales"(100);"Porphyromonadaceae"(100);Porphyromonas(100);	Root(100);Bacteria(100);"Firmicutes"(100);"Bacilli"(100);"Lactobacillales"(100);unclassified(98);unclassified(98);	"Porphyromonadaceae"(100);Porphyromonas(100);	"Bacilli"(100);"Lactobacillales"(100);
0.41	43	103	Root(100);Bacteria(100);"Firmicutes"(100);"Clostridia"(100);Clostridiales(100);Incertae_Sedis_XI(100);Anaerococcus(100);	Root(100);Bacteria(100);"Firmicutes"(100);"Clostridia"(100);Clostridiales(100);Incertae_Sedis_XI(100);Finegoldia(100);	Incertae_Sedis_XI(100);Anaerococcus(100);	Incertae_Sedis_XI(100);Finegoldia(100);
0.41	21	4	Root(100);Bacteria(100);"Proteobacteria"(100);Betaproteobacteria(100);Neisseriales(100);Neisseriaceae(100);Neisseria(69);	Root(100);Bacteria(100);"Firmicutes"(100);"Clostridia"(100);Clostridiales(100);Veillonellaceae(100);Veillonella(95);	Neisseriaceae(100);Neisseria(69);	Veillonellaceae(100);Veillonella(95);
0.40	42	31	Root(100);Bacteria(100);"Firmicutes"(100);"Clostridia"(100);Clostridiales(100);"Ruminococcaceae"(100);unclassified(100);	Root(100);Bacteria(100);"Bacteroidetes"(100);"Bacteroidia"(100);"Bacteroidales"(100);Bacteroidaceae(100);Bacteroides(100);	Clostridiales(100);"Ruminococcaceae"(100);	Bacteroidaceae(100);Bacteroides(100);
0.40	91	69	Root(100);Bacteria(100);"Actinobacteria"(100);Actinobacteria(100);Actinomycetales(100);Corynebacteriaceae(100);Corynebacterium(100);	Root(100);Bacteria(100);"Firmicutes"(100);"Bacilli"(100);"Lactobacillales"(100);"Carnobacteriaceae"(100);Dolosigranulum(100);	Corynebacteriaceae(100);Corynebacterium(100);	"Carnobacteriaceae"(100);Dolosigranulum(100);
0.39	42	17	Root(100);Bacteria(100);"Firmicutes"(100);"Clostridia"(100);Clostridiales(100);"Ruminococcaceae"(100);unclassified(100);	Root(100);Bacteria(100);"Bacteroidetes"(100);"Bacteroidia"(100);"Bacteroidales"(100);Bacteroidaceae(100);Bacteroides(100);	Clostridiales(100);"Ruminococcaceae"(100);	Bacteroidaceae(100);Bacteroides(100);
0.39	7	19	Root(100);Bacteria(100);"Bacteroidetes"(100);"Bacteroidia"(100);"Bacteroidales"(100);"Porphyromonadaceae"(100);Porphyromonas(100);	Root(100);Bacteria(100);"Proteobacteria"(100);Gammaproteobacteria(100);Pasteurellales(100);Pasteurellaceae(100);unclassified(100);	"Porphyromonadaceae"(100);Porphyromonas(100);	Pasteurellales(100);Pasteurellaceae(100);
0.39	21	7	Root(100);Bacteria(100);"Proteobacteria"(100);Betaproteobacteria(100);Neisseriales(100);Neisseriaceae(100);Neisseria(69);	Root(100);Bacteria(100);"Bacteroidetes"(100);"Bacteroidia"(100);"Bacteroidales"(100);"Porphyromonadaceae"(100);Porphyromonas(100);	Neisseriaceae(100);Neisseria(69);	"Porphyromonadaceae"(100);Porphyromonas(100);
0.38	335	103	Root(100);Bacteria(100);"Firmicutes"(100);"Clostridia"(100);Clostridiales(100);unclassified(99);unclassified(99);	Root(100);Bacteria(100);"Firmicutes"(100);"Clostridia"(100);Clostridiales(100);Incertae_Sedis_XI(100);Finegoldia(100);	"Clostridia"(100);Clostridiales(100);	Incertae_Sedis_XI(100);Finegoldia(100);
-0.37	1	12	Root(100);Bacteria(100);"Actinobacteria"(100);Actinobacteria(100);Actinomycetales(100);Propionibacteriaceae(100);Propionibacterium(100);	Root(100);Bacteria(100);"Actinobacteria"(100);Actinobacteria(100);Actinomycetales(100);Corynebacteriaceae(100);Corynebacterium(100);	Propionibacteriaceae(100);Propionibacterium(100);	Corynebacteriaceae(100);Corynebacterium(100);
0.37	21	13	Root(100);Bacteria(100);"Proteobacteria"(100);Betaproteobacteria(100);Neisseriales(100);Neisseriaceae(100);Neisseria(69);	Root(100);Bacteria(100);"Firmicutes"(100);"Bacilli"(100);"Lactobacillales"(100);unclassified(98);unclassified(98);	Neisseriaceae(100);Neisseria(69);	"Bacilli"(100);"Lactobacillales"(100);
0.36	394	169	Root(100);Bacteria(100);"Firmicutes"(100);"Clostridia"(100);Clostridiales(100);Incertae_Sedis_XI(100);Anaerococcus(100);	Root(100);Bacteria(100);"Proteobacteria"(100);Epsilonproteobacteria(100);Campylobacterales(100);Campylobacteraceae(100);Campylobacter(100);	Incertae_Sedis_XI(100);Anaerococcus(100);	Campylobacteraceae(100);Campylobacter(100);
0.36	7	18	Root(100);Bacteria(100);"Bacteroidetes"(100);"Bacteroidia"(100);"Bacteroidales"(100);"Porphyromonadaceae"(100);Porphyromonas(100);	Root(100);Bacteria(100);"Actinobacteria"(100);Actinobacteria(100);Actinomycetales(100);Micrococcaceae(100);unclassified(97);	"Porphyromonadaceae"(100);Porphyromonas(100);	Actinomycetales(100);Micrococcaceae(100);
0.34	25	4	Root(100);Bacteria(100);"Bacteroidetes"(97);"Bacteroidia"(59);"Bacteroidales"(59);unclassified(59);unclassified(59);	Root(100);Bacteria(100);"Firmicutes"(100);"Clostridia"(100);Clostridiales(100);Veillonellaceae(100);Veillonella(95);	"Bacteroidia"(59);"Bacteroidales"(59);	Veillonellaceae(100);Veillonella(95);
0.34	14	19	Root(100);Bacteria(100);"Actinobacteria"(100);Actinobacteria(100);Actinomycetales(100);Actinomycetaceae(100);Actinomyces(100);	Root(100);Bacteria(100);"Proteobacteria"(100);Gammaproteobacteria(100);Pasteurellales(100);Pasteurellaceae(100);unclassified(100);	Actinomycetaceae(100);Actinomyces(100);	Pasteurellales(100);Pasteurellaceae(100);
0.34	123	111	Root(100);Bacteria(100);"Firmicutes"(100);"Clostridia"(100);Clostridiales(100);unclassified(99);unclassified(99);	Root(100);Bacteria(100);"Proteobacteria"(100);Gammaproteobacteria(100);"Enterobacteriales"(100);Enterobacteriaceae(100);unclassified(87);	"Clostridia"(100);Clostridiales(100);	"Enterobacteriales"(100);Enterobacteriaceae(100);
0.34	4	14	Root(100);Bacteria(100);"Firmicutes"(100);"Clostridia"(100);Clostridiales(100);Veillonellaceae(100);Veillonella(95);	Root(100);Bacteria(100);"Actinobacteria"(100);Actinobacteria(100);Actinomycetales(100);Actinomycetaceae(100);Actinomyces(100);	Veillonellaceae(100);Veillonella(95);	Actinomycetaceae(100);Actinomyces(100);
0.34	4	19	Root(100);Bacteria(100);"Firmicutes"(100);"Clostridia"(100);Clostridiales(100);Veillonellaceae(100);Veillonella(95);	Root(100);Bacteria(100);"Proteobacteria"(100);Gammaproteobacteria(100);Pasteurellales(100);Pasteurellaceae(100);unclassified(100);	Veillonellaceae(100);Veillonella(95);	Pasteurellales(100);Pasteurellaceae(100);
0.33	13	19	Root(100);Bacteria(100);"Firmicutes"(100);"Bacilli"(100);"Lactobacillales"(100);unclassified(98);unclassified(98);	Root(100);Bacteria(100);"Proteobacteria"(100);Gammaproteobacteria(100);Pasteurellales(100);Pasteurellaceae(100);unclassified(100);	"Bacilli"(100);"Lactobacillales"(100);	Pasteurellales(100);Pasteurellaceae(100);
0.33	226	111	Root(100);Bacteria(100);"Firmicutes"(100);"Clostridia"(100);Clostridiales(100);"Peptostreptococcaceae"(100);Sporacetigenium(100);	Root(100);Bacteria(100);"Proteobacteria"(100);Gammaproteobacteria(100);"Enterobacteriales"(100);Enterobacteriaceae(100);unclassified(87);	"Peptostreptococcaceae"(100);Sporacetigenium(100);	"Enterobacteriales"(100);Enterobacteriaceae(100);
0.33	11	18	Root(100);Bacteria(100);"Firmicutes"(100);"Bacilli"(100);Bacillales(100);"Staphylococcaceae"(100);Gemella(100);	Root(100);Bacteria(100);"Actinobacteria"(100);Actinobacteria(100);Actinomycetales(100);Micrococcaceae(100);unclassified(97);	"Staphylococcaceae"(100);Gemella(100);	Actinomycetales(100);Micrococcaceae(100);
-0.33	5	12	Root(100);Bacteria(100);"Firmicutes"(100);"Bacilli"(100);Bacillales(100);"Staphylococcaceae"(99);Staphylococcus(99);	Root(100);Bacteria(100);"Actinobacteria"(100);Actinobacteria(100);Actinomycetales(100);Corynebacteriaceae(100);Corynebacterium(100);	"Staphylococcaceae"(99);Staphylococcus(99);	Corynebacteriaceae(100);Corynebacterium(100);
0.33	25	13	Root(100);Bacteria(100);"Bacteroidetes"(97);"Bacteroidia"(59);"Bacteroidales"(59);unclassified(59);unclassified(59);	Root(100);Bacteria(100);"Firmicutes"(100);"Bacilli"(100);"Lactobacillales"(100);unclassified(98);unclassified(98);	"Bacteroidia"(59);"Bacteroidales"(59);	"Bacilli"(100);"Lactobacillales"(100);
0.33	40	62	Root(100);Bacteria(100);"Proteobacteria"(100);Betaproteobacteria(100);Neisseriales(100);Neisseriaceae(100);unclassified(100);	Root(100);Bacteria(100);"Actinobacteria"(100);Actinobacteria(100);Actinomycetales(100);unclassified(99);unclassified(99);	Neisseriales(100);Neisseriaceae(100);	Actinobacteria(100);Actinomycetales(100);
0.33	10	18	Root(100);Bacteria(100);"Bacteroidetes"(100);"Bacteroidia"(100);"Bacteroidales"(100);"Prevotellaceae"(100);Prevotella(100);	Root(100);Bacteria(100);"Actinobacteria"(100);Actinobacteria(100);Actinomycetales(100);Micrococcaceae(100);unclassified(97);	"Prevotellaceae"(100);Prevotella(100);	Actinomycetales(100);Micrococcaceae(100);
0.32	6	14	Root(100);Bacteria(100);"Firmicutes"(100);"Bacilli"(100);"Lactobacillales"(100);Streptococcaceae(100);Streptococcus(100);	Root(100);Bacteria(100);"Actinobacteria"(100);Actinobacteria(100);Actinomycetales(100);Actinomycetaceae(100);Actinomyces(100);	Streptococcaceae(100);Streptococcus(100);	Actinomycetaceae(100);Actinomyces(100);
0.32	101	18	Root(100);Bacteria(100);"Actinobacteria"(100);Actinobacteria(100);Actinomycetales(100);Corynebacteriaceae(100);Corynebacterium(100);	Root(100);Bacteria(100);"Actinobacteria"(100);Actinobacteria(100);Actinomycetales(100);Micrococcaceae(100);unclassified(97);	Corynebacteriaceae(100);Corynebacterium(100);	Actinomycetales(100);Micrococcaceae(100);
0.31	7	6	Root(100);Bacteria(100);"Bacteroidetes"(100);"Bacteroidia"(100);"Bacteroidales"(100);"Porphyromonadaceae"(100);Porphyromonas(100);	Root(100);Bacteria(100);"Firmicutes"(100);"Bacilli"(100);"Lactobacillales"(100);Streptococcaceae(100);Streptococcus(100);	"Porphyromonadaceae"(100);Porphyromonas(100);	Streptococcaceae(100);Streptococcus(100);
0.31	335	64	Root(100);Bacteria(100);"Firmicutes"(100);"Clostridia"(100);Clostridiales(100);unclassified(99);unclassified(99);	Root(100);Bacteria(100);"Firmicutes"(100);"Clostridia"(100);Clostridiales(100);Incertae_Sedis_XI(100);Peptoniphilus(100);	"Clostridia"(100);Clostridiales(100);	Incertae_Sedis_XI(100);Peptoniphilus(100);
0.30	394	103	Root(100);Bacteria(100);"Firmicutes"(100);"Clostridia"(100);Clostridiales(100);Incertae_Sedis_XI(100);Anaerococcus(100);	Root(100);Bacteria(100);"Firmicutes"(100);"Clostridia"(100);Clostridiales(100);Incertae_Sedis_XI(100);Finegoldia(100);	Incertae_Sedis_XI(100);Anaerococcus(100);	Incertae_Sedis_XI(100);Finegoldia(100);
0.30	394	64	Root(100);Bacteria(100);"Firmicutes"(100);"Clostridia"(100);Clostridiales(100);Incertae_Sedis_XI(100);Anaerococcus(100);	Root(100);Bacteria(100);"Firmicutes"(100);"Clostridia"(100);Clostridiales(100);Incertae_Sedis_XI(100);Peptoniphilus(100);	Incertae_Sedis_XI(100);Anaerococcus(100);	Incertae_Sedis_XI(100);Peptoniphilus(100);
0.30	13	14	Root(100);Bacteria(100);"Firmicutes"(100);"Bacilli"(100);"Lactobacillales"(100);unclassified(98);unclassified(98);	Root(100);Bacteria(100);"Actinobacteria"(100);Actinobacteria(100);Actinomycetales(100);Actinomycetaceae(100);Actinomyces(100);	"Bacilli"(100);"Lactobacillales"(100);	Actinomycetaceae(100);Actinomyces(100);
0.30	394	1	Root(100);Bacteria(100);"Firmicutes"(100);"Clostridia"(100);Clostridiales(100);Incertae_Sedis_XI(100);Anaerococcus(100);	Root(100);Bacteria(100);"Actinobacteria"(100);Actinobacteria(100);Actinomycetales(100);Propionibacteriaceae(100);Propionibacterium(100);	Incertae_Sedis_XI(100);Anaerococcus(100);	Propionibacteriaceae(100);Propionibacterium(100);
0.30	131	18	Root(100);Bacteria(100);"Proteobacteria"(100);Betaproteobacteria(100);Burkholderiales(100);Comamonadaceae(99);Roseateles(99);	Root(100);Bacteria(100);"Actinobacteria"(100);Actinobacteria(100);Actinomycetales(100);Micrococcaceae(100);unclassified(97);	Comamonadaceae(99);Roseateles(99);	Actinomycetales(100);Micrococcaceae(100);
0.30	38	18	Root(100);Bacteria(100);"Bacteroidetes"(100);"Bacteroidia"(100);"Bacteroidales"(100);"Porphyromonadaceae"(100);Parabacteroides(69);	Root(100);Bacteria(100);"Actinobacteria"(100);Actinobacteria(100);Actinomycetales(100);Micrococcaceae(100);unclassified(97);	"Porphyromonadaceae"(100);Parabacteroides(69);	Actinomycetales(100);Micrococcaceae(100);
-0.29	1	91	Root(100);Bacteria(100);"Actinobacteria"(100);Actinobacteria(100);Actinomycetales(100);Propionibacteriaceae(100);Propionibacterium(100);	Root(100);Bacteria(100);"Actinobacteria"(100);Actinobacteria(100);Actinomycetales(100);Corynebacteriaceae(100);Corynebacterium(100);	Propionibacteriaceae(100);Propionibacterium(100);	Corynebacteriaceae(100);Corynebacterium(100);
0.29	176	3	Root(100);Bacteria(100);"Firmicutes"(100);"Clostridia"(100);Clostridiales(100);Incertae_Sedis_XI(100);Anaerococcus(100);	Root(100);Bacteria(100);"Firmicutes"(100);"Bacilli"(100);"Lactobacillales"(100);Lactobacillaceae(100);Lactobacillus(100);	Incertae_Sedis_XI(100);Anaerococcus(100);	Lactobacillaceae(100);Lactobacillus(100);
0.29	21	6	Root(100);Bacteria(100);"Proteobacteria"(100);Betaproteobacteria(100);Neisseriales(100);Neisseriaceae(100);Neisseria(69);	Root(100);Bacteria(100);"Firmicutes"(100);"Bacilli"(100);"Lactobacillales"(100);Streptococcaceae(100);Streptococcus(100);	Neisseriaceae(100);Neisseria(69);	Streptococcaceae(100);Streptococcus(100);
0.28	176	169	Root(100);Bacteria(100);"Firmicutes"(100);"Clostridia"(100);Clostridiales(100);Incertae_Sedis_XI(100);Anaerococcus(100);	Root(100);Bacteria(100);"Proteobacteria"(100);Epsilonproteobacteria(100);Campylobacterales(100);Campylobacteraceae(100);Campylobacter(100);	Incertae_Sedis_XI(100);Anaerococcus(100);	Campylobacteraceae(100);Campylobacter(100);
0.28	2	13	Root(100);Bacteria(100);"Firmicutes"(100);"Bacilli"(100);"Lactobacillales"(100);Streptococcaceae(100);Streptococcus(100);	Root(100);Bacteria(100);"Firmicutes"(100);"Bacilli"(100);"Lactobacillales"(100);unclassified(98);unclassified(98);	Streptococcaceae(100);Streptococcus(100);	"Bacilli"(100);"Lactobacillales"(100);
0.27	4	18	Root(100);Bacteria(100);"Firmicutes"(100);"Clostridia"(100);Clostridiales(100);Veillonellaceae(100);Veillonella(95);	Root(100);Bacteria(100);"Actinobacteria"(100);Actinobacteria(100);Actinomycetales(100);Micrococcaceae(100);unclassified(97);	Veillonellaceae(100);Veillonella(95);	Actinomycetales(100);Micrococcaceae(100);
0.27	6	9	Root(100);Bacteria(100);"Firmicutes"(100);"Bacilli"(100);"Lactobacillales"(100);Streptococcaceae(100);Streptococcus(100);	Root(100);Bacteria(100);"Fusobacteria"(100);"Fusobacteria"(100);"Fusobacteriales"(100);"Fusobacteriaceae"(100);Fusobacterium(100);	Streptococcaceae(100);Streptococcus(100);	"Fusobacteriaceae"(100);Fusobacterium(100);
-0.27	1	69	Root(100);Bacteria(100);"Actinobacteria"(100);Actinobacteria(100);Actinomycetales(100);Propionibacteriaceae(100);Propionibacterium(100);	Root(100);Bacteria(100);"Firmicutes"(100);"Bacilli"(100);"Lactobacillales"(100);"Carnobacteriaceae"(100);Dolosigranulum(100);	Propionibacteriaceae(100);Propionibacterium(100);	"Carnobacteriaceae"(100);Dolosigranulum(100);
0.26	394	353	Root(100);Bacteria(100);"Firmicutes"(100);"Clostridia"(100);Clostridiales(100);Incertae_Sedis_XI(100);Anaerococcus(100);	Root(100);Bacteria(100);"Bacteroidetes"(100);"Bacteroidia"(100);"Bacteroidales"(100);"Porphyromonadaceae"(100);Porphyromonas(100);	Incertae_Sedis_XI(100);Anaerococcus(100);	"Porphyromonadaceae"(100);Porphyromonas(100);
0.26	169	103	Root(100);Bacteria(100);"Proteobacteria"(100);Epsilonproteobacteria(100);Campylobacterales(100);Campylobacteraceae(100);Campylobacter(100);	Root(100);Bacteria(100);"Firmicutes"(100);"Clostridia"(100);Clostridiales(100);Incertae_Sedis_XI(100);Finegoldia(100);	Campylobacteraceae(100);Campylobacter(100);	Incertae_Sedis_XI(100);Finegoldia(100);
0.25	4	11	Root(100);Bacteria(100);"Firmicutes"(100);"Clostridia"(100);Clostridiales(100);Veillonellaceae(100);Veillonella(95);	Root(100);Bacteria(100);"Firmicutes"(100);"Bacilli"(100);Bacillales(100);"Staphylococcaceae"(100);Gemella(100);	Veillonellaceae(100);Veillonella(95);	"Staphylococcaceae"(100);Gemella(100);
0.24	223	43	Root(100);Bacteria(100);"Firmicutes"(100);"Bacilli"(100);"Lactobacillales"(100);Streptococcaceae(100);Lactococcus(100);	Root(100);Bacteria(100);"Firmicutes"(100);"Clostridia"(100);Clostridiales(100);Incertae_Sedis_XI(100);Anaerococcus(100);	Streptococcaceae(100);Lactococcus(100);	Incertae_Sedis_XI(100);Anaerococcus(100);
0.24	11	19	Root(100);Bacteria(100);"Firmicutes"(100);"Bacilli"(100);Bacillales(100);"Staphylococcaceae"(100);Gemella(100);	Root(100);Bacteria(100);"Proteobacteria"(100);Gammaproteobacteria(100);Pasteurellales(100);Pasteurellaceae(100);unclassified(100);	"Staphylococcaceae"(100);Gemella(100);	Pasteurellales(100);Pasteurellaceae(100);
-0.24	4	12	Root(100);Bacteria(100);"Firmicutes"(100);"Clostridia"(100);Clostridiales(100);Veillonellaceae(100);Veillonella(95);	Root(100);Bacteria(100);"Actinobacteria"(100);Actinobacteria(100);Actinomycetales(100);Corynebacteriaceae(100);Corynebacterium(100);	Veillonellaceae(100);Veillonella(95);	Corynebacteriaceae(100);Corynebacterium(100);
0.23	3	142	Root(100);Bacteria(100);"Firmicutes"(100);"Bacilli"(100);"Lactobacillales"(100);Lactobacillaceae(100);Lactobacillus(100);	Root(100);Bacteria(100);"Firmicutes"(100);"Clostridia"(100);Clostridiales(100);Incertae_Sedis_XI(100);Anaerococcus(100);	Lactobacillaceae(100);Lactobacillus(100);	Incertae_Sedis_XI(100);Anaerococcus(100);
-0.23	21	12	Root(100);Bacteria(100);"Proteobacteria"(100);Betaproteobacteria(100);Neisseriales(100);Neisseriaceae(100);Neisseria(69);	Root(100);Bacteria(100);"Actinobacteria"(100);Actinobacteria(100);Actinomycetales(100);Corynebacteriaceae(100);Corynebacterium(100);	Neisseriaceae(100);Neisseria(69);	Corynebacteriaceae(100);Corynebacterium(100);
-0.23	5	91	Root(100);Bacteria(100);"Firmicutes"(100);"Bacilli"(100);Bacillales(100);"Staphylococcaceae"(99);Staphylococcus(99);	Root(100);Bacteria(100);"Actinobacteria"(100);Actinobacteria(100);Actinomycetales(100);Corynebacteriaceae(100);Corynebacterium(100);	"Staphylococcaceae"(99);Staphylococcus(99);	Corynebacteriaceae(100);Corynebacterium(100);
0.23	335	353	Root(100);Bacteria(100);"Firmicutes"(100);"Clostridia"(100);Clostridiales(100);unclassified(99);unclassified(99);	Root(100);Bacteria(100);"Bacteroidetes"(100);"Bacteroidia"(100);"Bacteroidales"(100);"Porphyromonadaceae"(100);Porphyromonas(100);	"Clostridia"(100);Clostridiales(100);	"Porphyromonadaceae"(100);Porphyromonas(100);
-0.23	49	1	Root(100);Bacteria(100);"Proteobacteria"(100);Gammaproteobacteria(100);Pseudomonadales(100);Moraxellaceae(100);Moraxella(100);	Root(100);Bacteria(100);"Actinobacteria"(100);Actinobacteria(100);Actinomycetales(100);Propionibacteriaceae(100);Propionibacterium(100);	Moraxellaceae(100);Moraxella(100);	Propionibacteriaceae(100);Propionibacterium(100);
0.23	101	13	Root(100);Bacteria(100);"Actinobacteria"(100);Actinobacteria(100);Actinomycetales(100);Corynebacteriaceae(100);Corynebacterium(100);	Root(100);Bacteria(100);"Firmicutes"(100);"Bacilli"(100);"Lactobacillales"(100);unclassified(98);unclassified(98);	Corynebacteriaceae(100);Corynebacterium(100);	"Bacilli"(100);"Lactobacillales"(100);
0.23	9	13	Root(100);Bacteria(100);"Fusobacteria"(100);"Fusobacteria"(100);"Fusobacteriales"(100);"Fusobacteriaceae"(100);Fusobacterium(100);	Root(100);Bacteria(100);"Firmicutes"(100);"Bacilli"(100);"Lactobacillales"(100);unclassified(98);unclassified(98);	"Fusobacteriaceae"(100);Fusobacterium(100);	"Bacilli"(100);"Lactobacillales"(100);
0.23	21	9	Root(100);Bacteria(100);"Proteobacteria"(100);Betaproteobacteria(100);Neisseriales(100);Neisseriaceae(100);Neisseria(69);	Root(100);Bacteria(100);"Fusobacteria"(100);"Fusobacteria"(100);"Fusobacteriales"(100);"Fusobacteriaceae"(100);Fusobacterium(100);	Neisseriaceae(100);Neisseria(69);	"Fusobacteriaceae"(100);Fusobacterium(100);
-0.23	14	12	Root(100);Bacteria(100);"Actinobacteria"(100);Actinobacteria(100);Actinomycetales(100);Actinomycetaceae(100);Actinomyces(100);	Root(100);Bacteria(100);"Actinobacteria"(100);Actinobacteria(100);Actinomycetales(100);Corynebacteriaceae(100);Corynebacterium(100);	Actinomycetaceae(100);Actinomyces(100);	Corynebacteriaceae(100);Corynebacterium(100);
0.23	394	43	Root(100);Bacteria(100);"Firmicutes"(100);"Clostridia"(100);Clostridiales(100);Incertae_Sedis_XI(100);Anaerococcus(100);	Root(100);Bacteria(100);"Firmicutes"(100);"Clostridia"(100);Clostridiales(100);Incertae_Sedis_XI(100);Anaerococcus(100);	Incertae_Sedis_XI(100);Anaerococcus(100);	Incertae_Sedis_XI(100);Anaerococcus(100);
0.22	6	169	Root(100);Bacteria(100);"Firmicutes"(100);"Bacilli"(100);"Lactobacillales"(100);Streptococcaceae(100);Streptococcus(100);	Root(100);Bacteria(100);"Proteobacteria"(100);Epsilonproteobacteria(100);Campylobacterales(100);Campylobacteraceae(100);Campylobacter(100);	Streptococcaceae(100);Streptococcus(100);	Campylobacteraceae(100);Campylobacter(100);
-0.22	49	12	Root(100);Bacteria(100);"Proteobacteria"(100);Gammaproteobacteria(100);Pseudomonadales(100);Moraxellaceae(100);Moraxella(100);	Root(100);Bacteria(100);"Actinobacteria"(100);Actinobacteria(100);Actinomycetales(100);Corynebacteriaceae(100);Corynebacterium(100);	Moraxellaceae(100);Moraxella(100);	Corynebacteriaceae(100);Corynebacterium(100);
0.22	335	1	Root(100);Bacteria(100);"Firmicutes"(100);"Clostridia"(100);Clostridiales(100);unclassified(99);unclassified(99);	Root(100);Bacteria(100);"Actinobacteria"(100);Actinobacteria(100);Actinomycetales(100);Propionibacteriaceae(100);Propionibacterium(100);	"Clostridia"(100);Clostridiales(100);	Propionibacteriaceae(100);Propionibacterium(100);
0.22	176	7	Root(100);Bacteria(100);"Firmicutes"(100);"Clostridia"(100);Clostridiales(100);Incertae_Sedis_XI(100);Anaerococcus(100);	Root(100);Bacteria(100);"Bacteroidetes"(100);"Bacteroidia"(100);"Bacteroidales"(100);"Porphyromonadaceae"(100);Porphyromonas(100);	Incertae_Sedis_XI(100);Anaerococcus(100);	"Porphyromonadaceae"(100);Porphyromonas(100);
0.22	4	58	Root(100);Bacteria(100);"Firmicutes"(100);"Clostridia"(100);Clostridiales(100);Veillonellaceae(100);Veillonella(95);	Root(100);Bacteria(100);"Proteobacteria"(100);Gammaproteobacteria(100);Pseudomonadales(100);Moraxellaceae(100);Acinetobacter(100);	Veillonellaceae(100);Veillonella(95);	Moraxellaceae(100);Acinetobacter(100);
0.21	394	176	Root(100);Bacteria(100);"Firmicutes"(100);"Clostridia"(100);Clostridiales(100);Incertae_Sedis_XI(100);Anaerococcus(100);	Root(100);Bacteria(100);"Firmicutes"(100);"Clostridia"(100);Clostridiales(100);Incertae_Sedis_XI(100);Anaerococcus(100);	Incertae_Sedis_XI(100);Anaerococcus(100);	Incertae_Sedis_XI(100);Anaerococcus(100);
0.21	3	353	Root(100);Bacteria(100);"Firmicutes"(100);"Bacilli"(100);"Lactobacillales"(100);Lactobacillaceae(100);Lactobacillus(100);	Root(100);Bacteria(100);"Bacteroidetes"(100);"Bacteroidia"(100);"Bacteroidales"(100);"Porphyromonadaceae"(100);Porphyromonas(100);	Lactobacillaceae(100);Lactobacillus(100);	"Porphyromonadaceae"(100);Porphyromonas(100);
0.21	9	19	Root(100);Bacteria(100);"Fusobacteria"(100);"Fusobacteria"(100);"Fusobacteriales"(100);"Fusobacteriaceae"(100);Fusobacterium(100);	Root(100);Bacteria(100);"Proteobacteria"(100);Gammaproteobacteria(100);Pasteurellales(100);Pasteurellaceae(100);unclassified(100);	"Fusobacteriaceae"(100);Fusobacterium(100);	Pasteurellales(100);Pasteurellaceae(100);
0.21	6	18	Root(100);Bacteria(100);"Firmicutes"(100);"Bacilli"(100);"Lactobacillales"(100);Streptococcaceae(100);Streptococcus(100);	Root(100);Bacteria(100);"Actinobacteria"(100);Actinobacteria(100);Actinomycetales(100);Micrococcaceae(100);unclassified(97);	Streptococcaceae(100);Streptococcus(100);	Actinomycetales(100);Micrococcaceae(100);
0.21	2	19	Root(100);Bacteria(100);"Firmicutes"(100);"Bacilli"(100);"Lactobacillales"(100);Streptococcaceae(100);Streptococcus(100);	Root(100);Bacteria(100);"Proteobacteria"(100);Gammaproteobacteria(100);Pasteurellales(100);Pasteurellaceae(100);unclassified(100);	Streptococcaceae(100);Streptococcus(100);	Pasteurellales(100);Pasteurellaceae(100);
0.21	114	4	Root(100);Bacteria(100);"Bacteroidetes"(100);"Bacteroidia"(100);"Bacteroidales"(100);"Prevotellaceae"(100);Prevotella(100);	Root(100);Bacteria(100);"Firmicutes"(100);"Clostridia"(100);Clostridiales(100);Veillonellaceae(100);Veillonella(95);	"Prevotellaceae"(100);Prevotella(100);	Veillonellaceae(100);Veillonella(95);
0.21	223	6	Root(100);Bacteria(100);"Firmicutes"(100);"Bacilli"(100);"Lactobacillales"(100);Streptococcaceae(100);Lactococcus(100);	Root(100);Bacteria(100);"Firmicutes"(100);"Bacilli"(100);"Lactobacillales"(100);Streptococcaceae(100);Streptococcus(100);	Streptococcaceae(100);Lactococcus(100);	Streptococcaceae(100);Streptococcus(100);
-0.21	13	12	Root(100);Bacteria(100);"Firmicutes"(100);"Bacilli"(100);"Lactobacillales"(100);unclassified(98);unclassified(98);	Root(100);Bacteria(100);"Actinobacteria"(100);Actinobacteria(100);Actinomycetales(100);Corynebacteriaceae(100);Corynebacterium(100);	"Bacilli"(100);"Lactobacillales"(100);	Corynebacteriaceae(100);Corynebacterium(100);
0.20	335	43	Root(100);Bacteria(100);"Firmicutes"(100);"Clostridia"(100);Clostridiales(100);unclassified(99);unclassified(99);	Root(100);Bacteria(100);"Firmicutes"(100);"Clostridia"(100);Clostridiales(100);Incertae_Sedis_XI(100);Anaerococcus(100);	"Clostridia"(100);Clostridiales(100);	Incertae_Sedis_XI(100);Anaerococcus(100);
0.20	2	7	Root(100);Bacteria(100);"Firmicutes"(100);"Bacilli"(100);"Lactobacillales"(100);Streptococcaceae(100);Streptococcus(100);	Root(100);Bacteria(100);"Bacteroidetes"(100);"Bacteroidia"(100);"Bacteroidales"(100);"Porphyromonadaceae"(100);Porphyromonas(100);	Streptococcaceae(100);Streptococcus(100);	"Porphyromonadaceae"(100);Porphyromonas(100);
0.20	188	18	Root(100);Bacteria(100);"Actinobacteria"(100);Actinobacteria(100);Actinomycetales(100);Corynebacteriaceae(100);Corynebacterium(100);	Root(100);Bacteria(100);"Actinobacteria"(100);Actinobacteria(100);Actinomycetales(100);Micrococcaceae(100);unclassified(97);	Corynebacteriaceae(100);Corynebacterium(100);	Actinomycetales(100);Micrococcaceae(100);
-0.20	335	12	Root(100);Bacteria(100);"Firmicutes"(100);"Clostridia"(100);Clostridiales(100);unclassified(99);unclassified(99);	Root(100);Bacteria(100);"Actinobacteria"(100);Actinobacteria(100);Actinomycetales(100);Corynebacteriaceae(100);Corynebacterium(100);	"Clostridia"(100);Clostridiales(100);	Corynebacteriaceae(100);Corynebacterium(100);
0.19	2	18	Root(100);Bacteria(100);"Firmicutes"(100);"Bacilli"(100);"Lactobacillales"(100);Streptococcaceae(100);Streptococcus(100);	Root(100);Bacteria(100);"Actinobacteria"(100);Actinobacteria(100);Actinomycetales(100);Micrococcaceae(100);unclassified(97);	Streptococcaceae(100);Streptococcus(100);	Actinomycetales(100);Micrococcaceae(100);
0.19	66	169	Root(100);Bacteria(100);"Firmicutes"(100);"Clostridia"(100);Clostridiales(100);Veillonellaceae(100);Dialister(100);	Root(100);Bacteria(100);"Proteobacteria"(100);Epsilonproteobacteria(100);Campylobacterales(100);Campylobacteraceae(100);Campylobacter(100);	Veillonellaceae(100);Dialister(100);	Campylobacteraceae(100);Campylobacter(100);
-0.19	18	12	Root(100);Bacteria(100);"Actinobacteria"(100);Actinobacteria(100);Actinomycetales(100);Micrococcaceae(100);unclassified(97);	Root(100);Bacteria(100);"Actinobacteria"(100);Actinobacteria(100);Actinomycetales(100);Corynebacteriaceae(100);Corynebacterium(100);	Actinomycetales(100);Micrococcaceae(100);	Corynebacteriaceae(100);Corynebacterium(100);
0.19	43	1	Root(100);Bacteria(100);"Firmicutes"(100);"Clostridia"(100);Clostridiales(100);Incertae_Sedis_XI(100);Anaerococcus(100);	Root(100);Bacteria(100);"Actinobacteria"(100);Actinobacteria(100);Actinomycetales(100);Propionibacteriaceae(100);Propionibacterium(100);	Incertae_Sedis_XI(100);Anaerococcus(100);	Propionibacteriaceae(100);Propionibacterium(100);
-0.19	103	12	Root(100);Bacteria(100);"Firmicutes"(100);"Clostridia"(100);Clostridiales(100);Incertae_Sedis_XI(100);Finegoldia(100);	Root(100);Bacteria(100);"Actinobacteria"(100);Actinobacteria(100);Actinomycetales(100);Corynebacteriaceae(100);Corynebacterium(100);	Incertae_Sedis_XI(100);Finegoldia(100);	Corynebacteriaceae(100);Corynebacterium(100);
0.19	1	64	Root(100);Bacteria(100);"Actinobacteria"(100);Actinobacteria(100);Actinomycetales(100);Propionibacteriaceae(100);Propionibacterium(100);	Root(100);Bacteria(100);"Firmicutes"(100);"Clostridia"(100);Clostridiales(100);Incertae_Sedis_XI(100);Peptoniphilus(100);	Propionibacteriaceae(100);Propionibacterium(100);	Incertae_Sedis_XI(100);Peptoniphilus(100);
0.19	4	169	Root(100);Bacteria(100);"Firmicutes"(100);"Clostridia"(100);Clostridiales(100);Veillonellaceae(100);Veillonella(95);	Root(100);Bacteria(100);"Proteobacteria"(100);Epsilonproteobacteria(100);Campylobacterales(100);Campylobacteraceae(100);Campylobacter(100);	Veillonellaceae(100);Veillonella(95);	Campylobacteraceae(100);Campylobacter(100);
0.19	114	103	Root(100);Bacteria(100);"Bacteroidetes"(100);"Bacteroidia"(100);"Bacteroidales"(100);"Prevotellaceae"(100);Prevotella(100);	Root(100);Bacteria(100);"Firmicutes"(100);"Clostridia"(100);Clostridiales(100);Incertae_Sedis_XI(100);Finegoldia(100);	"Prevotellaceae"(100);Prevotella(100);	Incertae_Sedis_XI(100);Finegoldia(100);
0.19	7	101	Root(100);Bacteria(100);"Bacteroidetes"(100);"Bacteroidia"(100);"Bacteroidales"(100);"Porphyromonadaceae"(100);Porphyromonas(100);	Root(100);Bacteria(100);"Actinobacteria"(100);Actinobacteria(100);Actinomycetales(100);Corynebacteriaceae(100);Corynebacterium(100);	"Porphyromonadaceae"(100);Porphyromonas(100);	Corynebacteriaceae(100);Corynebacterium(100);
-0.19	49	5	Root(100);Bacteria(100);"Proteobacteria"(100);Gammaproteobacteria(100);Pseudomonadales(100);Moraxellaceae(100);Moraxella(100);	Root(100);Bacteria(100);"Firmicutes"(100);"Bacilli"(100);Bacillales(100);"Staphylococcaceae"(99);Staphylococcus(99);	Moraxellaceae(100);Moraxella(100);	"Staphylococcaceae"(99);Staphylococcus(99);
0.19	66	18	Root(100);Bacteria(100);"Firmicutes"(100);"Clostridia"(100);Clostridiales(100);Veillonellaceae(100);Dialister(100);	Root(100);Bacteria(100);"Actinobacteria"(100);Actinobacteria(100);Actinomycetales(100);Micrococcaceae(100);unclassified(97);	Veillonellaceae(100);Dialister(100);	Actinomycetales(100);Micrococcaceae(100);
-0.18	111	12	Root(100);Bacteria(100);"Proteobacteria"(100);Gammaproteobacteria(100);"Enterobacteriales"(100);Enterobacteriaceae(100);unclassified(87);	Root(100);Bacteria(100);"Actinobacteria"(100);Actinobacteria(100);Actinomycetales(100);Corynebacteriaceae(100);Corynebacterium(100);	"Enterobacteriales"(100);Enterobacteriaceae(100);	Corynebacteriaceae(100);Corynebacterium(100);
0.18	335	114	Root(100);Bacteria(100);"Firmicutes"(100);"Clostridia"(100);Clostridiales(100);unclassified(99);unclassified(99);	Root(100);Bacteria(100);"Bacteroidetes"(100);"Bacteroidia"(100);"Bacteroidales"(100);"Prevotellaceae"(100);Prevotella(100);	"Clostridia"(100);Clostridiales(100);	"Prevotellaceae"(100);Prevotella(100);
0.18	114	142	Root(100);Bacteria(100);"Bacteroidetes"(100);"Bacteroidia"(100);"Bacteroidales"(100);"Prevotellaceae"(100);Prevotella(100);	Root(100);Bacteria(100);"Firmicutes"(100);"Clostridia"(100);Clostridiales(100);Incertae_Sedis_XI(100);Anaerococcus(100);	"Prevotellaceae"(100);Prevotella(100);	Incertae_Sedis_XI(100);Anaerococcus(100);
0.18	64	13	Root(100);Bacteria(100);"Firmicutes"(100);"Clostridia"(100);Clostridiales(100);Incertae_Sedis_XI(100);Peptoniphilus(100);	Root(100);Bacteria(100);"Firmicutes"(100);"Bacilli"(100);"Lactobacillales"(100);unclassified(98);unclassified(98);	Incertae_Sedis_XI(100);Peptoniphilus(100);	"Bacilli"(100);"Lactobacillales"(100);
0.18	66	103	Root(100);Bacteria(100);"Firmicutes"(100);"Clostridia"(100);Clostridiales(100);Veillonellaceae(100);Dialister(100);	Root(100);Bacteria(100);"Firmicutes"(100);"Clostridia"(100);Clostridiales(100);Incertae_Sedis_XI(100);Finegoldia(100);	Veillonellaceae(100);Dialister(100);	Incertae_Sedis_XI(100);Finegoldia(100);
0.18	1	169	Root(100);Bacteria(100);"Actinobacteria"(100);Actinobacteria(100);Actinomycetales(100);Propionibacteriaceae(100);Propionibacterium(100);	Root(100);Bacteria(100);"Proteobacteria"(100);Epsilonproteobacteria(100);Campylobacterales(100);Campylobacteraceae(100);Campylobacter(100);	Propionibacteriaceae(100);Propionibacterium(100);	Campylobacteraceae(100);Campylobacter(100);
0.18	335	66	Root(100);Bacteria(100);"Firmicutes"(100);"Clostridia"(100);Clostridiales(100);unclassified(99);unclassified(99);	Root(100);Bacteria(100);"Firmicutes"(100);"Clostridia"(100);Clostridiales(100);Veillonellaceae(100);Dialister(100);	"Clostridia"(100);Clostridiales(100);	Veillonellaceae(100);Dialister(100);
0.18	101	19	Root(100);Bacteria(100);"Actinobacteria"(100);Actinobacteria(100);Actinomycetales(100);Corynebacteriaceae(100);Corynebacterium(100);	Root(100);Bacteria(100);"Proteobacteria"(100);Gammaproteobacteria(100);Pasteurellales(100);Pasteurellaceae(100);unclassified(100);	Corynebacteriaceae(100);Corynebacterium(100);	Pasteurellales(100);Pasteurellaceae(100);
0.18	62	111	Root(100);Bacteria(100);"Actinobacteria"(100);Actinobacteria(100);Actinomycetales(100);unclassified(99);unclassified(99);	Root(100);Bacteria(100);"Proteobacteria"(100);Gammaproteobacteria(100);"Enterobacteriales"(100);Enterobacteriaceae(100);unclassified(87);	Actinobacteria(100);Actinomycetales(100);	"Enterobacteriales"(100);Enterobacteriaceae(100);
0.18	21	101	Root(100);Bacteria(100);"Proteobacteria"(100);Betaproteobacteria(100);Neisseriales(100);Neisseriaceae(100);Neisseria(69);	Root(100);Bacteria(100);"Actinobacteria"(100);Actinobacteria(100);Actinomycetales(100);Corynebacteriaceae(100);Corynebacterium(100);	Neisseriaceae(100);Neisseria(69);	Corynebacteriaceae(100);Corynebacterium(100);
0.18	25	16	Root(100);Bacteria(100);"Bacteroidetes"(97);"Bacteroidia"(59);"Bacteroidales"(59);unclassified(59);unclassified(59);	Root(100);Bacteria(100);"Proteobacteria"(100);Gammaproteobacteria(100);Pasteurellales(100);Pasteurellaceae(100);unclassified(100);	"Bacteroidia"(59);"Bacteroidales"(59);	Pasteurellales(100);Pasteurellaceae(100);
0.18	10	19	Root(100);Bacteria(100);"Bacteroidetes"(100);"Bacteroidia"(100);"Bacteroidales"(100);"Prevotellaceae"(100);Prevotella(100);	Root(100);Bacteria(100);"Proteobacteria"(100);Gammaproteobacteria(100);Pasteurellales(100);Pasteurellaceae(100);unclassified(100);	"Prevotellaceae"(100);Prevotella(100);	Pasteurellales(100);Pasteurellaceae(100);
0.18	11	13	Root(100);Bacteria(100);"Firmicutes"(100);"Bacilli"(100);Bacillales(100);"Staphylococcaceae"(100);Gemella(100);	Root(100);Bacteria(100);"Firmicutes"(100);"Bacilli"(100);"Lactobacillales"(100);unclassified(98);unclassified(98);	"Staphylococcaceae"(100);Gemella(100);	"Bacilli"(100);"Lactobacillales"(100);
-0.18	5	69	Root(100);Bacteria(100);"Firmicutes"(100);"Bacilli"(100);Bacillales(100);"Staphylococcaceae"(99);Staphylococcus(99);	Root(100);Bacteria(100);"Firmicutes"(100);"Bacilli"(100);"Lactobacillales"(100);"Carnobacteriaceae"(100);Dolosigranulum(100);	"Staphylococcaceae"(99);Staphylococcus(99);	"Carnobacteriaceae"(100);Dolosigranulum(100);
0.17	6	19	Root(100);Bacteria(100);"Firmicutes"(100);"Bacilli"(100);"Lactobacillales"(100);Streptococcaceae(100);Streptococcus(100);	Root(100);Bacteria(100);"Proteobacteria"(100);Gammaproteobacteria(100);Pasteurellales(100);Pasteurellaceae(100);unclassified(100);	Streptococcaceae(100);Streptococcus(100);	Pasteurellales(100);Pasteurellaceae(100);
-0.17	353	12	Root(100);Bacteria(100);"Bacteroidetes"(100);"Bacteroidia"(100);"Bacteroidales"(100);"Porphyromonadaceae"(100);Porphyromonas(100);	Root(100);Bacteria(100);"Actinobacteria"(100);Actinobacteria(100);Actinomycetales(100);Corynebacteriaceae(100);Corynebacterium(100);	"Porphyromonadaceae"(100);Porphyromonas(100);	Corynebacteriaceae(100);Corynebacterium(100);
-0.17	394	12	Root(100);Bacteria(100);"Firmicutes"(100);"Clostridia"(100);Clostridiales(100);Incertae_Sedis_XI(100);Anaerococcus(100);	Root(100);Bacteria(100);"Actinobacteria"(100);Actinobacteria(100);Actinomycetales(100);Corynebacteriaceae(100);Corynebacterium(100);	Incertae_Sedis_XI(100);Anaerococcus(100);	Corynebacteriaceae(100);Corynebacterium(100);
-0.17	42	12	Root(100);Bacteria(100);"Firmicutes"(100);"Clostridia"(100);Clostridiales(100);"Ruminococcaceae"(100);unclassified(100);	Root(100);Bacteria(100);"Actinobacteria"(100);Actinobacteria(100);Actinomycetales(100);Corynebacteriaceae(100);Corynebacterium(100);	Clostridiales(100);"Ruminococcaceae"(100);	Corynebacteriaceae(100);Corynebacterium(100);
-0.17	19	12	Root(100);Bacteria(100);"Proteobacteria"(100);Gammaproteobacteria(100);Pasteurellales(100);Pasteurellaceae(100);unclassified(100);	Root(100);Bacteria(100);"Actinobacteria"(100);Actinobacteria(100);Actinomycetales(100);Corynebacteriaceae(100);Corynebacterium(100);	Pasteurellales(100);Pasteurellaceae(100);	Corynebacteriaceae(100);Corynebacterium(100);
0.17	114	66	Root(100);Bacteria(100);"Bacteroidetes"(100);"Bacteroidia"(100);"Bacteroidales"(100);"Prevotellaceae"(100);Prevotella(100);	Root(100);Bacteria(100);"Firmicutes"(100);"Clostridia"(100);Clostridiales(100);Veillonellaceae(100);Dialister(100);	"Prevotellaceae"(100);Prevotella(100);	Veillonellaceae(100);Dialister(100);
0.17	18	62	Root(100);Bacteria(100);"Actinobacteria"(100);Actinobacteria(100);Actinomycetales(100);Micrococcaceae(100);unclassified(97);	Root(100);Bacteria(100);"Actinobacteria"(100);Actinobacteria(100);Actinomycetales(100);unclassified(99);unclassified(99);	Actinomycetales(100);Micrococcaceae(100);	Actinobacteria(100);Actinomycetales(100);
0.17	21	2	Root(100);Bacteria(100);"Proteobacteria"(100);Betaproteobacteria(100);Neisseriales(100);Neisseriaceae(100);Neisseria(69);	Root(100);Bacteria(100);"Firmicutes"(100);"Bacilli"(100);"Lactobacillales"(100);Streptococcaceae(100);Streptococcus(100);	Neisseriaceae(100);Neisseria(69);	Streptococcaceae(100);Streptococcus(100);
-0.16	11	12	Root(100);Bacteria(100);"Firmicutes"(100);"Bacilli"(100);Bacillales(100);"Staphylococcaceae"(100);Gemella(100);	Root(100);Bacteria(100);"Actinobacteria"(100);Actinobacteria(100);Actinomycetales(100);Corynebacteriaceae(100);Corynebacterium(100);	"Staphylococcaceae"(100);Gemella(100);	Corynebacteriaceae(100);Corynebacterium(100);
-0.16	6	12	Root(100);Bacteria(100);"Firmicutes"(100);"Bacilli"(100);"Lactobacillales"(100);Streptococcaceae(100);Streptococcus(100);	Root(100);Bacteria(100);"Actinobacteria"(100);Actinobacteria(100);Actinomycetales(100);Corynebacteriaceae(100);Corynebacterium(100);	Streptococcaceae(100);Streptococcus(100);	Corynebacteriaceae(100);Corynebacterium(100);
-0.16	10	12	Root(100);Bacteria(100);"Bacteroidetes"(100);"Bacteroidia"(100);"Bacteroidales"(100);"Prevotellaceae"(100);Prevotella(100);	Root(100);Bacteria(100);"Actinobacteria"(100);Actinobacteria(100);Actinomycetales(100);Corynebacteriaceae(100);Corynebacterium(100);	"Prevotellaceae"(100);Prevotella(100);	Corynebacteriaceae(100);Corynebacterium(100);
0.16	4	10	Root(100);Bacteria(100);"Firmicutes"(100);"Clostridia"(100);Clostridiales(100);Veillonellaceae(100);Veillonella(95);	Root(100);Bacteria(100);"Bacteroidetes"(100);"Bacteroidia"(100);"Bacteroidales"(100);"Prevotellaceae"(100);Prevotella(100);	Veillonellaceae(100);Veillonella(95);	"Prevotellaceae"(100);Prevotella(100);
0.16	64	169	Root(100);Bacteria(100);"Firmicutes"(100);"Clostridia"(100);Clostridiales(100);Incertae_Sedis_XI(100);Peptoniphilus(100);	Root(100);Bacteria(100);"Proteobacteria"(100);Epsilonproteobacteria(100);Campylobacterales(100);Campylobacteraceae(100);Campylobacter(100);	Incertae_Sedis_XI(100);Peptoniphilus(100);	Campylobacteraceae(100);Campylobacter(100);
0.16	114	7	Root(100);Bacteria(100);"Bacteroidetes"(100);"Bacteroidia"(100);"Bacteroidales"(100);"Prevotellaceae"(100);Prevotella(100);	Root(100);Bacteria(100);"Bacteroidetes"(100);"Bacteroidia"(100);"Bacteroidales"(100);"Porphyromonadaceae"(100);Porphyromonas(100);	"Prevotellaceae"(100);Prevotella(100);	"Porphyromonadaceae"(100);Porphyromonas(100);
0.16	3	103	Root(100);Bacteria(100);"Firmicutes"(100);"Bacilli"(100);"Lactobacillales"(100);Lactobacillaceae(100);Lactobacillus(100);	Root(100);Bacteria(100);"Firmicutes"(100);"Clostridia"(100);Clostridiales(100);Incertae_Sedis_XI(100);Finegoldia(100);	Lactobacillaceae(100);Lactobacillus(100);	Incertae_Sedis_XI(100);Finegoldia(100);
0.16	2	4	Root(100);Bacteria(100);"Firmicutes"(100);"Bacilli"(100);"Lactobacillales"(100);Streptococcaceae(100);Streptococcus(100);	Root(100);Bacteria(100);"Firmicutes"(100);"Clostridia"(100);Clostridiales(100);Veillonellaceae(100);Veillonella(95);	Streptococcaceae(100);Streptococcus(100);	Veillonellaceae(100);Veillonella(95);
0.16	25	6	Root(100);Bacteria(100);"Bacteroidetes"(97);"Bacteroidia"(59);"Bacteroidales"(59);unclassified(59);unclassified(59);	Root(100);Bacteria(100);"Firmicutes"(100);"Bacilli"(100);"Lactobacillales"(100);Streptococcaceae(100);Streptococcus(100);	"Bacteroidia"(59);"Bacteroidales"(59);	Streptococcaceae(100);Streptococcus(100);
0.15	131	19	Root(100);Bacteria(100);"Proteobacteria"(100);Betaproteobacteria(100);Burkholderiales(100);Comamonadaceae(99);Roseateles(99);	Root(100);Bacteria(100);"Proteobacteria"(100);Gammaproteobacteria(100);Pasteurellales(100);Pasteurellaceae(100);unclassified(100);	Comamonadaceae(99);Roseateles(99);	Pasteurellales(100);Pasteurellaceae(100);
0.15	10	13	Root(100);Bacteria(100);"Bacteroidetes"(100);"Bacteroidia"(100);"Bacteroidales"(100);"Prevotellaceae"(100);Prevotella(100);	Root(100);Bacteria(100);"Firmicutes"(100);"Bacilli"(100);"Lactobacillales"(100);unclassified(98);unclassified(98);	"Prevotellaceae"(100);Prevotella(100);	"Bacilli"(100);"Lactobacillales"(100);
0.15	38	19	Root(100);Bacteria(100);"Bacteroidetes"(100);"Bacteroidia"(100);"Bacteroidales"(100);"Porphyromonadaceae"(100);Parabacteroides(69);	Root(100);Bacteria(100);"Proteobacteria"(100);Gammaproteobacteria(100);Pasteurellales(100);Pasteurellaceae(100);unclassified(100);	"Porphyromonadaceae"(100);Parabacteroides(69);	Pasteurellales(100);Pasteurellaceae(100);
0.15	7	142	Root(100);Bacteria(100);"Bacteroidetes"(100);"Bacteroidia"(100);"Bacteroidales"(100);"Porphyromonadaceae"(100);Porphyromonas(100);	Root(100);Bacteria(100);"Firmicutes"(100);"Clostridia"(100);Clostridiales(100);Incertae_Sedis_XI(100);Anaerococcus(100);	"Porphyromonadaceae"(100);Porphyromonas(100);	Incertae_Sedis_XI(100);Anaerococcus(100);
-0.15	27	12	Root(100);Bacteria(100);"Bacteroidetes"(100);"Bacteroidia"(100);"Bacteroidales"(100);Bacteroidaceae(100);Bacteroides(100);	Root(100);Bacteria(100);"Actinobacteria"(100);Actinobacteria(100);Actinomycetales(100);Corynebacteriaceae(100);Corynebacterium(100);	Bacteroidaceae(100);Bacteroides(100);	Corynebacteriaceae(100);Corynebacterium(100);
0.15	4	16	Root(100);Bacteria(100);"Firmicutes"(100);"Clostridia"(100);Clostridiales(100);Veillonellaceae(100);Veillonella(95);	Root(100);Bacteria(100);"Proteobacteria"(100);Gammaproteobacteria(100);Pasteurellales(100);Pasteurellaceae(100);unclassified(100);	Veillonellaceae(100);Veillonella(95);	Pasteurellales(100);Pasteurellaceae(100);
0.15	25	19	Root(100);Bacteria(100);"Bacteroidetes"(97);"Bacteroidia"(59);"Bacteroidales"(59);unclassified(59);unclassified(59);	Root(100);Bacteria(100);"Proteobacteria"(100);Gammaproteobacteria(100);Pasteurellales(100);Pasteurellaceae(100);unclassified(100);	"Bacteroidia"(59);"Bacteroidales"(59);	Pasteurellales(100);Pasteurellaceae(100);
0.15	8	91	Root(100);Bacteria(100);"Proteobacteria"(100);Betaproteobacteria(100);Neisseriales(100);Neisseriaceae(100);Neisseria(95);	Root(100);Bacteria(100);"Actinobacteria"(100);Actinobacteria(100);Actinomycetales(100);Corynebacteriaceae(100);Corynebacterium(100);	Neisseriaceae(100);Neisseria(95);	Corynebacteriaceae(100);Corynebacterium(100);
0.15	1	103	Root(100);Bacteria(100);"Actinobacteria"(100);Actinobacteria(100);Actinomycetales(100);Propionibacteriaceae(100);Propionibacterium(100);	Root(100);Bacteria(100);"Firmicutes"(100);"Clostridia"(100);Clostridiales(100);Incertae_Sedis_XI(100);Finegoldia(100);	Propionibacteriaceae(100);Propionibacterium(100);	Incertae_Sedis_XI(100);Finegoldia(100);
0.15	114	64	Root(100);Bacteria(100);"Bacteroidetes"(100);"Bacteroidia"(100);"Bacteroidales"(100);"Prevotellaceae"(100);Prevotella(100);	Root(100);Bacteria(100);"Firmicutes"(100);"Clostridia"(100);Clostridiales(100);Incertae_Sedis_XI(100);Peptoniphilus(100);	"Prevotellaceae"(100);Prevotella(100);	Incertae_Sedis_XI(100);Peptoniphilus(100);
0.15	66	17	Root(100);Bacteria(100);"Firmicutes"(100);"Clostridia"(100);Clostridiales(100);Veillonellaceae(100);Dialister(100);	Root(100);Bacteria(100);"Bacteroidetes"(100);"Bacteroidia"(100);"Bacteroidales"(100);Bacteroidaceae(100);Bacteroides(100);	Veillonellaceae(100);Dialister(100);	Bacteroidaceae(100);Bacteroides(100);
0.15	66	27	Root(100);Bacteria(100);"Firmicutes"(100);"Clostridia"(100);Clostridiales(100);Veillonellaceae(100);Dialister(100);	Root(100);Bacteria(100);"Bacteroidetes"(100);"Bacteroidia"(100);"Bacteroidales"(100);Bacteroidaceae(100);Bacteroides(100);	Veillonellaceae(100);Dialister(100);	Bacteroidaceae(100);Bacteroides(100);
0.15	66	31	Root(100);Bacteria(100);"Firmicutes"(100);"Clostridia"(100);Clostridiales(100);Veillonellaceae(100);Dialister(100);	Root(100);Bacteria(100);"Bacteroidetes"(100);"Bacteroidia"(100);"Bacteroidales"(100);Bacteroidaceae(100);Bacteroides(100);	Veillonellaceae(100);Dialister(100);	Bacteroidaceae(100);Bacteroides(100);
0.15	6	64	Root(100);Bacteria(100);"Firmicutes"(100);"Bacilli"(100);"Lactobacillales"(100);Streptococcaceae(100);Streptococcus(100);	Root(100);Bacteria(100);"Firmicutes"(100);"Clostridia"(100);Clostridiales(100);Incertae_Sedis_XI(100);Peptoniphilus(100);	Streptococcaceae(100);Streptococcus(100);	Incertae_Sedis_XI(100);Peptoniphilus(100);
-0.15	3	12	Root(100);Bacteria(100);"Firmicutes"(100);"Bacilli"(100);"Lactobacillales"(100);Lactobacillaceae(100);Lactobacillus(100);	Root(100);Bacteria(100);"Actinobacteria"(100);Actinobacteria(100);Actinomycetales(100);Corynebacteriaceae(100);Corynebacterium(100);	Lactobacillaceae(100);Lactobacillus(100);	Corynebacteriaceae(100);Corynebacterium(100);
0.15	114	6	Root(100);Bacteria(100);"Bacteroidetes"(100);"Bacteroidia"(100);"Bacteroidales"(100);"Prevotellaceae"(100);Prevotella(100);	Root(100);Bacteria(100);"Firmicutes"(100);"Bacilli"(100);"Lactobacillales"(100);Streptococcaceae(100);Streptococcus(100);	"Prevotellaceae"(100);Prevotella(100);	Streptococcaceae(100);Streptococcus(100);
-0.14	66	1	Root(100);Bacteria(100);"Firmicutes"(100);"Clostridia"(100);Clostridiales(100);Veillonellaceae(100);Dialister(100);	Root(100);Bacteria(100);"Actinobacteria"(100);Actinobacteria(100);Actinomycetales(100);Propionibacteriaceae(100);Propionibacterium(100);	Veillonellaceae(100);Dialister(100);	Propionibacteriaceae(100);Propionibacterium(100);
0.14	335	176	Root(100);Bacteria(100);"Firmicutes"(100);"Clostridia"(100);Clostridiales(100);unclassified(99);unclassified(99);	Root(100);Bacteria(100);"Firmicutes"(100);"Clostridia"(100);Clostridiales(100);Incertae_Sedis_XI(100);Anaerococcus(100);	"Clostridia"(100);Clostridiales(100);	Incertae_Sedis_XI(100);Anaerococcus(100);
-0.14	5	103	Root(100);Bacteria(100);"Firmicutes"(100);"Bacilli"(100);Bacillales(100);"Staphylococcaceae"(99);Staphylococcus(99);	Root(100);Bacteria(100);"Firmicutes"(100);"Clostridia"(100);Clostridiales(100);Incertae_Sedis_XI(100);Finegoldia(100);	"Staphylococcaceae"(99);Staphylococcus(99);	Incertae_Sedis_XI(100);Finegoldia(100);
0.14	2	101	Root(100);Bacteria(100);"Firmicutes"(100);"Bacilli"(100);"Lactobacillales"(100);Streptococcaceae(100);Streptococcus(100);	Root(100);Bacteria(100);"Actinobacteria"(100);Actinobacteria(100);Actinomycetales(100);Corynebacteriaceae(100);Corynebacterium(100);	Streptococcaceae(100);Streptococcus(100);	Corynebacteriaceae(100);Corynebacterium(100);
-0.14	66	12	Root(100);Bacteria(100);"Firmicutes"(100);"Clostridia"(100);Clostridiales(100);Veillonellaceae(100);Dialister(100);	Root(100);Bacteria(100);"Actinobacteria"(100);Actinobacteria(100);Actinomycetales(100);Corynebacteriaceae(100);Corynebacterium(100);	Veillonellaceae(100);Dialister(100);	Corynebacteriaceae(100);Corynebacterium(100);
0.14	27	38	Root(100);Bacteria(100);"Bacteroidetes"(100);"Bacteroidia"(100);"Bacteroidales"(100);Bacteroidaceae(100);Bacteroides(100);	Root(100);Bacteria(100);"Bacteroidetes"(100);"Bacteroidia"(100);"Bacteroidales"(100);"Porphyromonadaceae"(100);Parabacteroides(69);	Bacteroidaceae(100);Bacteroides(100);	"Porphyromonadaceae"(100);Parabacteroides(69);
0.14	7	16	Root(100);Bacteria(100);"Bacteroidetes"(100);"Bacteroidia"(100);"Bacteroidales"(100);"Porphyromonadaceae"(100);Porphyromonas(100);	Root(100);Bacteria(100);"Proteobacteria"(100);Gammaproteobacteria(100);Pasteurellales(100);Pasteurellaceae(100);unclassified(100);	"Porphyromonadaceae"(100);Porphyromonas(100);	Pasteurellales(100);Pasteurellaceae(100);
0.14	6	11	Root(100);Bacteria(100);"Firmicutes"(100);"Bacilli"(100);"Lactobacillales"(100);Streptococcaceae(100);Streptococcus(100);	Root(100);Bacteria(100);"Firmicutes"(100);"Bacilli"(100);Bacillales(100);"Staphylococcaceae"(100);Gemella(100);	Streptococcaceae(100);Streptococcus(100);	"Staphylococcaceae"(100);Gemella(100);
0.14	137	226	Root(100);Bacteria(100);"Proteobacteria"(100);Betaproteobacteria(100);Neisseriales(100);Neisseriaceae(100);Stenoxybacter(69);	Root(100);Bacteria(100);"Firmicutes"(100);"Clostridia"(100);Clostridiales(100);"Peptostreptococcaceae"(100);Sporacetigenium(100);	Neisseriaceae(100);Stenoxybacter(69);	"Peptostreptococcaceae"(100);Sporacetigenium(100);
-0.14	49	43	Root(100);Bacteria(100);"Proteobacteria"(100);Gammaproteobacteria(100);Pseudomonadales(100);Moraxellaceae(100);Moraxella(100);	Root(100);Bacteria(100);"Firmicutes"(100);"Clostridia"(100);Clostridiales(100);Incertae_Sedis_XI(100);Anaerococcus(100);	Moraxellaceae(100);Moraxella(100);	Incertae_Sedis_XI(100);Anaerococcus(100);
0.14	85	43	Root(100);Bacteria(100);"Proteobacteria"(100);Betaproteobacteria(100);Neisseriales(100);Neisseriaceae(100);unclassified(100);	Root(100);Bacteria(100);"Firmicutes"(100);"Clostridia"(100);Clostridiales(100);Incertae_Sedis_XI(100);Anaerococcus(100);	Neisseriales(100);Neisseriaceae(100);	Incertae_Sedis_XI(100);Anaerococcus(100);
0.14	38	111	Root(100);Bacteria(100);"Bacteroidetes"(100);"Bacteroidia"(100);"Bacteroidales"(100);"Porphyromonadaceae"(100);Parabacteroides(69);	Root(100);Bacteria(100);"Proteobacteria"(100);Gammaproteobacteria(100);"Enterobacteriales"(100);Enterobacteriaceae(100);unclassified(87);	"Porphyromonadaceae"(100);Parabacteroides(69);	"Enterobacteriales"(100);Enterobacteriaceae(100);
0.13	131	111	Root(100);Bacteria(100);"Proteobacteria"(100);Betaproteobacteria(100);Burkholderiales(100);Comamonadaceae(99);Roseateles(99);	Root(100);Bacteria(100);"Proteobacteria"(100);Gammaproteobacteria(100);"Enterobacteriales"(100);Enterobacteriaceae(100);unclassified(87);	Comamonadaceae(99);Roseateles(99);	"Enterobacteriales"(100);Enterobacteriaceae(100);
-0.13	131	12	Root(100);Bacteria(100);"Proteobacteria"(100);Betaproteobacteria(100);Burkholderiales(100);Comamonadaceae(99);Roseateles(99);	Root(100);Bacteria(100);"Actinobacteria"(100);Actinobacteria(100);Actinomycetales(100);Corynebacteriaceae(100);Corynebacterium(100);	Comamonadaceae(99);Roseateles(99);	Corynebacteriaceae(100);Corynebacterium(100);
-0.13	5	64	Root(100);Bacteria(100);"Firmicutes"(100);"Bacilli"(100);Bacillales(100);"Staphylococcaceae"(99);Staphylococcus(99);	Root(100);Bacteria(100);"Firmicutes"(100);"Clostridia"(100);Clostridiales(100);Incertae_Sedis_XI(100);Peptoniphilus(100);	"Staphylococcaceae"(99);Staphylococcus(99);	Incertae_Sedis_XI(100);Peptoniphilus(100);
0.13	176	19	Root(100);Bacteria(100);"Firmicutes"(100);"Clostridia"(100);Clostridiales(100);Incertae_Sedis_XI(100);Anaerococcus(100);	Root(100);Bacteria(100);"Proteobacteria"(100);Gammaproteobacteria(100);Pasteurellales(100);Pasteurellaceae(100);unclassified(100);	Incertae_Sedis_XI(100);Anaerococcus(100);	Pasteurellales(100);Pasteurellaceae(100);
0.13	25	21	Root(100);Bacteria(100);"Bacteroidetes"(97);"Bacteroidia"(59);"Bacteroidales"(59);unclassified(59);unclassified(59);	Root(100);Bacteria(100);"Proteobacteria"(100);Betaproteobacteria(100);Neisseriales(100);Neisseriaceae(100);Neisseria(69);	"Bacteroidia"(59);"Bacteroidales"(59);	Neisseriaceae(100);Neisseria(69);
-0.13	43	91	Root(100);Bacteria(100);"Firmicutes"(100);"Clostridia"(100);Clostridiales(100);Incertae_Sedis_XI(100);Anaerococcus(100);	Root(100);Bacteria(100);"Actinobacteria"(100);Actinobacteria(100);Actinomycetales(100);Corynebacteriaceae(100);Corynebacterium(100);	Incertae_Sedis_XI(100);Anaerococcus(100);	Corynebacteriaceae(100);Corynebacterium(100);
-0.13	176	12	Root(100);Bacteria(100);"Firmicutes"(100);"Clostridia"(100);Clostridiales(100);Incertae_Sedis_XI(100);Anaerococcus(100);	Root(100);Bacteria(100);"Actinobacteria"(100);Actinobacteria(100);Actinomycetales(100);Corynebacteriaceae(100);Corynebacterium(100);	Incertae_Sedis_XI(100);Anaerococcus(100);	Corynebacteriaceae(100);Corynebacterium(100);
-0.13	38	12	Root(100);Bacteria(100);"Bacteroidetes"(100);"Bacteroidia"(100);"Bacteroidales"(100);"Porphyromonadaceae"(100);Parabacteroides(69);	Root(100);Bacteria(100);"Actinobacteria"(100);Actinobacteria(100);Actinomycetales(100);Corynebacteriaceae(100);Corynebacterium(100);	"Porphyromonadaceae"(100);Parabacteroides(69);	Corynebacteriaceae(100);Corynebacterium(100);
0.13	335	111	Root(100);Bacteria(100);"Firmicutes"(100);"Clostridia"(100);Clostridiales(100);unclassified(99);unclassified(99);	Root(100);Bacteria(100);"Proteobacteria"(100);Gammaproteobacteria(100);"Enterobacteriales"(100);Enterobacteriaceae(100);unclassified(87);	"Clostridia"(100);Clostridiales(100);	"Enterobacteriales"(100);Enterobacteriaceae(100);
-0.13	49	62	Root(100);Bacteria(100);"Proteobacteria"(100);Gammaproteobacteria(100);Pseudomonadales(100);Moraxellaceae(100);Moraxella(100);	Root(100);Bacteria(100);"Actinobacteria"(100);Actinobacteria(100);Actinomycetales(100);unclassified(99);unclassified(99);	Moraxellaceae(100);Moraxella(100);	Actinobacteria(100);Actinomycetales(100);
0.13	6	16	Root(100);Bacteria(100);"Firmicutes"(100);"Bacilli"(100);"Lactobacillales"(100);Streptococcaceae(100);Streptococcus(100);	Root(100);Bacteria(100);"Proteobacteria"(100);Gammaproteobacteria(100);Pasteurellales(100);Pasteurellaceae(100);unclassified(100);	Streptococcaceae(100);Streptococcus(100);	Pasteurellales(100);Pasteurellaceae(100);
0.13	223	5	Root(100);Bacteria(100);"Firmicutes"(100);"Bacilli"(100);"Lactobacillales"(100);Streptococcaceae(100);Lactococcus(100);	Root(100);Bacteria(100);"Firmicutes"(100);"Bacilli"(100);Bacillales(100);"Staphylococcaceae"(99);Staphylococcus(99);	Streptococcaceae(100);Lactococcus(100);	"Staphylococcaceae"(99);Staphylococcus(99);
0.13	9	14	Root(100);Bacteria(100);"Fusobacteria"(100);"Fusobacteria"(100);"Fusobacteriales"(100);"Fusobacteriaceae"(100);Fusobacterium(100);	Root(100);Bacteria(100);"Actinobacteria"(100);Actinobacteria(100);Actinomycetales(100);Actinomycetaceae(100);Actinomyces(100);	"Fusobacteriaceae"(100);Fusobacterium(100);	Actinomycetaceae(100);Actinomyces(100);
0.13	16	19	Root(100);Bacteria(100);"Proteobacteria"(100);Gammaproteobacteria(100);Pasteurellales(100);Pasteurellaceae(100);unclassified(100);	Root(100);Bacteria(100);"Proteobacteria"(100);Gammaproteobacteria(100);Pasteurellales(100);Pasteurellaceae(100);unclassified(100);	Pasteurellales(100);Pasteurellaceae(100);	Pasteurellales(100);Pasteurellaceae(100);
0.13	64	353	Root(100);Bacteria(100);"Firmicutes"(100);"Clostridia"(100);Clostridiales(100);Incertae_Sedis_XI(100);Peptoniphilus(100);	Root(100);Bacteria(100);"Bacteroidetes"(100);"Bacteroidia"(100);"Bacteroidales"(100);"Porphyromonadaceae"(100);Porphyromonas(100);	Incertae_Sedis_XI(100);Peptoniphilus(100);	"Porphyromonadaceae"(100);Porphyromonas(100);
0.13	86	123	Root(100);Bacteria(100);Cyanobacteria(100);Cyanobacteria(100);Chloroplast(100);Streptophyta(100);unclassified(100);	Root(100);Bacteria(100);"Firmicutes"(100);"Clostridia"(100);Clostridiales(100);unclassified(99);unclassified(99);	Chloroplast(100);Streptophyta(100);	"Clostridia"(100);Clostridiales(100);
-0.13	9	12	Root(100);Bacteria(100);"Fusobacteria"(100);"Fusobacteria"(100);"Fusobacteriales"(100);"Fusobacteriaceae"(100);Fusobacterium(100);	Root(100);Bacteria(100);"Actinobacteria"(100);Actinobacteria(100);Actinomycetales(100);Corynebacteriaceae(100);Corynebacterium(100);	"Fusobacteriaceae"(100);Fusobacterium(100);	Corynebacteriaceae(100);Corynebacterium(100);
0.12	49	91	Root(100);Bacteria(100);"Proteobacteria"(100);Gammaproteobacteria(100);Pseudomonadales(100);Moraxellaceae(100);Moraxella(100);	Root(100);Bacteria(100);"Actinobacteria"(100);Actinobacteria(100);Actinomycetales(100);Corynebacteriaceae(100);Corynebacterium(100);	Moraxellaceae(100);Moraxella(100);	Corynebacteriaceae(100);Corynebacterium(100);
0.12	66	142	Root(100);Bacteria(100);"Firmicutes"(100);"Clostridia"(100);Clostridiales(100);Veillonellaceae(100);Dialister(100);	Root(100);Bacteria(100);"Firmicutes"(100);"Clostridia"(100);Clostridiales(100);Incertae_Sedis_XI(100);Anaerococcus(100);	Veillonellaceae(100);Dialister(100);	Incertae_Sedis_XI(100);Anaerococcus(100);
-0.12	12	419	Root(100);Bacteria(100);"Actinobacteria"(100);Actinobacteria(100);Actinomycetales(100);Corynebacteriaceae(100);Corynebacterium(100);	Root(100);Bacteria(100);"Firmicutes"(100);"Bacilli"(100);Bacillales(100);"Staphylococcaceae"(100);Staphylococcus(99);	Corynebacteriaceae(100);Corynebacterium(100);	"Staphylococcaceae"(100);Staphylococcus(99);
0.12	4	38	Root(100);Bacteria(100);"Firmicutes"(100);"Clostridia"(100);Clostridiales(100);Veillonellaceae(100);Veillonella(95);	Root(100);Bacteria(100);"Bacteroidetes"(100);"Bacteroidia"(100);"Bacteroidales"(100);"Porphyromonadaceae"(100);Parabacteroides(69);	Veillonellaceae(100);Veillonella(95);	"Porphyromonadaceae"(100);Parabacteroides(69);
0.12	335	40	Root(100);Bacteria(100);"Firmicutes"(100);"Clostridia"(100);Clostridiales(100);unclassified(99);unclassified(99);	Root(100);Bacteria(100);"Proteobacteria"(100);Betaproteobacteria(100);Neisseriales(100);Neisseriaceae(100);unclassified(100);	"Clostridia"(100);Clostridiales(100);	Neisseriales(100);Neisseriaceae(100);
0.12	123	10	Root(100);Bacteria(100);"Firmicutes"(100);"Clostridia"(100);Clostridiales(100);unclassified(99);unclassified(99);	Root(100);Bacteria(100);"Bacteroidetes"(100);"Bacteroidia"(100);"Bacteroidales"(100);"Prevotellaceae"(100);Prevotella(100);	"Clostridia"(100);Clostridiales(100);	"Prevotellaceae"(100);Prevotella(100);
0.12	10	111	Root(100);Bacteria(100);"Bacteroidetes"(100);"Bacteroidia"(100);"Bacteroidales"(100);"Prevotellaceae"(100);Prevotella(100);	Root(100);Bacteria(100);"Proteobacteria"(100);Gammaproteobacteria(100);"Enterobacteriales"(100);Enterobacteriaceae(100);unclassified(87);	"Prevotellaceae"(100);Prevotella(100);	"Enterobacteriales"(100);Enterobacteriaceae(100);
0.12	49	69	Root(100);Bacteria(100);"Proteobacteria"(100);Gammaproteobacteria(100);Pseudomonadales(100);Moraxellaceae(100);Moraxella(100);	Root(100);Bacteria(100);"Firmicutes"(100);"Bacilli"(100);"Lactobacillales"(100);"Carnobacteriaceae"(100);Dolosigranulum(100);	Moraxellaceae(100);Moraxella(100);	"Carnobacteriaceae"(100);Dolosigranulum(100);
0.12	43	169	Root(100);Bacteria(100);"Firmicutes"(100);"Clostridia"(100);Clostridiales(100);Incertae_Sedis_XI(100);Anaerococcus(100);	Root(100);Bacteria(100);"Proteobacteria"(100);Epsilonproteobacteria(100);Campylobacterales(100);Campylobacteraceae(100);Campylobacter(100);	Incertae_Sedis_XI(100);Anaerococcus(100);	Campylobacteraceae(100);Campylobacter(100);
0.12	86	226	Root(100);Bacteria(100);Cyanobacteria(100);Cyanobacteria(100);Chloroplast(100);Streptophyta(100);unclassified(100);	Root(100);Bacteria(100);"Firmicutes"(100);"Clostridia"(100);Clostridiales(100);"Peptostreptococcaceae"(100);Sporacetigenium(100);	Chloroplast(100);Streptophyta(100);	"Peptostreptococcaceae"(100);Sporacetigenium(100);
-0.12	2	12	Root(100);Bacteria(100);"Firmicutes"(100);"Bacilli"(100);"Lactobacillales"(100);Streptococcaceae(100);Streptococcus(100);	Root(100);Bacteria(100);"Actinobacteria"(100);Actinobacteria(100);Actinomycetales(100);Corynebacteriaceae(100);Corynebacterium(100);	Streptococcaceae(100);Streptococcus(100);	Corynebacteriaceae(100);Corynebacterium(100);
0.12	1	419	Root(100);Bacteria(100);"Actinobacteria"(100);Actinobacteria(100);Actinomycetales(100);Propionibacteriaceae(100);Propionibacterium(100);	Root(100);Bacteria(100);"Firmicutes"(100);"Bacilli"(100);Bacillales(100);"Staphylococcaceae"(100);Staphylococcus(99);	Propionibacteriaceae(100);Propionibacterium(100);	"Staphylococcaceae"(100);Staphylococcus(99);
0.12	13	16	Root(100);Bacteria(100);"Firmicutes"(100);"Bacilli"(100);"Lactobacillales"(100);unclassified(98);unclassified(98);	Root(100);Bacteria(100);"Proteobacteria"(100);Gammaproteobacteria(100);Pasteurellales(100);Pasteurellaceae(100);unclassified(100);	"Bacilli"(100);"Lactobacillales"(100);	Pasteurellales(100);Pasteurellaceae(100);
0.12	25	2	Root(100);Bacteria(100);"Bacteroidetes"(97);"Bacteroidia"(59);"Bacteroidales"(59);unclassified(59);unclassified(59);	Root(100);Bacteria(100);"Firmicutes"(100);"Bacilli"(100);"Lactobacillales"(100);Streptococcaceae(100);Streptococcus(100);	"Bacteroidia"(59);"Bacteroidales"(59);	Streptococcaceae(100);Streptococcus(100);
0.12	40	353	Root(100);Bacteria(100);"Proteobacteria"(100);Betaproteobacteria(100);Neisseriales(100);Neisseriaceae(100);unclassified(100);	Root(100);Bacteria(100);"Bacteroidetes"(100);"Bacteroidia"(100);"Bacteroidales"(100);"Porphyromonadaceae"(100);Porphyromonas(100);	Neisseriales(100);Neisseriaceae(100);	"Porphyromonadaceae"(100);Porphyromonas(100);
0.12	176	188	Root(100);Bacteria(100);"Firmicutes"(100);"Clostridia"(100);Clostridiales(100);Incertae_Sedis_XI(100);Anaerococcus(100);	Root(100);Bacteria(100);"Actinobacteria"(100);Actinobacteria(100);Actinomycetales(100);Corynebacteriaceae(100);Corynebacterium(100);	Incertae_Sedis_XI(100);Anaerococcus(100);	Corynebacteriaceae(100);Corynebacterium(100);
-0.12	16	12	Root(100);Bacteria(100);"Proteobacteria"(100);Gammaproteobacteria(100);Pasteurellales(100);Pasteurellaceae(100);unclassified(100);	Root(100);Bacteria(100);"Actinobacteria"(100);Actinobacteria(100);Actinomycetales(100);Corynebacteriaceae(100);Corynebacterium(100);	Pasteurellales(100);Pasteurellaceae(100);	Corynebacteriaceae(100);Corynebacterium(100);
-0.12	4	69	Root(100);Bacteria(100);"Firmicutes"(100);"Clostridia"(100);Clostridiales(100);Veillonellaceae(100);Veillonella(95);	Root(100);Bacteria(100);"Firmicutes"(100);"Bacilli"(100);"Lactobacillales"(100);"Carnobacteriaceae"(100);Dolosigranulum(100);	Veillonellaceae(100);Veillonella(95);	"Carnobacteriaceae"(100);Dolosigranulum(100);
-0.12	4	91	Root(100);Bacteria(100);"Firmicutes"(100);"Clostridia"(100);Clostridiales(100);Veillonellaceae(100);Veillonella(95);	Root(100);Bacteria(100);"Actinobacteria"(100);Actinobacteria(100);Actinomycetales(100);Corynebacteriaceae(100);Corynebacterium(100);	Veillonellaceae(100);Veillonella(95);	Corynebacteriaceae(100);Corynebacterium(100);
0.12	123	11	Root(100);Bacteria(100);"Firmicutes"(100);"Clostridia"(100);Clostridiales(100);unclassified(99);unclassified(99);	Root(100);Bacteria(100);"Firmicutes"(100);"Bacilli"(100);Bacillales(100);"Staphylococcaceae"(100);Gemella(100);	"Clostridia"(100);Clostridiales(100);	"Staphylococcaceae"(100);Gemella(100);
0.12	19	353	Root(100);Bacteria(100);"Proteobacteria"(100);Gammaproteobacteria(100);Pasteurellales(100);Pasteurellaceae(100);unclassified(100);	Root(100);Bacteria(100);"Bacteroidetes"(100);"Bacteroidia"(100);"Bacteroidales"(100);"Porphyromonadaceae"(100);Porphyromonas(100);	Pasteurellales(100);Pasteurellaceae(100);	"Porphyromonadaceae"(100);Porphyromonas(100);
0.11	11	111	Root(100);Bacteria(100);"Firmicutes"(100);"Bacilli"(100);Bacillales(100);"Staphylococcaceae"(100);Gemella(100);	Root(100);Bacteria(100);"Proteobacteria"(100);Gammaproteobacteria(100);"Enterobacteriales"(100);Enterobacteriaceae(100);unclassified(87);	"Staphylococcaceae"(100);Gemella(100);	"Enterobacteriales"(100);Enterobacteriaceae(100);
-0.11	59	12	Root(100);Bacteria(100);"Bacteroidetes"(100);"Bacteroidia"(100);"Bacteroidales"(100);"Porphyromonadaceae"(100);Parabacteroides(100);	Root(100);Bacteria(100);"Actinobacteria"(100);Actinobacteria(100);Actinomycetales(100);Corynebacteriaceae(100);Corynebacterium(100);	"Porphyromonadaceae"(100);Parabacteroides(100);	Corynebacteriaceae(100);Corynebacterium(100);
0.11	131	4	Root(100);Bacteria(100);"Proteobacteria"(100);Betaproteobacteria(100);Burkholderiales(100);Comamonadaceae(99);Roseateles(99);	Root(100);Bacteria(100);"Firmicutes"(100);"Clostridia"(100);Clostridiales(100);Veillonellaceae(100);Veillonella(95);	Comamonadaceae(99);Roseateles(99);	Veillonellaceae(100);Veillonella(95);
-0.11	6	91	Root(100);Bacteria(100);"Firmicutes"(100);"Bacilli"(100);"Lactobacillales"(100);Streptococcaceae(100);Streptococcus(100);	Root(100);Bacteria(100);"Actinobacteria"(100);Actinobacteria(100);Actinomycetales(100);Corynebacteriaceae(100);Corynebacterium(100);	Streptococcaceae(100);Streptococcus(100);	Corynebacteriaceae(100);Corynebacterium(100);
0.11	66	40	Root(100);Bacteria(100);"Firmicutes"(100);"Clostridia"(100);Clostridiales(100);Veillonellaceae(100);Dialister(100);	Root(100);Bacteria(100);"Proteobacteria"(100);Betaproteobacteria(100);Neisseriales(100);Neisseriaceae(100);unclassified(100);	Veillonellaceae(100);Dialister(100);	Neisseriales(100);Neisseriaceae(100);
0.11	223	7	Root(100);Bacteria(100);"Firmicutes"(100);"Bacilli"(100);"Lactobacillales"(100);Streptococcaceae(100);Lactococcus(100);	Root(100);Bacteria(100);"Bacteroidetes"(100);"Bacteroidia"(100);"Bacteroidales"(100);"Porphyromonadaceae"(100);Porphyromonas(100);	Streptococcaceae(100);Lactococcus(100);	"Porphyromonadaceae"(100);Porphyromonas(100);
-0.11	31	12	Root(100);Bacteria(100);"Bacteroidetes"(100);"Bacteroidia"(100);"Bacteroidales"(100);Bacteroidaceae(100);Bacteroides(100);	Root(100);Bacteria(100);"Actinobacteria"(100);Actinobacteria(100);Actinomycetales(100);Corynebacteriaceae(100);Corynebacterium(100);	Bacteroidaceae(100);Bacteroides(100);	Corynebacteriaceae(100);Corynebacterium(100);
-0.11	169	12	Root(100);Bacteria(100);"Proteobacteria"(100);Epsilonproteobacteria(100);Campylobacterales(100);Campylobacteraceae(100);Campylobacter(100);	Root(100);Bacteria(100);"Actinobacteria"(100);Actinobacteria(100);Actinomycetales(100);Corynebacteriaceae(100);Corynebacterium(100);	Campylobacteraceae(100);Campylobacter(100);	Corynebacteriaceae(100);Corynebacterium(100);
-0.11	1	3	Root(100);Bacteria(100);"Actinobacteria"(100);Actinobacteria(100);Actinomycetales(100);Propionibacteriaceae(100);Propionibacterium(100);	Root(100);Bacteria(100);"Firmicutes"(100);"Bacilli"(100);"Lactobacillales"(100);Lactobacillaceae(100);Lactobacillus(100);	Propionibacteriaceae(100);Propionibacterium(100);	Lactobacillaceae(100);Lactobacillus(100);
0.11	42	9	Root(100);Bacteria(100);"Firmicutes"(100);"Clostridia"(100);Clostridiales(100);"Ruminococcaceae"(100);unclassified(100);	Root(100);Bacteria(100);"Fusobacteria"(100);"Fusobacteria"(100);"Fusobacteriales"(100);"Fusobacteriaceae"(100);Fusobacterium(100);	Clostridiales(100);"Ruminococcaceae"(100);	"Fusobacteriaceae"(100);Fusobacterium(100);
-0.11	7	12	Root(100);Bacteria(100);"Bacteroidetes"(100);"Bacteroidia"(100);"Bacteroidales"(100);"Porphyromonadaceae"(100);Porphyromonas(100);	Root(100);Bacteria(100);"Actinobacteria"(100);Actinobacteria(100);Actinomycetales(100);Corynebacteriaceae(100);Corynebacterium(100);	"Porphyromonadaceae"(100);Porphyromonas(100);	Corynebacteriaceae(100);Corynebacterium(100);
0.11	38	17	Root(100);Bacteria(100);"Bacteroidetes"(100);"Bacteroidia"(100);"Bacteroidales"(100);"Porphyromonadaceae"(100);Parabacteroides(69);	Root(100);Bacteria(100);"Bacteroidetes"(100);"Bacteroidia"(100);"Bacteroidales"(100);Bacteroidaceae(100);Bacteroides(100);	"Porphyromonadaceae"(100);Parabacteroides(69);	Bacteroidaceae(100);Bacteroides(100);
-0.11	123	12	Root(100);Bacteria(100);"Firmicutes"(100);"Clostridia"(100);Clostridiales(100);unclassified(99);unclassified(99);	Root(100);Bacteria(100);"Actinobacteria"(100);Actinobacteria(100);Actinomycetales(100);Corynebacteriaceae(100);Corynebacterium(100);	"Clostridia"(100);Clostridiales(100);	Corynebacteriaceae(100);Corynebacterium(100);
0.11	66	111	Root(100);Bacteria(100);"Firmicutes"(100);"Clostridia"(100);Clostridiales(100);Veillonellaceae(100);Dialister(100);	Root(100);Bacteria(100);"Proteobacteria"(100);Gammaproteobacteria(100);"Enterobacteriales"(100);Enterobacteriaceae(100);unclassified(87);	Veillonellaceae(100);Dialister(100);	"Enterobacteriales"(100);Enterobacteriaceae(100);
-0.11	6	69	Root(100);Bacteria(100);"Firmicutes"(100);"Bacilli"(100);"Lactobacillales"(100);Streptococcaceae(100);Streptococcus(100);	Root(100);Bacteria(100);"Firmicutes"(100);"Bacilli"(100);"Lactobacillales"(100);"Carnobacteriaceae"(100);Dolosigranulum(100);	Streptococcaceae(100);Streptococcus(100);	"Carnobacteriaceae"(100);Dolosigranulum(100);
0.11	9	8	Root(100);Bacteria(100);"Fusobacteria"(100);"Fusobacteria"(100);"Fusobacteriales"(100);"Fusobacteriaceae"(100);Fusobacterium(100);	Root(100);Bacteria(100);"Proteobacteria"(100);Betaproteobacteria(100);Neisseriales(100);Neisseriaceae(100);Neisseria(95);	"Fusobacteriaceae"(100);Fusobacterium(100);	Neisseriaceae(100);Neisseria(95);
0.11	7	14	Root(100);Bacteria(100);"Bacteroidetes"(100);"Bacteroidia"(100);"Bacteroidales"(100);"Porphyromonadaceae"(100);Porphyromonas(100);	Root(100);Bacteria(100);"Actinobacteria"(100);Actinobacteria(100);Actinomycetales(100);Actinomycetaceae(100);Actinomyces(100);	"Porphyromonadaceae"(100);Porphyromonas(100);	Actinomycetaceae(100);Actinomyces(100);
-0.11	91	13	Root(100);Bacteria(100);"Actinobacteria"(100);Actinobacteria(100);Actinomycetales(100);Corynebacteriaceae(100);Corynebacterium(100);	Root(100);Bacteria(100);"Firmicutes"(100);"Bacilli"(100);"Lactobacillales"(100);unclassified(98);unclassified(98);	Corynebacteriaceae(100);Corynebacterium(100);	"Bacilli"(100);"Lactobacillales"(100);
-0.10	2	91	Root(100);Bacteria(100);"Firmicutes"(100);"Bacilli"(100);"Lactobacillales"(100);Streptococcaceae(100);Streptococcus(100);	Root(100);Bacteria(100);"Actinobacteria"(100);Actinobacteria(100);Actinomycetales(100);Corynebacteriaceae(100);Corynebacterium(100);	Streptococcaceae(100);Streptococcus(100);	Corynebacteriaceae(100);Corynebacterium(100);
-0.10	394	5	Root(100);Bacteria(100);"Firmicutes"(100);"Clostridia"(100);Clostridiales(100);Incertae_Sedis_XI(100);Anaerococcus(100);	Root(100);Bacteria(100);"Firmicutes"(100);"Bacilli"(100);Bacillales(100);"Staphylococcaceae"(99);Staphylococcus(99);	Incertae_Sedis_XI(100);Anaerococcus(100);	"Staphylococcaceae"(99);Staphylococcus(99);
-0.10	226	12	Root(100);Bacteria(100);"Firmicutes"(100);"Clostridia"(100);Clostridiales(100);"Peptostreptococcaceae"(100);Sporacetigenium(100);	Root(100);Bacteria(100);"Actinobacteria"(100);Actinobacteria(100);Actinomycetales(100);Corynebacteriaceae(100);Corynebacterium(100);	"Peptostreptococcaceae"(100);Sporacetigenium(100);	Corynebacteriaceae(100);Corynebacterium(100);
0.10	131	123	Root(100);Bacteria(100);"Proteobacteria"(100);Betaproteobacteria(100);Burkholderiales(100);Comamonadaceae(99);Roseateles(99);	Root(100);Bacteria(100);"Firmicutes"(100);"Clostridia"(100);Clostridiales(100);unclassified(99);unclassified(99);	Comamonadaceae(99);Roseateles(99);	"Clostridia"(100);Clostridiales(100);
-0.10	1	38	Root(100);Bacteria(100);"Actinobacteria"(100);Actinobacteria(100);Actinomycetales(100);Propionibacteriaceae(100);Propionibacterium(100);	Root(100);Bacteria(100);"Bacteroidetes"(100);"Bacteroidia"(100);"Bacteroidales"(100);"Porphyromonadaceae"(100);Parabacteroides(69);	Propionibacteriaceae(100);Propionibacterium(100);	"Porphyromonadaceae"(100);Parabacteroides(69);
0.10	114	13	Root(100);Bacteria(100);"Bacteroidetes"(100);"Bacteroidia"(100);"Bacteroidales"(100);"Prevotellaceae"(100);Prevotella(100);	Root(100);Bacteria(100);"Firmicutes"(100);"Bacilli"(100);"Lactobacillales"(100);unclassified(98);unclassified(98);	"Prevotellaceae"(100);Prevotella(100);	"Bacilli"(100);"Lactobacillales"(100);
0.10	69	16	Root(100);Bacteria(100);"Firmicutes"(100);"Bacilli"(100);"Lactobacillales"(100);"Carnobacteriaceae"(100);Dolosigranulum(100);	Root(100);Bacteria(100);"Proteobacteria"(100);Gammaproteobacteria(100);Pasteurellales(100);Pasteurellaceae(100);unclassified(100);	"Carnobacteriaceae"(100);Dolosigranulum(100);	Pasteurellales(100);Pasteurellaceae(100);
0.10	85	12	Root(100);Bacteria(100);"Proteobacteria"(100);Betaproteobacteria(100);Neisseriales(100);Neisseriaceae(100);unclassified(100);	Root(100);Bacteria(100);"Actinobacteria"(100);Actinobacteria(100);Actinomycetales(100);Corynebacteriaceae(100);Corynebacterium(100);	Neisseriales(100);Neisseriaceae(100);	Corynebacteriaceae(100);Corynebacterium(100);
0.10	4	64	Root(100);Bacteria(100);"Firmicutes"(100);"Clostridia"(100);Clostridiales(100);Veillonellaceae(100);Veillonella(95);	Root(100);Bacteria(100);"Firmicutes"(100);"Clostridia"(100);Clostridiales(100);Incertae_Sedis_XI(100);Peptoniphilus(100);	Veillonellaceae(100);Veillonella(95);	Incertae_Sedis_XI(100);Peptoniphilus(100);
0.10	21	16	Root(100);Bacteria(100);"Proteobacteria"(100);Betaproteobacteria(100);Neisseriales(100);Neisseriaceae(100);Neisseria(69);	Root(100);Bacteria(100);"Proteobacteria"(100);Gammaproteobacteria(100);Pasteurellales(100);Pasteurellaceae(100);unclassified(100);	Neisseriaceae(100);Neisseria(69);	Pasteurellales(100);Pasteurellaceae(100);
-0.10	17	12	Root(100);Bacteria(100);"Bacteroidetes"(100);"Bacteroidia"(100);"Bacteroidales"(100);Bacteroidaceae(100);Bacteroides(100);	Root(100);Bacteria(100);"Actinobacteria"(100);Actinobacteria(100);Actinomycetales(100);Corynebacteriaceae(100);Corynebacterium(100);	Bacteroidaceae(100);Bacteroides(100);	Corynebacteriaceae(100);Corynebacterium(100);
0.10	169	14	Root(100);Bacteria(100);"Proteobacteria"(100);Epsilonproteobacteria(100);Campylobacterales(100);Campylobacteraceae(100);Campylobacter(100);	Root(100);Bacteria(100);"Actinobacteria"(100);Actinobacteria(100);Actinomycetales(100);Actinomycetaceae(100);Actinomyces(100);	Campylobacteraceae(100);Campylobacter(100);	Actinomycetaceae(100);Actinomyces(100);
0.10	1	353	Root(100);Bacteria(100);"Actinobacteria"(100);Actinobacteria(100);Actinomycetales(100);Propionibacteriaceae(100);Propionibacterium(100);	Root(100);Bacteria(100);"Bacteroidetes"(100);"Bacteroidia"(100);"Bacteroidales"(100);"Porphyromonadaceae"(100);Porphyromonas(100);	Propionibacteriaceae(100);Propionibacterium(100);	"Porphyromonadaceae"(100);Porphyromonas(100);
-0.10	86	64	Root(100);Bacteria(100);Cyanobacteria(100);Cyanobacteria(100);Chloroplast(100);Streptophyta(100);unclassified(100);	Root(100);Bacteria(100);"Firmicutes"(100);"Clostridia"(100);Clostridiales(100);Incertae_Sedis_XI(100);Peptoniphilus(100);	Chloroplast(100);Streptophyta(100);	Incertae_Sedis_XI(100);Peptoniphilus(100);
-0.10	43	69	Root(100);Bacteria(100);"Firmicutes"(100);"Clostridia"(100);Clostridiales(100);Incertae_Sedis_XI(100);Anaerococcus(100);	Root(100);Bacteria(100);"Firmicutes"(100);"Bacilli"(100);"Lactobacillales"(100);"Carnobacteriaceae"(100);Dolosigranulum(100);	Incertae_Sedis_XI(100);Anaerococcus(100);	"Carnobacteriaceae"(100);Dolosigranulum(100);
0.10	123	38	Root(100);Bacteria(100);"Firmicutes"(100);"Clostridia"(100);Clostridiales(100);unclassified(99);unclassified(99);	Root(100);Bacteria(100);"Bacteroidetes"(100);"Bacteroidia"(100);"Bacteroidales"(100);"Porphyromonadaceae"(100);Parabacteroides(69);	"Clostridia"(100);Clostridiales(100);	"Porphyromonadaceae"(100);Parabacteroides(69);
0.10	66	64	Root(100);Bacteria(100);"Firmicutes"(100);"Clostridia"(100);Clostridiales(100);Veillonellaceae(100);Dialister(100);	Root(100);Bacteria(100);"Firmicutes"(100);"Clostridia"(100);Clostridiales(100);Incertae_Sedis_XI(100);Peptoniphilus(100);	Veillonellaceae(100);Dialister(100);	Incertae_Sedis_XI(100);Peptoniphilus(100);
0.10	64	111	Root(100);Bacteria(100);"Firmicutes"(100);"Clostridia"(100);Clostridiales(100);Incertae_Sedis_XI(100);Peptoniphilus(100);	Root(100);Bacteria(100);"Proteobacteria"(100);Gammaproteobacteria(100);"Enterobacteriales"(100);Enterobacteriaceae(100);unclassified(87);	Incertae_Sedis_XI(100);Peptoniphilus(100);	"Enterobacteriales"(100);Enterobacteriaceae(100);
0.10	21	169	Root(100);Bacteria(100);"Proteobacteria"(100);Betaproteobacteria(100);Neisseriales(100);Neisseriaceae(100);Neisseria(69);	Root(100);Bacteria(100);"Proteobacteria"(100);Epsilonproteobacteria(100);Campylobacterales(100);Campylobacteraceae(100);Campylobacter(100);	Neisseriaceae(100);Neisseria(69);	Campylobacteraceae(100);Campylobacter(100);
0.10	43	353	Root(100);Bacteria(100);"Firmicutes"(100);"Clostridia"(100);Clostridiales(100);Incertae_Sedis_XI(100);Anaerococcus(100);	Root(100);Bacteria(100);"Bacteroidetes"(100);"Bacteroidia"(100);"Bacteroidales"(100);"Porphyromonadaceae"(100);Porphyromonas(100);	Incertae_Sedis_XI(100);Anaerococcus(100);	"Porphyromonadaceae"(100);Porphyromonas(100);
-0.10	43	12	Root(100);Bacteria(100);"Firmicutes"(100);"Clostridia"(100);Clostridiales(100);Incertae_Sedis_XI(100);Anaerococcus(100);	Root(100);Bacteria(100);"Actinobacteria"(100);Actinobacteria(100);Actinomycetales(100);Corynebacteriaceae(100);Corynebacterium(100);	Incertae_Sedis_XI(100);Anaerococcus(100);	Corynebacteriaceae(100);Corynebacterium(100);
0.10	9	11	Root(100);Bacteria(100);"Fusobacteria"(100);"Fusobacteria"(100);"Fusobacteriales"(100);"Fusobacteriaceae"(100);Fusobacterium(100);	Root(100);Bacteria(100);"Firmicutes"(100);"Bacilli"(100);Bacillales(100);"Staphylococcaceae"(100);Gemella(100);	"Fusobacteriaceae"(100);Fusobacterium(100);	"Staphylococcaceae"(100);Gemella(100);
0.10	66	4	Root(100);Bacteria(100);"Firmicutes"(100);"Clostridia"(100);Clostridiales(100);Veillonellaceae(100);Dialister(100);	Root(100);Bacteria(100);"Firmicutes"(100);"Clostridia"(100);Clostridiales(100);Veillonellaceae(100);Veillonella(95);	Veillonellaceae(100);Dialister(100);	Veillonellaceae(100);Veillonella(95);
0.10	7	64	Root(100);Bacteria(100);"Bacteroidetes"(100);"Bacteroidia"(100);"Bacteroidales"(100);"Porphyromonadaceae"(100);Porphyromonas(100);	Root(100);Bacteria(100);"Firmicutes"(100);"Clostridia"(100);Clostridiales(100);Incertae_Sedis_XI(100);Peptoniphilus(100);	"Porphyromonadaceae"(100);Porphyromonas(100);	Incertae_Sedis_XI(100);Peptoniphilus(100);
0.10	394	101	Root(100);Bacteria(100);"Firmicutes"(100);"Clostridia"(100);Clostridiales(100);Incertae_Sedis_XI(100);Anaerococcus(100);	Root(100);Bacteria(100);"Actinobacteria"(100);Actinobacteria(100);Actinomycetales(100);Corynebacteriaceae(100);Corynebacterium(100);	Incertae_Sedis_XI(100);Anaerococcus(100);	Corynebacteriaceae(100);Corynebacterium(100);
-0.10	64	91	Root(100);Bacteria(100);"Firmicutes"(100);"Clostridia"(100);Clostridiales(100);Incertae_Sedis_XI(100);Peptoniphilus(100);	Root(100);Bacteria(100);"Actinobacteria"(100);Actinobacteria(100);Actinomycetales(100);Corynebacteriaceae(100);Corynebacterium(100);	Incertae_Sedis_XI(100);Peptoniphilus(100);	Corynebacteriaceae(100);Corynebacterium(100);
-0.10	64	12	Root(100);Bacteria(100);"Firmicutes"(100);"Clostridia"(100);Clostridiales(100);Incertae_Sedis_XI(100);Peptoniphilus(100);	Root(100);Bacteria(100);"Actinobacteria"(100);Actinobacteria(100);Actinomycetales(100);Corynebacteriaceae(100);Corynebacterium(100);	Incertae_Sedis_XI(100);Peptoniphilus(100);	Corynebacteriaceae(100);Corynebacterium(100);
-0.10	5	169	Root(100);Bacteria(100);"Firmicutes"(100);"Bacilli"(100);Bacillales(100);"Staphylococcaceae"(99);Staphylococcus(99);	Root(100);Bacteria(100);"Proteobacteria"(100);Epsilonproteobacteria(100);Campylobacterales(100);Campylobacteraceae(100);Campylobacter(100);	"Staphylococcaceae"(99);Staphylococcus(99);	Campylobacteraceae(100);Campylobacter(100);
0.10	16	18	Root(100);Bacteria(100);"Proteobacteria"(100);Gammaproteobacteria(100);Pasteurellales(100);Pasteurellaceae(100);unclassified(100);	Root(100);Bacteria(100);"Actinobacteria"(100);Actinobacteria(100);Actinomycetales(100);Micrococcaceae(100);unclassified(97);	Pasteurellales(100);Pasteurellaceae(100);	Actinomycetales(100);Micrococcaceae(100);
0.10	2	6	Root(100);Bacteria(100);"Firmicutes"(100);"Bacilli"(100);"Lactobacillales"(100);Streptococcaceae(100);Streptococcus(100);	Root(100);Bacteria(100);"Firmicutes"(100);"Bacilli"(100);"Lactobacillales"(100);Streptococcaceae(100);Streptococcus(100);	Streptococcaceae(100);Streptococcus(100);	Streptococcaceae(100);Streptococcus(100);
0.09	188	19	Root(100);Bacteria(100);"Actinobacteria"(100);Actinobacteria(100);Actinomycetales(100);Corynebacteriaceae(100);Corynebacterium(100);	Root(100);Bacteria(100);"Proteobacteria"(100);Gammaproteobacteria(100);Pasteurellales(100);Pasteurellaceae(100);unclassified(100);	Corynebacteriaceae(100);Corynebacterium(100);	Pasteurellales(100);Pasteurellaceae(100);
-0.09	1	8	Root(100);Bacteria(100);"Actinobacteria"(100);Actinobacteria(100);Actinomycetales(100);Propionibacteriaceae(100);Propionibacterium(100);	Root(100);Bacteria(100);"Proteobacteria"(100);Betaproteobacteria(100);Neisseriales(100);Neisseriaceae(100);Neisseria(95);	Propionibacteriaceae(100);Propionibacterium(100);	Neisseriaceae(100);Neisseria(95);
-0.09	114	1	Root(100);Bacteria(100);"Bacteroidetes"(100);"Bacteroidia"(100);"Bacteroidales"(100);"Prevotellaceae"(100);Prevotella(100);	Root(100);Bacteria(100);"Actinobacteria"(100);Actinobacteria(100);Actinomycetales(100);Propionibacteriaceae(100);Propionibacterium(100);	"Prevotellaceae"(100);Prevotella(100);	Propionibacteriaceae(100);Propionibacterium(100);
0.09	43	6	Root(100);Bacteria(100);"Firmicutes"(100);"Clostridia"(100);Clostridiales(100);Incertae_Sedis_XI(100);Anaerococcus(100);	Root(100);Bacteria(100);"Firmicutes"(100);"Bacilli"(100);"Lactobacillales"(100);Streptococcaceae(100);Streptococcus(100);	Incertae_Sedis_XI(100);Anaerococcus(100);	Streptococcaceae(100);Streptococcus(100);
0.09	6	10	Root(100);Bacteria(100);"Firmicutes"(100);"Bacilli"(100);"Lactobacillales"(100);Streptococcaceae(100);Streptococcus(100);	Root(100);Bacteria(100);"Bacteroidetes"(100);"Bacteroidia"(100);"Bacteroidales"(100);"Prevotellaceae"(100);Prevotella(100);	Streptococcaceae(100);Streptococcus(100);	"Prevotellaceae"(100);Prevotella(100);
0.09	7	11	Root(100);Bacteria(100);"Bacteroidetes"(100);"Bacteroidia"(100);"Bacteroidales"(100);"Porphyromonadaceae"(100);Porphyromonas(100);	Root(100);Bacteria(100);"Firmicutes"(100);"Bacilli"(100);Bacillales(100);"Staphylococcaceae"(100);Gemella(100);	"Porphyromonadaceae"(100);Porphyromonas(100);	"Staphylococcaceae"(100);Gemella(100);
0.09	137	111	Root(100);Bacteria(100);"Proteobacteria"(100);Betaproteobacteria(100);Neisseriales(100);Neisseriaceae(100);Stenoxybacter(69);	Root(100);Bacteria(100);"Proteobacteria"(100);Gammaproteobacteria(100);"Enterobacteriales"(100);Enterobacteriaceae(100);unclassified(87);	Neisseriaceae(100);Stenoxybacter(69);	"Enterobacteriales"(100);Enterobacteriaceae(100);
-0.09	176	5	Root(100);Bacteria(100);"Firmicutes"(100);"Clostridia"(100);Clostridiales(100);Incertae_Sedis_XI(100);Anaerococcus(100);	Root(100);Bacteria(100);"Firmicutes"(100);"Bacilli"(100);Bacillales(100);"Staphylococcaceae"(99);Staphylococcus(99);	Incertae_Sedis_XI(100);Anaerococcus(100);	"Staphylococcaceae"(99);Staphylococcus(99);
0.09	114	14	Root(100);Bacteria(100);"Bacteroidetes"(100);"Bacteroidia"(100);"Bacteroidales"(100);"Prevotellaceae"(100);Prevotella(100);	Root(100);Bacteria(100);"Actinobacteria"(100);Actinobacteria(100);Actinomycetales(100);Actinomycetaceae(100);Actinomyces(100);	"Prevotellaceae"(100);Prevotella(100);	Actinomycetaceae(100);Actinomyces(100);
-0.09	1	10	Root(100);Bacteria(100);"Actinobacteria"(100);Actinobacteria(100);Actinomycetales(100);Propionibacteriaceae(100);Propionibacterium(100);	Root(100);Bacteria(100);"Bacteroidetes"(100);"Bacteroidia"(100);"Bacteroidales"(100);"Prevotellaceae"(100);Prevotella(100);	Propionibacteriaceae(100);Propionibacterium(100);	"Prevotellaceae"(100);Prevotella(100);
-0.09	91	111	Root(100);Bacteria(100);"Actinobacteria"(100);Actinobacteria(100);Actinomycetales(100);Corynebacteriaceae(100);Corynebacterium(100);	Root(100);Bacteria(100);"Proteobacteria"(100);Gammaproteobacteria(100);"Enterobacteriales"(100);Enterobacteriaceae(100);unclassified(87);	Corynebacteriaceae(100);Corynebacterium(100);	"Enterobacteriales"(100);Enterobacteriaceae(100);
-0.09	394	62	Root(100);Bacteria(100);"Firmicutes"(100);"Clostridia"(100);Clostridiales(100);Incertae_Sedis_XI(100);Anaerococcus(100);	Root(100);Bacteria(100);"Actinobacteria"(100);Actinobacteria(100);Actinomycetales(100);unclassified(99);unclassified(99);	Incertae_Sedis_XI(100);Anaerococcus(100);	Actinobacteria(100);Actinomycetales(100);
-0.09	85	21	Root(100);Bacteria(100);"Proteobacteria"(100);Betaproteobacteria(100);Neisseriales(100);Neisseriaceae(100);unclassified(100);	Root(100);Bacteria(100);"Proteobacteria"(100);Betaproteobacteria(100);Neisseriales(100);Neisseriaceae(100);Neisseria(69);	Neisseriales(100);Neisseriaceae(100);	Neisseriaceae(100);Neisseria(69);
0.09	86	91	Root(100);Bacteria(100);Cyanobacteria(100);Cyanobacteria(100);Chloroplast(100);Streptophyta(100);unclassified(100);	Root(100);Bacteria(100);"Actinobacteria"(100);Actinobacteria(100);Actinomycetales(100);Corynebacteriaceae(100);Corynebacterium(100);	Chloroplast(100);Streptophyta(100);	Corynebacteriaceae(100);Corynebacterium(100);
-0.09	91	14	Root(100);Bacteria(100);"Actinobacteria"(100);Actinobacteria(100);Actinomycetales(100);Corynebacteriaceae(100);Corynebacterium(100);	Root(100);Bacteria(100);"Actinobacteria"(100);Actinobacteria(100);Actinomycetales(100);Actinomycetaceae(100);Actinomyces(100);	Corynebacteriaceae(100);Corynebacterium(100);	Actinomycetaceae(100);Actinomyces(100);
-0.09	86	62	Root(100);Bacteria(100);Cyanobacteria(100);Cyanobacteria(100);Chloroplast(100);Streptophyta(100);unclassified(100);	Root(100);Bacteria(100);"Actinobacteria"(100);Actinobacteria(100);Actinomycetales(100);unclassified(99);unclassified(99);	Chloroplast(100);Streptophyta(100);	Actinobacteria(100);Actinomycetales(100);
0.09	4	103	Root(100);Bacteria(100);"Firmicutes"(100);"Clostridia"(100);Clostridiales(100);Veillonellaceae(100);Veillonella(95);	Root(100);Bacteria(100);"Firmicutes"(100);"Clostridia"(100);Clostridiales(100);Incertae_Sedis_XI(100);Finegoldia(100);	Veillonellaceae(100);Veillonella(95);	Incertae_Sedis_XI(100);Finegoldia(100);
0.09	19	103	Root(100);Bacteria(100);"Proteobacteria"(100);Gammaproteobacteria(100);Pasteurellales(100);Pasteurellaceae(100);unclassified(100);	Root(100);Bacteria(100);"Firmicutes"(100);"Clostridia"(100);Clostridiales(100);Incertae_Sedis_XI(100);Finegoldia(100);	Pasteurellales(100);Pasteurellaceae(100);	Incertae_Sedis_XI(100);Finegoldia(100);
-0.09	66	91	Root(100);Bacteria(100);"Firmicutes"(100);"Clostridia"(100);Clostridiales(100);Veillonellaceae(100);Dialister(100);	Root(100);Bacteria(100);"Actinobacteria"(100);Actinobacteria(100);Actinomycetales(100);Corynebacteriaceae(100);Corynebacterium(100);	Veillonellaceae(100);Dialister(100);	Corynebacteriaceae(100);Corynebacterium(100);
-0.09	223	12	Root(100);Bacteria(100);"Firmicutes"(100);"Bacilli"(100);"Lactobacillales"(100);Streptococcaceae(100);Lactococcus(100);	Root(100);Bacteria(100);"Actinobacteria"(100);Actinobacteria(100);Actinomycetales(100);Corynebacteriaceae(100);Corynebacterium(100);	Streptococcaceae(100);Lactococcus(100);	Corynebacteriaceae(100);Corynebacterium(100);
-0.09	86	43	Root(100);Bacteria(100);Cyanobacteria(100);Cyanobacteria(100);Chloroplast(100);Streptophyta(100);unclassified(100);	Root(100);Bacteria(100);"Firmicutes"(100);"Clostridia"(100);Clostridiales(100);Incertae_Sedis_XI(100);Anaerococcus(100);	Chloroplast(100);Streptophyta(100);	Incertae_Sedis_XI(100);Anaerococcus(100);
0.09	101	62	Root(100);Bacteria(100);"Actinobacteria"(100);Actinobacteria(100);Actinomycetales(100);Corynebacteriaceae(100);Corynebacterium(100);	Root(100);Bacteria(100);"Actinobacteria"(100);Actinobacteria(100);Actinomycetales(100);unclassified(99);unclassified(99);	Corynebacteriaceae(100);Corynebacterium(100);	Actinobacteria(100);Actinomycetales(100);
0.09	38	31	Root(100);Bacteria(100);"Bacteroidetes"(100);"Bacteroidia"(100);"Bacteroidales"(100);"Porphyromonadaceae"(100);Parabacteroides(69);	Root(100);Bacteria(100);"Bacteroidetes"(100);"Bacteroidia"(100);"Bacteroidales"(100);Bacteroidaceae(100);Bacteroides(100);	"Porphyromonadaceae"(100);Parabacteroides(69);	Bacteroidaceae(100);Bacteroides(100);
0.09	176	101	Root(100);Bacteria(100);"Firmicutes"(100);"Clostridia"(100);Clostridiales(100);Incertae_Sedis_XI(100);Anaerococcus(100);	Root(100);Bacteria(100);"Actinobacteria"(100);Actinobacteria(100);Actinomycetales(100);Corynebacteriaceae(100);Corynebacterium(100);	Incertae_Sedis_XI(100);Anaerococcus(100);	Corynebacteriaceae(100);Corynebacterium(100);
-0.09	49	111	Root(100);Bacteria(100);"Proteobacteria"(100);Gammaproteobacteria(100);Pseudomonadales(100);Moraxellaceae(100);Moraxella(100);	Root(100);Bacteria(100);"Proteobacteria"(100);Gammaproteobacteria(100);"Enterobacteriales"(100);Enterobacteriaceae(100);unclassified(87);	Moraxellaceae(100);Moraxella(100);	"Enterobacteriales"(100);Enterobacteriaceae(100);
-0.09	49	40	Root(100);Bacteria(100);"Proteobacteria"(100);Gammaproteobacteria(100);Pseudomonadales(100);Moraxellaceae(100);Moraxella(100);	Root(100);Bacteria(100);"Proteobacteria"(100);Betaproteobacteria(100);Neisseriales(100);Neisseriaceae(100);unclassified(100);	Moraxellaceae(100);Moraxella(100);	Neisseriales(100);Neisseriaceae(100);
0.09	8	14	Root(100);Bacteria(100);"Proteobacteria"(100);Betaproteobacteria(100);Neisseriales(100);Neisseriaceae(100);Neisseria(95);	Root(100);Bacteria(100);"Actinobacteria"(100);Actinobacteria(100);Actinomycetales(100);Actinomycetaceae(100);Actinomyces(100);	Neisseriaceae(100);Neisseria(95);	Actinomycetaceae(100);Actinomyces(100);
-0.09	86	69	Root(100);Bacteria(100);Cyanobacteria(100);Cyanobacteria(100);Chloroplast(100);Streptophyta(100);unclassified(100);	Root(100);Bacteria(100);"Firmicutes"(100);"Bacilli"(100);"Lactobacillales"(100);"Carnobacteriaceae"(100);Dolosigranulum(100);	Chloroplast(100);Streptophyta(100);	"Carnobacteriaceae"(100);Dolosigranulum(100);
-0.09	49	2	Root(100);Bacteria(100);"Proteobacteria"(100);Gammaproteobacteria(100);Pseudomonadales(100);Moraxellaceae(100);Moraxella(100);	Root(100);Bacteria(100);"Firmicutes"(100);"Bacilli"(100);"Lactobacillales"(100);Streptococcaceae(100);Streptococcus(100);	Moraxellaceae(100);Moraxella(100);	Streptococcaceae(100);Streptococcus(100);
0.09	8	10	Root(100);Bacteria(100);"Proteobacteria"(100);Betaproteobacteria(100);Neisseriales(100);Neisseriaceae(100);Neisseria(95);	Root(100);Bacteria(100);"Bacteroidetes"(100);"Bacteroidia"(100);"Bacteroidales"(100);"Prevotellaceae"(100);Prevotella(100);	Neisseriaceae(100);Neisseria(95);	"Prevotellaceae"(100);Prevotella(100);
-0.09	40	1	Root(100);Bacteria(100);"Proteobacteria"(100);Betaproteobacteria(100);Neisseriales(100);Neisseriaceae(100);unclassified(100);	Root(100);Bacteria(100);"Actinobacteria"(100);Actinobacteria(100);Actinomycetales(100);Propionibacteriaceae(100);Propionibacterium(100);	Neisseriales(100);Neisseriaceae(100);	Propionibacteriaceae(100);Propionibacterium(100);
0.09	394	6	Root(100);Bacteria(100);"Firmicutes"(100);"Clostridia"(100);Clostridiales(100);Incertae_Sedis_XI(100);Anaerococcus(100);	Root(100);Bacteria(100);"Firmicutes"(100);"Bacilli"(100);"Lactobacillales"(100);Streptococcaceae(100);Streptococcus(100);	Incertae_Sedis_XI(100);Anaerococcus(100);	Streptococcaceae(100);Streptococcus(100);
0.09	8	38	Root(100);Bacteria(100);"Proteobacteria"(100);Betaproteobacteria(100);Neisseriales(100);Neisseriaceae(100);Neisseria(95);	Root(100);Bacteria(100);"Bacteroidetes"(100);"Bacteroidia"(100);"Bacteroidales"(100);"Porphyromonadaceae"(100);Parabacteroides(69);	Neisseriaceae(100);Neisseria(95);	"Porphyromonadaceae"(100);Parabacteroides(69);
-0.09	137	21	Root(100);Bacteria(100);"Proteobacteria"(100);Betaproteobacteria(100);Neisseriales(100);Neisseriaceae(100);Stenoxybacter(69);	Root(100);Bacteria(100);"Proteobacteria"(100);Betaproteobacteria(100);Neisseriales(100);Neisseriaceae(100);Neisseria(69);	Neisseriaceae(100);Stenoxybacter(69);	Neisseriaceae(100);Neisseria(69);
-0.09	1	31	Root(100);Bacteria(100);"Actinobacteria"(100);Actinobacteria(100);Actinomycetales(100);Propionibacteriaceae(100);Propionibacterium(100);	Root(100);Bacteria(100);"Bacteroidetes"(100);"Bacteroidia"(100);"Bacteroidales"(100);Bacteroidaceae(100);Bacteroides(100);	Propionibacteriaceae(100);Propionibacterium(100);	Bacteroidaceae(100);Bacteroides(100);
-0.09	9	91	Root(100);Bacteria(100);"Fusobacteria"(100);"Fusobacteria"(100);"Fusobacteriales"(100);"Fusobacteriaceae"(100);Fusobacterium(100);	Root(100);Bacteria(100);"Actinobacteria"(100);Actinobacteria(100);Actinomycetales(100);Corynebacteriaceae(100);Corynebacterium(100);	"Fusobacteriaceae"(100);Fusobacterium(100);	Corynebacteriaceae(100);Corynebacterium(100);
-0.09	40	91	Root(100);Bacteria(100);"Proteobacteria"(100);Betaproteobacteria(100);Neisseriales(100);Neisseriaceae(100);unclassified(100);	Root(100);Bacteria(100);"Actinobacteria"(100);Actinobacteria(100);Actinomycetales(100);Corynebacteriaceae(100);Corynebacterium(100);	Neisseriales(100);Neisseriaceae(100);	Corynebacteriaceae(100);Corynebacterium(100);
0.09	176	21	Root(100);Bacteria(100);"Firmicutes"(100);"Clostridia"(100);Clostridiales(100);Incertae_Sedis_XI(100);Anaerococcus(100);	Root(100);Bacteria(100);"Proteobacteria"(100);Betaproteobacteria(100);Neisseriales(100);Neisseriaceae(100);Neisseria(69);	Incertae_Sedis_XI(100);Anaerococcus(100);	Neisseriaceae(100);Neisseria(69);
-0.09	91	62	Root(100);Bacteria(100);"Actinobacteria"(100);Actinobacteria(100);Actinomycetales(100);Corynebacteriaceae(100);Corynebacterium(100);	Root(100);Bacteria(100);"Actinobacteria"(100);Actinobacteria(100);Actinomycetales(100);unclassified(99);unclassified(99);	Corynebacteriaceae(100);Corynebacterium(100);	Actinobacteria(100);Actinomycetales(100);
0.09	66	123	Root(100);Bacteria(100);"Firmicutes"(100);"Clostridia"(100);Clostridiales(100);Veillonellaceae(100);Dialister(100);	Root(100);Bacteria(100);"Firmicutes"(100);"Clostridia"(100);Clostridiales(100);unclassified(99);unclassified(99);	Veillonellaceae(100);Dialister(100);	"Clostridia"(100);Clostridiales(100);
0.09	85	64	Root(100);Bacteria(100);"Proteobacteria"(100);Betaproteobacteria(100);Neisseriales(100);Neisseriaceae(100);unclassified(100);	Root(100);Bacteria(100);"Firmicutes"(100);"Clostridia"(100);Clostridiales(100);Incertae_Sedis_XI(100);Peptoniphilus(100);	Neisseriales(100);Neisseriaceae(100);	Incertae_Sedis_XI(100);Peptoniphilus(100);
-0.09	169	91	Root(100);Bacteria(100);"Proteobacteria"(100);Epsilonproteobacteria(100);Campylobacterales(100);Campylobacteraceae(100);Campylobacter(100);	Root(100);Bacteria(100);"Actinobacteria"(100);Actinobacteria(100);Actinomycetales(100);Corynebacteriaceae(100);Corynebacterium(100);	Campylobacteraceae(100);Campylobacter(100);	Corynebacteriaceae(100);Corynebacterium(100);
-0.09	91	103	Root(100);Bacteria(100);"Actinobacteria"(100);Actinobacteria(100);Actinomycetales(100);Corynebacteriaceae(100);Corynebacterium(100);	Root(100);Bacteria(100);"Firmicutes"(100);"Clostridia"(100);Clostridiales(100);Incertae_Sedis_XI(100);Finegoldia(100);	Corynebacteriaceae(100);Corynebacterium(100);	Incertae_Sedis_XI(100);Finegoldia(100);
0.09	40	169	Root(100);Bacteria(100);"Proteobacteria"(100);Betaproteobacteria(100);Neisseriales(100);Neisseriaceae(100);unclassified(100);	Root(100);Bacteria(100);"Proteobacteria"(100);Epsilonproteobacteria(100);Campylobacterales(100);Campylobacteraceae(100);Campylobacter(100);	Neisseriales(100);Neisseriaceae(100);	Campylobacteraceae(100);Campylobacter(100);
0.08	8	11	Root(100);Bacteria(100);"Proteobacteria"(100);Betaproteobacteria(100);Neisseriales(100);Neisseriaceae(100);Neisseria(95);	Root(100);Bacteria(100);"Firmicutes"(100);"Bacilli"(100);Bacillales(100);"Staphylococcaceae"(100);Gemella(100);	Neisseriaceae(100);Neisseria(95);	"Staphylococcaceae"(100);Gemella(100);
0.08	21	123	Root(100);Bacteria(100);"Proteobacteria"(100);Betaproteobacteria(100);Neisseriales(100);Neisseriaceae(100);Neisseria(69);	Root(100);Bacteria(100);"Firmicutes"(100);"Clostridia"(100);Clostridiales(100);unclassified(99);unclassified(99);	Neisseriaceae(100);Neisseria(69);	"Clostridia"(100);Clostridiales(100);
0.08	11	103	Root(100);Bacteria(100);"Firmicutes"(100);"Bacilli"(100);Bacillales(100);"Staphylococcaceae"(100);Gemella(100);	Root(100);Bacteria(100);"Firmicutes"(100);"Clostridia"(100);Clostridiales(100);Incertae_Sedis_XI(100);Finegoldia(100);	"Staphylococcaceae"(100);Gemella(100);	Incertae_Sedis_XI(100);Finegoldia(100);
-0.08	131	1	Root(100);Bacteria(100);"Proteobacteria"(100);Betaproteobacteria(100);Burkholderiales(100);Comamonadaceae(99);Roseateles(99);	Root(100);Bacteria(100);"Actinobacteria"(100);Actinobacteria(100);Actinomycetales(100);Propionibacteriaceae(100);Propionibacterium(100);	Comamonadaceae(99);Roseateles(99);	Propionibacteriaceae(100);Propionibacterium(100);
0.08	142	38	Root(100);Bacteria(100);"Firmicutes"(100);"Clostridia"(100);Clostridiales(100);Incertae_Sedis_XI(100);Anaerococcus(100);	Root(100);Bacteria(100);"Bacteroidetes"(100);"Bacteroidia"(100);"Bacteroidales"(100);"Porphyromonadaceae"(100);Parabacteroides(69);	Incertae_Sedis_XI(100);Anaerococcus(100);	"Porphyromonadaceae"(100);Parabacteroides(69);
-0.08	85	49	Root(100);Bacteria(100);"Proteobacteria"(100);Betaproteobacteria(100);Neisseriales(100);Neisseriaceae(100);unclassified(100);	Root(100);Bacteria(100);"Proteobacteria"(100);Gammaproteobacteria(100);Pseudomonadales(100);Moraxellaceae(100);Moraxella(100);	Neisseriales(100);Neisseriaceae(100);	Moraxellaceae(100);Moraxella(100);
-0.08	64	69	Root(100);Bacteria(100);"Firmicutes"(100);"Clostridia"(100);Clostridiales(100);Incertae_Sedis_XI(100);Peptoniphilus(100);	Root(100);Bacteria(100);"Firmicutes"(100);"Bacilli"(100);"Lactobacillales"(100);"Carnobacteriaceae"(100);Dolosigranulum(100);	Incertae_Sedis_XI(100);Peptoniphilus(100);	"Carnobacteriaceae"(100);Dolosigranulum(100);
-0.08	335	91	Root(100);Bacteria(100);"Firmicutes"(100);"Clostridia"(100);Clostridiales(100);unclassified(99);unclassified(99);	Root(100);Bacteria(100);"Actinobacteria"(100);Actinobacteria(100);Actinomycetales(100);Corynebacteriaceae(100);Corynebacterium(100);	"Clostridia"(100);Clostridiales(100);	Corynebacteriaceae(100);Corynebacterium(100);
0.08	85	111	Root(100);Bacteria(100);"Proteobacteria"(100);Betaproteobacteria(100);Neisseriales(100);Neisseriaceae(100);unclassified(100);	Root(100);Bacteria(100);"Proteobacteria"(100);Gammaproteobacteria(100);"Enterobacteriales"(100);Enterobacteriaceae(100);unclassified(87);	Neisseriales(100);Neisseriaceae(100);	"Enterobacteriales"(100);Enterobacteriaceae(100);
0.08	114	21	Root(100);Bacteria(100);"Bacteroidetes"(100);"Bacteroidia"(100);"Bacteroidales"(100);"Prevotellaceae"(100);Prevotella(100);	Root(100);Bacteria(100);"Proteobacteria"(100);Betaproteobacteria(100);Neisseriales(100);Neisseriaceae(100);Neisseria(69);	"Prevotellaceae"(100);Prevotella(100);	Neisseriaceae(100);Neisseria(69);
0.08	27	4	Root(100);Bacteria(100);"Bacteroidetes"(100);"Bacteroidia"(100);"Bacteroidales"(100);Bacteroidaceae(100);Bacteroides(100);	Root(100);Bacteria(100);"Firmicutes"(100);"Clostridia"(100);Clostridiales(100);Veillonellaceae(100);Veillonella(95);	Bacteroidaceae(100);Bacteroides(100);	Veillonellaceae(100);Veillonella(95);
-0.08	42	91	Root(100);Bacteria(100);"Firmicutes"(100);"Clostridia"(100);Clostridiales(100);"Ruminococcaceae"(100);unclassified(100);	Root(100);Bacteria(100);"Actinobacteria"(100);Actinobacteria(100);Actinomycetales(100);Corynebacteriaceae(100);Corynebacterium(100);	Clostridiales(100);"Ruminococcaceae"(100);	Corynebacteriaceae(100);Corynebacterium(100);
0.08	335	4	Root(100);Bacteria(100);"Firmicutes"(100);"Clostridia"(100);Clostridiales(100);unclassified(99);unclassified(99);	Root(100);Bacteria(100);"Firmicutes"(100);"Clostridia"(100);Clostridiales(100);Veillonellaceae(100);Veillonella(95);	"Clostridia"(100);Clostridiales(100);	Veillonellaceae(100);Veillonella(95);
0.08	13	38	Root(100);Bacteria(100);"Firmicutes"(100);"Bacilli"(100);"Lactobacillales"(100);unclassified(98);unclassified(98);	Root(100);Bacteria(100);"Bacteroidetes"(100);"Bacteroidia"(100);"Bacteroidales"(100);"Porphyromonadaceae"(100);Parabacteroides(69);	"Bacilli"(100);"Lactobacillales"(100);	"Porphyromonadaceae"(100);Parabacteroides(69);
0.08	21	188	Root(100);Bacteria(100);"Proteobacteria"(100);Betaproteobacteria(100);Neisseriales(100);Neisseriaceae(100);Neisseria(69);	Root(100);Bacteria(100);"Actinobacteria"(100);Actinobacteria(100);Actinomycetales(100);Corynebacteriaceae(100);Corynebacterium(100);	Neisseriaceae(100);Neisseria(69);	Corynebacteriaceae(100);Corynebacterium(100);
0.08	131	8	Root(100);Bacteria(100);"Proteobacteria"(100);Betaproteobacteria(100);Burkholderiales(100);Comamonadaceae(99);Roseateles(99);	Root(100);Bacteria(100);"Proteobacteria"(100);Betaproteobacteria(100);Neisseriales(100);Neisseriaceae(100);Neisseria(95);	Comamonadaceae(99);Roseateles(99);	Neisseriaceae(100);Neisseria(95);
-0.08	85	9	Root(100);Bacteria(100);"Proteobacteria"(100);Betaproteobacteria(100);Neisseriales(100);Neisseriaceae(100);unclassified(100);	Root(100);Bacteria(100);"Fusobacteria"(100);"Fusobacteria"(100);"Fusobacteriales"(100);"Fusobacteriaceae"(100);Fusobacterium(100);	Neisseriales(100);Neisseriaceae(100);	"Fusobacteriaceae"(100);Fusobacterium(100);
-0.08	85	91	Root(100);Bacteria(100);"Proteobacteria"(100);Betaproteobacteria(100);Neisseriales(100);Neisseriaceae(100);unclassified(100);	Root(100);Bacteria(100);"Actinobacteria"(100);Actinobacteria(100);Actinomycetales(100);Corynebacteriaceae(100);Corynebacterium(100);	Neisseriales(100);Neisseriaceae(100);	Corynebacteriaceae(100);Corynebacterium(100);
0.08	5	419	Root(100);Bacteria(100);"Firmicutes"(100);"Bacilli"(100);Bacillales(100);"Staphylococcaceae"(99);Staphylococcus(99);	Root(100);Bacteria(100);"Firmicutes"(100);"Bacilli"(100);Bacillales(100);"Staphylococcaceae"(100);Staphylococcus(99);	"Staphylococcaceae"(99);Staphylococcus(99);	"Staphylococcaceae"(100);Staphylococcus(99);
0.08	21	8	Root(100);Bacteria(100);"Proteobacteria"(100);Betaproteobacteria(100);Neisseriales(100);Neisseriaceae(100);Neisseria(69);	Root(100);Bacteria(100);"Proteobacteria"(100);Betaproteobacteria(100);Neisseriales(100);Neisseriaceae(100);Neisseria(95);	Neisseriaceae(100);Neisseria(69);	Neisseriaceae(100);Neisseria(95);
0.08	123	14	Root(100);Bacteria(100);"Firmicutes"(100);"Clostridia"(100);Clostridiales(100);unclassified(99);unclassified(99);	Root(100);Bacteria(100);"Actinobacteria"(100);Actinobacteria(100);Actinomycetales(100);Actinomycetaceae(100);Actinomyces(100);	"Clostridia"(100);Clostridiales(100);	Actinomycetaceae(100);Actinomyces(100);
-0.08	27	43	Root(100);Bacteria(100);"Bacteroidetes"(100);"Bacteroidia"(100);"Bacteroidales"(100);Bacteroidaceae(100);Bacteroides(100);	Root(100);Bacteria(100);"Firmicutes"(100);"Clostridia"(100);Clostridiales(100);Incertae_Sedis_XI(100);Anaerococcus(100);	Bacteroidaceae(100);Bacteroides(100);	Incertae_Sedis_XI(100);Anaerococcus(100);
0.08	9	18	Root(100);Bacteria(100);"Fusobacteria"(100);"Fusobacteria"(100);"Fusobacteriales"(100);"Fusobacteriaceae"(100);Fusobacterium(100);	Root(100);Bacteria(100);"Actinobacteria"(100);Actinobacteria(100);Actinomycetales(100);Micrococcaceae(100);unclassified(97);	"Fusobacteriaceae"(100);Fusobacterium(100);	Actinomycetales(100);Micrococcaceae(100);
-0.08	21	91	Root(100);Bacteria(100);"Proteobacteria"(100);Betaproteobacteria(100);Neisseriales(100);Neisseriaceae(100);Neisseria(69);	Root(100);Bacteria(100);"Actinobacteria"(100);Actinobacteria(100);Actinomycetales(100);Corynebacteriaceae(100);Corynebacterium(100);	Neisseriaceae(100);Neisseria(69);	Corynebacteriaceae(100);Corynebacterium(100);
-0.08	394	91	Root(100);Bacteria(100);"Firmicutes"(100);"Clostridia"(100);Clostridiales(100);Incertae_Sedis_XI(100);Anaerococcus(100);	Root(100);Bacteria(100);"Actinobacteria"(100);Actinobacteria(100);Actinomycetales(100);Corynebacteriaceae(100);Corynebacterium(100);	Incertae_Sedis_XI(100);Anaerococcus(100);	Corynebacteriaceae(100);Corynebacterium(100);
0.08	13	353	Root(100);Bacteria(100);"Firmicutes"(100);"Bacilli"(100);"Lactobacillales"(100);unclassified(98);unclassified(98);	Root(100);Bacteria(100);"Bacteroidetes"(100);"Bacteroidia"(100);"Bacteroidales"(100);"Porphyromonadaceae"(100);Porphyromonas(100);	"Bacilli"(100);"Lactobacillales"(100);	"Porphyromonadaceae"(100);Porphyromonas(100);
-0.08	27	5	Root(100);Bacteria(100);"Bacteroidetes"(100);"Bacteroidia"(100);"Bacteroidales"(100);Bacteroidaceae(100);Bacteroides(100);	Root(100);Bacteria(100);"Firmicutes"(100);"Bacilli"(100);Bacillales(100);"Staphylococcaceae"(99);Staphylococcus(99);	Bacteroidaceae(100);Bacteroides(100);	"Staphylococcaceae"(99);Staphylococcus(99);
0.08	40	103	Root(100);Bacteria(100);"Proteobacteria"(100);Betaproteobacteria(100);Neisseriales(100);Neisseriaceae(100);unclassified(100);	Root(100);Bacteria(100);"Firmicutes"(100);"Clostridia"(100);Clostridiales(100);Incertae_Sedis_XI(100);Finegoldia(100);	Neisseriales(100);Neisseriaceae(100);	Incertae_Sedis_XI(100);Finegoldia(100);
0.08	176	6	Root(100);Bacteria(100);"Firmicutes"(100);"Clostridia"(100);Clostridiales(100);Incertae_Sedis_XI(100);Anaerococcus(100);	Root(100);Bacteria(100);"Firmicutes"(100);"Bacilli"(100);"Lactobacillales"(100);Streptococcaceae(100);Streptococcus(100);	Incertae_Sedis_XI(100);Anaerococcus(100);	Streptococcaceae(100);Streptococcus(100);
0.08	86	4	Root(100);Bacteria(100);Cyanobacteria(100);Cyanobacteria(100);Chloroplast(100);Streptophyta(100);unclassified(100);	Root(100);Bacteria(100);"Firmicutes"(100);"Clostridia"(100);Clostridiales(100);Veillonellaceae(100);Veillonella(95);	Chloroplast(100);Streptophyta(100);	Veillonellaceae(100);Veillonella(95);
-0.08	137	69	Root(100);Bacteria(100);"Proteobacteria"(100);Betaproteobacteria(100);Neisseriales(100);Neisseriaceae(100);Stenoxybacter(69);	Root(100);Bacteria(100);"Firmicutes"(100);"Bacilli"(100);"Lactobacillales"(100);"Carnobacteriaceae"(100);Dolosigranulum(100);	Neisseriaceae(100);Stenoxybacter(69);	"Carnobacteriaceae"(100);Dolosigranulum(100);
-0.08	66	5	Root(100);Bacteria(100);"Firmicutes"(100);"Clostridia"(100);Clostridiales(100);Veillonellaceae(100);Dialister(100);	Root(100);Bacteria(100);"Firmicutes"(100);"Bacilli"(100);Bacillales(100);"Staphylococcaceae"(99);Staphylococcus(99);	Veillonellaceae(100);Dialister(100);	"Staphylococcaceae"(99);Staphylococcus(99);
-0.08	137	49	Root(100);Bacteria(100);"Proteobacteria"(100);Betaproteobacteria(100);Neisseriales(100);Neisseriaceae(100);Stenoxybacter(69);	Root(100);Bacteria(100);"Proteobacteria"(100);Gammaproteobacteria(100);Pseudomonadales(100);Moraxellaceae(100);Moraxella(100);	Neisseriaceae(100);Stenoxybacter(69);	Moraxellaceae(100);Moraxella(100);
-0.08	5	188	Root(100);Bacteria(100);"Firmicutes"(100);"Bacilli"(100);Bacillales(100);"Staphylococcaceae"(99);Staphylococcus(99);	Root(100);Bacteria(100);"Actinobacteria"(100);Actinobacteria(100);Actinomycetales(100);Corynebacteriaceae(100);Corynebacterium(100);	"Staphylococcaceae"(99);Staphylococcus(99);	Corynebacteriaceae(100);Corynebacterium(100);
0.08	131	13	Root(100);Bacteria(100);"Proteobacteria"(100);Betaproteobacteria(100);Burkholderiales(100);Comamonadaceae(99);Roseateles(99);	Root(100);Bacteria(100);"Firmicutes"(100);"Bacilli"(100);"Lactobacillales"(100);unclassified(98);unclassified(98);	Comamonadaceae(99);Roseateles(99);	"Bacilli"(100);"Lactobacillales"(100);
0.08	142	11	Root(100);Bacteria(100);"Firmicutes"(100);"Clostridia"(100);Clostridiales(100);Incertae_Sedis_XI(100);Anaerococcus(100);	Root(100);Bacteria(100);"Firmicutes"(100);"Bacilli"(100);Bacillales(100);"Staphylococcaceae"(100);Gemella(100);	Incertae_Sedis_XI(100);Anaerococcus(100);	"Staphylococcaceae"(100);Gemella(100);
-0.08	64	70	Root(100);Bacteria(100);"Firmicutes"(100);"Clostridia"(100);Clostridiales(100);Incertae_Sedis_XI(100);Peptoniphilus(100);	Root(100);Bacteria(100);"Actinobacteria"(100);Actinobacteria(100);Actinomycetales(100);unclassified(100);unclassified(100);	Incertae_Sedis_XI(100);Peptoniphilus(100);	Actinobacteria(100);Actinomycetales(100);
-0.08	101	12	Root(100);Bacteria(100);"Actinobacteria"(100);Actinobacteria(100);Actinomycetales(100);Corynebacteriaceae(100);Corynebacterium(100);	Root(100);Bacteria(100);"Actinobacteria"(100);Actinobacteria(100);Actinomycetales(100);Corynebacteriaceae(100);Corynebacterium(100);	Corynebacteriaceae(100);Corynebacterium(100);	Corynebacteriaceae(100);Corynebacterium(100);
0.08	114	43	Root(100);Bacteria(100);"Bacteroidetes"(100);"Bacteroidia"(100);"Bacteroidales"(100);"Prevotellaceae"(100);Prevotella(100);	Root(100);Bacteria(100);"Firmicutes"(100);"Clostridia"(100);Clostridiales(100);Incertae_Sedis_XI(100);Anaerococcus(100);	"Prevotellaceae"(100);Prevotella(100);	Incertae_Sedis_XI(100);Anaerococcus(100);
0.08	142	19	Root(100);Bacteria(100);"Firmicutes"(100);"Clostridia"(100);Clostridiales(100);Incertae_Sedis_XI(100);Anaerococcus(100);	Root(100);Bacteria(100);"Proteobacteria"(100);Gammaproteobacteria(100);Pasteurellales(100);Pasteurellaceae(100);unclassified(100);	Incertae_Sedis_XI(100);Anaerococcus(100);	Pasteurellales(100);Pasteurellaceae(100);
0.08	66	3	Root(100);Bacteria(100);"Firmicutes"(100);"Clostridia"(100);Clostridiales(100);Veillonellaceae(100);Dialister(100);	Root(100);Bacteria(100);"Firmicutes"(100);"Bacilli"(100);"Lactobacillales"(100);Lactobacillaceae(100);Lactobacillus(100);	Veillonellaceae(100);Dialister(100);	Lactobacillaceae(100);Lactobacillus(100);
0.08	111	103	Root(100);Bacteria(100);"Proteobacteria"(100);Gammaproteobacteria(100);"Enterobacteriales"(100);Enterobacteriaceae(100);unclassified(87);	Root(100);Bacteria(100);"Firmicutes"(100);"Clostridia"(100);Clostridiales(100);Incertae_Sedis_XI(100);Finegoldia(100);	"Enterobacteriales"(100);Enterobacteriaceae(100);	Incertae_Sedis_XI(100);Finegoldia(100);
-0.08	335	62	Root(100);Bacteria(100);"Firmicutes"(100);"Clostridia"(100);Clostridiales(100);unclassified(99);unclassified(99);	Root(100);Bacteria(100);"Actinobacteria"(100);Actinobacteria(100);Actinomycetales(100);unclassified(99);unclassified(99);	"Clostridia"(100);Clostridiales(100);	Actinobacteria(100);Actinomycetales(100);
-0.08	2	69	Root(100);Bacteria(100);"Firmicutes"(100);"Bacilli"(100);"Lactobacillales"(100);Streptococcaceae(100);Streptococcus(100);	Root(100);Bacteria(100);"Firmicutes"(100);"Bacilli"(100);"Lactobacillales"(100);"Carnobacteriaceae"(100);Dolosigranulum(100);	Streptococcaceae(100);Streptococcus(100);	"Carnobacteriaceae"(100);Dolosigranulum(100);
-0.08	5	142	Root(100);Bacteria(100);"Firmicutes"(100);"Bacilli"(100);Bacillales(100);"Staphylococcaceae"(99);Staphylococcus(99);	Root(100);Bacteria(100);"Firmicutes"(100);"Clostridia"(100);Clostridiales(100);Incertae_Sedis_XI(100);Anaerococcus(100);	"Staphylococcaceae"(99);Staphylococcus(99);	Incertae_Sedis_XI(100);Anaerococcus(100);
-0.08	85	69	Root(100);Bacteria(100);"Proteobacteria"(100);Betaproteobacteria(100);Neisseriales(100);Neisseriaceae(100);unclassified(100);	Root(100);Bacteria(100);"Firmicutes"(100);"Bacilli"(100);"Lactobacillales"(100);"Carnobacteriaceae"(100);Dolosigranulum(100);	Neisseriales(100);Neisseriaceae(100);	"Carnobacteriaceae"(100);Dolosigranulum(100);
-0.08	25	62	Root(100);Bacteria(100);"Bacteroidetes"(97);"Bacteroidia"(59);"Bacteroidales"(59);unclassified(59);unclassified(59);	Root(100);Bacteria(100);"Actinobacteria"(100);Actinobacteria(100);Actinomycetales(100);unclassified(99);unclassified(99);	"Bacteroidia"(59);"Bacteroidales"(59);	Actinobacteria(100);Actinomycetales(100);
-0.08	91	11	Root(100);Bacteria(100);"Actinobacteria"(100);Actinobacteria(100);Actinomycetales(100);Corynebacteriaceae(100);Corynebacterium(100);	Root(100);Bacteria(100);"Firmicutes"(100);"Bacilli"(100);Bacillales(100);"Staphylococcaceae"(100);Gemella(100);	Corynebacteriaceae(100);Corynebacterium(100);	"Staphylococcaceae"(100);Gemella(100);
-0.08	21	40	Root(100);Bacteria(100);"Proteobacteria"(100);Betaproteobacteria(100);Neisseriales(100);Neisseriaceae(100);Neisseria(69);	Root(100);Bacteria(100);"Proteobacteria"(100);Betaproteobacteria(100);Neisseriales(100);Neisseriaceae(100);unclassified(100);	Neisseriaceae(100);Neisseria(69);	Neisseriales(100);Neisseriaceae(100);
0.07	137	62	Root(100);Bacteria(100);"Proteobacteria"(100);Betaproteobacteria(100);Neisseriales(100);Neisseriaceae(100);Stenoxybacter(69);	Root(100);Bacteria(100);"Actinobacteria"(100);Actinobacteria(100);Actinomycetales(100);unclassified(99);unclassified(99);	Neisseriaceae(100);Stenoxybacter(69);	Actinobacteria(100);Actinomycetales(100);
-0.07	3	5	Root(100);Bacteria(100);"Firmicutes"(100);"Bacilli"(100);"Lactobacillales"(100);Lactobacillaceae(100);Lactobacillus(100);	Root(100);Bacteria(100);"Firmicutes"(100);"Bacilli"(100);Bacillales(100);"Staphylococcaceae"(99);Staphylococcus(99);	Lactobacillaceae(100);Lactobacillus(100);	"Staphylococcaceae"(99);Staphylococcus(99);
0.07	66	19	Root(100);Bacteria(100);"Firmicutes"(100);"Clostridia"(100);Clostridiales(100);Veillonellaceae(100);Dialister(100);	Root(100);Bacteria(100);"Proteobacteria"(100);Gammaproteobacteria(100);Pasteurellales(100);Pasteurellaceae(100);unclassified(100);	Veillonellaceae(100);Dialister(100);	Pasteurellales(100);Pasteurellaceae(100);
0.07	2	11	Root(100);Bacteria(100);"Firmicutes"(100);"Bacilli"(100);"Lactobacillales"(100);Streptococcaceae(100);Streptococcus(100);	Root(100);Bacteria(100);"Firmicutes"(100);"Bacilli"(100);Bacillales(100);"Staphylococcaceae"(100);Gemella(100);	Streptococcaceae(100);Streptococcus(100);	"Staphylococcaceae"(100);Gemella(100);
0.07	21	62	Root(100);Bacteria(100);"Proteobacteria"(100);Betaproteobacteria(100);Neisseriales(100);Neisseriaceae(100);Neisseria(69);	Root(100);Bacteria(100);"Actinobacteria"(100);Actinobacteria(100);Actinomycetales(100);unclassified(99);unclassified(99);	Neisseriaceae(100);Neisseria(69);	Actinobacteria(100);Actinomycetales(100);
0.07	1	18	Root(100);Bacteria(100);"Actinobacteria"(100);Actinobacteria(100);Actinomycetales(100);Propionibacteriaceae(100);Propionibacterium(100);	Root(100);Bacteria(100);"Actinobacteria"(100);Actinobacteria(100);Actinomycetales(100);Micrococcaceae(100);unclassified(97);	Propionibacteriaceae(100);Propionibacterium(100);	Actinomycetales(100);Micrococcaceae(100);
0.07	21	142	Root(100);Bacteria(100);"Proteobacteria"(100);Betaproteobacteria(100);Neisseriales(100);Neisseriaceae(100);Neisseria(69);	Root(100);Bacteria(100);"Firmicutes"(100);"Clostridia"(100);Clostridiales(100);Incertae_Sedis_XI(100);Anaerococcus(100);	Neisseriaceae(100);Neisseria(69);	Incertae_Sedis_XI(100);Anaerococcus(100);
0.07	101	353	Root(100);Bacteria(100);"Actinobacteria"(100);Actinobacteria(100);Actinomycetales(100);Corynebacteriaceae(100);Corynebacterium(100);	Root(100);Bacteria(100);"Bacteroidetes"(100);"Bacteroidia"(100);"Bacteroidales"(100);"Porphyromonadaceae"(100);Porphyromonas(100);	Corynebacteriaceae(100);Corynebacterium(100);	"Porphyromonadaceae"(100);Porphyromonas(100);
-0.07	1	17	Root(100);Bacteria(100);"Actinobacteria"(100);Actinobacteria(100);Actinomycetales(100);Propionibacteriaceae(100);Propionibacterium(100);	Root(100);Bacteria(100);"Bacteroidetes"(100);"Bacteroidia"(100);"Bacteroidales"(100);Bacteroidaceae(100);Bacteroides(100);	Propionibacteriaceae(100);Propionibacterium(100);	Bacteroidaceae(100);Bacteroides(100);
0.07	176	40	Root(100);Bacteria(100);"Firmicutes"(100);"Clostridia"(100);Clostridiales(100);Incertae_Sedis_XI(100);Anaerococcus(100);	Root(100);Bacteria(100);"Proteobacteria"(100);Betaproteobacteria(100);Neisseriales(100);Neisseriaceae(100);unclassified(100);	Incertae_Sedis_XI(100);Anaerococcus(100);	Neisseriales(100);Neisseriaceae(100);
-0.07	137	91	Root(100);Bacteria(100);"Proteobacteria"(100);Betaproteobacteria(100);Neisseriales(100);Neisseriaceae(100);Stenoxybacter(69);	Root(100);Bacteria(100);"Actinobacteria"(100);Actinobacteria(100);Actinomycetales(100);Corynebacteriaceae(100);Corynebacterium(100);	Neisseriaceae(100);Stenoxybacter(69);	Corynebacteriaceae(100);Corynebacterium(100);
0.07	13	62	Root(100);Bacteria(100);"Firmicutes"(100);"Bacilli"(100);"Lactobacillales"(100);unclassified(98);unclassified(98);	Root(100);Bacteria(100);"Actinobacteria"(100);Actinobacteria(100);Actinomycetales(100);unclassified(99);unclassified(99);	"Bacilli"(100);"Lactobacillales"(100);	Actinobacteria(100);Actinomycetales(100);
0.07	142	10	Root(100);Bacteria(100);"Firmicutes"(100);"Clostridia"(100);Clostridiales(100);Incertae_Sedis_XI(100);Anaerococcus(100);	Root(100);Bacteria(100);"Bacteroidetes"(100);"Bacteroidia"(100);"Bacteroidales"(100);"Prevotellaceae"(100);Prevotella(100);	Incertae_Sedis_XI(100);Anaerococcus(100);	"Prevotellaceae"(100);Prevotella(100);
-0.07	42	69	Root(100);Bacteria(100);"Firmicutes"(100);"Clostridia"(100);Clostridiales(100);"Ruminococcaceae"(100);unclassified(100);	Root(100);Bacteria(100);"Firmicutes"(100);"Bacilli"(100);"Lactobacillales"(100);"Carnobacteriaceae"(100);Dolosigranulum(100);	Clostridiales(100);"Ruminococcaceae"(100);	"Carnobacteriaceae"(100);Dolosigranulum(100);
0.07	223	13	Root(100);Bacteria(100);"Firmicutes"(100);"Bacilli"(100);"Lactobacillales"(100);Streptococcaceae(100);Lactococcus(100);	Root(100);Bacteria(100);"Firmicutes"(100);"Bacilli"(100);"Lactobacillales"(100);unclassified(98);unclassified(98);	Streptococcaceae(100);Lactococcus(100);	"Bacilli"(100);"Lactobacillales"(100);
0.07	70	103	Root(100);Bacteria(100);"Actinobacteria"(100);Actinobacteria(100);Actinomycetales(100);unclassified(100);unclassified(100);	Root(100);Bacteria(100);"Firmicutes"(100);"Clostridia"(100);Clostridiales(100);Incertae_Sedis_XI(100);Finegoldia(100);	Actinobacteria(100);Actinomycetales(100);	Incertae_Sedis_XI(100);Finegoldia(100);
-0.07	176	62	Root(100);Bacteria(100);"Firmicutes"(100);"Clostridia"(100);Clostridiales(100);Incertae_Sedis_XI(100);Anaerococcus(100);	Root(100);Bacteria(100);"Actinobacteria"(100);Actinobacteria(100);Actinomycetales(100);unclassified(99);unclassified(99);	Incertae_Sedis_XI(100);Anaerococcus(100);	Actinobacteria(100);Actinomycetales(100);
-0.07	42	43	Root(100);Bacteria(100);"Firmicutes"(100);"Clostridia"(100);Clostridiales(100);"Ruminococcaceae"(100);unclassified(100);	Root(100);Bacteria(100);"Firmicutes"(100);"Clostridia"(100);Clostridiales(100);Incertae_Sedis_XI(100);Anaerococcus(100);	Clostridiales(100);"Ruminococcaceae"(100);	Incertae_Sedis_XI(100);Anaerococcus(100);
0.07	131	142	Root(100);Bacteria(100);"Proteobacteria"(100);Betaproteobacteria(100);Burkholderiales(100);Comamonadaceae(99);Roseateles(99);	Root(100);Bacteria(100);"Firmicutes"(100);"Clostridia"(100);Clostridiales(100);Incertae_Sedis_XI(100);Anaerococcus(100);	Comamonadaceae(99);Roseateles(99);	Incertae_Sedis_XI(100);Anaerococcus(100);
0.07	1	101	Root(100);Bacteria(100);"Actinobacteria"(100);Actinobacteria(100);Actinomycetales(100);Propionibacteriaceae(100);Propionibacterium(100);	Root(100);Bacteria(100);"Actinobacteria"(100);Actinobacteria(100);Actinomycetales(100);Corynebacteriaceae(100);Corynebacterium(100);	Propionibacteriaceae(100);Propionibacterium(100);	Corynebacteriaceae(100);Corynebacterium(100);
-0.07	9	64	Root(100);Bacteria(100);"Fusobacteria"(100);"Fusobacteria"(100);"Fusobacteriales"(100);"Fusobacteriaceae"(100);Fusobacterium(100);	Root(100);Bacteria(100);"Firmicutes"(100);"Clostridia"(100);Clostridiales(100);Incertae_Sedis_XI(100);Peptoniphilus(100);	"Fusobacteriaceae"(100);Fusobacterium(100);	Incertae_Sedis_XI(100);Peptoniphilus(100);
-0.07	49	103	Root(100);Bacteria(100);"Proteobacteria"(100);Gammaproteobacteria(100);Pseudomonadales(100);Moraxellaceae(100);Moraxella(100);	Root(100);Bacteria(100);"Firmicutes"(100);"Clostridia"(100);Clostridiales(100);Incertae_Sedis_XI(100);Finegoldia(100);	Moraxellaceae(100);Moraxella(100);	Incertae_Sedis_XI(100);Finegoldia(100);
-0.07	114	91	Root(100);Bacteria(100);"Bacteroidetes"(100);"Bacteroidia"(100);"Bacteroidales"(100);"Prevotellaceae"(100);Prevotella(100);	Root(100);Bacteria(100);"Actinobacteria"(100);Actinobacteria(100);Actinomycetales(100);Corynebacteriaceae(100);Corynebacterium(100);	"Prevotellaceae"(100);Prevotella(100);	Corynebacteriaceae(100);Corynebacterium(100);
0.07	25	11	Root(100);Bacteria(100);"Bacteroidetes"(97);"Bacteroidia"(59);"Bacteroidales"(59);unclassified(59);unclassified(59);	Root(100);Bacteria(100);"Firmicutes"(100);"Bacilli"(100);Bacillales(100);"Staphylococcaceae"(100);Gemella(100);	"Bacteroidia"(59);"Bacteroidales"(59);	"Staphylococcaceae"(100);Gemella(100);
0.07	2	14	Root(100);Bacteria(100);"Firmicutes"(100);"Bacilli"(100);"Lactobacillales"(100);Streptococcaceae(100);Streptococcus(100);	Root(100);Bacteria(100);"Actinobacteria"(100);Actinobacteria(100);Actinomycetales(100);Actinomycetaceae(100);Actinomyces(100);	Streptococcaceae(100);Streptococcus(100);	Actinomycetaceae(100);Actinomyces(100);
-0.07	85	5	Root(100);Bacteria(100);"Proteobacteria"(100);Betaproteobacteria(100);Neisseriales(100);Neisseriaceae(100);unclassified(100);	Root(100);Bacteria(100);"Firmicutes"(100);"Bacilli"(100);Bacillales(100);"Staphylococcaceae"(99);Staphylococcus(99);	Neisseriales(100);Neisseriaceae(100);	"Staphylococcaceae"(99);Staphylococcus(99);
0.07	188	62	Root(100);Bacteria(100);"Actinobacteria"(100);Actinobacteria(100);Actinomycetales(100);Corynebacteriaceae(100);Corynebacterium(100);	Root(100);Bacteria(100);"Actinobacteria"(100);Actinobacteria(100);Actinomycetales(100);unclassified(99);unclassified(99);	Corynebacteriaceae(100);Corynebacterium(100);	Actinobacteria(100);Actinomycetales(100);
0.07	18	103	Root(100);Bacteria(100);"Actinobacteria"(100);Actinobacteria(100);Actinomycetales(100);Micrococcaceae(100);unclassified(97);	Root(100);Bacteria(100);"Firmicutes"(100);"Clostridia"(100);Clostridiales(100);Incertae_Sedis_XI(100);Finegoldia(100);	Actinomycetales(100);Micrococcaceae(100);	Incertae_Sedis_XI(100);Finegoldia(100);
0.07	137	12	Root(100);Bacteria(100);"Proteobacteria"(100);Betaproteobacteria(100);Neisseriales(100);Neisseriaceae(100);Stenoxybacter(69);	Root(100);Bacteria(100);"Actinobacteria"(100);Actinobacteria(100);Actinomycetales(100);Corynebacteriaceae(100);Corynebacterium(100);	Neisseriaceae(100);Stenoxybacter(69);	Corynebacteriaceae(100);Corynebacterium(100);
-0.07	58	12	Root(100);Bacteria(100);"Proteobacteria"(100);Gammaproteobacteria(100);Pseudomonadales(100);Moraxellaceae(100);Acinetobacter(100);	Root(100);Bacteria(100);"Actinobacteria"(100);Actinobacteria(100);Actinomycetales(100);Corynebacteriaceae(100);Corynebacterium(100);	Moraxellaceae(100);Acinetobacter(100);	Corynebacteriaceae(100);Corynebacterium(100);
-0.07	49	13	Root(100);Bacteria(100);"Proteobacteria"(100);Gammaproteobacteria(100);Pseudomonadales(100);Moraxellaceae(100);Moraxella(100);	Root(100);Bacteria(100);"Firmicutes"(100);"Bacilli"(100);"Lactobacillales"(100);unclassified(98);unclassified(98);	Moraxellaceae(100);Moraxella(100);	"Bacilli"(100);"Lactobacillales"(100);
-0.07	49	42	Root(100);Bacteria(100);"Proteobacteria"(100);Gammaproteobacteria(100);Pseudomonadales(100);Moraxellaceae(100);Moraxella(100);	Root(100);Bacteria(100);"Firmicutes"(100);"Clostridia"(100);Clostridiales(100);"Ruminococcaceae"(100);unclassified(100);	Moraxellaceae(100);Moraxella(100);	Clostridiales(100);"Ruminococcaceae"(100);
-0.07	49	14	Root(100);Bacteria(100);"Proteobacteria"(100);Gammaproteobacteria(100);Pseudomonadales(100);Moraxellaceae(100);Moraxella(100);	Root(100);Bacteria(100);"Actinobacteria"(100);Actinobacteria(100);Actinomycetales(100);Actinomycetaceae(100);Actinomyces(100);	Moraxellaceae(100);Moraxella(100);	Actinomycetaceae(100);Actinomyces(100);
-0.07	86	49	Root(100);Bacteria(100);Cyanobacteria(100);Cyanobacteria(100);Chloroplast(100);Streptophyta(100);unclassified(100);	Root(100);Bacteria(100);"Proteobacteria"(100);Gammaproteobacteria(100);Pseudomonadales(100);Moraxellaceae(100);Moraxella(100);	Chloroplast(100);Streptophyta(100);	Moraxellaceae(100);Moraxella(100);
-0.07	69	62	Root(100);Bacteria(100);"Firmicutes"(100);"Bacilli"(100);"Lactobacillales"(100);"Carnobacteriaceae"(100);Dolosigranulum(100);	Root(100);Bacteria(100);"Actinobacteria"(100);Actinobacteria(100);Actinomycetales(100);unclassified(99);unclassified(99);	"Carnobacteriaceae"(100);Dolosigranulum(100);	Actinobacteria(100);Actinomycetales(100);
0.07	131	27	Root(100);Bacteria(100);"Proteobacteria"(100);Betaproteobacteria(100);Burkholderiales(100);Comamonadaceae(99);Roseateles(99);	Root(100);Bacteria(100);"Bacteroidetes"(100);"Bacteroidia"(100);"Bacteroidales"(100);Bacteroidaceae(100);Bacteroides(100);	Comamonadaceae(99);Roseateles(99);	Bacteroidaceae(100);Bacteroides(100);
0.07	14	16	Root(100);Bacteria(100);"Actinobacteria"(100);Actinobacteria(100);Actinomycetales(100);Actinomycetaceae(100);Actinomyces(100);	Root(100);Bacteria(100);"Proteobacteria"(100);Gammaproteobacteria(100);Pasteurellales(100);Pasteurellaceae(100);unclassified(100);	Actinomycetaceae(100);Actinomyces(100);	Pasteurellales(100);Pasteurellaceae(100);
0.07	21	111	Root(100);Bacteria(100);"Proteobacteria"(100);Betaproteobacteria(100);Neisseriales(100);Neisseriaceae(100);Neisseria(69);	Root(100);Bacteria(100);"Proteobacteria"(100);Gammaproteobacteria(100);"Enterobacteriales"(100);Enterobacteriaceae(100);unclassified(87);	Neisseriaceae(100);Neisseria(69);	"Enterobacteriales"(100);Enterobacteriaceae(100);
0.07	4	17	Root(100);Bacteria(100);"Firmicutes"(100);"Clostridia"(100);Clostridiales(100);Veillonellaceae(100);Veillonella(95);	Root(100);Bacteria(100);"Bacteroidetes"(100);"Bacteroidia"(100);"Bacteroidales"(100);Bacteroidaceae(100);Bacteroides(100);	Veillonellaceae(100);Veillonella(95);	Bacteroidaceae(100);Bacteroides(100);
0.07	137	123	Root(100);Bacteria(100);"Proteobacteria"(100);Betaproteobacteria(100);Neisseriales(100);Neisseriaceae(100);Stenoxybacter(69);	Root(100);Bacteria(100);"Firmicutes"(100);"Clostridia"(100);Clostridiales(100);unclassified(99);unclassified(99);	Neisseriaceae(100);Stenoxybacter(69);	"Clostridia"(100);Clostridiales(100);
0.07	9	226	Root(100);Bacteria(100);"Fusobacteria"(100);"Fusobacteria"(100);"Fusobacteriales"(100);"Fusobacteriaceae"(100);Fusobacterium(100);	Root(100);Bacteria(100);"Firmicutes"(100);"Clostridia"(100);Clostridiales(100);"Peptostreptococcaceae"(100);Sporacetigenium(100);	"Fusobacteriaceae"(100);Fusobacterium(100);	"Peptostreptococcaceae"(100);Sporacetigenium(100);
-0.07	86	103	Root(100);Bacteria(100);Cyanobacteria(100);Cyanobacteria(100);Chloroplast(100);Streptophyta(100);unclassified(100);	Root(100);Bacteria(100);"Firmicutes"(100);"Clostridia"(100);Clostridiales(100);Incertae_Sedis_XI(100);Finegoldia(100);	Chloroplast(100);Streptophyta(100);	Incertae_Sedis_XI(100);Finegoldia(100);
0.07	85	188	Root(100);Bacteria(100);"Proteobacteria"(100);Betaproteobacteria(100);Neisseriales(100);Neisseriaceae(100);unclassified(100);	Root(100);Bacteria(100);"Actinobacteria"(100);Actinobacteria(100);Actinomycetales(100);Corynebacteriaceae(100);Corynebacterium(100);	Neisseriales(100);Neisseriaceae(100);	Corynebacteriaceae(100);Corynebacterium(100);
-0.07	27	64	Root(100);Bacteria(100);"Bacteroidetes"(100);"Bacteroidia"(100);"Bacteroidales"(100);Bacteroidaceae(100);Bacteroides(100);	Root(100);Bacteria(100);"Firmicutes"(100);"Clostridia"(100);Clostridiales(100);Incertae_Sedis_XI(100);Peptoniphilus(100);	Bacteroidaceae(100);Bacteroides(100);	Incertae_Sedis_XI(100);Peptoniphilus(100);
-0.07	3	62	Root(100);Bacteria(100);"Firmicutes"(100);"Bacilli"(100);"Lactobacillales"(100);Lactobacillaceae(100);Lactobacillus(100);	Root(100);Bacteria(100);"Actinobacteria"(100);Actinobacteria(100);Actinomycetales(100);unclassified(99);unclassified(99);	Lactobacillaceae(100);Lactobacillus(100);	Actinobacteria(100);Actinomycetales(100);
-0.07	394	49	Root(100);Bacteria(100);"Firmicutes"(100);"Clostridia"(100);Clostridiales(100);Incertae_Sedis_XI(100);Anaerococcus(100);	Root(100);Bacteria(100);"Proteobacteria"(100);Gammaproteobacteria(100);Pseudomonadales(100);Moraxellaceae(100);Moraxella(100);	Incertae_Sedis_XI(100);Anaerococcus(100);	Moraxellaceae(100);Moraxella(100);
0.07	7	103	Root(100);Bacteria(100);"Bacteroidetes"(100);"Bacteroidia"(100);"Bacteroidales"(100);"Porphyromonadaceae"(100);Porphyromonas(100);	Root(100);Bacteria(100);"Firmicutes"(100);"Clostridia"(100);Clostridiales(100);Incertae_Sedis_XI(100);Finegoldia(100);	"Porphyromonadaceae"(100);Porphyromonas(100);	Incertae_Sedis_XI(100);Finegoldia(100);
-0.07	176	49	Root(100);Bacteria(100);"Firmicutes"(100);"Clostridia"(100);Clostridiales(100);Incertae_Sedis_XI(100);Anaerococcus(100);	Root(100);Bacteria(100);"Proteobacteria"(100);Gammaproteobacteria(100);Pseudomonadales(100);Moraxellaceae(100);Moraxella(100);	Incertae_Sedis_XI(100);Anaerococcus(100);	Moraxellaceae(100);Moraxella(100);
0.07	9	123	Root(100);Bacteria(100);"Fusobacteria"(100);"Fusobacteria"(100);"Fusobacteriales"(100);"Fusobacteriaceae"(100);Fusobacterium(100);	Root(100);Bacteria(100);"Firmicutes"(100);"Clostridia"(100);Clostridiales(100);unclassified(99);unclassified(99);	"Fusobacteriaceae"(100);Fusobacterium(100);	"Clostridia"(100);Clostridiales(100);
-0.07	335	49	Root(100);Bacteria(100);"Firmicutes"(100);"Clostridia"(100);Clostridiales(100);unclassified(99);unclassified(99);	Root(100);Bacteria(100);"Proteobacteria"(100);Gammaproteobacteria(100);Pseudomonadales(100);Moraxellaceae(100);Moraxella(100);	"Clostridia"(100);Clostridiales(100);	Moraxellaceae(100);Moraxella(100);
0.06	9	16	Root(100);Bacteria(100);"Fusobacteria"(100);"Fusobacteria"(100);"Fusobacteriales"(100);"Fusobacteriaceae"(100);Fusobacterium(100);	Root(100);Bacteria(100);"Proteobacteria"(100);Gammaproteobacteria(100);Pasteurellales(100);Pasteurellaceae(100);unclassified(100);	"Fusobacteriaceae"(100);Fusobacterium(100);	Pasteurellales(100);Pasteurellaceae(100);
-0.06	1	123	Root(100);Bacteria(100);"Actinobacteria"(100);Actinobacteria(100);Actinomycetales(100);Propionibacteriaceae(100);Propionibacterium(100);	Root(100);Bacteria(100);"Firmicutes"(100);"Clostridia"(100);Clostridiales(100);unclassified(99);unclassified(99);	Propionibacteriaceae(100);Propionibacterium(100);	"Clostridia"(100);Clostridiales(100);
-0.06	85	18	Root(100);Bacteria(100);"Proteobacteria"(100);Betaproteobacteria(100);Neisseriales(100);Neisseriaceae(100);unclassified(100);	Root(100);Bacteria(100);"Actinobacteria"(100);Actinobacteria(100);Actinomycetales(100);Micrococcaceae(100);unclassified(97);	Neisseriales(100);Neisseriaceae(100);	Actinomycetales(100);Micrococcaceae(100);
0.06	6	8	Root(100);Bacteria(100);"Firmicutes"(100);"Bacilli"(100);"Lactobacillales"(100);Streptococcaceae(100);Streptococcus(100);	Root(100);Bacteria(100);"Proteobacteria"(100);Betaproteobacteria(100);Neisseriales(100);Neisseriaceae(100);Neisseria(95);	Streptococcaceae(100);Streptococcus(100);	Neisseriaceae(100);Neisseria(95);
-0.06	2	111	Root(100);Bacteria(100);"Firmicutes"(100);"Bacilli"(100);"Lactobacillales"(100);Streptococcaceae(100);Streptococcus(100);	Root(100);Bacteria(100);"Proteobacteria"(100);Gammaproteobacteria(100);"Enterobacteriales"(100);Enterobacteriaceae(100);unclassified(87);	Streptococcaceae(100);Streptococcus(100);	"Enterobacteriales"(100);Enterobacteriaceae(100);
-0.06	43	419	Root(100);Bacteria(100);"Firmicutes"(100);"Clostridia"(100);Clostridiales(100);Incertae_Sedis_XI(100);Anaerococcus(100);	Root(100);Bacteria(100);"Firmicutes"(100);"Bacilli"(100);Bacillales(100);"Staphylococcaceae"(100);Staphylococcus(99);	Incertae_Sedis_XI(100);Anaerococcus(100);	"Staphylococcaceae"(100);Staphylococcus(99);
0.06	4	8	Root(100);Bacteria(100);"Firmicutes"(100);"Clostridia"(100);Clostridiales(100);Veillonellaceae(100);Veillonella(95);	Root(100);Bacteria(100);"Proteobacteria"(100);Betaproteobacteria(100);Neisseriales(100);Neisseriaceae(100);Neisseria(95);	Veillonellaceae(100);Veillonella(95);	Neisseriaceae(100);Neisseria(95);
0.06	9	59	Root(100);Bacteria(100);"Fusobacteria"(100);"Fusobacteria"(100);"Fusobacteriales"(100);"Fusobacteriaceae"(100);Fusobacterium(100);	Root(100);Bacteria(100);"Bacteroidetes"(100);"Bacteroidia"(100);"Bacteroidales"(100);"Porphyromonadaceae"(100);Parabacteroides(100);	"Fusobacteriaceae"(100);Fusobacterium(100);	"Porphyromonadaceae"(100);Parabacteroides(100);
0.06	114	3	Root(100);Bacteria(100);"Bacteroidetes"(100);"Bacteroidia"(100);"Bacteroidales"(100);"Prevotellaceae"(100);Prevotella(100);	Root(100);Bacteria(100);"Firmicutes"(100);"Bacilli"(100);"Lactobacillales"(100);Lactobacillaceae(100);Lactobacillus(100);	"Prevotellaceae"(100);Prevotella(100);	Lactobacillaceae(100);Lactobacillus(100);
-0.06	137	9	Root(100);Bacteria(100);"Proteobacteria"(100);Betaproteobacteria(100);Neisseriales(100);Neisseriaceae(100);Stenoxybacter(69);	Root(100);Bacteria(100);"Fusobacteria"(100);"Fusobacteria"(100);"Fusobacteriales"(100);"Fusobacteriaceae"(100);Fusobacterium(100);	Neisseriaceae(100);Stenoxybacter(69);	"Fusobacteriaceae"(100);Fusobacterium(100);
-0.06	40	7	Root(100);Bacteria(100);"Proteobacteria"(100);Betaproteobacteria(100);Neisseriales(100);Neisseriaceae(100);unclassified(100);	Root(100);Bacteria(100);"Bacteroidetes"(100);"Bacteroidia"(100);"Bacteroidales"(100);"Porphyromonadaceae"(100);Porphyromonas(100);	Neisseriales(100);Neisseriaceae(100);	"Porphyromonadaceae"(100);Porphyromonas(100);
0.06	69	19	Root(100);Bacteria(100);"Firmicutes"(100);"Bacilli"(100);"Lactobacillales"(100);"Carnobacteriaceae"(100);Dolosigranulum(100);	Root(100);Bacteria(100);"Proteobacteria"(100);Gammaproteobacteria(100);Pasteurellales(100);Pasteurellaceae(100);unclassified(100);	"Carnobacteriaceae"(100);Dolosigranulum(100);	Pasteurellales(100);Pasteurellaceae(100);
0.06	9	169	Root(100);Bacteria(100);"Fusobacteria"(100);"Fusobacteria"(100);"Fusobacteriales"(100);"Fusobacteriaceae"(100);Fusobacterium(100);	Root(100);Bacteria(100);"Proteobacteria"(100);Epsilonproteobacteria(100);Campylobacterales(100);Campylobacteraceae(100);Campylobacter(100);	"Fusobacteriaceae"(100);Fusobacterium(100);	Campylobacteraceae(100);Campylobacter(100);
0.06	101	103	Root(100);Bacteria(100);"Actinobacteria"(100);Actinobacteria(100);Actinomycetales(100);Corynebacteriaceae(100);Corynebacterium(100);	Root(100);Bacteria(100);"Firmicutes"(100);"Clostridia"(100);Clostridiales(100);Incertae_Sedis_XI(100);Finegoldia(100);	Corynebacteriaceae(100);Corynebacterium(100);	Incertae_Sedis_XI(100);Finegoldia(100);
-0.06	188	111	Root(100);Bacteria(100);"Actinobacteria"(100);Actinobacteria(100);Actinomycetales(100);Corynebacteriaceae(100);Corynebacterium(100);	Root(100);Bacteria(100);"Proteobacteria"(100);Gammaproteobacteria(100);"Enterobacteriales"(100);Enterobacteriaceae(100);unclassified(87);	Corynebacteriaceae(100);Corynebacterium(100);	"Enterobacteriales"(100);Enterobacteriaceae(100);
-0.06	86	7	Root(100);Bacteria(100);Cyanobacteria(100);Cyanobacteria(100);Chloroplast(100);Streptophyta(100);unclassified(100);	Root(100);Bacteria(100);"Bacteroidetes"(100);"Bacteroidia"(100);"Bacteroidales"(100);"Porphyromonadaceae"(100);Porphyromonas(100);	Chloroplast(100);Streptophyta(100);	"Porphyromonadaceae"(100);Porphyromonas(100);
0.06	114	9	Root(100);Bacteria(100);"Bacteroidetes"(100);"Bacteroidia"(100);"Bacteroidales"(100);"Prevotellaceae"(100);Prevotella(100);	Root(100);Bacteria(100);"Fusobacteria"(100);"Fusobacteria"(100);"Fusobacteriales"(100);"Fusobacteriaceae"(100);Fusobacterium(100);	"Prevotellaceae"(100);Prevotella(100);	"Fusobacteriaceae"(100);Fusobacterium(100);
-0.06	114	69	Root(100);Bacteria(100);"Bacteroidetes"(100);"Bacteroidia"(100);"Bacteroidales"(100);"Prevotellaceae"(100);Prevotella(100);	Root(100);Bacteria(100);"Firmicutes"(100);"Bacilli"(100);"Lactobacillales"(100);"Carnobacteriaceae"(100);Dolosigranulum(100);	"Prevotellaceae"(100);Prevotella(100);	"Carnobacteriaceae"(100);Dolosigranulum(100);
-0.06	64	419	Root(100);Bacteria(100);"Firmicutes"(100);"Clostridia"(100);Clostridiales(100);Incertae_Sedis_XI(100);Peptoniphilus(100);	Root(100);Bacteria(100);"Firmicutes"(100);"Bacilli"(100);Bacillales(100);"Staphylococcaceae"(100);Staphylococcus(99);	Incertae_Sedis_XI(100);Peptoniphilus(100);	"Staphylococcaceae"(100);Staphylococcus(99);
-0.06	7	111	Root(100);Bacteria(100);"Bacteroidetes"(100);"Bacteroidia"(100);"Bacteroidales"(100);"Porphyromonadaceae"(100);Porphyromonas(100);	Root(100);Bacteria(100);"Proteobacteria"(100);Gammaproteobacteria(100);"Enterobacteriales"(100);Enterobacteriaceae(100);unclassified(87);	"Porphyromonadaceae"(100);Porphyromonas(100);	"Enterobacteriales"(100);Enterobacteriaceae(100);
-0.06	69	111	Root(100);Bacteria(100);"Firmicutes"(100);"Bacilli"(100);"Lactobacillales"(100);"Carnobacteriaceae"(100);Dolosigranulum(100);	Root(100);Bacteria(100);"Proteobacteria"(100);Gammaproteobacteria(100);"Enterobacteriales"(100);Enterobacteriaceae(100);unclassified(87);	"Carnobacteriaceae"(100);Dolosigranulum(100);	"Enterobacteriales"(100);Enterobacteriaceae(100);
-0.06	86	1	Root(100);Bacteria(100);Cyanobacteria(100);Cyanobacteria(100);Chloroplast(100);Streptophyta(100);unclassified(100);	Root(100);Bacteria(100);"Actinobacteria"(100);Actinobacteria(100);Actinomycetales(100);Propionibacteriaceae(100);Propionibacterium(100);	Chloroplast(100);Streptophyta(100);	Propionibacteriaceae(100);Propionibacterium(100);
-0.06	5	8	Root(100);Bacteria(100);"Firmicutes"(100);"Bacilli"(100);Bacillales(100);"Staphylococcaceae"(99);Staphylococcus(99);	Root(100);Bacteria(100);"Proteobacteria"(100);Betaproteobacteria(100);Neisseriales(100);Neisseriaceae(100);Neisseria(95);	"Staphylococcaceae"(99);Staphylococcus(99);	Neisseriaceae(100);Neisseria(95);
-0.06	43	59	Root(100);Bacteria(100);"Firmicutes"(100);"Clostridia"(100);Clostridiales(100);Incertae_Sedis_XI(100);Anaerococcus(100);	Root(100);Bacteria(100);"Bacteroidetes"(100);"Bacteroidia"(100);"Bacteroidales"(100);"Porphyromonadaceae"(100);Parabacteroides(100);	Incertae_Sedis_XI(100);Anaerococcus(100);	"Porphyromonadaceae"(100);Parabacteroides(100);
-0.06	70	91	Root(100);Bacteria(100);"Actinobacteria"(100);Actinobacteria(100);Actinomycetales(100);unclassified(100);unclassified(100);	Root(100);Bacteria(100);"Actinobacteria"(100);Actinobacteria(100);Actinomycetales(100);Corynebacteriaceae(100);Corynebacterium(100);	Actinobacteria(100);Actinomycetales(100);	Corynebacteriaceae(100);Corynebacterium(100);
-0.06	43	38	Root(100);Bacteria(100);"Firmicutes"(100);"Clostridia"(100);Clostridiales(100);Incertae_Sedis_XI(100);Anaerococcus(100);	Root(100);Bacteria(100);"Bacteroidetes"(100);"Bacteroidia"(100);"Bacteroidales"(100);"Porphyromonadaceae"(100);Parabacteroides(69);	Incertae_Sedis_XI(100);Anaerococcus(100);	"Porphyromonadaceae"(100);Parabacteroides(69);
0.06	8	13	Root(100);Bacteria(100);"Proteobacteria"(100);Betaproteobacteria(100);Neisseriales(100);Neisseriaceae(100);Neisseria(95);	Root(100);Bacteria(100);"Firmicutes"(100);"Bacilli"(100);"Lactobacillales"(100);unclassified(98);unclassified(98);	Neisseriaceae(100);Neisseria(95);	"Bacilli"(100);"Lactobacillales"(100);
0.06	27	10	Root(100);Bacteria(100);"Bacteroidetes"(100);"Bacteroidia"(100);"Bacteroidales"(100);Bacteroidaceae(100);Bacteroides(100);	Root(100);Bacteria(100);"Bacteroidetes"(100);"Bacteroidia"(100);"Bacteroidales"(100);"Prevotellaceae"(100);Prevotella(100);	Bacteroidaceae(100);Bacteroides(100);	"Prevotellaceae"(100);Prevotella(100);
-0.06	49	64	Root(100);Bacteria(100);"Proteobacteria"(100);Gammaproteobacteria(100);Pseudomonadales(100);Moraxellaceae(100);Moraxella(100);	Root(100);Bacteria(100);"Firmicutes"(100);"Clostridia"(100);Clostridiales(100);Incertae_Sedis_XI(100);Peptoniphilus(100);	Moraxellaceae(100);Moraxella(100);	Incertae_Sedis_XI(100);Peptoniphilus(100);
-0.06	131	43	Root(100);Bacteria(100);"Proteobacteria"(100);Betaproteobacteria(100);Burkholderiales(100);Comamonadaceae(99);Roseateles(99);	Root(100);Bacteria(100);"Firmicutes"(100);"Clostridia"(100);Clostridiales(100);Incertae_Sedis_XI(100);Anaerococcus(100);	Comamonadaceae(99);Roseateles(99);	Incertae_Sedis_XI(100);Anaerococcus(100);
-0.06	40	64	Root(100);Bacteria(100);"Proteobacteria"(100);Betaproteobacteria(100);Neisseriales(100);Neisseriaceae(100);unclassified(100);	Root(100);Bacteria(100);"Firmicutes"(100);"Clostridia"(100);Clostridiales(100);Incertae_Sedis_XI(100);Peptoniphilus(100);	Neisseriales(100);Neisseriaceae(100);	Incertae_Sedis_XI(100);Peptoniphilus(100);
-0.06	5	38	Root(100);Bacteria(100);"Firmicutes"(100);"Bacilli"(100);Bacillales(100);"Staphylococcaceae"(99);Staphylococcus(99);	Root(100);Bacteria(100);"Bacteroidetes"(100);"Bacteroidia"(100);"Bacteroidales"(100);"Porphyromonadaceae"(100);Parabacteroides(69);	"Staphylococcaceae"(99);Staphylococcus(99);	"Porphyromonadaceae"(100);Parabacteroides(69);
-0.06	137	18	Root(100);Bacteria(100);"Proteobacteria"(100);Betaproteobacteria(100);Neisseriales(100);Neisseriaceae(100);Stenoxybacter(69);	Root(100);Bacteria(100);"Actinobacteria"(100);Actinobacteria(100);Actinomycetales(100);Micrococcaceae(100);unclassified(97);	Neisseriaceae(100);Stenoxybacter(69);	Actinomycetales(100);Micrococcaceae(100);
0.06	64	101	Root(100);Bacteria(100);"Firmicutes"(100);"Clostridia"(100);Clostridiales(100);Incertae_Sedis_XI(100);Peptoniphilus(100);	Root(100);Bacteria(100);"Actinobacteria"(100);Actinobacteria(100);Actinomycetales(100);Corynebacteriaceae(100);Corynebacterium(100);	Incertae_Sedis_XI(100);Peptoniphilus(100);	Corynebacteriaceae(100);Corynebacterium(100);
0.06	335	101	Root(100);Bacteria(100);"Firmicutes"(100);"Clostridia"(100);Clostridiales(100);unclassified(99);unclassified(99);	Root(100);Bacteria(100);"Actinobacteria"(100);Actinobacteria(100);Actinomycetales(100);Corynebacteriaceae(100);Corynebacterium(100);	"Clostridia"(100);Clostridiales(100);	Corynebacteriaceae(100);Corynebacterium(100);
-0.06	85	142	Root(100);Bacteria(100);"Proteobacteria"(100);Betaproteobacteria(100);Neisseriales(100);Neisseriaceae(100);unclassified(100);	Root(100);Bacteria(100);"Firmicutes"(100);"Clostridia"(100);Clostridiales(100);Incertae_Sedis_XI(100);Anaerococcus(100);	Neisseriales(100);Neisseriaceae(100);	Incertae_Sedis_XI(100);Anaerococcus(100);
-0.06	137	4	Root(100);Bacteria(100);"Proteobacteria"(100);Betaproteobacteria(100);Neisseriales(100);Neisseriaceae(100);Stenoxybacter(69);	Root(100);Bacteria(100);"Firmicutes"(100);"Clostridia"(100);Clostridiales(100);Veillonellaceae(100);Veillonella(95);	Neisseriaceae(100);Stenoxybacter(69);	Veillonellaceae(100);Veillonella(95);
-0.06	223	62	Root(100);Bacteria(100);"Firmicutes"(100);"Bacilli"(100);"Lactobacillales"(100);Streptococcaceae(100);Lactococcus(100);	Root(100);Bacteria(100);"Actinobacteria"(100);Actinobacteria(100);Actinomycetales(100);unclassified(99);unclassified(99);	Streptococcaceae(100);Lactococcus(100);	Actinobacteria(100);Actinomycetales(100);
-0.06	223	91	Root(100);Bacteria(100);"Firmicutes"(100);"Bacilli"(100);"Lactobacillales"(100);Streptococcaceae(100);Lactococcus(100);	Root(100);Bacteria(100);"Actinobacteria"(100);Actinobacteria(100);Actinomycetales(100);Corynebacteriaceae(100);Corynebacterium(100);	Streptococcaceae(100);Lactococcus(100);	Corynebacteriaceae(100);Corynebacterium(100);
0.06	2	9	Root(100);Bacteria(100);"Firmicutes"(100);"Bacilli"(100);"Lactobacillales"(100);Streptococcaceae(100);Streptococcus(100);	Root(100);Bacteria(100);"Fusobacteria"(100);"Fusobacteria"(100);"Fusobacteriales"(100);"Fusobacteriaceae"(100);Fusobacterium(100);	Streptococcaceae(100);Streptococcus(100);	"Fusobacteriaceae"(100);Fusobacterium(100);
-0.06	49	18	Root(100);Bacteria(100);"Proteobacteria"(100);Gammaproteobacteria(100);Pseudomonadales(100);Moraxellaceae(100);Moraxella(100);	Root(100);Bacteria(100);"Actinobacteria"(100);Actinobacteria(100);Actinomycetales(100);Micrococcaceae(100);unclassified(97);	Moraxellaceae(100);Moraxella(100);	Actinomycetales(100);Micrococcaceae(100);
0.06	21	103	Root(100);Bacteria(100);"Proteobacteria"(100);Betaproteobacteria(100);Neisseriales(100);Neisseriaceae(100);Neisseria(69);	Root(100);Bacteria(100);"Firmicutes"(100);"Clostridia"(100);Clostridiales(100);Incertae_Sedis_XI(100);Finegoldia(100);	Neisseriaceae(100);Neisseria(69);	Incertae_Sedis_XI(100);Finegoldia(100);
-0.06	5	123	Root(100);Bacteria(100);"Firmicutes"(100);"Bacilli"(100);Bacillales(100);"Staphylococcaceae"(99);Staphylococcus(99);	Root(100);Bacteria(100);"Firmicutes"(100);"Clostridia"(100);Clostridiales(100);unclassified(99);unclassified(99);	"Staphylococcaceae"(99);Staphylococcus(99);	"Clostridia"(100);Clostridiales(100);
0.06	4	142	Root(100);Bacteria(100);"Firmicutes"(100);"Clostridia"(100);Clostridiales(100);Veillonellaceae(100);Veillonella(95);	Root(100);Bacteria(100);"Firmicutes"(100);"Clostridia"(100);Clostridiales(100);Incertae_Sedis_XI(100);Anaerococcus(100);	Veillonellaceae(100);Veillonella(95);	Incertae_Sedis_XI(100);Anaerococcus(100);
-0.06	70	19	Root(100);Bacteria(100);"Actinobacteria"(100);Actinobacteria(100);Actinomycetales(100);unclassified(100);unclassified(100);	Root(100);Bacteria(100);"Proteobacteria"(100);Gammaproteobacteria(100);Pasteurellales(100);Pasteurellaceae(100);unclassified(100);	Actinobacteria(100);Actinomycetales(100);	Pasteurellales(100);Pasteurellaceae(100);
0.06	1	13	Root(100);Bacteria(100);"Actinobacteria"(100);Actinobacteria(100);Actinomycetales(100);Propionibacteriaceae(100);Propionibacterium(100);	Root(100);Bacteria(100);"Firmicutes"(100);"Bacilli"(100);"Lactobacillales"(100);unclassified(98);unclassified(98);	Propionibacteriaceae(100);Propionibacterium(100);	"Bacilli"(100);"Lactobacillales"(100);
-0.06	62	353	Root(100);Bacteria(100);"Actinobacteria"(100);Actinobacteria(100);Actinomycetales(100);unclassified(99);unclassified(99);	Root(100);Bacteria(100);"Bacteroidetes"(100);"Bacteroidia"(100);"Bacteroidales"(100);"Porphyromonadaceae"(100);Porphyromonas(100);	Actinobacteria(100);Actinomycetales(100);	"Porphyromonadaceae"(100);Porphyromonas(100);
-0.06	91	18	Root(100);Bacteria(100);"Actinobacteria"(100);Actinobacteria(100);Actinomycetales(100);Corynebacteriaceae(100);Corynebacterium(100);	Root(100);Bacteria(100);"Actinobacteria"(100);Actinobacteria(100);Actinomycetales(100);Micrococcaceae(100);unclassified(97);	Corynebacteriaceae(100);Corynebacterium(100);	Actinomycetales(100);Micrococcaceae(100);
0.06	66	42	Root(100);Bacteria(100);"Firmicutes"(100);"Clostridia"(100);Clostridiales(100);Veillonellaceae(100);Dialister(100);	Root(100);Bacteria(100);"Firmicutes"(100);"Clostridia"(100);Clostridiales(100);"Ruminococcaceae"(100);unclassified(100);	Veillonellaceae(100);Dialister(100);	Clostridiales(100);"Ruminococcaceae"(100);
-0.06	86	101	Root(100);Bacteria(100);Cyanobacteria(100);Cyanobacteria(100);Chloroplast(100);Streptophyta(100);unclassified(100);	Root(100);Bacteria(100);"Actinobacteria"(100);Actinobacteria(100);Actinomycetales(100);Corynebacteriaceae(100);Corynebacterium(100);	Chloroplast(100);Streptophyta(100);	Corynebacteriaceae(100);Corynebacterium(100);
0.06	7	17	Root(100);Bacteria(100);"Bacteroidetes"(100);"Bacteroidia"(100);"Bacteroidales"(100);"Porphyromonadaceae"(100);Porphyromonas(100);	Root(100);Bacteria(100);"Bacteroidetes"(100);"Bacteroidia"(100);"Bacteroidales"(100);Bacteroidaceae(100);Bacteroides(100);	"Porphyromonadaceae"(100);Porphyromonas(100);	Bacteroidaceae(100);Bacteroides(100);
0.06	5	111	Root(100);Bacteria(100);"Firmicutes"(100);"Bacilli"(100);Bacillales(100);"Staphylococcaceae"(99);Staphylococcus(99);	Root(100);Bacteria(100);"Proteobacteria"(100);Gammaproteobacteria(100);"Enterobacteriales"(100);Enterobacteriaceae(100);unclassified(87);	"Staphylococcaceae"(99);Staphylococcus(99);	"Enterobacteriales"(100);Enterobacteriaceae(100);
-0.06	42	64	Root(100);Bacteria(100);"Firmicutes"(100);"Clostridia"(100);Clostridiales(100);"Ruminococcaceae"(100);unclassified(100);	Root(100);Bacteria(100);"Firmicutes"(100);"Clostridia"(100);Clostridiales(100);Incertae_Sedis_XI(100);Peptoniphilus(100);	Clostridiales(100);"Ruminococcaceae"(100);	Incertae_Sedis_XI(100);Peptoniphilus(100);
0.06	169	10	Root(100);Bacteria(100);"Proteobacteria"(100);Epsilonproteobacteria(100);Campylobacterales(100);Campylobacteraceae(100);Campylobacter(100);	Root(100);Bacteria(100);"Bacteroidetes"(100);"Bacteroidia"(100);"Bacteroidales"(100);"Prevotellaceae"(100);Prevotella(100);	Campylobacteraceae(100);Campylobacter(100);	"Prevotellaceae"(100);Prevotella(100);
-0.06	25	91	Root(100);Bacteria(100);"Bacteroidetes"(97);"Bacteroidia"(59);"Bacteroidales"(59);unclassified(59);unclassified(59);	Root(100);Bacteria(100);"Actinobacteria"(100);Actinobacteria(100);Actinomycetales(100);Corynebacteriaceae(100);Corynebacterium(100);	"Bacteroidia"(59);"Bacteroidales"(59);	Corynebacteriaceae(100);Corynebacterium(100);
0.06	43	70	Root(100);Bacteria(100);"Firmicutes"(100);"Clostridia"(100);Clostridiales(100);Incertae_Sedis_XI(100);Anaerococcus(100);	Root(100);Bacteria(100);"Actinobacteria"(100);Actinobacteria(100);Actinomycetales(100);unclassified(100);unclassified(100);	Incertae_Sedis_XI(100);Anaerococcus(100);	Actinobacteria(100);Actinomycetales(100);
0.06	114	62	Root(100);Bacteria(100);"Bacteroidetes"(100);"Bacteroidia"(100);"Bacteroidales"(100);"Prevotellaceae"(100);Prevotella(100);	Root(100);Bacteria(100);"Actinobacteria"(100);Actinobacteria(100);Actinomycetales(100);unclassified(99);unclassified(99);	"Prevotellaceae"(100);Prevotella(100);	Actinobacteria(100);Actinomycetales(100);
0.06	7	169	Root(100);Bacteria(100);"Bacteroidetes"(100);"Bacteroidia"(100);"Bacteroidales"(100);"Porphyromonadaceae"(100);Porphyromonas(100);	Root(100);Bacteria(100);"Proteobacteria"(100);Epsilonproteobacteria(100);Campylobacterales(100);Campylobacteraceae(100);Campylobacter(100);	"Porphyromonadaceae"(100);Porphyromonas(100);	Campylobacteraceae(100);Campylobacter(100);
0.06	40	142	Root(100);Bacteria(100);"Proteobacteria"(100);Betaproteobacteria(100);Neisseriales(100);Neisseriaceae(100);unclassified(100);	Root(100);Bacteria(100);"Firmicutes"(100);"Clostridia"(100);Clostridiales(100);Incertae_Sedis_XI(100);Anaerococcus(100);	Neisseriales(100);Neisseriaceae(100);	Incertae_Sedis_XI(100);Anaerococcus(100);
-0.06	9	103	Root(100);Bacteria(100);"Fusobacteria"(100);"Fusobacteria"(100);"Fusobacteriales"(100);"Fusobacteriaceae"(100);Fusobacterium(100);	Root(100);Bacteria(100);"Firmicutes"(100);"Clostridia"(100);Clostridiales(100);Incertae_Sedis_XI(100);Finegoldia(100);	"Fusobacteriaceae"(100);Fusobacterium(100);	Incertae_Sedis_XI(100);Finegoldia(100);
0.06	14	111	Root(100);Bacteria(100);"Actinobacteria"(100);Actinobacteria(100);Actinomycetales(100);Actinomycetaceae(100);Actinomyces(100);	Root(100);Bacteria(100);"Proteobacteria"(100);Gammaproteobacteria(100);"Enterobacteriales"(100);Enterobacteriaceae(100);unclassified(87);	Actinomycetaceae(100);Actinomyces(100);	"Enterobacteriales"(100);Enterobacteriaceae(100);
-0.06	142	12	Root(100);Bacteria(100);"Firmicutes"(100);"Clostridia"(100);Clostridiales(100);Incertae_Sedis_XI(100);Anaerococcus(100);	Root(100);Bacteria(100);"Actinobacteria"(100);Actinobacteria(100);Actinomycetales(100);Corynebacteriaceae(100);Corynebacterium(100);	Incertae_Sedis_XI(100);Anaerococcus(100);	Corynebacteriaceae(100);Corynebacterium(100);
-0.06	62	103	Root(100);Bacteria(100);"Actinobacteria"(100);Actinobacteria(100);Actinomycetales(100);unclassified(99);unclassified(99);	Root(100);Bacteria(100);"Firmicutes"(100);"Clostridia"(100);Clostridiales(100);Incertae_Sedis_XI(100);Finegoldia(100);	Actinobacteria(100);Actinomycetales(100);	Incertae_Sedis_XI(100);Finegoldia(100);
0.06	101	69	Root(100);Bacteria(100);"Actinobacteria"(100);Actinobacteria(100);Actinomycetales(100);Corynebacteriaceae(100);Corynebacterium(100);	Root(100);Bacteria(100);"Firmicutes"(100);"Bacilli"(100);"Lactobacillales"(100);"Carnobacteriaceae"(100);Dolosigranulum(100);	Corynebacteriaceae(100);Corynebacterium(100);	"Carnobacteriaceae"(100);Dolosigranulum(100);
0.06	1	6	Root(100);Bacteria(100);"Actinobacteria"(100);Actinobacteria(100);Actinomycetales(100);Propionibacteriaceae(100);Propionibacterium(100);	Root(100);Bacteria(100);"Firmicutes"(100);"Bacilli"(100);"Lactobacillales"(100);Streptococcaceae(100);Streptococcus(100);	Propionibacteriaceae(100);Propionibacterium(100);	Streptococcaceae(100);Streptococcus(100);
0.06	114	49	Root(100);Bacteria(100);"Bacteroidetes"(100);"Bacteroidia"(100);"Bacteroidales"(100);"Prevotellaceae"(100);Prevotella(100);	Root(100);Bacteria(100);"Proteobacteria"(100);Gammaproteobacteria(100);Pseudomonadales(100);Moraxellaceae(100);Moraxella(100);	"Prevotellaceae"(100);Prevotella(100);	Moraxellaceae(100);Moraxella(100);
-0.06	49	169	Root(100);Bacteria(100);"Proteobacteria"(100);Gammaproteobacteria(100);Pseudomonadales(100);Moraxellaceae(100);Moraxella(100);	Root(100);Bacteria(100);"Proteobacteria"(100);Epsilonproteobacteria(100);Campylobacterales(100);Campylobacteraceae(100);Campylobacter(100);	Moraxellaceae(100);Moraxella(100);	Campylobacteraceae(100);Campylobacter(100);
-0.06	40	69	Root(100);Bacteria(100);"Proteobacteria"(100);Betaproteobacteria(100);Neisseriales(100);Neisseriaceae(100);unclassified(100);	Root(100);Bacteria(100);"Firmicutes"(100);"Bacilli"(100);"Lactobacillales"(100);"Carnobacteriaceae"(100);Dolosigranulum(100);	Neisseriales(100);Neisseriaceae(100);	"Carnobacteriaceae"(100);Dolosigranulum(100);
-0.06	17	62	Root(100);Bacteria(100);"Bacteroidetes"(100);"Bacteroidia"(100);"Bacteroidales"(100);Bacteroidaceae(100);Bacteroides(100);	Root(100);Bacteria(100);"Actinobacteria"(100);Actinobacteria(100);Actinomycetales(100);unclassified(99);unclassified(99);	Bacteroidaceae(100);Bacteroides(100);	Actinobacteria(100);Actinomycetales(100);
-0.06	1	5	Root(100);Bacteria(100);"Actinobacteria"(100);Actinobacteria(100);Actinomycetales(100);Propionibacteriaceae(100);Propionibacterium(100);	Root(100);Bacteria(100);"Firmicutes"(100);"Bacilli"(100);Bacillales(100);"Staphylococcaceae"(99);Staphylococcus(99);	Propionibacteriaceae(100);Propionibacterium(100);	"Staphylococcaceae"(99);Staphylococcus(99);
-0.06	114	5	Root(100);Bacteria(100);"Bacteroidetes"(100);"Bacteroidia"(100);"Bacteroidales"(100);"Prevotellaceae"(100);Prevotella(100);	Root(100);Bacteria(100);"Firmicutes"(100);"Bacilli"(100);Bacillales(100);"Staphylococcaceae"(99);Staphylococcus(99);	"Prevotellaceae"(100);Prevotella(100);	"Staphylococcaceae"(99);Staphylococcus(99);
-0.06	49	101	Root(100);Bacteria(100);"Proteobacteria"(100);Gammaproteobacteria(100);Pseudomonadales(100);Moraxellaceae(100);Moraxella(100);	Root(100);Bacteria(100);"Actinobacteria"(100);Actinobacteria(100);Actinomycetales(100);Corynebacteriaceae(100);Corynebacterium(100);	Moraxellaceae(100);Moraxella(100);	Corynebacteriaceae(100);Corynebacterium(100);
0.06	42	4	Root(100);Bacteria(100);"Firmicutes"(100);"Clostridia"(100);Clostridiales(100);"Ruminococcaceae"(100);unclassified(100);	Root(100);Bacteria(100);"Firmicutes"(100);"Clostridia"(100);Clostridiales(100);Veillonellaceae(100);Veillonella(95);	Clostridiales(100);"Ruminococcaceae"(100);	Veillonellaceae(100);Veillonella(95);
0.06	223	18	Root(100);Bacteria(100);"Firmicutes"(100);"Bacilli"(100);"Lactobacillales"(100);Streptococcaceae(100);Lactococcus(100);	Root(100);Bacteria(100);"Actinobacteria"(100);Actinobacteria(100);Actinomycetales(100);Micrococcaceae(100);unclassified(97);	Streptococcaceae(100);Lactococcus(100);	Actinomycetales(100);Micrococcaceae(100);
-0.06	5	17	Root(100);Bacteria(100);"Firmicutes"(100);"Bacilli"(100);Bacillales(100);"Staphylococcaceae"(99);Staphylococcus(99);	Root(100);Bacteria(100);"Bacteroidetes"(100);"Bacteroidia"(100);"Bacteroidales"(100);Bacteroidaceae(100);Bacteroides(100);	"Staphylococcaceae"(99);Staphylococcus(99);	Bacteroidaceae(100);Bacteroides(100);
0.06	4	101	Root(100);Bacteria(100);"Firmicutes"(100);"Clostridia"(100);Clostridiales(100);Veillonellaceae(100);Veillonella(95);	Root(100);Bacteria(100);"Actinobacteria"(100);Actinobacteria(100);Actinomycetales(100);Corynebacteriaceae(100);Corynebacterium(100);	Veillonellaceae(100);Veillonella(95);	Corynebacteriaceae(100);Corynebacterium(100);
0.06	101	16	Root(100);Bacteria(100);"Actinobacteria"(100);Actinobacteria(100);Actinomycetales(100);Corynebacteriaceae(100);Corynebacterium(100);	Root(100);Bacteria(100);"Proteobacteria"(100);Gammaproteobacteria(100);Pasteurellales(100);Pasteurellaceae(100);unclassified(100);	Corynebacteriaceae(100);Corynebacterium(100);	Pasteurellales(100);Pasteurellaceae(100);
-0.06	27	103	Root(100);Bacteria(100);"Bacteroidetes"(100);"Bacteroidia"(100);"Bacteroidales"(100);Bacteroidaceae(100);Bacteroides(100);	Root(100);Bacteria(100);"Firmicutes"(100);"Clostridia"(100);Clostridiales(100);Incertae_Sedis_XI(100);Finegoldia(100);	Bacteroidaceae(100);Bacteroides(100);	Incertae_Sedis_XI(100);Finegoldia(100);
-0.06	64	31	Root(100);Bacteria(100);"Firmicutes"(100);"Clostridia"(100);Clostridiales(100);Incertae_Sedis_XI(100);Peptoniphilus(100);	Root(100);Bacteria(100);"Bacteroidetes"(100);"Bacteroidia"(100);"Bacteroidales"(100);Bacteroidaceae(100);Bacteroides(100);	Incertae_Sedis_XI(100);Peptoniphilus(100);	Bacteroidaceae(100);Bacteroides(100);
0.06	7	8	Root(100);Bacteria(100);"Bacteroidetes"(100);"Bacteroidia"(100);"Bacteroidales"(100);"Porphyromonadaceae"(100);Porphyromonas(100);	Root(100);Bacteria(100);"Proteobacteria"(100);Betaproteobacteria(100);Neisseriales(100);Neisseriaceae(100);Neisseria(95);	"Porphyromonadaceae"(100);Porphyromonas(100);	Neisseriaceae(100);Neisseria(95);
0.06	27	9	Root(100);Bacteria(100);"Bacteroidetes"(100);"Bacteroidia"(100);"Bacteroidales"(100);Bacteroidaceae(100);Bacteroides(100);	Root(100);Bacteria(100);"Fusobacteria"(100);"Fusobacteria"(100);"Fusobacteriales"(100);"Fusobacteriaceae"(100);Fusobacterium(100);	Bacteroidaceae(100);Bacteroides(100);	"Fusobacteriaceae"(100);Fusobacterium(100);
0.06	4	353	Root(100);Bacteria(100);"Firmicutes"(100);"Clostridia"(100);Clostridiales(100);Veillonellaceae(100);Veillonella(95);	Root(100);Bacteria(100);"Bacteroidetes"(100);"Bacteroidia"(100);"Bacteroidales"(100);"Porphyromonadaceae"(100);Porphyromonas(100);	Veillonellaceae(100);Veillonella(95);	"Porphyromonadaceae"(100);Porphyromonas(100);
-0.06	42	103	Root(100);Bacteria(100);"Firmicutes"(100);"Clostridia"(100);Clostridiales(100);"Ruminococcaceae"(100);unclassified(100);	Root(100);Bacteria(100);"Firmicutes"(100);"Clostridia"(100);Clostridiales(100);Incertae_Sedis_XI(100);Finegoldia(100);	Clostridiales(100);"Ruminococcaceae"(100);	Incertae_Sedis_XI(100);Finegoldia(100);
0.06	188	103	Root(100);Bacteria(100);"Actinobacteria"(100);Actinobacteria(100);Actinomycetales(100);Corynebacteriaceae(100);Corynebacterium(100);	Root(100);Bacteria(100);"Firmicutes"(100);"Clostridia"(100);Clostridiales(100);Incertae_Sedis_XI(100);Finegoldia(100);	Corynebacteriaceae(100);Corynebacterium(100);	Incertae_Sedis_XI(100);Finegoldia(100);
-0.06	69	11	Root(100);Bacteria(100);"Firmicutes"(100);"Bacilli"(100);"Lactobacillales"(100);"Carnobacteriaceae"(100);Dolosigranulum(100);	Root(100);Bacteria(100);"Firmicutes"(100);"Bacilli"(100);Bacillales(100);"Staphylococcaceae"(100);Gemella(100);	"Carnobacteriaceae"(100);Dolosigranulum(100);	"Staphylococcaceae"(100);Gemella(100);
0.05	394	16	Root(100);Bacteria(100);"Firmicutes"(100);"Clostridia"(100);Clostridiales(100);Incertae_Sedis_XI(100);Anaerococcus(100);	Root(100);Bacteria(100);"Proteobacteria"(100);Gammaproteobacteria(100);Pasteurellales(100);Pasteurellaceae(100);unclassified(100);	Incertae_Sedis_XI(100);Anaerococcus(100);	Pasteurellales(100);Pasteurellaceae(100);
-0.05	86	9	Root(100);Bacteria(100);Cyanobacteria(100);Cyanobacteria(100);Chloroplast(100);Streptophyta(100);unclassified(100);	Root(100);Bacteria(100);"Fusobacteria"(100);"Fusobacteria"(100);"Fusobacteriales"(100);"Fusobacteriaceae"(100);Fusobacterium(100);	Chloroplast(100);Streptophyta(100);	"Fusobacteriaceae"(100);Fusobacterium(100);
-0.05	226	103	Root(100);Bacteria(100);"Firmicutes"(100);"Clostridia"(100);Clostridiales(100);"Peptostreptococcaceae"(100);Sporacetigenium(100);	Root(100);Bacteria(100);"Firmicutes"(100);"Clostridia"(100);Clostridiales(100);Incertae_Sedis_XI(100);Finegoldia(100);	"Peptostreptococcaceae"(100);Sporacetigenium(100);	Incertae_Sedis_XI(100);Finegoldia(100);
-0.05	49	19	Root(100);Bacteria(100);"Proteobacteria"(100);Gammaproteobacteria(100);Pseudomonadales(100);Moraxellaceae(100);Moraxella(100);	Root(100);Bacteria(100);"Proteobacteria"(100);Gammaproteobacteria(100);Pasteurellales(100);Pasteurellaceae(100);unclassified(100);	Moraxellaceae(100);Moraxella(100);	Pasteurellales(100);Pasteurellaceae(100);
-0.05	335	137	Root(100);Bacteria(100);"Firmicutes"(100);"Clostridia"(100);Clostridiales(100);unclassified(99);unclassified(99);	Root(100);Bacteria(100);"Proteobacteria"(100);Betaproteobacteria(100);Neisseriales(100);Neisseriaceae(100);Stenoxybacter(69);	"Clostridia"(100);Clostridiales(100);	Neisseriaceae(100);Stenoxybacter(69);
-0.05	31	62	Root(100);Bacteria(100);"Bacteroidetes"(100);"Bacteroidia"(100);"Bacteroidales"(100);Bacteroidaceae(100);Bacteroides(100);	Root(100);Bacteria(100);"Actinobacteria"(100);Actinobacteria(100);Actinomycetales(100);unclassified(99);unclassified(99);	Bacteroidaceae(100);Bacteroides(100);	Actinobacteria(100);Actinomycetales(100);
0.05	176	9	Root(100);Bacteria(100);"Firmicutes"(100);"Clostridia"(100);Clostridiales(100);Incertae_Sedis_XI(100);Anaerococcus(100);	Root(100);Bacteria(100);"Fusobacteria"(100);"Fusobacteria"(100);"Fusobacteriales"(100);"Fusobacteriaceae"(100);Fusobacterium(100);	Incertae_Sedis_XI(100);Anaerococcus(100);	"Fusobacteriaceae"(100);Fusobacterium(100);
-0.05	86	85	Root(100);Bacteria(100);Cyanobacteria(100);Cyanobacteria(100);Chloroplast(100);Streptophyta(100);unclassified(100);	Root(100);Bacteria(100);"Proteobacteria"(100);Betaproteobacteria(100);Neisseriales(100);Neisseriaceae(100);unclassified(100);	Chloroplast(100);Streptophyta(100);	Neisseriales(100);Neisseriaceae(100);
0.05	38	103	Root(100);Bacteria(100);"Bacteroidetes"(100);"Bacteroidia"(100);"Bacteroidales"(100);"Porphyromonadaceae"(100);Parabacteroides(69);	Root(100);Bacteria(100);"Firmicutes"(100);"Clostridia"(100);Clostridiales(100);Incertae_Sedis_XI(100);Finegoldia(100);	"Porphyromonadaceae"(100);Parabacteroides(69);	Incertae_Sedis_XI(100);Finegoldia(100);
-0.05	137	142	Root(100);Bacteria(100);"Proteobacteria"(100);Betaproteobacteria(100);Neisseriales(100);Neisseriaceae(100);Stenoxybacter(69);	Root(100);Bacteria(100);"Firmicutes"(100);"Clostridia"(100);Clostridiales(100);Incertae_Sedis_XI(100);Anaerococcus(100);	Neisseriaceae(100);Stenoxybacter(69);	Incertae_Sedis_XI(100);Anaerococcus(100);
0.05	7	10	Root(100);Bacteria(100);"Bacteroidetes"(100);"Bacteroidia"(100);"Bacteroidales"(100);"Porphyromonadaceae"(100);Porphyromonas(100);	Root(100);Bacteria(100);"Bacteroidetes"(100);"Bacteroidia"(100);"Bacteroidales"(100);"Prevotellaceae"(100);Prevotella(100);	"Porphyromonadaceae"(100);Porphyromonas(100);	"Prevotellaceae"(100);Prevotella(100);
-0.05	27	69	Root(100);Bacteria(100);"Bacteroidetes"(100);"Bacteroidia"(100);"Bacteroidales"(100);Bacteroidaceae(100);Bacteroides(100);	Root(100);Bacteria(100);"Firmicutes"(100);"Bacilli"(100);"Lactobacillales"(100);"Carnobacteriaceae"(100);Dolosigranulum(100);	Bacteroidaceae(100);Bacteroides(100);	"Carnobacteriaceae"(100);Dolosigranulum(100);
0.05	43	4	Root(100);Bacteria(100);"Firmicutes"(100);"Clostridia"(100);Clostridiales(100);Incertae_Sedis_XI(100);Anaerococcus(100);	Root(100);Bacteria(100);"Firmicutes"(100);"Clostridia"(100);Clostridiales(100);Veillonellaceae(100);Veillonella(95);	Incertae_Sedis_XI(100);Anaerococcus(100);	Veillonellaceae(100);Veillonella(95);
-0.05	142	62	Root(100);Bacteria(100);"Firmicutes"(100);"Clostridia"(100);Clostridiales(100);Incertae_Sedis_XI(100);Anaerococcus(100);	Root(100);Bacteria(100);"Actinobacteria"(100);Actinobacteria(100);Actinomycetales(100);unclassified(99);unclassified(99);	Incertae_Sedis_XI(100);Anaerococcus(100);	Actinobacteria(100);Actinomycetales(100);
0.05	10	103	Root(100);Bacteria(100);"Bacteroidetes"(100);"Bacteroidia"(100);"Bacteroidales"(100);"Prevotellaceae"(100);Prevotella(100);	Root(100);Bacteria(100);"Firmicutes"(100);"Clostridia"(100);Clostridiales(100);Incertae_Sedis_XI(100);Finegoldia(100);	"Prevotellaceae"(100);Prevotella(100);	Incertae_Sedis_XI(100);Finegoldia(100);
0.05	86	42	Root(100);Bacteria(100);Cyanobacteria(100);Cyanobacteria(100);Chloroplast(100);Streptophyta(100);unclassified(100);	Root(100);Bacteria(100);"Firmicutes"(100);"Clostridia"(100);Clostridiales(100);"Ruminococcaceae"(100);unclassified(100);	Chloroplast(100);Streptophyta(100);	Clostridiales(100);"Ruminococcaceae"(100);
-0.05	6	111	Root(100);Bacteria(100);"Firmicutes"(100);"Bacilli"(100);"Lactobacillales"(100);Streptococcaceae(100);Streptococcus(100);	Root(100);Bacteria(100);"Proteobacteria"(100);Gammaproteobacteria(100);"Enterobacteriales"(100);Enterobacteriaceae(100);unclassified(87);	Streptococcaceae(100);Streptococcus(100);	"Enterobacteriales"(100);Enterobacteriaceae(100);
-0.05	223	69	Root(100);Bacteria(100);"Firmicutes"(100);"Bacilli"(100);"Lactobacillales"(100);Streptococcaceae(100);Lactococcus(100);	Root(100);Bacteria(100);"Firmicutes"(100);"Bacilli"(100);"Lactobacillales"(100);"Carnobacteriaceae"(100);Dolosigranulum(100);	Streptococcaceae(100);Lactococcus(100);	"Carnobacteriaceae"(100);Dolosigranulum(100);
0.05	131	103	Root(100);Bacteria(100);"Proteobacteria"(100);Betaproteobacteria(100);Burkholderiales(100);Comamonadaceae(99);Roseateles(99);	Root(100);Bacteria(100);"Firmicutes"(100);"Clostridia"(100);Clostridiales(100);Incertae_Sedis_XI(100);Finegoldia(100);	Comamonadaceae(99);Roseateles(99);	Incertae_Sedis_XI(100);Finegoldia(100);
0.05	42	38	Root(100);Bacteria(100);"Firmicutes"(100);"Clostridia"(100);Clostridiales(100);"Ruminococcaceae"(100);unclassified(100);	Root(100);Bacteria(100);"Bacteroidetes"(100);"Bacteroidia"(100);"Bacteroidales"(100);"Porphyromonadaceae"(100);Parabacteroides(69);	Clostridiales(100);"Ruminococcaceae"(100);	"Porphyromonadaceae"(100);Parabacteroides(69);
-0.05	62	419	Root(100);Bacteria(100);"Actinobacteria"(100);Actinobacteria(100);Actinomycetales(100);unclassified(99);unclassified(99);	Root(100);Bacteria(100);"Firmicutes"(100);"Bacilli"(100);Bacillales(100);"Staphylococcaceae"(100);Staphylococcus(99);	Actinobacteria(100);Actinomycetales(100);	"Staphylococcaceae"(100);Staphylococcus(99);
-0.05	137	6	Root(100);Bacteria(100);"Proteobacteria"(100);Betaproteobacteria(100);Neisseriales(100);Neisseriaceae(100);Stenoxybacter(69);	Root(100);Bacteria(100);"Firmicutes"(100);"Bacilli"(100);"Lactobacillales"(100);Streptococcaceae(100);Streptococcus(100);	Neisseriaceae(100);Stenoxybacter(69);	Streptococcaceae(100);Streptococcus(100);
-0.05	1	142	Root(100);Bacteria(100);"Actinobacteria"(100);Actinobacteria(100);Actinomycetales(100);Propionibacteriaceae(100);Propionibacterium(100);	Root(100);Bacteria(100);"Firmicutes"(100);"Clostridia"(100);Clostridiales(100);Incertae_Sedis_XI(100);Anaerococcus(100);	Propionibacteriaceae(100);Propionibacterium(100);	Incertae_Sedis_XI(100);Anaerococcus(100);
-0.05	43	31	Root(100);Bacteria(100);"Firmicutes"(100);"Clostridia"(100);Clostridiales(100);Incertae_Sedis_XI(100);Anaerococcus(100);	Root(100);Bacteria(100);"Bacteroidetes"(100);"Bacteroidia"(100);"Bacteroidales"(100);Bacteroidaceae(100);Bacteroides(100);	Incertae_Sedis_XI(100);Anaerococcus(100);	Bacteroidaceae(100);Bacteroides(100);
0.05	43	13	Root(100);Bacteria(100);"Firmicutes"(100);"Clostridia"(100);Clostridiales(100);Incertae_Sedis_XI(100);Anaerococcus(100);	Root(100);Bacteria(100);"Firmicutes"(100);"Bacilli"(100);"Lactobacillales"(100);unclassified(98);unclassified(98);	Incertae_Sedis_XI(100);Anaerococcus(100);	"Bacilli"(100);"Lactobacillales"(100);
-0.05	64	58	Root(100);Bacteria(100);"Firmicutes"(100);"Clostridia"(100);Clostridiales(100);Incertae_Sedis_XI(100);Peptoniphilus(100);	Root(100);Bacteria(100);"Proteobacteria"(100);Gammaproteobacteria(100);Pseudomonadales(100);Moraxellaceae(100);Acinetobacter(100);	Incertae_Sedis_XI(100);Peptoniphilus(100);	Moraxellaceae(100);Acinetobacter(100);
-0.05	5	353	Root(100);Bacteria(100);"Firmicutes"(100);"Bacilli"(100);Bacillales(100);"Staphylococcaceae"(99);Staphylococcus(99);	Root(100);Bacteria(100);"Bacteroidetes"(100);"Bacteroidia"(100);"Bacteroidales"(100);"Porphyromonadaceae"(100);Porphyromonas(100);	"Staphylococcaceae"(99);Staphylococcus(99);	"Porphyromonadaceae"(100);Porphyromonas(100);
0.05	25	14	Root(100);Bacteria(100);"Bacteroidetes"(97);"Bacteroidia"(59);"Bacteroidales"(59);unclassified(59);unclassified(59);	Root(100);Bacteria(100);"Actinobacteria"(100);Actinobacteria(100);Actinomycetales(100);Actinomycetaceae(100);Actinomyces(100);	"Bacteroidia"(59);"Bacteroidales"(59);	Actinomycetaceae(100);Actinomyces(100);
-0.05	91	38	Root(100);Bacteria(100);"Actinobacteria"(100);Actinobacteria(100);Actinomycetales(100);Corynebacteriaceae(100);Corynebacterium(100);	Root(100);Bacteria(100);"Bacteroidetes"(100);"Bacteroidia"(100);"Bacteroidales"(100);"Porphyromonadaceae"(100);Parabacteroides(69);	Corynebacteriaceae(100);Corynebacterium(100);	"Porphyromonadaceae"(100);Parabacteroides(69);
-0.05	27	1	Root(100);Bacteria(100);"Bacteroidetes"(100);"Bacteroidia"(100);"Bacteroidales"(100);Bacteroidaceae(100);Bacteroides(100);	Root(100);Bacteria(100);"Actinobacteria"(100);Actinobacteria(100);Actinomycetales(100);Propionibacteriaceae(100);Propionibacterium(100);	Bacteroidaceae(100);Bacteroides(100);	Propionibacteriaceae(100);Propionibacterium(100);
0.05	14	103	Root(100);Bacteria(100);"Actinobacteria"(100);Actinobacteria(100);Actinomycetales(100);Actinomycetaceae(100);Actinomyces(100);	Root(100);Bacteria(100);"Firmicutes"(100);"Clostridia"(100);Clostridiales(100);Incertae_Sedis_XI(100);Finegoldia(100);	Actinomycetaceae(100);Actinomyces(100);	Incertae_Sedis_XI(100);Finegoldia(100);
-0.05	49	11	Root(100);Bacteria(100);"Proteobacteria"(100);Gammaproteobacteria(100);Pseudomonadales(100);Moraxellaceae(100);Moraxella(100);	Root(100);Bacteria(100);"Firmicutes"(100);"Bacilli"(100);Bacillales(100);"Staphylococcaceae"(100);Gemella(100);	Moraxellaceae(100);Moraxella(100);	"Staphylococcaceae"(100);Gemella(100);
0.05	64	18	Root(100);Bacteria(100);"Firmicutes"(100);"Clostridia"(100);Clostridiales(100);Incertae_Sedis_XI(100);Peptoniphilus(100);	Root(100);Bacteria(100);"Actinobacteria"(100);Actinobacteria(100);Actinomycetales(100);Micrococcaceae(100);unclassified(97);	Incertae_Sedis_XI(100);Peptoniphilus(100);	Actinomycetales(100);Micrococcaceae(100);
-0.05	62	12	Root(100);Bacteria(100);"Actinobacteria"(100);Actinobacteria(100);Actinomycetales(100);unclassified(99);unclassified(99);	Root(100);Bacteria(100);"Actinobacteria"(100);Actinobacteria(100);Actinomycetales(100);Corynebacteriaceae(100);Corynebacterium(100);	Actinobacteria(100);Actinomycetales(100);	Corynebacteriaceae(100);Corynebacterium(100);
0.05	11	16	Root(100);Bacteria(100);"Firmicutes"(100);"Bacilli"(100);Bacillales(100);"Staphylococcaceae"(100);Gemella(100);	Root(100);Bacteria(100);"Proteobacteria"(100);Gammaproteobacteria(100);Pasteurellales(100);Pasteurellaceae(100);unclassified(100);	"Staphylococcaceae"(100);Gemella(100);	Pasteurellales(100);Pasteurellaceae(100);
-0.05	3	64	Root(100);Bacteria(100);"Firmicutes"(100);"Bacilli"(100);"Lactobacillales"(100);Lactobacillaceae(100);Lactobacillus(100);	Root(100);Bacteria(100);"Firmicutes"(100);"Clostridia"(100);Clostridiales(100);Incertae_Sedis_XI(100);Peptoniphilus(100);	Lactobacillaceae(100);Lactobacillus(100);	Incertae_Sedis_XI(100);Peptoniphilus(100);
0.05	66	49	Root(100);Bacteria(100);"Firmicutes"(100);"Clostridia"(100);Clostridiales(100);Veillonellaceae(100);Dialister(100);	Root(100);Bacteria(100);"Proteobacteria"(100);Gammaproteobacteria(100);Pseudomonadales(100);Moraxellaceae(100);Moraxella(100);	Veillonellaceae(100);Dialister(100);	Moraxellaceae(100);Moraxella(100);
0.05	188	13	Root(100);Bacteria(100);"Actinobacteria"(100);Actinobacteria(100);Actinomycetales(100);Corynebacteriaceae(100);Corynebacterium(100);	Root(100);Bacteria(100);"Firmicutes"(100);"Bacilli"(100);"Lactobacillales"(100);unclassified(98);unclassified(98);	Corynebacteriaceae(100);Corynebacterium(100);	"Bacilli"(100);"Lactobacillales"(100);
-0.05	43	123	Root(100);Bacteria(100);"Firmicutes"(100);"Clostridia"(100);Clostridiales(100);Incertae_Sedis_XI(100);Anaerococcus(100);	Root(100);Bacteria(100);"Firmicutes"(100);"Clostridia"(100);Clostridiales(100);unclassified(99);unclassified(99);	Incertae_Sedis_XI(100);Anaerococcus(100);	"Clostridia"(100);Clostridiales(100);
-0.05	43	17	Root(100);Bacteria(100);"Firmicutes"(100);"Clostridia"(100);Clostridiales(100);Incertae_Sedis_XI(100);Anaerococcus(100);	Root(100);Bacteria(100);"Bacteroidetes"(100);"Bacteroidia"(100);"Bacteroidales"(100);Bacteroidaceae(100);Bacteroides(100);	Incertae_Sedis_XI(100);Anaerococcus(100);	Bacteroidaceae(100);Bacteroides(100);
-0.05	131	5	Root(100);Bacteria(100);"Proteobacteria"(100);Betaproteobacteria(100);Burkholderiales(100);Comamonadaceae(99);Roseateles(99);	Root(100);Bacteria(100);"Firmicutes"(100);"Bacilli"(100);Bacillales(100);"Staphylococcaceae"(99);Staphylococcus(99);	Comamonadaceae(99);Roseateles(99);	"Staphylococcaceae"(99);Staphylococcus(99);
-0.05	43	8	Root(100);Bacteria(100);"Firmicutes"(100);"Clostridia"(100);Clostridiales(100);Incertae_Sedis_XI(100);Anaerococcus(100);	Root(100);Bacteria(100);"Proteobacteria"(100);Betaproteobacteria(100);Neisseriales(100);Neisseriaceae(100);Neisseria(95);	Incertae_Sedis_XI(100);Anaerococcus(100);	Neisseriaceae(100);Neisseria(95);
0.05	27	11	Root(100);Bacteria(100);"Bacteroidetes"(100);"Bacteroidia"(100);"Bacteroidales"(100);Bacteroidaceae(100);Bacteroides(100);	Root(100);Bacteria(100);"Firmicutes"(100);"Bacilli"(100);Bacillales(100);"Staphylococcaceae"(100);Gemella(100);	Bacteroidaceae(100);Bacteroides(100);	"Staphylococcaceae"(100);Gemella(100);
-0.05	49	70	Root(100);Bacteria(100);"Proteobacteria"(100);Gammaproteobacteria(100);Pseudomonadales(100);Moraxellaceae(100);Moraxella(100);	Root(100);Bacteria(100);"Actinobacteria"(100);Actinobacteria(100);Actinomycetales(100);unclassified(100);unclassified(100);	Moraxellaceae(100);Moraxella(100);	Actinobacteria(100);Actinomycetales(100);
-0.05	69	17	Root(100);Bacteria(100);"Firmicutes"(100);"Bacilli"(100);"Lactobacillales"(100);"Carnobacteriaceae"(100);Dolosigranulum(100);	Root(100);Bacteria(100);"Bacteroidetes"(100);"Bacteroidia"(100);"Bacteroidales"(100);Bacteroidaceae(100);Bacteroides(100);	"Carnobacteriaceae"(100);Dolosigranulum(100);	Bacteroidaceae(100);Bacteroides(100);
0.05	169	13	Root(100);Bacteria(100);"Proteobacteria"(100);Epsilonproteobacteria(100);Campylobacterales(100);Campylobacteraceae(100);Campylobacter(100);	Root(100);Bacteria(100);"Firmicutes"(100);"Bacilli"(100);"Lactobacillales"(100);unclassified(98);unclassified(98);	Campylobacteraceae(100);Campylobacter(100);	"Bacilli"(100);"Lactobacillales"(100);
-0.05	49	142	Root(100);Bacteria(100);"Proteobacteria"(100);Gammaproteobacteria(100);Pseudomonadales(100);Moraxellaceae(100);Moraxella(100);	Root(100);Bacteria(100);"Firmicutes"(100);"Clostridia"(100);Clostridiales(100);Incertae_Sedis_XI(100);Anaerococcus(100);	Moraxellaceae(100);Moraxella(100);	Incertae_Sedis_XI(100);Anaerococcus(100);
0.05	85	226	Root(100);Bacteria(100);"Proteobacteria"(100);Betaproteobacteria(100);Neisseriales(100);Neisseriaceae(100);unclassified(100);	Root(100);Bacteria(100);"Firmicutes"(100);"Clostridia"(100);Clostridiales(100);"Peptostreptococcaceae"(100);Sporacetigenium(100);	Neisseriales(100);Neisseriaceae(100);	"Peptostreptococcaceae"(100);Sporacetigenium(100);
-0.05	64	123	Root(100);Bacteria(100);"Firmicutes"(100);"Clostridia"(100);Clostridiales(100);Incertae_Sedis_XI(100);Peptoniphilus(100);	Root(100);Bacteria(100);"Firmicutes"(100);"Clostridia"(100);Clostridiales(100);unclassified(99);unclassified(99);	Incertae_Sedis_XI(100);Peptoniphilus(100);	"Clostridia"(100);Clostridiales(100);
-0.05	6	101	Root(100);Bacteria(100);"Firmicutes"(100);"Bacilli"(100);"Lactobacillales"(100);Streptococcaceae(100);Streptococcus(100);	Root(100);Bacteria(100);"Actinobacteria"(100);Actinobacteria(100);Actinomycetales(100);Corynebacteriaceae(100);Corynebacterium(100);	Streptococcaceae(100);Streptococcus(100);	Corynebacteriaceae(100);Corynebacterium(100);
-0.05	335	5	Root(100);Bacteria(100);"Firmicutes"(100);"Clostridia"(100);Clostridiales(100);unclassified(99);unclassified(99);	Root(100);Bacteria(100);"Firmicutes"(100);"Bacilli"(100);Bacillales(100);"Staphylococcaceae"(99);Staphylococcus(99);	"Clostridia"(100);Clostridiales(100);	"Staphylococcaceae"(99);Staphylococcus(99);
-0.05	49	223	Root(100);Bacteria(100);"Proteobacteria"(100);Gammaproteobacteria(100);Pseudomonadales(100);Moraxellaceae(100);Moraxella(100);	Root(100);Bacteria(100);"Firmicutes"(100);"Bacilli"(100);"Lactobacillales"(100);Streptococcaceae(100);Lactococcus(100);	Moraxellaceae(100);Moraxella(100);	Streptococcaceae(100);Lactococcus(100);
-0.05	169	101	Root(100);Bacteria(100);"Proteobacteria"(100);Epsilonproteobacteria(100);Campylobacterales(100);Campylobacteraceae(100);Campylobacter(100);	Root(100);Bacteria(100);"Actinobacteria"(100);Actinobacteria(100);Actinomycetales(100);Corynebacteriaceae(100);Corynebacterium(100);	Campylobacteraceae(100);Campylobacter(100);	Corynebacteriaceae(100);Corynebacterium(100);
-0.05	43	9	Root(100);Bacteria(100);"Firmicutes"(100);"Clostridia"(100);Clostridiales(100);Incertae_Sedis_XI(100);Anaerococcus(100);	Root(100);Bacteria(100);"Fusobacteria"(100);"Fusobacteria"(100);"Fusobacteriales"(100);"Fusobacteriaceae"(100);Fusobacterium(100);	Incertae_Sedis_XI(100);Anaerococcus(100);	"Fusobacteriaceae"(100);Fusobacterium(100);
-0.05	85	2	Root(100);Bacteria(100);"Proteobacteria"(100);Betaproteobacteria(100);Neisseriales(100);Neisseriaceae(100);unclassified(100);	Root(100);Bacteria(100);"Firmicutes"(100);"Bacilli"(100);"Lactobacillales"(100);Streptococcaceae(100);Streptococcus(100);	Neisseriales(100);Neisseriaceae(100);	Streptococcaceae(100);Streptococcus(100);
-0.05	5	226	Root(100);Bacteria(100);"Firmicutes"(100);"Bacilli"(100);Bacillales(100);"Staphylococcaceae"(99);Staphylococcus(99);	Root(100);Bacteria(100);"Firmicutes"(100);"Clostridia"(100);Clostridiales(100);"Peptostreptococcaceae"(100);Sporacetigenium(100);	"Staphylococcaceae"(99);Staphylococcus(99);	"Peptostreptococcaceae"(100);Sporacetigenium(100);
-0.05	31	103	Root(100);Bacteria(100);"Bacteroidetes"(100);"Bacteroidia"(100);"Bacteroidales"(100);Bacteroidaceae(100);Bacteroides(100);	Root(100);Bacteria(100);"Firmicutes"(100);"Clostridia"(100);Clostridiales(100);Incertae_Sedis_XI(100);Finegoldia(100);	Bacteroidaceae(100);Bacteroides(100);	Incertae_Sedis_XI(100);Finegoldia(100);
-0.05	335	70	Root(100);Bacteria(100);"Firmicutes"(100);"Clostridia"(100);Clostridiales(100);unclassified(99);unclassified(99);	Root(100);Bacteria(100);"Actinobacteria"(100);Actinobacteria(100);Actinomycetales(100);unclassified(100);unclassified(100);	"Clostridia"(100);Clostridiales(100);	Actinobacteria(100);Actinomycetales(100);
-0.05	188	169	Root(100);Bacteria(100);"Actinobacteria"(100);Actinobacteria(100);Actinomycetales(100);Corynebacteriaceae(100);Corynebacterium(100);	Root(100);Bacteria(100);"Proteobacteria"(100);Epsilonproteobacteria(100);Campylobacterales(100);Campylobacteraceae(100);Campylobacter(100);	Corynebacteriaceae(100);Corynebacterium(100);	Campylobacteraceae(100);Campylobacter(100);
-0.05	137	86	Root(100);Bacteria(100);"Proteobacteria"(100);Betaproteobacteria(100);Neisseriales(100);Neisseriaceae(100);Stenoxybacter(69);	Root(100);Bacteria(100);Cyanobacteria(100);Cyanobacteria(100);Chloroplast(100);Streptophyta(100);unclassified(100);	Neisseriaceae(100);Stenoxybacter(69);	Chloroplast(100);Streptophyta(100);
-0.05	25	111	Root(100);Bacteria(100);"Bacteroidetes"(97);"Bacteroidia"(59);"Bacteroidales"(59);unclassified(59);unclassified(59);	Root(100);Bacteria(100);"Proteobacteria"(100);Gammaproteobacteria(100);"Enterobacteriales"(100);Enterobacteriaceae(100);unclassified(87);	"Bacteroidia"(59);"Bacteroidales"(59);	"Enterobacteriales"(100);Enterobacteriaceae(100);
-0.05	66	62	Root(100);Bacteria(100);"Firmicutes"(100);"Clostridia"(100);Clostridiales(100);Veillonellaceae(100);Dialister(100);	Root(100);Bacteria(100);"Actinobacteria"(100);Actinobacteria(100);Actinomycetales(100);unclassified(99);unclassified(99);	Veillonellaceae(100);Dialister(100);	Actinobacteria(100);Actinomycetales(100);
-0.05	91	353	Root(100);Bacteria(100);"Actinobacteria"(100);Actinobacteria(100);Actinomycetales(100);Corynebacteriaceae(100);Corynebacterium(100);	Root(100);Bacteria(100);"Bacteroidetes"(100);"Bacteroidia"(100);"Bacteroidales"(100);"Porphyromonadaceae"(100);Porphyromonas(100);	Corynebacteriaceae(100);Corynebacterium(100);	"Porphyromonadaceae"(100);Porphyromonas(100);
-0.05	1	226	Root(100);Bacteria(100);"Actinobacteria"(100);Actinobacteria(100);Actinomycetales(100);Propionibacteriaceae(100);Propionibacterium(100);	Root(100);Bacteria(100);"Firmicutes"(100);"Clostridia"(100);Clostridiales(100);"Peptostreptococcaceae"(100);Sporacetigenium(100);	Propionibacteriaceae(100);Propionibacterium(100);	"Peptostreptococcaceae"(100);Sporacetigenium(100);
-0.05	64	59	Root(100);Bacteria(100);"Firmicutes"(100);"Clostridia"(100);Clostridiales(100);Incertae_Sedis_XI(100);Peptoniphilus(100);	Root(100);Bacteria(100);"Bacteroidetes"(100);"Bacteroidia"(100);"Bacteroidales"(100);"Porphyromonadaceae"(100);Parabacteroides(100);	Incertae_Sedis_XI(100);Peptoniphilus(100);	"Porphyromonadaceae"(100);Parabacteroides(100);
-0.05	59	103	Root(100);Bacteria(100);"Bacteroidetes"(100);"Bacteroidia"(100);"Bacteroidales"(100);"Porphyromonadaceae"(100);Parabacteroides(100);	Root(100);Bacteria(100);"Firmicutes"(100);"Clostridia"(100);Clostridiales(100);Incertae_Sedis_XI(100);Finegoldia(100);	"Porphyromonadaceae"(100);Parabacteroides(100);	Incertae_Sedis_XI(100);Finegoldia(100);
-0.05	223	103	Root(100);Bacteria(100);"Firmicutes"(100);"Bacilli"(100);"Lactobacillales"(100);Streptococcaceae(100);Lactococcus(100);	Root(100);Bacteria(100);"Firmicutes"(100);"Clostridia"(100);Clostridiales(100);Incertae_Sedis_XI(100);Finegoldia(100);	Streptococcaceae(100);Lactococcus(100);	Incertae_Sedis_XI(100);Finegoldia(100);
-0.05	27	91	Root(100);Bacteria(100);"Bacteroidetes"(100);"Bacteroidia"(100);"Bacteroidales"(100);Bacteroidaceae(100);Bacteroides(100);	Root(100);Bacteria(100);"Actinobacteria"(100);Actinobacteria(100);Actinomycetales(100);Corynebacteriaceae(100);Corynebacterium(100);	Bacteroidaceae(100);Bacteroides(100);	Corynebacteriaceae(100);Corynebacterium(100);
0.05	176	18	Root(100);Bacteria(100);"Firmicutes"(100);"Clostridia"(100);Clostridiales(100);Incertae_Sedis_XI(100);Anaerococcus(100);	Root(100);Bacteria(100);"Actinobacteria"(100);Actinobacteria(100);Actinomycetales(100);Micrococcaceae(100);unclassified(97);	Incertae_Sedis_XI(100);Anaerococcus(100);	Actinomycetales(100);Micrococcaceae(100);
0.05	7	31	Root(100);Bacteria(100);"Bacteroidetes"(100);"Bacteroidia"(100);"Bacteroidales"(100);"Porphyromonadaceae"(100);Porphyromonas(100);	Root(100);Bacteria(100);"Bacteroidetes"(100);"Bacteroidia"(100);"Bacteroidales"(100);Bacteroidaceae(100);Bacteroides(100);	"Porphyromonadaceae"(100);Porphyromonas(100);	Bacteroidaceae(100);Bacteroides(100);
0.05	5	6	Root(100);Bacteria(100);"Firmicutes"(100);"Bacilli"(100);Bacillales(100);"Staphylococcaceae"(99);Staphylococcus(99);	Root(100);Bacteria(100);"Firmicutes"(100);"Bacilli"(100);"Lactobacillales"(100);Streptococcaceae(100);Streptococcus(100);	"Staphylococcaceae"(99);Staphylococcus(99);	Streptococcaceae(100);Streptococcus(100);
0.05	6	142	Root(100);Bacteria(100);"Firmicutes"(100);"Bacilli"(100);"Lactobacillales"(100);Streptococcaceae(100);Streptococcus(100);	Root(100);Bacteria(100);"Firmicutes"(100);"Clostridia"(100);Clostridiales(100);Incertae_Sedis_XI(100);Anaerococcus(100);	Streptococcaceae(100);Streptococcus(100);	Incertae_Sedis_XI(100);Anaerococcus(100);
0.05	7	188	Root(100);Bacteria(100);"Bacteroidetes"(100);"Bacteroidia"(100);"Bacteroidales"(100);"Porphyromonadaceae"(100);Porphyromonas(100);	Root(100);Bacteria(100);"Actinobacteria"(100);Actinobacteria(100);Actinomycetales(100);Corynebacteriaceae(100);Corynebacterium(100);	"Porphyromonadaceae"(100);Porphyromonas(100);	Corynebacteriaceae(100);Corynebacterium(100);
0.05	2	16	Root(100);Bacteria(100);"Firmicutes"(100);"Bacilli"(100);"Lactobacillales"(100);Streptococcaceae(100);Streptococcus(100);	Root(100);Bacteria(100);"Proteobacteria"(100);Gammaproteobacteria(100);Pasteurellales(100);Pasteurellaceae(100);unclassified(100);	Streptococcaceae(100);Streptococcus(100);	Pasteurellales(100);Pasteurellaceae(100);
-0.05	10	62	Root(100);Bacteria(100);"Bacteroidetes"(100);"Bacteroidia"(100);"Bacteroidales"(100);"Prevotellaceae"(100);Prevotella(100);	Root(100);Bacteria(100);"Actinobacteria"(100);Actinobacteria(100);Actinomycetales(100);unclassified(99);unclassified(99);	"Prevotellaceae"(100);Prevotella(100);	Actinobacteria(100);Actinomycetales(100);
-0.05	42	5	Root(100);Bacteria(100);"Firmicutes"(100);"Clostridia"(100);Clostridiales(100);"Ruminococcaceae"(100);unclassified(100);	Root(100);Bacteria(100);"Firmicutes"(100);"Bacilli"(100);Bacillales(100);"Staphylococcaceae"(99);Staphylococcus(99);	Clostridiales(100);"Ruminococcaceae"(100);	"Staphylococcaceae"(99);Staphylococcus(99);
0.05	114	18	Root(100);Bacteria(100);"Bacteroidetes"(100);"Bacteroidia"(100);"Bacteroidales"(100);"Prevotellaceae"(100);Prevotella(100);	Root(100);Bacteria(100);"Actinobacteria"(100);Actinobacteria(100);Actinomycetales(100);Micrococcaceae(100);unclassified(97);	"Prevotellaceae"(100);Prevotella(100);	Actinomycetales(100);Micrococcaceae(100);
-0.05	42	40	Root(100);Bacteria(100);"Firmicutes"(100);"Clostridia"(100);Clostridiales(100);"Ruminococcaceae"(100);unclassified(100);	Root(100);Bacteria(100);"Proteobacteria"(100);Betaproteobacteria(100);Neisseriales(100);Neisseriaceae(100);unclassified(100);	Clostridiales(100);"Ruminococcaceae"(100);	Neisseriales(100);Neisseriaceae(100);
-0.05	38	62	Root(100);Bacteria(100);"Bacteroidetes"(100);"Bacteroidia"(100);"Bacteroidales"(100);"Porphyromonadaceae"(100);Parabacteroides(69);	Root(100);Bacteria(100);"Actinobacteria"(100);Actinobacteria(100);Actinomycetales(100);unclassified(99);unclassified(99);	"Porphyromonadaceae"(100);Parabacteroides(69);	Actinobacteria(100);Actinomycetales(100);
-0.05	66	85	Root(100);Bacteria(100);"Firmicutes"(100);"Clostridia"(100);Clostridiales(100);Veillonellaceae(100);Dialister(100);	Root(100);Bacteria(100);"Proteobacteria"(100);Betaproteobacteria(100);Neisseriales(100);Neisseriaceae(100);unclassified(100);	Veillonellaceae(100);Dialister(100);	Neisseriales(100);Neisseriaceae(100);
-0.05	91	17	Root(100);Bacteria(100);"Actinobacteria"(100);Actinobacteria(100);Actinomycetales(100);Corynebacteriaceae(100);Corynebacterium(100);	Root(100);Bacteria(100);"Bacteroidetes"(100);"Bacteroidia"(100);"Bacteroidales"(100);Bacteroidaceae(100);Bacteroides(100);	Corynebacteriaceae(100);Corynebacterium(100);	Bacteroidaceae(100);Bacteroides(100);
-0.05	86	21	Root(100);Bacteria(100);Cyanobacteria(100);Cyanobacteria(100);Chloroplast(100);Streptophyta(100);unclassified(100);	Root(100);Bacteria(100);"Proteobacteria"(100);Betaproteobacteria(100);Neisseriales(100);Neisseriaceae(100);Neisseria(69);	Chloroplast(100);Streptophyta(100);	Neisseriaceae(100);Neisseria(69);
-0.05	91	16	Root(100);Bacteria(100);"Actinobacteria"(100);Actinobacteria(100);Actinomycetales(100);Corynebacteriaceae(100);Corynebacterium(100);	Root(100);Bacteria(100);"Proteobacteria"(100);Gammaproteobacteria(100);Pasteurellales(100);Pasteurellaceae(100);unclassified(100);	Corynebacteriaceae(100);Corynebacterium(100);	Pasteurellales(100);Pasteurellaceae(100);
-0.05	9	62	Root(100);Bacteria(100);"Fusobacteria"(100);"Fusobacteria"(100);"Fusobacteriales"(100);"Fusobacteriaceae"(100);Fusobacterium(100);	Root(100);Bacteria(100);"Actinobacteria"(100);Actinobacteria(100);Actinomycetales(100);unclassified(99);unclassified(99);	"Fusobacteriaceae"(100);Fusobacterium(100);	Actinobacteria(100);Actinomycetales(100);
0.05	43	142	Root(100);Bacteria(100);"Firmicutes"(100);"Clostridia"(100);Clostridiales(100);Incertae_Sedis_XI(100);Anaerococcus(100);	Root(100);Bacteria(100);"Firmicutes"(100);"Clostridia"(100);Clostridiales(100);Incertae_Sedis_XI(100);Anaerococcus(100);	Incertae_Sedis_XI(100);Anaerococcus(100);	Incertae_Sedis_XI(100);Anaerococcus(100);
-0.05	137	169	Root(100);Bacteria(100);"Proteobacteria"(100);Betaproteobacteria(100);Neisseriales(100);Neisseriaceae(100);Stenoxybacter(69);	Root(100);Bacteria(100);"Proteobacteria"(100);Epsilonproteobacteria(100);Campylobacterales(100);Campylobacteraceae(100);Campylobacter(100);	Neisseriaceae(100);Stenoxybacter(69);	Campylobacteraceae(100);Campylobacter(100);
-0.05	16	62	Root(100);Bacteria(100);"Proteobacteria"(100);Gammaproteobacteria(100);Pasteurellales(100);Pasteurellaceae(100);unclassified(100);	Root(100);Bacteria(100);"Actinobacteria"(100);Actinobacteria(100);Actinomycetales(100);unclassified(99);unclassified(99);	Pasteurellales(100);Pasteurellaceae(100);	Actinobacteria(100);Actinomycetales(100);
0.05	335	6	Root(100);Bacteria(100);"Firmicutes"(100);"Clostridia"(100);Clostridiales(100);unclassified(99);unclassified(99);	Root(100);Bacteria(100);"Firmicutes"(100);"Bacilli"(100);"Lactobacillales"(100);Streptococcaceae(100);Streptococcus(100);	"Clostridia"(100);Clostridiales(100);	Streptococcaceae(100);Streptococcus(100);
-0.05	394	85	Root(100);Bacteria(100);"Firmicutes"(100);"Clostridia"(100);Clostridiales(100);Incertae_Sedis_XI(100);Anaerococcus(100);	Root(100);Bacteria(100);"Proteobacteria"(100);Betaproteobacteria(100);Neisseriales(100);Neisseriaceae(100);unclassified(100);	Incertae_Sedis_XI(100);Anaerococcus(100);	Neisseriales(100);Neisseriaceae(100);
0.05	176	10	Root(100);Bacteria(100);"Firmicutes"(100);"Clostridia"(100);Clostridiales(100);Incertae_Sedis_XI(100);Anaerococcus(100);	Root(100);Bacteria(100);"Bacteroidetes"(100);"Bacteroidia"(100);"Bacteroidales"(100);"Prevotellaceae"(100);Prevotella(100);	Incertae_Sedis_XI(100);Anaerococcus(100);	"Prevotellaceae"(100);Prevotella(100);
0.05	40	5	Root(100);Bacteria(100);"Proteobacteria"(100);Betaproteobacteria(100);Neisseriales(100);Neisseriaceae(100);unclassified(100);	Root(100);Bacteria(100);"Firmicutes"(100);"Bacilli"(100);Bacillales(100);"Staphylococcaceae"(99);Staphylococcus(99);	Neisseriales(100);Neisseriaceae(100);	"Staphylococcaceae"(99);Staphylococcus(99);
0.05	142	13	Root(100);Bacteria(100);"Firmicutes"(100);"Clostridia"(100);Clostridiales(100);Incertae_Sedis_XI(100);Anaerococcus(100);	Root(100);Bacteria(100);"Firmicutes"(100);"Bacilli"(100);"Lactobacillales"(100);unclassified(98);unclassified(98);	Incertae_Sedis_XI(100);Anaerococcus(100);	"Bacilli"(100);"Lactobacillales"(100);
0.05	2	353	Root(100);Bacteria(100);"Firmicutes"(100);"Bacilli"(100);"Lactobacillales"(100);Streptococcaceae(100);Streptococcus(100);	Root(100);Bacteria(100);"Bacteroidetes"(100);"Bacteroidia"(100);"Bacteroidales"(100);"Porphyromonadaceae"(100);Porphyromonas(100);	Streptococcaceae(100);Streptococcus(100);	"Porphyromonadaceae"(100);Porphyromonas(100);
-0.05	1	11	Root(100);Bacteria(100);"Actinobacteria"(100);Actinobacteria(100);Actinomycetales(100);Propionibacteriaceae(100);Propionibacterium(100);	Root(100);Bacteria(100);"Firmicutes"(100);"Bacilli"(100);Bacillales(100);"Staphylococcaceae"(100);Gemella(100);	Propionibacteriaceae(100);Propionibacterium(100);	"Staphylococcaceae"(100);Gemella(100);
0.05	176	69	Root(100);Bacteria(100);"Firmicutes"(100);"Clostridia"(100);Clostridiales(100);Incertae_Sedis_XI(100);Anaerococcus(100);	Root(100);Bacteria(100);"Firmicutes"(100);"Bacilli"(100);"Lactobacillales"(100);"Carnobacteriaceae"(100);Dolosigranulum(100);	Incertae_Sedis_XI(100);Anaerococcus(100);	"Carnobacteriaceae"(100);Dolosigranulum(100);
-0.05	25	1	Root(100);Bacteria(100);"Bacteroidetes"(97);"Bacteroidia"(59);"Bacteroidales"(59);unclassified(59);unclassified(59);	Root(100);Bacteria(100);"Actinobacteria"(100);Actinobacteria(100);Actinomycetales(100);Propionibacteriaceae(100);Propionibacterium(100);	"Bacteroidia"(59);"Bacteroidales"(59);	Propionibacteriaceae(100);Propionibacterium(100);
0.05	5	14	Root(100);Bacteria(100);"Firmicutes"(100);"Bacilli"(100);Bacillales(100);"Staphylococcaceae"(99);Staphylococcus(99);	Root(100);Bacteria(100);"Actinobacteria"(100);Actinobacteria(100);Actinomycetales(100);Actinomycetaceae(100);Actinomyces(100);	"Staphylococcaceae"(99);Staphylococcus(99);	Actinomycetaceae(100);Actinomyces(100);
0.05	25	8	Root(100);Bacteria(100);"Bacteroidetes"(97);"Bacteroidia"(59);"Bacteroidales"(59);unclassified(59);unclassified(59);	Root(100);Bacteria(100);"Proteobacteria"(100);Betaproteobacteria(100);Neisseriales(100);Neisseriaceae(100);Neisseria(95);	"Bacteroidia"(59);"Bacteroidales"(59);	Neisseriaceae(100);Neisseria(95);
0.05	66	13	Root(100);Bacteria(100);"Firmicutes"(100);"Clostridia"(100);Clostridiales(100);Veillonellaceae(100);Dialister(100);	Root(100);Bacteria(100);"Firmicutes"(100);"Bacilli"(100);"Lactobacillales"(100);unclassified(98);unclassified(98);	Veillonellaceae(100);Dialister(100);	"Bacilli"(100);"Lactobacillales"(100);
-0.05	27	101	Root(100);Bacteria(100);"Bacteroidetes"(100);"Bacteroidia"(100);"Bacteroidales"(100);Bacteroidaceae(100);Bacteroides(100);	Root(100);Bacteria(100);"Actinobacteria"(100);Actinobacteria(100);Actinomycetales(100);Corynebacteriaceae(100);Corynebacterium(100);	Bacteroidaceae(100);Bacteroides(100);	Corynebacteriaceae(100);Corynebacterium(100);
-0.05	49	353	Root(100);Bacteria(100);"Proteobacteria"(100);Gammaproteobacteria(100);Pseudomonadales(100);Moraxellaceae(100);Moraxella(100);	Root(100);Bacteria(100);"Bacteroidetes"(100);"Bacteroidia"(100);"Bacteroidales"(100);"Porphyromonadaceae"(100);Porphyromonas(100);	Moraxellaceae(100);Moraxella(100);	"Porphyromonadaceae"(100);Porphyromonas(100);
-0.05	103	419	Root(100);Bacteria(100);"Firmicutes"(100);"Clostridia"(100);Clostridiales(100);Incertae_Sedis_XI(100);Finegoldia(100);	Root(100);Bacteria(100);"Firmicutes"(100);"Bacilli"(100);Bacillales(100);"Staphylococcaceae"(100);Staphylococcus(99);	Incertae_Sedis_XI(100);Finegoldia(100);	"Staphylococcaceae"(100);Staphylococcus(99);
0.05	137	188	Root(100);Bacteria(100);"Proteobacteria"(100);Betaproteobacteria(100);Neisseriales(100);Neisseriaceae(100);Stenoxybacter(69);	Root(100);Bacteria(100);"Actinobacteria"(100);Actinobacteria(100);Actinomycetales(100);Corynebacteriaceae(100);Corynebacterium(100);	Neisseriaceae(100);Stenoxybacter(69);	Corynebacteriaceae(100);Corynebacterium(100);
-0.05	394	69	Root(100);Bacteria(100);"Firmicutes"(100);"Clostridia"(100);Clostridiales(100);Incertae_Sedis_XI(100);Anaerococcus(100);	Root(100);Bacteria(100);"Firmicutes"(100);"Bacilli"(100);"Lactobacillales"(100);"Carnobacteriaceae"(100);Dolosigranulum(100);	Incertae_Sedis_XI(100);Anaerococcus(100);	"Carnobacteriaceae"(100);Dolosigranulum(100);
-0.05	394	40	Root(100);Bacteria(100);"Firmicutes"(100);"Clostridia"(100);Clostridiales(100);Incertae_Sedis_XI(100);Anaerococcus(100);	Root(100);Bacteria(100);"Proteobacteria"(100);Betaproteobacteria(100);Neisseriales(100);Neisseriaceae(100);unclassified(100);	Incertae_Sedis_XI(100);Anaerococcus(100);	Neisseriales(100);Neisseriaceae(100);
0.04	1	62	Root(100);Bacteria(100);"Actinobacteria"(100);Actinobacteria(100);Actinomycetales(100);Propionibacteriaceae(100);Propionibacterium(100);	Root(100);Bacteria(100);"Actinobacteria"(100);Actinobacteria(100);Actinomycetales(100);unclassified(99);unclassified(99);	Propionibacteriaceae(100);Propionibacterium(100);	Actinobacteria(100);Actinomycetales(100);
-0.04	69	18	Root(100);Bacteria(100);"Firmicutes"(100);"Bacilli"(100);"Lactobacillales"(100);"Carnobacteriaceae"(100);Dolosigranulum(100);	Root(100);Bacteria(100);"Actinobacteria"(100);Actinobacteria(100);Actinomycetales(100);Micrococcaceae(100);unclassified(97);	"Carnobacteriaceae"(100);Dolosigranulum(100);	Actinomycetales(100);Micrococcaceae(100);
0.04	188	142	Root(100);Bacteria(100);"Actinobacteria"(100);Actinobacteria(100);Actinomycetales(100);Corynebacteriaceae(100);Corynebacterium(100);	Root(100);Bacteria(100);"Firmicutes"(100);"Clostridia"(100);Clostridiales(100);Incertae_Sedis_XI(100);Anaerococcus(100);	Corynebacteriaceae(100);Corynebacterium(100);	Incertae_Sedis_XI(100);Anaerococcus(100);
0.04	8	19	Root(100);Bacteria(100);"Proteobacteria"(100);Betaproteobacteria(100);Neisseriales(100);Neisseriaceae(100);Neisseria(95);	Root(100);Bacteria(100);"Proteobacteria"(100);Gammaproteobacteria(100);Pasteurellales(100);Pasteurellaceae(100);unclassified(100);	Neisseriaceae(100);Neisseria(95);	Pasteurellales(100);Pasteurellaceae(100);
-0.04	137	2	Root(100);Bacteria(100);"Proteobacteria"(100);Betaproteobacteria(100);Neisseriales(100);Neisseriaceae(100);Stenoxybacter(69);	Root(100);Bacteria(100);"Firmicutes"(100);"Bacilli"(100);"Lactobacillales"(100);Streptococcaceae(100);Streptococcus(100);	Neisseriaceae(100);Stenoxybacter(69);	Streptococcaceae(100);Streptococcus(100);
0.04	66	8	Root(100);Bacteria(100);"Firmicutes"(100);"Clostridia"(100);Clostridiales(100);Veillonellaceae(100);Dialister(100);	Root(100);Bacteria(100);"Proteobacteria"(100);Betaproteobacteria(100);Neisseriales(100);Neisseriaceae(100);Neisseria(95);	Veillonellaceae(100);Dialister(100);	Neisseriaceae(100);Neisseria(95);
-0.04	43	2	Root(100);Bacteria(100);"Firmicutes"(100);"Clostridia"(100);Clostridiales(100);Incertae_Sedis_XI(100);Anaerococcus(100);	Root(100);Bacteria(100);"Firmicutes"(100);"Bacilli"(100);"Lactobacillales"(100);Streptococcaceae(100);Streptococcus(100);	Incertae_Sedis_XI(100);Anaerococcus(100);	Streptococcaceae(100);Streptococcus(100);
-0.04	43	3	Root(100);Bacteria(100);"Firmicutes"(100);"Clostridia"(100);Clostridiales(100);Incertae_Sedis_XI(100);Anaerococcus(100);	Root(100);Bacteria(100);"Firmicutes"(100);"Bacilli"(100);"Lactobacillales"(100);Lactobacillaceae(100);Lactobacillus(100);	Incertae_Sedis_XI(100);Anaerococcus(100);	Lactobacillaceae(100);Lactobacillus(100);
-0.04	114	101	Root(100);Bacteria(100);"Bacteroidetes"(100);"Bacteroidia"(100);"Bacteroidales"(100);"Prevotellaceae"(100);Prevotella(100);	Root(100);Bacteria(100);"Actinobacteria"(100);Actinobacteria(100);Actinomycetales(100);Corynebacteriaceae(100);Corynebacterium(100);	"Prevotellaceae"(100);Prevotella(100);	Corynebacteriaceae(100);Corynebacterium(100);
0.04	4	59	Root(100);Bacteria(100);"Firmicutes"(100);"Clostridia"(100);Clostridiales(100);Veillonellaceae(100);Veillonella(95);	Root(100);Bacteria(100);"Bacteroidetes"(100);"Bacteroidia"(100);"Bacteroidales"(100);"Porphyromonadaceae"(100);Parabacteroides(100);	Veillonellaceae(100);Veillonella(95);	"Porphyromonadaceae"(100);Parabacteroides(100);
-0.04	5	70	Root(100);Bacteria(100);"Firmicutes"(100);"Bacilli"(100);Bacillales(100);"Staphylococcaceae"(99);Staphylococcus(99);	Root(100);Bacteria(100);"Actinobacteria"(100);Actinobacteria(100);Actinomycetales(100);unclassified(100);unclassified(100);	"Staphylococcaceae"(99);Staphylococcus(99);	Actinobacteria(100);Actinomycetales(100);
-0.04	3	18	Root(100);Bacteria(100);"Firmicutes"(100);"Bacilli"(100);"Lactobacillales"(100);Lactobacillaceae(100);Lactobacillus(100);	Root(100);Bacteria(100);"Actinobacteria"(100);Actinobacteria(100);Actinomycetales(100);Micrococcaceae(100);unclassified(97);	Lactobacillaceae(100);Lactobacillus(100);	Actinomycetales(100);Micrococcaceae(100);
-0.04	114	40	Root(100);Bacteria(100);"Bacteroidetes"(100);"Bacteroidia"(100);"Bacteroidales"(100);"Prevotellaceae"(100);Prevotella(100);	Root(100);Bacteria(100);"Proteobacteria"(100);Betaproteobacteria(100);Neisseriales(100);Neisseriaceae(100);unclassified(100);	"Prevotellaceae"(100);Prevotella(100);	Neisseriales(100);Neisseriaceae(100);
-0.04	3	91	Root(100);Bacteria(100);"Firmicutes"(100);"Bacilli"(100);"Lactobacillales"(100);Lactobacillaceae(100);Lactobacillus(100);	Root(100);Bacteria(100);"Actinobacteria"(100);Actinobacteria(100);Actinomycetales(100);Corynebacteriaceae(100);Corynebacterium(100);	Lactobacillaceae(100);Lactobacillus(100);	Corynebacteriaceae(100);Corynebacterium(100);
-0.04	43	16	Root(100);Bacteria(100);"Firmicutes"(100);"Clostridia"(100);Clostridiales(100);Incertae_Sedis_XI(100);Anaerococcus(100);	Root(100);Bacteria(100);"Proteobacteria"(100);Gammaproteobacteria(100);Pasteurellales(100);Pasteurellaceae(100);unclassified(100);	Incertae_Sedis_XI(100);Anaerococcus(100);	Pasteurellales(100);Pasteurellaceae(100);
0.04	223	10	Root(100);Bacteria(100);"Firmicutes"(100);"Bacilli"(100);"Lactobacillales"(100);Streptococcaceae(100);Lactococcus(100);	Root(100);Bacteria(100);"Bacteroidetes"(100);"Bacteroidia"(100);"Bacteroidales"(100);"Prevotellaceae"(100);Prevotella(100);	Streptococcaceae(100);Lactococcus(100);	"Prevotellaceae"(100);Prevotella(100);
-0.04	86	2	Root(100);Bacteria(100);Cyanobacteria(100);Cyanobacteria(100);Chloroplast(100);Streptophyta(100);unclassified(100);	Root(100);Bacteria(100);"Firmicutes"(100);"Bacilli"(100);"Lactobacillales"(100);Streptococcaceae(100);Streptococcus(100);	Chloroplast(100);Streptophyta(100);	Streptococcaceae(100);Streptococcus(100);
-0.04	49	7	Root(100);Bacteria(100);"Proteobacteria"(100);Gammaproteobacteria(100);Pseudomonadales(100);Moraxellaceae(100);Moraxella(100);	Root(100);Bacteria(100);"Bacteroidetes"(100);"Bacteroidia"(100);"Bacteroidales"(100);"Porphyromonadaceae"(100);Porphyromonas(100);	Moraxellaceae(100);Moraxella(100);	"Porphyromonadaceae"(100);Porphyromonas(100);
0.04	223	14	Root(100);Bacteria(100);"Firmicutes"(100);"Bacilli"(100);"Lactobacillales"(100);Streptococcaceae(100);Lactococcus(100);	Root(100);Bacteria(100);"Actinobacteria"(100);Actinobacteria(100);Actinomycetales(100);Actinomycetaceae(100);Actinomyces(100);	Streptococcaceae(100);Lactococcus(100);	Actinomycetaceae(100);Actinomyces(100);
-0.04	85	4	Root(100);Bacteria(100);"Proteobacteria"(100);Betaproteobacteria(100);Neisseriales(100);Neisseriaceae(100);unclassified(100);	Root(100);Bacteria(100);"Firmicutes"(100);"Clostridia"(100);Clostridiales(100);Veillonellaceae(100);Veillonella(95);	Neisseriales(100);Neisseriaceae(100);	Veillonellaceae(100);Veillonella(95);
0.04	86	40	Root(100);Bacteria(100);Cyanobacteria(100);Cyanobacteria(100);Chloroplast(100);Streptophyta(100);unclassified(100);	Root(100);Bacteria(100);"Proteobacteria"(100);Betaproteobacteria(100);Neisseriales(100);Neisseriaceae(100);unclassified(100);	Chloroplast(100);Streptophyta(100);	Neisseriales(100);Neisseriaceae(100);
-0.04	70	111	Root(100);Bacteria(100);"Actinobacteria"(100);Actinobacteria(100);Actinomycetales(100);unclassified(100);unclassified(100);	Root(100);Bacteria(100);"Proteobacteria"(100);Gammaproteobacteria(100);"Enterobacteriales"(100);Enterobacteriaceae(100);unclassified(87);	Actinobacteria(100);Actinomycetales(100);	"Enterobacteriales"(100);Enterobacteriaceae(100);
-0.04	223	40	Root(100);Bacteria(100);"Firmicutes"(100);"Bacilli"(100);"Lactobacillales"(100);Streptococcaceae(100);Lactococcus(100);	Root(100);Bacteria(100);"Proteobacteria"(100);Betaproteobacteria(100);Neisseriales(100);Neisseriaceae(100);unclassified(100);	Streptococcaceae(100);Lactococcus(100);	Neisseriales(100);Neisseriaceae(100);
0.04	8	18	Root(100);Bacteria(100);"Proteobacteria"(100);Betaproteobacteria(100);Neisseriales(100);Neisseriaceae(100);Neisseria(95);	Root(100);Bacteria(100);"Actinobacteria"(100);Actinobacteria(100);Actinomycetales(100);Micrococcaceae(100);unclassified(97);	Neisseriaceae(100);Neisseria(95);	Actinomycetales(100);Micrococcaceae(100);
-0.04	69	353	Root(100);Bacteria(100);"Firmicutes"(100);"Bacilli"(100);"Lactobacillales"(100);"Carnobacteriaceae"(100);Dolosigranulum(100);	Root(100);Bacteria(100);"Bacteroidetes"(100);"Bacteroidia"(100);"Bacteroidales"(100);"Porphyromonadaceae"(100);Porphyromonas(100);	"Carnobacteriaceae"(100);Dolosigranulum(100);	"Porphyromonadaceae"(100);Porphyromonas(100);
-0.04	27	49	Root(100);Bacteria(100);"Bacteroidetes"(100);"Bacteroidia"(100);"Bacteroidales"(100);Bacteroidaceae(100);Bacteroides(100);	Root(100);Bacteria(100);"Proteobacteria"(100);Gammaproteobacteria(100);Pseudomonadales(100);Moraxellaceae(100);Moraxella(100);	Bacteroidaceae(100);Bacteroides(100);	Moraxellaceae(100);Moraxella(100);
0.04	142	18	Root(100);Bacteria(100);"Firmicutes"(100);"Clostridia"(100);Clostridiales(100);Incertae_Sedis_XI(100);Anaerococcus(100);	Root(100);Bacteria(100);"Actinobacteria"(100);Actinobacteria(100);Actinomycetales(100);Micrococcaceae(100);unclassified(97);	Incertae_Sedis_XI(100);Anaerococcus(100);	Actinomycetales(100);Micrococcaceae(100);
0.04	142	14	Root(100);Bacteria(100);"Firmicutes"(100);"Clostridia"(100);Clostridiales(100);Incertae_Sedis_XI(100);Anaerococcus(100);	Root(100);Bacteria(100);"Actinobacteria"(100);Actinobacteria(100);Actinomycetales(100);Actinomycetaceae(100);Actinomyces(100);	Incertae_Sedis_XI(100);Anaerococcus(100);	Actinomycetaceae(100);Actinomyces(100);
0.04	25	42	Root(100);Bacteria(100);"Bacteroidetes"(97);"Bacteroidia"(59);"Bacteroidales"(59);unclassified(59);unclassified(59);	Root(100);Bacteria(100);"Firmicutes"(100);"Clostridia"(100);Clostridiales(100);"Ruminococcaceae"(100);unclassified(100);	"Bacteroidia"(59);"Bacteroidales"(59);	Clostridiales(100);"Ruminococcaceae"(100);
-0.04	21	3	Root(100);Bacteria(100);"Proteobacteria"(100);Betaproteobacteria(100);Neisseriales(100);Neisseriaceae(100);Neisseria(69);	Root(100);Bacteria(100);"Firmicutes"(100);"Bacilli"(100);"Lactobacillales"(100);Lactobacillaceae(100);Lactobacillus(100);	Neisseriaceae(100);Neisseria(69);	Lactobacillaceae(100);Lactobacillus(100);
-0.04	142	91	Root(100);Bacteria(100);"Firmicutes"(100);"Clostridia"(100);Clostridiales(100);Incertae_Sedis_XI(100);Anaerococcus(100);	Root(100);Bacteria(100);"Actinobacteria"(100);Actinobacteria(100);Actinomycetales(100);Corynebacteriaceae(100);Corynebacterium(100);	Incertae_Sedis_XI(100);Anaerococcus(100);	Corynebacteriaceae(100);Corynebacterium(100);
-0.04	70	69	Root(100);Bacteria(100);"Actinobacteria"(100);Actinobacteria(100);Actinomycetales(100);unclassified(100);unclassified(100);	Root(100);Bacteria(100);"Firmicutes"(100);"Bacilli"(100);"Lactobacillales"(100);"Carnobacteriaceae"(100);Dolosigranulum(100);	Actinobacteria(100);Actinomycetales(100);	"Carnobacteriaceae"(100);Dolosigranulum(100);
0.04	2	142	Root(100);Bacteria(100);"Firmicutes"(100);"Bacilli"(100);"Lactobacillales"(100);Streptococcaceae(100);Streptococcus(100);	Root(100);Bacteria(100);"Firmicutes"(100);"Clostridia"(100);Clostridiales(100);Incertae_Sedis_XI(100);Anaerococcus(100);	Streptococcaceae(100);Streptococcus(100);	Incertae_Sedis_XI(100);Anaerococcus(100);
0.04	394	10	Root(100);Bacteria(100);"Firmicutes"(100);"Clostridia"(100);Clostridiales(100);Incertae_Sedis_XI(100);Anaerococcus(100);	Root(100);Bacteria(100);"Bacteroidetes"(100);"Bacteroidia"(100);"Bacteroidales"(100);"Prevotellaceae"(100);Prevotella(100);	Incertae_Sedis_XI(100);Anaerococcus(100);	"Prevotellaceae"(100);Prevotella(100);
0.04	27	14	Root(100);Bacteria(100);"Bacteroidetes"(100);"Bacteroidia"(100);"Bacteroidales"(100);Bacteroidaceae(100);Bacteroides(100);	Root(100);Bacteria(100);"Actinobacteria"(100);Actinobacteria(100);Actinomycetales(100);Actinomycetaceae(100);Actinomyces(100);	Bacteroidaceae(100);Bacteroides(100);	Actinomycetaceae(100);Actinomyces(100);
-0.04	5	11	Root(100);Bacteria(100);"Firmicutes"(100);"Bacilli"(100);Bacillales(100);"Staphylococcaceae"(99);Staphylococcus(99);	Root(100);Bacteria(100);"Firmicutes"(100);"Bacilli"(100);Bacillales(100);"Staphylococcaceae"(100);Gemella(100);	"Staphylococcaceae"(99);Staphylococcus(99);	"Staphylococcaceae"(100);Gemella(100);
0.04	42	226	Root(100);Bacteria(100);"Firmicutes"(100);"Clostridia"(100);Clostridiales(100);"Ruminococcaceae"(100);unclassified(100);	Root(100);Bacteria(100);"Firmicutes"(100);"Clostridia"(100);Clostridiales(100);"Peptostreptococcaceae"(100);Sporacetigenium(100);	Clostridiales(100);"Ruminococcaceae"(100);	"Peptostreptococcaceae"(100);Sporacetigenium(100);
0.04	223	2	Root(100);Bacteria(100);"Firmicutes"(100);"Bacilli"(100);"Lactobacillales"(100);Streptococcaceae(100);Lactococcus(100);	Root(100);Bacteria(100);"Firmicutes"(100);"Bacilli"(100);"Lactobacillales"(100);Streptococcaceae(100);Streptococcus(100);	Streptococcaceae(100);Lactococcus(100);	Streptococcaceae(100);Streptococcus(100);
-0.04	85	6	Root(100);Bacteria(100);"Proteobacteria"(100);Betaproteobacteria(100);Neisseriales(100);Neisseriaceae(100);unclassified(100);	Root(100);Bacteria(100);"Firmicutes"(100);"Bacilli"(100);"Lactobacillales"(100);Streptococcaceae(100);Streptococcus(100);	Neisseriales(100);Neisseriaceae(100);	Streptococcaceae(100);Streptococcus(100);
-0.04	25	49	Root(100);Bacteria(100);"Bacteroidetes"(97);"Bacteroidia"(59);"Bacteroidales"(59);unclassified(59);unclassified(59);	Root(100);Bacteria(100);"Proteobacteria"(100);Gammaproteobacteria(100);Pseudomonadales(100);Moraxellaceae(100);Moraxella(100);	"Bacteroidia"(59);"Bacteroidales"(59);	Moraxellaceae(100);Moraxella(100);
0.04	4	123	Root(100);Bacteria(100);"Firmicutes"(100);"Clostridia"(100);Clostridiales(100);Veillonellaceae(100);Veillonella(95);	Root(100);Bacteria(100);"Firmicutes"(100);"Clostridia"(100);Clostridiales(100);unclassified(99);unclassified(99);	Veillonellaceae(100);Veillonella(95);	"Clostridia"(100);Clostridiales(100);
-0.04	43	58	Root(100);Bacteria(100);"Firmicutes"(100);"Clostridia"(100);Clostridiales(100);Incertae_Sedis_XI(100);Anaerococcus(100);	Root(100);Bacteria(100);"Proteobacteria"(100);Gammaproteobacteria(100);Pseudomonadales(100);Moraxellaceae(100);Acinetobacter(100);	Incertae_Sedis_XI(100);Anaerococcus(100);	Moraxellaceae(100);Acinetobacter(100);
-0.04	85	11	Root(100);Bacteria(100);"Proteobacteria"(100);Betaproteobacteria(100);Neisseriales(100);Neisseriaceae(100);unclassified(100);	Root(100);Bacteria(100);"Firmicutes"(100);"Bacilli"(100);Bacillales(100);"Staphylococcaceae"(100);Gemella(100);	Neisseriales(100);Neisseriaceae(100);	"Staphylococcaceae"(100);Gemella(100);
-0.04	3	69	Root(100);Bacteria(100);"Firmicutes"(100);"Bacilli"(100);"Lactobacillales"(100);Lactobacillaceae(100);Lactobacillus(100);	Root(100);Bacteria(100);"Firmicutes"(100);"Bacilli"(100);"Lactobacillales"(100);"Carnobacteriaceae"(100);Dolosigranulum(100);	Lactobacillaceae(100);Lactobacillus(100);	"Carnobacteriaceae"(100);Dolosigranulum(100);
0.04	394	111	Root(100);Bacteria(100);"Firmicutes"(100);"Clostridia"(100);Clostridiales(100);Incertae_Sedis_XI(100);Anaerococcus(100);	Root(100);Bacteria(100);"Proteobacteria"(100);Gammaproteobacteria(100);"Enterobacteriales"(100);Enterobacteriaceae(100);unclassified(87);	Incertae_Sedis_XI(100);Anaerococcus(100);	"Enterobacteriales"(100);Enterobacteriaceae(100);
-0.04	21	49	Root(100);Bacteria(100);"Proteobacteria"(100);Betaproteobacteria(100);Neisseriales(100);Neisseriaceae(100);Neisseria(69);	Root(100);Bacteria(100);"Proteobacteria"(100);Gammaproteobacteria(100);Pseudomonadales(100);Moraxellaceae(100);Moraxella(100);	Neisseriaceae(100);Neisseria(69);	Moraxellaceae(100);Moraxella(100);
-0.04	66	70	Root(100);Bacteria(100);"Firmicutes"(100);"Clostridia"(100);Clostridiales(100);Veillonellaceae(100);Dialister(100);	Root(100);Bacteria(100);"Actinobacteria"(100);Actinobacteria(100);Actinomycetales(100);unclassified(100);unclassified(100);	Veillonellaceae(100);Dialister(100);	Actinobacteria(100);Actinomycetales(100);
-0.04	85	8	Root(100);Bacteria(100);"Proteobacteria"(100);Betaproteobacteria(100);Neisseriales(100);Neisseriaceae(100);unclassified(100);	Root(100);Bacteria(100);"Proteobacteria"(100);Betaproteobacteria(100);Neisseriales(100);Neisseriaceae(100);Neisseria(95);	Neisseriales(100);Neisseriaceae(100);	Neisseriaceae(100);Neisseria(95);
-0.04	40	111	Root(100);Bacteria(100);"Proteobacteria"(100);Betaproteobacteria(100);Neisseriales(100);Neisseriaceae(100);unclassified(100);	Root(100);Bacteria(100);"Proteobacteria"(100);Gammaproteobacteria(100);"Enterobacteriales"(100);Enterobacteriaceae(100);unclassified(87);	Neisseriales(100);Neisseriaceae(100);	"Enterobacteriales"(100);Enterobacteriaceae(100);
0.04	176	1	Root(100);Bacteria(100);"Firmicutes"(100);"Clostridia"(100);Clostridiales(100);Incertae_Sedis_XI(100);Anaerococcus(100);	Root(100);Bacteria(100);"Actinobacteria"(100);Actinobacteria(100);Actinomycetales(100);Propionibacteriaceae(100);Propionibacterium(100);	Incertae_Sedis_XI(100);Anaerococcus(100);	Propionibacteriaceae(100);Propionibacterium(100);
-0.04	66	69	Root(100);Bacteria(100);"Firmicutes"(100);"Clostridia"(100);Clostridiales(100);Veillonellaceae(100);Dialister(100);	Root(100);Bacteria(100);"Firmicutes"(100);"Bacilli"(100);"Lactobacillales"(100);"Carnobacteriaceae"(100);Dolosigranulum(100);	Veillonellaceae(100);Dialister(100);	"Carnobacteriaceae"(100);Dolosigranulum(100);
0.04	335	188	Root(100);Bacteria(100);"Firmicutes"(100);"Clostridia"(100);Clostridiales(100);unclassified(99);unclassified(99);	Root(100);Bacteria(100);"Actinobacteria"(100);Actinobacteria(100);Actinomycetales(100);Corynebacteriaceae(100);Corynebacterium(100);	"Clostridia"(100);Clostridiales(100);	Corynebacteriaceae(100);Corynebacterium(100);
-0.04	131	91	Root(100);Bacteria(100);"Proteobacteria"(100);Betaproteobacteria(100);Burkholderiales(100);Comamonadaceae(99);Roseateles(99);	Root(100);Bacteria(100);"Actinobacteria"(100);Actinobacteria(100);Actinomycetales(100);Corynebacteriaceae(100);Corynebacterium(100);	Comamonadaceae(99);Roseateles(99);	Corynebacteriaceae(100);Corynebacterium(100);
-0.04	58	62	Root(100);Bacteria(100);"Proteobacteria"(100);Gammaproteobacteria(100);Pseudomonadales(100);Moraxellaceae(100);Acinetobacter(100);	Root(100);Bacteria(100);"Actinobacteria"(100);Actinobacteria(100);Actinomycetales(100);unclassified(99);unclassified(99);	Moraxellaceae(100);Acinetobacter(100);	Actinobacteria(100);Actinomycetales(100);
-0.04	5	59	Root(100);Bacteria(100);"Firmicutes"(100);"Bacilli"(100);Bacillales(100);"Staphylococcaceae"(99);Staphylococcus(99);	Root(100);Bacteria(100);"Bacteroidetes"(100);"Bacteroidia"(100);"Bacteroidales"(100);"Porphyromonadaceae"(100);Parabacteroides(100);	"Staphylococcaceae"(99);Staphylococcus(99);	"Porphyromonadaceae"(100);Parabacteroides(100);
-0.04	3	9	Root(100);Bacteria(100);"Firmicutes"(100);"Bacilli"(100);"Lactobacillales"(100);Lactobacillaceae(100);Lactobacillus(100);	Root(100);Bacteria(100);"Fusobacteria"(100);"Fusobacteria"(100);"Fusobacteriales"(100);"Fusobacteriaceae"(100);Fusobacterium(100);	Lactobacillaceae(100);Lactobacillus(100);	"Fusobacteriaceae"(100);Fusobacterium(100);
0.04	86	111	Root(100);Bacteria(100);Cyanobacteria(100);Cyanobacteria(100);Chloroplast(100);Streptophyta(100);unclassified(100);	Root(100);Bacteria(100);"Proteobacteria"(100);Gammaproteobacteria(100);"Enterobacteriales"(100);Enterobacteriaceae(100);unclassified(87);	Chloroplast(100);Streptophyta(100);	"Enterobacteriales"(100);Enterobacteriaceae(100);
-0.04	70	101	Root(100);Bacteria(100);"Actinobacteria"(100);Actinobacteria(100);Actinomycetales(100);unclassified(100);unclassified(100);	Root(100);Bacteria(100);"Actinobacteria"(100);Actinobacteria(100);Actinomycetales(100);Corynebacteriaceae(100);Corynebacterium(100);	Actinobacteria(100);Actinomycetales(100);	Corynebacteriaceae(100);Corynebacterium(100);
-0.04	223	111	Root(100);Bacteria(100);"Firmicutes"(100);"Bacilli"(100);"Lactobacillales"(100);Streptococcaceae(100);Lactococcus(100);	Root(100);Bacteria(100);"Proteobacteria"(100);Gammaproteobacteria(100);"Enterobacteriales"(100);Enterobacteriaceae(100);unclassified(87);	Streptococcaceae(100);Lactococcus(100);	"Enterobacteriales"(100);Enterobacteriaceae(100);
-0.04	5	31	Root(100);Bacteria(100);"Firmicutes"(100);"Bacilli"(100);Bacillales(100);"Staphylococcaceae"(99);Staphylococcus(99);	Root(100);Bacteria(100);"Bacteroidetes"(100);"Bacteroidia"(100);"Bacteroidales"(100);Bacteroidaceae(100);Bacteroides(100);	"Staphylococcaceae"(99);Staphylococcus(99);	Bacteroidaceae(100);Bacteroides(100);
-0.04	17	103	Root(100);Bacteria(100);"Bacteroidetes"(100);"Bacteroidia"(100);"Bacteroidales"(100);Bacteroidaceae(100);Bacteroides(100);	Root(100);Bacteria(100);"Firmicutes"(100);"Clostridia"(100);Clostridiales(100);Incertae_Sedis_XI(100);Finegoldia(100);	Bacteroidaceae(100);Bacteroides(100);	Incertae_Sedis_XI(100);Finegoldia(100);
-0.04	25	12	Root(100);Bacteria(100);"Bacteroidetes"(97);"Bacteroidia"(59);"Bacteroidales"(59);unclassified(59);unclassified(59);	Root(100);Bacteria(100);"Actinobacteria"(100);Actinobacteria(100);Actinomycetales(100);Corynebacteriaceae(100);Corynebacterium(100);	"Bacteroidia"(59);"Bacteroidales"(59);	Corynebacteriaceae(100);Corynebacterium(100);
-0.04	3	19	Root(100);Bacteria(100);"Firmicutes"(100);"Bacilli"(100);"Lactobacillales"(100);Lactobacillaceae(100);Lactobacillus(100);	Root(100);Bacteria(100);"Proteobacteria"(100);Gammaproteobacteria(100);Pasteurellales(100);Pasteurellaceae(100);unclassified(100);	Lactobacillaceae(100);Lactobacillus(100);	Pasteurellales(100);Pasteurellaceae(100);
0.04	21	223	Root(100);Bacteria(100);"Proteobacteria"(100);Betaproteobacteria(100);Neisseriales(100);Neisseriaceae(100);Neisseria(69);	Root(100);Bacteria(100);"Firmicutes"(100);"Bacilli"(100);"Lactobacillales"(100);Streptococcaceae(100);Lactococcus(100);	Neisseriaceae(100);Neisseria(69);	Streptococcaceae(100);Lactococcus(100);
0.04	6	58	Root(100);Bacteria(100);"Firmicutes"(100);"Bacilli"(100);"Lactobacillales"(100);Streptococcaceae(100);Streptococcus(100);	Root(100);Bacteria(100);"Proteobacteria"(100);Gammaproteobacteria(100);Pseudomonadales(100);Moraxellaceae(100);Acinetobacter(100);	Streptococcaceae(100);Streptococcus(100);	Moraxellaceae(100);Acinetobacter(100);
-0.04	49	17	Root(100);Bacteria(100);"Proteobacteria"(100);Gammaproteobacteria(100);Pseudomonadales(100);Moraxellaceae(100);Moraxella(100);	Root(100);Bacteria(100);"Bacteroidetes"(100);"Bacteroidia"(100);"Bacteroidales"(100);Bacteroidaceae(100);Bacteroides(100);	Moraxellaceae(100);Moraxella(100);	Bacteroidaceae(100);Bacteroides(100);
-0.04	137	1	Root(100);Bacteria(100);"Proteobacteria"(100);Betaproteobacteria(100);Neisseriales(100);Neisseriaceae(100);Stenoxybacter(69);	Root(100);Bacteria(100);"Actinobacteria"(100);Actinobacteria(100);Actinomycetales(100);Propionibacteriaceae(100);Propionibacterium(100);	Neisseriaceae(100);Stenoxybacter(69);	Propionibacteriaceae(100);Propionibacterium(100);
0.04	4	70	Root(100);Bacteria(100);"Firmicutes"(100);"Clostridia"(100);Clostridiales(100);Veillonellaceae(100);Veillonella(95);	Root(100);Bacteria(100);"Actinobacteria"(100);Actinobacteria(100);Actinomycetales(100);unclassified(100);unclassified(100);	Veillonellaceae(100);Veillonella(95);	Actinobacteria(100);Actinomycetales(100);
0.04	1	70	Root(100);Bacteria(100);"Actinobacteria"(100);Actinobacteria(100);Actinomycetales(100);Propionibacteriaceae(100);Propionibacterium(100);	Root(100);Bacteria(100);"Actinobacteria"(100);Actinobacteria(100);Actinomycetales(100);unclassified(100);unclassified(100);	Propionibacteriaceae(100);Propionibacterium(100);	Actinobacteria(100);Actinomycetales(100);
-0.04	4	111	Root(100);Bacteria(100);"Firmicutes"(100);"Clostridia"(100);Clostridiales(100);Veillonellaceae(100);Veillonella(95);	Root(100);Bacteria(100);"Proteobacteria"(100);Gammaproteobacteria(100);"Enterobacteriales"(100);Enterobacteriaceae(100);unclassified(87);	Veillonellaceae(100);Veillonella(95);	"Enterobacteriales"(100);Enterobacteriaceae(100);
-0.04	3	188	Root(100);Bacteria(100);"Firmicutes"(100);"Bacilli"(100);"Lactobacillales"(100);Lactobacillaceae(100);Lactobacillus(100);	Root(100);Bacteria(100);"Actinobacteria"(100);Actinobacteria(100);Actinomycetales(100);Corynebacteriaceae(100);Corynebacterium(100);	Lactobacillaceae(100);Lactobacillus(100);	Corynebacteriaceae(100);Corynebacterium(100);
-0.04	335	85	Root(100);Bacteria(100);"Firmicutes"(100);"Clostridia"(100);Clostridiales(100);unclassified(99);unclassified(99);	Root(100);Bacteria(100);"Proteobacteria"(100);Betaproteobacteria(100);Neisseriales(100);Neisseriaceae(100);unclassified(100);	"Clostridia"(100);Clostridiales(100);	Neisseriales(100);Neisseriaceae(100);
-0.04	42	101	Root(100);Bacteria(100);"Firmicutes"(100);"Clostridia"(100);Clostridiales(100);"Ruminococcaceae"(100);unclassified(100);	Root(100);Bacteria(100);"Actinobacteria"(100);Actinobacteria(100);Actinomycetales(100);Corynebacteriaceae(100);Corynebacterium(100);	Clostridiales(100);"Ruminococcaceae"(100);	Corynebacteriaceae(100);Corynebacterium(100);
0.04	25	18	Root(100);Bacteria(100);"Bacteroidetes"(97);"Bacteroidia"(59);"Bacteroidales"(59);unclassified(59);unclassified(59);	Root(100);Bacteria(100);"Actinobacteria"(100);Actinobacteria(100);Actinomycetales(100);Micrococcaceae(100);unclassified(97);	"Bacteroidia"(59);"Bacteroidales"(59);	Actinomycetales(100);Micrococcaceae(100);
0.04	137	43	Root(100);Bacteria(100);"Proteobacteria"(100);Betaproteobacteria(100);Neisseriales(100);Neisseriaceae(100);Stenoxybacter(69);	Root(100);Bacteria(100);"Firmicutes"(100);"Clostridia"(100);Clostridiales(100);Incertae_Sedis_XI(100);Anaerococcus(100);	Neisseriaceae(100);Stenoxybacter(69);	Incertae_Sedis_XI(100);Anaerococcus(100);
0.04	176	25	Root(100);Bacteria(100);"Firmicutes"(100);"Clostridia"(100);Clostridiales(100);Incertae_Sedis_XI(100);Anaerococcus(100);	Root(100);Bacteria(100);"Bacteroidetes"(97);"Bacteroidia"(59);"Bacteroidales"(59);unclassified(59);unclassified(59);	Incertae_Sedis_XI(100);Anaerococcus(100);	"Bacteroidia"(59);"Bacteroidales"(59);
-0.04	85	42	Root(100);Bacteria(100);"Proteobacteria"(100);Betaproteobacteria(100);Neisseriales(100);Neisseriaceae(100);unclassified(100);	Root(100);Bacteria(100);"Firmicutes"(100);"Clostridia"(100);Clostridiales(100);"Ruminococcaceae"(100);unclassified(100);	Neisseriales(100);Neisseriaceae(100);	Clostridiales(100);"Ruminococcaceae"(100);
0.04	142	64	Root(100);Bacteria(100);"Firmicutes"(100);"Clostridia"(100);Clostridiales(100);Incertae_Sedis_XI(100);Anaerococcus(100);	Root(100);Bacteria(100);"Firmicutes"(100);"Clostridia"(100);Clostridiales(100);Incertae_Sedis_XI(100);Peptoniphilus(100);	Incertae_Sedis_XI(100);Anaerococcus(100);	Incertae_Sedis_XI(100);Peptoniphilus(100);
-0.04	9	419	Root(100);Bacteria(100);"Fusobacteria"(100);"Fusobacteria"(100);"Fusobacteriales"(100);"Fusobacteriaceae"(100);Fusobacterium(100);	Root(100);Bacteria(100);"Firmicutes"(100);"Bacilli"(100);Bacillales(100);"Staphylococcaceae"(100);Staphylococcus(99);	"Fusobacteriaceae"(100);Fusobacterium(100);	"Staphylococcaceae"(100);Staphylococcus(99);
0.04	42	3	Root(100);Bacteria(100);"Firmicutes"(100);"Clostridia"(100);Clostridiales(100);"Ruminococcaceae"(100);unclassified(100);	Root(100);Bacteria(100);"Firmicutes"(100);"Bacilli"(100);"Lactobacillales"(100);Lactobacillaceae(100);Lactobacillus(100);	Clostridiales(100);"Ruminococcaceae"(100);	Lactobacillaceae(100);Lactobacillus(100);
0.04	11	62	Root(100);Bacteria(100);"Firmicutes"(100);"Bacilli"(100);Bacillales(100);"Staphylococcaceae"(100);Gemella(100);	Root(100);Bacteria(100);"Actinobacteria"(100);Actinobacteria(100);Actinomycetales(100);unclassified(99);unclassified(99);	"Staphylococcaceae"(100);Gemella(100);	Actinobacteria(100);Actinomycetales(100);
-0.04	91	31	Root(100);Bacteria(100);"Actinobacteria"(100);Actinobacteria(100);Actinomycetales(100);Corynebacteriaceae(100);Corynebacterium(100);	Root(100);Bacteria(100);"Bacteroidetes"(100);"Bacteroidia"(100);"Bacteroidales"(100);Bacteroidaceae(100);Bacteroides(100);	Corynebacteriaceae(100);Corynebacterium(100);	Bacteroidaceae(100);Bacteroides(100);
-0.04	5	10	Root(100);Bacteria(100);"Firmicutes"(100);"Bacilli"(100);Bacillales(100);"Staphylococcaceae"(99);Staphylococcus(99);	Root(100);Bacteria(100);"Bacteroidetes"(100);"Bacteroidia"(100);"Bacteroidales"(100);"Prevotellaceae"(100);Prevotella(100);	"Staphylococcaceae"(99);Staphylococcus(99);	"Prevotellaceae"(100);Prevotella(100);
0.04	335	142	Root(100);Bacteria(100);"Firmicutes"(100);"Clostridia"(100);Clostridiales(100);unclassified(99);unclassified(99);	Root(100);Bacteria(100);"Firmicutes"(100);"Clostridia"(100);Clostridiales(100);Incertae_Sedis_XI(100);Anaerococcus(100);	"Clostridia"(100);Clostridiales(100);	Incertae_Sedis_XI(100);Anaerococcus(100);
0.04	188	11	Root(100);Bacteria(100);"Actinobacteria"(100);Actinobacteria(100);Actinomycetales(100);Corynebacteriaceae(100);Corynebacterium(100);	Root(100);Bacteria(100);"Firmicutes"(100);"Bacilli"(100);Bacillales(100);"Staphylococcaceae"(100);Gemella(100);	Corynebacteriaceae(100);Corynebacterium(100);	"Staphylococcaceae"(100);Gemella(100);
-0.04	40	12	Root(100);Bacteria(100);"Proteobacteria"(100);Betaproteobacteria(100);Neisseriales(100);Neisseriaceae(100);unclassified(100);	Root(100);Bacteria(100);"Actinobacteria"(100);Actinobacteria(100);Actinomycetales(100);Corynebacteriaceae(100);Corynebacterium(100);	Neisseriales(100);Neisseriaceae(100);	Corynebacteriaceae(100);Corynebacterium(100);
-0.04	91	58	Root(100);Bacteria(100);"Actinobacteria"(100);Actinobacteria(100);Actinomycetales(100);Corynebacteriaceae(100);Corynebacterium(100);	Root(100);Bacteria(100);"Proteobacteria"(100);Gammaproteobacteria(100);Pseudomonadales(100);Moraxellaceae(100);Acinetobacter(100);	Corynebacteriaceae(100);Corynebacterium(100);	Moraxellaceae(100);Acinetobacter(100);
0.04	6	17	Root(100);Bacteria(100);"Firmicutes"(100);"Bacilli"(100);"Lactobacillales"(100);Streptococcaceae(100);Streptococcus(100);	Root(100);Bacteria(100);"Bacteroidetes"(100);"Bacteroidia"(100);"Bacteroidales"(100);Bacteroidaceae(100);Bacteroides(100);	Streptococcaceae(100);Streptococcus(100);	Bacteroidaceae(100);Bacteroides(100);
-0.04	64	38	Root(100);Bacteria(100);"Firmicutes"(100);"Clostridia"(100);Clostridiales(100);Incertae_Sedis_XI(100);Peptoniphilus(100);	Root(100);Bacteria(100);"Bacteroidetes"(100);"Bacteroidia"(100);"Bacteroidales"(100);"Porphyromonadaceae"(100);Parabacteroides(69);	Incertae_Sedis_XI(100);Peptoniphilus(100);	"Porphyromonadaceae"(100);Parabacteroides(69);
-0.04	114	137	Root(100);Bacteria(100);"Bacteroidetes"(100);"Bacteroidia"(100);"Bacteroidales"(100);"Prevotellaceae"(100);Prevotella(100);	Root(100);Bacteria(100);"Proteobacteria"(100);Betaproteobacteria(100);Neisseriales(100);Neisseriaceae(100);Stenoxybacter(69);	"Prevotellaceae"(100);Prevotella(100);	Neisseriaceae(100);Stenoxybacter(69);
-0.04	85	27	Root(100);Bacteria(100);"Proteobacteria"(100);Betaproteobacteria(100);Neisseriales(100);Neisseriaceae(100);unclassified(100);	Root(100);Bacteria(100);"Bacteroidetes"(100);"Bacteroidia"(100);"Bacteroidales"(100);Bacteroidaceae(100);Bacteroides(100);	Neisseriales(100);Neisseriaceae(100);	Bacteroidaceae(100);Bacteroides(100);
-0.04	25	188	Root(100);Bacteria(100);"Bacteroidetes"(97);"Bacteroidia"(59);"Bacteroidales"(59);unclassified(59);unclassified(59);	Root(100);Bacteria(100);"Actinobacteria"(100);Actinobacteria(100);Actinomycetales(100);Corynebacteriaceae(100);Corynebacterium(100);	"Bacteroidia"(59);"Bacteroidales"(59);	Corynebacteriaceae(100);Corynebacterium(100);
0.04	9	69	Root(100);Bacteria(100);"Fusobacteria"(100);"Fusobacteria"(100);"Fusobacteriales"(100);"Fusobacteriaceae"(100);Fusobacterium(100);	Root(100);Bacteria(100);"Firmicutes"(100);"Bacilli"(100);"Lactobacillales"(100);"Carnobacteriaceae"(100);Dolosigranulum(100);	"Fusobacteriaceae"(100);Fusobacterium(100);	"Carnobacteriaceae"(100);Dolosigranulum(100);
0.04	64	14	Root(100);Bacteria(100);"Firmicutes"(100);"Clostridia"(100);Clostridiales(100);Incertae_Sedis_XI(100);Peptoniphilus(100);	Root(100);Bacteria(100);"Actinobacteria"(100);Actinobacteria(100);Actinomycetales(100);Actinomycetaceae(100);Actinomyces(100);	Incertae_Sedis_XI(100);Peptoniphilus(100);	Actinomycetaceae(100);Actinomyces(100);
-0.04	394	7	Root(100);Bacteria(100);"Firmicutes"(100);"Clostridia"(100);Clostridiales(100);Incertae_Sedis_XI(100);Anaerococcus(100);	Root(100);Bacteria(100);"Bacteroidetes"(100);"Bacteroidia"(100);"Bacteroidales"(100);"Porphyromonadaceae"(100);Porphyromonas(100);	Incertae_Sedis_XI(100);Anaerococcus(100);	"Porphyromonadaceae"(100);Porphyromonas(100);
-0.04	43	10	Root(100);Bacteria(100);"Firmicutes"(100);"Clostridia"(100);Clostridiales(100);Incertae_Sedis_XI(100);Anaerococcus(100);	Root(100);Bacteria(100);"Bacteroidetes"(100);"Bacteroidia"(100);"Bacteroidales"(100);"Prevotellaceae"(100);Prevotella(100);	Incertae_Sedis_XI(100);Anaerococcus(100);	"Prevotellaceae"(100);Prevotella(100);
-0.04	43	226	Root(100);Bacteria(100);"Firmicutes"(100);"Clostridia"(100);Clostridiales(100);Incertae_Sedis_XI(100);Anaerococcus(100);	Root(100);Bacteria(100);"Firmicutes"(100);"Clostridia"(100);Clostridiales(100);"Peptostreptococcaceae"(100);Sporacetigenium(100);	Incertae_Sedis_XI(100);Anaerococcus(100);	"Peptostreptococcaceae"(100);Sporacetigenium(100);
-0.04	335	69	Root(100);Bacteria(100);"Firmicutes"(100);"Clostridia"(100);Clostridiales(100);unclassified(99);unclassified(99);	Root(100);Bacteria(100);"Firmicutes"(100);"Bacilli"(100);"Lactobacillales"(100);"Carnobacteriaceae"(100);Dolosigranulum(100);	"Clostridia"(100);Clostridiales(100);	"Carnobacteriaceae"(100);Dolosigranulum(100);
-0.04	91	59	Root(100);Bacteria(100);"Actinobacteria"(100);Actinobacteria(100);Actinomycetales(100);Corynebacteriaceae(100);Corynebacterium(100);	Root(100);Bacteria(100);"Bacteroidetes"(100);"Bacteroidia"(100);"Bacteroidales"(100);"Porphyromonadaceae"(100);Parabacteroides(100);	Corynebacteriaceae(100);Corynebacterium(100);	"Porphyromonadaceae"(100);Parabacteroides(100);
-0.04	394	86	Root(100);Bacteria(100);"Firmicutes"(100);"Clostridia"(100);Clostridiales(100);Incertae_Sedis_XI(100);Anaerococcus(100);	Root(100);Bacteria(100);Cyanobacteria(100);Cyanobacteria(100);Chloroplast(100);Streptophyta(100);unclassified(100);	Incertae_Sedis_XI(100);Anaerococcus(100);	Chloroplast(100);Streptophyta(100);
0.04	4	31	Root(100);Bacteria(100);"Firmicutes"(100);"Clostridia"(100);Clostridiales(100);Veillonellaceae(100);Veillonella(95);	Root(100);Bacteria(100);"Bacteroidetes"(100);"Bacteroidia"(100);"Bacteroidales"(100);Bacteroidaceae(100);Bacteroides(100);	Veillonellaceae(100);Veillonella(95);	Bacteroidaceae(100);Bacteroides(100);
-0.04	131	64	Root(100);Bacteria(100);"Proteobacteria"(100);Betaproteobacteria(100);Burkholderiales(100);Comamonadaceae(99);Roseateles(99);	Root(100);Bacteria(100);"Firmicutes"(100);"Clostridia"(100);Clostridiales(100);Incertae_Sedis_XI(100);Peptoniphilus(100);	Comamonadaceae(99);Roseateles(99);	Incertae_Sedis_XI(100);Peptoniphilus(100);
-0.04	49	31	Root(100);Bacteria(100);"Proteobacteria"(100);Gammaproteobacteria(100);Pseudomonadales(100);Moraxellaceae(100);Moraxella(100);	Root(100);Bacteria(100);"Bacteroidetes"(100);"Bacteroidia"(100);"Bacteroidales"(100);Bacteroidaceae(100);Bacteroides(100);	Moraxellaceae(100);Moraxella(100);	Bacteroidaceae(100);Bacteroides(100);
-0.04	142	111	Root(100);Bacteria(100);"Firmicutes"(100);"Clostridia"(100);Clostridiales(100);Incertae_Sedis_XI(100);Anaerococcus(100);	Root(100);Bacteria(100);"Proteobacteria"(100);Gammaproteobacteria(100);"Enterobacteriales"(100);Enterobacteriaceae(100);unclassified(87);	Incertae_Sedis_XI(100);Anaerococcus(100);	"Enterobacteriales"(100);Enterobacteriaceae(100);
-0.04	123	103	Root(100);Bacteria(100);"Firmicutes"(100);"Clostridia"(100);Clostridiales(100);unclassified(99);unclassified(99);	Root(100);Bacteria(100);"Firmicutes"(100);"Clostridia"(100);Clostridiales(100);Incertae_Sedis_XI(100);Finegoldia(100);	"Clostridia"(100);Clostridiales(100);	Incertae_Sedis_XI(100);Finegoldia(100);
-0.04	69	59	Root(100);Bacteria(100);"Firmicutes"(100);"Bacilli"(100);"Lactobacillales"(100);"Carnobacteriaceae"(100);Dolosigranulum(100);	Root(100);Bacteria(100);"Bacteroidetes"(100);"Bacteroidia"(100);"Bacteroidales"(100);"Porphyromonadaceae"(100);Parabacteroides(100);	"Carnobacteriaceae"(100);Dolosigranulum(100);	"Porphyromonadaceae"(100);Parabacteroides(100);
-0.04	9	111	Root(100);Bacteria(100);"Fusobacteria"(100);"Fusobacteria"(100);"Fusobacteriales"(100);"Fusobacteriaceae"(100);Fusobacterium(100);	Root(100);Bacteria(100);"Proteobacteria"(100);Gammaproteobacteria(100);"Enterobacteriales"(100);Enterobacteriaceae(100);unclassified(87);	"Fusobacteriaceae"(100);Fusobacterium(100);	"Enterobacteriales"(100);Enterobacteriaceae(100);
-0.04	131	62	Root(100);Bacteria(100);"Proteobacteria"(100);Betaproteobacteria(100);Burkholderiales(100);Comamonadaceae(99);Roseateles(99);	Root(100);Bacteria(100);"Actinobacteria"(100);Actinobacteria(100);Actinomycetales(100);unclassified(99);unclassified(99);	Comamonadaceae(99);Roseateles(99);	Actinobacteria(100);Actinomycetales(100);
0.04	137	70	Root(100);Bacteria(100);"Proteobacteria"(100);Betaproteobacteria(100);Neisseriales(100);Neisseriaceae(100);Stenoxybacter(69);	Root(100);Bacteria(100);"Actinobacteria"(100);Actinobacteria(100);Actinomycetales(100);unclassified(100);unclassified(100);	Neisseriaceae(100);Stenoxybacter(69);	Actinobacteria(100);Actinomycetales(100);
0.04	1	19	Root(100);Bacteria(100);"Actinobacteria"(100);Actinobacteria(100);Actinomycetales(100);Propionibacteriaceae(100);Propionibacterium(100);	Root(100);Bacteria(100);"Proteobacteria"(100);Gammaproteobacteria(100);Pasteurellales(100);Pasteurellaceae(100);unclassified(100);	Propionibacteriaceae(100);Propionibacterium(100);	Pasteurellales(100);Pasteurellaceae(100);
-0.04	86	14	Root(100);Bacteria(100);Cyanobacteria(100);Cyanobacteria(100);Chloroplast(100);Streptophyta(100);unclassified(100);	Root(100);Bacteria(100);"Actinobacteria"(100);Actinobacteria(100);Actinomycetales(100);Actinomycetaceae(100);Actinomyces(100);	Chloroplast(100);Streptophyta(100);	Actinomycetaceae(100);Actinomyces(100);
-0.04	64	226	Root(100);Bacteria(100);"Firmicutes"(100);"Clostridia"(100);Clostridiales(100);Incertae_Sedis_XI(100);Peptoniphilus(100);	Root(100);Bacteria(100);"Firmicutes"(100);"Clostridia"(100);Clostridiales(100);"Peptostreptococcaceae"(100);Sporacetigenium(100);	Incertae_Sedis_XI(100);Peptoniphilus(100);	"Peptostreptococcaceae"(100);Sporacetigenium(100);
-0.04	64	17	Root(100);Bacteria(100);"Firmicutes"(100);"Clostridia"(100);Clostridiales(100);Incertae_Sedis_XI(100);Peptoniphilus(100);	Root(100);Bacteria(100);"Bacteroidetes"(100);"Bacteroidia"(100);"Bacteroidales"(100);Bacteroidaceae(100);Bacteroides(100);	Incertae_Sedis_XI(100);Peptoniphilus(100);	Bacteroidaceae(100);Bacteroides(100);
-0.04	86	8	Root(100);Bacteria(100);Cyanobacteria(100);Cyanobacteria(100);Chloroplast(100);Streptophyta(100);unclassified(100);	Root(100);Bacteria(100);"Proteobacteria"(100);Betaproteobacteria(100);Neisseriales(100);Neisseriaceae(100);Neisseria(95);	Chloroplast(100);Streptophyta(100);	Neisseriaceae(100);Neisseria(95);
-0.04	86	169	Root(100);Bacteria(100);Cyanobacteria(100);Cyanobacteria(100);Chloroplast(100);Streptophyta(100);unclassified(100);	Root(100);Bacteria(100);"Proteobacteria"(100);Epsilonproteobacteria(100);Campylobacterales(100);Campylobacteraceae(100);Campylobacter(100);	Chloroplast(100);Streptophyta(100);	Campylobacteraceae(100);Campylobacter(100);
-0.04	101	17	Root(100);Bacteria(100);"Actinobacteria"(100);Actinobacteria(100);Actinomycetales(100);Corynebacteriaceae(100);Corynebacterium(100);	Root(100);Bacteria(100);"Bacteroidetes"(100);"Bacteroidia"(100);"Bacteroidales"(100);Bacteroidaceae(100);Bacteroides(100);	Corynebacteriaceae(100);Corynebacterium(100);	Bacteroidaceae(100);Bacteroides(100);
-0.04	49	3	Root(100);Bacteria(100);"Proteobacteria"(100);Gammaproteobacteria(100);Pseudomonadales(100);Moraxellaceae(100);Moraxella(100);	Root(100);Bacteria(100);"Firmicutes"(100);"Bacilli"(100);"Lactobacillales"(100);Lactobacillaceae(100);Lactobacillus(100);	Moraxellaceae(100);Moraxella(100);	Lactobacillaceae(100);Lactobacillus(100);
-0.04	3	7	Root(100);Bacteria(100);"Firmicutes"(100);"Bacilli"(100);"Lactobacillales"(100);Lactobacillaceae(100);Lactobacillus(100);	Root(100);Bacteria(100);"Bacteroidetes"(100);"Bacteroidia"(100);"Bacteroidales"(100);"Porphyromonadaceae"(100);Porphyromonas(100);	Lactobacillaceae(100);Lactobacillus(100);	"Porphyromonadaceae"(100);Porphyromonas(100);
-0.04	85	3	Root(100);Bacteria(100);"Proteobacteria"(100);Betaproteobacteria(100);Neisseriales(100);Neisseriaceae(100);unclassified(100);	Root(100);Bacteria(100);"Firmicutes"(100);"Bacilli"(100);"Lactobacillales"(100);Lactobacillaceae(100);Lactobacillus(100);	Neisseriales(100);Neisseriaceae(100);	Lactobacillaceae(100);Lactobacillus(100);
-0.04	49	123	Root(100);Bacteria(100);"Proteobacteria"(100);Gammaproteobacteria(100);Pseudomonadales(100);Moraxellaceae(100);Moraxella(100);	Root(100);Bacteria(100);"Firmicutes"(100);"Clostridia"(100);Clostridiales(100);unclassified(99);unclassified(99);	Moraxellaceae(100);Moraxella(100);	"Clostridia"(100);Clostridiales(100);
-0.04	49	226	Root(100);Bacteria(100);"Proteobacteria"(100);Gammaproteobacteria(100);Pseudomonadales(100);Moraxellaceae(100);Moraxella(100);	Root(100);Bacteria(100);"Firmicutes"(100);"Clostridia"(100);Clostridiales(100);"Peptostreptococcaceae"(100);Sporacetigenium(100);	Moraxellaceae(100);Moraxella(100);	"Peptostreptococcaceae"(100);Sporacetigenium(100);
-0.04	169	70	Root(100);Bacteria(100);"Proteobacteria"(100);Epsilonproteobacteria(100);Campylobacterales(100);Campylobacteraceae(100);Campylobacter(100);	Root(100);Bacteria(100);"Actinobacteria"(100);Actinobacteria(100);Actinomycetales(100);unclassified(100);unclassified(100);	Campylobacteraceae(100);Campylobacter(100);	Actinobacteria(100);Actinomycetales(100);
-0.04	66	9	Root(100);Bacteria(100);"Firmicutes"(100);"Clostridia"(100);Clostridiales(100);Veillonellaceae(100);Dialister(100);	Root(100);Bacteria(100);"Fusobacteria"(100);"Fusobacteria"(100);"Fusobacteriales"(100);"Fusobacteriaceae"(100);Fusobacterium(100);	Veillonellaceae(100);Dialister(100);	"Fusobacteriaceae"(100);Fusobacterium(100);
-0.04	91	419	Root(100);Bacteria(100);"Actinobacteria"(100);Actinobacteria(100);Actinomycetales(100);Corynebacteriaceae(100);Corynebacterium(100);	Root(100);Bacteria(100);"Firmicutes"(100);"Bacilli"(100);Bacillales(100);"Staphylococcaceae"(100);Staphylococcus(99);	Corynebacteriaceae(100);Corynebacterium(100);	"Staphylococcaceae"(100);Staphylococcus(99);
-0.04	66	86	Root(100);Bacteria(100);"Firmicutes"(100);"Clostridia"(100);Clostridiales(100);Veillonellaceae(100);Dialister(100);	Root(100);Bacteria(100);Cyanobacteria(100);Cyanobacteria(100);Chloroplast(100);Streptophyta(100);unclassified(100);	Veillonellaceae(100);Dialister(100);	Chloroplast(100);Streptophyta(100);
-0.04	86	16	Root(100);Bacteria(100);Cyanobacteria(100);Cyanobacteria(100);Chloroplast(100);Streptophyta(100);unclassified(100);	Root(100);Bacteria(100);"Proteobacteria"(100);Gammaproteobacteria(100);Pasteurellales(100);Pasteurellaceae(100);unclassified(100);	Chloroplast(100);Streptophyta(100);	Pasteurellales(100);Pasteurellaceae(100);
-0.04	66	101	Root(100);Bacteria(100);"Firmicutes"(100);"Clostridia"(100);Clostridiales(100);Veillonellaceae(100);Dialister(100);	Root(100);Bacteria(100);"Actinobacteria"(100);Actinobacteria(100);Actinomycetales(100);Corynebacteriaceae(100);Corynebacterium(100);	Veillonellaceae(100);Dialister(100);	Corynebacteriaceae(100);Corynebacterium(100);
0.04	64	19	Root(100);Bacteria(100);"Firmicutes"(100);"Clostridia"(100);Clostridiales(100);Incertae_Sedis_XI(100);Peptoniphilus(100);	Root(100);Bacteria(100);"Proteobacteria"(100);Gammaproteobacteria(100);Pasteurellales(100);Pasteurellaceae(100);unclassified(100);	Incertae_Sedis_XI(100);Peptoniphilus(100);	Pasteurellales(100);Pasteurellaceae(100);
-0.04	91	10	Root(100);Bacteria(100);"Actinobacteria"(100);Actinobacteria(100);Actinomycetales(100);Corynebacteriaceae(100);Corynebacterium(100);	Root(100);Bacteria(100);"Bacteroidetes"(100);"Bacteroidia"(100);"Bacteroidales"(100);"Prevotellaceae"(100);Prevotella(100);	Corynebacteriaceae(100);Corynebacterium(100);	"Prevotellaceae"(100);Prevotella(100);
-0.03	49	6	Root(100);Bacteria(100);"Proteobacteria"(100);Gammaproteobacteria(100);Pseudomonadales(100);Moraxellaceae(100);Moraxella(100);	Root(100);Bacteria(100);"Firmicutes"(100);"Bacilli"(100);"Lactobacillales"(100);Streptococcaceae(100);Streptococcus(100);	Moraxellaceae(100);Moraxella(100);	Streptococcaceae(100);Streptococcus(100);
0.03	42	123	Root(100);Bacteria(100);"Firmicutes"(100);"Clostridia"(100);Clostridiales(100);"Ruminococcaceae"(100);unclassified(100);	Root(100);Bacteria(100);"Firmicutes"(100);"Clostridia"(100);Clostridiales(100);unclassified(99);unclassified(99);	Clostridiales(100);"Ruminococcaceae"(100);	"Clostridia"(100);Clostridiales(100);
-0.03	7	91	Root(100);Bacteria(100);"Bacteroidetes"(100);"Bacteroidia"(100);"Bacteroidales"(100);"Porphyromonadaceae"(100);Porphyromonas(100);	Root(100);Bacteria(100);"Actinobacteria"(100);Actinobacteria(100);Actinomycetales(100);Corynebacteriaceae(100);Corynebacterium(100);	"Porphyromonadaceae"(100);Porphyromonas(100);	Corynebacteriaceae(100);Corynebacterium(100);
-0.03	27	40	Root(100);Bacteria(100);"Bacteroidetes"(100);"Bacteroidia"(100);"Bacteroidales"(100);Bacteroidaceae(100);Bacteroides(100);	Root(100);Bacteria(100);"Proteobacteria"(100);Betaproteobacteria(100);Neisseriales(100);Neisseriaceae(100);unclassified(100);	Bacteroidaceae(100);Bacteroides(100);	Neisseriales(100);Neisseriaceae(100);
-0.03	25	64	Root(100);Bacteria(100);"Bacteroidetes"(97);"Bacteroidia"(59);"Bacteroidales"(59);unclassified(59);unclassified(59);	Root(100);Bacteria(100);"Firmicutes"(100);"Clostridia"(100);Clostridiales(100);Incertae_Sedis_XI(100);Peptoniphilus(100);	"Bacteroidia"(59);"Bacteroidales"(59);	Incertae_Sedis_XI(100);Peptoniphilus(100);
-0.03	3	13	Root(100);Bacteria(100);"Firmicutes"(100);"Bacilli"(100);"Lactobacillales"(100);Lactobacillaceae(100);Lactobacillus(100);	Root(100);Bacteria(100);"Firmicutes"(100);"Bacilli"(100);"Lactobacillales"(100);unclassified(98);unclassified(98);	Lactobacillaceae(100);Lactobacillus(100);	"Bacilli"(100);"Lactobacillales"(100);
-0.03	69	12	Root(100);Bacteria(100);"Firmicutes"(100);"Bacilli"(100);"Lactobacillales"(100);"Carnobacteriaceae"(100);Dolosigranulum(100);	Root(100);Bacteria(100);"Actinobacteria"(100);Actinobacteria(100);Actinomycetales(100);Corynebacteriaceae(100);Corynebacterium(100);	"Carnobacteriaceae"(100);Dolosigranulum(100);	Corynebacteriaceae(100);Corynebacterium(100);
-0.03	176	85	Root(100);Bacteria(100);"Firmicutes"(100);"Clostridia"(100);Clostridiales(100);Incertae_Sedis_XI(100);Anaerococcus(100);	Root(100);Bacteria(100);"Proteobacteria"(100);Betaproteobacteria(100);Neisseriales(100);Neisseriaceae(100);unclassified(100);	Incertae_Sedis_XI(100);Anaerococcus(100);	Neisseriales(100);Neisseriaceae(100);
-0.03	137	103	Root(100);Bacteria(100);"Proteobacteria"(100);Betaproteobacteria(100);Neisseriales(100);Neisseriaceae(100);Stenoxybacter(69);	Root(100);Bacteria(100);"Firmicutes"(100);"Clostridia"(100);Clostridiales(100);Incertae_Sedis_XI(100);Finegoldia(100);	Neisseriaceae(100);Stenoxybacter(69);	Incertae_Sedis_XI(100);Finegoldia(100);
-0.03	40	17	Root(100);Bacteria(100);"Proteobacteria"(100);Betaproteobacteria(100);Neisseriales(100);Neisseriaceae(100);unclassified(100);	Root(100);Bacteria(100);"Bacteroidetes"(100);"Bacteroidia"(100);"Bacteroidales"(100);Bacteroidaceae(100);Bacteroides(100);	Neisseriales(100);Neisseriaceae(100);	Bacteroidaceae(100);Bacteroides(100);
-0.03	49	8	Root(100);Bacteria(100);"Proteobacteria"(100);Gammaproteobacteria(100);Pseudomonadales(100);Moraxellaceae(100);Moraxella(100);	Root(100);Bacteria(100);"Proteobacteria"(100);Betaproteobacteria(100);Neisseriales(100);Neisseriaceae(100);Neisseria(95);	Moraxellaceae(100);Moraxella(100);	Neisseriaceae(100);Neisseria(95);
-0.03	16	111	Root(100);Bacteria(100);"Proteobacteria"(100);Gammaproteobacteria(100);Pasteurellales(100);Pasteurellaceae(100);unclassified(100);	Root(100);Bacteria(100);"Proteobacteria"(100);Gammaproteobacteria(100);"Enterobacteriales"(100);Enterobacteriaceae(100);unclassified(87);	Pasteurellales(100);Pasteurellaceae(100);	"Enterobacteriales"(100);Enterobacteriaceae(100);
0.03	131	394	Root(100);Bacteria(100);"Proteobacteria"(100);Betaproteobacteria(100);Burkholderiales(100);Comamonadaceae(99);Roseateles(99);	Root(100);Bacteria(100);"Firmicutes"(100);"Clostridia"(100);Clostridiales(100);Incertae_Sedis_XI(100);Anaerococcus(100);	Comamonadaceae(99);Roseateles(99);	Incertae_Sedis_XI(100);Anaerococcus(100);
-0.03	69	31	Root(100);Bacteria(100);"Firmicutes"(100);"Bacilli"(100);"Lactobacillales"(100);"Carnobacteriaceae"(100);Dolosigranulum(100);	Root(100);Bacteria(100);"Bacteroidetes"(100);"Bacteroidia"(100);"Bacteroidales"(100);Bacteroidaceae(100);Bacteroides(100);	"Carnobacteriaceae"(100);Dolosigranulum(100);	Bacteroidaceae(100);Bacteroides(100);
-0.03	137	8	Root(100);Bacteria(100);"Proteobacteria"(100);Betaproteobacteria(100);Neisseriales(100);Neisseriaceae(100);Stenoxybacter(69);	Root(100);Bacteria(100);"Proteobacteria"(100);Betaproteobacteria(100);Neisseriales(100);Neisseriaceae(100);Neisseria(95);	Neisseriaceae(100);Stenoxybacter(69);	Neisseriaceae(100);Neisseria(95);
0.03	5	9	Root(100);Bacteria(100);"Firmicutes"(100);"Bacilli"(100);Bacillales(100);"Staphylococcaceae"(99);Staphylococcus(99);	Root(100);Bacteria(100);"Fusobacteria"(100);"Fusobacteria"(100);"Fusobacteriales"(100);"Fusobacteriaceae"(100);Fusobacterium(100);	"Staphylococcaceae"(99);Staphylococcus(99);	"Fusobacteriaceae"(100);Fusobacterium(100);
0.03	2	10	Root(100);Bacteria(100);"Firmicutes"(100);"Bacilli"(100);"Lactobacillales"(100);Streptococcaceae(100);Streptococcus(100);	Root(100);Bacteria(100);"Bacteroidetes"(100);"Bacteroidia"(100);"Bacteroidales"(100);"Prevotellaceae"(100);Prevotella(100);	Streptococcaceae(100);Streptococcus(100);	"Prevotellaceae"(100);Prevotella(100);
-0.03	40	16	Root(100);Bacteria(100);"Proteobacteria"(100);Betaproteobacteria(100);Neisseriales(100);Neisseriaceae(100);unclassified(100);	Root(100);Bacteria(100);"Proteobacteria"(100);Gammaproteobacteria(100);Pasteurellales(100);Pasteurellaceae(100);unclassified(100);	Neisseriales(100);Neisseriaceae(100);	Pasteurellales(100);Pasteurellaceae(100);
-0.03	42	70	Root(100);Bacteria(100);"Firmicutes"(100);"Clostridia"(100);Clostridiales(100);"Ruminococcaceae"(100);unclassified(100);	Root(100);Bacteria(100);"Actinobacteria"(100);Actinobacteria(100);Actinomycetales(100);unclassified(100);unclassified(100);	Clostridiales(100);"Ruminococcaceae"(100);	Actinobacteria(100);Actinomycetales(100);
-0.03	3	111	Root(100);Bacteria(100);"Firmicutes"(100);"Bacilli"(100);"Lactobacillales"(100);Lactobacillaceae(100);Lactobacillus(100);	Root(100);Bacteria(100);"Proteobacteria"(100);Gammaproteobacteria(100);"Enterobacteriales"(100);Enterobacteriaceae(100);unclassified(87);	Lactobacillaceae(100);Lactobacillus(100);	"Enterobacteriales"(100);Enterobacteriaceae(100);
0.03	394	21	Root(100);Bacteria(100);"Firmicutes"(100);"Clostridia"(100);Clostridiales(100);Incertae_Sedis_XI(100);Anaerococcus(100);	Root(100);Bacteria(100);"Proteobacteria"(100);Betaproteobacteria(100);Neisseriales(100);Neisseriaceae(100);Neisseria(69);	Incertae_Sedis_XI(100);Anaerococcus(100);	Neisseriaceae(100);Neisseria(69);
-0.03	335	86	Root(100);Bacteria(100);"Firmicutes"(100);"Clostridia"(100);Clostridiales(100);unclassified(99);unclassified(99);	Root(100);Bacteria(100);Cyanobacteria(100);Cyanobacteria(100);Chloroplast(100);Streptophyta(100);unclassified(100);	"Clostridia"(100);Clostridiales(100);	Chloroplast(100);Streptophyta(100);
-0.03	49	188	Root(100);Bacteria(100);"Proteobacteria"(100);Gammaproteobacteria(100);Pseudomonadales(100);Moraxellaceae(100);Moraxella(100);	Root(100);Bacteria(100);"Actinobacteria"(100);Actinobacteria(100);Actinomycetales(100);Corynebacteriaceae(100);Corynebacterium(100);	Moraxellaceae(100);Moraxella(100);	Corynebacteriaceae(100);Corynebacterium(100);
0.03	142	70	Root(100);Bacteria(100);"Firmicutes"(100);"Clostridia"(100);Clostridiales(100);Incertae_Sedis_XI(100);Anaerococcus(100);	Root(100);Bacteria(100);"Actinobacteria"(100);Actinobacteria(100);Actinomycetales(100);unclassified(100);unclassified(100);	Incertae_Sedis_XI(100);Anaerococcus(100);	Actinobacteria(100);Actinomycetales(100);
-0.03	394	18	Root(100);Bacteria(100);"Firmicutes"(100);"Clostridia"(100);Clostridiales(100);Incertae_Sedis_XI(100);Anaerococcus(100);	Root(100);Bacteria(100);"Actinobacteria"(100);Actinobacteria(100);Actinomycetales(100);Micrococcaceae(100);unclassified(97);	Incertae_Sedis_XI(100);Anaerococcus(100);	Actinomycetales(100);Micrococcaceae(100);
0.03	91	12	Root(100);Bacteria(100);"Actinobacteria"(100);Actinobacteria(100);Actinomycetales(100);Corynebacteriaceae(100);Corynebacterium(100);	Root(100);Bacteria(100);"Actinobacteria"(100);Actinobacteria(100);Actinomycetales(100);Corynebacteriaceae(100);Corynebacterium(100);	Corynebacteriaceae(100);Corynebacterium(100);	Corynebacteriaceae(100);Corynebacterium(100);
-0.03	7	419	Root(100);Bacteria(100);"Bacteroidetes"(100);"Bacteroidia"(100);"Bacteroidales"(100);"Porphyromonadaceae"(100);Porphyromonas(100);	Root(100);Bacteria(100);"Firmicutes"(100);"Bacilli"(100);Bacillales(100);"Staphylococcaceae"(100);Staphylococcus(99);	"Porphyromonadaceae"(100);Porphyromonas(100);	"Staphylococcaceae"(100);Staphylococcus(99);
-0.03	40	11	Root(100);Bacteria(100);"Proteobacteria"(100);Betaproteobacteria(100);Neisseriales(100);Neisseriaceae(100);unclassified(100);	Root(100);Bacteria(100);"Firmicutes"(100);"Bacilli"(100);Bacillales(100);"Staphylococcaceae"(100);Gemella(100);	Neisseriales(100);Neisseriaceae(100);	"Staphylococcaceae"(100);Gemella(100);
-0.03	114	19	Root(100);Bacteria(100);"Bacteroidetes"(100);"Bacteroidia"(100);"Bacteroidales"(100);"Prevotellaceae"(100);Prevotella(100);	Root(100);Bacteria(100);"Proteobacteria"(100);Gammaproteobacteria(100);Pasteurellales(100);Pasteurellaceae(100);unclassified(100);	"Prevotellaceae"(100);Prevotella(100);	Pasteurellales(100);Pasteurellaceae(100);
-0.03	27	188	Root(100);Bacteria(100);"Bacteroidetes"(100);"Bacteroidia"(100);"Bacteroidales"(100);Bacteroidaceae(100);Bacteroides(100);	Root(100);Bacteria(100);"Actinobacteria"(100);Actinobacteria(100);Actinomycetales(100);Corynebacteriaceae(100);Corynebacterium(100);	Bacteroidaceae(100);Bacteroides(100);	Corynebacteriaceae(100);Corynebacterium(100);
-0.03	5	19	Root(100);Bacteria(100);"Firmicutes"(100);"Bacilli"(100);Bacillales(100);"Staphylococcaceae"(99);Staphylococcus(99);	Root(100);Bacteria(100);"Proteobacteria"(100);Gammaproteobacteria(100);Pasteurellales(100);Pasteurellaceae(100);unclassified(100);	"Staphylococcaceae"(99);Staphylococcus(99);	Pasteurellales(100);Pasteurellaceae(100);
0.03	8	69	Root(100);Bacteria(100);"Proteobacteria"(100);Betaproteobacteria(100);Neisseriales(100);Neisseriaceae(100);Neisseria(95);	Root(100);Bacteria(100);"Firmicutes"(100);"Bacilli"(100);"Lactobacillales"(100);"Carnobacteriaceae"(100);Dolosigranulum(100);	Neisseriaceae(100);Neisseria(95);	"Carnobacteriaceae"(100);Dolosigranulum(100);
-0.03	85	16	Root(100);Bacteria(100);"Proteobacteria"(100);Betaproteobacteria(100);Neisseriales(100);Neisseriaceae(100);unclassified(100);	Root(100);Bacteria(100);"Proteobacteria"(100);Gammaproteobacteria(100);Pasteurellales(100);Pasteurellaceae(100);unclassified(100);	Neisseriales(100);Neisseriaceae(100);	Pasteurellales(100);Pasteurellaceae(100);
-0.03	137	13	Root(100);Bacteria(100);"Proteobacteria"(100);Betaproteobacteria(100);Neisseriales(100);Neisseriaceae(100);Stenoxybacter(69);	Root(100);Bacteria(100);"Firmicutes"(100);"Bacilli"(100);"Lactobacillales"(100);unclassified(98);unclassified(98);	Neisseriaceae(100);Stenoxybacter(69);	"Bacilli"(100);"Lactobacillales"(100);
-0.03	59	18	Root(100);Bacteria(100);"Bacteroidetes"(100);"Bacteroidia"(100);"Bacteroidales"(100);"Porphyromonadaceae"(100);Parabacteroides(100);	Root(100);Bacteria(100);"Actinobacteria"(100);Actinobacteria(100);Actinomycetales(100);Micrococcaceae(100);unclassified(97);	"Porphyromonadaceae"(100);Parabacteroides(100);	Actinomycetales(100);Micrococcaceae(100);
-0.03	27	13	Root(100);Bacteria(100);"Bacteroidetes"(100);"Bacteroidia"(100);"Bacteroidales"(100);Bacteroidaceae(100);Bacteroides(100);	Root(100);Bacteria(100);"Firmicutes"(100);"Bacilli"(100);"Lactobacillales"(100);unclassified(98);unclassified(98);	Bacteroidaceae(100);Bacteroides(100);	"Bacilli"(100);"Lactobacillales"(100);
-0.03	1	2	Root(100);Bacteria(100);"Actinobacteria"(100);Actinobacteria(100);Actinomycetales(100);Propionibacteriaceae(100);Propionibacterium(100);	Root(100);Bacteria(100);"Firmicutes"(100);"Bacilli"(100);"Lactobacillales"(100);Streptococcaceae(100);Streptococcus(100);	Propionibacteriaceae(100);Propionibacterium(100);	Streptococcaceae(100);Streptococcus(100);
-0.03	3	14	Root(100);Bacteria(100);"Firmicutes"(100);"Bacilli"(100);"Lactobacillales"(100);Lactobacillaceae(100);Lactobacillus(100);	Root(100);Bacteria(100);"Actinobacteria"(100);Actinobacteria(100);Actinomycetales(100);Actinomycetaceae(100);Actinomyces(100);	Lactobacillaceae(100);Lactobacillus(100);	Actinomycetaceae(100);Actinomyces(100);
0.03	5	13	Root(100);Bacteria(100);"Firmicutes"(100);"Bacilli"(100);Bacillales(100);"Staphylococcaceae"(99);Staphylococcus(99);	Root(100);Bacteria(100);"Firmicutes"(100);"Bacilli"(100);"Lactobacillales"(100);unclassified(98);unclassified(98);	"Staphylococcaceae"(99);Staphylococcus(99);	"Bacilli"(100);"Lactobacillales"(100);
-0.03	335	27	Root(100);Bacteria(100);"Firmicutes"(100);"Clostridia"(100);Clostridiales(100);unclassified(99);unclassified(99);	Root(100);Bacteria(100);"Bacteroidetes"(100);"Bacteroidia"(100);"Bacteroidales"(100);Bacteroidaceae(100);Bacteroides(100);	"Clostridia"(100);Clostridiales(100);	Bacteroidaceae(100);Bacteroides(100);
-0.03	142	169	Root(100);Bacteria(100);"Firmicutes"(100);"Clostridia"(100);Clostridiales(100);Incertae_Sedis_XI(100);Anaerococcus(100);	Root(100);Bacteria(100);"Proteobacteria"(100);Epsilonproteobacteria(100);Campylobacterales(100);Campylobacteraceae(100);Campylobacter(100);	Incertae_Sedis_XI(100);Anaerococcus(100);	Campylobacteraceae(100);Campylobacter(100);
-0.03	394	70	Root(100);Bacteria(100);"Firmicutes"(100);"Clostridia"(100);Clostridiales(100);Incertae_Sedis_XI(100);Anaerococcus(100);	Root(100);Bacteria(100);"Actinobacteria"(100);Actinobacteria(100);Actinomycetales(100);unclassified(100);unclassified(100);	Incertae_Sedis_XI(100);Anaerococcus(100);	Actinobacteria(100);Actinomycetales(100);
0.03	223	1	Root(100);Bacteria(100);"Firmicutes"(100);"Bacilli"(100);"Lactobacillales"(100);Streptococcaceae(100);Lactococcus(100);	Root(100);Bacteria(100);"Actinobacteria"(100);Actinobacteria(100);Actinomycetales(100);Propionibacteriaceae(100);Propionibacterium(100);	Streptococcaceae(100);Lactococcus(100);	Propionibacteriaceae(100);Propionibacterium(100);
-0.03	21	353	Root(100);Bacteria(100);"Proteobacteria"(100);Betaproteobacteria(100);Neisseriales(100);Neisseriaceae(100);Neisseria(69);	Root(100);Bacteria(100);"Bacteroidetes"(100);"Bacteroidia"(100);"Bacteroidales"(100);"Porphyromonadaceae"(100);Porphyromonas(100);	Neisseriaceae(100);Neisseria(69);	"Porphyromonadaceae"(100);Porphyromonas(100);
0.03	142	101	Root(100);Bacteria(100);"Firmicutes"(100);"Clostridia"(100);Clostridiales(100);Incertae_Sedis_XI(100);Anaerococcus(100);	Root(100);Bacteria(100);"Actinobacteria"(100);Actinobacteria(100);Actinomycetales(100);Corynebacteriaceae(100);Corynebacterium(100);	Incertae_Sedis_XI(100);Anaerococcus(100);	Corynebacteriaceae(100);Corynebacterium(100);
-0.03	226	101	Root(100);Bacteria(100);"Firmicutes"(100);"Clostridia"(100);Clostridiales(100);"Peptostreptococcaceae"(100);Sporacetigenium(100);	Root(100);Bacteria(100);"Actinobacteria"(100);Actinobacteria(100);Actinomycetales(100);Corynebacteriaceae(100);Corynebacterium(100);	"Peptostreptococcaceae"(100);Sporacetigenium(100);	Corynebacteriaceae(100);Corynebacterium(100);
-0.03	137	3	Root(100);Bacteria(100);"Proteobacteria"(100);Betaproteobacteria(100);Neisseriales(100);Neisseriaceae(100);Stenoxybacter(69);	Root(100);Bacteria(100);"Firmicutes"(100);"Bacilli"(100);"Lactobacillales"(100);Lactobacillaceae(100);Lactobacillus(100);	Neisseriaceae(100);Stenoxybacter(69);	Lactobacillaceae(100);Lactobacillus(100);
-0.03	86	18	Root(100);Bacteria(100);Cyanobacteria(100);Cyanobacteria(100);Chloroplast(100);Streptophyta(100);unclassified(100);	Root(100);Bacteria(100);"Actinobacteria"(100);Actinobacteria(100);Actinomycetales(100);Micrococcaceae(100);unclassified(97);	Chloroplast(100);Streptophyta(100);	Actinomycetales(100);Micrococcaceae(100);
0.03	188	16	Root(100);Bacteria(100);"Actinobacteria"(100);Actinobacteria(100);Actinomycetales(100);Corynebacteriaceae(100);Corynebacterium(100);	Root(100);Bacteria(100);"Proteobacteria"(100);Gammaproteobacteria(100);Pasteurellales(100);Pasteurellaceae(100);unclassified(100);	Corynebacteriaceae(100);Corynebacterium(100);	Pasteurellales(100);Pasteurellaceae(100);
-0.03	137	27	Root(100);Bacteria(100);"Proteobacteria"(100);Betaproteobacteria(100);Neisseriales(100);Neisseriaceae(100);Stenoxybacter(69);	Root(100);Bacteria(100);"Bacteroidetes"(100);"Bacteroidia"(100);"Bacteroidales"(100);Bacteroidaceae(100);Bacteroides(100);	Neisseriaceae(100);Stenoxybacter(69);	Bacteroidaceae(100);Bacteroides(100);
-0.03	40	14	Root(100);Bacteria(100);"Proteobacteria"(100);Betaproteobacteria(100);Neisseriales(100);Neisseriaceae(100);unclassified(100);	Root(100);Bacteria(100);"Actinobacteria"(100);Actinobacteria(100);Actinomycetales(100);Actinomycetaceae(100);Actinomyces(100);	Neisseriales(100);Neisseriaceae(100);	Actinomycetaceae(100);Actinomyces(100);
-0.03	40	31	Root(100);Bacteria(100);"Proteobacteria"(100);Betaproteobacteria(100);Neisseriales(100);Neisseriaceae(100);unclassified(100);	Root(100);Bacteria(100);"Bacteroidetes"(100);"Bacteroidia"(100);"Bacteroidales"(100);Bacteroidaceae(100);Bacteroides(100);	Neisseriales(100);Neisseriaceae(100);	Bacteroidaceae(100);Bacteroides(100);
-0.03	169	69	Root(100);Bacteria(100);"Proteobacteria"(100);Epsilonproteobacteria(100);Campylobacterales(100);Campylobacteraceae(100);Campylobacter(100);	Root(100);Bacteria(100);"Firmicutes"(100);"Bacilli"(100);"Lactobacillales"(100);"Carnobacteriaceae"(100);Dolosigranulum(100);	Campylobacteraceae(100);Campylobacter(100);	"Carnobacteriaceae"(100);Dolosigranulum(100);
-0.03	114	70	Root(100);Bacteria(100);"Bacteroidetes"(100);"Bacteroidia"(100);"Bacteroidales"(100);"Prevotellaceae"(100);Prevotella(100);	Root(100);Bacteria(100);"Actinobacteria"(100);Actinobacteria(100);Actinomycetales(100);unclassified(100);unclassified(100);	"Prevotellaceae"(100);Prevotella(100);	Actinobacteria(100);Actinomycetales(100);
-0.03	86	142	Root(100);Bacteria(100);Cyanobacteria(100);Cyanobacteria(100);Chloroplast(100);Streptophyta(100);unclassified(100);	Root(100);Bacteria(100);"Firmicutes"(100);"Clostridia"(100);Clostridiales(100);Incertae_Sedis_XI(100);Anaerococcus(100);	Chloroplast(100);Streptophyta(100);	Incertae_Sedis_XI(100);Anaerococcus(100);
-0.03	69	419	Root(100);Bacteria(100);"Firmicutes"(100);"Bacilli"(100);"Lactobacillales"(100);"Carnobacteriaceae"(100);Dolosigranulum(100);	Root(100);Bacteria(100);"Firmicutes"(100);"Bacilli"(100);Bacillales(100);"Staphylococcaceae"(100);Staphylococcus(99);	"Carnobacteriaceae"(100);Dolosigranulum(100);	"Staphylococcaceae"(100);Staphylococcus(99);
-0.03	131	69	Root(100);Bacteria(100);"Proteobacteria"(100);Betaproteobacteria(100);Burkholderiales(100);Comamonadaceae(99);Roseateles(99);	Root(100);Bacteria(100);"Firmicutes"(100);"Bacilli"(100);"Lactobacillales"(100);"Carnobacteriaceae"(100);Dolosigranulum(100);	Comamonadaceae(99);Roseateles(99);	"Carnobacteriaceae"(100);Dolosigranulum(100);
-0.03	69	58	Root(100);Bacteria(100);"Firmicutes"(100);"Bacilli"(100);"Lactobacillales"(100);"Carnobacteriaceae"(100);Dolosigranulum(100);	Root(100);Bacteria(100);"Proteobacteria"(100);Gammaproteobacteria(100);Pseudomonadales(100);Moraxellaceae(100);Acinetobacter(100);	"Carnobacteriaceae"(100);Dolosigranulum(100);	Moraxellaceae(100);Acinetobacter(100);
-0.03	40	8	Root(100);Bacteria(100);"Proteobacteria"(100);Betaproteobacteria(100);Neisseriales(100);Neisseriaceae(100);unclassified(100);	Root(100);Bacteria(100);"Proteobacteria"(100);Betaproteobacteria(100);Neisseriales(100);Neisseriaceae(100);Neisseria(95);	Neisseriales(100);Neisseriaceae(100);	Neisseriaceae(100);Neisseria(95);
-0.03	176	86	Root(100);Bacteria(100);"Firmicutes"(100);"Clostridia"(100);Clostridiales(100);Incertae_Sedis_XI(100);Anaerococcus(100);	Root(100);Bacteria(100);Cyanobacteria(100);Cyanobacteria(100);Chloroplast(100);Streptophyta(100);unclassified(100);	Incertae_Sedis_XI(100);Anaerococcus(100);	Chloroplast(100);Streptophyta(100);
0.03	6	38	Root(100);Bacteria(100);"Firmicutes"(100);"Bacilli"(100);"Lactobacillales"(100);Streptococcaceae(100);Streptococcus(100);	Root(100);Bacteria(100);"Bacteroidetes"(100);"Bacteroidia"(100);"Bacteroidales"(100);"Porphyromonadaceae"(100);Parabacteroides(69);	Streptococcaceae(100);Streptococcus(100);	"Porphyromonadaceae"(100);Parabacteroides(69);
-0.03	14	62	Root(100);Bacteria(100);"Actinobacteria"(100);Actinobacteria(100);Actinomycetales(100);Actinomycetaceae(100);Actinomyces(100);	Root(100);Bacteria(100);"Actinobacteria"(100);Actinobacteria(100);Actinomycetales(100);unclassified(99);unclassified(99);	Actinomycetaceae(100);Actinomyces(100);	Actinobacteria(100);Actinomycetales(100);
-0.03	21	42	Root(100);Bacteria(100);"Proteobacteria"(100);Betaproteobacteria(100);Neisseriales(100);Neisseriaceae(100);Neisseria(69);	Root(100);Bacteria(100);"Firmicutes"(100);"Clostridia"(100);Clostridiales(100);"Ruminococcaceae"(100);unclassified(100);	Neisseriaceae(100);Neisseria(69);	Clostridiales(100);"Ruminococcaceae"(100);
-0.03	27	19	Root(100);Bacteria(100);"Bacteroidetes"(100);"Bacteroidia"(100);"Bacteroidales"(100);Bacteroidaceae(100);Bacteroides(100);	Root(100);Bacteria(100);"Proteobacteria"(100);Gammaproteobacteria(100);Pasteurellales(100);Pasteurellaceae(100);unclassified(100);	Bacteroidaceae(100);Bacteroides(100);	Pasteurellales(100);Pasteurellaceae(100);
-0.03	6	59	Root(100);Bacteria(100);"Firmicutes"(100);"Bacilli"(100);"Lactobacillales"(100);Streptococcaceae(100);Streptococcus(100);	Root(100);Bacteria(100);"Bacteroidetes"(100);"Bacteroidia"(100);"Bacteroidales"(100);"Porphyromonadaceae"(100);Parabacteroides(100);	Streptococcaceae(100);Streptococcus(100);	"Porphyromonadaceae"(100);Parabacteroides(100);
-0.03	101	31	Root(100);Bacteria(100);"Actinobacteria"(100);Actinobacteria(100);Actinomycetales(100);Corynebacteriaceae(100);Corynebacterium(100);	Root(100);Bacteria(100);"Bacteroidetes"(100);"Bacteroidia"(100);"Bacteroidales"(100);Bacteroidaceae(100);Bacteroides(100);	Corynebacteriaceae(100);Corynebacterium(100);	Bacteroidaceae(100);Bacteroides(100);
-0.03	13	419	Root(100);Bacteria(100);"Firmicutes"(100);"Bacilli"(100);"Lactobacillales"(100);unclassified(98);unclassified(98);	Root(100);Bacteria(100);"Firmicutes"(100);"Bacilli"(100);Bacillales(100);"Staphylococcaceae"(100);Staphylococcus(99);	"Bacilli"(100);"Lactobacillales"(100);	"Staphylococcaceae"(100);Staphylococcus(99);
-0.03	137	42	Root(100);Bacteria(100);"Proteobacteria"(100);Betaproteobacteria(100);Neisseriales(100);Neisseriaceae(100);Stenoxybacter(69);	Root(100);Bacteria(100);"Firmicutes"(100);"Clostridia"(100);Clostridiales(100);"Ruminococcaceae"(100);unclassified(100);	Neisseriaceae(100);Stenoxybacter(69);	Clostridiales(100);"Ruminococcaceae"(100);
0.03	114	11	Root(100);Bacteria(100);"Bacteroidetes"(100);"Bacteroidia"(100);"Bacteroidales"(100);"Prevotellaceae"(100);Prevotella(100);	Root(100);Bacteria(100);"Firmicutes"(100);"Bacilli"(100);Bacillales(100);"Staphylococcaceae"(100);Gemella(100);	"Prevotellaceae"(100);Prevotella(100);	"Staphylococcaceae"(100);Gemella(100);
-0.03	40	226	Root(100);Bacteria(100);"Proteobacteria"(100);Betaproteobacteria(100);Neisseriales(100);Neisseriaceae(100);unclassified(100);	Root(100);Bacteria(100);"Firmicutes"(100);"Clostridia"(100);Clostridiales(100);"Peptostreptococcaceae"(100);Sporacetigenium(100);	Neisseriales(100);Neisseriaceae(100);	"Peptostreptococcaceae"(100);Sporacetigenium(100);
-0.03	21	5	Root(100);Bacteria(100);"Proteobacteria"(100);Betaproteobacteria(100);Neisseriales(100);Neisseriaceae(100);Neisseria(69);	Root(100);Bacteria(100);"Firmicutes"(100);"Bacilli"(100);Bacillales(100);"Staphylococcaceae"(99);Staphylococcus(99);	Neisseriaceae(100);Neisseria(69);	"Staphylococcaceae"(99);Staphylococcus(99);
-0.03	176	111	Root(100);Bacteria(100);"Firmicutes"(100);"Clostridia"(100);Clostridiales(100);Incertae_Sedis_XI(100);Anaerococcus(100);	Root(100);Bacteria(100);"Proteobacteria"(100);Gammaproteobacteria(100);"Enterobacteriales"(100);Enterobacteriaceae(100);unclassified(87);	Incertae_Sedis_XI(100);Anaerococcus(100);	"Enterobacteriales"(100);Enterobacteriaceae(100);
-0.03	70	14	Root(100);Bacteria(100);"Actinobacteria"(100);Actinobacteria(100);Actinomycetales(100);unclassified(100);unclassified(100);	Root(100);Bacteria(100);"Actinobacteria"(100);Actinobacteria(100);Actinomycetales(100);Actinomycetaceae(100);Actinomyces(100);	Actinobacteria(100);Actinomycetales(100);	Actinomycetaceae(100);Actinomyces(100);
0.03	176	14	Root(100);Bacteria(100);"Firmicutes"(100);"Clostridia"(100);Clostridiales(100);Incertae_Sedis_XI(100);Anaerococcus(100);	Root(100);Bacteria(100);"Actinobacteria"(100);Actinobacteria(100);Actinomycetales(100);Actinomycetaceae(100);Actinomyces(100);	Incertae_Sedis_XI(100);Anaerococcus(100);	Actinomycetaceae(100);Actinomyces(100);
-0.03	85	101	Root(100);Bacteria(100);"Proteobacteria"(100);Betaproteobacteria(100);Neisseriales(100);Neisseriaceae(100);unclassified(100);	Root(100);Bacteria(100);"Actinobacteria"(100);Actinobacteria(100);Actinomycetales(100);Corynebacteriaceae(100);Corynebacterium(100);	Neisseriales(100);Neisseriaceae(100);	Corynebacteriaceae(100);Corynebacterium(100);
-0.03	49	38	Root(100);Bacteria(100);"Proteobacteria"(100);Gammaproteobacteria(100);Pseudomonadales(100);Moraxellaceae(100);Moraxella(100);	Root(100);Bacteria(100);"Bacteroidetes"(100);"Bacteroidia"(100);"Bacteroidales"(100);"Porphyromonadaceae"(100);Parabacteroides(69);	Moraxellaceae(100);Moraxella(100);	"Porphyromonadaceae"(100);Parabacteroides(69);
-0.03	85	10	Root(100);Bacteria(100);"Proteobacteria"(100);Betaproteobacteria(100);Neisseriales(100);Neisseriaceae(100);unclassified(100);	Root(100);Bacteria(100);"Bacteroidetes"(100);"Bacteroidia"(100);"Bacteroidales"(100);"Prevotellaceae"(100);Prevotella(100);	Neisseriales(100);Neisseriaceae(100);	"Prevotellaceae"(100);Prevotella(100);
-0.03	85	13	Root(100);Bacteria(100);"Proteobacteria"(100);Betaproteobacteria(100);Neisseriales(100);Neisseriaceae(100);unclassified(100);	Root(100);Bacteria(100);"Firmicutes"(100);"Bacilli"(100);"Lactobacillales"(100);unclassified(98);unclassified(98);	Neisseriales(100);Neisseriaceae(100);	"Bacilli"(100);"Lactobacillales"(100);
-0.03	86	25	Root(100);Bacteria(100);Cyanobacteria(100);Cyanobacteria(100);Chloroplast(100);Streptophyta(100);unclassified(100);	Root(100);Bacteria(100);"Bacteroidetes"(97);"Bacteroidia"(59);"Bacteroidales"(59);unclassified(59);unclassified(59);	Chloroplast(100);Streptophyta(100);	"Bacteroidia"(59);"Bacteroidales"(59);
-0.03	137	66	Root(100);Bacteria(100);"Proteobacteria"(100);Betaproteobacteria(100);Neisseriales(100);Neisseriaceae(100);Stenoxybacter(69);	Root(100);Bacteria(100);"Firmicutes"(100);"Clostridia"(100);Clostridiales(100);Veillonellaceae(100);Dialister(100);	Neisseriaceae(100);Stenoxybacter(69);	Veillonellaceae(100);Dialister(100);
-0.03	137	353	Root(100);Bacteria(100);"Proteobacteria"(100);Betaproteobacteria(100);Neisseriales(100);Neisseriaceae(100);Stenoxybacter(69);	Root(100);Bacteria(100);"Bacteroidetes"(100);"Bacteroidia"(100);"Bacteroidales"(100);"Porphyromonadaceae"(100);Porphyromonas(100);	Neisseriaceae(100);Stenoxybacter(69);	"Porphyromonadaceae"(100);Porphyromonas(100);
-0.03	8	70	Root(100);Bacteria(100);"Proteobacteria"(100);Betaproteobacteria(100);Neisseriales(100);Neisseriaceae(100);Neisseria(95);	Root(100);Bacteria(100);"Actinobacteria"(100);Actinobacteria(100);Actinomycetales(100);unclassified(100);unclassified(100);	Neisseriaceae(100);Neisseria(95);	Actinobacteria(100);Actinomycetales(100);
-0.03	40	70	Root(100);Bacteria(100);"Proteobacteria"(100);Betaproteobacteria(100);Neisseriales(100);Neisseriaceae(100);unclassified(100);	Root(100);Bacteria(100);"Actinobacteria"(100);Actinobacteria(100);Actinomycetales(100);unclassified(100);unclassified(100);	Neisseriales(100);Neisseriaceae(100);	Actinobacteria(100);Actinomycetales(100);
0.03	66	353	Root(100);Bacteria(100);"Firmicutes"(100);"Clostridia"(100);Clostridiales(100);Veillonellaceae(100);Dialister(100);	Root(100);Bacteria(100);"Bacteroidetes"(100);"Bacteroidia"(100);"Bacteroidales"(100);"Porphyromonadaceae"(100);Porphyromonas(100);	Veillonellaceae(100);Dialister(100);	"Porphyromonadaceae"(100);Porphyromonas(100);
-0.03	85	25	Root(100);Bacteria(100);"Proteobacteria"(100);Betaproteobacteria(100);Neisseriales(100);Neisseriaceae(100);unclassified(100);	Root(100);Bacteria(100);"Bacteroidetes"(97);"Bacteroidia"(59);"Bacteroidales"(59);unclassified(59);unclassified(59);	Neisseriales(100);Neisseriaceae(100);	"Bacteroidia"(59);"Bacteroidales"(59);
-0.03	335	31	Root(100);Bacteria(100);"Firmicutes"(100);"Clostridia"(100);Clostridiales(100);unclassified(99);unclassified(99);	Root(100);Bacteria(100);"Bacteroidetes"(100);"Bacteroidia"(100);"Bacteroidales"(100);Bacteroidaceae(100);Bacteroides(100);	"Clostridia"(100);Clostridiales(100);	Bacteroidaceae(100);Bacteroides(100);
0.03	394	4	Root(100);Bacteria(100);"Firmicutes"(100);"Clostridia"(100);Clostridiales(100);Incertae_Sedis_XI(100);Anaerococcus(100);	Root(100);Bacteria(100);"Firmicutes"(100);"Clostridia"(100);Clostridiales(100);Veillonellaceae(100);Veillonella(95);	Incertae_Sedis_XI(100);Anaerococcus(100);	Veillonellaceae(100);Veillonella(95);
-0.03	27	169	Root(100);Bacteria(100);"Bacteroidetes"(100);"Bacteroidia"(100);"Bacteroidales"(100);Bacteroidaceae(100);Bacteroides(100);	Root(100);Bacteria(100);"Proteobacteria"(100);Epsilonproteobacteria(100);Campylobacterales(100);Campylobacteraceae(100);Campylobacter(100);	Bacteroidaceae(100);Bacteroides(100);	Campylobacteraceae(100);Campylobacter(100);
-0.03	19	419	Root(100);Bacteria(100);"Proteobacteria"(100);Gammaproteobacteria(100);Pasteurellales(100);Pasteurellaceae(100);unclassified(100);	Root(100);Bacteria(100);"Firmicutes"(100);"Bacilli"(100);Bacillales(100);"Staphylococcaceae"(100);Staphylococcus(99);	Pasteurellales(100);Pasteurellaceae(100);	"Staphylococcaceae"(100);Staphylococcus(99);
-0.03	69	38	Root(100);Bacteria(100);"Firmicutes"(100);"Bacilli"(100);"Lactobacillales"(100);"Carnobacteriaceae"(100);Dolosigranulum(100);	Root(100);Bacteria(100);"Bacteroidetes"(100);"Bacteroidia"(100);"Bacteroidales"(100);"Porphyromonadaceae"(100);Parabacteroides(69);	"Carnobacteriaceae"(100);Dolosigranulum(100);	"Porphyromonadaceae"(100);Parabacteroides(69);
0.03	7	69	Root(100);Bacteria(100);"Bacteroidetes"(100);"Bacteroidia"(100);"Bacteroidales"(100);"Porphyromonadaceae"(100);Porphyromonas(100);	Root(100);Bacteria(100);"Firmicutes"(100);"Bacilli"(100);"Lactobacillales"(100);"Carnobacteriaceae"(100);Dolosigranulum(100);	"Porphyromonadaceae"(100);Porphyromonas(100);	"Carnobacteriaceae"(100);Dolosigranulum(100);
0.03	4	226	Root(100);Bacteria(100);"Firmicutes"(100);"Clostridia"(100);Clostridiales(100);Veillonellaceae(100);Veillonella(95);	Root(100);Bacteria(100);"Firmicutes"(100);"Clostridia"(100);Clostridiales(100);"Peptostreptococcaceae"(100);Sporacetigenium(100);	Veillonellaceae(100);Veillonella(95);	"Peptostreptococcaceae"(100);Sporacetigenium(100);
0.03	86	19	Root(100);Bacteria(100);Cyanobacteria(100);Cyanobacteria(100);Chloroplast(100);Streptophyta(100);unclassified(100);	Root(100);Bacteria(100);"Proteobacteria"(100);Gammaproteobacteria(100);Pasteurellales(100);Pasteurellaceae(100);unclassified(100);	Chloroplast(100);Streptophyta(100);	Pasteurellales(100);Pasteurellaceae(100);
-0.03	25	40	Root(100);Bacteria(100);"Bacteroidetes"(97);"Bacteroidia"(59);"Bacteroidales"(59);unclassified(59);unclassified(59);	Root(100);Bacteria(100);"Proteobacteria"(100);Betaproteobacteria(100);Neisseriales(100);Neisseriaceae(100);unclassified(100);	"Bacteroidia"(59);"Bacteroidales"(59);	Neisseriales(100);Neisseriaceae(100);
-0.03	5	101	Root(100);Bacteria(100);"Firmicutes"(100);"Bacilli"(100);Bacillales(100);"Staphylococcaceae"(99);Staphylococcus(99);	Root(100);Bacteria(100);"Actinobacteria"(100);Actinobacteria(100);Actinomycetales(100);Corynebacteriaceae(100);Corynebacterium(100);	"Staphylococcaceae"(99);Staphylococcus(99);	Corynebacteriaceae(100);Corynebacterium(100);
-0.03	131	49	Root(100);Bacteria(100);"Proteobacteria"(100);Betaproteobacteria(100);Burkholderiales(100);Comamonadaceae(99);Roseateles(99);	Root(100);Bacteria(100);"Proteobacteria"(100);Gammaproteobacteria(100);Pseudomonadales(100);Moraxellaceae(100);Moraxella(100);	Comamonadaceae(99);Roseateles(99);	Moraxellaceae(100);Moraxella(100);
-0.03	40	6	Root(100);Bacteria(100);"Proteobacteria"(100);Betaproteobacteria(100);Neisseriales(100);Neisseriaceae(100);unclassified(100);	Root(100);Bacteria(100);"Firmicutes"(100);"Bacilli"(100);"Lactobacillales"(100);Streptococcaceae(100);Streptococcus(100);	Neisseriales(100);Neisseriaceae(100);	Streptococcaceae(100);Streptococcus(100);
-0.03	137	16	Root(100);Bacteria(100);"Proteobacteria"(100);Betaproteobacteria(100);Neisseriales(100);Neisseriaceae(100);Stenoxybacter(69);	Root(100);Bacteria(100);"Proteobacteria"(100);Gammaproteobacteria(100);Pasteurellales(100);Pasteurellaceae(100);unclassified(100);	Neisseriaceae(100);Stenoxybacter(69);	Pasteurellales(100);Pasteurellaceae(100);
0.03	101	10	Root(100);Bacteria(100);"Actinobacteria"(100);Actinobacteria(100);Actinomycetales(100);Corynebacteriaceae(100);Corynebacterium(100);	Root(100);Bacteria(100);"Bacteroidetes"(100);"Bacteroidia"(100);"Bacteroidales"(100);"Prevotellaceae"(100);Prevotella(100);	Corynebacteriaceae(100);Corynebacterium(100);	"Prevotellaceae"(100);Prevotella(100);
-0.03	49	58	Root(100);Bacteria(100);"Proteobacteria"(100);Gammaproteobacteria(100);Pseudomonadales(100);Moraxellaceae(100);Moraxella(100);	Root(100);Bacteria(100);"Proteobacteria"(100);Gammaproteobacteria(100);Pseudomonadales(100);Moraxellaceae(100);Acinetobacter(100);	Moraxellaceae(100);Moraxella(100);	Moraxellaceae(100);Acinetobacter(100);
-0.03	169	17	Root(100);Bacteria(100);"Proteobacteria"(100);Epsilonproteobacteria(100);Campylobacterales(100);Campylobacteraceae(100);Campylobacter(100);	Root(100);Bacteria(100);"Bacteroidetes"(100);"Bacteroidia"(100);"Bacteroidales"(100);Bacteroidaceae(100);Bacteroides(100);	Campylobacteraceae(100);Campylobacter(100);	Bacteroidaceae(100);Bacteroides(100);
-0.03	19	31	Root(100);Bacteria(100);"Proteobacteria"(100);Gammaproteobacteria(100);Pasteurellales(100);Pasteurellaceae(100);unclassified(100);	Root(100);Bacteria(100);"Bacteroidetes"(100);"Bacteroidia"(100);"Bacteroidales"(100);Bacteroidaceae(100);Bacteroides(100);	Pasteurellales(100);Pasteurellaceae(100);	Bacteroidaceae(100);Bacteroides(100);
0.03	70	12	Root(100);Bacteria(100);"Actinobacteria"(100);Actinobacteria(100);Actinomycetales(100);unclassified(100);unclassified(100);	Root(100);Bacteria(100);"Actinobacteria"(100);Actinobacteria(100);Actinomycetales(100);Corynebacteriaceae(100);Corynebacterium(100);	Actinobacteria(100);Actinomycetales(100);	Corynebacteriaceae(100);Corynebacterium(100);
0.03	66	176	Root(100);Bacteria(100);"Firmicutes"(100);"Clostridia"(100);Clostridiales(100);Veillonellaceae(100);Dialister(100);	Root(100);Bacteria(100);"Firmicutes"(100);"Clostridia"(100);Clostridiales(100);Incertae_Sedis_XI(100);Anaerococcus(100);	Veillonellaceae(100);Dialister(100);	Incertae_Sedis_XI(100);Anaerococcus(100);
-0.03	42	16	Root(100);Bacteria(100);"Firmicutes"(100);"Clostridia"(100);Clostridiales(100);"Ruminococcaceae"(100);unclassified(100);	Root(100);Bacteria(100);"Proteobacteria"(100);Gammaproteobacteria(100);Pasteurellales(100);Pasteurellaceae(100);unclassified(100);	Clostridiales(100);"Ruminococcaceae"(100);	Pasteurellales(100);Pasteurellaceae(100);
0.03	43	111	Root(100);Bacteria(100);"Firmicutes"(100);"Clostridia"(100);Clostridiales(100);Incertae_Sedis_XI(100);Anaerococcus(100);	Root(100);Bacteria(100);"Proteobacteria"(100);Gammaproteobacteria(100);"Enterobacteriales"(100);Enterobacteriaceae(100);unclassified(87);	Incertae_Sedis_XI(100);Anaerococcus(100);	"Enterobacteriales"(100);Enterobacteriaceae(100);
-0.03	69	10	Root(100);Bacteria(100);"Firmicutes"(100);"Bacilli"(100);"Lactobacillales"(100);"Carnobacteriaceae"(100);Dolosigranulum(100);	Root(100);Bacteria(100);"Bacteroidetes"(100);"Bacteroidia"(100);"Bacteroidales"(100);"Prevotellaceae"(100);Prevotella(100);	"Carnobacteriaceae"(100);Dolosigranulum(100);	"Prevotellaceae"(100);Prevotella(100);
-0.03	49	419	Root(100);Bacteria(100);"Proteobacteria"(100);Gammaproteobacteria(100);Pseudomonadales(100);Moraxellaceae(100);Moraxella(100);	Root(100);Bacteria(100);"Firmicutes"(100);"Bacilli"(100);Bacillales(100);"Staphylococcaceae"(100);Staphylococcus(99);	Moraxellaceae(100);Moraxella(100);	"Staphylococcaceae"(100);Staphylococcus(99);
-0.03	114	111	Root(100);Bacteria(100);"Bacteroidetes"(100);"Bacteroidia"(100);"Bacteroidales"(100);"Prevotellaceae"(100);Prevotella(100);	Root(100);Bacteria(100);"Proteobacteria"(100);Gammaproteobacteria(100);"Enterobacteriales"(100);Enterobacteriaceae(100);unclassified(87);	"Prevotellaceae"(100);Prevotella(100);	"Enterobacteriales"(100);Enterobacteriaceae(100);
-0.03	5	16	Root(100);Bacteria(100);"Firmicutes"(100);"Bacilli"(100);Bacillales(100);"Staphylococcaceae"(99);Staphylococcus(99);	Root(100);Bacteria(100);"Proteobacteria"(100);Gammaproteobacteria(100);Pasteurellales(100);Pasteurellaceae(100);unclassified(100);	"Staphylococcaceae"(99);Staphylococcus(99);	Pasteurellales(100);Pasteurellaceae(100);
-0.03	6	188	Root(100);Bacteria(100);"Firmicutes"(100);"Bacilli"(100);"Lactobacillales"(100);Streptococcaceae(100);Streptococcus(100);	Root(100);Bacteria(100);"Actinobacteria"(100);Actinobacteria(100);Actinomycetales(100);Corynebacteriaceae(100);Corynebacterium(100);	Streptococcaceae(100);Streptococcus(100);	Corynebacteriaceae(100);Corynebacterium(100);
-0.03	13	111	Root(100);Bacteria(100);"Firmicutes"(100);"Bacilli"(100);"Lactobacillales"(100);unclassified(98);unclassified(98);	Root(100);Bacteria(100);"Proteobacteria"(100);Gammaproteobacteria(100);"Enterobacteriales"(100);Enterobacteriaceae(100);unclassified(87);	"Bacilli"(100);"Lactobacillales"(100);	"Enterobacteriales"(100);Enterobacteriaceae(100);
0.03	101	11	Root(100);Bacteria(100);"Actinobacteria"(100);Actinobacteria(100);Actinomycetales(100);Corynebacteriaceae(100);Corynebacterium(100);	Root(100);Bacteria(100);"Firmicutes"(100);"Bacilli"(100);Bacillales(100);"Staphylococcaceae"(100);Gemella(100);	Corynebacteriaceae(100);Corynebacterium(100);	"Staphylococcaceae"(100);Gemella(100);
-0.03	8	64	Root(100);Bacteria(100);"Proteobacteria"(100);Betaproteobacteria(100);Neisseriales(100);Neisseriaceae(100);Neisseria(95);	Root(100);Bacteria(100);"Firmicutes"(100);"Clostridia"(100);Clostridiales(100);Incertae_Sedis_XI(100);Peptoniphilus(100);	Neisseriaceae(100);Neisseria(95);	Incertae_Sedis_XI(100);Peptoniphilus(100);
-0.03	101	58	Root(100);Bacteria(100);"Actinobacteria"(100);Actinobacteria(100);Actinomycetales(100);Corynebacteriaceae(100);Corynebacterium(100);	Root(100);Bacteria(100);"Proteobacteria"(100);Gammaproteobacteria(100);Pseudomonadales(100);Moraxellaceae(100);Acinetobacter(100);	Corynebacteriaceae(100);Corynebacterium(100);	Moraxellaceae(100);Acinetobacter(100);
-0.03	40	18	Root(100);Bacteria(100);"Proteobacteria"(100);Betaproteobacteria(100);Neisseriales(100);Neisseriaceae(100);unclassified(100);	Root(100);Bacteria(100);"Actinobacteria"(100);Actinobacteria(100);Actinomycetales(100);Micrococcaceae(100);unclassified(97);	Neisseriales(100);Neisseriaceae(100);	Actinomycetales(100);Micrococcaceae(100);
-0.03	169	31	Root(100);Bacteria(100);"Proteobacteria"(100);Epsilonproteobacteria(100);Campylobacterales(100);Campylobacteraceae(100);Campylobacter(100);	Root(100);Bacteria(100);"Bacteroidetes"(100);"Bacteroidia"(100);"Bacteroidales"(100);Bacteroidaceae(100);Bacteroides(100);	Campylobacteraceae(100);Campylobacter(100);	Bacteroidaceae(100);Bacteroides(100);
-0.03	70	353	Root(100);Bacteria(100);"Actinobacteria"(100);Actinobacteria(100);Actinomycetales(100);unclassified(100);unclassified(100);	Root(100);Bacteria(100);"Bacteroidetes"(100);"Bacteroidia"(100);"Bacteroidales"(100);"Porphyromonadaceae"(100);Porphyromonas(100);	Actinobacteria(100);Actinomycetales(100);	"Porphyromonadaceae"(100);Porphyromonas(100);
0.03	176	2	Root(100);Bacteria(100);"Firmicutes"(100);"Clostridia"(100);Clostridiales(100);Incertae_Sedis_XI(100);Anaerococcus(100);	Root(100);Bacteria(100);"Firmicutes"(100);"Bacilli"(100);"Lactobacillales"(100);Streptococcaceae(100);Streptococcus(100);	Incertae_Sedis_XI(100);Anaerococcus(100);	Streptococcaceae(100);Streptococcus(100);
-0.03	3	2	Root(100);Bacteria(100);"Firmicutes"(100);"Bacilli"(100);"Lactobacillales"(100);Lactobacillaceae(100);Lactobacillus(100);	Root(100);Bacteria(100);"Firmicutes"(100);"Bacilli"(100);"Lactobacillales"(100);Streptococcaceae(100);Streptococcus(100);	Lactobacillaceae(100);Lactobacillus(100);	Streptococcaceae(100);Streptococcus(100);
-0.03	25	3	Root(100);Bacteria(100);"Bacteroidetes"(97);"Bacteroidia"(59);"Bacteroidales"(59);unclassified(59);unclassified(59);	Root(100);Bacteria(100);"Firmicutes"(100);"Bacilli"(100);"Lactobacillales"(100);Lactobacillaceae(100);Lactobacillus(100);	"Bacteroidia"(59);"Bacteroidales"(59);	Lactobacillaceae(100);Lactobacillus(100);
0.03	25	69	Root(100);Bacteria(100);"Bacteroidetes"(97);"Bacteroidia"(59);"Bacteroidales"(59);unclassified(59);unclassified(59);	Root(100);Bacteria(100);"Firmicutes"(100);"Bacilli"(100);"Lactobacillales"(100);"Carnobacteriaceae"(100);Dolosigranulum(100);	"Bacteroidia"(59);"Bacteroidales"(59);	"Carnobacteriaceae"(100);Dolosigranulum(100);
0.03	49	9	Root(100);Bacteria(100);"Proteobacteria"(100);Gammaproteobacteria(100);Pseudomonadales(100);Moraxellaceae(100);Moraxella(100);	Root(100);Bacteria(100);"Fusobacteria"(100);"Fusobacteria"(100);"Fusobacteriales"(100);"Fusobacteriaceae"(100);Fusobacterium(100);	Moraxellaceae(100);Moraxella(100);	"Fusobacteriaceae"(100);Fusobacterium(100);
0.03	123	13	Root(100);Bacteria(100);"Firmicutes"(100);"Clostridia"(100);Clostridiales(100);unclassified(99);unclassified(99);	Root(100);Bacteria(100);"Firmicutes"(100);"Bacilli"(100);"Lactobacillales"(100);unclassified(98);unclassified(98);	"Clostridia"(100);Clostridiales(100);	"Bacilli"(100);"Lactobacillales"(100);
0.03	176	4	Root(100);Bacteria(100);"Firmicutes"(100);"Clostridia"(100);Clostridiales(100);Incertae_Sedis_XI(100);Anaerococcus(100);	Root(100);Bacteria(100);"Firmicutes"(100);"Clostridia"(100);Clostridiales(100);Veillonellaceae(100);Veillonella(95);	Incertae_Sedis_XI(100);Anaerococcus(100);	Veillonellaceae(100);Veillonella(95);
-0.03	59	19	Root(100);Bacteria(100);"Bacteroidetes"(100);"Bacteroidia"(100);"Bacteroidales"(100);"Porphyromonadaceae"(100);Parabacteroides(100);	Root(100);Bacteria(100);"Proteobacteria"(100);Gammaproteobacteria(100);Pasteurellales(100);Pasteurellaceae(100);unclassified(100);	"Porphyromonadaceae"(100);Parabacteroides(100);	Pasteurellales(100);Pasteurellaceae(100);
-0.03	27	2	Root(100);Bacteria(100);"Bacteroidetes"(100);"Bacteroidia"(100);"Bacteroidales"(100);Bacteroidaceae(100);Bacteroides(100);	Root(100);Bacteria(100);"Firmicutes"(100);"Bacilli"(100);"Lactobacillales"(100);Streptococcaceae(100);Streptococcus(100);	Bacteroidaceae(100);Bacteroides(100);	Streptococcaceae(100);Streptococcus(100);
0.03	25	5	Root(100);Bacteria(100);"Bacteroidetes"(97);"Bacteroidia"(59);"Bacteroidales"(59);unclassified(59);unclassified(59);	Root(100);Bacteria(100);"Firmicutes"(100);"Bacilli"(100);Bacillales(100);"Staphylococcaceae"(99);Staphylococcus(99);	"Bacteroidia"(59);"Bacteroidales"(59);	"Staphylococcaceae"(99);Staphylococcus(99);
-0.03	1	16	Root(100);Bacteria(100);"Actinobacteria"(100);Actinobacteria(100);Actinomycetales(100);Propionibacteriaceae(100);Propionibacterium(100);	Root(100);Bacteria(100);"Proteobacteria"(100);Gammaproteobacteria(100);Pasteurellales(100);Pasteurellaceae(100);unclassified(100);	Propionibacteriaceae(100);Propionibacterium(100);	Pasteurellales(100);Pasteurellaceae(100);
-0.03	101	419	Root(100);Bacteria(100);"Actinobacteria"(100);Actinobacteria(100);Actinomycetales(100);Corynebacteriaceae(100);Corynebacterium(100);	Root(100);Bacteria(100);"Firmicutes"(100);"Bacilli"(100);Bacillales(100);"Staphylococcaceae"(100);Staphylococcus(99);	Corynebacteriaceae(100);Corynebacterium(100);	"Staphylococcaceae"(100);Staphylococcus(99);
0.03	43	188	Root(100);Bacteria(100);"Firmicutes"(100);"Clostridia"(100);Clostridiales(100);Incertae_Sedis_XI(100);Anaerococcus(100);	Root(100);Bacteria(100);"Actinobacteria"(100);Actinobacteria(100);Actinomycetales(100);Corynebacteriaceae(100);Corynebacterium(100);	Incertae_Sedis_XI(100);Anaerococcus(100);	Corynebacteriaceae(100);Corynebacterium(100);
0.03	188	10	Root(100);Bacteria(100);"Actinobacteria"(100);Actinobacteria(100);Actinomycetales(100);Corynebacteriaceae(100);Corynebacterium(100);	Root(100);Bacteria(100);"Bacteroidetes"(100);"Bacteroidia"(100);"Bacteroidales"(100);"Prevotellaceae"(100);Prevotella(100);	Corynebacteriaceae(100);Corynebacterium(100);	"Prevotellaceae"(100);Prevotella(100);
-0.03	3	101	Root(100);Bacteria(100);"Firmicutes"(100);"Bacilli"(100);"Lactobacillales"(100);Lactobacillaceae(100);Lactobacillus(100);	Root(100);Bacteria(100);"Actinobacteria"(100);Actinobacteria(100);Actinomycetales(100);Corynebacteriaceae(100);Corynebacterium(100);	Lactobacillaceae(100);Lactobacillus(100);	Corynebacteriaceae(100);Corynebacterium(100);
-0.03	2	226	Root(100);Bacteria(100);"Firmicutes"(100);"Bacilli"(100);"Lactobacillales"(100);Streptococcaceae(100);Streptococcus(100);	Root(100);Bacteria(100);"Firmicutes"(100);"Clostridia"(100);Clostridiales(100);"Peptostreptococcaceae"(100);Sporacetigenium(100);	Streptococcaceae(100);Streptococcus(100);	"Peptostreptococcaceae"(100);Sporacetigenium(100);
-0.03	335	8	Root(100);Bacteria(100);"Firmicutes"(100);"Clostridia"(100);Clostridiales(100);unclassified(99);unclassified(99);	Root(100);Bacteria(100);"Proteobacteria"(100);Betaproteobacteria(100);Neisseriales(100);Neisseriaceae(100);Neisseria(95);	"Clostridia"(100);Clostridiales(100);	Neisseriaceae(100);Neisseria(95);
-0.03	43	40	Root(100);Bacteria(100);"Firmicutes"(100);"Clostridia"(100);Clostridiales(100);Incertae_Sedis_XI(100);Anaerococcus(100);	Root(100);Bacteria(100);"Proteobacteria"(100);Betaproteobacteria(100);Neisseriales(100);Neisseriaceae(100);unclassified(100);	Incertae_Sedis_XI(100);Anaerococcus(100);	Neisseriales(100);Neisseriaceae(100);
-0.03	70	17	Root(100);Bacteria(100);"Actinobacteria"(100);Actinobacteria(100);Actinomycetales(100);unclassified(100);unclassified(100);	Root(100);Bacteria(100);"Bacteroidetes"(100);"Bacteroidia"(100);"Bacteroidales"(100);Bacteroidaceae(100);Bacteroides(100);	Actinobacteria(100);Actinomycetales(100);	Bacteroidaceae(100);Bacteroides(100);
-0.03	85	17	Root(100);Bacteria(100);"Proteobacteria"(100);Betaproteobacteria(100);Neisseriales(100);Neisseriaceae(100);unclassified(100);	Root(100);Bacteria(100);"Bacteroidetes"(100);"Bacteroidia"(100);"Bacteroidales"(100);Bacteroidaceae(100);Bacteroides(100);	Neisseriales(100);Neisseriaceae(100);	Bacteroidaceae(100);Bacteroides(100);
-0.03	3	11	Root(100);Bacteria(100);"Firmicutes"(100);"Bacilli"(100);"Lactobacillales"(100);Lactobacillaceae(100);Lactobacillus(100);	Root(100);Bacteria(100);"Firmicutes"(100);"Bacilli"(100);Bacillales(100);"Staphylococcaceae"(100);Gemella(100);	Lactobacillaceae(100);Lactobacillus(100);	"Staphylococcaceae"(100);Gemella(100);
0.03	114	2	Root(100);Bacteria(100);"Bacteroidetes"(100);"Bacteroidia"(100);"Bacteroidales"(100);"Prevotellaceae"(100);Prevotella(100);	Root(100);Bacteria(100);"Firmicutes"(100);"Bacilli"(100);"Lactobacillales"(100);Streptococcaceae(100);Streptococcus(100);	"Prevotellaceae"(100);Prevotella(100);	Streptococcaceae(100);Streptococcus(100);
-0.03	101	59	Root(100);Bacteria(100);"Actinobacteria"(100);Actinobacteria(100);Actinomycetales(100);Corynebacteriaceae(100);Corynebacterium(100);	Root(100);Bacteria(100);"Bacteroidetes"(100);"Bacteroidia"(100);"Bacteroidales"(100);"Porphyromonadaceae"(100);Parabacteroides(100);	Corynebacteriaceae(100);Corynebacterium(100);	"Porphyromonadaceae"(100);Parabacteroides(100);
-0.03	49	16	Root(100);Bacteria(100);"Proteobacteria"(100);Gammaproteobacteria(100);Pseudomonadales(100);Moraxellaceae(100);Moraxella(100);	Root(100);Bacteria(100);"Proteobacteria"(100);Gammaproteobacteria(100);Pasteurellales(100);Pasteurellaceae(100);unclassified(100);	Moraxellaceae(100);Moraxella(100);	Pasteurellales(100);Pasteurellaceae(100);
-0.03	176	70	Root(100);Bacteria(100);"Firmicutes"(100);"Clostridia"(100);Clostridiales(100);Incertae_Sedis_XI(100);Anaerococcus(100);	Root(100);Bacteria(100);"Actinobacteria"(100);Actinobacteria(100);Actinomycetales(100);unclassified(100);unclassified(100);	Incertae_Sedis_XI(100);Anaerococcus(100);	Actinobacteria(100);Actinomycetales(100);
-0.03	18	419	Root(100);Bacteria(100);"Actinobacteria"(100);Actinobacteria(100);Actinomycetales(100);Micrococcaceae(100);unclassified(97);	Root(100);Bacteria(100);"Firmicutes"(100);"Bacilli"(100);Bacillales(100);"Staphylococcaceae"(100);Staphylococcus(99);	Actinomycetales(100);Micrococcaceae(100);	"Staphylococcaceae"(100);Staphylococcus(99);
0.03	176	42	Root(100);Bacteria(100);"Firmicutes"(100);"Clostridia"(100);Clostridiales(100);Incertae_Sedis_XI(100);Anaerococcus(100);	Root(100);Bacteria(100);"Firmicutes"(100);"Clostridia"(100);Clostridiales(100);"Ruminococcaceae"(100);unclassified(100);	Incertae_Sedis_XI(100);Anaerococcus(100);	Clostridiales(100);"Ruminococcaceae"(100);
-0.03	21	419	Root(100);Bacteria(100);"Proteobacteria"(100);Betaproteobacteria(100);Neisseriales(100);Neisseriaceae(100);Neisseria(69);	Root(100);Bacteria(100);"Firmicutes"(100);"Bacilli"(100);Bacillales(100);"Staphylococcaceae"(100);Staphylococcus(99);	Neisseriaceae(100);Neisseria(69);	"Staphylococcaceae"(100);Staphylococcus(99);
-0.03	2	123	Root(100);Bacteria(100);"Firmicutes"(100);"Bacilli"(100);"Lactobacillales"(100);Streptococcaceae(100);Streptococcus(100);	Root(100);Bacteria(100);"Firmicutes"(100);"Clostridia"(100);Clostridiales(100);unclassified(99);unclassified(99);	Streptococcaceae(100);Streptococcus(100);	"Clostridia"(100);Clostridiales(100);
-0.03	176	91	Root(100);Bacteria(100);"Firmicutes"(100);"Clostridia"(100);Clostridiales(100);Incertae_Sedis_XI(100);Anaerococcus(100);	Root(100);Bacteria(100);"Actinobacteria"(100);Actinobacteria(100);Actinomycetales(100);Corynebacteriaceae(100);Corynebacterium(100);	Incertae_Sedis_XI(100);Anaerococcus(100);	Corynebacteriaceae(100);Corynebacterium(100);
-0.03	27	70	Root(100);Bacteria(100);"Bacteroidetes"(100);"Bacteroidia"(100);"Bacteroidales"(100);Bacteroidaceae(100);Bacteroides(100);	Root(100);Bacteria(100);"Actinobacteria"(100);Actinobacteria(100);Actinomycetales(100);unclassified(100);unclassified(100);	Bacteroidaceae(100);Bacteroides(100);	Actinobacteria(100);Actinomycetales(100);
-0.03	123	101	Root(100);Bacteria(100);"Firmicutes"(100);"Clostridia"(100);Clostridiales(100);unclassified(99);unclassified(99);	Root(100);Bacteria(100);"Actinobacteria"(100);Actinobacteria(100);Actinomycetales(100);Corynebacteriaceae(100);Corynebacterium(100);	"Clostridia"(100);Clostridiales(100);	Corynebacteriaceae(100);Corynebacterium(100);
0.03	25	70	Root(100);Bacteria(100);"Bacteroidetes"(97);"Bacteroidia"(59);"Bacteroidales"(59);unclassified(59);unclassified(59);	Root(100);Bacteria(100);"Actinobacteria"(100);Actinobacteria(100);Actinomycetales(100);unclassified(100);unclassified(100);	"Bacteroidia"(59);"Bacteroidales"(59);	Actinobacteria(100);Actinomycetales(100);
-0.03	3	6	Root(100);Bacteria(100);"Firmicutes"(100);"Bacilli"(100);"Lactobacillales"(100);Lactobacillaceae(100);Lactobacillus(100);	Root(100);Bacteria(100);"Firmicutes"(100);"Bacilli"(100);"Lactobacillales"(100);Streptococcaceae(100);Streptococcus(100);	Lactobacillaceae(100);Lactobacillus(100);	Streptococcaceae(100);Streptococcus(100);
-0.03	137	223	Root(100);Bacteria(100);"Proteobacteria"(100);Betaproteobacteria(100);Neisseriales(100);Neisseriaceae(100);Stenoxybacter(69);	Root(100);Bacteria(100);"Firmicutes"(100);"Bacilli"(100);"Lactobacillales"(100);Streptococcaceae(100);Lactococcus(100);	Neisseriaceae(100);Stenoxybacter(69);	Streptococcaceae(100);Lactococcus(100);
-0.03	66	25	Root(100);Bacteria(100);"Firmicutes"(100);"Clostridia"(100);Clostridiales(100);Veillonellaceae(100);Dialister(100);	Root(100);Bacteria(100);"Bacteroidetes"(97);"Bacteroidia"(59);"Bacteroidales"(59);unclassified(59);unclassified(59);	Veillonellaceae(100);Dialister(100);	"Bacteroidia"(59);"Bacteroidales"(59);
-0.03	9	58	Root(100);Bacteria(100);"Fusobacteria"(100);"Fusobacteria"(100);"Fusobacteriales"(100);"Fusobacteriaceae"(100);Fusobacterium(100);	Root(100);Bacteria(100);"Proteobacteria"(100);Gammaproteobacteria(100);Pseudomonadales(100);Moraxellaceae(100);Acinetobacter(100);	"Fusobacteriaceae"(100);Fusobacterium(100);	Moraxellaceae(100);Acinetobacter(100);
0.03	131	176	Root(100);Bacteria(100);"Proteobacteria"(100);Betaproteobacteria(100);Burkholderiales(100);Comamonadaceae(99);Roseateles(99);	Root(100);Bacteria(100);"Firmicutes"(100);"Clostridia"(100);Clostridiales(100);Incertae_Sedis_XI(100);Anaerococcus(100);	Comamonadaceae(99);Roseateles(99);	Incertae_Sedis_XI(100);Anaerococcus(100);
-0.03	40	13	Root(100);Bacteria(100);"Proteobacteria"(100);Betaproteobacteria(100);Neisseriales(100);Neisseriaceae(100);unclassified(100);	Root(100);Bacteria(100);"Firmicutes"(100);"Bacilli"(100);"Lactobacillales"(100);unclassified(98);unclassified(98);	Neisseriales(100);Neisseriaceae(100);	"Bacilli"(100);"Lactobacillales"(100);
-0.03	226	18	Root(100);Bacteria(100);"Firmicutes"(100);"Clostridia"(100);Clostridiales(100);"Peptostreptococcaceae"(100);Sporacetigenium(100);	Root(100);Bacteria(100);"Actinobacteria"(100);Actinobacteria(100);Actinomycetales(100);Micrococcaceae(100);unclassified(97);	"Peptostreptococcaceae"(100);Sporacetigenium(100);	Actinomycetales(100);Micrococcaceae(100);
0.03	188	70	Root(100);Bacteria(100);"Actinobacteria"(100);Actinobacteria(100);Actinomycetales(100);Corynebacteriaceae(100);Corynebacterium(100);	Root(100);Bacteria(100);"Actinobacteria"(100);Actinobacteria(100);Actinomycetales(100);unclassified(100);unclassified(100);	Corynebacteriaceae(100);Corynebacterium(100);	Actinobacteria(100);Actinomycetales(100);
-0.03	69	13	Root(100);Bacteria(100);"Firmicutes"(100);"Bacilli"(100);"Lactobacillales"(100);"Carnobacteriaceae"(100);Dolosigranulum(100);	Root(100);Bacteria(100);"Firmicutes"(100);"Bacilli"(100);"Lactobacillales"(100);unclassified(98);unclassified(98);	"Carnobacteriaceae"(100);Dolosigranulum(100);	"Bacilli"(100);"Lactobacillales"(100);
-0.03	40	59	Root(100);Bacteria(100);"Proteobacteria"(100);Betaproteobacteria(100);Neisseriales(100);Neisseriaceae(100);unclassified(100);	Root(100);Bacteria(100);"Bacteroidetes"(100);"Bacteroidia"(100);"Bacteroidales"(100);"Porphyromonadaceae"(100);Parabacteroides(100);	Neisseriales(100);Neisseriaceae(100);	"Porphyromonadaceae"(100);Parabacteroides(100);
0.03	226	13	Root(100);Bacteria(100);"Firmicutes"(100);"Clostridia"(100);Clostridiales(100);"Peptostreptococcaceae"(100);Sporacetigenium(100);	Root(100);Bacteria(100);"Firmicutes"(100);"Bacilli"(100);"Lactobacillales"(100);unclassified(98);unclassified(98);	"Peptostreptococcaceae"(100);Sporacetigenium(100);	"Bacilli"(100);"Lactobacillales"(100);
-0.03	21	59	Root(100);Bacteria(100);"Proteobacteria"(100);Betaproteobacteria(100);Neisseriales(100);Neisseriaceae(100);Neisseria(69);	Root(100);Bacteria(100);"Bacteroidetes"(100);"Bacteroidia"(100);"Bacteroidales"(100);"Porphyromonadaceae"(100);Parabacteroides(100);	Neisseriaceae(100);Neisseria(69);	"Porphyromonadaceae"(100);Parabacteroides(100);
-0.03	7	70	Root(100);Bacteria(100);"Bacteroidetes"(100);"Bacteroidia"(100);"Bacteroidales"(100);"Porphyromonadaceae"(100);Porphyromonas(100);	Root(100);Bacteria(100);"Actinobacteria"(100);Actinobacteria(100);Actinomycetales(100);unclassified(100);unclassified(100);	"Porphyromonadaceae"(100);Porphyromonas(100);	Actinobacteria(100);Actinomycetales(100);
0.03	176	16	Root(100);Bacteria(100);"Firmicutes"(100);"Clostridia"(100);Clostridiales(100);Incertae_Sedis_XI(100);Anaerococcus(100);	Root(100);Bacteria(100);"Proteobacteria"(100);Gammaproteobacteria(100);Pasteurellales(100);Pasteurellaceae(100);unclassified(100);	Incertae_Sedis_XI(100);Anaerococcus(100);	Pasteurellales(100);Pasteurellaceae(100);
-0.03	335	59	Root(100);Bacteria(100);"Firmicutes"(100);"Clostridia"(100);Clostridiales(100);unclassified(99);unclassified(99);	Root(100);Bacteria(100);"Bacteroidetes"(100);"Bacteroidia"(100);"Bacteroidales"(100);"Porphyromonadaceae"(100);Parabacteroides(100);	"Clostridia"(100);Clostridiales(100);	"Porphyromonadaceae"(100);Parabacteroides(100);
0.03	70	11	Root(100);Bacteria(100);"Actinobacteria"(100);Actinobacteria(100);Actinomycetales(100);unclassified(100);unclassified(100);	Root(100);Bacteria(100);"Firmicutes"(100);"Bacilli"(100);Bacillales(100);"Staphylococcaceae"(100);Gemella(100);	Actinobacteria(100);Actinomycetales(100);	"Staphylococcaceae"(100);Gemella(100);
-0.03	5	7	Root(100);Bacteria(100);"Firmicutes"(100);"Bacilli"(100);Bacillales(100);"Staphylococcaceae"(99);Staphylococcus(99);	Root(100);Bacteria(100);"Bacteroidetes"(100);"Bacteroidia"(100);"Bacteroidales"(100);"Porphyromonadaceae"(100);Porphyromonas(100);	"Staphylococcaceae"(99);Staphylococcus(99);	"Porphyromonadaceae"(100);Porphyromonas(100);
-0.03	7	59	Root(100);Bacteria(100);"Bacteroidetes"(100);"Bacteroidia"(100);"Bacteroidales"(100);"Porphyromonadaceae"(100);Porphyromonas(100);	Root(100);Bacteria(100);"Bacteroidetes"(100);"Bacteroidia"(100);"Bacteroidales"(100);"Porphyromonadaceae"(100);Parabacteroides(100);	"Porphyromonadaceae"(100);Porphyromonas(100);	"Porphyromonadaceae"(100);Parabacteroides(100);
-0.03	188	59	Root(100);Bacteria(100);"Actinobacteria"(100);Actinobacteria(100);Actinomycetales(100);Corynebacteriaceae(100);Corynebacterium(100);	Root(100);Bacteria(100);"Bacteroidetes"(100);"Bacteroidia"(100);"Bacteroidales"(100);"Porphyromonadaceae"(100);Parabacteroides(100);	Corynebacteriaceae(100);Corynebacterium(100);	"Porphyromonadaceae"(100);Parabacteroides(100);
0.02	188	14	Root(100);Bacteria(100);"Actinobacteria"(100);Actinobacteria(100);Actinomycetales(100);Corynebacteriaceae(100);Corynebacterium(100);	Root(100);Bacteria(100);"Actinobacteria"(100);Actinobacteria(100);Actinomycetales(100);Actinomycetaceae(100);Actinomyces(100);	Corynebacteriaceae(100);Corynebacterium(100);	Actinomycetaceae(100);Actinomyces(100);
-0.02	49	59	Root(100);Bacteria(100);"Proteobacteria"(100);Gammaproteobacteria(100);Pseudomonadales(100);Moraxellaceae(100);Moraxella(100);	Root(100);Bacteria(100);"Bacteroidetes"(100);"Bacteroidia"(100);"Bacteroidales"(100);"Porphyromonadaceae"(100);Parabacteroides(100);	Moraxellaceae(100);Moraxella(100);	"Porphyromonadaceae"(100);Parabacteroides(100);
-0.02	114	86	Root(100);Bacteria(100);"Bacteroidetes"(100);"Bacteroidia"(100);"Bacteroidales"(100);"Prevotellaceae"(100);Prevotella(100);	Root(100);Bacteria(100);Cyanobacteria(100);Cyanobacteria(100);Chloroplast(100);Streptophyta(100);unclassified(100);	"Prevotellaceae"(100);Prevotella(100);	Chloroplast(100);Streptophyta(100);
-0.02	101	111	Root(100);Bacteria(100);"Actinobacteria"(100);Actinobacteria(100);Actinomycetales(100);Corynebacteriaceae(100);Corynebacterium(100);	Root(100);Bacteria(100);"Proteobacteria"(100);Gammaproteobacteria(100);"Enterobacteriales"(100);Enterobacteriaceae(100);unclassified(87);	Corynebacteriaceae(100);Corynebacterium(100);	"Enterobacteriales"(100);Enterobacteriaceae(100);
-0.02	131	40	Root(100);Bacteria(100);"Proteobacteria"(100);Betaproteobacteria(100);Burkholderiales(100);Comamonadaceae(99);Roseateles(99);	Root(100);Bacteria(100);"Proteobacteria"(100);Betaproteobacteria(100);Neisseriales(100);Neisseriaceae(100);unclassified(100);	Comamonadaceae(99);Roseateles(99);	Neisseriales(100);Neisseriaceae(100);
0.02	335	13	Root(100);Bacteria(100);"Firmicutes"(100);"Clostridia"(100);Clostridiales(100);unclassified(99);unclassified(99);	Root(100);Bacteria(100);"Firmicutes"(100);"Bacilli"(100);"Lactobacillales"(100);unclassified(98);unclassified(98);	"Clostridia"(100);Clostridiales(100);	"Bacilli"(100);"Lactobacillales"(100);
0.02	131	188	Root(100);Bacteria(100);"Proteobacteria"(100);Betaproteobacteria(100);Burkholderiales(100);Comamonadaceae(99);Roseateles(99);	Root(100);Bacteria(100);"Actinobacteria"(100);Actinobacteria(100);Actinomycetales(100);Corynebacteriaceae(100);Corynebacterium(100);	Comamonadaceae(99);Roseateles(99);	Corynebacteriaceae(100);Corynebacterium(100);
0.02	43	19	Root(100);Bacteria(100);"Firmicutes"(100);"Clostridia"(100);Clostridiales(100);Incertae_Sedis_XI(100);Anaerococcus(100);	Root(100);Bacteria(100);"Proteobacteria"(100);Gammaproteobacteria(100);Pasteurellales(100);Pasteurellaceae(100);unclassified(100);	Incertae_Sedis_XI(100);Anaerococcus(100);	Pasteurellales(100);Pasteurellaceae(100);
0.02	335	10	Root(100);Bacteria(100);"Firmicutes"(100);"Clostridia"(100);Clostridiales(100);unclassified(99);unclassified(99);	Root(100);Bacteria(100);"Bacteroidetes"(100);"Bacteroidia"(100);"Bacteroidales"(100);"Prevotellaceae"(100);Prevotella(100);	"Clostridia"(100);Clostridiales(100);	"Prevotellaceae"(100);Prevotella(100);
-0.02	85	38	Root(100);Bacteria(100);"Proteobacteria"(100);Betaproteobacteria(100);Neisseriales(100);Neisseriaceae(100);unclassified(100);	Root(100);Bacteria(100);"Bacteroidetes"(100);"Bacteroidia"(100);"Bacteroidales"(100);"Porphyromonadaceae"(100);Parabacteroides(69);	Neisseriales(100);Neisseriaceae(100);	"Porphyromonadaceae"(100);Parabacteroides(69);
-0.02	137	394	Root(100);Bacteria(100);"Proteobacteria"(100);Betaproteobacteria(100);Neisseriales(100);Neisseriaceae(100);Stenoxybacter(69);	Root(100);Bacteria(100);"Firmicutes"(100);"Clostridia"(100);Clostridiales(100);Incertae_Sedis_XI(100);Anaerococcus(100);	Neisseriaceae(100);Stenoxybacter(69);	Incertae_Sedis_XI(100);Anaerococcus(100);
-0.02	4	419	Root(100);Bacteria(100);"Firmicutes"(100);"Clostridia"(100);Clostridiales(100);Veillonellaceae(100);Veillonella(95);	Root(100);Bacteria(100);"Firmicutes"(100);"Bacilli"(100);Bacillales(100);"Staphylococcaceae"(100);Staphylococcus(99);	Veillonellaceae(100);Veillonella(95);	"Staphylococcaceae"(100);Staphylococcus(99);
-0.02	25	43	Root(100);Bacteria(100);"Bacteroidetes"(97);"Bacteroidia"(59);"Bacteroidales"(59);unclassified(59);unclassified(59);	Root(100);Bacteria(100);"Firmicutes"(100);"Clostridia"(100);Clostridiales(100);Incertae_Sedis_XI(100);Anaerococcus(100);	"Bacteroidia"(59);"Bacteroidales"(59);	Incertae_Sedis_XI(100);Anaerococcus(100);
-0.02	42	111	Root(100);Bacteria(100);"Firmicutes"(100);"Clostridia"(100);Clostridiales(100);"Ruminococcaceae"(100);unclassified(100);	Root(100);Bacteria(100);"Proteobacteria"(100);Gammaproteobacteria(100);"Enterobacteriales"(100);Enterobacteriaceae(100);unclassified(87);	Clostridiales(100);"Ruminococcaceae"(100);	"Enterobacteriales"(100);Enterobacteriaceae(100);
-0.02	6	419	Root(100);Bacteria(100);"Firmicutes"(100);"Bacilli"(100);"Lactobacillales"(100);Streptococcaceae(100);Streptococcus(100);	Root(100);Bacteria(100);"Firmicutes"(100);"Bacilli"(100);Bacillales(100);"Staphylococcaceae"(100);Staphylococcus(99);	Streptococcaceae(100);Streptococcus(100);	"Staphylococcaceae"(100);Staphylococcus(99);
0.02	101	14	Root(100);Bacteria(100);"Actinobacteria"(100);Actinobacteria(100);Actinomycetales(100);Corynebacteriaceae(100);Corynebacterium(100);	Root(100);Bacteria(100);"Actinobacteria"(100);Actinobacteria(100);Actinomycetales(100);Actinomycetaceae(100);Actinomyces(100);	Corynebacteriaceae(100);Corynebacterium(100);	Actinomycetaceae(100);Actinomyces(100);
0.02	1	188	Root(100);Bacteria(100);"Actinobacteria"(100);Actinobacteria(100);Actinomycetales(100);Propionibacteriaceae(100);Propionibacterium(100);	Root(100);Bacteria(100);"Actinobacteria"(100);Actinobacteria(100);Actinomycetales(100);Corynebacteriaceae(100);Corynebacterium(100);	Propionibacteriaceae(100);Propionibacterium(100);	Corynebacteriaceae(100);Corynebacterium(100);
-0.02	70	10	Root(100);Bacteria(100);"Actinobacteria"(100);Actinobacteria(100);Actinomycetales(100);unclassified(100);unclassified(100);	Root(100);Bacteria(100);"Bacteroidetes"(100);"Bacteroidia"(100);"Bacteroidales"(100);"Prevotellaceae"(100);Prevotella(100);	Actinobacteria(100);Actinomycetales(100);	"Prevotellaceae"(100);Prevotella(100);
0.02	25	353	Root(100);Bacteria(100);"Bacteroidetes"(97);"Bacteroidia"(59);"Bacteroidales"(59);unclassified(59);unclassified(59);	Root(100);Bacteria(100);"Bacteroidetes"(100);"Bacteroidia"(100);"Bacteroidales"(100);"Porphyromonadaceae"(100);Porphyromonas(100);	"Bacteroidia"(59);"Bacteroidales"(59);	"Porphyromonadaceae"(100);Porphyromonas(100);
-0.02	176	27	Root(100);Bacteria(100);"Firmicutes"(100);"Clostridia"(100);Clostridiales(100);Incertae_Sedis_XI(100);Anaerococcus(100);	Root(100);Bacteria(100);"Bacteroidetes"(100);"Bacteroidia"(100);"Bacteroidales"(100);Bacteroidaceae(100);Bacteroides(100);	Incertae_Sedis_XI(100);Anaerococcus(100);	Bacteroidaceae(100);Bacteroides(100);
-0.02	40	58	Root(100);Bacteria(100);"Proteobacteria"(100);Betaproteobacteria(100);Neisseriales(100);Neisseriaceae(100);unclassified(100);	Root(100);Bacteria(100);"Proteobacteria"(100);Gammaproteobacteria(100);Pseudomonadales(100);Moraxellaceae(100);Acinetobacter(100);	Neisseriales(100);Neisseriaceae(100);	Moraxellaceae(100);Acinetobacter(100);
-0.02	114	42	Root(100);Bacteria(100);"Bacteroidetes"(100);"Bacteroidia"(100);"Bacteroidales"(100);"Prevotellaceae"(100);Prevotella(100);	Root(100);Bacteria(100);"Firmicutes"(100);"Clostridia"(100);Clostridiales(100);"Ruminococcaceae"(100);unclassified(100);	"Prevotellaceae"(100);Prevotella(100);	Clostridiales(100);"Ruminococcaceae"(100);
0.02	10	16	Root(100);Bacteria(100);"Bacteroidetes"(100);"Bacteroidia"(100);"Bacteroidales"(100);"Prevotellaceae"(100);Prevotella(100);	Root(100);Bacteria(100);"Proteobacteria"(100);Gammaproteobacteria(100);Pasteurellales(100);Pasteurellaceae(100);unclassified(100);	"Prevotellaceae"(100);Prevotella(100);	Pasteurellales(100);Pasteurellaceae(100);
0.02	114	223	Root(100);Bacteria(100);"Bacteroidetes"(100);"Bacteroidia"(100);"Bacteroidales"(100);"Prevotellaceae"(100);Prevotella(100);	Root(100);Bacteria(100);"Firmicutes"(100);"Bacilli"(100);"Lactobacillales"(100);Streptococcaceae(100);Lactococcus(100);	"Prevotellaceae"(100);Prevotella(100);	Streptococcaceae(100);Lactococcus(100);
-0.02	394	9	Root(100);Bacteria(100);"Firmicutes"(100);"Clostridia"(100);Clostridiales(100);Incertae_Sedis_XI(100);Anaerococcus(100);	Root(100);Bacteria(100);"Fusobacteria"(100);"Fusobacteria"(100);"Fusobacteriales"(100);"Fusobacteriaceae"(100);Fusobacterium(100);	Incertae_Sedis_XI(100);Anaerococcus(100);	"Fusobacteriaceae"(100);Fusobacterium(100);
-0.02	394	8	Root(100);Bacteria(100);"Firmicutes"(100);"Clostridia"(100);Clostridiales(100);Incertae_Sedis_XI(100);Anaerococcus(100);	Root(100);Bacteria(100);"Proteobacteria"(100);Betaproteobacteria(100);Neisseriales(100);Neisseriaceae(100);Neisseria(95);	Incertae_Sedis_XI(100);Anaerococcus(100);	Neisseriaceae(100);Neisseria(95);
-0.02	9	101	Root(100);Bacteria(100);"Fusobacteria"(100);"Fusobacteria"(100);"Fusobacteriales"(100);"Fusobacteriaceae"(100);Fusobacterium(100);	Root(100);Bacteria(100);"Actinobacteria"(100);Actinobacteria(100);Actinomycetales(100);Corynebacteriaceae(100);Corynebacterium(100);	"Fusobacteriaceae"(100);Fusobacterium(100);	Corynebacteriaceae(100);Corynebacterium(100);
-0.02	40	123	Root(100);Bacteria(100);"Proteobacteria"(100);Betaproteobacteria(100);Neisseriales(100);Neisseriaceae(100);unclassified(100);	Root(100);Bacteria(100);"Firmicutes"(100);"Clostridia"(100);Clostridiales(100);unclassified(99);unclassified(99);	Neisseriales(100);Neisseriaceae(100);	"Clostridia"(100);Clostridiales(100);
0.02	394	188	Root(100);Bacteria(100);"Firmicutes"(100);"Clostridia"(100);Clostridiales(100);Incertae_Sedis_XI(100);Anaerococcus(100);	Root(100);Bacteria(100);"Actinobacteria"(100);Actinobacteria(100);Actinomycetales(100);Corynebacteriaceae(100);Corynebacterium(100);	Incertae_Sedis_XI(100);Anaerococcus(100);	Corynebacteriaceae(100);Corynebacterium(100);
-0.02	40	9	Root(100);Bacteria(100);"Proteobacteria"(100);Betaproteobacteria(100);Neisseriales(100);Neisseriaceae(100);unclassified(100);	Root(100);Bacteria(100);"Fusobacteria"(100);"Fusobacteria"(100);"Fusobacteriales"(100);"Fusobacteriaceae"(100);Fusobacterium(100);	Neisseriales(100);Neisseriaceae(100);	"Fusobacteriaceae"(100);Fusobacterium(100);
0.02	85	70	Root(100);Bacteria(100);"Proteobacteria"(100);Betaproteobacteria(100);Neisseriales(100);Neisseriaceae(100);unclassified(100);	Root(100);Bacteria(100);"Actinobacteria"(100);Actinobacteria(100);Actinomycetales(100);unclassified(100);unclassified(100);	Neisseriales(100);Neisseriaceae(100);	Actinobacteria(100);Actinomycetales(100);
-0.02	335	17	Root(100);Bacteria(100);"Firmicutes"(100);"Clostridia"(100);Clostridiales(100);unclassified(99);unclassified(99);	Root(100);Bacteria(100);"Bacteroidetes"(100);"Bacteroidia"(100);"Bacteroidales"(100);Bacteroidaceae(100);Bacteroides(100);	"Clostridia"(100);Clostridiales(100);	Bacteroidaceae(100);Bacteroides(100);
-0.02	43	11	Root(100);Bacteria(100);"Firmicutes"(100);"Clostridia"(100);Clostridiales(100);Incertae_Sedis_XI(100);Anaerococcus(100);	Root(100);Bacteria(100);"Firmicutes"(100);"Bacilli"(100);Bacillales(100);"Staphylococcaceae"(100);Gemella(100);	Incertae_Sedis_XI(100);Anaerococcus(100);	"Staphylococcaceae"(100);Gemella(100);
0.02	123	19	Root(100);Bacteria(100);"Firmicutes"(100);"Clostridia"(100);Clostridiales(100);unclassified(99);unclassified(99);	Root(100);Bacteria(100);"Proteobacteria"(100);Gammaproteobacteria(100);Pasteurellales(100);Pasteurellaceae(100);unclassified(100);	"Clostridia"(100);Clostridiales(100);	Pasteurellales(100);Pasteurellaceae(100);
-0.02	176	64	Root(100);Bacteria(100);"Firmicutes"(100);"Clostridia"(100);Clostridiales(100);Incertae_Sedis_XI(100);Anaerococcus(100);	Root(100);Bacteria(100);"Firmicutes"(100);"Clostridia"(100);Clostridiales(100);Incertae_Sedis_XI(100);Peptoniphilus(100);	Incertae_Sedis_XI(100);Anaerococcus(100);	Incertae_Sedis_XI(100);Peptoniphilus(100);
-0.02	18	31	Root(100);Bacteria(100);"Actinobacteria"(100);Actinobacteria(100);Actinomycetales(100);Micrococcaceae(100);unclassified(97);	Root(100);Bacteria(100);"Bacteroidetes"(100);"Bacteroidia"(100);"Bacteroidales"(100);Bacteroidaceae(100);Bacteroides(100);	Actinomycetales(100);Micrococcaceae(100);	Bacteroidaceae(100);Bacteroides(100);
0.02	21	1	Root(100);Bacteria(100);"Proteobacteria"(100);Betaproteobacteria(100);Neisseriales(100);Neisseriaceae(100);Neisseria(69);	Root(100);Bacteria(100);"Actinobacteria"(100);Actinobacteria(100);Actinomycetales(100);Propionibacteriaceae(100);Propionibacterium(100);	Neisseriaceae(100);Neisseria(69);	Propionibacteriaceae(100);Propionibacterium(100);
0.02	114	10	Root(100);Bacteria(100);"Bacteroidetes"(100);"Bacteroidia"(100);"Bacteroidales"(100);"Prevotellaceae"(100);Prevotella(100);	Root(100);Bacteria(100);"Bacteroidetes"(100);"Bacteroidia"(100);"Bacteroidales"(100);"Prevotellaceae"(100);Prevotella(100);	"Prevotellaceae"(100);Prevotella(100);	"Prevotellaceae"(100);Prevotella(100);
0.02	21	64	Root(100);Bacteria(100);"Proteobacteria"(100);Betaproteobacteria(100);Neisseriales(100);Neisseriaceae(100);Neisseria(69);	Root(100);Bacteria(100);"Firmicutes"(100);"Clostridia"(100);Clostridiales(100);Incertae_Sedis_XI(100);Peptoniphilus(100);	Neisseriaceae(100);Neisseria(69);	Incertae_Sedis_XI(100);Peptoniphilus(100);
-0.02	85	419	Root(100);Bacteria(100);"Proteobacteria"(100);Betaproteobacteria(100);Neisseriales(100);Neisseriaceae(100);unclassified(100);	Root(100);Bacteria(100);"Firmicutes"(100);"Bacilli"(100);Bacillales(100);"Staphylococcaceae"(100);Staphylococcus(99);	Neisseriales(100);Neisseriaceae(100);	"Staphylococcaceae"(100);Staphylococcus(99);
-0.02	114	17	Root(100);Bacteria(100);"Bacteroidetes"(100);"Bacteroidia"(100);"Bacteroidales"(100);"Prevotellaceae"(100);Prevotella(100);	Root(100);Bacteria(100);"Bacteroidetes"(100);"Bacteroidia"(100);"Bacteroidales"(100);Bacteroidaceae(100);Bacteroides(100);	"Prevotellaceae"(100);Prevotella(100);	Bacteroidaceae(100);Bacteroides(100);
-0.02	21	31	Root(100);Bacteria(100);"Proteobacteria"(100);Betaproteobacteria(100);Neisseriales(100);Neisseriaceae(100);Neisseria(69);	Root(100);Bacteria(100);"Bacteroidetes"(100);"Bacteroidia"(100);"Bacteroidales"(100);Bacteroidaceae(100);Bacteroides(100);	Neisseriaceae(100);Neisseria(69);	Bacteroidaceae(100);Bacteroides(100);
-0.02	142	59	Root(100);Bacteria(100);"Firmicutes"(100);"Clostridia"(100);Clostridiales(100);Incertae_Sedis_XI(100);Anaerococcus(100);	Root(100);Bacteria(100);"Bacteroidetes"(100);"Bacteroidia"(100);"Bacteroidales"(100);"Porphyromonadaceae"(100);Parabacteroides(100);	Incertae_Sedis_XI(100);Anaerococcus(100);	"Porphyromonadaceae"(100);Parabacteroides(100);
-0.02	8	103	Root(100);Bacteria(100);"Proteobacteria"(100);Betaproteobacteria(100);Neisseriales(100);Neisseriaceae(100);Neisseria(95);	Root(100);Bacteria(100);"Firmicutes"(100);"Clostridia"(100);Clostridiales(100);Incertae_Sedis_XI(100);Finegoldia(100);	Neisseriaceae(100);Neisseria(95);	Incertae_Sedis_XI(100);Finegoldia(100);
-0.02	91	19	Root(100);Bacteria(100);"Actinobacteria"(100);Actinobacteria(100);Actinomycetales(100);Corynebacteriaceae(100);Corynebacterium(100);	Root(100);Bacteria(100);"Proteobacteria"(100);Gammaproteobacteria(100);Pasteurellales(100);Pasteurellaceae(100);unclassified(100);	Corynebacteriaceae(100);Corynebacterium(100);	Pasteurellales(100);Pasteurellaceae(100);
0.02	226	19	Root(100);Bacteria(100);"Firmicutes"(100);"Clostridia"(100);Clostridiales(100);"Peptostreptococcaceae"(100);Sporacetigenium(100);	Root(100);Bacteria(100);"Proteobacteria"(100);Gammaproteobacteria(100);Pasteurellales(100);Pasteurellaceae(100);unclassified(100);	"Peptostreptococcaceae"(100);Sporacetigenium(100);	Pasteurellales(100);Pasteurellaceae(100);
-0.02	70	31	Root(100);Bacteria(100);"Actinobacteria"(100);Actinobacteria(100);Actinomycetales(100);unclassified(100);unclassified(100);	Root(100);Bacteria(100);"Bacteroidetes"(100);"Bacteroidia"(100);"Bacteroidales"(100);Bacteroidaceae(100);Bacteroides(100);	Actinobacteria(100);Actinomycetales(100);	Bacteroidaceae(100);Bacteroides(100);
0.02	169	353	Root(100);Bacteria(100);"Proteobacteria"(100);Epsilonproteobacteria(100);Campylobacterales(100);Campylobacteraceae(100);Campylobacter(100);	Root(100);Bacteria(100);"Bacteroidetes"(100);"Bacteroidia"(100);"Bacteroidales"(100);"Porphyromonadaceae"(100);Porphyromonas(100);	Campylobacteraceae(100);Campylobacter(100);	"Porphyromonadaceae"(100);Porphyromonas(100);
-0.02	2	59	Root(100);Bacteria(100);"Firmicutes"(100);"Bacilli"(100);"Lactobacillales"(100);Streptococcaceae(100);Streptococcus(100);	Root(100);Bacteria(100);"Bacteroidetes"(100);"Bacteroidia"(100);"Bacteroidales"(100);"Porphyromonadaceae"(100);Parabacteroides(100);	Streptococcaceae(100);Streptococcus(100);	"Porphyromonadaceae"(100);Parabacteroides(100);
-0.02	169	59	Root(100);Bacteria(100);"Proteobacteria"(100);Epsilonproteobacteria(100);Campylobacterales(100);Campylobacteraceae(100);Campylobacter(100);	Root(100);Bacteria(100);"Bacteroidetes"(100);"Bacteroidia"(100);"Bacteroidales"(100);"Porphyromonadaceae"(100);Parabacteroides(100);	Campylobacteraceae(100);Campylobacter(100);	"Porphyromonadaceae"(100);Parabacteroides(100);
-0.02	114	27	Root(100);Bacteria(100);"Bacteroidetes"(100);"Bacteroidia"(100);"Bacteroidales"(100);"Prevotellaceae"(100);Prevotella(100);	Root(100);Bacteria(100);"Bacteroidetes"(100);"Bacteroidia"(100);"Bacteroidales"(100);Bacteroidaceae(100);Bacteroides(100);	"Prevotellaceae"(100);Prevotella(100);	Bacteroidaceae(100);Bacteroides(100);
-0.02	64	16	Root(100);Bacteria(100);"Firmicutes"(100);"Clostridia"(100);Clostridiales(100);Incertae_Sedis_XI(100);Peptoniphilus(100);	Root(100);Bacteria(100);"Proteobacteria"(100);Gammaproteobacteria(100);Pasteurellales(100);Pasteurellaceae(100);unclassified(100);	Incertae_Sedis_XI(100);Peptoniphilus(100);	Pasteurellales(100);Pasteurellaceae(100);
-0.02	40	101	Root(100);Bacteria(100);"Proteobacteria"(100);Betaproteobacteria(100);Neisseriales(100);Neisseriaceae(100);unclassified(100);	Root(100);Bacteria(100);"Actinobacteria"(100);Actinobacteria(100);Actinomycetales(100);Corynebacteriaceae(100);Corynebacterium(100);	Neisseriales(100);Neisseriaceae(100);	Corynebacteriaceae(100);Corynebacterium(100);
0.02	25	38	Root(100);Bacteria(100);"Bacteroidetes"(97);"Bacteroidia"(59);"Bacteroidales"(59);unclassified(59);unclassified(59);	Root(100);Bacteria(100);"Bacteroidetes"(100);"Bacteroidia"(100);"Bacteroidales"(100);"Porphyromonadaceae"(100);Parabacteroides(69);	"Bacteroidia"(59);"Bacteroidales"(59);	"Porphyromonadaceae"(100);Parabacteroides(69);
-0.02	188	31	Root(100);Bacteria(100);"Actinobacteria"(100);Actinobacteria(100);Actinomycetales(100);Corynebacteriaceae(100);Corynebacterium(100);	Root(100);Bacteria(100);"Bacteroidetes"(100);"Bacteroidia"(100);"Bacteroidales"(100);Bacteroidaceae(100);Bacteroides(100);	Corynebacteriaceae(100);Corynebacterium(100);	Bacteroidaceae(100);Bacteroides(100);
-0.02	137	419	Root(100);Bacteria(100);"Proteobacteria"(100);Betaproteobacteria(100);Neisseriales(100);Neisseriaceae(100);Stenoxybacter(69);	Root(100);Bacteria(100);"Firmicutes"(100);"Bacilli"(100);Bacillales(100);"Staphylococcaceae"(100);Staphylococcus(99);	Neisseriaceae(100);Stenoxybacter(69);	"Staphylococcaceae"(100);Staphylococcus(99);
-0.02	111	419	Root(100);Bacteria(100);"Proteobacteria"(100);Gammaproteobacteria(100);"Enterobacteriales"(100);Enterobacteriaceae(100);unclassified(87);	Root(100);Bacteria(100);"Firmicutes"(100);"Bacilli"(100);Bacillales(100);"Staphylococcaceae"(100);Staphylococcus(99);	"Enterobacteriales"(100);Enterobacteriaceae(100);	"Staphylococcaceae"(100);Staphylococcus(99);
0.02	188	38	Root(100);Bacteria(100);"Actinobacteria"(100);Actinobacteria(100);Actinomycetales(100);Corynebacteriaceae(100);Corynebacterium(100);	Root(100);Bacteria(100);"Bacteroidetes"(100);"Bacteroidia"(100);"Bacteroidales"(100);"Porphyromonadaceae"(100);Parabacteroides(69);	Corynebacteriaceae(100);Corynebacterium(100);	"Porphyromonadaceae"(100);Parabacteroides(69);
-0.02	42	62	Root(100);Bacteria(100);"Firmicutes"(100);"Clostridia"(100);Clostridiales(100);"Ruminococcaceae"(100);unclassified(100);	Root(100);Bacteria(100);"Actinobacteria"(100);Actinobacteria(100);Actinomycetales(100);unclassified(99);unclassified(99);	Clostridiales(100);"Ruminococcaceae"(100);	Actinobacteria(100);Actinomycetales(100);
-0.02	40	419	Root(100);Bacteria(100);"Proteobacteria"(100);Betaproteobacteria(100);Neisseriales(100);Neisseriaceae(100);unclassified(100);	Root(100);Bacteria(100);"Firmicutes"(100);"Bacilli"(100);Bacillales(100);"Staphylococcaceae"(100);Staphylococcus(99);	Neisseriales(100);Neisseriaceae(100);	"Staphylococcaceae"(100);Staphylococcus(99);
0.02	335	14	Root(100);Bacteria(100);"Firmicutes"(100);"Clostridia"(100);Clostridiales(100);unclassified(99);unclassified(99);	Root(100);Bacteria(100);"Actinobacteria"(100);Actinobacteria(100);Actinomycetales(100);Actinomycetaceae(100);Actinomyces(100);	"Clostridia"(100);Clostridiales(100);	Actinomycetaceae(100);Actinomyces(100);
-0.02	85	58	Root(100);Bacteria(100);"Proteobacteria"(100);Betaproteobacteria(100);Neisseriales(100);Neisseriaceae(100);unclassified(100);	Root(100);Bacteria(100);"Proteobacteria"(100);Gammaproteobacteria(100);Pseudomonadales(100);Moraxellaceae(100);Acinetobacter(100);	Neisseriales(100);Neisseriaceae(100);	Moraxellaceae(100);Acinetobacter(100);
0.02	114	85	Root(100);Bacteria(100);"Bacteroidetes"(100);"Bacteroidia"(100);"Bacteroidales"(100);"Prevotellaceae"(100);Prevotella(100);	Root(100);Bacteria(100);"Proteobacteria"(100);Betaproteobacteria(100);Neisseriales(100);Neisseriaceae(100);unclassified(100);	"Prevotellaceae"(100);Prevotella(100);	Neisseriales(100);Neisseriaceae(100);
-0.02	8	111	Root(100);Bacteria(100);"Proteobacteria"(100);Betaproteobacteria(100);Neisseriales(100);Neisseriaceae(100);Neisseria(95);	Root(100);Bacteria(100);"Proteobacteria"(100);Gammaproteobacteria(100);"Enterobacteriales"(100);Enterobacteriaceae(100);unclassified(87);	Neisseriaceae(100);Neisseria(95);	"Enterobacteriales"(100);Enterobacteriaceae(100);
0.02	137	7	Root(100);Bacteria(100);"Proteobacteria"(100);Betaproteobacteria(100);Neisseriales(100);Neisseriaceae(100);Stenoxybacter(69);	Root(100);Bacteria(100);"Bacteroidetes"(100);"Bacteroidia"(100);"Bacteroidales"(100);"Porphyromonadaceae"(100);Porphyromonas(100);	Neisseriaceae(100);Stenoxybacter(69);	"Porphyromonadaceae"(100);Porphyromonas(100);
0.02	18	353	Root(100);Bacteria(100);"Actinobacteria"(100);Actinobacteria(100);Actinomycetales(100);Micrococcaceae(100);unclassified(97);	Root(100);Bacteria(100);"Bacteroidetes"(100);"Bacteroidia"(100);"Bacteroidales"(100);"Porphyromonadaceae"(100);Porphyromonas(100);	Actinomycetales(100);Micrococcaceae(100);	"Porphyromonadaceae"(100);Porphyromonas(100);
-0.02	85	31	Root(100);Bacteria(100);"Proteobacteria"(100);Betaproteobacteria(100);Neisseriales(100);Neisseriaceae(100);unclassified(100);	Root(100);Bacteria(100);"Bacteroidetes"(100);"Bacteroidia"(100);"Bacteroidales"(100);Bacteroidaceae(100);Bacteroides(100);	Neisseriales(100);Neisseriaceae(100);	Bacteroidaceae(100);Bacteroides(100);
-0.02	13	59	Root(100);Bacteria(100);"Firmicutes"(100);"Bacilli"(100);"Lactobacillales"(100);unclassified(98);unclassified(98);	Root(100);Bacteria(100);"Bacteroidetes"(100);"Bacteroidia"(100);"Bacteroidales"(100);"Porphyromonadaceae"(100);Parabacteroides(100);	"Bacilli"(100);"Lactobacillales"(100);	"Porphyromonadaceae"(100);Parabacteroides(100);
-0.02	223	101	Root(100);Bacteria(100);"Firmicutes"(100);"Bacilli"(100);"Lactobacillales"(100);Streptococcaceae(100);Lactococcus(100);	Root(100);Bacteria(100);"Actinobacteria"(100);Actinobacteria(100);Actinomycetales(100);Corynebacteriaceae(100);Corynebacterium(100);	Streptococcaceae(100);Lactococcus(100);	Corynebacteriaceae(100);Corynebacterium(100);
-0.02	70	13	Root(100);Bacteria(100);"Actinobacteria"(100);Actinobacteria(100);Actinomycetales(100);unclassified(100);unclassified(100);	Root(100);Bacteria(100);"Firmicutes"(100);"Bacilli"(100);"Lactobacillales"(100);unclassified(98);unclassified(98);	Actinobacteria(100);Actinomycetales(100);	"Bacilli"(100);"Lactobacillales"(100);
-0.02	188	419	Root(100);Bacteria(100);"Actinobacteria"(100);Actinobacteria(100);Actinomycetales(100);Corynebacteriaceae(100);Corynebacterium(100);	Root(100);Bacteria(100);"Firmicutes"(100);"Bacilli"(100);Bacillales(100);"Staphylococcaceae"(100);Staphylococcus(99);	Corynebacteriaceae(100);Corynebacterium(100);	"Staphylococcaceae"(100);Staphylococcus(99);
-0.02	42	18	Root(100);Bacteria(100);"Firmicutes"(100);"Clostridia"(100);Clostridiales(100);"Ruminococcaceae"(100);unclassified(100);	Root(100);Bacteria(100);"Actinobacteria"(100);Actinobacteria(100);Actinomycetales(100);Micrococcaceae(100);unclassified(97);	Clostridiales(100);"Ruminococcaceae"(100);	Actinomycetales(100);Micrococcaceae(100);
-0.02	137	58	Root(100);Bacteria(100);"Proteobacteria"(100);Betaproteobacteria(100);Neisseriales(100);Neisseriaceae(100);Stenoxybacter(69);	Root(100);Bacteria(100);"Proteobacteria"(100);Gammaproteobacteria(100);Pseudomonadales(100);Moraxellaceae(100);Acinetobacter(100);	Neisseriaceae(100);Stenoxybacter(69);	Moraxellaceae(100);Acinetobacter(100);
0.02	394	42	Root(100);Bacteria(100);"Firmicutes"(100);"Clostridia"(100);Clostridiales(100);Incertae_Sedis_XI(100);Anaerococcus(100);	Root(100);Bacteria(100);"Firmicutes"(100);"Clostridia"(100);Clostridiales(100);"Ruminococcaceae"(100);unclassified(100);	Incertae_Sedis_XI(100);Anaerococcus(100);	Clostridiales(100);"Ruminococcaceae"(100);
-0.02	137	38	Root(100);Bacteria(100);"Proteobacteria"(100);Betaproteobacteria(100);Neisseriales(100);Neisseriaceae(100);Stenoxybacter(69);	Root(100);Bacteria(100);"Bacteroidetes"(100);"Bacteroidia"(100);"Bacteroidales"(100);"Porphyromonadaceae"(100);Parabacteroides(69);	Neisseriaceae(100);Stenoxybacter(69);	"Porphyromonadaceae"(100);Parabacteroides(69);
-0.02	1	7	Root(100);Bacteria(100);"Actinobacteria"(100);Actinobacteria(100);Actinomycetales(100);Propionibacteriaceae(100);Propionibacterium(100);	Root(100);Bacteria(100);"Bacteroidetes"(100);"Bacteroidia"(100);"Bacteroidales"(100);"Porphyromonadaceae"(100);Porphyromonas(100);	Propionibacteriaceae(100);Propionibacterium(100);	"Porphyromonadaceae"(100);Porphyromonas(100);
-0.02	31	111	Root(100);Bacteria(100);"Bacteroidetes"(100);"Bacteroidia"(100);"Bacteroidales"(100);Bacteroidaceae(100);Bacteroides(100);	Root(100);Bacteria(100);"Proteobacteria"(100);Gammaproteobacteria(100);"Enterobacteriales"(100);Enterobacteriaceae(100);unclassified(87);	Bacteroidaceae(100);Bacteroides(100);	"Enterobacteriales"(100);Enterobacteriaceae(100);
0.02	131	58	Root(100);Bacteria(100);"Proteobacteria"(100);Betaproteobacteria(100);Burkholderiales(100);Comamonadaceae(99);Roseateles(99);	Root(100);Bacteria(100);"Proteobacteria"(100);Gammaproteobacteria(100);Pseudomonadales(100);Moraxellaceae(100);Acinetobacter(100);	Comamonadaceae(99);Roseateles(99);	Moraxellaceae(100);Acinetobacter(100);
0.02	43	62	Root(100);Bacteria(100);"Firmicutes"(100);"Clostridia"(100);Clostridiales(100);Incertae_Sedis_XI(100);Anaerococcus(100);	Root(100);Bacteria(100);"Actinobacteria"(100);Actinobacteria(100);Actinomycetales(100);unclassified(99);unclassified(99);	Incertae_Sedis_XI(100);Anaerococcus(100);	Actinobacteria(100);Actinomycetales(100);
-0.02	25	419	Root(100);Bacteria(100);"Bacteroidetes"(97);"Bacteroidia"(59);"Bacteroidales"(59);unclassified(59);unclassified(59);	Root(100);Bacteria(100);"Firmicutes"(100);"Bacilli"(100);Bacillales(100);"Staphylococcaceae"(100);Staphylococcus(99);	"Bacteroidia"(59);"Bacteroidales"(59);	"Staphylococcaceae"(100);Staphylococcus(99);
-0.02	176	31	Root(100);Bacteria(100);"Firmicutes"(100);"Clostridia"(100);Clostridiales(100);Incertae_Sedis_XI(100);Anaerococcus(100);	Root(100);Bacteria(100);"Bacteroidetes"(100);"Bacteroidia"(100);"Bacteroidales"(100);Bacteroidaceae(100);Bacteroides(100);	Incertae_Sedis_XI(100);Anaerococcus(100);	Bacteroidaceae(100);Bacteroides(100);
-0.02	114	31	Root(100);Bacteria(100);"Bacteroidetes"(100);"Bacteroidia"(100);"Bacteroidales"(100);"Prevotellaceae"(100);Prevotella(100);	Root(100);Bacteria(100);"Bacteroidetes"(100);"Bacteroidia"(100);"Bacteroidales"(100);Bacteroidaceae(100);Bacteroides(100);	"Prevotellaceae"(100);Prevotella(100);	Bacteroidaceae(100);Bacteroides(100);
0.02	131	16	Root(100);Bacteria(100);"Proteobacteria"(100);Betaproteobacteria(100);Burkholderiales(100);Comamonadaceae(99);Roseateles(99);	Root(100);Bacteria(100);"Proteobacteria"(100);Gammaproteobacteria(100);Pasteurellales(100);Pasteurellaceae(100);unclassified(100);	Comamonadaceae(99);Roseateles(99);	Pasteurellales(100);Pasteurellaceae(100);
-0.02	85	14	Root(100);Bacteria(100);"Proteobacteria"(100);Betaproteobacteria(100);Neisseriales(100);Neisseriaceae(100);unclassified(100);	Root(100);Bacteria(100);"Actinobacteria"(100);Actinobacteria(100);Actinomycetales(100);Actinomycetaceae(100);Actinomyces(100);	Neisseriales(100);Neisseriaceae(100);	Actinomycetaceae(100);Actinomyces(100);
-0.02	86	6	Root(100);Bacteria(100);Cyanobacteria(100);Cyanobacteria(100);Chloroplast(100);Streptophyta(100);unclassified(100);	Root(100);Bacteria(100);"Firmicutes"(100);"Bacilli"(100);"Lactobacillales"(100);Streptococcaceae(100);Streptococcus(100);	Chloroplast(100);Streptophyta(100);	Streptococcaceae(100);Streptococcus(100);
-0.02	42	19	Root(100);Bacteria(100);"Firmicutes"(100);"Clostridia"(100);Clostridiales(100);"Ruminococcaceae"(100);unclassified(100);	Root(100);Bacteria(100);"Proteobacteria"(100);Gammaproteobacteria(100);Pasteurellales(100);Pasteurellaceae(100);unclassified(100);	Clostridiales(100);"Ruminococcaceae"(100);	Pasteurellales(100);Pasteurellaceae(100);
-0.02	69	14	Root(100);Bacteria(100);"Firmicutes"(100);"Bacilli"(100);"Lactobacillales"(100);"Carnobacteriaceae"(100);Dolosigranulum(100);	Root(100);Bacteria(100);"Actinobacteria"(100);Actinobacteria(100);Actinomycetales(100);Actinomycetaceae(100);Actinomyces(100);	"Carnobacteriaceae"(100);Dolosigranulum(100);	Actinomycetaceae(100);Actinomyces(100);
0.02	176	13	Root(100);Bacteria(100);"Firmicutes"(100);"Clostridia"(100);Clostridiales(100);Incertae_Sedis_XI(100);Anaerococcus(100);	Root(100);Bacteria(100);"Firmicutes"(100);"Bacilli"(100);"Lactobacillales"(100);unclassified(98);unclassified(98);	Incertae_Sedis_XI(100);Anaerococcus(100);	"Bacilli"(100);"Lactobacillales"(100);
-0.02	86	5	Root(100);Bacteria(100);Cyanobacteria(100);Cyanobacteria(100);Chloroplast(100);Streptophyta(100);unclassified(100);	Root(100);Bacteria(100);"Firmicutes"(100);"Bacilli"(100);Bacillales(100);"Staphylococcaceae"(99);Staphylococcus(99);	Chloroplast(100);Streptophyta(100);	"Staphylococcaceae"(99);Staphylococcus(99);
-0.02	25	59	Root(100);Bacteria(100);"Bacteroidetes"(97);"Bacteroidia"(59);"Bacteroidales"(59);unclassified(59);unclassified(59);	Root(100);Bacteria(100);"Bacteroidetes"(100);"Bacteroidia"(100);"Bacteroidales"(100);"Porphyromonadaceae"(100);Parabacteroides(100);	"Bacteroidia"(59);"Bacteroidales"(59);	"Porphyromonadaceae"(100);Parabacteroides(100);
-0.02	394	3	Root(100);Bacteria(100);"Firmicutes"(100);"Clostridia"(100);Clostridiales(100);Incertae_Sedis_XI(100);Anaerococcus(100);	Root(100);Bacteria(100);"Firmicutes"(100);"Bacilli"(100);"Lactobacillales"(100);Lactobacillaceae(100);Lactobacillus(100);	Incertae_Sedis_XI(100);Anaerococcus(100);	Lactobacillaceae(100);Lactobacillus(100);
-0.02	86	419	Root(100);Bacteria(100);Cyanobacteria(100);Cyanobacteria(100);Chloroplast(100);Streptophyta(100);unclassified(100);	Root(100);Bacteria(100);"Firmicutes"(100);"Bacilli"(100);Bacillales(100);"Staphylococcaceae"(100);Staphylococcus(99);	Chloroplast(100);Streptophyta(100);	"Staphylococcaceae"(100);Staphylococcus(99);
-0.02	27	223	Root(100);Bacteria(100);"Bacteroidetes"(100);"Bacteroidia"(100);"Bacteroidales"(100);Bacteroidaceae(100);Bacteroides(100);	Root(100);Bacteria(100);"Firmicutes"(100);"Bacilli"(100);"Lactobacillales"(100);Streptococcaceae(100);Lactococcus(100);	Bacteroidaceae(100);Bacteroides(100);	Streptococcaceae(100);Lactococcus(100);
0.02	58	38	Root(100);Bacteria(100);"Proteobacteria"(100);Gammaproteobacteria(100);Pseudomonadales(100);Moraxellaceae(100);Acinetobacter(100);	Root(100);Bacteria(100);"Bacteroidetes"(100);"Bacteroidia"(100);"Bacteroidales"(100);"Porphyromonadaceae"(100);Parabacteroides(69);	Moraxellaceae(100);Acinetobacter(100);	"Porphyromonadaceae"(100);Parabacteroides(69);
-0.02	85	40	Root(100);Bacteria(100);"Proteobacteria"(100);Betaproteobacteria(100);Neisseriales(100);Neisseriaceae(100);unclassified(100);	Root(100);Bacteria(100);"Proteobacteria"(100);Betaproteobacteria(100);Neisseriales(100);Neisseriaceae(100);unclassified(100);	Neisseriales(100);Neisseriaceae(100);	Neisseriales(100);Neisseriaceae(100);
-0.02	85	7	Root(100);Bacteria(100);"Proteobacteria"(100);Betaproteobacteria(100);Neisseriales(100);Neisseriaceae(100);unclassified(100);	Root(100);Bacteria(100);"Bacteroidetes"(100);"Bacteroidia"(100);"Bacteroidales"(100);"Porphyromonadaceae"(100);Porphyromonas(100);	Neisseriales(100);Neisseriaceae(100);	"Porphyromonadaceae"(100);Porphyromonas(100);
0.02	59	62	Root(100);Bacteria(100);"Bacteroidetes"(100);"Bacteroidia"(100);"Bacteroidales"(100);"Porphyromonadaceae"(100);Parabacteroides(100);	Root(100);Bacteria(100);"Actinobacteria"(100);Actinobacteria(100);Actinomycetales(100);unclassified(99);unclassified(99);	"Porphyromonadaceae"(100);Parabacteroides(100);	Actinobacteria(100);Actinomycetales(100);
-0.02	394	19	Root(100);Bacteria(100);"Firmicutes"(100);"Clostridia"(100);Clostridiales(100);Incertae_Sedis_XI(100);Anaerococcus(100);	Root(100);Bacteria(100);"Proteobacteria"(100);Gammaproteobacteria(100);Pasteurellales(100);Pasteurellaceae(100);unclassified(100);	Incertae_Sedis_XI(100);Anaerococcus(100);	Pasteurellales(100);Pasteurellaceae(100);
-0.02	176	17	Root(100);Bacteria(100);"Firmicutes"(100);"Clostridia"(100);Clostridiales(100);Incertae_Sedis_XI(100);Anaerococcus(100);	Root(100);Bacteria(100);"Bacteroidetes"(100);"Bacteroidia"(100);"Bacteroidales"(100);Bacteroidaceae(100);Bacteroides(100);	Incertae_Sedis_XI(100);Anaerococcus(100);	Bacteroidaceae(100);Bacteroides(100);
-0.02	176	223	Root(100);Bacteria(100);"Firmicutes"(100);"Clostridia"(100);Clostridiales(100);Incertae_Sedis_XI(100);Anaerococcus(100);	Root(100);Bacteria(100);"Firmicutes"(100);"Bacilli"(100);"Lactobacillales"(100);Streptococcaceae(100);Lactococcus(100);	Incertae_Sedis_XI(100);Anaerococcus(100);	Streptococcaceae(100);Lactococcus(100);
-0.02	137	101	Root(100);Bacteria(100);"Proteobacteria"(100);Betaproteobacteria(100);Neisseriales(100);Neisseriaceae(100);Stenoxybacter(69);	Root(100);Bacteria(100);"Actinobacteria"(100);Actinobacteria(100);Actinomycetales(100);Corynebacteriaceae(100);Corynebacterium(100);	Neisseriaceae(100);Stenoxybacter(69);	Corynebacteriaceae(100);Corynebacterium(100);
-0.02	394	419	Root(100);Bacteria(100);"Firmicutes"(100);"Clostridia"(100);Clostridiales(100);Incertae_Sedis_XI(100);Anaerococcus(100);	Root(100);Bacteria(100);"Firmicutes"(100);"Bacilli"(100);Bacillales(100);"Staphylococcaceae"(100);Staphylococcus(99);	Incertae_Sedis_XI(100);Anaerococcus(100);	"Staphylococcaceae"(100);Staphylococcus(99);
-0.02	335	419	Root(100);Bacteria(100);"Firmicutes"(100);"Clostridia"(100);Clostridiales(100);unclassified(99);unclassified(99);	Root(100);Bacteria(100);"Firmicutes"(100);"Bacilli"(100);Bacillales(100);"Staphylococcaceae"(100);Staphylococcus(99);	"Clostridia"(100);Clostridiales(100);	"Staphylococcaceae"(100);Staphylococcus(99);
-0.02	42	8	Root(100);Bacteria(100);"Firmicutes"(100);"Clostridia"(100);Clostridiales(100);"Ruminococcaceae"(100);unclassified(100);	Root(100);Bacteria(100);"Proteobacteria"(100);Betaproteobacteria(100);Neisseriales(100);Neisseriaceae(100);Neisseria(95);	Clostridiales(100);"Ruminococcaceae"(100);	Neisseriaceae(100);Neisseria(95);
-0.02	142	419	Root(100);Bacteria(100);"Firmicutes"(100);"Clostridia"(100);Clostridiales(100);Incertae_Sedis_XI(100);Anaerococcus(100);	Root(100);Bacteria(100);"Firmicutes"(100);"Bacilli"(100);Bacillales(100);"Staphylococcaceae"(100);Staphylococcus(99);	Incertae_Sedis_XI(100);Anaerococcus(100);	"Staphylococcaceae"(100);Staphylococcus(99);
0.02	66	394	Root(100);Bacteria(100);"Firmicutes"(100);"Clostridia"(100);Clostridiales(100);Veillonellaceae(100);Dialister(100);	Root(100);Bacteria(100);"Firmicutes"(100);"Clostridia"(100);Clostridiales(100);Incertae_Sedis_XI(100);Anaerococcus(100);	Veillonellaceae(100);Dialister(100);	Incertae_Sedis_XI(100);Anaerococcus(100);
0.02	169	11	Root(100);Bacteria(100);"Proteobacteria"(100);Epsilonproteobacteria(100);Campylobacterales(100);Campylobacteraceae(100);Campylobacter(100);	Root(100);Bacteria(100);"Firmicutes"(100);"Bacilli"(100);Bacillales(100);"Staphylococcaceae"(100);Gemella(100);	Campylobacteraceae(100);Campylobacter(100);	"Staphylococcaceae"(100);Gemella(100);
0.02	2	188	Root(100);Bacteria(100);"Firmicutes"(100);"Bacilli"(100);"Lactobacillales"(100);Streptococcaceae(100);Streptococcus(100);	Root(100);Bacteria(100);"Actinobacteria"(100);Actinobacteria(100);Actinomycetales(100);Corynebacteriaceae(100);Corynebacterium(100);	Streptococcaceae(100);Streptococcus(100);	Corynebacteriaceae(100);Corynebacterium(100);
0.02	58	14	Root(100);Bacteria(100);"Proteobacteria"(100);Gammaproteobacteria(100);Pseudomonadales(100);Moraxellaceae(100);Acinetobacter(100);	Root(100);Bacteria(100);"Actinobacteria"(100);Actinobacteria(100);Actinomycetales(100);Actinomycetaceae(100);Actinomyces(100);	Moraxellaceae(100);Acinetobacter(100);	Actinomycetaceae(100);Actinomyces(100);
-0.02	18	111	Root(100);Bacteria(100);"Actinobacteria"(100);Actinobacteria(100);Actinomycetales(100);Micrococcaceae(100);unclassified(97);	Root(100);Bacteria(100);"Proteobacteria"(100);Gammaproteobacteria(100);"Enterobacteriales"(100);Enterobacteriaceae(100);unclassified(87);	Actinomycetales(100);Micrococcaceae(100);	"Enterobacteriales"(100);Enterobacteriaceae(100);
-0.02	86	223	Root(100);Bacteria(100);Cyanobacteria(100);Cyanobacteria(100);Chloroplast(100);Streptophyta(100);unclassified(100);	Root(100);Bacteria(100);"Firmicutes"(100);"Bacilli"(100);"Lactobacillales"(100);Streptococcaceae(100);Lactococcus(100);	Chloroplast(100);Streptophyta(100);	Streptococcaceae(100);Lactococcus(100);
0.02	86	31	Root(100);Bacteria(100);Cyanobacteria(100);Cyanobacteria(100);Chloroplast(100);Streptophyta(100);unclassified(100);	Root(100);Bacteria(100);"Bacteroidetes"(100);"Bacteroidia"(100);"Bacteroidales"(100);Bacteroidaceae(100);Bacteroides(100);	Chloroplast(100);Streptophyta(100);	Bacteroidaceae(100);Bacteroides(100);
0.02	25	169	Root(100);Bacteria(100);"Bacteroidetes"(97);"Bacteroidia"(59);"Bacteroidales"(59);unclassified(59);unclassified(59);	Root(100);Bacteria(100);"Proteobacteria"(100);Epsilonproteobacteria(100);Campylobacterales(100);Campylobacteraceae(100);Campylobacter(100);	"Bacteroidia"(59);"Bacteroidales"(59);	Campylobacteraceae(100);Campylobacter(100);
0.02	42	1	Root(100);Bacteria(100);"Firmicutes"(100);"Clostridia"(100);Clostridiales(100);"Ruminococcaceae"(100);unclassified(100);	Root(100);Bacteria(100);"Actinobacteria"(100);Actinobacteria(100);Actinomycetales(100);Propionibacteriaceae(100);Propionibacterium(100);	Clostridiales(100);"Ruminococcaceae"(100);	Propionibacteriaceae(100);Propionibacterium(100);
0.02	38	16	Root(100);Bacteria(100);"Bacteroidetes"(100);"Bacteroidia"(100);"Bacteroidales"(100);"Porphyromonadaceae"(100);Parabacteroides(69);	Root(100);Bacteria(100);"Proteobacteria"(100);Gammaproteobacteria(100);Pasteurellales(100);Pasteurellaceae(100);unclassified(100);	"Porphyromonadaceae"(100);Parabacteroides(69);	Pasteurellales(100);Pasteurellaceae(100);
-0.02	131	85	Root(100);Bacteria(100);"Proteobacteria"(100);Betaproteobacteria(100);Burkholderiales(100);Comamonadaceae(99);Roseateles(99);	Root(100);Bacteria(100);"Proteobacteria"(100);Betaproteobacteria(100);Neisseriales(100);Neisseriaceae(100);unclassified(100);	Comamonadaceae(99);Roseateles(99);	Neisseriales(100);Neisseriaceae(100);
0.02	70	38	Root(100);Bacteria(100);"Actinobacteria"(100);Actinobacteria(100);Actinomycetales(100);unclassified(100);unclassified(100);	Root(100);Bacteria(100);"Bacteroidetes"(100);"Bacteroidia"(100);"Bacteroidales"(100);"Porphyromonadaceae"(100);Parabacteroides(69);	Actinobacteria(100);Actinomycetales(100);	"Porphyromonadaceae"(100);Parabacteroides(69);
0.02	14	353	Root(100);Bacteria(100);"Actinobacteria"(100);Actinobacteria(100);Actinomycetales(100);Actinomycetaceae(100);Actinomyces(100);	Root(100);Bacteria(100);"Bacteroidetes"(100);"Bacteroidia"(100);"Bacteroidales"(100);"Porphyromonadaceae"(100);Porphyromonas(100);	Actinomycetaceae(100);Actinomyces(100);	"Porphyromonadaceae"(100);Porphyromonas(100);
-0.02	42	419	Root(100);Bacteria(100);"Firmicutes"(100);"Clostridia"(100);Clostridiales(100);"Ruminococcaceae"(100);unclassified(100);	Root(100);Bacteria(100);"Firmicutes"(100);"Bacilli"(100);Bacillales(100);"Staphylococcaceae"(100);Staphylococcus(99);	Clostridiales(100);"Ruminococcaceae"(100);	"Staphylococcaceae"(100);Staphylococcus(99);
0.02	6	103	Root(100);Bacteria(100);"Firmicutes"(100);"Bacilli"(100);"Lactobacillales"(100);Streptococcaceae(100);Streptococcus(100);	Root(100);Bacteria(100);"Firmicutes"(100);"Clostridia"(100);Clostridiales(100);Incertae_Sedis_XI(100);Finegoldia(100);	Streptococcaceae(100);Streptococcus(100);	Incertae_Sedis_XI(100);Finegoldia(100);
0.02	66	223	Root(100);Bacteria(100);"Firmicutes"(100);"Clostridia"(100);Clostridiales(100);Veillonellaceae(100);Dialister(100);	Root(100);Bacteria(100);"Firmicutes"(100);"Bacilli"(100);"Lactobacillales"(100);Streptococcaceae(100);Lactococcus(100);	Veillonellaceae(100);Dialister(100);	Streptococcaceae(100);Lactococcus(100);
-0.02	40	38	Root(100);Bacteria(100);"Proteobacteria"(100);Betaproteobacteria(100);Neisseriales(100);Neisseriaceae(100);unclassified(100);	Root(100);Bacteria(100);"Bacteroidetes"(100);"Bacteroidia"(100);"Bacteroidales"(100);"Porphyromonadaceae"(100);Parabacteroides(69);	Neisseriales(100);Neisseriaceae(100);	"Porphyromonadaceae"(100);Parabacteroides(69);
-0.02	169	226	Root(100);Bacteria(100);"Proteobacteria"(100);Epsilonproteobacteria(100);Campylobacterales(100);Campylobacteraceae(100);Campylobacter(100);	Root(100);Bacteria(100);"Firmicutes"(100);"Clostridia"(100);Clostridiales(100);"Peptostreptococcaceae"(100);Sporacetigenium(100);	Campylobacteraceae(100);Campylobacter(100);	"Peptostreptococcaceae"(100);Sporacetigenium(100);
-0.02	169	419	Root(100);Bacteria(100);"Proteobacteria"(100);Epsilonproteobacteria(100);Campylobacterales(100);Campylobacteraceae(100);Campylobacter(100);	Root(100);Bacteria(100);"Firmicutes"(100);"Bacilli"(100);Bacillales(100);"Staphylococcaceae"(100);Staphylococcus(99);	Campylobacteraceae(100);Campylobacter(100);	"Staphylococcaceae"(100);Staphylococcus(99);
-0.02	8	12	Root(100);Bacteria(100);"Proteobacteria"(100);Betaproteobacteria(100);Neisseriales(100);Neisseriaceae(100);Neisseria(95);	Root(100);Bacteria(100);"Actinobacteria"(100);Actinobacteria(100);Actinomycetales(100);Corynebacteriaceae(100);Corynebacterium(100);	Neisseriaceae(100);Neisseria(95);	Corynebacteriaceae(100);Corynebacterium(100);
0.02	226	10	Root(100);Bacteria(100);"Firmicutes"(100);"Clostridia"(100);Clostridiales(100);"Peptostreptococcaceae"(100);Sporacetigenium(100);	Root(100);Bacteria(100);"Bacteroidetes"(100);"Bacteroidia"(100);"Bacteroidales"(100);"Prevotellaceae"(100);Prevotella(100);	"Peptostreptococcaceae"(100);Sporacetigenium(100);	"Prevotellaceae"(100);Prevotella(100);
0.02	394	14	Root(100);Bacteria(100);"Firmicutes"(100);"Clostridia"(100);Clostridiales(100);Incertae_Sedis_XI(100);Anaerococcus(100);	Root(100);Bacteria(100);"Actinobacteria"(100);Actinobacteria(100);Actinomycetales(100);Actinomycetaceae(100);Actinomyces(100);	Incertae_Sedis_XI(100);Anaerococcus(100);	Actinomycetaceae(100);Actinomyces(100);
-0.02	137	11	Root(100);Bacteria(100);"Proteobacteria"(100);Betaproteobacteria(100);Neisseriales(100);Neisseriaceae(100);Stenoxybacter(69);	Root(100);Bacteria(100);"Firmicutes"(100);"Bacilli"(100);Bacillales(100);"Staphylococcaceae"(100);Gemella(100);	Neisseriaceae(100);Stenoxybacter(69);	"Staphylococcaceae"(100);Gemella(100);
0.02	43	18	Root(100);Bacteria(100);"Firmicutes"(100);"Clostridia"(100);Clostridiales(100);Incertae_Sedis_XI(100);Anaerococcus(100);	Root(100);Bacteria(100);"Actinobacteria"(100);Actinobacteria(100);Actinomycetales(100);Micrococcaceae(100);unclassified(97);	Incertae_Sedis_XI(100);Anaerococcus(100);	Actinomycetales(100);Micrococcaceae(100);
0.02	223	11	Root(100);Bacteria(100);"Firmicutes"(100);"Bacilli"(100);"Lactobacillales"(100);Streptococcaceae(100);Lactococcus(100);	Root(100);Bacteria(100);"Firmicutes"(100);"Bacilli"(100);Bacillales(100);"Staphylococcaceae"(100);Gemella(100);	Streptococcaceae(100);Lactococcus(100);	"Staphylococcaceae"(100);Gemella(100);
-0.02	2	62	Root(100);Bacteria(100);"Firmicutes"(100);"Bacilli"(100);"Lactobacillales"(100);Streptococcaceae(100);Streptococcus(100);	Root(100);Bacteria(100);"Actinobacteria"(100);Actinobacteria(100);Actinomycetales(100);unclassified(99);unclassified(99);	Streptococcaceae(100);Streptococcus(100);	Actinobacteria(100);Actinomycetales(100);
-0.02	3	16	Root(100);Bacteria(100);"Firmicutes"(100);"Bacilli"(100);"Lactobacillales"(100);Lactobacillaceae(100);Lactobacillus(100);	Root(100);Bacteria(100);"Proteobacteria"(100);Gammaproteobacteria(100);Pasteurellales(100);Pasteurellaceae(100);unclassified(100);	Lactobacillaceae(100);Lactobacillus(100);	Pasteurellales(100);Pasteurellaceae(100);
-0.02	70	59	Root(100);Bacteria(100);"Actinobacteria"(100);Actinobacteria(100);Actinomycetales(100);unclassified(100);unclassified(100);	Root(100);Bacteria(100);"Bacteroidetes"(100);"Bacteroidia"(100);"Bacteroidales"(100);"Porphyromonadaceae"(100);Parabacteroides(100);	Actinobacteria(100);Actinomycetales(100);	"Porphyromonadaceae"(100);Parabacteroides(100);
-0.02	142	226	Root(100);Bacteria(100);"Firmicutes"(100);"Clostridia"(100);Clostridiales(100);Incertae_Sedis_XI(100);Anaerococcus(100);	Root(100);Bacteria(100);"Firmicutes"(100);"Clostridia"(100);Clostridiales(100);"Peptostreptococcaceae"(100);Sporacetigenium(100);	Incertae_Sedis_XI(100);Anaerococcus(100);	"Peptostreptococcaceae"(100);Sporacetigenium(100);
-0.02	123	169	Root(100);Bacteria(100);"Firmicutes"(100);"Clostridia"(100);Clostridiales(100);unclassified(99);unclassified(99);	Root(100);Bacteria(100);"Proteobacteria"(100);Epsilonproteobacteria(100);Campylobacterales(100);Campylobacteraceae(100);Campylobacter(100);	"Clostridia"(100);Clostridiales(100);	Campylobacteraceae(100);Campylobacter(100);
-0.02	43	14	Root(100);Bacteria(100);"Firmicutes"(100);"Clostridia"(100);Clostridiales(100);Incertae_Sedis_XI(100);Anaerococcus(100);	Root(100);Bacteria(100);"Actinobacteria"(100);Actinobacteria(100);Actinomycetales(100);Actinomycetaceae(100);Actinomyces(100);	Incertae_Sedis_XI(100);Anaerococcus(100);	Actinomycetaceae(100);Actinomyces(100);
-0.02	3	8	Root(100);Bacteria(100);"Firmicutes"(100);"Bacilli"(100);"Lactobacillales"(100);Lactobacillaceae(100);Lactobacillus(100);	Root(100);Bacteria(100);"Proteobacteria"(100);Betaproteobacteria(100);Neisseriales(100);Neisseriaceae(100);Neisseria(95);	Lactobacillaceae(100);Lactobacillus(100);	Neisseriaceae(100);Neisseria(95);
-0.02	223	70	Root(100);Bacteria(100);"Firmicutes"(100);"Bacilli"(100);"Lactobacillales"(100);Streptococcaceae(100);Lactococcus(100);	Root(100);Bacteria(100);"Actinobacteria"(100);Actinobacteria(100);Actinomycetales(100);unclassified(100);unclassified(100);	Streptococcaceae(100);Lactococcus(100);	Actinobacteria(100);Actinomycetales(100);
-0.02	2	419	Root(100);Bacteria(100);"Firmicutes"(100);"Bacilli"(100);"Lactobacillales"(100);Streptococcaceae(100);Streptococcus(100);	Root(100);Bacteria(100);"Firmicutes"(100);"Bacilli"(100);Bacillales(100);"Staphylococcaceae"(100);Staphylococcus(99);	Streptococcaceae(100);Streptococcus(100);	"Staphylococcaceae"(100);Staphylococcus(99);
-0.02	70	419	Root(100);Bacteria(100);"Actinobacteria"(100);Actinobacteria(100);Actinomycetales(100);unclassified(100);unclassified(100);	Root(100);Bacteria(100);"Firmicutes"(100);"Bacilli"(100);Bacillales(100);"Staphylococcaceae"(100);Staphylococcus(99);	Actinobacteria(100);Actinomycetales(100);	"Staphylococcaceae"(100);Staphylococcus(99);
-0.02	188	226	Root(100);Bacteria(100);"Actinobacteria"(100);Actinobacteria(100);Actinomycetales(100);Corynebacteriaceae(100);Corynebacterium(100);	Root(100);Bacteria(100);"Firmicutes"(100);"Clostridia"(100);Clostridiales(100);"Peptostreptococcaceae"(100);Sporacetigenium(100);	Corynebacteriaceae(100);Corynebacterium(100);	"Peptostreptococcaceae"(100);Sporacetigenium(100);
-0.02	27	18	Root(100);Bacteria(100);"Bacteroidetes"(100);"Bacteroidia"(100);"Bacteroidales"(100);Bacteroidaceae(100);Bacteroides(100);	Root(100);Bacteria(100);"Actinobacteria"(100);Actinobacteria(100);Actinomycetales(100);Micrococcaceae(100);unclassified(97);	Bacteroidaceae(100);Bacteroides(100);	Actinomycetales(100);Micrococcaceae(100);
0.02	58	10	Root(100);Bacteria(100);"Proteobacteria"(100);Gammaproteobacteria(100);Pseudomonadales(100);Moraxellaceae(100);Acinetobacter(100);	Root(100);Bacteria(100);"Bacteroidetes"(100);"Bacteroidia"(100);"Bacteroidales"(100);"Prevotellaceae"(100);Prevotella(100);	Moraxellaceae(100);Acinetobacter(100);	"Prevotellaceae"(100);Prevotella(100);
-0.02	131	9	Root(100);Bacteria(100);"Proteobacteria"(100);Betaproteobacteria(100);Burkholderiales(100);Comamonadaceae(99);Roseateles(99);	Root(100);Bacteria(100);"Fusobacteria"(100);"Fusobacteria"(100);"Fusobacteriales"(100);"Fusobacteriaceae"(100);Fusobacterium(100);	Comamonadaceae(99);Roseateles(99);	"Fusobacteriaceae"(100);Fusobacterium(100);
-0.02	17	19	Root(100);Bacteria(100);"Bacteroidetes"(100);"Bacteroidia"(100);"Bacteroidales"(100);Bacteroidaceae(100);Bacteroides(100);	Root(100);Bacteria(100);"Proteobacteria"(100);Gammaproteobacteria(100);Pasteurellales(100);Pasteurellaceae(100);unclassified(100);	Bacteroidaceae(100);Bacteroides(100);	Pasteurellales(100);Pasteurellaceae(100);
0.02	2	169	Root(100);Bacteria(100);"Firmicutes"(100);"Bacilli"(100);"Lactobacillales"(100);Streptococcaceae(100);Streptococcus(100);	Root(100);Bacteria(100);"Proteobacteria"(100);Epsilonproteobacteria(100);Campylobacterales(100);Campylobacteraceae(100);Campylobacter(100);	Streptococcaceae(100);Streptococcus(100);	Campylobacteraceae(100);Campylobacter(100);
-0.02	6	62	Root(100);Bacteria(100);"Firmicutes"(100);"Bacilli"(100);"Lactobacillales"(100);Streptococcaceae(100);Streptococcus(100);	Root(100);Bacteria(100);"Actinobacteria"(100);Actinobacteria(100);Actinomycetales(100);unclassified(99);unclassified(99);	Streptococcaceae(100);Streptococcus(100);	Actinobacteria(100);Actinomycetales(100);
-0.02	86	10	Root(100);Bacteria(100);Cyanobacteria(100);Cyanobacteria(100);Chloroplast(100);Streptophyta(100);unclassified(100);	Root(100);Bacteria(100);"Bacteroidetes"(100);"Bacteroidia"(100);"Bacteroidales"(100);"Prevotellaceae"(100);Prevotella(100);	Chloroplast(100);Streptophyta(100);	"Prevotellaceae"(100);Prevotella(100);
-0.02	25	103	Root(100);Bacteria(100);"Bacteroidetes"(97);"Bacteroidia"(59);"Bacteroidales"(59);unclassified(59);unclassified(59);	Root(100);Bacteria(100);"Firmicutes"(100);"Clostridia"(100);Clostridiales(100);Incertae_Sedis_XI(100);Finegoldia(100);	"Bacteroidia"(59);"Bacteroidales"(59);	Incertae_Sedis_XI(100);Finegoldia(100);
-0.02	335	42	Root(100);Bacteria(100);"Firmicutes"(100);"Clostridia"(100);Clostridiales(100);unclassified(99);unclassified(99);	Root(100);Bacteria(100);"Firmicutes"(100);"Clostridia"(100);Clostridiales(100);"Ruminococcaceae"(100);unclassified(100);	"Clostridia"(100);Clostridiales(100);	Clostridiales(100);"Ruminococcaceae"(100);
0.02	70	62	Root(100);Bacteria(100);"Actinobacteria"(100);Actinobacteria(100);Actinomycetales(100);unclassified(100);unclassified(100);	Root(100);Bacteria(100);"Actinobacteria"(100);Actinobacteria(100);Actinomycetales(100);unclassified(99);unclassified(99);	Actinobacteria(100);Actinomycetales(100);	Actinobacteria(100);Actinomycetales(100);
0.02	27	21	Root(100);Bacteria(100);"Bacteroidetes"(100);"Bacteroidia"(100);"Bacteroidales"(100);Bacteroidaceae(100);Bacteroides(100);	Root(100);Bacteria(100);"Proteobacteria"(100);Betaproteobacteria(100);Neisseriales(100);Neisseriaceae(100);Neisseria(69);	Bacteroidaceae(100);Bacteroides(100);	Neisseriaceae(100);Neisseria(69);
0.02	2	64	Root(100);Bacteria(100);"Firmicutes"(100);"Bacilli"(100);"Lactobacillales"(100);Streptococcaceae(100);Streptococcus(100);	Root(100);Bacteria(100);"Firmicutes"(100);"Clostridia"(100);Clostridiales(100);Incertae_Sedis_XI(100);Peptoniphilus(100);	Streptococcaceae(100);Streptococcus(100);	Incertae_Sedis_XI(100);Peptoniphilus(100);
0.02	123	17	Root(100);Bacteria(100);"Firmicutes"(100);"Clostridia"(100);Clostridiales(100);unclassified(99);unclassified(99);	Root(100);Bacteria(100);"Bacteroidetes"(100);"Bacteroidia"(100);"Bacteroidales"(100);Bacteroidaceae(100);Bacteroides(100);	"Clostridia"(100);Clostridiales(100);	Bacteroidaceae(100);Bacteroides(100);
0.02	114	353	Root(100);Bacteria(100);"Bacteroidetes"(100);"Bacteroidia"(100);"Bacteroidales"(100);"Prevotellaceae"(100);Prevotella(100);	Root(100);Bacteria(100);"Bacteroidetes"(100);"Bacteroidia"(100);"Bacteroidales"(100);"Porphyromonadaceae"(100);Porphyromonas(100);	"Prevotellaceae"(100);Prevotella(100);	"Porphyromonadaceae"(100);Porphyromonas(100);
0.02	25	101	Root(100);Bacteria(100);"Bacteroidetes"(97);"Bacteroidia"(59);"Bacteroidales"(59);unclassified(59);unclassified(59);	Root(100);Bacteria(100);"Actinobacteria"(100);Actinobacteria(100);Actinomycetales(100);Corynebacteriaceae(100);Corynebacterium(100);	"Bacteroidia"(59);"Bacteroidales"(59);	Corynebacteriaceae(100);Corynebacterium(100);
-0.02	70	16	Root(100);Bacteria(100);"Actinobacteria"(100);Actinobacteria(100);Actinomycetales(100);unclassified(100);unclassified(100);	Root(100);Bacteria(100);"Proteobacteria"(100);Gammaproteobacteria(100);Pasteurellales(100);Pasteurellaceae(100);unclassified(100);	Actinobacteria(100);Actinomycetales(100);	Pasteurellales(100);Pasteurellaceae(100);
-0.02	3	10	Root(100);Bacteria(100);"Firmicutes"(100);"Bacilli"(100);"Lactobacillales"(100);Lactobacillaceae(100);Lactobacillus(100);	Root(100);Bacteria(100);"Bacteroidetes"(100);"Bacteroidia"(100);"Bacteroidales"(100);"Prevotellaceae"(100);Prevotella(100);	Lactobacillaceae(100);Lactobacillus(100);	"Prevotellaceae"(100);Prevotella(100);
0.02	10	17	Root(100);Bacteria(100);"Bacteroidetes"(100);"Bacteroidia"(100);"Bacteroidales"(100);"Prevotellaceae"(100);Prevotella(100);	Root(100);Bacteria(100);"Bacteroidetes"(100);"Bacteroidia"(100);"Bacteroidales"(100);Bacteroidaceae(100);Bacteroides(100);	"Prevotellaceae"(100);Prevotella(100);	Bacteroidaceae(100);Bacteroides(100);
-0.02	17	18	Root(100);Bacteria(100);"Bacteroidetes"(100);"Bacteroidia"(100);"Bacteroidales"(100);Bacteroidaceae(100);Bacteroides(100);	Root(100);Bacteria(100);"Actinobacteria"(100);Actinobacteria(100);Actinomycetales(100);Micrococcaceae(100);unclassified(97);	Bacteroidaceae(100);Bacteroides(100);	Actinomycetales(100);Micrococcaceae(100);
-0.02	123	70	Root(100);Bacteria(100);"Firmicutes"(100);"Clostridia"(100);Clostridiales(100);unclassified(99);unclassified(99);	Root(100);Bacteria(100);"Actinobacteria"(100);Actinobacteria(100);Actinomycetales(100);unclassified(100);unclassified(100);	"Clostridia"(100);Clostridiales(100);	Actinobacteria(100);Actinomycetales(100);
-0.02	176	419	Root(100);Bacteria(100);"Firmicutes"(100);"Clostridia"(100);Clostridiales(100);Incertae_Sedis_XI(100);Anaerococcus(100);	Root(100);Bacteria(100);"Firmicutes"(100);"Bacilli"(100);Bacillales(100);"Staphylococcaceae"(100);Staphylococcus(99);	Incertae_Sedis_XI(100);Anaerococcus(100);	"Staphylococcaceae"(100);Staphylococcus(99);
0.02	13	103	Root(100);Bacteria(100);"Firmicutes"(100);"Bacilli"(100);"Lactobacillales"(100);unclassified(98);unclassified(98);	Root(100);Bacteria(100);"Firmicutes"(100);"Clostridia"(100);Clostridiales(100);Incertae_Sedis_XI(100);Finegoldia(100);	"Bacilli"(100);"Lactobacillales"(100);	Incertae_Sedis_XI(100);Finegoldia(100);
-0.02	27	353	Root(100);Bacteria(100);"Bacteroidetes"(100);"Bacteroidia"(100);"Bacteroidales"(100);Bacteroidaceae(100);Bacteroides(100);	Root(100);Bacteria(100);"Bacteroidetes"(100);"Bacteroidia"(100);"Bacteroidales"(100);"Porphyromonadaceae"(100);Porphyromonas(100);	Bacteroidaceae(100);Bacteroides(100);	"Porphyromonadaceae"(100);Porphyromonas(100);
-0.02	86	27	Root(100);Bacteria(100);Cyanobacteria(100);Cyanobacteria(100);Chloroplast(100);Streptophyta(100);unclassified(100);	Root(100);Bacteria(100);"Bacteroidetes"(100);"Bacteroidia"(100);"Bacteroidales"(100);Bacteroidaceae(100);Bacteroides(100);	Chloroplast(100);Streptophyta(100);	Bacteroidaceae(100);Bacteroides(100);
-0.02	394	27	Root(100);Bacteria(100);"Firmicutes"(100);"Clostridia"(100);Clostridiales(100);Incertae_Sedis_XI(100);Anaerococcus(100);	Root(100);Bacteria(100);"Bacteroidetes"(100);"Bacteroidia"(100);"Bacteroidales"(100);Bacteroidaceae(100);Bacteroides(100);	Incertae_Sedis_XI(100);Anaerococcus(100);	Bacteroidaceae(100);Bacteroides(100);
0.02	9	31	Root(100);Bacteria(100);"Fusobacteria"(100);"Fusobacteria"(100);"Fusobacteriales"(100);"Fusobacteriaceae"(100);Fusobacterium(100);	Root(100);Bacteria(100);"Bacteroidetes"(100);"Bacteroidia"(100);"Bacteroidales"(100);Bacteroidaceae(100);Bacteroides(100);	"Fusobacteriaceae"(100);Fusobacterium(100);	Bacteroidaceae(100);Bacteroides(100);
-0.02	86	59	Root(100);Bacteria(100);Cyanobacteria(100);Cyanobacteria(100);Chloroplast(100);Streptophyta(100);unclassified(100);	Root(100);Bacteria(100);"Bacteroidetes"(100);"Bacteroidia"(100);"Bacteroidales"(100);"Porphyromonadaceae"(100);Parabacteroides(100);	Chloroplast(100);Streptophyta(100);	"Porphyromonadaceae"(100);Parabacteroides(100);
-0.02	394	59	Root(100);Bacteria(100);"Firmicutes"(100);"Clostridia"(100);Clostridiales(100);Incertae_Sedis_XI(100);Anaerococcus(100);	Root(100);Bacteria(100);"Bacteroidetes"(100);"Bacteroidia"(100);"Bacteroidales"(100);"Porphyromonadaceae"(100);Parabacteroides(100);	Incertae_Sedis_XI(100);Anaerococcus(100);	"Porphyromonadaceae"(100);Parabacteroides(100);
-0.02	114	59	Root(100);Bacteria(100);"Bacteroidetes"(100);"Bacteroidia"(100);"Bacteroidales"(100);"Prevotellaceae"(100);Prevotella(100);	Root(100);Bacteria(100);"Bacteroidetes"(100);"Bacteroidia"(100);"Bacteroidales"(100);"Porphyromonadaceae"(100);Parabacteroides(100);	"Prevotellaceae"(100);Prevotella(100);	"Porphyromonadaceae"(100);Parabacteroides(100);
-0.02	58	111	Root(100);Bacteria(100);"Proteobacteria"(100);Gammaproteobacteria(100);Pseudomonadales(100);Moraxellaceae(100);Acinetobacter(100);	Root(100);Bacteria(100);"Proteobacteria"(100);Gammaproteobacteria(100);"Enterobacteriales"(100);Enterobacteriaceae(100);unclassified(87);	Moraxellaceae(100);Acinetobacter(100);	"Enterobacteriales"(100);Enterobacteriaceae(100);
-0.02	11	59	Root(100);Bacteria(100);"Firmicutes"(100);"Bacilli"(100);Bacillales(100);"Staphylococcaceae"(100);Gemella(100);	Root(100);Bacteria(100);"Bacteroidetes"(100);"Bacteroidia"(100);"Bacteroidales"(100);"Porphyromonadaceae"(100);Parabacteroides(100);	"Staphylococcaceae"(100);Gemella(100);	"Porphyromonadaceae"(100);Parabacteroides(100);
-0.02	85	223	Root(100);Bacteria(100);"Proteobacteria"(100);Betaproteobacteria(100);Neisseriales(100);Neisseriaceae(100);unclassified(100);	Root(100);Bacteria(100);"Firmicutes"(100);"Bacilli"(100);"Lactobacillales"(100);Streptococcaceae(100);Lactococcus(100);	Neisseriales(100);Neisseriaceae(100);	Streptococcaceae(100);Lactococcus(100);
-0.02	85	59	Root(100);Bacteria(100);"Proteobacteria"(100);Betaproteobacteria(100);Neisseriales(100);Neisseriaceae(100);unclassified(100);	Root(100);Bacteria(100);"Bacteroidetes"(100);"Bacteroidia"(100);"Bacteroidales"(100);"Porphyromonadaceae"(100);Parabacteroides(100);	Neisseriales(100);Neisseriaceae(100);	"Porphyromonadaceae"(100);Parabacteroides(100);
0.02	226	31	Root(100);Bacteria(100);"Firmicutes"(100);"Clostridia"(100);Clostridiales(100);"Peptostreptococcaceae"(100);Sporacetigenium(100);	Root(100);Bacteria(100);"Bacteroidetes"(100);"Bacteroidia"(100);"Bacteroidales"(100);Bacteroidaceae(100);Bacteroides(100);	"Peptostreptococcaceae"(100);Sporacetigenium(100);	Bacteroidaceae(100);Bacteroides(100);
0.02	85	103	Root(100);Bacteria(100);"Proteobacteria"(100);Betaproteobacteria(100);Neisseriales(100);Neisseriaceae(100);unclassified(100);	Root(100);Bacteria(100);"Firmicutes"(100);"Clostridia"(100);Clostridiales(100);Incertae_Sedis_XI(100);Finegoldia(100);	Neisseriales(100);Neisseriaceae(100);	Incertae_Sedis_XI(100);Finegoldia(100);
-0.02	114	123	Root(100);Bacteria(100);"Bacteroidetes"(100);"Bacteroidia"(100);"Bacteroidales"(100);"Prevotellaceae"(100);Prevotella(100);	Root(100);Bacteria(100);"Firmicutes"(100);"Clostridia"(100);Clostridiales(100);unclassified(99);unclassified(99);	"Prevotellaceae"(100);Prevotella(100);	"Clostridia"(100);Clostridiales(100);
-0.02	8	59	Root(100);Bacteria(100);"Proteobacteria"(100);Betaproteobacteria(100);Neisseriales(100);Neisseriaceae(100);Neisseria(95);	Root(100);Bacteria(100);"Bacteroidetes"(100);"Bacteroidia"(100);"Bacteroidales"(100);"Porphyromonadaceae"(100);Parabacteroides(100);	Neisseriaceae(100);Neisseria(95);	"Porphyromonadaceae"(100);Parabacteroides(100);
-0.02	114	226	Root(100);Bacteria(100);"Bacteroidetes"(100);"Bacteroidia"(100);"Bacteroidales"(100);"Prevotellaceae"(100);Prevotella(100);	Root(100);Bacteria(100);"Firmicutes"(100);"Clostridia"(100);Clostridiales(100);"Peptostreptococcaceae"(100);Sporacetigenium(100);	"Prevotellaceae"(100);Prevotella(100);	"Peptostreptococcaceae"(100);Sporacetigenium(100);
-0.02	5	62	Root(100);Bacteria(100);"Firmicutes"(100);"Bacilli"(100);Bacillales(100);"Staphylococcaceae"(99);Staphylococcus(99);	Root(100);Bacteria(100);"Actinobacteria"(100);Actinobacteria(100);Actinomycetales(100);unclassified(99);unclassified(99);	"Staphylococcaceae"(99);Staphylococcus(99);	Actinobacteria(100);Actinomycetales(100);
-0.02	223	142	Root(100);Bacteria(100);"Firmicutes"(100);"Bacilli"(100);"Lactobacillales"(100);Streptococcaceae(100);Lactococcus(100);	Root(100);Bacteria(100);"Firmicutes"(100);"Clostridia"(100);Clostridiales(100);Incertae_Sedis_XI(100);Anaerococcus(100);	Streptococcaceae(100);Lactococcus(100);	Incertae_Sedis_XI(100);Anaerococcus(100);
-0.02	2	70	Root(100);Bacteria(100);"Firmicutes"(100);"Bacilli"(100);"Lactobacillales"(100);Streptococcaceae(100);Streptococcus(100);	Root(100);Bacteria(100);"Actinobacteria"(100);Actinobacteria(100);Actinomycetales(100);unclassified(100);unclassified(100);	Streptococcaceae(100);Streptococcus(100);	Actinobacteria(100);Actinomycetales(100);
-0.02	8	353	Root(100);Bacteria(100);"Proteobacteria"(100);Betaproteobacteria(100);Neisseriales(100);Neisseriaceae(100);Neisseria(95);	Root(100);Bacteria(100);"Bacteroidetes"(100);"Bacteroidia"(100);"Bacteroidales"(100);"Porphyromonadaceae"(100);Porphyromonas(100);	Neisseriaceae(100);Neisseria(95);	"Porphyromonadaceae"(100);Porphyromonas(100);
0.02	9	17	Root(100);Bacteria(100);"Fusobacteria"(100);"Fusobacteria"(100);"Fusobacteriales"(100);"Fusobacteriaceae"(100);Fusobacterium(100);	Root(100);Bacteria(100);"Bacteroidetes"(100);"Bacteroidia"(100);"Bacteroidales"(100);Bacteroidaceae(100);Bacteroides(100);	"Fusobacteriaceae"(100);Fusobacterium(100);	Bacteroidaceae(100);Bacteroides(100);
0.02	19	62	Root(100);Bacteria(100);"Proteobacteria"(100);Gammaproteobacteria(100);Pasteurellales(100);Pasteurellaceae(100);unclassified(100);	Root(100);Bacteria(100);"Actinobacteria"(100);Actinobacteria(100);Actinomycetales(100);unclassified(99);unclassified(99);	Pasteurellales(100);Pasteurellaceae(100);	Actinobacteria(100);Actinomycetales(100);
0.02	226	17	Root(100);Bacteria(100);"Firmicutes"(100);"Clostridia"(100);Clostridiales(100);"Peptostreptococcaceae"(100);Sporacetigenium(100);	Root(100);Bacteria(100);"Bacteroidetes"(100);"Bacteroidia"(100);"Bacteroidales"(100);Bacteroidaceae(100);Bacteroides(100);	"Peptostreptococcaceae"(100);Sporacetigenium(100);	Bacteroidaceae(100);Bacteroides(100);
-0.02	176	226	Root(100);Bacteria(100);"Firmicutes"(100);"Clostridia"(100);Clostridiales(100);Incertae_Sedis_XI(100);Anaerococcus(100);	Root(100);Bacteria(100);"Firmicutes"(100);"Clostridia"(100);Clostridiales(100);"Peptostreptococcaceae"(100);Sporacetigenium(100);	Incertae_Sedis_XI(100);Anaerococcus(100);	"Peptostreptococcaceae"(100);Sporacetigenium(100);
-0.02	137	10	Root(100);Bacteria(100);"Proteobacteria"(100);Betaproteobacteria(100);Neisseriales(100);Neisseriaceae(100);Stenoxybacter(69);	Root(100);Bacteria(100);"Bacteroidetes"(100);"Bacteroidia"(100);"Bacteroidales"(100);"Prevotellaceae"(100);Prevotella(100);	Neisseriaceae(100);Stenoxybacter(69);	"Prevotellaceae"(100);Prevotella(100);
-0.02	31	353	Root(100);Bacteria(100);"Bacteroidetes"(100);"Bacteroidia"(100);"Bacteroidales"(100);Bacteroidaceae(100);Bacteroides(100);	Root(100);Bacteria(100);"Bacteroidetes"(100);"Bacteroidia"(100);"Bacteroidales"(100);"Porphyromonadaceae"(100);Porphyromonas(100);	Bacteroidaceae(100);Bacteroides(100);	"Porphyromonadaceae"(100);Porphyromonas(100);
-0.02	86	11	Root(100);Bacteria(100);Cyanobacteria(100);Cyanobacteria(100);Chloroplast(100);Streptophyta(100);unclassified(100);	Root(100);Bacteria(100);"Firmicutes"(100);"Bacilli"(100);Bacillales(100);"Staphylococcaceae"(100);Gemella(100);	Chloroplast(100);Streptophyta(100);	"Staphylococcaceae"(100);Gemella(100);
-0.02	335	226	Root(100);Bacteria(100);"Firmicutes"(100);"Clostridia"(100);Clostridiales(100);unclassified(99);unclassified(99);	Root(100);Bacteria(100);"Firmicutes"(100);"Clostridia"(100);Clostridiales(100);"Peptostreptococcaceae"(100);Sporacetigenium(100);	"Clostridia"(100);Clostridiales(100);	"Peptostreptococcaceae"(100);Sporacetigenium(100);
0.02	86	70	Root(100);Bacteria(100);Cyanobacteria(100);Cyanobacteria(100);Chloroplast(100);Streptophyta(100);unclassified(100);	Root(100);Bacteria(100);"Actinobacteria"(100);Actinobacteria(100);Actinomycetales(100);unclassified(100);unclassified(100);	Chloroplast(100);Streptophyta(100);	Actinobacteria(100);Actinomycetales(100);
0.02	131	6	Root(100);Bacteria(100);"Proteobacteria"(100);Betaproteobacteria(100);Burkholderiales(100);Comamonadaceae(99);Roseateles(99);	Root(100);Bacteria(100);"Firmicutes"(100);"Bacilli"(100);"Lactobacillales"(100);Streptococcaceae(100);Streptococcus(100);	Comamonadaceae(99);Roseateles(99);	Streptococcaceae(100);Streptococcus(100);
-0.02	27	62	Root(100);Bacteria(100);"Bacteroidetes"(100);"Bacteroidia"(100);"Bacteroidales"(100);Bacteroidaceae(100);Bacteroides(100);	Root(100);Bacteria(100);"Actinobacteria"(100);Actinobacteria(100);Actinomycetales(100);unclassified(99);unclassified(99);	Bacteroidaceae(100);Bacteroides(100);	Actinobacteria(100);Actinomycetales(100);
-0.02	25	27	Root(100);Bacteria(100);"Bacteroidetes"(97);"Bacteroidia"(59);"Bacteroidales"(59);unclassified(59);unclassified(59);	Root(100);Bacteria(100);"Bacteroidetes"(100);"Bacteroidia"(100);"Bacteroidales"(100);Bacteroidaceae(100);Bacteroides(100);	"Bacteroidia"(59);"Bacteroidales"(59);	Bacteroidaceae(100);Bacteroides(100);
-0.02	131	86	Root(100);Bacteria(100);"Proteobacteria"(100);Betaproteobacteria(100);Burkholderiales(100);Comamonadaceae(99);Roseateles(99);	Root(100);Bacteria(100);Cyanobacteria(100);Cyanobacteria(100);Chloroplast(100);Streptophyta(100);unclassified(100);	Comamonadaceae(99);Roseateles(99);	Chloroplast(100);Streptophyta(100);
0.02	58	13	Root(100);Bacteria(100);"Proteobacteria"(100);Gammaproteobacteria(100);Pseudomonadales(100);Moraxellaceae(100);Acinetobacter(100);	Root(100);Bacteria(100);"Firmicutes"(100);"Bacilli"(100);"Lactobacillales"(100);unclassified(98);unclassified(98);	Moraxellaceae(100);Acinetobacter(100);	"Bacilli"(100);"Lactobacillales"(100);
-0.02	2	17	Root(100);Bacteria(100);"Firmicutes"(100);"Bacilli"(100);"Lactobacillales"(100);Streptococcaceae(100);Streptococcus(100);	Root(100);Bacteria(100);"Bacteroidetes"(100);"Bacteroidia"(100);"Bacteroidales"(100);Bacteroidaceae(100);Bacteroides(100);	Streptococcaceae(100);Streptococcus(100);	Bacteroidaceae(100);Bacteroides(100);
-0.02	86	38	Root(100);Bacteria(100);Cyanobacteria(100);Cyanobacteria(100);Chloroplast(100);Streptophyta(100);unclassified(100);	Root(100);Bacteria(100);"Bacteroidetes"(100);"Bacteroidia"(100);"Bacteroidales"(100);"Porphyromonadaceae"(100);Parabacteroides(69);	Chloroplast(100);Streptophyta(100);	"Porphyromonadaceae"(100);Parabacteroides(69);
-0.02	66	7	Root(100);Bacteria(100);"Firmicutes"(100);"Clostridia"(100);Clostridiales(100);Veillonellaceae(100);Dialister(100);	Root(100);Bacteria(100);"Bacteroidetes"(100);"Bacteroidia"(100);"Bacteroidales"(100);"Porphyromonadaceae"(100);Porphyromonas(100);	Veillonellaceae(100);Dialister(100);	"Porphyromonadaceae"(100);Porphyromonas(100);
0.02	4	188	Root(100);Bacteria(100);"Firmicutes"(100);"Clostridia"(100);Clostridiales(100);Veillonellaceae(100);Veillonella(95);	Root(100);Bacteria(100);"Actinobacteria"(100);Actinobacteria(100);Actinomycetales(100);Corynebacteriaceae(100);Corynebacterium(100);	Veillonellaceae(100);Veillonella(95);	Corynebacteriaceae(100);Corynebacterium(100);
0.02	394	38	Root(100);Bacteria(100);"Firmicutes"(100);"Clostridia"(100);Clostridiales(100);Incertae_Sedis_XI(100);Anaerococcus(100);	Root(100);Bacteria(100);"Bacteroidetes"(100);"Bacteroidia"(100);"Bacteroidales"(100);"Porphyromonadaceae"(100);Parabacteroides(69);	Incertae_Sedis_XI(100);Anaerococcus(100);	"Porphyromonadaceae"(100);Parabacteroides(69);
-0.02	2	58	Root(100);Bacteria(100);"Firmicutes"(100);"Bacilli"(100);"Lactobacillales"(100);Streptococcaceae(100);Streptococcus(100);	Root(100);Bacteria(100);"Proteobacteria"(100);Gammaproteobacteria(100);Pseudomonadales(100);Moraxellaceae(100);Acinetobacter(100);	Streptococcaceae(100);Streptococcus(100);	Moraxellaceae(100);Acinetobacter(100);
-0.02	223	31	Root(100);Bacteria(100);"Firmicutes"(100);"Bacilli"(100);"Lactobacillales"(100);Streptococcaceae(100);Lactococcus(100);	Root(100);Bacteria(100);"Bacteroidetes"(100);"Bacteroidia"(100);"Bacteroidales"(100);Bacteroidaceae(100);Bacteroides(100);	Streptococcaceae(100);Lactococcus(100);	Bacteroidaceae(100);Bacteroides(100);
-0.01	137	176	Root(100);Bacteria(100);"Proteobacteria"(100);Betaproteobacteria(100);Neisseriales(100);Neisseriaceae(100);Stenoxybacter(69);	Root(100);Bacteria(100);"Firmicutes"(100);"Clostridia"(100);Clostridiales(100);Incertae_Sedis_XI(100);Anaerococcus(100);	Neisseriaceae(100);Stenoxybacter(69);	Incertae_Sedis_XI(100);Anaerococcus(100);
-0.01	137	14	Root(100);Bacteria(100);"Proteobacteria"(100);Betaproteobacteria(100);Neisseriales(100);Neisseriaceae(100);Stenoxybacter(69);	Root(100);Bacteria(100);"Actinobacteria"(100);Actinobacteria(100);Actinomycetales(100);Actinomycetaceae(100);Actinomyces(100);	Neisseriaceae(100);Stenoxybacter(69);	Actinomycetaceae(100);Actinomyces(100);
-0.01	66	419	Root(100);Bacteria(100);"Firmicutes"(100);"Clostridia"(100);Clostridiales(100);Veillonellaceae(100);Dialister(100);	Root(100);Bacteria(100);"Firmicutes"(100);"Bacilli"(100);Bacillales(100);"Staphylococcaceae"(100);Staphylococcus(99);	Veillonellaceae(100);Dialister(100);	"Staphylococcaceae"(100);Staphylococcus(99);
0.01	176	38	Root(100);Bacteria(100);"Firmicutes"(100);"Clostridia"(100);Clostridiales(100);Incertae_Sedis_XI(100);Anaerococcus(100);	Root(100);Bacteria(100);"Bacteroidetes"(100);"Bacteroidia"(100);"Bacteroidales"(100);"Porphyromonadaceae"(100);Parabacteroides(69);	Incertae_Sedis_XI(100);Anaerococcus(100);	"Porphyromonadaceae"(100);Parabacteroides(69);
-0.01	226	16	Root(100);Bacteria(100);"Firmicutes"(100);"Clostridia"(100);Clostridiales(100);"Peptostreptococcaceae"(100);Sporacetigenium(100);	Root(100);Bacteria(100);"Proteobacteria"(100);Gammaproteobacteria(100);Pasteurellales(100);Pasteurellaceae(100);unclassified(100);	"Peptostreptococcaceae"(100);Sporacetigenium(100);	Pasteurellales(100);Pasteurellaceae(100);
-0.01	3	169	Root(100);Bacteria(100);"Firmicutes"(100);"Bacilli"(100);"Lactobacillales"(100);Lactobacillaceae(100);Lactobacillus(100);	Root(100);Bacteria(100);"Proteobacteria"(100);Epsilonproteobacteria(100);Campylobacterales(100);Campylobacteraceae(100);Campylobacter(100);	Lactobacillaceae(100);Lactobacillus(100);	Campylobacteraceae(100);Campylobacter(100);
-0.01	2	31	Root(100);Bacteria(100);"Firmicutes"(100);"Bacilli"(100);"Lactobacillales"(100);Streptococcaceae(100);Streptococcus(100);	Root(100);Bacteria(100);"Bacteroidetes"(100);"Bacteroidia"(100);"Bacteroidales"(100);Bacteroidaceae(100);Bacteroides(100);	Streptococcaceae(100);Streptococcus(100);	Bacteroidaceae(100);Bacteroides(100);
-0.01	86	3	Root(100);Bacteria(100);Cyanobacteria(100);Cyanobacteria(100);Chloroplast(100);Streptophyta(100);unclassified(100);	Root(100);Bacteria(100);"Firmicutes"(100);"Bacilli"(100);"Lactobacillales"(100);Lactobacillaceae(100);Lactobacillus(100);	Chloroplast(100);Streptophyta(100);	Lactobacillaceae(100);Lactobacillus(100);
-0.01	14	419	Root(100);Bacteria(100);"Actinobacteria"(100);Actinobacteria(100);Actinomycetales(100);Actinomycetaceae(100);Actinomyces(100);	Root(100);Bacteria(100);"Firmicutes"(100);"Bacilli"(100);Bacillales(100);"Staphylococcaceae"(100);Staphylococcus(99);	Actinomycetaceae(100);Actinomyces(100);	"Staphylococcaceae"(100);Staphylococcus(99);
-0.01	14	31	Root(100);Bacteria(100);"Actinobacteria"(100);Actinobacteria(100);Actinomycetales(100);Actinomycetaceae(100);Actinomyces(100);	Root(100);Bacteria(100);"Bacteroidetes"(100);"Bacteroidia"(100);"Bacteroidales"(100);Bacteroidaceae(100);Bacteroides(100);	Actinomycetaceae(100);Actinomyces(100);	Bacteroidaceae(100);Bacteroides(100);
0.01	43	101	Root(100);Bacteria(100);"Firmicutes"(100);"Clostridia"(100);Clostridiales(100);Incertae_Sedis_XI(100);Anaerococcus(100);	Root(100);Bacteria(100);"Actinobacteria"(100);Actinobacteria(100);Actinomycetales(100);Corynebacteriaceae(100);Corynebacterium(100);	Incertae_Sedis_XI(100);Anaerococcus(100);	Corynebacteriaceae(100);Corynebacterium(100);
-0.01	353	419	Root(100);Bacteria(100);"Bacteroidetes"(100);"Bacteroidia"(100);"Bacteroidales"(100);"Porphyromonadaceae"(100);Porphyromonas(100);	Root(100);Bacteria(100);"Firmicutes"(100);"Bacilli"(100);Bacillales(100);"Staphylococcaceae"(100);Staphylococcus(99);	"Porphyromonadaceae"(100);Porphyromonas(100);	"Staphylococcaceae"(100);Staphylococcus(99);
-0.01	40	4	Root(100);Bacteria(100);"Proteobacteria"(100);Betaproteobacteria(100);Neisseriales(100);Neisseriaceae(100);unclassified(100);	Root(100);Bacteria(100);"Firmicutes"(100);"Clostridia"(100);Clostridiales(100);Veillonellaceae(100);Veillonella(95);	Neisseriales(100);Neisseriaceae(100);	Veillonellaceae(100);Veillonella(95);
-0.01	27	111	Root(100);Bacteria(100);"Bacteroidetes"(100);"Bacteroidia"(100);"Bacteroidales"(100);Bacteroidaceae(100);Bacteroides(100);	Root(100);Bacteria(100);"Proteobacteria"(100);Gammaproteobacteria(100);"Enterobacteriales"(100);Enterobacteriaceae(100);unclassified(87);	Bacteroidaceae(100);Bacteroides(100);	"Enterobacteriales"(100);Enterobacteriaceae(100);
-0.01	176	59	Root(100);Bacteria(100);"Firmicutes"(100);"Clostridia"(100);Clostridiales(100);Incertae_Sedis_XI(100);Anaerococcus(100);	Root(100);Bacteria(100);"Bacteroidetes"(100);"Bacteroidia"(100);"Bacteroidales"(100);"Porphyromonadaceae"(100);Parabacteroides(100);	Incertae_Sedis_XI(100);Anaerococcus(100);	"Porphyromonadaceae"(100);Parabacteroides(100);
-0.01	59	16	Root(100);Bacteria(100);"Bacteroidetes"(100);"Bacteroidia"(100);"Bacteroidales"(100);"Porphyromonadaceae"(100);Parabacteroides(100);	Root(100);Bacteria(100);"Proteobacteria"(100);Gammaproteobacteria(100);Pasteurellales(100);Pasteurellaceae(100);unclassified(100);	"Porphyromonadaceae"(100);Parabacteroides(100);	Pasteurellales(100);Pasteurellaceae(100);
-0.01	9	70	Root(100);Bacteria(100);"Fusobacteria"(100);"Fusobacteria"(100);"Fusobacteriales"(100);"Fusobacteriaceae"(100);Fusobacterium(100);	Root(100);Bacteria(100);"Actinobacteria"(100);Actinobacteria(100);Actinomycetales(100);unclassified(100);unclassified(100);	"Fusobacteriaceae"(100);Fusobacterium(100);	Actinobacteria(100);Actinomycetales(100);
-0.01	114	419	Root(100);Bacteria(100);"Bacteroidetes"(100);"Bacteroidia"(100);"Bacteroidales"(100);"Prevotellaceae"(100);Prevotella(100);	Root(100);Bacteria(100);"Firmicutes"(100);"Bacilli"(100);Bacillales(100);"Staphylococcaceae"(100);Staphylococcus(99);	"Prevotellaceae"(100);Prevotella(100);	"Staphylococcaceae"(100);Staphylococcus(99);
-0.01	86	353	Root(100);Bacteria(100);Cyanobacteria(100);Cyanobacteria(100);Chloroplast(100);Streptophyta(100);unclassified(100);	Root(100);Bacteria(100);"Bacteroidetes"(100);"Bacteroidia"(100);"Bacteroidales"(100);"Porphyromonadaceae"(100);Porphyromonas(100);	Chloroplast(100);Streptophyta(100);	"Porphyromonadaceae"(100);Porphyromonas(100);
-0.01	223	17	Root(100);Bacteria(100);"Firmicutes"(100);"Bacilli"(100);"Lactobacillales"(100);Streptococcaceae(100);Lactococcus(100);	Root(100);Bacteria(100);"Bacteroidetes"(100);"Bacteroidia"(100);"Bacteroidales"(100);Bacteroidaceae(100);Bacteroides(100);	Streptococcaceae(100);Lactococcus(100);	Bacteroidaceae(100);Bacteroides(100);
0.01	223	8	Root(100);Bacteria(100);"Firmicutes"(100);"Bacilli"(100);"Lactobacillales"(100);Streptococcaceae(100);Lactococcus(100);	Root(100);Bacteria(100);"Proteobacteria"(100);Betaproteobacteria(100);Neisseriales(100);Neisseriaceae(100);Neisseria(95);	Streptococcaceae(100);Lactococcus(100);	Neisseriaceae(100);Neisseria(95);
0.01	25	10	Root(100);Bacteria(100);"Bacteroidetes"(97);"Bacteroidia"(59);"Bacteroidales"(59);unclassified(59);unclassified(59);	Root(100);Bacteria(100);"Bacteroidetes"(100);"Bacteroidia"(100);"Bacteroidales"(100);"Prevotellaceae"(100);Prevotella(100);	"Bacteroidia"(59);"Bacteroidales"(59);	"Prevotellaceae"(100);Prevotella(100);
-0.01	5	4	Root(100);Bacteria(100);"Firmicutes"(100);"Bacilli"(100);Bacillales(100);"Staphylococcaceae"(99);Staphylococcus(99);	Root(100);Bacteria(100);"Firmicutes"(100);"Clostridia"(100);Clostridiales(100);Veillonellaceae(100);Veillonella(95);	"Staphylococcaceae"(99);Staphylococcus(99);	Veillonellaceae(100);Veillonella(95);
0.01	188	64	Root(100);Bacteria(100);"Actinobacteria"(100);Actinobacteria(100);Actinomycetales(100);Corynebacteriaceae(100);Corynebacterium(100);	Root(100);Bacteria(100);"Firmicutes"(100);"Clostridia"(100);Clostridiales(100);Incertae_Sedis_XI(100);Peptoniphilus(100);	Corynebacteriaceae(100);Corynebacterium(100);	Incertae_Sedis_XI(100);Peptoniphilus(100);
-0.01	223	419	Root(100);Bacteria(100);"Firmicutes"(100);"Bacilli"(100);"Lactobacillales"(100);Streptococcaceae(100);Lactococcus(100);	Root(100);Bacteria(100);"Firmicutes"(100);"Bacilli"(100);Bacillales(100);"Staphylococcaceae"(100);Staphylococcus(99);	Streptococcaceae(100);Lactococcus(100);	"Staphylococcaceae"(100);Staphylococcus(99);
-0.01	223	188	Root(100);Bacteria(100);"Firmicutes"(100);"Bacilli"(100);"Lactobacillales"(100);Streptococcaceae(100);Lactococcus(100);	Root(100);Bacteria(100);"Actinobacteria"(100);Actinobacteria(100);Actinomycetales(100);Corynebacteriaceae(100);Corynebacterium(100);	Streptococcaceae(100);Lactococcus(100);	Corynebacteriaceae(100);Corynebacterium(100);
-0.01	101	38	Root(100);Bacteria(100);"Actinobacteria"(100);Actinobacteria(100);Actinomycetales(100);Corynebacteriaceae(100);Corynebacterium(100);	Root(100);Bacteria(100);"Bacteroidetes"(100);"Bacteroidia"(100);"Bacteroidales"(100);"Porphyromonadaceae"(100);Parabacteroides(69);	Corynebacteriaceae(100);Corynebacterium(100);	"Porphyromonadaceae"(100);Parabacteroides(69);
[truncated: 281 more rows]
