# Supplementary material for: Inferring Correlation Networks from Genomic Survey Data
Source: PLoS Comput Biol. 2012 Sep 20;8(9):e1002687. doi: 10.1371/journal.pcbi.1002687 (PMC3447976; doi:10.1371/journal.pcbi.1002687)
Supplement: Dataset S1 — Correlation values for all HMP body sites inferred using both Pearson and SparCC from real and shuffled data. (ZIP) [file pcbi.1002687.s001.zip › Anterior nares_sparse_pairs.csv]

Weight	From_OTU	To_OTU	From_lineage	To_lineage	From_lineage_short	To_lineage_short
0.61	137	85	Root(100);Bacteria(100);"Proteobacteria"(100);Betaproteobacteria(100);Neisseriales(100);Neisseriaceae(100);Stenoxybacter(69);	Root(100);Bacteria(100);"Proteobacteria"(100);Betaproteobacteria(100);Neisseriales(100);Neisseriaceae(100);unclassified(100);	Neisseriaceae(100);Stenoxybacter(69);	Neisseriales(100);Neisseriaceae(100);
0.52	43	64	Root(100);Bacteria(100);"Firmicutes"(100);"Clostridia"(100);Clostridiales(100);Incertae_Sedis_XI(100);Anaerococcus(100);	Root(100);Bacteria(100);"Firmicutes"(100);"Clostridia"(100);Clostridiales(100);Incertae_Sedis_XI(100);Peptoniphilus(100);	Incertae_Sedis_XI(100);Anaerococcus(100);	Incertae_Sedis_XI(100);Peptoniphilus(100);
0.51	64	103	Root(100);Bacteria(100);"Firmicutes"(100);"Clostridia"(100);Clostridiales(100);Incertae_Sedis_XI(100);Peptoniphilus(100);	Root(100);Bacteria(100);"Firmicutes"(100);"Clostridia"(100);Clostridiales(100);Incertae_Sedis_XI(100);Finegoldia(100);	Incertae_Sedis_XI(100);Peptoniphilus(100);	Incertae_Sedis_XI(100);Finegoldia(100);
0.50	91	69	Root(100);Bacteria(100);"Actinobacteria"(100);Actinobacteria(100);Actinomycetales(100);Corynebacteriaceae(100);Corynebacterium(100);	Root(100);Bacteria(100);"Firmicutes"(100);"Bacilli"(100);"Lactobacillales"(100);"Carnobacteriaceae"(100);Dolosigranulum(100);	Corynebacteriaceae(100);Corynebacterium(100);	"Carnobacteriaceae"(100);Dolosigranulum(100);
0.46	43	103	Root(100);Bacteria(100);"Firmicutes"(100);"Clostridia"(100);Clostridiales(100);Incertae_Sedis_XI(100);Anaerococcus(100);	Root(100);Bacteria(100);"Firmicutes"(100);"Clostridia"(100);Clostridiales(100);Incertae_Sedis_XI(100);Finegoldia(100);	Incertae_Sedis_XI(100);Anaerococcus(100);	Incertae_Sedis_XI(100);Finegoldia(100);
0.45	27	17	Root(100);Bacteria(100);"Bacteroidetes"(100);"Bacteroidia"(100);"Bacteroidales"(100);Bacteroidaceae(100);Bacteroides(100);	Root(100);Bacteria(100);"Bacteroidetes"(100);"Bacteroidia"(100);"Bacteroidales"(100);Bacteroidaceae(100);Bacteroides(100);	Bacteroidaceae(100);Bacteroides(100);	Bacteroidaceae(100);Bacteroides(100);
0.38	1	5	Root(100);Bacteria(100);"Actinobacteria"(100);Actinobacteria(100);Actinomycetales(100);Propionibacteriaceae(100);Propionibacterium(100);	Root(100);Bacteria(100);"Firmicutes"(100);"Bacilli"(100);Bacillales(100);"Staphylococcaceae"(99);Staphylococcus(99);	Propionibacteriaceae(100);Propionibacterium(100);	"Staphylococcaceae"(99);Staphylococcus(99);
0.36	17	31	Root(100);Bacteria(100);"Bacteroidetes"(100);"Bacteroidia"(100);"Bacteroidales"(100);Bacteroidaceae(100);Bacteroides(100);	Root(100);Bacteria(100);"Bacteroidetes"(100);"Bacteroidia"(100);"Bacteroidales"(100);Bacteroidaceae(100);Bacteroides(100);	Bacteroidaceae(100);Bacteroides(100);	Bacteroidaceae(100);Bacteroides(100);
0.36	27	42	Root(100);Bacteria(100);"Bacteroidetes"(100);"Bacteroidia"(100);"Bacteroidales"(100);Bacteroidaceae(100);Bacteroides(100);	Root(100);Bacteria(100);"Firmicutes"(100);"Clostridia"(100);Clostridiales(100);"Ruminococcaceae"(100);unclassified(100);	Bacteroidaceae(100);Bacteroides(100);	Clostridiales(100);"Ruminococcaceae"(100);
0.34	2	16	Root(100);Bacteria(100);"Firmicutes"(100);"Bacilli"(100);"Lactobacillales"(100);Streptococcaceae(100);Streptococcus(100);	Root(100);Bacteria(100);"Proteobacteria"(100);Gammaproteobacteria(100);Pasteurellales(100);Pasteurellaceae(100);unclassified(100);	Streptococcaceae(100);Streptococcus(100);	Pasteurellales(100);Pasteurellaceae(100);
0.33	4	6	Root(100);Bacteria(100);"Firmicutes"(100);"Clostridia"(100);Clostridiales(100);Veillonellaceae(100);Veillonella(95);	Root(100);Bacteria(100);"Firmicutes"(100);"Bacilli"(100);"Lactobacillales"(100);Streptococcaceae(100);Streptococcus(100);	Veillonellaceae(100);Veillonella(95);	Streptococcaceae(100);Streptococcus(100);
0.32	123	226	Root(100);Bacteria(100);"Firmicutes"(100);"Clostridia"(100);Clostridiales(100);unclassified(99);unclassified(99);	Root(100);Bacteria(100);"Firmicutes"(100);"Clostridia"(100);Clostridiales(100);"Peptostreptococcaceae"(100);Sporacetigenium(100);	"Clostridia"(100);Clostridiales(100);	"Peptostreptococcaceae"(100);Sporacetigenium(100);
0.32	2	13	Root(100);Bacteria(100);"Firmicutes"(100);"Bacilli"(100);"Lactobacillales"(100);Streptococcaceae(100);Streptococcus(100);	Root(100);Bacteria(100);"Firmicutes"(100);"Bacilli"(100);"Lactobacillales"(100);unclassified(98);unclassified(98);	Streptococcaceae(100);Streptococcus(100);	"Bacilli"(100);"Lactobacillales"(100);
0.32	27	31	Root(100);Bacteria(100);"Bacteroidetes"(100);"Bacteroidia"(100);"Bacteroidales"(100);Bacteroidaceae(100);Bacteroides(100);	Root(100);Bacteria(100);"Bacteroidetes"(100);"Bacteroidia"(100);"Bacteroidales"(100);Bacteroidaceae(100);Bacteroides(100);	Bacteroidaceae(100);Bacteroides(100);	Bacteroidaceae(100);Bacteroides(100);
0.31	49	69	Root(100);Bacteria(100);"Proteobacteria"(100);Gammaproteobacteria(100);Pseudomonadales(100);Moraxellaceae(100);Moraxella(100);	Root(100);Bacteria(100);"Firmicutes"(100);"Bacilli"(100);"Lactobacillales"(100);"Carnobacteriaceae"(100);Dolosigranulum(100);	Moraxellaceae(100);Moraxella(100);	"Carnobacteriaceae"(100);Dolosigranulum(100);
0.31	2	11	Root(100);Bacteria(100);"Firmicutes"(100);"Bacilli"(100);"Lactobacillales"(100);Streptococcaceae(100);Streptococcus(100);	Root(100);Bacteria(100);"Firmicutes"(100);"Bacilli"(100);Bacillales(100);"Staphylococcaceae"(100);Gemella(100);	Streptococcaceae(100);Streptococcus(100);	"Staphylococcaceae"(100);Gemella(100);
0.30	2	6	Root(100);Bacteria(100);"Firmicutes"(100);"Bacilli"(100);"Lactobacillales"(100);Streptococcaceae(100);Streptococcus(100);	Root(100);Bacteria(100);"Firmicutes"(100);"Bacilli"(100);"Lactobacillales"(100);Streptococcaceae(100);Streptococcus(100);	Streptococcaceae(100);Streptococcus(100);	Streptococcaceae(100);Streptococcus(100);
0.30	43	1	Root(100);Bacteria(100);"Firmicutes"(100);"Clostridia"(100);Clostridiales(100);Incertae_Sedis_XI(100);Anaerococcus(100);	Root(100);Bacteria(100);"Actinobacteria"(100);Actinobacteria(100);Actinomycetales(100);Propionibacteriaceae(100);Propionibacterium(100);	Incertae_Sedis_XI(100);Anaerococcus(100);	Propionibacteriaceae(100);Propionibacterium(100);
0.29	2	4	Root(100);Bacteria(100);"Firmicutes"(100);"Bacilli"(100);"Lactobacillales"(100);Streptococcaceae(100);Streptococcus(100);	Root(100);Bacteria(100);"Firmicutes"(100);"Clostridia"(100);Clostridiales(100);Veillonellaceae(100);Veillonella(95);	Streptococcaceae(100);Streptococcus(100);	Veillonellaceae(100);Veillonella(95);
0.28	4	9	Root(100);Bacteria(100);"Firmicutes"(100);"Clostridia"(100);Clostridiales(100);Veillonellaceae(100);Veillonella(95);	Root(100);Bacteria(100);"Fusobacteria"(100);"Fusobacteria"(100);"Fusobacteriales"(100);"Fusobacteriaceae"(100);Fusobacterium(100);	Veillonellaceae(100);Veillonella(95);	"Fusobacteriaceae"(100);Fusobacterium(100);
0.28	4	13	Root(100);Bacteria(100);"Firmicutes"(100);"Clostridia"(100);Clostridiales(100);Veillonellaceae(100);Veillonella(95);	Root(100);Bacteria(100);"Firmicutes"(100);"Bacilli"(100);"Lactobacillales"(100);unclassified(98);unclassified(98);	Veillonellaceae(100);Veillonella(95);	"Bacilli"(100);"Lactobacillales"(100);
0.28	42	17	Root(100);Bacteria(100);"Firmicutes"(100);"Clostridia"(100);Clostridiales(100);"Ruminococcaceae"(100);unclassified(100);	Root(100);Bacteria(100);"Bacteroidetes"(100);"Bacteroidia"(100);"Bacteroidales"(100);Bacteroidaceae(100);Bacteroides(100);	Clostridiales(100);"Ruminococcaceae"(100);	Bacteroidaceae(100);Bacteroides(100);
0.28	13	16	Root(100);Bacteria(100);"Firmicutes"(100);"Bacilli"(100);"Lactobacillales"(100);unclassified(98);unclassified(98);	Root(100);Bacteria(100);"Proteobacteria"(100);Gammaproteobacteria(100);Pasteurellales(100);Pasteurellaceae(100);unclassified(100);	"Bacilli"(100);"Lactobacillales"(100);	Pasteurellales(100);Pasteurellaceae(100);
0.28	7	16	Root(100);Bacteria(100);"Bacteroidetes"(100);"Bacteroidia"(100);"Bacteroidales"(100);"Porphyromonadaceae"(100);Porphyromonas(100);	Root(100);Bacteria(100);"Proteobacteria"(100);Gammaproteobacteria(100);Pasteurellales(100);Pasteurellaceae(100);unclassified(100);	"Porphyromonadaceae"(100);Porphyromonas(100);	Pasteurellales(100);Pasteurellaceae(100);
0.28	91	12	Root(100);Bacteria(100);"Actinobacteria"(100);Actinobacteria(100);Actinomycetales(100);Corynebacteriaceae(100);Corynebacterium(100);	Root(100);Bacteria(100);"Actinobacteria"(100);Actinobacteria(100);Actinomycetales(100);Corynebacteriaceae(100);Corynebacterium(100);	Corynebacteriaceae(100);Corynebacterium(100);	Corynebacteriaceae(100);Corynebacterium(100);
0.26	188	101	Root(100);Bacteria(100);"Actinobacteria"(100);Actinobacteria(100);Actinomycetales(100);Corynebacteriaceae(100);Corynebacterium(100);	Root(100);Bacteria(100);"Actinobacteria"(100);Actinobacteria(100);Actinomycetales(100);Corynebacteriaceae(100);Corynebacterium(100);	Corynebacteriaceae(100);Corynebacterium(100);	Corynebacteriaceae(100);Corynebacterium(100);
0.26	4	16	Root(100);Bacteria(100);"Firmicutes"(100);"Clostridia"(100);Clostridiales(100);Veillonellaceae(100);Veillonella(95);	Root(100);Bacteria(100);"Proteobacteria"(100);Gammaproteobacteria(100);Pasteurellales(100);Pasteurellaceae(100);unclassified(100);	Veillonellaceae(100);Veillonella(95);	Pasteurellales(100);Pasteurellaceae(100);
0.25	21	16	Root(100);Bacteria(100);"Proteobacteria"(100);Betaproteobacteria(100);Neisseriales(100);Neisseriaceae(100);Neisseria(69);	Root(100);Bacteria(100);"Proteobacteria"(100);Gammaproteobacteria(100);Pasteurellales(100);Pasteurellaceae(100);unclassified(100);	Neisseriaceae(100);Neisseria(69);	Pasteurellales(100);Pasteurellaceae(100);
0.25	42	31	Root(100);Bacteria(100);"Firmicutes"(100);"Clostridia"(100);Clostridiales(100);"Ruminococcaceae"(100);unclassified(100);	Root(100);Bacteria(100);"Bacteroidetes"(100);"Bacteroidia"(100);"Bacteroidales"(100);Bacteroidaceae(100);Bacteroides(100);	Clostridiales(100);"Ruminococcaceae"(100);	Bacteroidaceae(100);Bacteroides(100);
0.24	7	13	Root(100);Bacteria(100);"Bacteroidetes"(100);"Bacteroidia"(100);"Bacteroidales"(100);"Porphyromonadaceae"(100);Porphyromonas(100);	Root(100);Bacteria(100);"Firmicutes"(100);"Bacilli"(100);"Lactobacillales"(100);unclassified(98);unclassified(98);	"Porphyromonadaceae"(100);Porphyromonas(100);	"Bacilli"(100);"Lactobacillales"(100);
0.23	6	16	Root(100);Bacteria(100);"Firmicutes"(100);"Bacilli"(100);"Lactobacillales"(100);Streptococcaceae(100);Streptococcus(100);	Root(100);Bacteria(100);"Proteobacteria"(100);Gammaproteobacteria(100);Pasteurellales(100);Pasteurellaceae(100);unclassified(100);	Streptococcaceae(100);Streptococcus(100);	Pasteurellales(100);Pasteurellaceae(100);
0.23	1	12	Root(100);Bacteria(100);"Actinobacteria"(100);Actinobacteria(100);Actinomycetales(100);Propionibacteriaceae(100);Propionibacterium(100);	Root(100);Bacteria(100);"Actinobacteria"(100);Actinobacteria(100);Actinomycetales(100);Corynebacteriaceae(100);Corynebacterium(100);	Propionibacteriaceae(100);Propionibacterium(100);	Corynebacteriaceae(100);Corynebacterium(100);
0.23	11	16	Root(100);Bacteria(100);"Firmicutes"(100);"Bacilli"(100);Bacillales(100);"Staphylococcaceae"(100);Gemella(100);	Root(100);Bacteria(100);"Proteobacteria"(100);Gammaproteobacteria(100);Pasteurellales(100);Pasteurellaceae(100);unclassified(100);	"Staphylococcaceae"(100);Gemella(100);	Pasteurellales(100);Pasteurellaceae(100);
0.22	16	19	Root(100);Bacteria(100);"Proteobacteria"(100);Gammaproteobacteria(100);Pasteurellales(100);Pasteurellaceae(100);unclassified(100);	Root(100);Bacteria(100);"Proteobacteria"(100);Gammaproteobacteria(100);Pasteurellales(100);Pasteurellaceae(100);unclassified(100);	Pasteurellales(100);Pasteurellaceae(100);	Pasteurellales(100);Pasteurellaceae(100);
0.22	6	13	Root(100);Bacteria(100);"Firmicutes"(100);"Bacilli"(100);"Lactobacillales"(100);Streptococcaceae(100);Streptococcus(100);	Root(100);Bacteria(100);"Firmicutes"(100);"Bacilli"(100);"Lactobacillales"(100);unclassified(98);unclassified(98);	Streptococcaceae(100);Streptococcus(100);	"Bacilli"(100);"Lactobacillales"(100);
0.22	2	18	Root(100);Bacteria(100);"Firmicutes"(100);"Bacilli"(100);"Lactobacillales"(100);Streptococcaceae(100);Streptococcus(100);	Root(100);Bacteria(100);"Actinobacteria"(100);Actinobacteria(100);Actinomycetales(100);Micrococcaceae(100);unclassified(97);	Streptococcaceae(100);Streptococcus(100);	Actinomycetales(100);Micrococcaceae(100);
0.22	27	59	Root(100);Bacteria(100);"Bacteroidetes"(100);"Bacteroidia"(100);"Bacteroidales"(100);Bacteroidaceae(100);Bacteroides(100);	Root(100);Bacteria(100);"Bacteroidetes"(100);"Bacteroidia"(100);"Bacteroidales"(100);"Porphyromonadaceae"(100);Parabacteroides(100);	Bacteroidaceae(100);Bacteroides(100);	"Porphyromonadaceae"(100);Parabacteroides(100);
0.22	21	9	Root(100);Bacteria(100);"Proteobacteria"(100);Betaproteobacteria(100);Neisseriales(100);Neisseriaceae(100);Neisseria(69);	Root(100);Bacteria(100);"Fusobacteria"(100);"Fusobacteria"(100);"Fusobacteriales"(100);"Fusobacteriaceae"(100);Fusobacterium(100);	Neisseriaceae(100);Neisseria(69);	"Fusobacteriaceae"(100);Fusobacterium(100);
0.22	137	12	Root(100);Bacteria(100);"Proteobacteria"(100);Betaproteobacteria(100);Neisseriales(100);Neisseriaceae(100);Stenoxybacter(69);	Root(100);Bacteria(100);"Actinobacteria"(100);Actinobacteria(100);Actinomycetales(100);Corynebacteriaceae(100);Corynebacterium(100);	Neisseriaceae(100);Stenoxybacter(69);	Corynebacteriaceae(100);Corynebacterium(100);
0.21	4	7	Root(100);Bacteria(100);"Firmicutes"(100);"Clostridia"(100);Clostridiales(100);Veillonellaceae(100);Veillonella(95);	Root(100);Bacteria(100);"Bacteroidetes"(100);"Bacteroidia"(100);"Bacteroidales"(100);"Porphyromonadaceae"(100);Porphyromonas(100);	Veillonellaceae(100);Veillonella(95);	"Porphyromonadaceae"(100);Porphyromonas(100);
0.21	27	38	Root(100);Bacteria(100);"Bacteroidetes"(100);"Bacteroidia"(100);"Bacteroidales"(100);Bacteroidaceae(100);Bacteroides(100);	Root(100);Bacteria(100);"Bacteroidetes"(100);"Bacteroidia"(100);"Bacteroidales"(100);"Porphyromonadaceae"(100);Parabacteroides(69);	Bacteroidaceae(100);Bacteroides(100);	"Porphyromonadaceae"(100);Parabacteroides(69);
-0.21	4	12	Root(100);Bacteria(100);"Firmicutes"(100);"Clostridia"(100);Clostridiales(100);Veillonellaceae(100);Veillonella(95);	Root(100);Bacteria(100);"Actinobacteria"(100);Actinobacteria(100);Actinomycetales(100);Corynebacteriaceae(100);Corynebacterium(100);	Veillonellaceae(100);Veillonella(95);	Corynebacteriaceae(100);Corynebacterium(100);
0.21	9	8	Root(100);Bacteria(100);"Fusobacteria"(100);"Fusobacteria"(100);"Fusobacteriales"(100);"Fusobacteriaceae"(100);Fusobacterium(100);	Root(100);Bacteria(100);"Proteobacteria"(100);Betaproteobacteria(100);Neisseriales(100);Neisseriaceae(100);Neisseria(95);	"Fusobacteriaceae"(100);Fusobacterium(100);	Neisseriaceae(100);Neisseria(95);
0.21	16	18	Root(100);Bacteria(100);"Proteobacteria"(100);Gammaproteobacteria(100);Pasteurellales(100);Pasteurellaceae(100);unclassified(100);	Root(100);Bacteria(100);"Actinobacteria"(100);Actinobacteria(100);Actinomycetales(100);Micrococcaceae(100);unclassified(97);	Pasteurellales(100);Pasteurellaceae(100);	Actinomycetales(100);Micrococcaceae(100);
0.21	114	66	Root(100);Bacteria(100);"Bacteroidetes"(100);"Bacteroidia"(100);"Bacteroidales"(100);"Prevotellaceae"(100);Prevotella(100);	Root(100);Bacteria(100);"Firmicutes"(100);"Clostridia"(100);Clostridiales(100);Veillonellaceae(100);Dialister(100);	"Prevotellaceae"(100);Prevotella(100);	Veillonellaceae(100);Dialister(100);
0.21	6	11	Root(100);Bacteria(100);"Firmicutes"(100);"Bacilli"(100);"Lactobacillales"(100);Streptococcaceae(100);Streptococcus(100);	Root(100);Bacteria(100);"Firmicutes"(100);"Bacilli"(100);Bacillales(100);"Staphylococcaceae"(100);Gemella(100);	Streptococcaceae(100);Streptococcus(100);	"Staphylococcaceae"(100);Gemella(100);
0.21	4	8	Root(100);Bacteria(100);"Firmicutes"(100);"Clostridia"(100);Clostridiales(100);Veillonellaceae(100);Veillonella(95);	Root(100);Bacteria(100);"Proteobacteria"(100);Betaproteobacteria(100);Neisseriales(100);Neisseriaceae(100);Neisseria(95);	Veillonellaceae(100);Veillonella(95);	Neisseriaceae(100);Neisseria(95);
0.21	335	169	Root(100);Bacteria(100);"Firmicutes"(100);"Clostridia"(100);Clostridiales(100);unclassified(99);unclassified(99);	Root(100);Bacteria(100);"Proteobacteria"(100);Epsilonproteobacteria(100);Campylobacterales(100);Campylobacteraceae(100);Campylobacter(100);	"Clostridia"(100);Clostridiales(100);	Campylobacteraceae(100);Campylobacter(100);
0.20	21	11	Root(100);Bacteria(100);"Proteobacteria"(100);Betaproteobacteria(100);Neisseriales(100);Neisseriaceae(100);Neisseria(69);	Root(100);Bacteria(100);"Firmicutes"(100);"Bacilli"(100);Bacillales(100);"Staphylococcaceae"(100);Gemella(100);	Neisseriaceae(100);Neisseria(69);	"Staphylococcaceae"(100);Gemella(100);
0.20	4	11	Root(100);Bacteria(100);"Firmicutes"(100);"Clostridia"(100);Clostridiales(100);Veillonellaceae(100);Veillonella(95);	Root(100);Bacteria(100);"Firmicutes"(100);"Bacilli"(100);Bacillales(100);"Staphylococcaceae"(100);Gemella(100);	Veillonellaceae(100);Veillonella(95);	"Staphylococcaceae"(100);Gemella(100);
0.20	25	16	Root(100);Bacteria(100);"Bacteroidetes"(97);"Bacteroidia"(59);"Bacteroidales"(59);unclassified(59);unclassified(59);	Root(100);Bacteria(100);"Proteobacteria"(100);Gammaproteobacteria(100);Pasteurellales(100);Pasteurellaceae(100);unclassified(100);	"Bacteroidia"(59);"Bacteroidales"(59);	Pasteurellales(100);Pasteurellaceae(100);
-0.20	91	111	Root(100);Bacteria(100);"Actinobacteria"(100);Actinobacteria(100);Actinomycetales(100);Corynebacteriaceae(100);Corynebacterium(100);	Root(100);Bacteria(100);"Proteobacteria"(100);Gammaproteobacteria(100);"Enterobacteriales"(100);Enterobacteriaceae(100);unclassified(87);	Corynebacteriaceae(100);Corynebacterium(100);	"Enterobacteriales"(100);Enterobacteriaceae(100);
0.20	49	91	Root(100);Bacteria(100);"Proteobacteria"(100);Gammaproteobacteria(100);Pseudomonadales(100);Moraxellaceae(100);Moraxella(100);	Root(100);Bacteria(100);"Actinobacteria"(100);Actinobacteria(100);Actinomycetales(100);Corynebacteriaceae(100);Corynebacterium(100);	Moraxellaceae(100);Moraxella(100);	Corynebacteriaceae(100);Corynebacterium(100);
0.20	7	9	Root(100);Bacteria(100);"Bacteroidetes"(100);"Bacteroidia"(100);"Bacteroidales"(100);"Porphyromonadaceae"(100);Porphyromonas(100);	Root(100);Bacteria(100);"Fusobacteria"(100);"Fusobacteria"(100);"Fusobacteriales"(100);"Fusobacteriaceae"(100);Fusobacterium(100);	"Porphyromonadaceae"(100);Porphyromonas(100);	"Fusobacteriaceae"(100);Fusobacterium(100);
0.20	11	13	Root(100);Bacteria(100);"Firmicutes"(100);"Bacilli"(100);Bacillales(100);"Staphylococcaceae"(100);Gemella(100);	Root(100);Bacteria(100);"Firmicutes"(100);"Bacilli"(100);"Lactobacillales"(100);unclassified(98);unclassified(98);	"Staphylococcaceae"(100);Gemella(100);	"Bacilli"(100);"Lactobacillales"(100);
0.20	38	17	Root(100);Bacteria(100);"Bacteroidetes"(100);"Bacteroidia"(100);"Bacteroidales"(100);"Porphyromonadaceae"(100);Parabacteroides(69);	Root(100);Bacteria(100);"Bacteroidetes"(100);"Bacteroidia"(100);"Bacteroidales"(100);Bacteroidaceae(100);Bacteroides(100);	"Porphyromonadaceae"(100);Parabacteroides(69);	Bacteroidaceae(100);Bacteroides(100);
0.20	2	19	Root(100);Bacteria(100);"Firmicutes"(100);"Bacilli"(100);"Lactobacillales"(100);Streptococcaceae(100);Streptococcus(100);	Root(100);Bacteria(100);"Proteobacteria"(100);Gammaproteobacteria(100);Pasteurellales(100);Pasteurellaceae(100);unclassified(100);	Streptococcaceae(100);Streptococcus(100);	Pasteurellales(100);Pasteurellaceae(100);
-0.20	49	5	Root(100);Bacteria(100);"Proteobacteria"(100);Gammaproteobacteria(100);Pseudomonadales(100);Moraxellaceae(100);Moraxella(100);	Root(100);Bacteria(100);"Firmicutes"(100);"Bacilli"(100);Bacillales(100);"Staphylococcaceae"(99);Staphylococcus(99);	Moraxellaceae(100);Moraxella(100);	"Staphylococcaceae"(99);Staphylococcus(99);
0.19	9	16	Root(100);Bacteria(100);"Fusobacteria"(100);"Fusobacteria"(100);"Fusobacteriales"(100);"Fusobacteriaceae"(100);Fusobacterium(100);	Root(100);Bacteria(100);"Proteobacteria"(100);Gammaproteobacteria(100);Pasteurellales(100);Pasteurellaceae(100);unclassified(100);	"Fusobacteriaceae"(100);Fusobacterium(100);	Pasteurellales(100);Pasteurellaceae(100);
0.19	69	12	Root(100);Bacteria(100);"Firmicutes"(100);"Bacilli"(100);"Lactobacillales"(100);"Carnobacteriaceae"(100);Dolosigranulum(100);	Root(100);Bacteria(100);"Actinobacteria"(100);Actinobacteria(100);Actinomycetales(100);Corynebacteriaceae(100);Corynebacterium(100);	"Carnobacteriaceae"(100);Dolosigranulum(100);	Corynebacteriaceae(100);Corynebacterium(100);
0.19	169	103	Root(100);Bacteria(100);"Proteobacteria"(100);Epsilonproteobacteria(100);Campylobacterales(100);Campylobacteraceae(100);Campylobacter(100);	Root(100);Bacteria(100);"Firmicutes"(100);"Clostridia"(100);Clostridiales(100);Incertae_Sedis_XI(100);Finegoldia(100);	Campylobacteraceae(100);Campylobacter(100);	Incertae_Sedis_XI(100);Finegoldia(100);
0.19	62	111	Root(100);Bacteria(100);"Actinobacteria"(100);Actinobacteria(100);Actinomycetales(100);unclassified(99);unclassified(99);	Root(100);Bacteria(100);"Proteobacteria"(100);Gammaproteobacteria(100);"Enterobacteriales"(100);Enterobacteriaceae(100);unclassified(87);	Actinobacteria(100);Actinomycetales(100);	"Enterobacteriales"(100);Enterobacteriaceae(100);
0.19	335	103	Root(100);Bacteria(100);"Firmicutes"(100);"Clostridia"(100);Clostridiales(100);unclassified(99);unclassified(99);	Root(100);Bacteria(100);"Firmicutes"(100);"Clostridia"(100);Clostridiales(100);Incertae_Sedis_XI(100);Finegoldia(100);	"Clostridia"(100);Clostridiales(100);	Incertae_Sedis_XI(100);Finegoldia(100);
0.19	2	7	Root(100);Bacteria(100);"Firmicutes"(100);"Bacilli"(100);"Lactobacillales"(100);Streptococcaceae(100);Streptococcus(100);	Root(100);Bacteria(100);"Bacteroidetes"(100);"Bacteroidia"(100);"Bacteroidales"(100);"Porphyromonadaceae"(100);Porphyromonas(100);	Streptococcaceae(100);Streptococcus(100);	"Porphyromonadaceae"(100);Porphyromonas(100);
0.19	111	103	Root(100);Bacteria(100);"Proteobacteria"(100);Gammaproteobacteria(100);"Enterobacteriales"(100);Enterobacteriaceae(100);unclassified(87);	Root(100);Bacteria(100);"Firmicutes"(100);"Clostridia"(100);Clostridiales(100);Incertae_Sedis_XI(100);Finegoldia(100);	"Enterobacteriales"(100);Enterobacteriaceae(100);	Incertae_Sedis_XI(100);Finegoldia(100);
0.19	42	59	Root(100);Bacteria(100);"Firmicutes"(100);"Clostridia"(100);Clostridiales(100);"Ruminococcaceae"(100);unclassified(100);	Root(100);Bacteria(100);"Bacteroidetes"(100);"Bacteroidia"(100);"Bacteroidales"(100);"Porphyromonadaceae"(100);Parabacteroides(100);	Clostridiales(100);"Ruminococcaceae"(100);	"Porphyromonadaceae"(100);Parabacteroides(100);
0.19	4	14	Root(100);Bacteria(100);"Firmicutes"(100);"Clostridia"(100);Clostridiales(100);Veillonellaceae(100);Veillonella(95);	Root(100);Bacteria(100);"Actinobacteria"(100);Actinobacteria(100);Actinomycetales(100);Actinomycetaceae(100);Actinomyces(100);	Veillonellaceae(100);Veillonella(95);	Actinomycetaceae(100);Actinomyces(100);
0.19	8	16	Root(100);Bacteria(100);"Proteobacteria"(100);Betaproteobacteria(100);Neisseriales(100);Neisseriaceae(100);Neisseria(95);	Root(100);Bacteria(100);"Proteobacteria"(100);Gammaproteobacteria(100);Pasteurellales(100);Pasteurellaceae(100);unclassified(100);	Neisseriaceae(100);Neisseria(95);	Pasteurellales(100);Pasteurellaceae(100);
0.19	9	11	Root(100);Bacteria(100);"Fusobacteria"(100);"Fusobacteria"(100);"Fusobacteriales"(100);"Fusobacteriaceae"(100);Fusobacterium(100);	Root(100);Bacteria(100);"Firmicutes"(100);"Bacilli"(100);Bacillales(100);"Staphylococcaceae"(100);Gemella(100);	"Fusobacteriaceae"(100);Fusobacterium(100);	"Staphylococcaceae"(100);Gemella(100);
0.19	21	8	Root(100);Bacteria(100);"Proteobacteria"(100);Betaproteobacteria(100);Neisseriales(100);Neisseriaceae(100);Neisseria(69);	Root(100);Bacteria(100);"Proteobacteria"(100);Betaproteobacteria(100);Neisseriales(100);Neisseriaceae(100);Neisseria(95);	Neisseriaceae(100);Neisseria(69);	Neisseriaceae(100);Neisseria(95);
0.19	21	7	Root(100);Bacteria(100);"Proteobacteria"(100);Betaproteobacteria(100);Neisseriales(100);Neisseriaceae(100);Neisseria(69);	Root(100);Bacteria(100);"Bacteroidetes"(100);"Bacteroidia"(100);"Bacteroidales"(100);"Porphyromonadaceae"(100);Porphyromonas(100);	Neisseriaceae(100);Neisseria(69);	"Porphyromonadaceae"(100);Porphyromonas(100);
-0.18	3	16	Root(100);Bacteria(100);"Firmicutes"(100);"Bacilli"(100);"Lactobacillales"(100);Lactobacillaceae(100);Lactobacillus(100);	Root(100);Bacteria(100);"Proteobacteria"(100);Gammaproteobacteria(100);Pasteurellales(100);Pasteurellaceae(100);unclassified(100);	Lactobacillaceae(100);Lactobacillus(100);	Pasteurellales(100);Pasteurellaceae(100);
0.18	21	13	Root(100);Bacteria(100);"Proteobacteria"(100);Betaproteobacteria(100);Neisseriales(100);Neisseriaceae(100);Neisseria(69);	Root(100);Bacteria(100);"Firmicutes"(100);"Bacilli"(100);"Lactobacillales"(100);unclassified(98);unclassified(98);	Neisseriaceae(100);Neisseria(69);	"Bacilli"(100);"Lactobacillales"(100);
0.18	6	18	Root(100);Bacteria(100);"Firmicutes"(100);"Bacilli"(100);"Lactobacillales"(100);Streptococcaceae(100);Streptococcus(100);	Root(100);Bacteria(100);"Actinobacteria"(100);Actinobacteria(100);Actinomycetales(100);Micrococcaceae(100);unclassified(97);	Streptococcaceae(100);Streptococcus(100);	Actinomycetales(100);Micrococcaceae(100);
0.18	85	12	Root(100);Bacteria(100);"Proteobacteria"(100);Betaproteobacteria(100);Neisseriales(100);Neisseriaceae(100);unclassified(100);	Root(100);Bacteria(100);"Actinobacteria"(100);Actinobacteria(100);Actinomycetales(100);Corynebacteriaceae(100);Corynebacterium(100);	Neisseriales(100);Neisseriaceae(100);	Corynebacteriaceae(100);Corynebacterium(100);
-0.18	3	12	Root(100);Bacteria(100);"Firmicutes"(100);"Bacilli"(100);"Lactobacillales"(100);Lactobacillaceae(100);Lactobacillus(100);	Root(100);Bacteria(100);"Actinobacteria"(100);Actinobacteria(100);Actinomycetales(100);Corynebacteriaceae(100);Corynebacterium(100);	Lactobacillaceae(100);Lactobacillus(100);	Corynebacteriaceae(100);Corynebacterium(100);
-0.18	111	12	Root(100);Bacteria(100);"Proteobacteria"(100);Gammaproteobacteria(100);"Enterobacteriales"(100);Enterobacteriaceae(100);unclassified(87);	Root(100);Bacteria(100);"Actinobacteria"(100);Actinobacteria(100);Actinomycetales(100);Corynebacteriaceae(100);Corynebacterium(100);	"Enterobacteriales"(100);Enterobacteriaceae(100);	Corynebacteriaceae(100);Corynebacterium(100);
0.18	25	13	Root(100);Bacteria(100);"Bacteroidetes"(97);"Bacteroidia"(59);"Bacteroidales"(59);unclassified(59);unclassified(59);	Root(100);Bacteria(100);"Firmicutes"(100);"Bacilli"(100);"Lactobacillales"(100);unclassified(98);unclassified(98);	"Bacteroidia"(59);"Bacteroidales"(59);	"Bacilli"(100);"Lactobacillales"(100);
0.18	7	6	Root(100);Bacteria(100);"Bacteroidetes"(100);"Bacteroidia"(100);"Bacteroidales"(100);"Porphyromonadaceae"(100);Porphyromonas(100);	Root(100);Bacteria(100);"Firmicutes"(100);"Bacilli"(100);"Lactobacillales"(100);Streptococcaceae(100);Streptococcus(100);	"Porphyromonadaceae"(100);Porphyromonas(100);	Streptococcaceae(100);Streptococcus(100);
0.18	114	142	Root(100);Bacteria(100);"Bacteroidetes"(100);"Bacteroidia"(100);"Bacteroidales"(100);"Prevotellaceae"(100);Prevotella(100);	Root(100);Bacteria(100);"Firmicutes"(100);"Clostridia"(100);Clostridiales(100);Incertae_Sedis_XI(100);Anaerococcus(100);	"Prevotellaceae"(100);Prevotella(100);	Incertae_Sedis_XI(100);Anaerococcus(100);
-0.17	9	103	Root(100);Bacteria(100);"Fusobacteria"(100);"Fusobacteria"(100);"Fusobacteriales"(100);"Fusobacteriaceae"(100);Fusobacterium(100);	Root(100);Bacteria(100);"Firmicutes"(100);"Clostridia"(100);Clostridiales(100);Incertae_Sedis_XI(100);Finegoldia(100);	"Fusobacteriaceae"(100);Fusobacterium(100);	Incertae_Sedis_XI(100);Finegoldia(100);
-0.17	10	12	Root(100);Bacteria(100);"Bacteroidetes"(100);"Bacteroidia"(100);"Bacteroidales"(100);"Prevotellaceae"(100);Prevotella(100);	Root(100);Bacteria(100);"Actinobacteria"(100);Actinobacteria(100);Actinomycetales(100);Corynebacteriaceae(100);Corynebacterium(100);	"Prevotellaceae"(100);Prevotella(100);	Corynebacteriaceae(100);Corynebacterium(100);
0.17	123	111	Root(100);Bacteria(100);"Firmicutes"(100);"Clostridia"(100);Clostridiales(100);unclassified(99);unclassified(99);	Root(100);Bacteria(100);"Proteobacteria"(100);Gammaproteobacteria(100);"Enterobacteriales"(100);Enterobacteriaceae(100);unclassified(87);	"Clostridia"(100);Clostridiales(100);	"Enterobacteriales"(100);Enterobacteriaceae(100);
0.17	6	14	Root(100);Bacteria(100);"Firmicutes"(100);"Bacilli"(100);"Lactobacillales"(100);Streptococcaceae(100);Streptococcus(100);	Root(100);Bacteria(100);"Actinobacteria"(100);Actinobacteria(100);Actinomycetales(100);Actinomycetaceae(100);Actinomyces(100);	Streptococcaceae(100);Streptococcus(100);	Actinomycetaceae(100);Actinomyces(100);
0.17	21	19	Root(100);Bacteria(100);"Proteobacteria"(100);Betaproteobacteria(100);Neisseriales(100);Neisseriaceae(100);Neisseria(69);	Root(100);Bacteria(100);"Proteobacteria"(100);Gammaproteobacteria(100);Pasteurellales(100);Pasteurellaceae(100);unclassified(100);	Neisseriaceae(100);Neisseria(69);	Pasteurellales(100);Pasteurellaceae(100);
0.17	21	18	Root(100);Bacteria(100);"Proteobacteria"(100);Betaproteobacteria(100);Neisseriales(100);Neisseriaceae(100);Neisseria(69);	Root(100);Bacteria(100);"Actinobacteria"(100);Actinobacteria(100);Actinomycetales(100);Micrococcaceae(100);unclassified(97);	Neisseriaceae(100);Neisseria(69);	Actinomycetales(100);Micrococcaceae(100);
0.17	25	2	Root(100);Bacteria(100);"Bacteroidetes"(97);"Bacteroidia"(59);"Bacteroidales"(59);unclassified(59);unclassified(59);	Root(100);Bacteria(100);"Firmicutes"(100);"Bacilli"(100);"Lactobacillales"(100);Streptococcaceae(100);Streptococcus(100);	"Bacteroidia"(59);"Bacteroidales"(59);	Streptococcaceae(100);Streptococcus(100);
0.17	6	10	Root(100);Bacteria(100);"Firmicutes"(100);"Bacilli"(100);"Lactobacillales"(100);Streptococcaceae(100);Streptococcus(100);	Root(100);Bacteria(100);"Bacteroidetes"(100);"Bacteroidia"(100);"Bacteroidales"(100);"Prevotellaceae"(100);Prevotella(100);	Streptococcaceae(100);Streptococcus(100);	"Prevotellaceae"(100);Prevotella(100);
0.17	66	169	Root(100);Bacteria(100);"Firmicutes"(100);"Clostridia"(100);Clostridiales(100);Veillonellaceae(100);Dialister(100);	Root(100);Bacteria(100);"Proteobacteria"(100);Epsilonproteobacteria(100);Campylobacterales(100);Campylobacteraceae(100);Campylobacter(100);	Veillonellaceae(100);Dialister(100);	Campylobacteraceae(100);Campylobacter(100);
0.17	4	10	Root(100);Bacteria(100);"Firmicutes"(100);"Clostridia"(100);Clostridiales(100);Veillonellaceae(100);Veillonella(95);	Root(100);Bacteria(100);"Bacteroidetes"(100);"Bacteroidia"(100);"Bacteroidales"(100);"Prevotellaceae"(100);Prevotella(100);	Veillonellaceae(100);Veillonella(95);	"Prevotellaceae"(100);Prevotella(100);
0.16	21	6	Root(100);Bacteria(100);"Proteobacteria"(100);Betaproteobacteria(100);Neisseriales(100);Neisseriaceae(100);Neisseria(69);	Root(100);Bacteria(100);"Firmicutes"(100);"Bacilli"(100);"Lactobacillales"(100);Streptococcaceae(100);Streptococcus(100);	Neisseriaceae(100);Neisseria(69);	Streptococcaceae(100);Streptococcus(100);
-0.16	137	8	Root(100);Bacteria(100);"Proteobacteria"(100);Betaproteobacteria(100);Neisseriales(100);Neisseriaceae(100);Stenoxybacter(69);	Root(100);Bacteria(100);"Proteobacteria"(100);Betaproteobacteria(100);Neisseriales(100);Neisseriaceae(100);Neisseria(95);	Neisseriaceae(100);Stenoxybacter(69);	Neisseriaceae(100);Neisseria(95);
0.16	176	40	Root(100);Bacteria(100);"Firmicutes"(100);"Clostridia"(100);Clostridiales(100);Incertae_Sedis_XI(100);Anaerococcus(100);	Root(100);Bacteria(100);"Proteobacteria"(100);Betaproteobacteria(100);Neisseriales(100);Neisseriaceae(100);unclassified(100);	Incertae_Sedis_XI(100);Anaerococcus(100);	Neisseriales(100);Neisseriaceae(100);
-0.16	16	12	Root(100);Bacteria(100);"Proteobacteria"(100);Gammaproteobacteria(100);Pasteurellales(100);Pasteurellaceae(100);unclassified(100);	Root(100);Bacteria(100);"Actinobacteria"(100);Actinobacteria(100);Actinomycetales(100);Corynebacteriaceae(100);Corynebacterium(100);	Pasteurellales(100);Pasteurellaceae(100);	Corynebacteriaceae(100);Corynebacterium(100);
0.16	7	19	Root(100);Bacteria(100);"Bacteroidetes"(100);"Bacteroidia"(100);"Bacteroidales"(100);"Porphyromonadaceae"(100);Porphyromonas(100);	Root(100);Bacteria(100);"Proteobacteria"(100);Gammaproteobacteria(100);Pasteurellales(100);Pasteurellaceae(100);unclassified(100);	"Porphyromonadaceae"(100);Porphyromonas(100);	Pasteurellales(100);Pasteurellaceae(100);
-0.16	131	64	Root(100);Bacteria(100);"Proteobacteria"(100);Betaproteobacteria(100);Burkholderiales(100);Comamonadaceae(99);Roseateles(99);	Root(100);Bacteria(100);"Firmicutes"(100);"Clostridia"(100);Clostridiales(100);Incertae_Sedis_XI(100);Peptoniphilus(100);	Comamonadaceae(99);Roseateles(99);	Incertae_Sedis_XI(100);Peptoniphilus(100);
0.16	21	4	Root(100);Bacteria(100);"Proteobacteria"(100);Betaproteobacteria(100);Neisseriales(100);Neisseriaceae(100);Neisseria(69);	Root(100);Bacteria(100);"Firmicutes"(100);"Clostridia"(100);Clostridiales(100);Veillonellaceae(100);Veillonella(95);	Neisseriaceae(100);Neisseria(69);	Veillonellaceae(100);Veillonella(95);
0.16	176	3	Root(100);Bacteria(100);"Firmicutes"(100);"Clostridia"(100);Clostridiales(100);Incertae_Sedis_XI(100);Anaerococcus(100);	Root(100);Bacteria(100);"Firmicutes"(100);"Bacilli"(100);"Lactobacillales"(100);Lactobacillaceae(100);Lactobacillus(100);	Incertae_Sedis_XI(100);Anaerococcus(100);	Lactobacillaceae(100);Lactobacillus(100);
0.16	25	7	Root(100);Bacteria(100);"Bacteroidetes"(97);"Bacteroidia"(59);"Bacteroidales"(59);unclassified(59);unclassified(59);	Root(100);Bacteria(100);"Bacteroidetes"(100);"Bacteroidia"(100);"Bacteroidales"(100);"Porphyromonadaceae"(100);Porphyromonas(100);	"Bacteroidia"(59);"Bacteroidales"(59);	"Porphyromonadaceae"(100);Porphyromonas(100);
0.16	394	103	Root(100);Bacteria(100);"Firmicutes"(100);"Clostridia"(100);Clostridiales(100);Incertae_Sedis_XI(100);Anaerococcus(100);	Root(100);Bacteria(100);"Firmicutes"(100);"Clostridia"(100);Clostridiales(100);Incertae_Sedis_XI(100);Finegoldia(100);	Incertae_Sedis_XI(100);Anaerococcus(100);	Incertae_Sedis_XI(100);Finegoldia(100);
-0.16	131	7	Root(100);Bacteria(100);"Proteobacteria"(100);Betaproteobacteria(100);Burkholderiales(100);Comamonadaceae(99);Roseateles(99);	Root(100);Bacteria(100);"Bacteroidetes"(100);"Bacteroidia"(100);"Bacteroidales"(100);"Porphyromonadaceae"(100);Porphyromonas(100);	Comamonadaceae(99);Roseateles(99);	"Porphyromonadaceae"(100);Porphyromonas(100);
0.16	64	111	Root(100);Bacteria(100);"Firmicutes"(100);"Clostridia"(100);Clostridiales(100);Incertae_Sedis_XI(100);Peptoniphilus(100);	Root(100);Bacteria(100);"Proteobacteria"(100);Gammaproteobacteria(100);"Enterobacteriales"(100);Enterobacteriaceae(100);unclassified(87);	Incertae_Sedis_XI(100);Peptoniphilus(100);	"Enterobacteriales"(100);Enterobacteriaceae(100);
0.16	19	18	Root(100);Bacteria(100);"Proteobacteria"(100);Gammaproteobacteria(100);Pasteurellales(100);Pasteurellaceae(100);unclassified(100);	Root(100);Bacteria(100);"Actinobacteria"(100);Actinobacteria(100);Actinomycetales(100);Micrococcaceae(100);unclassified(97);	Pasteurellales(100);Pasteurellaceae(100);	Actinomycetales(100);Micrococcaceae(100);
0.16	5	12	Root(100);Bacteria(100);"Firmicutes"(100);"Bacilli"(100);Bacillales(100);"Staphylococcaceae"(99);Staphylococcus(99);	Root(100);Bacteria(100);"Actinobacteria"(100);Actinobacteria(100);Actinomycetales(100);Corynebacteriaceae(100);Corynebacterium(100);	"Staphylococcaceae"(99);Staphylococcus(99);	Corynebacteriaceae(100);Corynebacterium(100);
0.16	9	14	Root(100);Bacteria(100);"Fusobacteria"(100);"Fusobacteria"(100);"Fusobacteriales"(100);"Fusobacteriaceae"(100);Fusobacterium(100);	Root(100);Bacteria(100);"Actinobacteria"(100);Actinobacteria(100);Actinomycetales(100);Actinomycetaceae(100);Actinomyces(100);	"Fusobacteriaceae"(100);Fusobacterium(100);	Actinomycetaceae(100);Actinomyces(100);
0.15	21	2	Root(100);Bacteria(100);"Proteobacteria"(100);Betaproteobacteria(100);Neisseriales(100);Neisseriaceae(100);Neisseria(69);	Root(100);Bacteria(100);"Firmicutes"(100);"Bacilli"(100);"Lactobacillales"(100);Streptococcaceae(100);Streptococcus(100);	Neisseriaceae(100);Neisseria(69);	Streptococcaceae(100);Streptococcus(100);
0.15	43	12	Root(100);Bacteria(100);"Firmicutes"(100);"Clostridia"(100);Clostridiales(100);Incertae_Sedis_XI(100);Anaerococcus(100);	Root(100);Bacteria(100);"Actinobacteria"(100);Actinobacteria(100);Actinomycetales(100);Corynebacteriaceae(100);Corynebacterium(100);	Incertae_Sedis_XI(100);Anaerococcus(100);	Corynebacteriaceae(100);Corynebacterium(100);
0.15	335	64	Root(100);Bacteria(100);"Firmicutes"(100);"Clostridia"(100);Clostridiales(100);unclassified(99);unclassified(99);	Root(100);Bacteria(100);"Firmicutes"(100);"Clostridia"(100);Clostridiales(100);Incertae_Sedis_XI(100);Peptoniphilus(100);	"Clostridia"(100);Clostridiales(100);	Incertae_Sedis_XI(100);Peptoniphilus(100);
-0.15	394	8	Root(100);Bacteria(100);"Firmicutes"(100);"Clostridia"(100);Clostridiales(100);Incertae_Sedis_XI(100);Anaerococcus(100);	Root(100);Bacteria(100);"Proteobacteria"(100);Betaproteobacteria(100);Neisseriales(100);Neisseriaceae(100);Neisseria(95);	Incertae_Sedis_XI(100);Anaerococcus(100);	Neisseriaceae(100);Neisseria(95);
0.15	6	8	Root(100);Bacteria(100);"Firmicutes"(100);"Bacilli"(100);"Lactobacillales"(100);Streptococcaceae(100);Streptococcus(100);	Root(100);Bacteria(100);"Proteobacteria"(100);Betaproteobacteria(100);Neisseriales(100);Neisseriaceae(100);Neisseria(95);	Streptococcaceae(100);Streptococcus(100);	Neisseriaceae(100);Neisseria(95);
-0.15	86	7	Root(100);Bacteria(100);Cyanobacteria(100);Cyanobacteria(100);Chloroplast(100);Streptophyta(100);unclassified(100);	Root(100);Bacteria(100);"Bacteroidetes"(100);"Bacteroidia"(100);"Bacteroidales"(100);"Porphyromonadaceae"(100);Porphyromonas(100);	Chloroplast(100);Streptophyta(100);	"Porphyromonadaceae"(100);Porphyromonas(100);
0.15	142	103	Root(100);Bacteria(100);"Firmicutes"(100);"Clostridia"(100);Clostridiales(100);Incertae_Sedis_XI(100);Anaerococcus(100);	Root(100);Bacteria(100);"Firmicutes"(100);"Clostridia"(100);Clostridiales(100);Incertae_Sedis_XI(100);Finegoldia(100);	Incertae_Sedis_XI(100);Anaerococcus(100);	Incertae_Sedis_XI(100);Finegoldia(100);
0.15	6	9	Root(100);Bacteria(100);"Firmicutes"(100);"Bacilli"(100);"Lactobacillales"(100);Streptococcaceae(100);Streptococcus(100);	Root(100);Bacteria(100);"Fusobacteria"(100);"Fusobacteria"(100);"Fusobacteriales"(100);"Fusobacteriaceae"(100);Fusobacterium(100);	Streptococcaceae(100);Streptococcus(100);	"Fusobacteriaceae"(100);Fusobacterium(100);
0.15	2	8	Root(100);Bacteria(100);"Firmicutes"(100);"Bacilli"(100);"Lactobacillales"(100);Streptococcaceae(100);Streptococcus(100);	Root(100);Bacteria(100);"Proteobacteria"(100);Betaproteobacteria(100);Neisseriales(100);Neisseriaceae(100);Neisseria(95);	Streptococcaceae(100);Streptococcus(100);	Neisseriaceae(100);Neisseria(95);
0.15	1	101	Root(100);Bacteria(100);"Actinobacteria"(100);Actinobacteria(100);Actinomycetales(100);Propionibacteriaceae(100);Propionibacterium(100);	Root(100);Bacteria(100);"Actinobacteria"(100);Actinobacteria(100);Actinomycetales(100);Corynebacteriaceae(100);Corynebacterium(100);	Propionibacteriaceae(100);Propionibacterium(100);	Corynebacteriaceae(100);Corynebacterium(100);
0.15	18	62	Root(100);Bacteria(100);"Actinobacteria"(100);Actinobacteria(100);Actinomycetales(100);Micrococcaceae(100);unclassified(97);	Root(100);Bacteria(100);"Actinobacteria"(100);Actinobacteria(100);Actinomycetales(100);unclassified(99);unclassified(99);	Actinomycetales(100);Micrococcaceae(100);	Actinobacteria(100);Actinomycetales(100);
-0.15	1	142	Root(100);Bacteria(100);"Actinobacteria"(100);Actinobacteria(100);Actinomycetales(100);Propionibacteriaceae(100);Propionibacterium(100);	Root(100);Bacteria(100);"Firmicutes"(100);"Clostridia"(100);Clostridiales(100);Incertae_Sedis_XI(100);Anaerococcus(100);	Propionibacteriaceae(100);Propionibacterium(100);	Incertae_Sedis_XI(100);Anaerococcus(100);
0.15	38	31	Root(100);Bacteria(100);"Bacteroidetes"(100);"Bacteroidia"(100);"Bacteroidales"(100);"Porphyromonadaceae"(100);Parabacteroides(69);	Root(100);Bacteria(100);"Bacteroidetes"(100);"Bacteroidia"(100);"Bacteroidales"(100);Bacteroidaceae(100);Bacteroides(100);	"Porphyromonadaceae"(100);Parabacteroides(69);	Bacteroidaceae(100);Bacteroides(100);
0.15	176	142	Root(100);Bacteria(100);"Firmicutes"(100);"Clostridia"(100);Clostridiales(100);Incertae_Sedis_XI(100);Anaerococcus(100);	Root(100);Bacteria(100);"Firmicutes"(100);"Clostridia"(100);Clostridiales(100);Incertae_Sedis_XI(100);Anaerococcus(100);	Incertae_Sedis_XI(100);Anaerococcus(100);	Incertae_Sedis_XI(100);Anaerococcus(100);
0.15	42	3	Root(100);Bacteria(100);"Firmicutes"(100);"Clostridia"(100);Clostridiales(100);"Ruminococcaceae"(100);unclassified(100);	Root(100);Bacteria(100);"Firmicutes"(100);"Bacilli"(100);"Lactobacillales"(100);Lactobacillaceae(100);Lactobacillus(100);	Clostridiales(100);"Ruminococcaceae"(100);	Lactobacillaceae(100);Lactobacillus(100);
-0.15	59	103	Root(100);Bacteria(100);"Bacteroidetes"(100);"Bacteroidia"(100);"Bacteroidales"(100);"Porphyromonadaceae"(100);Parabacteroides(100);	Root(100);Bacteria(100);"Firmicutes"(100);"Clostridia"(100);Clostridiales(100);Incertae_Sedis_XI(100);Finegoldia(100);	"Porphyromonadaceae"(100);Parabacteroides(100);	Incertae_Sedis_XI(100);Finegoldia(100);
0.15	11	14	Root(100);Bacteria(100);"Firmicutes"(100);"Bacilli"(100);Bacillales(100);"Staphylococcaceae"(100);Gemella(100);	Root(100);Bacteria(100);"Actinobacteria"(100);Actinobacteria(100);Actinomycetales(100);Actinomycetaceae(100);Actinomyces(100);	"Staphylococcaceae"(100);Gemella(100);	Actinomycetaceae(100);Actinomyces(100);
-0.15	5	69	Root(100);Bacteria(100);"Firmicutes"(100);"Bacilli"(100);Bacillales(100);"Staphylococcaceae"(99);Staphylococcus(99);	Root(100);Bacteria(100);"Firmicutes"(100);"Bacilli"(100);"Lactobacillales"(100);"Carnobacteriaceae"(100);Dolosigranulum(100);	"Staphylococcaceae"(99);Staphylococcus(99);	"Carnobacteriaceae"(100);Dolosigranulum(100);
0.15	91	19	Root(100);Bacteria(100);"Actinobacteria"(100);Actinobacteria(100);Actinomycetales(100);Corynebacteriaceae(100);Corynebacterium(100);	Root(100);Bacteria(100);"Proteobacteria"(100);Gammaproteobacteria(100);Pasteurellales(100);Pasteurellaceae(100);unclassified(100);	Corynebacteriaceae(100);Corynebacterium(100);	Pasteurellales(100);Pasteurellaceae(100);
-0.14	1	69	Root(100);Bacteria(100);"Actinobacteria"(100);Actinobacteria(100);Actinomycetales(100);Propionibacteriaceae(100);Propionibacterium(100);	Root(100);Bacteria(100);"Firmicutes"(100);"Bacilli"(100);"Lactobacillales"(100);"Carnobacteriaceae"(100);Dolosigranulum(100);	Propionibacteriaceae(100);Propionibacterium(100);	"Carnobacteriaceae"(100);Dolosigranulum(100);
-0.14	6	111	Root(100);Bacteria(100);"Firmicutes"(100);"Bacilli"(100);"Lactobacillales"(100);Streptococcaceae(100);Streptococcus(100);	Root(100);Bacteria(100);"Proteobacteria"(100);Gammaproteobacteria(100);"Enterobacteriales"(100);Enterobacteriaceae(100);unclassified(87);	Streptococcaceae(100);Streptococcus(100);	"Enterobacteriales"(100);Enterobacteriaceae(100);
0.14	1	70	Root(100);Bacteria(100);"Actinobacteria"(100);Actinobacteria(100);Actinomycetales(100);Propionibacteriaceae(100);Propionibacterium(100);	Root(100);Bacteria(100);"Actinobacteria"(100);Actinobacteria(100);Actinomycetales(100);unclassified(100);unclassified(100);	Propionibacteriaceae(100);Propionibacterium(100);	Actinobacteria(100);Actinomycetales(100);
-0.14	394	18	Root(100);Bacteria(100);"Firmicutes"(100);"Clostridia"(100);Clostridiales(100);Incertae_Sedis_XI(100);Anaerococcus(100);	Root(100);Bacteria(100);"Actinobacteria"(100);Actinobacteria(100);Actinomycetales(100);Micrococcaceae(100);unclassified(97);	Incertae_Sedis_XI(100);Anaerococcus(100);	Actinomycetales(100);Micrococcaceae(100);
0.14	25	4	Root(100);Bacteria(100);"Bacteroidetes"(97);"Bacteroidia"(59);"Bacteroidales"(59);unclassified(59);unclassified(59);	Root(100);Bacteria(100);"Firmicutes"(100);"Clostridia"(100);Clostridiales(100);Veillonellaceae(100);Veillonella(95);	"Bacteroidia"(59);"Bacteroidales"(59);	Veillonellaceae(100);Veillonella(95);
0.14	64	169	Root(100);Bacteria(100);"Firmicutes"(100);"Clostridia"(100);Clostridiales(100);Incertae_Sedis_XI(100);Peptoniphilus(100);	Root(100);Bacteria(100);"Proteobacteria"(100);Epsilonproteobacteria(100);Campylobacterales(100);Campylobacteraceae(100);Campylobacter(100);	Incertae_Sedis_XI(100);Peptoniphilus(100);	Campylobacteraceae(100);Campylobacter(100);
0.14	21	14	Root(100);Bacteria(100);"Proteobacteria"(100);Betaproteobacteria(100);Neisseriales(100);Neisseriaceae(100);Neisseria(69);	Root(100);Bacteria(100);"Actinobacteria"(100);Actinobacteria(100);Actinomycetales(100);Actinomycetaceae(100);Actinomyces(100);	Neisseriaceae(100);Neisseria(69);	Actinomycetaceae(100);Actinomyces(100);
0.14	137	1	Root(100);Bacteria(100);"Proteobacteria"(100);Betaproteobacteria(100);Neisseriales(100);Neisseriaceae(100);Stenoxybacter(69);	Root(100);Bacteria(100);"Actinobacteria"(100);Actinobacteria(100);Actinomycetales(100);Propionibacteriaceae(100);Propionibacterium(100);	Neisseriaceae(100);Stenoxybacter(69);	Propionibacteriaceae(100);Propionibacterium(100);
-0.14	42	16	Root(100);Bacteria(100);"Firmicutes"(100);"Clostridia"(100);Clostridiales(100);"Ruminococcaceae"(100);unclassified(100);	Root(100);Bacteria(100);"Proteobacteria"(100);Gammaproteobacteria(100);Pasteurellales(100);Pasteurellaceae(100);unclassified(100);	Clostridiales(100);"Ruminococcaceae"(100);	Pasteurellales(100);Pasteurellaceae(100);
0.14	7	8	Root(100);Bacteria(100);"Bacteroidetes"(100);"Bacteroidia"(100);"Bacteroidales"(100);"Porphyromonadaceae"(100);Porphyromonas(100);	Root(100);Bacteria(100);"Proteobacteria"(100);Betaproteobacteria(100);Neisseriales(100);Neisseriaceae(100);Neisseria(95);	"Porphyromonadaceae"(100);Porphyromonas(100);	Neisseriaceae(100);Neisseria(95);
-0.14	335	11	Root(100);Bacteria(100);"Firmicutes"(100);"Clostridia"(100);Clostridiales(100);unclassified(99);unclassified(99);	Root(100);Bacteria(100);"Firmicutes"(100);"Bacilli"(100);Bacillales(100);"Staphylococcaceae"(100);Gemella(100);	"Clostridia"(100);Clostridiales(100);	"Staphylococcaceae"(100);Gemella(100);
0.14	62	12	Root(100);Bacteria(100);"Actinobacteria"(100);Actinobacteria(100);Actinomycetales(100);unclassified(99);unclassified(99);	Root(100);Bacteria(100);"Actinobacteria"(100);Actinobacteria(100);Actinomycetales(100);Corynebacteriaceae(100);Corynebacterium(100);	Actinobacteria(100);Actinomycetales(100);	Corynebacteriaceae(100);Corynebacterium(100);
0.14	8	13	Root(100);Bacteria(100);"Proteobacteria"(100);Betaproteobacteria(100);Neisseriales(100);Neisseriaceae(100);Neisseria(95);	Root(100);Bacteria(100);"Firmicutes"(100);"Bacilli"(100);"Lactobacillales"(100);unclassified(98);unclassified(98);	Neisseriaceae(100);Neisseria(95);	"Bacilli"(100);"Lactobacillales"(100);
-0.14	8	12	Root(100);Bacteria(100);"Proteobacteria"(100);Betaproteobacteria(100);Neisseriales(100);Neisseriaceae(100);Neisseria(95);	Root(100);Bacteria(100);"Actinobacteria"(100);Actinobacteria(100);Actinomycetales(100);Corynebacteriaceae(100);Corynebacterium(100);	Neisseriaceae(100);Neisseria(95);	Corynebacteriaceae(100);Corynebacterium(100);
-0.14	49	1	Root(100);Bacteria(100);"Proteobacteria"(100);Gammaproteobacteria(100);Pseudomonadales(100);Moraxellaceae(100);Moraxella(100);	Root(100);Bacteria(100);"Actinobacteria"(100);Actinobacteria(100);Actinomycetales(100);Propionibacteriaceae(100);Propionibacterium(100);	Moraxellaceae(100);Moraxella(100);	Propionibacteriaceae(100);Propionibacterium(100);
0.14	13	19	Root(100);Bacteria(100);"Firmicutes"(100);"Bacilli"(100);"Lactobacillales"(100);unclassified(98);unclassified(98);	Root(100);Bacteria(100);"Proteobacteria"(100);Gammaproteobacteria(100);Pasteurellales(100);Pasteurellaceae(100);unclassified(100);	"Bacilli"(100);"Lactobacillales"(100);	Pasteurellales(100);Pasteurellaceae(100);
0.14	8	14	Root(100);Bacteria(100);"Proteobacteria"(100);Betaproteobacteria(100);Neisseriales(100);Neisseriaceae(100);Neisseria(95);	Root(100);Bacteria(100);"Actinobacteria"(100);Actinobacteria(100);Actinomycetales(100);Actinomycetaceae(100);Actinomyces(100);	Neisseriaceae(100);Neisseria(95);	Actinomycetaceae(100);Actinomyces(100);
-0.14	43	9	Root(100);Bacteria(100);"Firmicutes"(100);"Clostridia"(100);Clostridiales(100);Incertae_Sedis_XI(100);Anaerococcus(100);	Root(100);Bacteria(100);"Fusobacteria"(100);"Fusobacteria"(100);"Fusobacteriales"(100);"Fusobacteriaceae"(100);Fusobacterium(100);	Incertae_Sedis_XI(100);Anaerococcus(100);	"Fusobacteriaceae"(100);Fusobacterium(100);
0.14	335	394	Root(100);Bacteria(100);"Firmicutes"(100);"Clostridia"(100);Clostridiales(100);unclassified(99);unclassified(99);	Root(100);Bacteria(100);"Firmicutes"(100);"Clostridia"(100);Clostridiales(100);Incertae_Sedis_XI(100);Anaerococcus(100);	"Clostridia"(100);Clostridiales(100);	Incertae_Sedis_XI(100);Anaerococcus(100);
0.14	131	38	Root(100);Bacteria(100);"Proteobacteria"(100);Betaproteobacteria(100);Burkholderiales(100);Comamonadaceae(99);Roseateles(99);	Root(100);Bacteria(100);"Bacteroidetes"(100);"Bacteroidia"(100);"Bacteroidales"(100);"Porphyromonadaceae"(100);Parabacteroides(69);	Comamonadaceae(99);Roseateles(99);	"Porphyromonadaceae"(100);Parabacteroides(69);
0.14	4	18	Root(100);Bacteria(100);"Firmicutes"(100);"Clostridia"(100);Clostridiales(100);Veillonellaceae(100);Veillonella(95);	Root(100);Bacteria(100);"Actinobacteria"(100);Actinobacteria(100);Actinomycetales(100);Micrococcaceae(100);unclassified(97);	Veillonellaceae(100);Veillonella(95);	Actinomycetales(100);Micrococcaceae(100);
-0.14	25	111	Root(100);Bacteria(100);"Bacteroidetes"(97);"Bacteroidia"(59);"Bacteroidales"(59);unclassified(59);unclassified(59);	Root(100);Bacteria(100);"Proteobacteria"(100);Gammaproteobacteria(100);"Enterobacteriales"(100);Enterobacteriaceae(100);unclassified(87);	"Bacteroidia"(59);"Bacteroidales"(59);	"Enterobacteriales"(100);Enterobacteriaceae(100);
-0.14	66	16	Root(100);Bacteria(100);"Firmicutes"(100);"Clostridia"(100);Clostridiales(100);Veillonellaceae(100);Dialister(100);	Root(100);Bacteria(100);"Proteobacteria"(100);Gammaproteobacteria(100);Pasteurellales(100);Pasteurellaceae(100);unclassified(100);	Veillonellaceae(100);Dialister(100);	Pasteurellales(100);Pasteurellaceae(100);
-0.13	137	2	Root(100);Bacteria(100);"Proteobacteria"(100);Betaproteobacteria(100);Neisseriales(100);Neisseriaceae(100);Stenoxybacter(69);	Root(100);Bacteria(100);"Firmicutes"(100);"Bacilli"(100);"Lactobacillales"(100);Streptococcaceae(100);Streptococcus(100);	Neisseriaceae(100);Stenoxybacter(69);	Streptococcaceae(100);Streptococcus(100);
0.13	59	31	Root(100);Bacteria(100);"Bacteroidetes"(100);"Bacteroidia"(100);"Bacteroidales"(100);"Porphyromonadaceae"(100);Parabacteroides(100);	Root(100);Bacteria(100);"Bacteroidetes"(100);"Bacteroidia"(100);"Bacteroidales"(100);Bacteroidaceae(100);Bacteroides(100);	"Porphyromonadaceae"(100);Parabacteroides(100);	Bacteroidaceae(100);Bacteroides(100);
-0.13	226	18	Root(100);Bacteria(100);"Firmicutes"(100);"Clostridia"(100);Clostridiales(100);"Peptostreptococcaceae"(100);Sporacetigenium(100);	Root(100);Bacteria(100);"Actinobacteria"(100);Actinobacteria(100);Actinomycetales(100);Micrococcaceae(100);unclassified(97);	"Peptostreptococcaceae"(100);Sporacetigenium(100);	Actinomycetales(100);Micrococcaceae(100);
-0.13	9	64	Root(100);Bacteria(100);"Fusobacteria"(100);"Fusobacteria"(100);"Fusobacteriales"(100);"Fusobacteriaceae"(100);Fusobacterium(100);	Root(100);Bacteria(100);"Firmicutes"(100);"Clostridia"(100);Clostridiales(100);Incertae_Sedis_XI(100);Peptoniphilus(100);	"Fusobacteriaceae"(100);Fusobacterium(100);	Incertae_Sedis_XI(100);Peptoniphilus(100);
-0.13	17	62	Root(100);Bacteria(100);"Bacteroidetes"(100);"Bacteroidia"(100);"Bacteroidales"(100);Bacteroidaceae(100);Bacteroides(100);	Root(100);Bacteria(100);"Actinobacteria"(100);Actinobacteria(100);Actinomycetales(100);unclassified(99);unclassified(99);	Bacteroidaceae(100);Bacteroides(100);	Actinobacteria(100);Actinomycetales(100);
0.13	85	1	Root(100);Bacteria(100);"Proteobacteria"(100);Betaproteobacteria(100);Neisseriales(100);Neisseriaceae(100);unclassified(100);	Root(100);Bacteria(100);"Actinobacteria"(100);Actinobacteria(100);Actinomycetales(100);Propionibacteriaceae(100);Propionibacterium(100);	Neisseriales(100);Neisseriaceae(100);	Propionibacteriaceae(100);Propionibacterium(100);
-0.13	137	21	Root(100);Bacteria(100);"Proteobacteria"(100);Betaproteobacteria(100);Neisseriales(100);Neisseriaceae(100);Stenoxybacter(69);	Root(100);Bacteria(100);"Proteobacteria"(100);Betaproteobacteria(100);Neisseriales(100);Neisseriaceae(100);Neisseria(69);	Neisseriaceae(100);Stenoxybacter(69);	Neisseriaceae(100);Neisseria(69);
0.13	335	43	Root(100);Bacteria(100);"Firmicutes"(100);"Clostridia"(100);Clostridiales(100);unclassified(99);unclassified(99);	Root(100);Bacteria(100);"Firmicutes"(100);"Clostridia"(100);Clostridiales(100);Incertae_Sedis_XI(100);Anaerococcus(100);	"Clostridia"(100);Clostridiales(100);	Incertae_Sedis_XI(100);Anaerococcus(100);
-0.13	21	40	Root(100);Bacteria(100);"Proteobacteria"(100);Betaproteobacteria(100);Neisseriales(100);Neisseriaceae(100);Neisseria(69);	Root(100);Bacteria(100);"Proteobacteria"(100);Betaproteobacteria(100);Neisseriales(100);Neisseriaceae(100);unclassified(100);	Neisseriaceae(100);Neisseria(69);	Neisseriales(100);Neisseriaceae(100);
-0.13	4	70	Root(100);Bacteria(100);"Firmicutes"(100);"Clostridia"(100);Clostridiales(100);Veillonellaceae(100);Veillonella(95);	Root(100);Bacteria(100);"Actinobacteria"(100);Actinobacteria(100);Actinomycetales(100);unclassified(100);unclassified(100);	Veillonellaceae(100);Veillonella(95);	Actinobacteria(100);Actinomycetales(100);
0.13	25	8	Root(100);Bacteria(100);"Bacteroidetes"(97);"Bacteroidia"(59);"Bacteroidales"(59);unclassified(59);unclassified(59);	Root(100);Bacteria(100);"Proteobacteria"(100);Betaproteobacteria(100);Neisseriales(100);Neisseriaceae(100);Neisseria(95);	"Bacteroidia"(59);"Bacteroidales"(59);	Neisseriaceae(100);Neisseria(95);
0.13	13	18	Root(100);Bacteria(100);"Firmicutes"(100);"Bacilli"(100);"Lactobacillales"(100);unclassified(98);unclassified(98);	Root(100);Bacteria(100);"Actinobacteria"(100);Actinobacteria(100);Actinomycetales(100);Micrococcaceae(100);unclassified(97);	"Bacilli"(100);"Lactobacillales"(100);	Actinomycetales(100);Micrococcaceae(100);
-0.13	21	12	Root(100);Bacteria(100);"Proteobacteria"(100);Betaproteobacteria(100);Neisseriales(100);Neisseriaceae(100);Neisseria(69);	Root(100);Bacteria(100);"Actinobacteria"(100);Actinobacteria(100);Actinomycetales(100);Corynebacteriaceae(100);Corynebacterium(100);	Neisseriaceae(100);Neisseria(69);	Corynebacteriaceae(100);Corynebacterium(100);
-0.13	42	11	Root(100);Bacteria(100);"Firmicutes"(100);"Clostridia"(100);Clostridiales(100);"Ruminococcaceae"(100);unclassified(100);	Root(100);Bacteria(100);"Firmicutes"(100);"Bacilli"(100);Bacillales(100);"Staphylococcaceae"(100);Gemella(100);	Clostridiales(100);"Ruminococcaceae"(100);	"Staphylococcaceae"(100);Gemella(100);
-0.13	66	1	Root(100);Bacteria(100);"Firmicutes"(100);"Clostridia"(100);Clostridiales(100);Veillonellaceae(100);Dialister(100);	Root(100);Bacteria(100);"Actinobacteria"(100);Actinobacteria(100);Actinomycetales(100);Propionibacteriaceae(100);Propionibacterium(100);	Veillonellaceae(100);Dialister(100);	Propionibacteriaceae(100);Propionibacterium(100);
-0.13	59	18	Root(100);Bacteria(100);"Bacteroidetes"(100);"Bacteroidia"(100);"Bacteroidales"(100);"Porphyromonadaceae"(100);Parabacteroides(100);	Root(100);Bacteria(100);"Actinobacteria"(100);Actinobacteria(100);Actinomycetales(100);Micrococcaceae(100);unclassified(97);	"Porphyromonadaceae"(100);Parabacteroides(100);	Actinomycetales(100);Micrococcaceae(100);
-0.13	8	70	Root(100);Bacteria(100);"Proteobacteria"(100);Betaproteobacteria(100);Neisseriales(100);Neisseriaceae(100);Neisseria(95);	Root(100);Bacteria(100);"Actinobacteria"(100);Actinobacteria(100);Actinomycetales(100);unclassified(100);unclassified(100);	Neisseriaceae(100);Neisseria(95);	Actinobacteria(100);Actinomycetales(100);
-0.13	66	25	Root(100);Bacteria(100);"Firmicutes"(100);"Clostridia"(100);Clostridiales(100);Veillonellaceae(100);Dialister(100);	Root(100);Bacteria(100);"Bacteroidetes"(97);"Bacteroidia"(59);"Bacteroidales"(59);unclassified(59);unclassified(59);	Veillonellaceae(100);Dialister(100);	"Bacteroidia"(59);"Bacteroidales"(59);
0.13	10	14	Root(100);Bacteria(100);"Bacteroidetes"(100);"Bacteroidia"(100);"Bacteroidales"(100);"Prevotellaceae"(100);Prevotella(100);	Root(100);Bacteria(100);"Actinobacteria"(100);Actinobacteria(100);Actinomycetales(100);Actinomycetaceae(100);Actinomyces(100);	"Prevotellaceae"(100);Prevotella(100);	Actinomycetaceae(100);Actinomyces(100);
0.13	69	62	Root(100);Bacteria(100);"Firmicutes"(100);"Bacilli"(100);"Lactobacillales"(100);"Carnobacteriaceae"(100);Dolosigranulum(100);	Root(100);Bacteria(100);"Actinobacteria"(100);Actinobacteria(100);Actinomycetales(100);unclassified(99);unclassified(99);	"Carnobacteriaceae"(100);Dolosigranulum(100);	Actinobacteria(100);Actinomycetales(100);
0.13	226	17	Root(100);Bacteria(100);"Firmicutes"(100);"Clostridia"(100);Clostridiales(100);"Peptostreptococcaceae"(100);Sporacetigenium(100);	Root(100);Bacteria(100);"Bacteroidetes"(100);"Bacteroidia"(100);"Bacteroidales"(100);Bacteroidaceae(100);Bacteroides(100);	"Peptostreptococcaceae"(100);Sporacetigenium(100);	Bacteroidaceae(100);Bacteroides(100);
-0.13	85	8	Root(100);Bacteria(100);"Proteobacteria"(100);Betaproteobacteria(100);Neisseriales(100);Neisseriaceae(100);unclassified(100);	Root(100);Bacteria(100);"Proteobacteria"(100);Betaproteobacteria(100);Neisseriales(100);Neisseriaceae(100);Neisseria(95);	Neisseriales(100);Neisseriaceae(100);	Neisseriaceae(100);Neisseria(95);
-0.13	1	4	Root(100);Bacteria(100);"Actinobacteria"(100);Actinobacteria(100);Actinomycetales(100);Propionibacteriaceae(100);Propionibacterium(100);	Root(100);Bacteria(100);"Firmicutes"(100);"Clostridia"(100);Clostridiales(100);Veillonellaceae(100);Veillonella(95);	Propionibacteriaceae(100);Propionibacterium(100);	Veillonellaceae(100);Veillonella(95);
0.13	70	58	Root(100);Bacteria(100);"Actinobacteria"(100);Actinobacteria(100);Actinomycetales(100);unclassified(100);unclassified(100);	Root(100);Bacteria(100);"Proteobacteria"(100);Gammaproteobacteria(100);Pseudomonadales(100);Moraxellaceae(100);Acinetobacter(100);	Actinobacteria(100);Actinomycetales(100);	Moraxellaceae(100);Acinetobacter(100);
-0.13	25	62	Root(100);Bacteria(100);"Bacteroidetes"(97);"Bacteroidia"(59);"Bacteroidales"(59);unclassified(59);unclassified(59);	Root(100);Bacteria(100);"Actinobacteria"(100);Actinobacteria(100);Actinomycetales(100);unclassified(99);unclassified(99);	"Bacteroidia"(59);"Bacteroidales"(59);	Actinobacteria(100);Actinomycetales(100);
0.13	86	31	Root(100);Bacteria(100);Cyanobacteria(100);Cyanobacteria(100);Chloroplast(100);Streptophyta(100);unclassified(100);	Root(100);Bacteria(100);"Bacteroidetes"(100);"Bacteroidia"(100);"Bacteroidales"(100);Bacteroidaceae(100);Bacteroides(100);	Chloroplast(100);Streptophyta(100);	Bacteroidaceae(100);Bacteroides(100);
0.13	114	103	Root(100);Bacteria(100);"Bacteroidetes"(100);"Bacteroidia"(100);"Bacteroidales"(100);"Prevotellaceae"(100);Prevotella(100);	Root(100);Bacteria(100);"Firmicutes"(100);"Clostridia"(100);Clostridiales(100);Incertae_Sedis_XI(100);Finegoldia(100);	"Prevotellaceae"(100);Prevotella(100);	Incertae_Sedis_XI(100);Finegoldia(100);
-0.13	59	16	Root(100);Bacteria(100);"Bacteroidetes"(100);"Bacteroidia"(100);"Bacteroidales"(100);"Porphyromonadaceae"(100);Parabacteroides(100);	Root(100);Bacteria(100);"Proteobacteria"(100);Gammaproteobacteria(100);Pasteurellales(100);Pasteurellaceae(100);unclassified(100);	"Porphyromonadaceae"(100);Parabacteroides(100);	Pasteurellales(100);Pasteurellaceae(100);
0.13	188	91	Root(100);Bacteria(100);"Actinobacteria"(100);Actinobacteria(100);Actinomycetales(100);Corynebacteriaceae(100);Corynebacterium(100);	Root(100);Bacteria(100);"Actinobacteria"(100);Actinobacteria(100);Actinomycetales(100);Corynebacteriaceae(100);Corynebacterium(100);	Corynebacteriaceae(100);Corynebacterium(100);	Corynebacteriaceae(100);Corynebacterium(100);
-0.13	3	62	Root(100);Bacteria(100);"Firmicutes"(100);"Bacilli"(100);"Lactobacillales"(100);Lactobacillaceae(100);Lactobacillus(100);	Root(100);Bacteria(100);"Actinobacteria"(100);Actinobacteria(100);Actinomycetales(100);unclassified(99);unclassified(99);	Lactobacillaceae(100);Lactobacillus(100);	Actinobacteria(100);Actinomycetales(100);
-0.13	335	131	Root(100);Bacteria(100);"Firmicutes"(100);"Clostridia"(100);Clostridiales(100);unclassified(99);unclassified(99);	Root(100);Bacteria(100);"Proteobacteria"(100);Betaproteobacteria(100);Burkholderiales(100);Comamonadaceae(99);Roseateles(99);	"Clostridia"(100);Clostridiales(100);	Comamonadaceae(99);Roseateles(99);
-0.12	69	111	Root(100);Bacteria(100);"Firmicutes"(100);"Bacilli"(100);"Lactobacillales"(100);"Carnobacteriaceae"(100);Dolosigranulum(100);	Root(100);Bacteria(100);"Proteobacteria"(100);Gammaproteobacteria(100);"Enterobacteriales"(100);Enterobacteriaceae(100);unclassified(87);	"Carnobacteriaceae"(100);Dolosigranulum(100);	"Enterobacteriales"(100);Enterobacteriaceae(100);
-0.12	66	7	Root(100);Bacteria(100);"Firmicutes"(100);"Clostridia"(100);Clostridiales(100);Veillonellaceae(100);Dialister(100);	Root(100);Bacteria(100);"Bacteroidetes"(100);"Bacteroidia"(100);"Bacteroidales"(100);"Porphyromonadaceae"(100);Porphyromonas(100);	Veillonellaceae(100);Dialister(100);	"Porphyromonadaceae"(100);Porphyromonas(100);
0.12	42	38	Root(100);Bacteria(100);"Firmicutes"(100);"Clostridia"(100);Clostridiales(100);"Ruminococcaceae"(100);unclassified(100);	Root(100);Bacteria(100);"Bacteroidetes"(100);"Bacteroidia"(100);"Bacteroidales"(100);"Porphyromonadaceae"(100);Parabacteroides(69);	Clostridiales(100);"Ruminococcaceae"(100);	"Porphyromonadaceae"(100);Parabacteroides(69);
-0.12	131	43	Root(100);Bacteria(100);"Proteobacteria"(100);Betaproteobacteria(100);Burkholderiales(100);Comamonadaceae(99);Roseateles(99);	Root(100);Bacteria(100);"Firmicutes"(100);"Clostridia"(100);Clostridiales(100);Incertae_Sedis_XI(100);Anaerococcus(100);	Comamonadaceae(99);Roseateles(99);	Incertae_Sedis_XI(100);Anaerococcus(100);
0.12	14	16	Root(100);Bacteria(100);"Actinobacteria"(100);Actinobacteria(100);Actinomycetales(100);Actinomycetaceae(100);Actinomyces(100);	Root(100);Bacteria(100);"Proteobacteria"(100);Gammaproteobacteria(100);Pasteurellales(100);Pasteurellaceae(100);unclassified(100);	Actinomycetaceae(100);Actinomyces(100);	Pasteurellales(100);Pasteurellaceae(100);
0.12	226	31	Root(100);Bacteria(100);"Firmicutes"(100);"Clostridia"(100);Clostridiales(100);"Peptostreptococcaceae"(100);Sporacetigenium(100);	Root(100);Bacteria(100);"Bacteroidetes"(100);"Bacteroidia"(100);"Bacteroidales"(100);Bacteroidaceae(100);Bacteroides(100);	"Peptostreptococcaceae"(100);Sporacetigenium(100);	Bacteroidaceae(100);Bacteroides(100);
0.12	1	64	Root(100);Bacteria(100);"Actinobacteria"(100);Actinobacteria(100);Actinomycetales(100);Propionibacteriaceae(100);Propionibacterium(100);	Root(100);Bacteria(100);"Firmicutes"(100);"Clostridia"(100);Clostridiales(100);Incertae_Sedis_XI(100);Peptoniphilus(100);	Propionibacteriaceae(100);Propionibacterium(100);	Incertae_Sedis_XI(100);Peptoniphilus(100);
-0.12	5	91	Root(100);Bacteria(100);"Firmicutes"(100);"Bacilli"(100);Bacillales(100);"Staphylococcaceae"(99);Staphylococcus(99);	Root(100);Bacteria(100);"Actinobacteria"(100);Actinobacteria(100);Actinomycetales(100);Corynebacteriaceae(100);Corynebacterium(100);	"Staphylococcaceae"(99);Staphylococcus(99);	Corynebacteriaceae(100);Corynebacterium(100);
-0.12	114	16	Root(100);Bacteria(100);"Bacteroidetes"(100);"Bacteroidia"(100);"Bacteroidales"(100);"Prevotellaceae"(100);Prevotella(100);	Root(100);Bacteria(100);"Proteobacteria"(100);Gammaproteobacteria(100);Pasteurellales(100);Pasteurellaceae(100);unclassified(100);	"Prevotellaceae"(100);Prevotella(100);	Pasteurellales(100);Pasteurellaceae(100);
0.12	66	27	Root(100);Bacteria(100);"Firmicutes"(100);"Clostridia"(100);Clostridiales(100);Veillonellaceae(100);Dialister(100);	Root(100);Bacteria(100);"Bacteroidetes"(100);"Bacteroidia"(100);"Bacteroidales"(100);Bacteroidaceae(100);Bacteroides(100);	Veillonellaceae(100);Dialister(100);	Bacteroidaceae(100);Bacteroides(100);
0.12	188	12	Root(100);Bacteria(100);"Actinobacteria"(100);Actinobacteria(100);Actinomycetales(100);Corynebacteriaceae(100);Corynebacterium(100);	Root(100);Bacteria(100);"Actinobacteria"(100);Actinobacteria(100);Actinomycetales(100);Corynebacteriaceae(100);Corynebacterium(100);	Corynebacteriaceae(100);Corynebacterium(100);	Corynebacteriaceae(100);Corynebacterium(100);
-0.12	2	91	Root(100);Bacteria(100);"Firmicutes"(100);"Bacilli"(100);"Lactobacillales"(100);Streptococcaceae(100);Streptococcus(100);	Root(100);Bacteria(100);"Actinobacteria"(100);Actinobacteria(100);Actinomycetales(100);Corynebacteriaceae(100);Corynebacterium(100);	Streptococcaceae(100);Streptococcus(100);	Corynebacteriaceae(100);Corynebacterium(100);
-0.12	394	21	Root(100);Bacteria(100);"Firmicutes"(100);"Clostridia"(100);Clostridiales(100);Incertae_Sedis_XI(100);Anaerococcus(100);	Root(100);Bacteria(100);"Proteobacteria"(100);Betaproteobacteria(100);Neisseriales(100);Neisseriaceae(100);Neisseria(69);	Incertae_Sedis_XI(100);Anaerococcus(100);	Neisseriaceae(100);Neisseria(69);
0.12	226	111	Root(100);Bacteria(100);"Firmicutes"(100);"Clostridia"(100);Clostridiales(100);"Peptostreptococcaceae"(100);Sporacetigenium(100);	Root(100);Bacteria(100);"Proteobacteria"(100);Gammaproteobacteria(100);"Enterobacteriales"(100);Enterobacteriaceae(100);unclassified(87);	"Peptostreptococcaceae"(100);Sporacetigenium(100);	"Enterobacteriales"(100);Enterobacteriaceae(100);
-0.12	27	43	Root(100);Bacteria(100);"Bacteroidetes"(100);"Bacteroidia"(100);"Bacteroidales"(100);Bacteroidaceae(100);Bacteroides(100);	Root(100);Bacteria(100);"Firmicutes"(100);"Clostridia"(100);Clostridiales(100);Incertae_Sedis_XI(100);Anaerococcus(100);	Bacteroidaceae(100);Bacteroides(100);	Incertae_Sedis_XI(100);Anaerococcus(100);
-0.12	18	31	Root(100);Bacteria(100);"Actinobacteria"(100);Actinobacteria(100);Actinomycetales(100);Micrococcaceae(100);unclassified(97);	Root(100);Bacteria(100);"Bacteroidetes"(100);"Bacteroidia"(100);"Bacteroidales"(100);Bacteroidaceae(100);Bacteroides(100);	Actinomycetales(100);Micrococcaceae(100);	Bacteroidaceae(100);Bacteroides(100);
0.12	66	3	Root(100);Bacteria(100);"Firmicutes"(100);"Clostridia"(100);Clostridiales(100);Veillonellaceae(100);Dialister(100);	Root(100);Bacteria(100);"Firmicutes"(100);"Bacilli"(100);"Lactobacillales"(100);Lactobacillaceae(100);Lactobacillus(100);	Veillonellaceae(100);Dialister(100);	Lactobacillaceae(100);Lactobacillus(100);
-0.12	85	21	Root(100);Bacteria(100);"Proteobacteria"(100);Betaproteobacteria(100);Neisseriales(100);Neisseriaceae(100);unclassified(100);	Root(100);Bacteria(100);"Proteobacteria"(100);Betaproteobacteria(100);Neisseriales(100);Neisseriaceae(100);Neisseria(69);	Neisseriales(100);Neisseriaceae(100);	Neisseriaceae(100);Neisseria(69);
-0.12	66	12	Root(100);Bacteria(100);"Firmicutes"(100);"Clostridia"(100);Clostridiales(100);Veillonellaceae(100);Dialister(100);	Root(100);Bacteria(100);"Actinobacteria"(100);Actinobacteria(100);Actinomycetales(100);Corynebacteriaceae(100);Corynebacterium(100);	Veillonellaceae(100);Dialister(100);	Corynebacteriaceae(100);Corynebacterium(100);
-0.12	137	6	Root(100);Bacteria(100);"Proteobacteria"(100);Betaproteobacteria(100);Neisseriales(100);Neisseriaceae(100);Stenoxybacter(69);	Root(100);Bacteria(100);"Firmicutes"(100);"Bacilli"(100);"Lactobacillales"(100);Streptococcaceae(100);Streptococcus(100);	Neisseriaceae(100);Stenoxybacter(69);	Streptococcaceae(100);Streptococcus(100);
-0.12	49	6	Root(100);Bacteria(100);"Proteobacteria"(100);Gammaproteobacteria(100);Pseudomonadales(100);Moraxellaceae(100);Moraxella(100);	Root(100);Bacteria(100);"Firmicutes"(100);"Bacilli"(100);"Lactobacillales"(100);Streptococcaceae(100);Streptococcus(100);	Moraxellaceae(100);Moraxella(100);	Streptococcaceae(100);Streptococcus(100);
0.12	5	62	Root(100);Bacteria(100);"Firmicutes"(100);"Bacilli"(100);Bacillales(100);"Staphylococcaceae"(99);Staphylococcus(99);	Root(100);Bacteria(100);"Actinobacteria"(100);Actinobacteria(100);Actinomycetales(100);unclassified(99);unclassified(99);	"Staphylococcaceae"(99);Staphylococcus(99);	Actinobacteria(100);Actinomycetales(100);
0.12	7	11	Root(100);Bacteria(100);"Bacteroidetes"(100);"Bacteroidia"(100);"Bacteroidales"(100);"Porphyromonadaceae"(100);Porphyromonas(100);	Root(100);Bacteria(100);"Firmicutes"(100);"Bacilli"(100);Bacillales(100);"Staphylococcaceae"(100);Gemella(100);	"Porphyromonadaceae"(100);Porphyromonas(100);	"Staphylococcaceae"(100);Gemella(100);
0.12	137	70	Root(100);Bacteria(100);"Proteobacteria"(100);Betaproteobacteria(100);Neisseriales(100);Neisseriaceae(100);Stenoxybacter(69);	Root(100);Bacteria(100);"Actinobacteria"(100);Actinobacteria(100);Actinomycetales(100);unclassified(100);unclassified(100);	Neisseriaceae(100);Stenoxybacter(69);	Actinobacteria(100);Actinomycetales(100);
-0.12	5	103	Root(100);Bacteria(100);"Firmicutes"(100);"Bacilli"(100);Bacillales(100);"Staphylococcaceae"(99);Staphylococcus(99);	Root(100);Bacteria(100);"Firmicutes"(100);"Clostridia"(100);Clostridiales(100);Incertae_Sedis_XI(100);Finegoldia(100);	"Staphylococcaceae"(99);Staphylococcus(99);	Incertae_Sedis_XI(100);Finegoldia(100);
0.12	43	62	Root(100);Bacteria(100);"Firmicutes"(100);"Clostridia"(100);Clostridiales(100);Incertae_Sedis_XI(100);Anaerococcus(100);	Root(100);Bacteria(100);"Actinobacteria"(100);Actinobacteria(100);Actinomycetales(100);unclassified(99);unclassified(99);	Incertae_Sedis_XI(100);Anaerococcus(100);	Actinobacteria(100);Actinomycetales(100);
0.12	131	5	Root(100);Bacteria(100);"Proteobacteria"(100);Betaproteobacteria(100);Burkholderiales(100);Comamonadaceae(99);Roseateles(99);	Root(100);Bacteria(100);"Firmicutes"(100);"Bacilli"(100);Bacillales(100);"Staphylococcaceae"(99);Staphylococcus(99);	Comamonadaceae(99);Roseateles(99);	"Staphylococcaceae"(99);Staphylococcus(99);
-0.12	394	11	Root(100);Bacteria(100);"Firmicutes"(100);"Clostridia"(100);Clostridiales(100);Incertae_Sedis_XI(100);Anaerococcus(100);	Root(100);Bacteria(100);"Firmicutes"(100);"Bacilli"(100);Bacillales(100);"Staphylococcaceae"(100);Gemella(100);	Incertae_Sedis_XI(100);Anaerococcus(100);	"Staphylococcaceae"(100);Gemella(100);
0.12	394	169	Root(100);Bacteria(100);"Firmicutes"(100);"Clostridia"(100);Clostridiales(100);Incertae_Sedis_XI(100);Anaerococcus(100);	Root(100);Bacteria(100);"Proteobacteria"(100);Epsilonproteobacteria(100);Campylobacterales(100);Campylobacteraceae(100);Campylobacter(100);	Incertae_Sedis_XI(100);Anaerococcus(100);	Campylobacteraceae(100);Campylobacter(100);
-0.12	114	1	Root(100);Bacteria(100);"Bacteroidetes"(100);"Bacteroidia"(100);"Bacteroidales"(100);"Prevotellaceae"(100);Prevotella(100);	Root(100);Bacteria(100);"Actinobacteria"(100);Actinobacteria(100);Actinomycetales(100);Propionibacteriaceae(100);Propionibacterium(100);	"Prevotellaceae"(100);Prevotella(100);	Propionibacteriaceae(100);Propionibacterium(100);
-0.11	7	123	Root(100);Bacteria(100);"Bacteroidetes"(100);"Bacteroidia"(100);"Bacteroidales"(100);"Porphyromonadaceae"(100);Porphyromonas(100);	Root(100);Bacteria(100);"Firmicutes"(100);"Clostridia"(100);Clostridiales(100);unclassified(99);unclassified(99);	"Porphyromonadaceae"(100);Porphyromonas(100);	"Clostridia"(100);Clostridiales(100);
-0.11	27	62	Root(100);Bacteria(100);"Bacteroidetes"(100);"Bacteroidia"(100);"Bacteroidales"(100);Bacteroidaceae(100);Bacteroides(100);	Root(100);Bacteria(100);"Actinobacteria"(100);Actinobacteria(100);Actinomycetales(100);unclassified(99);unclassified(99);	Bacteroidaceae(100);Bacteroides(100);	Actinobacteria(100);Actinomycetales(100);
0.11	40	353	Root(100);Bacteria(100);"Proteobacteria"(100);Betaproteobacteria(100);Neisseriales(100);Neisseriaceae(100);unclassified(100);	Root(100);Bacteria(100);"Bacteroidetes"(100);"Bacteroidia"(100);"Bacteroidales"(100);"Porphyromonadaceae"(100);Porphyromonas(100);	Neisseriales(100);Neisseriaceae(100);	"Porphyromonadaceae"(100);Porphyromonas(100);
-0.11	176	11	Root(100);Bacteria(100);"Firmicutes"(100);"Clostridia"(100);Clostridiales(100);Incertae_Sedis_XI(100);Anaerococcus(100);	Root(100);Bacteria(100);"Firmicutes"(100);"Bacilli"(100);Bacillales(100);"Staphylococcaceae"(100);Gemella(100);	Incertae_Sedis_XI(100);Anaerococcus(100);	"Staphylococcaceae"(100);Gemella(100);
0.11	3	142	Root(100);Bacteria(100);"Firmicutes"(100);"Bacilli"(100);"Lactobacillales"(100);Lactobacillaceae(100);Lactobacillus(100);	Root(100);Bacteria(100);"Firmicutes"(100);"Clostridia"(100);Clostridiales(100);Incertae_Sedis_XI(100);Anaerococcus(100);	Lactobacillaceae(100);Lactobacillus(100);	Incertae_Sedis_XI(100);Anaerococcus(100);
-0.11	7	38	Root(100);Bacteria(100);"Bacteroidetes"(100);"Bacteroidia"(100);"Bacteroidales"(100);"Porphyromonadaceae"(100);Porphyromonas(100);	Root(100);Bacteria(100);"Bacteroidetes"(100);"Bacteroidia"(100);"Bacteroidales"(100);"Porphyromonadaceae"(100);Parabacteroides(69);	"Porphyromonadaceae"(100);Porphyromonas(100);	"Porphyromonadaceae"(100);Parabacteroides(69);
0.11	142	353	Root(100);Bacteria(100);"Firmicutes"(100);"Clostridia"(100);Clostridiales(100);Incertae_Sedis_XI(100);Anaerococcus(100);	Root(100);Bacteria(100);"Bacteroidetes"(100);"Bacteroidia"(100);"Bacteroidales"(100);"Porphyromonadaceae"(100);Porphyromonas(100);	Incertae_Sedis_XI(100);Anaerococcus(100);	"Porphyromonadaceae"(100);Porphyromonas(100);
-0.11	5	8	Root(100);Bacteria(100);"Firmicutes"(100);"Bacilli"(100);Bacillales(100);"Staphylococcaceae"(99);Staphylococcus(99);	Root(100);Bacteria(100);"Proteobacteria"(100);Betaproteobacteria(100);Neisseriales(100);Neisseriaceae(100);Neisseria(95);	"Staphylococcaceae"(99);Staphylococcus(99);	Neisseriaceae(100);Neisseria(95);
-0.11	1	3	Root(100);Bacteria(100);"Actinobacteria"(100);Actinobacteria(100);Actinomycetales(100);Propionibacteriaceae(100);Propionibacterium(100);	Root(100);Bacteria(100);"Firmicutes"(100);"Bacilli"(100);"Lactobacillales"(100);Lactobacillaceae(100);Lactobacillus(100);	Propionibacteriaceae(100);Propionibacterium(100);	Lactobacillaceae(100);Lactobacillus(100);
-0.11	394	7	Root(100);Bacteria(100);"Firmicutes"(100);"Clostridia"(100);Clostridiales(100);Incertae_Sedis_XI(100);Anaerococcus(100);	Root(100);Bacteria(100);"Bacteroidetes"(100);"Bacteroidia"(100);"Bacteroidales"(100);"Porphyromonadaceae"(100);Porphyromonas(100);	Incertae_Sedis_XI(100);Anaerococcus(100);	"Porphyromonadaceae"(100);Porphyromonas(100);
0.11	86	58	Root(100);Bacteria(100);Cyanobacteria(100);Cyanobacteria(100);Chloroplast(100);Streptophyta(100);unclassified(100);	Root(100);Bacteria(100);"Proteobacteria"(100);Gammaproteobacteria(100);Pseudomonadales(100);Moraxellaceae(100);Acinetobacter(100);	Chloroplast(100);Streptophyta(100);	Moraxellaceae(100);Acinetobacter(100);
-0.11	137	4	Root(100);Bacteria(100);"Proteobacteria"(100);Betaproteobacteria(100);Neisseriales(100);Neisseriaceae(100);Stenoxybacter(69);	Root(100);Bacteria(100);"Firmicutes"(100);"Clostridia"(100);Clostridiales(100);Veillonellaceae(100);Veillonella(95);	Neisseriaceae(100);Stenoxybacter(69);	Veillonellaceae(100);Veillonella(95);
-0.11	91	11	Root(100);Bacteria(100);"Actinobacteria"(100);Actinobacteria(100);Actinomycetales(100);Corynebacteriaceae(100);Corynebacterium(100);	Root(100);Bacteria(100);"Firmicutes"(100);"Bacilli"(100);Bacillales(100);"Staphylococcaceae"(100);Gemella(100);	Corynebacteriaceae(100);Corynebacterium(100);	"Staphylococcaceae"(100);Gemella(100);
0.11	223	58	Root(100);Bacteria(100);"Firmicutes"(100);"Bacilli"(100);"Lactobacillales"(100);Streptococcaceae(100);Lactococcus(100);	Root(100);Bacteria(100);"Proteobacteria"(100);Gammaproteobacteria(100);Pseudomonadales(100);Moraxellaceae(100);Acinetobacter(100);	Streptococcaceae(100);Lactococcus(100);	Moraxellaceae(100);Acinetobacter(100);
0.11	2	101	Root(100);Bacteria(100);"Firmicutes"(100);"Bacilli"(100);"Lactobacillales"(100);Streptococcaceae(100);Streptococcus(100);	Root(100);Bacteria(100);"Actinobacteria"(100);Actinobacteria(100);Actinomycetales(100);Corynebacteriaceae(100);Corynebacterium(100);	Streptococcaceae(100);Streptococcus(100);	Corynebacteriaceae(100);Corynebacterium(100);
-0.11	169	31	Root(100);Bacteria(100);"Proteobacteria"(100);Epsilonproteobacteria(100);Campylobacterales(100);Campylobacteraceae(100);Campylobacter(100);	Root(100);Bacteria(100);"Bacteroidetes"(100);"Bacteroidia"(100);"Bacteroidales"(100);Bacteroidaceae(100);Bacteroides(100);	Campylobacteraceae(100);Campylobacter(100);	Bacteroidaceae(100);Bacteroides(100);
-0.11	66	21	Root(100);Bacteria(100);"Firmicutes"(100);"Clostridia"(100);Clostridiales(100);Veillonellaceae(100);Dialister(100);	Root(100);Bacteria(100);"Proteobacteria"(100);Betaproteobacteria(100);Neisseriales(100);Neisseriaceae(100);Neisseria(69);	Veillonellaceae(100);Dialister(100);	Neisseriaceae(100);Neisseria(69);
-0.11	176	1	Root(100);Bacteria(100);"Firmicutes"(100);"Clostridia"(100);Clostridiales(100);Incertae_Sedis_XI(100);Anaerococcus(100);	Root(100);Bacteria(100);"Actinobacteria"(100);Actinobacteria(100);Actinomycetales(100);Propionibacteriaceae(100);Propionibacterium(100);	Incertae_Sedis_XI(100);Anaerococcus(100);	Propionibacteriaceae(100);Propionibacterium(100);
-0.11	1	10	Root(100);Bacteria(100);"Actinobacteria"(100);Actinobacteria(100);Actinomycetales(100);Propionibacteriaceae(100);Propionibacterium(100);	Root(100);Bacteria(100);"Bacteroidetes"(100);"Bacteroidia"(100);"Bacteroidales"(100);"Prevotellaceae"(100);Prevotella(100);	Propionibacteriaceae(100);Propionibacterium(100);	"Prevotellaceae"(100);Prevotella(100);
-0.11	176	12	Root(100);Bacteria(100);"Firmicutes"(100);"Clostridia"(100);Clostridiales(100);Incertae_Sedis_XI(100);Anaerococcus(100);	Root(100);Bacteria(100);"Actinobacteria"(100);Actinobacteria(100);Actinomycetales(100);Corynebacteriaceae(100);Corynebacterium(100);	Incertae_Sedis_XI(100);Anaerococcus(100);	Corynebacteriaceae(100);Corynebacterium(100);
-0.11	6	38	Root(100);Bacteria(100);"Firmicutes"(100);"Bacilli"(100);"Lactobacillales"(100);Streptococcaceae(100);Streptococcus(100);	Root(100);Bacteria(100);"Bacteroidetes"(100);"Bacteroidia"(100);"Bacteroidales"(100);"Porphyromonadaceae"(100);Parabacteroides(69);	Streptococcaceae(100);Streptococcus(100);	"Porphyromonadaceae"(100);Parabacteroides(69);
-0.11	42	14	Root(100);Bacteria(100);"Firmicutes"(100);"Clostridia"(100);Clostridiales(100);"Ruminococcaceae"(100);unclassified(100);	Root(100);Bacteria(100);"Actinobacteria"(100);Actinobacteria(100);Actinomycetales(100);Actinomycetaceae(100);Actinomyces(100);	Clostridiales(100);"Ruminococcaceae"(100);	Actinomycetaceae(100);Actinomyces(100);
-0.11	66	5	Root(100);Bacteria(100);"Firmicutes"(100);"Clostridia"(100);Clostridiales(100);Veillonellaceae(100);Dialister(100);	Root(100);Bacteria(100);"Firmicutes"(100);"Bacilli"(100);Bacillales(100);"Staphylococcaceae"(99);Staphylococcus(99);	Veillonellaceae(100);Dialister(100);	"Staphylococcaceae"(99);Staphylococcus(99);
0.11	59	17	Root(100);Bacteria(100);"Bacteroidetes"(100);"Bacteroidia"(100);"Bacteroidales"(100);"Porphyromonadaceae"(100);Parabacteroides(100);	Root(100);Bacteria(100);"Bacteroidetes"(100);"Bacteroidia"(100);"Bacteroidales"(100);Bacteroidaceae(100);Bacteroides(100);	"Porphyromonadaceae"(100);Parabacteroides(100);	Bacteroidaceae(100);Bacteroides(100);
0.11	43	6	Root(100);Bacteria(100);"Firmicutes"(100);"Clostridia"(100);Clostridiales(100);Incertae_Sedis_XI(100);Anaerococcus(100);	Root(100);Bacteria(100);"Firmicutes"(100);"Bacilli"(100);"Lactobacillales"(100);Streptococcaceae(100);Streptococcus(100);	Incertae_Sedis_XI(100);Anaerococcus(100);	Streptococcaceae(100);Streptococcus(100);
-0.11	2	59	Root(100);Bacteria(100);"Firmicutes"(100);"Bacilli"(100);"Lactobacillales"(100);Streptococcaceae(100);Streptococcus(100);	Root(100);Bacteria(100);"Bacteroidetes"(100);"Bacteroidia"(100);"Bacteroidales"(100);"Porphyromonadaceae"(100);Parabacteroides(100);	Streptococcaceae(100);Streptococcus(100);	"Porphyromonadaceae"(100);Parabacteroides(100);
-0.11	131	13	Root(100);Bacteria(100);"Proteobacteria"(100);Betaproteobacteria(100);Burkholderiales(100);Comamonadaceae(99);Roseateles(99);	Root(100);Bacteria(100);"Firmicutes"(100);"Bacilli"(100);"Lactobacillales"(100);unclassified(98);unclassified(98);	Comamonadaceae(99);Roseateles(99);	"Bacilli"(100);"Lactobacillales"(100);
-0.11	25	103	Root(100);Bacteria(100);"Bacteroidetes"(97);"Bacteroidia"(59);"Bacteroidales"(59);unclassified(59);unclassified(59);	Root(100);Bacteria(100);"Firmicutes"(100);"Clostridia"(100);Clostridiales(100);Incertae_Sedis_XI(100);Finegoldia(100);	"Bacteroidia"(59);"Bacteroidales"(59);	Incertae_Sedis_XI(100);Finegoldia(100);
0.11	17	111	Root(100);Bacteria(100);"Bacteroidetes"(100);"Bacteroidia"(100);"Bacteroidales"(100);Bacteroidaceae(100);Bacteroides(100);	Root(100);Bacteria(100);"Proteobacteria"(100);Gammaproteobacteria(100);"Enterobacteriales"(100);Enterobacteriaceae(100);unclassified(87);	Bacteroidaceae(100);Bacteroides(100);	"Enterobacteriales"(100);Enterobacteriaceae(100);
-0.11	17	18	Root(100);Bacteria(100);"Bacteroidetes"(100);"Bacteroidia"(100);"Bacteroidales"(100);Bacteroidaceae(100);Bacteroides(100);	Root(100);Bacteria(100);"Actinobacteria"(100);Actinobacteria(100);Actinomycetales(100);Micrococcaceae(100);unclassified(97);	Bacteroidaceae(100);Bacteroides(100);	Actinomycetales(100);Micrococcaceae(100);
-0.11	21	17	Root(100);Bacteria(100);"Proteobacteria"(100);Betaproteobacteria(100);Neisseriales(100);Neisseriaceae(100);Neisseria(69);	Root(100);Bacteria(100);"Bacteroidetes"(100);"Bacteroidia"(100);"Bacteroidales"(100);Bacteroidaceae(100);Bacteroides(100);	Neisseriaceae(100);Neisseria(69);	Bacteroidaceae(100);Bacteroides(100);
0.11	86	5	Root(100);Bacteria(100);Cyanobacteria(100);Cyanobacteria(100);Chloroplast(100);Streptophyta(100);unclassified(100);	Root(100);Bacteria(100);"Firmicutes"(100);"Bacilli"(100);Bacillales(100);"Staphylococcaceae"(99);Staphylococcus(99);	Chloroplast(100);Streptophyta(100);	"Staphylococcaceae"(99);Staphylococcus(99);
0.11	9	13	Root(100);Bacteria(100);"Fusobacteria"(100);"Fusobacteria"(100);"Fusobacteriales"(100);"Fusobacteriaceae"(100);Fusobacterium(100);	Root(100);Bacteria(100);"Firmicutes"(100);"Bacilli"(100);"Lactobacillales"(100);unclassified(98);unclassified(98);	"Fusobacteriaceae"(100);Fusobacterium(100);	"Bacilli"(100);"Lactobacillales"(100);
0.11	137	5	Root(100);Bacteria(100);"Proteobacteria"(100);Betaproteobacteria(100);Neisseriales(100);Neisseriaceae(100);Stenoxybacter(69);	Root(100);Bacteria(100);"Firmicutes"(100);"Bacilli"(100);Bacillales(100);"Staphylococcaceae"(99);Staphylococcus(99);	Neisseriaceae(100);Stenoxybacter(69);	"Staphylococcaceae"(99);Staphylococcus(99);
-0.11	4	69	Root(100);Bacteria(100);"Firmicutes"(100);"Clostridia"(100);Clostridiales(100);Veillonellaceae(100);Veillonella(95);	Root(100);Bacteria(100);"Firmicutes"(100);"Bacilli"(100);"Lactobacillales"(100);"Carnobacteriaceae"(100);Dolosigranulum(100);	Veillonellaceae(100);Veillonella(95);	"Carnobacteriaceae"(100);Dolosigranulum(100);
-0.11	6	101	Root(100);Bacteria(100);"Firmicutes"(100);"Bacilli"(100);"Lactobacillales"(100);Streptococcaceae(100);Streptococcus(100);	Root(100);Bacteria(100);"Actinobacteria"(100);Actinobacteria(100);Actinomycetales(100);Corynebacteriaceae(100);Corynebacterium(100);	Streptococcaceae(100);Streptococcus(100);	Corynebacteriaceae(100);Corynebacterium(100);
0.11	27	226	Root(100);Bacteria(100);"Bacteroidetes"(100);"Bacteroidia"(100);"Bacteroidales"(100);Bacteroidaceae(100);Bacteroides(100);	Root(100);Bacteria(100);"Firmicutes"(100);"Clostridia"(100);Clostridiales(100);"Peptostreptococcaceae"(100);Sporacetigenium(100);	Bacteroidaceae(100);Bacteroides(100);	"Peptostreptococcaceae"(100);Sporacetigenium(100);
-0.11	394	19	Root(100);Bacteria(100);"Firmicutes"(100);"Clostridia"(100);Clostridiales(100);Incertae_Sedis_XI(100);Anaerococcus(100);	Root(100);Bacteria(100);"Proteobacteria"(100);Gammaproteobacteria(100);Pasteurellales(100);Pasteurellaceae(100);unclassified(100);	Incertae_Sedis_XI(100);Anaerococcus(100);	Pasteurellales(100);Pasteurellaceae(100);
0.11	335	353	Root(100);Bacteria(100);"Firmicutes"(100);"Clostridia"(100);Clostridiales(100);unclassified(99);unclassified(99);	Root(100);Bacteria(100);"Bacteroidetes"(100);"Bacteroidia"(100);"Bacteroidales"(100);"Porphyromonadaceae"(100);Porphyromonas(100);	"Clostridia"(100);Clostridiales(100);	"Porphyromonadaceae"(100);Porphyromonas(100);
0.11	25	19	Root(100);Bacteria(100);"Bacteroidetes"(97);"Bacteroidia"(59);"Bacteroidales"(59);unclassified(59);unclassified(59);	Root(100);Bacteria(100);"Proteobacteria"(100);Gammaproteobacteria(100);Pasteurellales(100);Pasteurellaceae(100);unclassified(100);	"Bacteroidia"(59);"Bacteroidales"(59);	Pasteurellales(100);Pasteurellaceae(100);
-0.11	31	62	Root(100);Bacteria(100);"Bacteroidetes"(100);"Bacteroidia"(100);"Bacteroidales"(100);Bacteroidaceae(100);Bacteroides(100);	Root(100);Bacteria(100);"Actinobacteria"(100);Actinobacteria(100);Actinomycetales(100);unclassified(99);unclassified(99);	Bacteroidaceae(100);Bacteroides(100);	Actinobacteria(100);Actinomycetales(100);
0.11	69	16	Root(100);Bacteria(100);"Firmicutes"(100);"Bacilli"(100);"Lactobacillales"(100);"Carnobacteriaceae"(100);Dolosigranulum(100);	Root(100);Bacteria(100);"Proteobacteria"(100);Gammaproteobacteria(100);Pasteurellales(100);Pasteurellaceae(100);unclassified(100);	"Carnobacteriaceae"(100);Dolosigranulum(100);	Pasteurellales(100);Pasteurellaceae(100);
-0.11	66	101	Root(100);Bacteria(100);"Firmicutes"(100);"Clostridia"(100);Clostridiales(100);Veillonellaceae(100);Dialister(100);	Root(100);Bacteria(100);"Actinobacteria"(100);Actinobacteria(100);Actinomycetales(100);Corynebacteriaceae(100);Corynebacterium(100);	Veillonellaceae(100);Dialister(100);	Corynebacteriaceae(100);Corynebacterium(100);
0.11	131	11	Root(100);Bacteria(100);"Proteobacteria"(100);Betaproteobacteria(100);Burkholderiales(100);Comamonadaceae(99);Roseateles(99);	Root(100);Bacteria(100);"Firmicutes"(100);"Bacilli"(100);Bacillales(100);"Staphylococcaceae"(100);Gemella(100);	Comamonadaceae(99);Roseateles(99);	"Staphylococcaceae"(100);Gemella(100);
-0.11	7	111	Root(100);Bacteria(100);"Bacteroidetes"(100);"Bacteroidia"(100);"Bacteroidales"(100);"Porphyromonadaceae"(100);Porphyromonas(100);	Root(100);Bacteria(100);"Proteobacteria"(100);Gammaproteobacteria(100);"Enterobacteriales"(100);Enterobacteriaceae(100);unclassified(87);	"Porphyromonadaceae"(100);Porphyromonas(100);	"Enterobacteriales"(100);Enterobacteriaceae(100);
-0.11	49	42	Root(100);Bacteria(100);"Proteobacteria"(100);Gammaproteobacteria(100);Pseudomonadales(100);Moraxellaceae(100);Moraxella(100);	Root(100);Bacteria(100);"Firmicutes"(100);"Clostridia"(100);Clostridiales(100);"Ruminococcaceae"(100);unclassified(100);	Moraxellaceae(100);Moraxella(100);	Clostridiales(100);"Ruminococcaceae"(100);
-0.11	223	111	Root(100);Bacteria(100);"Firmicutes"(100);"Bacilli"(100);"Lactobacillales"(100);Streptococcaceae(100);Lactococcus(100);	Root(100);Bacteria(100);"Proteobacteria"(100);Gammaproteobacteria(100);"Enterobacteriales"(100);Enterobacteriaceae(100);unclassified(87);	Streptococcaceae(100);Lactococcus(100);	"Enterobacteriales"(100);Enterobacteriaceae(100);
0.11	4	19	Root(100);Bacteria(100);"Firmicutes"(100);"Clostridia"(100);Clostridiales(100);Veillonellaceae(100);Veillonella(95);	Root(100);Bacteria(100);"Proteobacteria"(100);Gammaproteobacteria(100);Pasteurellales(100);Pasteurellaceae(100);unclassified(100);	Veillonellaceae(100);Veillonella(95);	Pasteurellales(100);Pasteurellaceae(100);
-0.11	43	19	Root(100);Bacteria(100);"Firmicutes"(100);"Clostridia"(100);Clostridiales(100);Incertae_Sedis_XI(100);Anaerococcus(100);	Root(100);Bacteria(100);"Proteobacteria"(100);Gammaproteobacteria(100);Pasteurellales(100);Pasteurellaceae(100);unclassified(100);	Incertae_Sedis_XI(100);Anaerococcus(100);	Pasteurellales(100);Pasteurellaceae(100);
-0.11	91	13	Root(100);Bacteria(100);"Actinobacteria"(100);Actinobacteria(100);Actinomycetales(100);Corynebacteriaceae(100);Corynebacterium(100);	Root(100);Bacteria(100);"Firmicutes"(100);"Bacilli"(100);"Lactobacillales"(100);unclassified(98);unclassified(98);	Corynebacteriaceae(100);Corynebacterium(100);	"Bacilli"(100);"Lactobacillales"(100);
-0.11	3	19	Root(100);Bacteria(100);"Firmicutes"(100);"Bacilli"(100);"Lactobacillales"(100);Lactobacillaceae(100);Lactobacillus(100);	Root(100);Bacteria(100);"Proteobacteria"(100);Gammaproteobacteria(100);Pasteurellales(100);Pasteurellaceae(100);unclassified(100);	Lactobacillaceae(100);Lactobacillus(100);	Pasteurellales(100);Pasteurellaceae(100);
0.11	86	111	Root(100);Bacteria(100);Cyanobacteria(100);Cyanobacteria(100);Chloroplast(100);Streptophyta(100);unclassified(100);	Root(100);Bacteria(100);"Proteobacteria"(100);Gammaproteobacteria(100);"Enterobacteriales"(100);Enterobacteriaceae(100);unclassified(87);	Chloroplast(100);Streptophyta(100);	"Enterobacteriales"(100);Enterobacteriaceae(100);
0.11	10	13	Root(100);Bacteria(100);"Bacteroidetes"(100);"Bacteroidia"(100);"Bacteroidales"(100);"Prevotellaceae"(100);Prevotella(100);	Root(100);Bacteria(100);"Firmicutes"(100);"Bacilli"(100);"Lactobacillales"(100);unclassified(98);unclassified(98);	"Prevotellaceae"(100);Prevotella(100);	"Bacilli"(100);"Lactobacillales"(100);
-0.11	394	2	Root(100);Bacteria(100);"Firmicutes"(100);"Clostridia"(100);Clostridiales(100);Incertae_Sedis_XI(100);Anaerococcus(100);	Root(100);Bacteria(100);"Firmicutes"(100);"Bacilli"(100);"Lactobacillales"(100);Streptococcaceae(100);Streptococcus(100);	Incertae_Sedis_XI(100);Anaerococcus(100);	Streptococcaceae(100);Streptococcus(100);
-0.11	40	16	Root(100);Bacteria(100);"Proteobacteria"(100);Betaproteobacteria(100);Neisseriales(100);Neisseriaceae(100);unclassified(100);	Root(100);Bacteria(100);"Proteobacteria"(100);Gammaproteobacteria(100);Pasteurellales(100);Pasteurellaceae(100);unclassified(100);	Neisseriales(100);Neisseriaceae(100);	Pasteurellales(100);Pasteurellaceae(100);
-0.11	335	21	Root(100);Bacteria(100);"Firmicutes"(100);"Clostridia"(100);Clostridiales(100);unclassified(99);unclassified(99);	Root(100);Bacteria(100);"Proteobacteria"(100);Betaproteobacteria(100);Neisseriales(100);Neisseriaceae(100);Neisseria(69);	"Clostridia"(100);Clostridiales(100);	Neisseriaceae(100);Neisseria(69);
-0.11	114	19	Root(100);Bacteria(100);"Bacteroidetes"(100);"Bacteroidia"(100);"Bacteroidales"(100);"Prevotellaceae"(100);Prevotella(100);	Root(100);Bacteria(100);"Proteobacteria"(100);Gammaproteobacteria(100);Pasteurellales(100);Pasteurellaceae(100);unclassified(100);	"Prevotellaceae"(100);Prevotella(100);	Pasteurellales(100);Pasteurellaceae(100);
0.11	25	9	Root(100);Bacteria(100);"Bacteroidetes"(97);"Bacteroidia"(59);"Bacteroidales"(59);unclassified(59);unclassified(59);	Root(100);Bacteria(100);"Fusobacteria"(100);"Fusobacteria"(100);"Fusobacteriales"(100);"Fusobacteriaceae"(100);Fusobacterium(100);	"Bacteroidia"(59);"Bacteroidales"(59);	"Fusobacteriaceae"(100);Fusobacterium(100);
-0.11	4	31	Root(100);Bacteria(100);"Firmicutes"(100);"Clostridia"(100);Clostridiales(100);Veillonellaceae(100);Veillonella(95);	Root(100);Bacteria(100);"Bacteroidetes"(100);"Bacteroidia"(100);"Bacteroidales"(100);Bacteroidaceae(100);Bacteroides(100);	Veillonellaceae(100);Veillonella(95);	Bacteroidaceae(100);Bacteroides(100);
0.10	43	169	Root(100);Bacteria(100);"Firmicutes"(100);"Clostridia"(100);Clostridiales(100);Incertae_Sedis_XI(100);Anaerococcus(100);	Root(100);Bacteria(100);"Proteobacteria"(100);Epsilonproteobacteria(100);Campylobacterales(100);Campylobacteraceae(100);Campylobacter(100);	Incertae_Sedis_XI(100);Anaerococcus(100);	Campylobacteraceae(100);Campylobacter(100);
-0.10	21	353	Root(100);Bacteria(100);"Proteobacteria"(100);Betaproteobacteria(100);Neisseriales(100);Neisseriaceae(100);Neisseria(69);	Root(100);Bacteria(100);"Bacteroidetes"(100);"Bacteroidia"(100);"Bacteroidales"(100);"Porphyromonadaceae"(100);Porphyromonas(100);	Neisseriaceae(100);Neisseria(69);	"Porphyromonadaceae"(100);Porphyromonas(100);
-0.10	86	62	Root(100);Bacteria(100);Cyanobacteria(100);Cyanobacteria(100);Chloroplast(100);Streptophyta(100);unclassified(100);	Root(100);Bacteria(100);"Actinobacteria"(100);Actinobacteria(100);Actinomycetales(100);unclassified(99);unclassified(99);	Chloroplast(100);Streptophyta(100);	Actinobacteria(100);Actinomycetales(100);
-0.10	8	101	Root(100);Bacteria(100);"Proteobacteria"(100);Betaproteobacteria(100);Neisseriales(100);Neisseriaceae(100);Neisseria(95);	Root(100);Bacteria(100);"Actinobacteria"(100);Actinobacteria(100);Actinomycetales(100);Corynebacteriaceae(100);Corynebacterium(100);	Neisseriaceae(100);Neisseria(95);	Corynebacteriaceae(100);Corynebacterium(100);
0.10	223	6	Root(100);Bacteria(100);"Firmicutes"(100);"Bacilli"(100);"Lactobacillales"(100);Streptococcaceae(100);Lactococcus(100);	Root(100);Bacteria(100);"Firmicutes"(100);"Bacilli"(100);"Lactobacillales"(100);Streptococcaceae(100);Streptococcus(100);	Streptococcaceae(100);Lactococcus(100);	Streptococcaceae(100);Streptococcus(100);
-0.10	70	19	Root(100);Bacteria(100);"Actinobacteria"(100);Actinobacteria(100);Actinomycetales(100);unclassified(100);unclassified(100);	Root(100);Bacteria(100);"Proteobacteria"(100);Gammaproteobacteria(100);Pasteurellales(100);Pasteurellaceae(100);unclassified(100);	Actinobacteria(100);Actinomycetales(100);	Pasteurellales(100);Pasteurellaceae(100);
-0.10	223	4	Root(100);Bacteria(100);"Firmicutes"(100);"Bacilli"(100);"Lactobacillales"(100);Streptococcaceae(100);Lactococcus(100);	Root(100);Bacteria(100);"Firmicutes"(100);"Clostridia"(100);Clostridiales(100);Veillonellaceae(100);Veillonella(95);	Streptococcaceae(100);Lactococcus(100);	Veillonellaceae(100);Veillonella(95);
0.10	11	19	Root(100);Bacteria(100);"Firmicutes"(100);"Bacilli"(100);Bacillales(100);"Staphylococcaceae"(100);Gemella(100);	Root(100);Bacteria(100);"Proteobacteria"(100);Gammaproteobacteria(100);Pasteurellales(100);Pasteurellaceae(100);unclassified(100);	"Staphylococcaceae"(100);Gemella(100);	Pasteurellales(100);Pasteurellaceae(100);
-0.10	70	10	Root(100);Bacteria(100);"Actinobacteria"(100);Actinobacteria(100);Actinomycetales(100);unclassified(100);unclassified(100);	Root(100);Bacteria(100);"Bacteroidetes"(100);"Bacteroidia"(100);"Bacteroidales"(100);"Prevotellaceae"(100);Prevotella(100);	Actinobacteria(100);Actinomycetales(100);	"Prevotellaceae"(100);Prevotella(100);
0.10	14	18	Root(100);Bacteria(100);"Actinobacteria"(100);Actinobacteria(100);Actinomycetales(100);Actinomycetaceae(100);Actinomyces(100);	Root(100);Bacteria(100);"Actinobacteria"(100);Actinobacteria(100);Actinomycetales(100);Micrococcaceae(100);unclassified(97);	Actinomycetaceae(100);Actinomyces(100);	Actinomycetales(100);Micrococcaceae(100);
0.10	8	19	Root(100);Bacteria(100);"Proteobacteria"(100);Betaproteobacteria(100);Neisseriales(100);Neisseriaceae(100);Neisseria(95);	Root(100);Bacteria(100);"Proteobacteria"(100);Gammaproteobacteria(100);Pasteurellales(100);Pasteurellaceae(100);unclassified(100);	Neisseriaceae(100);Neisseria(95);	Pasteurellales(100);Pasteurellaceae(100);
-0.10	2	226	Root(100);Bacteria(100);"Firmicutes"(100);"Bacilli"(100);"Lactobacillales"(100);Streptococcaceae(100);Streptococcus(100);	Root(100);Bacteria(100);"Firmicutes"(100);"Clostridia"(100);Clostridiales(100);"Peptostreptococcaceae"(100);Sporacetigenium(100);	Streptococcaceae(100);Streptococcus(100);	"Peptostreptococcaceae"(100);Sporacetigenium(100);
-0.10	335	12	Root(100);Bacteria(100);"Firmicutes"(100);"Clostridia"(100);Clostridiales(100);unclassified(99);unclassified(99);	Root(100);Bacteria(100);"Actinobacteria"(100);Actinobacteria(100);Actinomycetales(100);Corynebacteriaceae(100);Corynebacterium(100);	"Clostridia"(100);Clostridiales(100);	Corynebacteriaceae(100);Corynebacterium(100);
0.10	70	12	Root(100);Bacteria(100);"Actinobacteria"(100);Actinobacteria(100);Actinomycetales(100);unclassified(100);unclassified(100);	Root(100);Bacteria(100);"Actinobacteria"(100);Actinobacteria(100);Actinomycetales(100);Corynebacteriaceae(100);Corynebacterium(100);	Actinobacteria(100);Actinomycetales(100);	Corynebacteriaceae(100);Corynebacterium(100);
-0.10	64	38	Root(100);Bacteria(100);"Firmicutes"(100);"Clostridia"(100);Clostridiales(100);Incertae_Sedis_XI(100);Peptoniphilus(100);	Root(100);Bacteria(100);"Bacteroidetes"(100);"Bacteroidia"(100);"Bacteroidales"(100);"Porphyromonadaceae"(100);Parabacteroides(69);	Incertae_Sedis_XI(100);Peptoniphilus(100);	"Porphyromonadaceae"(100);Parabacteroides(69);
0.10	8	18	Root(100);Bacteria(100);"Proteobacteria"(100);Betaproteobacteria(100);Neisseriales(100);Neisseriaceae(100);Neisseria(95);	Root(100);Bacteria(100);"Actinobacteria"(100);Actinobacteria(100);Actinomycetales(100);Micrococcaceae(100);unclassified(97);	Neisseriaceae(100);Neisseria(95);	Actinomycetales(100);Micrococcaceae(100);
-0.10	18	353	Root(100);Bacteria(100);"Actinobacteria"(100);Actinobacteria(100);Actinomycetales(100);Micrococcaceae(100);unclassified(97);	Root(100);Bacteria(100);"Bacteroidetes"(100);"Bacteroidia"(100);"Bacteroidales"(100);"Porphyromonadaceae"(100);Porphyromonas(100);	Actinomycetales(100);Micrococcaceae(100);	"Porphyromonadaceae"(100);Porphyromonas(100);
-0.10	114	25	Root(100);Bacteria(100);"Bacteroidetes"(100);"Bacteroidia"(100);"Bacteroidales"(100);"Prevotellaceae"(100);Prevotella(100);	Root(100);Bacteria(100);"Bacteroidetes"(97);"Bacteroidia"(59);"Bacteroidales"(59);unclassified(59);unclassified(59);	"Prevotellaceae"(100);Prevotella(100);	"Bacteroidia"(59);"Bacteroidales"(59);
-0.10	7	188	Root(100);Bacteria(100);"Bacteroidetes"(100);"Bacteroidia"(100);"Bacteroidales"(100);"Porphyromonadaceae"(100);Porphyromonas(100);	Root(100);Bacteria(100);"Actinobacteria"(100);Actinobacteria(100);Actinomycetales(100);Corynebacteriaceae(100);Corynebacterium(100);	"Porphyromonadaceae"(100);Porphyromonas(100);	Corynebacteriaceae(100);Corynebacterium(100);
0.10	131	21	Root(100);Bacteria(100);"Proteobacteria"(100);Betaproteobacteria(100);Burkholderiales(100);Comamonadaceae(99);Roseateles(99);	Root(100);Bacteria(100);"Proteobacteria"(100);Betaproteobacteria(100);Neisseriales(100);Neisseriaceae(100);Neisseria(69);	Comamonadaceae(99);Roseateles(99);	Neisseriaceae(100);Neisseria(69);
0.10	91	101	Root(100);Bacteria(100);"Actinobacteria"(100);Actinobacteria(100);Actinomycetales(100);Corynebacteriaceae(100);Corynebacterium(100);	Root(100);Bacteria(100);"Actinobacteria"(100);Actinobacteria(100);Actinomycetales(100);Corynebacteriaceae(100);Corynebacterium(100);	Corynebacteriaceae(100);Corynebacterium(100);	Corynebacteriaceae(100);Corynebacterium(100);
-0.10	21	3	Root(100);Bacteria(100);"Proteobacteria"(100);Betaproteobacteria(100);Neisseriales(100);Neisseriaceae(100);Neisseria(69);	Root(100);Bacteria(100);"Firmicutes"(100);"Bacilli"(100);"Lactobacillales"(100);Lactobacillaceae(100);Lactobacillus(100);	Neisseriaceae(100);Neisseria(69);	Lactobacillaceae(100);Lactobacillus(100);
-0.10	91	38	Root(100);Bacteria(100);"Actinobacteria"(100);Actinobacteria(100);Actinomycetales(100);Corynebacteriaceae(100);Corynebacterium(100);	Root(100);Bacteria(100);"Bacteroidetes"(100);"Bacteroidia"(100);"Bacteroidales"(100);"Porphyromonadaceae"(100);Parabacteroides(69);	Corynebacteriaceae(100);Corynebacterium(100);	"Porphyromonadaceae"(100);Parabacteroides(69);
-0.10	42	19	Root(100);Bacteria(100);"Firmicutes"(100);"Clostridia"(100);Clostridiales(100);"Ruminococcaceae"(100);unclassified(100);	Root(100);Bacteria(100);"Proteobacteria"(100);Gammaproteobacteria(100);Pasteurellales(100);Pasteurellaceae(100);unclassified(100);	Clostridiales(100);"Ruminococcaceae"(100);	Pasteurellales(100);Pasteurellaceae(100);
-0.10	176	5	Root(100);Bacteria(100);"Firmicutes"(100);"Clostridia"(100);Clostridiales(100);Incertae_Sedis_XI(100);Anaerococcus(100);	Root(100);Bacteria(100);"Firmicutes"(100);"Bacilli"(100);Bacillales(100);"Staphylococcaceae"(99);Staphylococcus(99);	Incertae_Sedis_XI(100);Anaerococcus(100);	"Staphylococcaceae"(99);Staphylococcus(99);
-0.10	16	419	Root(100);Bacteria(100);"Proteobacteria"(100);Gammaproteobacteria(100);Pasteurellales(100);Pasteurellaceae(100);unclassified(100);	Root(100);Bacteria(100);"Firmicutes"(100);"Bacilli"(100);Bacillales(100);"Staphylococcaceae"(100);Staphylococcus(99);	Pasteurellales(100);Pasteurellaceae(100);	"Staphylococcaceae"(100);Staphylococcus(99);
-0.10	69	13	Root(100);Bacteria(100);"Firmicutes"(100);"Bacilli"(100);"Lactobacillales"(100);"Carnobacteriaceae"(100);Dolosigranulum(100);	Root(100);Bacteria(100);"Firmicutes"(100);"Bacilli"(100);"Lactobacillales"(100);unclassified(98);unclassified(98);	"Carnobacteriaceae"(100);Dolosigranulum(100);	"Bacilli"(100);"Lactobacillales"(100);
-0.10	21	58	Root(100);Bacteria(100);"Proteobacteria"(100);Betaproteobacteria(100);Neisseriales(100);Neisseriaceae(100);Neisseria(69);	Root(100);Bacteria(100);"Proteobacteria"(100);Gammaproteobacteria(100);Pseudomonadales(100);Moraxellaceae(100);Acinetobacter(100);	Neisseriaceae(100);Neisseria(69);	Moraxellaceae(100);Acinetobacter(100);
0.10	176	353	Root(100);Bacteria(100);"Firmicutes"(100);"Clostridia"(100);Clostridiales(100);Incertae_Sedis_XI(100);Anaerococcus(100);	Root(100);Bacteria(100);"Bacteroidetes"(100);"Bacteroidia"(100);"Bacteroidales"(100);"Porphyromonadaceae"(100);Porphyromonas(100);	Incertae_Sedis_XI(100);Anaerococcus(100);	"Porphyromonadaceae"(100);Porphyromonas(100);
0.10	223	1	Root(100);Bacteria(100);"Firmicutes"(100);"Bacilli"(100);"Lactobacillales"(100);Streptococcaceae(100);Lactococcus(100);	Root(100);Bacteria(100);"Actinobacteria"(100);Actinobacteria(100);Actinomycetales(100);Propionibacteriaceae(100);Propionibacterium(100);	Streptococcaceae(100);Lactococcus(100);	Propionibacteriaceae(100);Propionibacterium(100);
-0.10	1	13	Root(100);Bacteria(100);"Actinobacteria"(100);Actinobacteria(100);Actinomycetales(100);Propionibacteriaceae(100);Propionibacterium(100);	Root(100);Bacteria(100);"Firmicutes"(100);"Bacilli"(100);"Lactobacillales"(100);unclassified(98);unclassified(98);	Propionibacteriaceae(100);Propionibacterium(100);	"Bacilli"(100);"Lactobacillales"(100);
-0.10	27	103	Root(100);Bacteria(100);"Bacteroidetes"(100);"Bacteroidia"(100);"Bacteroidales"(100);Bacteroidaceae(100);Bacteroides(100);	Root(100);Bacteria(100);"Firmicutes"(100);"Clostridia"(100);Clostridiales(100);Incertae_Sedis_XI(100);Finegoldia(100);	Bacteroidaceae(100);Bacteroides(100);	Incertae_Sedis_XI(100);Finegoldia(100);
0.10	131	14	Root(100);Bacteria(100);"Proteobacteria"(100);Betaproteobacteria(100);Burkholderiales(100);Comamonadaceae(99);Roseateles(99);	Root(100);Bacteria(100);"Actinobacteria"(100);Actinobacteria(100);Actinomycetales(100);Actinomycetaceae(100);Actinomyces(100);	Comamonadaceae(99);Roseateles(99);	Actinomycetaceae(100);Actinomyces(100);
-0.10	137	16	Root(100);Bacteria(100);"Proteobacteria"(100);Betaproteobacteria(100);Neisseriales(100);Neisseriaceae(100);Stenoxybacter(69);	Root(100);Bacteria(100);"Proteobacteria"(100);Gammaproteobacteria(100);Pasteurellales(100);Pasteurellaceae(100);unclassified(100);	Neisseriaceae(100);Stenoxybacter(69);	Pasteurellales(100);Pasteurellaceae(100);
0.10	8	11	Root(100);Bacteria(100);"Proteobacteria"(100);Betaproteobacteria(100);Neisseriales(100);Neisseriaceae(100);Neisseria(95);	Root(100);Bacteria(100);"Firmicutes"(100);"Bacilli"(100);Bacillales(100);"Staphylococcaceae"(100);Gemella(100);	Neisseriaceae(100);Neisseria(95);	"Staphylococcaceae"(100);Gemella(100);
-0.10	142	169	Root(100);Bacteria(100);"Firmicutes"(100);"Clostridia"(100);Clostridiales(100);Incertae_Sedis_XI(100);Anaerococcus(100);	Root(100);Bacteria(100);"Proteobacteria"(100);Epsilonproteobacteria(100);Campylobacterales(100);Campylobacteraceae(100);Campylobacter(100);	Incertae_Sedis_XI(100);Anaerococcus(100);	Campylobacteraceae(100);Campylobacter(100);
-0.10	85	4	Root(100);Bacteria(100);"Proteobacteria"(100);Betaproteobacteria(100);Neisseriales(100);Neisseriaceae(100);unclassified(100);	Root(100);Bacteria(100);"Firmicutes"(100);"Clostridia"(100);Clostridiales(100);Veillonellaceae(100);Veillonella(95);	Neisseriales(100);Neisseriaceae(100);	Veillonellaceae(100);Veillonella(95);
-0.10	137	18	Root(100);Bacteria(100);"Proteobacteria"(100);Betaproteobacteria(100);Neisseriales(100);Neisseriaceae(100);Stenoxybacter(69);	Root(100);Bacteria(100);"Actinobacteria"(100);Actinobacteria(100);Actinomycetales(100);Micrococcaceae(100);unclassified(97);	Neisseriaceae(100);Stenoxybacter(69);	Actinomycetales(100);Micrococcaceae(100);
0.10	7	10	Root(100);Bacteria(100);"Bacteroidetes"(100);"Bacteroidia"(100);"Bacteroidales"(100);"Porphyromonadaceae"(100);Porphyromonas(100);	Root(100);Bacteria(100);"Bacteroidetes"(100);"Bacteroidia"(100);"Bacteroidales"(100);"Prevotellaceae"(100);Prevotella(100);	"Porphyromonadaceae"(100);Porphyromonas(100);	"Prevotellaceae"(100);Prevotella(100);
-0.10	6	91	Root(100);Bacteria(100);"Firmicutes"(100);"Bacilli"(100);"Lactobacillales"(100);Streptococcaceae(100);Streptococcus(100);	Root(100);Bacteria(100);"Actinobacteria"(100);Actinobacteria(100);Actinomycetales(100);Corynebacteriaceae(100);Corynebacterium(100);	Streptococcaceae(100);Streptococcus(100);	Corynebacteriaceae(100);Corynebacterium(100);
-0.10	49	14	Root(100);Bacteria(100);"Proteobacteria"(100);Gammaproteobacteria(100);Pseudomonadales(100);Moraxellaceae(100);Moraxella(100);	Root(100);Bacteria(100);"Actinobacteria"(100);Actinobacteria(100);Actinomycetales(100);Actinomycetaceae(100);Actinomyces(100);	Moraxellaceae(100);Moraxella(100);	Actinomycetaceae(100);Actinomyces(100);
-0.10	335	9	Root(100);Bacteria(100);"Firmicutes"(100);"Clostridia"(100);Clostridiales(100);unclassified(99);unclassified(99);	Root(100);Bacteria(100);"Fusobacteria"(100);"Fusobacteria"(100);"Fusobacteriales"(100);"Fusobacteriaceae"(100);Fusobacterium(100);	"Clostridia"(100);Clostridiales(100);	"Fusobacteriaceae"(100);Fusobacterium(100);
0.10	3	70	Root(100);Bacteria(100);"Firmicutes"(100);"Bacilli"(100);"Lactobacillales"(100);Lactobacillaceae(100);Lactobacillus(100);	Root(100);Bacteria(100);"Actinobacteria"(100);Actinobacteria(100);Actinomycetales(100);unclassified(100);unclassified(100);	Lactobacillaceae(100);Lactobacillus(100);	Actinobacteria(100);Actinomycetales(100);
-0.10	394	38	Root(100);Bacteria(100);"Firmicutes"(100);"Clostridia"(100);Clostridiales(100);Incertae_Sedis_XI(100);Anaerococcus(100);	Root(100);Bacteria(100);"Bacteroidetes"(100);"Bacteroidia"(100);"Bacteroidales"(100);"Porphyromonadaceae"(100);Parabacteroides(69);	Incertae_Sedis_XI(100);Anaerococcus(100);	"Porphyromonadaceae"(100);Parabacteroides(69);
-0.10	14	31	Root(100);Bacteria(100);"Actinobacteria"(100);Actinobacteria(100);Actinomycetales(100);Actinomycetaceae(100);Actinomyces(100);	Root(100);Bacteria(100);"Bacteroidetes"(100);"Bacteroidia"(100);"Bacteroidales"(100);Bacteroidaceae(100);Bacteroides(100);	Actinomycetaceae(100);Actinomyces(100);	Bacteroidaceae(100);Bacteroides(100);
-0.10	43	419	Root(100);Bacteria(100);"Firmicutes"(100);"Clostridia"(100);Clostridiales(100);Incertae_Sedis_XI(100);Anaerococcus(100);	Root(100);Bacteria(100);"Firmicutes"(100);"Bacilli"(100);Bacillales(100);"Staphylococcaceae"(100);Staphylococcus(99);	Incertae_Sedis_XI(100);Anaerococcus(100);	"Staphylococcaceae"(100);Staphylococcus(99);
-0.10	335	13	Root(100);Bacteria(100);"Firmicutes"(100);"Clostridia"(100);Clostridiales(100);unclassified(99);unclassified(99);	Root(100);Bacteria(100);"Firmicutes"(100);"Bacilli"(100);"Lactobacillales"(100);unclassified(98);unclassified(98);	"Clostridia"(100);Clostridiales(100);	"Bacilli"(100);"Lactobacillales"(100);
0.10	3	58	Root(100);Bacteria(100);"Firmicutes"(100);"Bacilli"(100);"Lactobacillales"(100);Lactobacillaceae(100);Lactobacillus(100);	Root(100);Bacteria(100);"Proteobacteria"(100);Gammaproteobacteria(100);Pseudomonadales(100);Moraxellaceae(100);Acinetobacter(100);	Lactobacillaceae(100);Lactobacillus(100);	Moraxellaceae(100);Acinetobacter(100);
-0.10	103	419	Root(100);Bacteria(100);"Firmicutes"(100);"Clostridia"(100);Clostridiales(100);Incertae_Sedis_XI(100);Finegoldia(100);	Root(100);Bacteria(100);"Firmicutes"(100);"Bacilli"(100);Bacillales(100);"Staphylococcaceae"(100);Staphylococcus(99);	Incertae_Sedis_XI(100);Finegoldia(100);	"Staphylococcaceae"(100);Staphylococcus(99);
-0.10	131	16	Root(100);Bacteria(100);"Proteobacteria"(100);Betaproteobacteria(100);Burkholderiales(100);Comamonadaceae(99);Roseateles(99);	Root(100);Bacteria(100);"Proteobacteria"(100);Gammaproteobacteria(100);Pasteurellales(100);Pasteurellaceae(100);unclassified(100);	Comamonadaceae(99);Roseateles(99);	Pasteurellales(100);Pasteurellaceae(100);
-0.10	123	18	Root(100);Bacteria(100);"Firmicutes"(100);"Clostridia"(100);Clostridiales(100);unclassified(99);unclassified(99);	Root(100);Bacteria(100);"Actinobacteria"(100);Actinobacteria(100);Actinomycetales(100);Micrococcaceae(100);unclassified(97);	"Clostridia"(100);Clostridiales(100);	Actinomycetales(100);Micrococcaceae(100);
0.10	335	40	Root(100);Bacteria(100);"Firmicutes"(100);"Clostridia"(100);Clostridiales(100);unclassified(99);unclassified(99);	Root(100);Bacteria(100);"Proteobacteria"(100);Betaproteobacteria(100);Neisseriales(100);Neisseriaceae(100);unclassified(100);	"Clostridia"(100);Clostridiales(100);	Neisseriales(100);Neisseriaceae(100);
-0.10	335	19	Root(100);Bacteria(100);"Firmicutes"(100);"Clostridia"(100);Clostridiales(100);unclassified(99);unclassified(99);	Root(100);Bacteria(100);"Proteobacteria"(100);Gammaproteobacteria(100);Pasteurellales(100);Pasteurellaceae(100);unclassified(100);	"Clostridia"(100);Clostridiales(100);	Pasteurellales(100);Pasteurellaceae(100);
0.10	64	16	Root(100);Bacteria(100);"Firmicutes"(100);"Clostridia"(100);Clostridiales(100);Incertae_Sedis_XI(100);Peptoniphilus(100);	Root(100);Bacteria(100);"Proteobacteria"(100);Gammaproteobacteria(100);Pasteurellales(100);Pasteurellaceae(100);unclassified(100);	Incertae_Sedis_XI(100);Peptoniphilus(100);	Pasteurellales(100);Pasteurellaceae(100);
-0.10	70	11	Root(100);Bacteria(100);"Actinobacteria"(100);Actinobacteria(100);Actinomycetales(100);unclassified(100);unclassified(100);	Root(100);Bacteria(100);"Firmicutes"(100);"Bacilli"(100);Bacillales(100);"Staphylococcaceae"(100);Gemella(100);	Actinobacteria(100);Actinomycetales(100);	"Staphylococcaceae"(100);Gemella(100);
-0.10	86	16	Root(100);Bacteria(100);Cyanobacteria(100);Cyanobacteria(100);Chloroplast(100);Streptophyta(100);unclassified(100);	Root(100);Bacteria(100);"Proteobacteria"(100);Gammaproteobacteria(100);Pasteurellales(100);Pasteurellaceae(100);unclassified(100);	Chloroplast(100);Streptophyta(100);	Pasteurellales(100);Pasteurellaceae(100);
-0.09	21	70	Root(100);Bacteria(100);"Proteobacteria"(100);Betaproteobacteria(100);Neisseriales(100);Neisseriaceae(100);Neisseria(69);	Root(100);Bacteria(100);"Actinobacteria"(100);Actinobacteria(100);Actinomycetales(100);unclassified(100);unclassified(100);	Neisseriaceae(100);Neisseria(69);	Actinobacteria(100);Actinomycetales(100);
0.09	49	19	Root(100);Bacteria(100);"Proteobacteria"(100);Gammaproteobacteria(100);Pseudomonadales(100);Moraxellaceae(100);Moraxella(100);	Root(100);Bacteria(100);"Proteobacteria"(100);Gammaproteobacteria(100);Pasteurellales(100);Pasteurellaceae(100);unclassified(100);	Moraxellaceae(100);Moraxella(100);	Pasteurellales(100);Pasteurellaceae(100);
-0.09	19	31	Root(100);Bacteria(100);"Proteobacteria"(100);Gammaproteobacteria(100);Pasteurellales(100);Pasteurellaceae(100);unclassified(100);	Root(100);Bacteria(100);"Bacteroidetes"(100);"Bacteroidia"(100);"Bacteroidales"(100);Bacteroidaceae(100);Bacteroides(100);	Pasteurellales(100);Pasteurellaceae(100);	Bacteroidaceae(100);Bacteroides(100);
0.09	5	419	Root(100);Bacteria(100);"Firmicutes"(100);"Bacilli"(100);Bacillales(100);"Staphylococcaceae"(99);Staphylococcus(99);	Root(100);Bacteria(100);"Firmicutes"(100);"Bacilli"(100);Bacillales(100);"Staphylococcaceae"(100);Staphylococcus(99);	"Staphylococcaceae"(99);Staphylococcus(99);	"Staphylococcaceae"(100);Staphylococcus(99);
-0.09	85	2	Root(100);Bacteria(100);"Proteobacteria"(100);Betaproteobacteria(100);Neisseriales(100);Neisseriaceae(100);unclassified(100);	Root(100);Bacteria(100);"Firmicutes"(100);"Bacilli"(100);"Lactobacillales"(100);Streptococcaceae(100);Streptococcus(100);	Neisseriales(100);Neisseriaceae(100);	Streptococcaceae(100);Streptococcus(100);
0.09	38	59	Root(100);Bacteria(100);"Bacteroidetes"(100);"Bacteroidia"(100);"Bacteroidales"(100);"Porphyromonadaceae"(100);Parabacteroides(69);	Root(100);Bacteria(100);"Bacteroidetes"(100);"Bacteroidia"(100);"Bacteroidales"(100);"Porphyromonadaceae"(100);Parabacteroides(100);	"Porphyromonadaceae"(100);Parabacteroides(69);	"Porphyromonadaceae"(100);Parabacteroides(100);
0.09	394	64	Root(100);Bacteria(100);"Firmicutes"(100);"Clostridia"(100);Clostridiales(100);Incertae_Sedis_XI(100);Anaerococcus(100);	Root(100);Bacteria(100);"Firmicutes"(100);"Clostridia"(100);Clostridiales(100);Incertae_Sedis_XI(100);Peptoniphilus(100);	Incertae_Sedis_XI(100);Anaerococcus(100);	Incertae_Sedis_XI(100);Peptoniphilus(100);
0.09	43	111	Root(100);Bacteria(100);"Firmicutes"(100);"Clostridia"(100);Clostridiales(100);Incertae_Sedis_XI(100);Anaerococcus(100);	Root(100);Bacteria(100);"Proteobacteria"(100);Gammaproteobacteria(100);"Enterobacteriales"(100);Enterobacteriaceae(100);unclassified(87);	Incertae_Sedis_XI(100);Anaerococcus(100);	"Enterobacteriales"(100);Enterobacteriaceae(100);
0.09	226	59	Root(100);Bacteria(100);"Firmicutes"(100);"Clostridia"(100);Clostridiales(100);"Peptostreptococcaceae"(100);Sporacetigenium(100);	Root(100);Bacteria(100);"Bacteroidetes"(100);"Bacteroidia"(100);"Bacteroidales"(100);"Porphyromonadaceae"(100);Parabacteroides(100);	"Peptostreptococcaceae"(100);Sporacetigenium(100);	"Porphyromonadaceae"(100);Parabacteroides(100);
0.09	1	169	Root(100);Bacteria(100);"Actinobacteria"(100);Actinobacteria(100);Actinomycetales(100);Propionibacteriaceae(100);Propionibacterium(100);	Root(100);Bacteria(100);"Proteobacteria"(100);Epsilonproteobacteria(100);Campylobacterales(100);Campylobacteraceae(100);Campylobacter(100);	Propionibacteriaceae(100);Propionibacterium(100);	Campylobacteraceae(100);Campylobacter(100);
0.09	21	69	Root(100);Bacteria(100);"Proteobacteria"(100);Betaproteobacteria(100);Neisseriales(100);Neisseriaceae(100);Neisseria(69);	Root(100);Bacteria(100);"Firmicutes"(100);"Bacilli"(100);"Lactobacillales"(100);"Carnobacteriaceae"(100);Dolosigranulum(100);	Neisseriaceae(100);Neisseria(69);	"Carnobacteriaceae"(100);Dolosigranulum(100);
-0.09	188	13	Root(100);Bacteria(100);"Actinobacteria"(100);Actinobacteria(100);Actinomycetales(100);Corynebacteriaceae(100);Corynebacterium(100);	Root(100);Bacteria(100);"Firmicutes"(100);"Bacilli"(100);"Lactobacillales"(100);unclassified(98);unclassified(98);	Corynebacteriaceae(100);Corynebacterium(100);	"Bacilli"(100);"Lactobacillales"(100);
-0.09	4	91	Root(100);Bacteria(100);"Firmicutes"(100);"Clostridia"(100);Clostridiales(100);Veillonellaceae(100);Veillonella(95);	Root(100);Bacteria(100);"Actinobacteria"(100);Actinobacteria(100);Actinomycetales(100);Corynebacteriaceae(100);Corynebacterium(100);	Veillonellaceae(100);Veillonella(95);	Corynebacteriaceae(100);Corynebacterium(100);
-0.09	114	21	Root(100);Bacteria(100);"Bacteroidetes"(100);"Bacteroidia"(100);"Bacteroidales"(100);"Prevotellaceae"(100);Prevotella(100);	Root(100);Bacteria(100);"Proteobacteria"(100);Betaproteobacteria(100);Neisseriales(100);Neisseriaceae(100);Neisseria(69);	"Prevotellaceae"(100);Prevotella(100);	Neisseriaceae(100);Neisseria(69);
-0.09	42	62	Root(100);Bacteria(100);"Firmicutes"(100);"Clostridia"(100);Clostridiales(100);"Ruminococcaceae"(100);unclassified(100);	Root(100);Bacteria(100);"Actinobacteria"(100);Actinobacteria(100);Actinomycetales(100);unclassified(99);unclassified(99);	Clostridiales(100);"Ruminococcaceae"(100);	Actinobacteria(100);Actinomycetales(100);
-0.09	43	91	Root(100);Bacteria(100);"Firmicutes"(100);"Clostridia"(100);Clostridiales(100);Incertae_Sedis_XI(100);Anaerococcus(100);	Root(100);Bacteria(100);"Actinobacteria"(100);Actinobacteria(100);Actinomycetales(100);Corynebacteriaceae(100);Corynebacterium(100);	Incertae_Sedis_XI(100);Anaerococcus(100);	Corynebacteriaceae(100);Corynebacterium(100);
0.09	137	91	Root(100);Bacteria(100);"Proteobacteria"(100);Betaproteobacteria(100);Neisseriales(100);Neisseriaceae(100);Stenoxybacter(69);	Root(100);Bacteria(100);"Actinobacteria"(100);Actinobacteria(100);Actinomycetales(100);Corynebacteriaceae(100);Corynebacterium(100);	Neisseriaceae(100);Stenoxybacter(69);	Corynebacteriaceae(100);Corynebacterium(100);
0.09	85	70	Root(100);Bacteria(100);"Proteobacteria"(100);Betaproteobacteria(100);Neisseriales(100);Neisseriaceae(100);unclassified(100);	Root(100);Bacteria(100);"Actinobacteria"(100);Actinobacteria(100);Actinomycetales(100);unclassified(100);unclassified(100);	Neisseriales(100);Neisseriaceae(100);	Actinobacteria(100);Actinomycetales(100);
-0.09	7	353	Root(100);Bacteria(100);"Bacteroidetes"(100);"Bacteroidia"(100);"Bacteroidales"(100);"Porphyromonadaceae"(100);Porphyromonas(100);	Root(100);Bacteria(100);"Bacteroidetes"(100);"Bacteroidia"(100);"Bacteroidales"(100);"Porphyromonadaceae"(100);Porphyromonas(100);	"Porphyromonadaceae"(100);Porphyromonas(100);	"Porphyromonadaceae"(100);Porphyromonas(100);
-0.09	1	91	Root(100);Bacteria(100);"Actinobacteria"(100);Actinobacteria(100);Actinomycetales(100);Propionibacteriaceae(100);Propionibacterium(100);	Root(100);Bacteria(100);"Actinobacteria"(100);Actinobacteria(100);Actinomycetales(100);Corynebacteriaceae(100);Corynebacterium(100);	Propionibacteriaceae(100);Propionibacterium(100);	Corynebacteriaceae(100);Corynebacterium(100);
-0.09	4	188	Root(100);Bacteria(100);"Firmicutes"(100);"Clostridia"(100);Clostridiales(100);Veillonellaceae(100);Veillonella(95);	Root(100);Bacteria(100);"Actinobacteria"(100);Actinobacteria(100);Actinomycetales(100);Corynebacteriaceae(100);Corynebacterium(100);	Veillonellaceae(100);Veillonella(95);	Corynebacteriaceae(100);Corynebacterium(100);
0.09	223	12	Root(100);Bacteria(100);"Firmicutes"(100);"Bacilli"(100);"Lactobacillales"(100);Streptococcaceae(100);Lactococcus(100);	Root(100);Bacteria(100);"Actinobacteria"(100);Actinobacteria(100);Actinomycetales(100);Corynebacteriaceae(100);Corynebacterium(100);	Streptococcaceae(100);Lactococcus(100);	Corynebacteriaceae(100);Corynebacterium(100);
0.09	5	38	Root(100);Bacteria(100);"Firmicutes"(100);"Bacilli"(100);Bacillales(100);"Staphylococcaceae"(99);Staphylococcus(99);	Root(100);Bacteria(100);"Bacteroidetes"(100);"Bacteroidia"(100);"Bacteroidales"(100);"Porphyromonadaceae"(100);Parabacteroides(69);	"Staphylococcaceae"(99);Staphylococcus(99);	"Porphyromonadaceae"(100);Parabacteroides(69);
0.09	25	6	Root(100);Bacteria(100);"Bacteroidetes"(97);"Bacteroidia"(59);"Bacteroidales"(59);unclassified(59);unclassified(59);	Root(100);Bacteria(100);"Firmicutes"(100);"Bacilli"(100);"Lactobacillales"(100);Streptococcaceae(100);Streptococcus(100);	"Bacteroidia"(59);"Bacteroidales"(59);	Streptococcaceae(100);Streptococcus(100);
0.09	38	111	Root(100);Bacteria(100);"Bacteroidetes"(100);"Bacteroidia"(100);"Bacteroidales"(100);"Porphyromonadaceae"(100);Parabacteroides(69);	Root(100);Bacteria(100);"Proteobacteria"(100);Gammaproteobacteria(100);"Enterobacteriales"(100);Enterobacteriaceae(100);unclassified(87);	"Porphyromonadaceae"(100);Parabacteroides(69);	"Enterobacteriales"(100);Enterobacteriaceae(100);
-0.09	103	12	Root(100);Bacteria(100);"Firmicutes"(100);"Clostridia"(100);Clostridiales(100);Incertae_Sedis_XI(100);Finegoldia(100);	Root(100);Bacteria(100);"Actinobacteria"(100);Actinobacteria(100);Actinomycetales(100);Corynebacteriaceae(100);Corynebacterium(100);	Incertae_Sedis_XI(100);Finegoldia(100);	Corynebacteriaceae(100);Corynebacterium(100);
0.09	2	9	Root(100);Bacteria(100);"Firmicutes"(100);"Bacilli"(100);"Lactobacillales"(100);Streptococcaceae(100);Streptococcus(100);	Root(100);Bacteria(100);"Fusobacteria"(100);"Fusobacteria"(100);"Fusobacteriales"(100);"Fusobacteriaceae"(100);Fusobacterium(100);	Streptococcaceae(100);Streptococcus(100);	"Fusobacteriaceae"(100);Fusobacterium(100);
-0.09	16	31	Root(100);Bacteria(100);"Proteobacteria"(100);Gammaproteobacteria(100);Pasteurellales(100);Pasteurellaceae(100);unclassified(100);	Root(100);Bacteria(100);"Bacteroidetes"(100);"Bacteroidia"(100);"Bacteroidales"(100);Bacteroidaceae(100);Bacteroides(100);	Pasteurellales(100);Pasteurellaceae(100);	Bacteroidaceae(100);Bacteroides(100);
-0.09	176	19	Root(100);Bacteria(100);"Firmicutes"(100);"Clostridia"(100);Clostridiales(100);Incertae_Sedis_XI(100);Anaerococcus(100);	Root(100);Bacteria(100);"Proteobacteria"(100);Gammaproteobacteria(100);Pasteurellales(100);Pasteurellaceae(100);unclassified(100);	Incertae_Sedis_XI(100);Anaerococcus(100);	Pasteurellales(100);Pasteurellaceae(100);
-0.09	18	419	Root(100);Bacteria(100);"Actinobacteria"(100);Actinobacteria(100);Actinomycetales(100);Micrococcaceae(100);unclassified(97);	Root(100);Bacteria(100);"Firmicutes"(100);"Bacilli"(100);Bacillales(100);"Staphylococcaceae"(100);Staphylococcus(99);	Actinomycetales(100);Micrococcaceae(100);	"Staphylococcaceae"(100);Staphylococcus(99);
-0.09	394	9	Root(100);Bacteria(100);"Firmicutes"(100);"Clostridia"(100);Clostridiales(100);Incertae_Sedis_XI(100);Anaerococcus(100);	Root(100);Bacteria(100);"Fusobacteria"(100);"Fusobacteria"(100);"Fusobacteriales"(100);"Fusobacteriaceae"(100);Fusobacterium(100);	Incertae_Sedis_XI(100);Anaerococcus(100);	"Fusobacteriaceae"(100);Fusobacterium(100);
-0.09	101	11	Root(100);Bacteria(100);"Actinobacteria"(100);Actinobacteria(100);Actinomycetales(100);Corynebacteriaceae(100);Corynebacterium(100);	Root(100);Bacteria(100);"Firmicutes"(100);"Bacilli"(100);Bacillales(100);"Staphylococcaceae"(100);Gemella(100);	Corynebacteriaceae(100);Corynebacterium(100);	"Staphylococcaceae"(100);Gemella(100);
-0.09	43	38	Root(100);Bacteria(100);"Firmicutes"(100);"Clostridia"(100);Clostridiales(100);Incertae_Sedis_XI(100);Anaerococcus(100);	Root(100);Bacteria(100);"Bacteroidetes"(100);"Bacteroidia"(100);"Bacteroidales"(100);"Porphyromonadaceae"(100);Parabacteroides(69);	Incertae_Sedis_XI(100);Anaerococcus(100);	"Porphyromonadaceae"(100);Parabacteroides(69);
0.09	123	59	Root(100);Bacteria(100);"Firmicutes"(100);"Clostridia"(100);Clostridiales(100);unclassified(99);unclassified(99);	Root(100);Bacteria(100);"Bacteroidetes"(100);"Bacteroidia"(100);"Bacteroidales"(100);"Porphyromonadaceae"(100);Parabacteroides(100);	"Clostridia"(100);Clostridiales(100);	"Porphyromonadaceae"(100);Parabacteroides(100);
-0.09	6	69	Root(100);Bacteria(100);"Firmicutes"(100);"Bacilli"(100);"Lactobacillales"(100);Streptococcaceae(100);Streptococcus(100);	Root(100);Bacteria(100);"Firmicutes"(100);"Bacilli"(100);"Lactobacillales"(100);"Carnobacteriaceae"(100);Dolosigranulum(100);	Streptococcaceae(100);Streptococcus(100);	"Carnobacteriaceae"(100);Dolosigranulum(100);
-0.09	13	12	Root(100);Bacteria(100);"Firmicutes"(100);"Bacilli"(100);"Lactobacillales"(100);unclassified(98);unclassified(98);	Root(100);Bacteria(100);"Actinobacteria"(100);Actinobacteria(100);Actinomycetales(100);Corynebacteriaceae(100);Corynebacterium(100);	"Bacilli"(100);"Lactobacillales"(100);	Corynebacteriaceae(100);Corynebacterium(100);
0.09	66	38	Root(100);Bacteria(100);"Firmicutes"(100);"Clostridia"(100);Clostridiales(100);Veillonellaceae(100);Dialister(100);	Root(100);Bacteria(100);"Bacteroidetes"(100);"Bacteroidia"(100);"Bacteroidales"(100);"Porphyromonadaceae"(100);Parabacteroides(69);	Veillonellaceae(100);Dialister(100);	"Porphyromonadaceae"(100);Parabacteroides(69);
-0.09	12	419	Root(100);Bacteria(100);"Actinobacteria"(100);Actinobacteria(100);Actinomycetales(100);Corynebacteriaceae(100);Corynebacterium(100);	Root(100);Bacteria(100);"Firmicutes"(100);"Bacilli"(100);Bacillales(100);"Staphylococcaceae"(100);Staphylococcus(99);	Corynebacteriaceae(100);Corynebacterium(100);	"Staphylococcaceae"(100);Staphylococcus(99);
0.09	394	1	Root(100);Bacteria(100);"Firmicutes"(100);"Clostridia"(100);Clostridiales(100);Incertae_Sedis_XI(100);Anaerococcus(100);	Root(100);Bacteria(100);"Actinobacteria"(100);Actinobacteria(100);Actinomycetales(100);Propionibacteriaceae(100);Propionibacterium(100);	Incertae_Sedis_XI(100);Anaerococcus(100);	Propionibacteriaceae(100);Propionibacterium(100);
-0.09	25	1	Root(100);Bacteria(100);"Bacteroidetes"(97);"Bacteroidia"(59);"Bacteroidales"(59);unclassified(59);unclassified(59);	Root(100);Bacteria(100);"Actinobacteria"(100);Actinobacteria(100);Actinomycetales(100);Propionibacteriaceae(100);Propionibacterium(100);	"Bacteroidia"(59);"Bacteroidales"(59);	Propionibacteriaceae(100);Propionibacterium(100);
0.09	85	91	Root(100);Bacteria(100);"Proteobacteria"(100);Betaproteobacteria(100);Neisseriales(100);Neisseriaceae(100);unclassified(100);	Root(100);Bacteria(100);"Actinobacteria"(100);Actinobacteria(100);Actinomycetales(100);Corynebacteriaceae(100);Corynebacterium(100);	Neisseriales(100);Neisseriaceae(100);	Corynebacteriaceae(100);Corynebacterium(100);
-0.09	14	111	Root(100);Bacteria(100);"Actinobacteria"(100);Actinobacteria(100);Actinomycetales(100);Actinomycetaceae(100);Actinomyces(100);	Root(100);Bacteria(100);"Proteobacteria"(100);Gammaproteobacteria(100);"Enterobacteriales"(100);Enterobacteriaceae(100);unclassified(87);	Actinomycetaceae(100);Actinomyces(100);	"Enterobacteriales"(100);Enterobacteriaceae(100);
0.09	21	10	Root(100);Bacteria(100);"Proteobacteria"(100);Betaproteobacteria(100);Neisseriales(100);Neisseriaceae(100);Neisseria(69);	Root(100);Bacteria(100);"Bacteroidetes"(100);"Bacteroidia"(100);"Bacteroidales"(100);"Prevotellaceae"(100);Prevotella(100);	Neisseriaceae(100);Neisseria(69);	"Prevotellaceae"(100);Prevotella(100);
-0.09	3	11	Root(100);Bacteria(100);"Firmicutes"(100);"Bacilli"(100);"Lactobacillales"(100);Lactobacillaceae(100);Lactobacillus(100);	Root(100);Bacteria(100);"Firmicutes"(100);"Bacilli"(100);Bacillales(100);"Staphylococcaceae"(100);Gemella(100);	Lactobacillaceae(100);Lactobacillus(100);	"Staphylococcaceae"(100);Gemella(100);
-0.09	226	16	Root(100);Bacteria(100);"Firmicutes"(100);"Clostridia"(100);Clostridiales(100);"Peptostreptococcaceae"(100);Sporacetigenium(100);	Root(100);Bacteria(100);"Proteobacteria"(100);Gammaproteobacteria(100);Pasteurellales(100);Pasteurellaceae(100);unclassified(100);	"Peptostreptococcaceae"(100);Sporacetigenium(100);	Pasteurellales(100);Pasteurellaceae(100);
-0.09	9	188	Root(100);Bacteria(100);"Fusobacteria"(100);"Fusobacteria"(100);"Fusobacteriales"(100);"Fusobacteriaceae"(100);Fusobacterium(100);	Root(100);Bacteria(100);"Actinobacteria"(100);Actinobacteria(100);Actinomycetales(100);Corynebacteriaceae(100);Corynebacterium(100);	"Fusobacteriaceae"(100);Fusobacterium(100);	Corynebacteriaceae(100);Corynebacterium(100);
0.09	66	42	Root(100);Bacteria(100);"Firmicutes"(100);"Clostridia"(100);Clostridiales(100);Veillonellaceae(100);Dialister(100);	Root(100);Bacteria(100);"Firmicutes"(100);"Clostridia"(100);Clostridiales(100);"Ruminococcaceae"(100);unclassified(100);	Veillonellaceae(100);Dialister(100);	Clostridiales(100);"Ruminococcaceae"(100);
-0.09	85	142	Root(100);Bacteria(100);"Proteobacteria"(100);Betaproteobacteria(100);Neisseriales(100);Neisseriaceae(100);unclassified(100);	Root(100);Bacteria(100);"Firmicutes"(100);"Clostridia"(100);Clostridiales(100);Incertae_Sedis_XI(100);Anaerococcus(100);	Neisseriales(100);Neisseriaceae(100);	Incertae_Sedis_XI(100);Anaerococcus(100);
-0.09	38	16	Root(100);Bacteria(100);"Bacteroidetes"(100);"Bacteroidia"(100);"Bacteroidales"(100);"Porphyromonadaceae"(100);Parabacteroides(69);	Root(100);Bacteria(100);"Proteobacteria"(100);Gammaproteobacteria(100);Pasteurellales(100);Pasteurellaceae(100);unclassified(100);	"Porphyromonadaceae"(100);Parabacteroides(69);	Pasteurellales(100);Pasteurellaceae(100);
0.09	11	18	Root(100);Bacteria(100);"Firmicutes"(100);"Bacilli"(100);Bacillales(100);"Staphylococcaceae"(100);Gemella(100);	Root(100);Bacteria(100);"Actinobacteria"(100);Actinobacteria(100);Actinomycetales(100);Micrococcaceae(100);unclassified(97);	"Staphylococcaceae"(100);Gemella(100);	Actinomycetales(100);Micrococcaceae(100);
0.09	86	123	Root(100);Bacteria(100);Cyanobacteria(100);Cyanobacteria(100);Chloroplast(100);Streptophyta(100);unclassified(100);	Root(100);Bacteria(100);"Firmicutes"(100);"Clostridia"(100);Clostridiales(100);unclassified(99);unclassified(99);	Chloroplast(100);Streptophyta(100);	"Clostridia"(100);Clostridiales(100);
-0.09	176	86	Root(100);Bacteria(100);"Firmicutes"(100);"Clostridia"(100);Clostridiales(100);Incertae_Sedis_XI(100);Anaerococcus(100);	Root(100);Bacteria(100);Cyanobacteria(100);Cyanobacteria(100);Chloroplast(100);Streptophyta(100);unclassified(100);	Incertae_Sedis_XI(100);Anaerococcus(100);	Chloroplast(100);Streptophyta(100);
0.09	131	419	Root(100);Bacteria(100);"Proteobacteria"(100);Betaproteobacteria(100);Burkholderiales(100);Comamonadaceae(99);Roseateles(99);	Root(100);Bacteria(100);"Firmicutes"(100);"Bacilli"(100);Bacillales(100);"Staphylococcaceae"(100);Staphylococcus(99);	Comamonadaceae(99);Roseateles(99);	"Staphylococcaceae"(100);Staphylococcus(99);
-0.09	69	17	Root(100);Bacteria(100);"Firmicutes"(100);"Bacilli"(100);"Lactobacillales"(100);"Carnobacteriaceae"(100);Dolosigranulum(100);	Root(100);Bacteria(100);"Bacteroidetes"(100);"Bacteroidia"(100);"Bacteroidales"(100);Bacteroidaceae(100);Bacteroides(100);	"Carnobacteriaceae"(100);Dolosigranulum(100);	Bacteroidaceae(100);Bacteroides(100);
0.09	223	43	Root(100);Bacteria(100);"Firmicutes"(100);"Bacilli"(100);"Lactobacillales"(100);Streptococcaceae(100);Lactococcus(100);	Root(100);Bacteria(100);"Firmicutes"(100);"Clostridia"(100);Clostridiales(100);Incertae_Sedis_XI(100);Anaerococcus(100);	Streptococcaceae(100);Lactococcus(100);	Incertae_Sedis_XI(100);Anaerococcus(100);
-0.09	8	59	Root(100);Bacteria(100);"Proteobacteria"(100);Betaproteobacteria(100);Neisseriales(100);Neisseriaceae(100);Neisseria(95);	Root(100);Bacteria(100);"Bacteroidetes"(100);"Bacteroidia"(100);"Bacteroidales"(100);"Porphyromonadaceae"(100);Parabacteroides(100);	Neisseriaceae(100);Neisseria(95);	"Porphyromonadaceae"(100);Parabacteroides(100);
-0.09	8	226	Root(100);Bacteria(100);"Proteobacteria"(100);Betaproteobacteria(100);Neisseriales(100);Neisseriaceae(100);Neisseria(95);	Root(100);Bacteria(100);"Firmicutes"(100);"Clostridia"(100);Clostridiales(100);"Peptostreptococcaceae"(100);Sporacetigenium(100);	Neisseriaceae(100);Neisseria(95);	"Peptostreptococcaceae"(100);Sporacetigenium(100);
0.09	40	103	Root(100);Bacteria(100);"Proteobacteria"(100);Betaproteobacteria(100);Neisseriales(100);Neisseriaceae(100);unclassified(100);	Root(100);Bacteria(100);"Firmicutes"(100);"Clostridia"(100);Clostridiales(100);Incertae_Sedis_XI(100);Finegoldia(100);	Neisseriales(100);Neisseriaceae(100);	Incertae_Sedis_XI(100);Finegoldia(100);
-0.09	176	13	Root(100);Bacteria(100);"Firmicutes"(100);"Clostridia"(100);Clostridiales(100);Incertae_Sedis_XI(100);Anaerococcus(100);	Root(100);Bacteria(100);"Firmicutes"(100);"Bacilli"(100);"Lactobacillales"(100);unclassified(98);unclassified(98);	Incertae_Sedis_XI(100);Anaerococcus(100);	"Bacilli"(100);"Lactobacillales"(100);
-0.09	9	101	Root(100);Bacteria(100);"Fusobacteria"(100);"Fusobacteria"(100);"Fusobacteriales"(100);"Fusobacteriaceae"(100);Fusobacterium(100);	Root(100);Bacteria(100);"Actinobacteria"(100);Actinobacteria(100);Actinomycetales(100);Corynebacteriaceae(100);Corynebacterium(100);	"Fusobacteriaceae"(100);Fusobacterium(100);	Corynebacteriaceae(100);Corynebacterium(100);
0.09	5	101	Root(100);Bacteria(100);"Firmicutes"(100);"Bacilli"(100);Bacillales(100);"Staphylococcaceae"(99);Staphylococcus(99);	Root(100);Bacteria(100);"Actinobacteria"(100);Actinobacteria(100);Actinomycetales(100);Corynebacteriaceae(100);Corynebacterium(100);	"Staphylococcaceae"(99);Staphylococcus(99);	Corynebacteriaceae(100);Corynebacterium(100);
-0.09	131	12	Root(100);Bacteria(100);"Proteobacteria"(100);Betaproteobacteria(100);Burkholderiales(100);Comamonadaceae(99);Roseateles(99);	Root(100);Bacteria(100);"Actinobacteria"(100);Actinobacteria(100);Actinomycetales(100);Corynebacteriaceae(100);Corynebacterium(100);	Comamonadaceae(99);Roseateles(99);	Corynebacteriaceae(100);Corynebacterium(100);
0.09	43	5	Root(100);Bacteria(100);"Firmicutes"(100);"Clostridia"(100);Clostridiales(100);Incertae_Sedis_XI(100);Anaerococcus(100);	Root(100);Bacteria(100);"Firmicutes"(100);"Bacilli"(100);Bacillales(100);"Staphylococcaceae"(99);Staphylococcus(99);	Incertae_Sedis_XI(100);Anaerococcus(100);	"Staphylococcaceae"(99);Staphylococcus(99);
0.09	14	19	Root(100);Bacteria(100);"Actinobacteria"(100);Actinobacteria(100);Actinomycetales(100);Actinomycetaceae(100);Actinomyces(100);	Root(100);Bacteria(100);"Proteobacteria"(100);Gammaproteobacteria(100);Pasteurellales(100);Pasteurellaceae(100);unclassified(100);	Actinomycetaceae(100);Actinomyces(100);	Pasteurellales(100);Pasteurellaceae(100);
0.09	176	101	Root(100);Bacteria(100);"Firmicutes"(100);"Clostridia"(100);Clostridiales(100);Incertae_Sedis_XI(100);Anaerococcus(100);	Root(100);Bacteria(100);"Actinobacteria"(100);Actinobacteria(100);Actinomycetales(100);Corynebacteriaceae(100);Corynebacterium(100);	Incertae_Sedis_XI(100);Anaerococcus(100);	Corynebacteriaceae(100);Corynebacterium(100);
0.09	1	111	Root(100);Bacteria(100);"Actinobacteria"(100);Actinobacteria(100);Actinomycetales(100);Propionibacteriaceae(100);Propionibacterium(100);	Root(100);Bacteria(100);"Proteobacteria"(100);Gammaproteobacteria(100);"Enterobacteriales"(100);Enterobacteriaceae(100);unclassified(87);	Propionibacteriaceae(100);Propionibacterium(100);	"Enterobacteriales"(100);Enterobacteriaceae(100);
0.09	85	43	Root(100);Bacteria(100);"Proteobacteria"(100);Betaproteobacteria(100);Neisseriales(100);Neisseriaceae(100);unclassified(100);	Root(100);Bacteria(100);"Firmicutes"(100);"Clostridia"(100);Clostridiales(100);Incertae_Sedis_XI(100);Anaerococcus(100);	Neisseriales(100);Neisseriaceae(100);	Incertae_Sedis_XI(100);Anaerococcus(100);
-0.09	4	226	Root(100);Bacteria(100);"Firmicutes"(100);"Clostridia"(100);Clostridiales(100);Veillonellaceae(100);Veillonella(95);	Root(100);Bacteria(100);"Firmicutes"(100);"Clostridia"(100);Clostridiales(100);"Peptostreptococcaceae"(100);Sporacetigenium(100);	Veillonellaceae(100);Veillonella(95);	"Peptostreptococcaceae"(100);Sporacetigenium(100);
-0.08	188	111	Root(100);Bacteria(100);"Actinobacteria"(100);Actinobacteria(100);Actinomycetales(100);Corynebacteriaceae(100);Corynebacterium(100);	Root(100);Bacteria(100);"Proteobacteria"(100);Gammaproteobacteria(100);"Enterobacteriales"(100);Enterobacteriaceae(100);unclassified(87);	Corynebacteriaceae(100);Corynebacterium(100);	"Enterobacteriales"(100);Enterobacteriaceae(100);
-0.08	169	38	Root(100);Bacteria(100);"Proteobacteria"(100);Epsilonproteobacteria(100);Campylobacterales(100);Campylobacteraceae(100);Campylobacter(100);	Root(100);Bacteria(100);"Bacteroidetes"(100);"Bacteroidia"(100);"Bacteroidales"(100);"Porphyromonadaceae"(100);Parabacteroides(69);	Campylobacteraceae(100);Campylobacter(100);	"Porphyromonadaceae"(100);Parabacteroides(69);
-0.08	335	86	Root(100);Bacteria(100);"Firmicutes"(100);"Clostridia"(100);Clostridiales(100);unclassified(99);unclassified(99);	Root(100);Bacteria(100);Cyanobacteria(100);Cyanobacteria(100);Chloroplast(100);Streptophyta(100);unclassified(100);	"Clostridia"(100);Clostridiales(100);	Chloroplast(100);Streptophyta(100);
-0.08	176	16	Root(100);Bacteria(100);"Firmicutes"(100);"Clostridia"(100);Clostridiales(100);Incertae_Sedis_XI(100);Anaerococcus(100);	Root(100);Bacteria(100);"Proteobacteria"(100);Gammaproteobacteria(100);Pasteurellales(100);Pasteurellaceae(100);unclassified(100);	Incertae_Sedis_XI(100);Anaerococcus(100);	Pasteurellales(100);Pasteurellaceae(100);
-0.08	9	419	Root(100);Bacteria(100);"Fusobacteria"(100);"Fusobacteria"(100);"Fusobacteriales"(100);"Fusobacteriaceae"(100);Fusobacterium(100);	Root(100);Bacteria(100);"Firmicutes"(100);"Bacilli"(100);Bacillales(100);"Staphylococcaceae"(100);Staphylococcus(99);	"Fusobacteriaceae"(100);Fusobacterium(100);	"Staphylococcaceae"(100);Staphylococcus(99);
-0.08	86	69	Root(100);Bacteria(100);Cyanobacteria(100);Cyanobacteria(100);Chloroplast(100);Streptophyta(100);unclassified(100);	Root(100);Bacteria(100);"Firmicutes"(100);"Bacilli"(100);"Lactobacillales"(100);"Carnobacteriaceae"(100);Dolosigranulum(100);	Chloroplast(100);Streptophyta(100);	"Carnobacteriaceae"(100);Dolosigranulum(100);
0.08	27	419	Root(100);Bacteria(100);"Bacteroidetes"(100);"Bacteroidia"(100);"Bacteroidales"(100);Bacteroidaceae(100);Bacteroides(100);	Root(100);Bacteria(100);"Firmicutes"(100);"Bacilli"(100);Bacillales(100);"Staphylococcaceae"(100);Staphylococcus(99);	Bacteroidaceae(100);Bacteroides(100);	"Staphylococcaceae"(100);Staphylococcus(99);
-0.08	335	18	Root(100);Bacteria(100);"Firmicutes"(100);"Clostridia"(100);Clostridiales(100);unclassified(99);unclassified(99);	Root(100);Bacteria(100);"Actinobacteria"(100);Actinobacteria(100);Actinomycetales(100);Micrococcaceae(100);unclassified(97);	"Clostridia"(100);Clostridiales(100);	Actinomycetales(100);Micrococcaceae(100);
-0.08	335	14	Root(100);Bacteria(100);"Firmicutes"(100);"Clostridia"(100);Clostridiales(100);unclassified(99);unclassified(99);	Root(100);Bacteria(100);"Actinobacteria"(100);Actinobacteria(100);Actinomycetales(100);Actinomycetaceae(100);Actinomyces(100);	"Clostridia"(100);Clostridiales(100);	Actinomycetaceae(100);Actinomyces(100);
-0.08	6	59	Root(100);Bacteria(100);"Firmicutes"(100);"Bacilli"(100);"Lactobacillales"(100);Streptococcaceae(100);Streptococcus(100);	Root(100);Bacteria(100);"Bacteroidetes"(100);"Bacteroidia"(100);"Bacteroidales"(100);"Porphyromonadaceae"(100);Parabacteroides(100);	Streptococcaceae(100);Streptococcus(100);	"Porphyromonadaceae"(100);Parabacteroides(100);
-0.08	226	103	Root(100);Bacteria(100);"Firmicutes"(100);"Clostridia"(100);Clostridiales(100);"Peptostreptococcaceae"(100);Sporacetigenium(100);	Root(100);Bacteria(100);"Firmicutes"(100);"Clostridia"(100);Clostridiales(100);Incertae_Sedis_XI(100);Finegoldia(100);	"Peptostreptococcaceae"(100);Sporacetigenium(100);	Incertae_Sedis_XI(100);Finegoldia(100);
-0.08	86	4	Root(100);Bacteria(100);Cyanobacteria(100);Cyanobacteria(100);Chloroplast(100);Streptophyta(100);unclassified(100);	Root(100);Bacteria(100);"Firmicutes"(100);"Clostridia"(100);Clostridiales(100);Veillonellaceae(100);Veillonella(95);	Chloroplast(100);Streptophyta(100);	Veillonellaceae(100);Veillonella(95);
-0.08	4	101	Root(100);Bacteria(100);"Firmicutes"(100);"Clostridia"(100);Clostridiales(100);Veillonellaceae(100);Veillonella(95);	Root(100);Bacteria(100);"Actinobacteria"(100);Actinobacteria(100);Actinomycetales(100);Corynebacteriaceae(100);Corynebacterium(100);	Veillonellaceae(100);Veillonella(95);	Corynebacteriaceae(100);Corynebacterium(100);
0.08	131	9	Root(100);Bacteria(100);"Proteobacteria"(100);Betaproteobacteria(100);Burkholderiales(100);Comamonadaceae(99);Roseateles(99);	Root(100);Bacteria(100);"Fusobacteria"(100);"Fusobacteria"(100);"Fusobacteriales"(100);"Fusobacteriaceae"(100);Fusobacterium(100);	Comamonadaceae(99);Roseateles(99);	"Fusobacteriaceae"(100);Fusobacterium(100);
0.08	43	18	Root(100);Bacteria(100);"Firmicutes"(100);"Clostridia"(100);Clostridiales(100);Incertae_Sedis_XI(100);Anaerococcus(100);	Root(100);Bacteria(100);"Actinobacteria"(100);Actinobacteria(100);Actinomycetales(100);Micrococcaceae(100);unclassified(97);	Incertae_Sedis_XI(100);Anaerococcus(100);	Actinomycetales(100);Micrococcaceae(100);
-0.08	223	19	Root(100);Bacteria(100);"Firmicutes"(100);"Bacilli"(100);"Lactobacillales"(100);Streptococcaceae(100);Lactococcus(100);	Root(100);Bacteria(100);"Proteobacteria"(100);Gammaproteobacteria(100);Pasteurellales(100);Pasteurellaceae(100);unclassified(100);	Streptococcaceae(100);Lactococcus(100);	Pasteurellales(100);Pasteurellaceae(100);
-0.08	31	103	Root(100);Bacteria(100);"Bacteroidetes"(100);"Bacteroidia"(100);"Bacteroidales"(100);Bacteroidaceae(100);Bacteroides(100);	Root(100);Bacteria(100);"Firmicutes"(100);"Clostridia"(100);Clostridiales(100);Incertae_Sedis_XI(100);Finegoldia(100);	Bacteroidaceae(100);Bacteroides(100);	Incertae_Sedis_XI(100);Finegoldia(100);
-0.08	21	31	Root(100);Bacteria(100);"Proteobacteria"(100);Betaproteobacteria(100);Neisseriales(100);Neisseriaceae(100);Neisseria(69);	Root(100);Bacteria(100);"Bacteroidetes"(100);"Bacteroidia"(100);"Bacteroidales"(100);Bacteroidaceae(100);Bacteroides(100);	Neisseriaceae(100);Neisseria(69);	Bacteroidaceae(100);Bacteroides(100);
-0.08	64	419	Root(100);Bacteria(100);"Firmicutes"(100);"Clostridia"(100);Clostridiales(100);Incertae_Sedis_XI(100);Peptoniphilus(100);	Root(100);Bacteria(100);"Firmicutes"(100);"Bacilli"(100);Bacillales(100);"Staphylococcaceae"(100);Staphylococcus(99);	Incertae_Sedis_XI(100);Peptoniphilus(100);	"Staphylococcaceae"(100);Staphylococcus(99);
0.08	91	10	Root(100);Bacteria(100);"Actinobacteria"(100);Actinobacteria(100);Actinomycetales(100);Corynebacteriaceae(100);Corynebacterium(100);	Root(100);Bacteria(100);"Bacteroidetes"(100);"Bacteroidia"(100);"Bacteroidales"(100);"Prevotellaceae"(100);Prevotella(100);	Corynebacteriaceae(100);Corynebacterium(100);	"Prevotellaceae"(100);Prevotella(100);
-0.08	58	16	Root(100);Bacteria(100);"Proteobacteria"(100);Gammaproteobacteria(100);Pseudomonadales(100);Moraxellaceae(100);Acinetobacter(100);	Root(100);Bacteria(100);"Proteobacteria"(100);Gammaproteobacteria(100);Pasteurellales(100);Pasteurellaceae(100);unclassified(100);	Moraxellaceae(100);Acinetobacter(100);	Pasteurellales(100);Pasteurellaceae(100);
-0.08	25	188	Root(100);Bacteria(100);"Bacteroidetes"(97);"Bacteroidia"(59);"Bacteroidales"(59);unclassified(59);unclassified(59);	Root(100);Bacteria(100);"Actinobacteria"(100);Actinobacteria(100);Actinomycetales(100);Corynebacteriaceae(100);Corynebacterium(100);	"Bacteroidia"(59);"Bacteroidales"(59);	Corynebacteriaceae(100);Corynebacterium(100);
-0.08	38	19	Root(100);Bacteria(100);"Bacteroidetes"(100);"Bacteroidia"(100);"Bacteroidales"(100);"Porphyromonadaceae"(100);Parabacteroides(69);	Root(100);Bacteria(100);"Proteobacteria"(100);Gammaproteobacteria(100);Pasteurellales(100);Pasteurellaceae(100);unclassified(100);	"Porphyromonadaceae"(100);Parabacteroides(69);	Pasteurellales(100);Pasteurellaceae(100);
-0.08	123	16	Root(100);Bacteria(100);"Firmicutes"(100);"Clostridia"(100);Clostridiales(100);unclassified(99);unclassified(99);	Root(100);Bacteria(100);"Proteobacteria"(100);Gammaproteobacteria(100);Pasteurellales(100);Pasteurellaceae(100);unclassified(100);	"Clostridia"(100);Clostridiales(100);	Pasteurellales(100);Pasteurellaceae(100);
-0.08	70	18	Root(100);Bacteria(100);"Actinobacteria"(100);Actinobacteria(100);Actinomycetales(100);unclassified(100);unclassified(100);	Root(100);Bacteria(100);"Actinobacteria"(100);Actinobacteria(100);Actinomycetales(100);Micrococcaceae(100);unclassified(97);	Actinobacteria(100);Actinomycetales(100);	Actinomycetales(100);Micrococcaceae(100);
-0.08	42	18	Root(100);Bacteria(100);"Firmicutes"(100);"Clostridia"(100);Clostridiales(100);"Ruminococcaceae"(100);unclassified(100);	Root(100);Bacteria(100);"Actinobacteria"(100);Actinobacteria(100);Actinomycetales(100);Micrococcaceae(100);unclassified(97);	Clostridiales(100);"Ruminococcaceae"(100);	Actinomycetales(100);Micrococcaceae(100);
0.08	123	31	Root(100);Bacteria(100);"Firmicutes"(100);"Clostridia"(100);Clostridiales(100);unclassified(99);unclassified(99);	Root(100);Bacteria(100);"Bacteroidetes"(100);"Bacteroidia"(100);"Bacteroidales"(100);Bacteroidaceae(100);Bacteroides(100);	"Clostridia"(100);Clostridiales(100);	Bacteroidaceae(100);Bacteroides(100);
-0.08	38	103	Root(100);Bacteria(100);"Bacteroidetes"(100);"Bacteroidia"(100);"Bacteroidales"(100);"Porphyromonadaceae"(100);Parabacteroides(69);	Root(100);Bacteria(100);"Firmicutes"(100);"Clostridia"(100);Clostridiales(100);Incertae_Sedis_XI(100);Finegoldia(100);	"Porphyromonadaceae"(100);Parabacteroides(69);	Incertae_Sedis_XI(100);Finegoldia(100);
-0.08	3	18	Root(100);Bacteria(100);"Firmicutes"(100);"Bacilli"(100);"Lactobacillales"(100);Lactobacillaceae(100);Lactobacillus(100);	Root(100);Bacteria(100);"Actinobacteria"(100);Actinobacteria(100);Actinomycetales(100);Micrococcaceae(100);unclassified(97);	Lactobacillaceae(100);Lactobacillus(100);	Actinomycetales(100);Micrococcaceae(100);
0.08	335	176	Root(100);Bacteria(100);"Firmicutes"(100);"Clostridia"(100);Clostridiales(100);unclassified(99);unclassified(99);	Root(100);Bacteria(100);"Firmicutes"(100);"Clostridia"(100);Clostridiales(100);Incertae_Sedis_XI(100);Anaerococcus(100);	"Clostridia"(100);Clostridiales(100);	Incertae_Sedis_XI(100);Anaerococcus(100);
-0.08	64	59	Root(100);Bacteria(100);"Firmicutes"(100);"Clostridia"(100);Clostridiales(100);Incertae_Sedis_XI(100);Peptoniphilus(100);	Root(100);Bacteria(100);"Bacteroidetes"(100);"Bacteroidia"(100);"Bacteroidales"(100);"Porphyromonadaceae"(100);Parabacteroides(100);	Incertae_Sedis_XI(100);Peptoniphilus(100);	"Porphyromonadaceae"(100);Parabacteroides(100);
-0.08	6	70	Root(100);Bacteria(100);"Firmicutes"(100);"Bacilli"(100);"Lactobacillales"(100);Streptococcaceae(100);Streptococcus(100);	Root(100);Bacteria(100);"Actinobacteria"(100);Actinobacteria(100);Actinomycetales(100);unclassified(100);unclassified(100);	Streptococcaceae(100);Streptococcus(100);	Actinobacteria(100);Actinomycetales(100);
-0.08	10	103	Root(100);Bacteria(100);"Bacteroidetes"(100);"Bacteroidia"(100);"Bacteroidales"(100);"Prevotellaceae"(100);Prevotella(100);	Root(100);Bacteria(100);"Firmicutes"(100);"Clostridia"(100);Clostridiales(100);Incertae_Sedis_XI(100);Finegoldia(100);	"Prevotellaceae"(100);Prevotella(100);	Incertae_Sedis_XI(100);Finegoldia(100);
-0.08	2	123	Root(100);Bacteria(100);"Firmicutes"(100);"Bacilli"(100);"Lactobacillales"(100);Streptococcaceae(100);Streptococcus(100);	Root(100);Bacteria(100);"Firmicutes"(100);"Clostridia"(100);Clostridiales(100);unclassified(99);unclassified(99);	Streptococcaceae(100);Streptococcus(100);	"Clostridia"(100);Clostridiales(100);
-0.08	7	58	Root(100);Bacteria(100);"Bacteroidetes"(100);"Bacteroidia"(100);"Bacteroidales"(100);"Porphyromonadaceae"(100);Porphyromonas(100);	Root(100);Bacteria(100);"Proteobacteria"(100);Gammaproteobacteria(100);Pseudomonadales(100);Moraxellaceae(100);Acinetobacter(100);	"Porphyromonadaceae"(100);Porphyromonas(100);	Moraxellaceae(100);Acinetobacter(100);
-0.08	2	12	Root(100);Bacteria(100);"Firmicutes"(100);"Bacilli"(100);"Lactobacillales"(100);Streptococcaceae(100);Streptococcus(100);	Root(100);Bacteria(100);"Actinobacteria"(100);Actinobacteria(100);Actinomycetales(100);Corynebacteriaceae(100);Corynebacterium(100);	Streptococcaceae(100);Streptococcus(100);	Corynebacteriaceae(100);Corynebacterium(100);
-0.08	123	169	Root(100);Bacteria(100);"Firmicutes"(100);"Clostridia"(100);Clostridiales(100);unclassified(99);unclassified(99);	Root(100);Bacteria(100);"Proteobacteria"(100);Epsilonproteobacteria(100);Campylobacterales(100);Campylobacteraceae(100);Campylobacter(100);	"Clostridia"(100);Clostridiales(100);	Campylobacteraceae(100);Campylobacter(100);
-0.08	14	12	Root(100);Bacteria(100);"Actinobacteria"(100);Actinobacteria(100);Actinomycetales(100);Actinomycetaceae(100);Actinomyces(100);	Root(100);Bacteria(100);"Actinobacteria"(100);Actinobacteria(100);Actinomycetales(100);Corynebacteriaceae(100);Corynebacterium(100);	Actinomycetaceae(100);Actinomyces(100);	Corynebacteriaceae(100);Corynebacterium(100);
-0.08	335	8	Root(100);Bacteria(100);"Firmicutes"(100);"Clostridia"(100);Clostridiales(100);unclassified(99);unclassified(99);	Root(100);Bacteria(100);"Proteobacteria"(100);Betaproteobacteria(100);Neisseriales(100);Neisseriaceae(100);Neisseria(95);	"Clostridia"(100);Clostridiales(100);	Neisseriaceae(100);Neisseria(95);
0.08	101	12	Root(100);Bacteria(100);"Actinobacteria"(100);Actinobacteria(100);Actinomycetales(100);Corynebacteriaceae(100);Corynebacterium(100);	Root(100);Bacteria(100);"Actinobacteria"(100);Actinobacteria(100);Actinomycetales(100);Corynebacteriaceae(100);Corynebacterium(100);	Corynebacteriaceae(100);Corynebacterium(100);	Corynebacteriaceae(100);Corynebacterium(100);
-0.08	25	64	Root(100);Bacteria(100);"Bacteroidetes"(97);"Bacteroidia"(59);"Bacteroidales"(59);unclassified(59);unclassified(59);	Root(100);Bacteria(100);"Firmicutes"(100);"Clostridia"(100);Clostridiales(100);Incertae_Sedis_XI(100);Peptoniphilus(100);	"Bacteroidia"(59);"Bacteroidales"(59);	Incertae_Sedis_XI(100);Peptoniphilus(100);
-0.08	85	11	Root(100);Bacteria(100);"Proteobacteria"(100);Betaproteobacteria(100);Neisseriales(100);Neisseriaceae(100);unclassified(100);	Root(100);Bacteria(100);"Firmicutes"(100);"Bacilli"(100);Bacillales(100);"Staphylococcaceae"(100);Gemella(100);	Neisseriales(100);Neisseriaceae(100);	"Staphylococcaceae"(100);Gemella(100);
-0.08	114	69	Root(100);Bacteria(100);"Bacteroidetes"(100);"Bacteroidia"(100);"Bacteroidales"(100);"Prevotellaceae"(100);Prevotella(100);	Root(100);Bacteria(100);"Firmicutes"(100);"Bacilli"(100);"Lactobacillales"(100);"Carnobacteriaceae"(100);Dolosigranulum(100);	"Prevotellaceae"(100);Prevotella(100);	"Carnobacteriaceae"(100);Dolosigranulum(100);
-0.08	8	31	Root(100);Bacteria(100);"Proteobacteria"(100);Betaproteobacteria(100);Neisseriales(100);Neisseriaceae(100);Neisseria(95);	Root(100);Bacteria(100);"Bacteroidetes"(100);"Bacteroidia"(100);"Bacteroidales"(100);Bacteroidaceae(100);Bacteroides(100);	Neisseriaceae(100);Neisseria(95);	Bacteroidaceae(100);Bacteroides(100);
-0.08	49	223	Root(100);Bacteria(100);"Proteobacteria"(100);Gammaproteobacteria(100);Pseudomonadales(100);Moraxellaceae(100);Moraxella(100);	Root(100);Bacteria(100);"Firmicutes"(100);"Bacilli"(100);"Lactobacillales"(100);Streptococcaceae(100);Lactococcus(100);	Moraxellaceae(100);Moraxella(100);	Streptococcaceae(100);Lactococcus(100);
-0.08	43	59	Root(100);Bacteria(100);"Firmicutes"(100);"Clostridia"(100);Clostridiales(100);Incertae_Sedis_XI(100);Anaerococcus(100);	Root(100);Bacteria(100);"Bacteroidetes"(100);"Bacteroidia"(100);"Bacteroidales"(100);"Porphyromonadaceae"(100);Parabacteroides(100);	Incertae_Sedis_XI(100);Anaerococcus(100);	"Porphyromonadaceae"(100);Parabacteroides(100);
0.08	2	14	Root(100);Bacteria(100);"Firmicutes"(100);"Bacilli"(100);"Lactobacillales"(100);Streptococcaceae(100);Streptococcus(100);	Root(100);Bacteria(100);"Actinobacteria"(100);Actinobacteria(100);Actinomycetales(100);Actinomycetaceae(100);Actinomyces(100);	Streptococcaceae(100);Streptococcus(100);	Actinomycetaceae(100);Actinomyces(100);
-0.08	49	2	Root(100);Bacteria(100);"Proteobacteria"(100);Gammaproteobacteria(100);Pseudomonadales(100);Moraxellaceae(100);Moraxella(100);	Root(100);Bacteria(100);"Firmicutes"(100);"Bacilli"(100);"Lactobacillales"(100);Streptococcaceae(100);Streptococcus(100);	Moraxellaceae(100);Moraxella(100);	Streptococcaceae(100);Streptococcus(100);
0.08	86	42	Root(100);Bacteria(100);Cyanobacteria(100);Cyanobacteria(100);Chloroplast(100);Streptophyta(100);unclassified(100);	Root(100);Bacteria(100);"Firmicutes"(100);"Clostridia"(100);Clostridiales(100);"Ruminococcaceae"(100);unclassified(100);	Chloroplast(100);Streptophyta(100);	Clostridiales(100);"Ruminococcaceae"(100);
-0.08	13	59	Root(100);Bacteria(100);"Firmicutes"(100);"Bacilli"(100);"Lactobacillales"(100);unclassified(98);unclassified(98);	Root(100);Bacteria(100);"Bacteroidetes"(100);"Bacteroidia"(100);"Bacteroidales"(100);"Porphyromonadaceae"(100);Parabacteroides(100);	"Bacilli"(100);"Lactobacillales"(100);	"Porphyromonadaceae"(100);Parabacteroides(100);
0.08	131	123	Root(100);Bacteria(100);"Proteobacteria"(100);Betaproteobacteria(100);Burkholderiales(100);Comamonadaceae(99);Roseateles(99);	Root(100);Bacteria(100);"Firmicutes"(100);"Clostridia"(100);Clostridiales(100);unclassified(99);unclassified(99);	Comamonadaceae(99);Roseateles(99);	"Clostridia"(100);Clostridiales(100);
-0.08	27	16	Root(100);Bacteria(100);"Bacteroidetes"(100);"Bacteroidia"(100);"Bacteroidales"(100);Bacteroidaceae(100);Bacteroides(100);	Root(100);Bacteria(100);"Proteobacteria"(100);Gammaproteobacteria(100);Pasteurellales(100);Pasteurellaceae(100);unclassified(100);	Bacteroidaceae(100);Bacteroides(100);	Pasteurellales(100);Pasteurellaceae(100);
-0.08	85	38	Root(100);Bacteria(100);"Proteobacteria"(100);Betaproteobacteria(100);Neisseriales(100);Neisseriaceae(100);unclassified(100);	Root(100);Bacteria(100);"Bacteroidetes"(100);"Bacteroidia"(100);"Bacteroidales"(100);"Porphyromonadaceae"(100);Parabacteroides(69);	Neisseriales(100);Neisseriaceae(100);	"Porphyromonadaceae"(100);Parabacteroides(69);
0.08	1	62	Root(100);Bacteria(100);"Actinobacteria"(100);Actinobacteria(100);Actinomycetales(100);Propionibacteriaceae(100);Propionibacterium(100);	Root(100);Bacteria(100);"Actinobacteria"(100);Actinobacteria(100);Actinomycetales(100);unclassified(99);unclassified(99);	Propionibacteriaceae(100);Propionibacterium(100);	Actinobacteria(100);Actinomycetales(100);
0.08	66	31	Root(100);Bacteria(100);"Firmicutes"(100);"Clostridia"(100);Clostridiales(100);Veillonellaceae(100);Dialister(100);	Root(100);Bacteria(100);"Bacteroidetes"(100);"Bacteroidia"(100);"Bacteroidales"(100);Bacteroidaceae(100);Bacteroides(100);	Veillonellaceae(100);Dialister(100);	Bacteroidaceae(100);Bacteroides(100);
-0.08	137	13	Root(100);Bacteria(100);"Proteobacteria"(100);Betaproteobacteria(100);Neisseriales(100);Neisseriaceae(100);Stenoxybacter(69);	Root(100);Bacteria(100);"Firmicutes"(100);"Bacilli"(100);"Lactobacillales"(100);unclassified(98);unclassified(98);	Neisseriaceae(100);Stenoxybacter(69);	"Bacilli"(100);"Lactobacillales"(100);
-0.08	7	59	Root(100);Bacteria(100);"Bacteroidetes"(100);"Bacteroidia"(100);"Bacteroidales"(100);"Porphyromonadaceae"(100);Porphyromonas(100);	Root(100);Bacteria(100);"Bacteroidetes"(100);"Bacteroidia"(100);"Bacteroidales"(100);"Porphyromonadaceae"(100);Parabacteroides(100);	"Porphyromonadaceae"(100);Porphyromonas(100);	"Porphyromonadaceae"(100);Parabacteroides(100);
-0.08	11	353	Root(100);Bacteria(100);"Firmicutes"(100);"Bacilli"(100);Bacillales(100);"Staphylococcaceae"(100);Gemella(100);	Root(100);Bacteria(100);"Bacteroidetes"(100);"Bacteroidia"(100);"Bacteroidales"(100);"Porphyromonadaceae"(100);Porphyromonas(100);	"Staphylococcaceae"(100);Gemella(100);	"Porphyromonadaceae"(100);Porphyromonas(100);
-0.08	188	226	Root(100);Bacteria(100);"Actinobacteria"(100);Actinobacteria(100);Actinomycetales(100);Corynebacteriaceae(100);Corynebacterium(100);	Root(100);Bacteria(100);"Firmicutes"(100);"Clostridia"(100);Clostridiales(100);"Peptostreptococcaceae"(100);Sporacetigenium(100);	Corynebacteriaceae(100);Corynebacterium(100);	"Peptostreptococcaceae"(100);Sporacetigenium(100);
-0.08	86	14	Root(100);Bacteria(100);Cyanobacteria(100);Cyanobacteria(100);Chloroplast(100);Streptophyta(100);unclassified(100);	Root(100);Bacteria(100);"Actinobacteria"(100);Actinobacteria(100);Actinomycetales(100);Actinomycetaceae(100);Actinomyces(100);	Chloroplast(100);Streptophyta(100);	Actinomycetaceae(100);Actinomyces(100);
-0.08	85	16	Root(100);Bacteria(100);"Proteobacteria"(100);Betaproteobacteria(100);Neisseriales(100);Neisseriaceae(100);unclassified(100);	Root(100);Bacteria(100);"Proteobacteria"(100);Gammaproteobacteria(100);Pasteurellales(100);Pasteurellaceae(100);unclassified(100);	Neisseriales(100);Neisseriaceae(100);	Pasteurellales(100);Pasteurellaceae(100);
-0.08	169	12	Root(100);Bacteria(100);"Proteobacteria"(100);Epsilonproteobacteria(100);Campylobacterales(100);Campylobacteraceae(100);Campylobacter(100);	Root(100);Bacteria(100);"Actinobacteria"(100);Actinobacteria(100);Actinomycetales(100);Corynebacteriaceae(100);Corynebacterium(100);	Campylobacteraceae(100);Campylobacter(100);	Corynebacteriaceae(100);Corynebacterium(100);
-0.08	13	419	Root(100);Bacteria(100);"Firmicutes"(100);"Bacilli"(100);"Lactobacillales"(100);unclassified(98);unclassified(98);	Root(100);Bacteria(100);"Firmicutes"(100);"Bacilli"(100);Bacillales(100);"Staphylococcaceae"(100);Staphylococcus(99);	"Bacilli"(100);"Lactobacillales"(100);	"Staphylococcaceae"(100);Staphylococcus(99);
-0.08	4	58	Root(100);Bacteria(100);"Firmicutes"(100);"Clostridia"(100);Clostridiales(100);Veillonellaceae(100);Veillonella(95);	Root(100);Bacteria(100);"Proteobacteria"(100);Gammaproteobacteria(100);Pseudomonadales(100);Moraxellaceae(100);Acinetobacter(100);	Veillonellaceae(100);Veillonella(95);	Moraxellaceae(100);Acinetobacter(100);
-0.08	131	103	Root(100);Bacteria(100);"Proteobacteria"(100);Betaproteobacteria(100);Burkholderiales(100);Comamonadaceae(99);Roseateles(99);	Root(100);Bacteria(100);"Firmicutes"(100);"Clostridia"(100);Clostridiales(100);Incertae_Sedis_XI(100);Finegoldia(100);	Comamonadaceae(99);Roseateles(99);	Incertae_Sedis_XI(100);Finegoldia(100);
0.08	394	43	Root(100);Bacteria(100);"Firmicutes"(100);"Clostridia"(100);Clostridiales(100);Incertae_Sedis_XI(100);Anaerococcus(100);	Root(100);Bacteria(100);"Firmicutes"(100);"Clostridia"(100);Clostridiales(100);Incertae_Sedis_XI(100);Anaerococcus(100);	Incertae_Sedis_XI(100);Anaerococcus(100);	Incertae_Sedis_XI(100);Anaerococcus(100);
0.08	49	419	Root(100);Bacteria(100);"Proteobacteria"(100);Gammaproteobacteria(100);Pseudomonadales(100);Moraxellaceae(100);Moraxella(100);	Root(100);Bacteria(100);"Firmicutes"(100);"Bacilli"(100);Bacillales(100);"Staphylococcaceae"(100);Staphylococcus(99);	Moraxellaceae(100);Moraxella(100);	"Staphylococcaceae"(100);Staphylococcus(99);
-0.08	123	19	Root(100);Bacteria(100);"Firmicutes"(100);"Clostridia"(100);Clostridiales(100);unclassified(99);unclassified(99);	Root(100);Bacteria(100);"Proteobacteria"(100);Gammaproteobacteria(100);Pasteurellales(100);Pasteurellaceae(100);unclassified(100);	"Clostridia"(100);Clostridiales(100);	Pasteurellales(100);Pasteurellaceae(100);
-0.08	176	7	Root(100);Bacteria(100);"Firmicutes"(100);"Clostridia"(100);Clostridiales(100);Incertae_Sedis_XI(100);Anaerococcus(100);	Root(100);Bacteria(100);"Bacteroidetes"(100);"Bacteroidia"(100);"Bacteroidales"(100);"Porphyromonadaceae"(100);Porphyromonas(100);	Incertae_Sedis_XI(100);Anaerococcus(100);	"Porphyromonadaceae"(100);Porphyromonas(100);
0.08	137	419	Root(100);Bacteria(100);"Proteobacteria"(100);Betaproteobacteria(100);Neisseriales(100);Neisseriaceae(100);Stenoxybacter(69);	Root(100);Bacteria(100);"Firmicutes"(100);"Bacilli"(100);Bacillales(100);"Staphylococcaceae"(100);Staphylococcus(99);	Neisseriaceae(100);Stenoxybacter(69);	"Staphylococcaceae"(100);Staphylococcus(99);
0.08	131	137	Root(100);Bacteria(100);"Proteobacteria"(100);Betaproteobacteria(100);Burkholderiales(100);Comamonadaceae(99);Roseateles(99);	Root(100);Bacteria(100);"Proteobacteria"(100);Betaproteobacteria(100);Neisseriales(100);Neisseriaceae(100);Stenoxybacter(69);	Comamonadaceae(99);Roseateles(99);	Neisseriaceae(100);Stenoxybacter(69);
-0.08	131	19	Root(100);Bacteria(100);"Proteobacteria"(100);Betaproteobacteria(100);Burkholderiales(100);Comamonadaceae(99);Roseateles(99);	Root(100);Bacteria(100);"Proteobacteria"(100);Gammaproteobacteria(100);Pasteurellales(100);Pasteurellaceae(100);unclassified(100);	Comamonadaceae(99);Roseateles(99);	Pasteurellales(100);Pasteurellaceae(100);
-0.08	101	58	Root(100);Bacteria(100);"Actinobacteria"(100);Actinobacteria(100);Actinomycetales(100);Corynebacteriaceae(100);Corynebacterium(100);	Root(100);Bacteria(100);"Proteobacteria"(100);Gammaproteobacteria(100);Pseudomonadales(100);Moraxellaceae(100);Acinetobacter(100);	Corynebacteriaceae(100);Corynebacterium(100);	Moraxellaceae(100);Acinetobacter(100);
-0.08	27	18	Root(100);Bacteria(100);"Bacteroidetes"(100);"Bacteroidia"(100);"Bacteroidales"(100);Bacteroidaceae(100);Bacteroides(100);	Root(100);Bacteria(100);"Actinobacteria"(100);Actinobacteria(100);Actinomycetales(100);Micrococcaceae(100);unclassified(97);	Bacteroidaceae(100);Bacteroides(100);	Actinomycetales(100);Micrococcaceae(100);
-0.08	7	226	Root(100);Bacteria(100);"Bacteroidetes"(100);"Bacteroidia"(100);"Bacteroidales"(100);"Porphyromonadaceae"(100);Porphyromonas(100);	Root(100);Bacteria(100);"Firmicutes"(100);"Clostridia"(100);Clostridiales(100);"Peptostreptococcaceae"(100);Sporacetigenium(100);	"Porphyromonadaceae"(100);Porphyromonas(100);	"Peptostreptococcaceae"(100);Sporacetigenium(100);
-0.08	142	19	Root(100);Bacteria(100);"Firmicutes"(100);"Clostridia"(100);Clostridiales(100);Incertae_Sedis_XI(100);Anaerococcus(100);	Root(100);Bacteria(100);"Proteobacteria"(100);Gammaproteobacteria(100);Pasteurellales(100);Pasteurellaceae(100);unclassified(100);	Incertae_Sedis_XI(100);Anaerococcus(100);	Pasteurellales(100);Pasteurellaceae(100);
0.08	101	62	Root(100);Bacteria(100);"Actinobacteria"(100);Actinobacteria(100);Actinomycetales(100);Corynebacteriaceae(100);Corynebacterium(100);	Root(100);Bacteria(100);"Actinobacteria"(100);Actinobacteria(100);Actinomycetales(100);unclassified(99);unclassified(99);	Corynebacteriaceae(100);Corynebacterium(100);	Actinobacteria(100);Actinomycetales(100);
-0.08	40	11	Root(100);Bacteria(100);"Proteobacteria"(100);Betaproteobacteria(100);Neisseriales(100);Neisseriaceae(100);unclassified(100);	Root(100);Bacteria(100);"Firmicutes"(100);"Bacilli"(100);Bacillales(100);"Staphylococcaceae"(100);Gemella(100);	Neisseriales(100);Neisseriaceae(100);	"Staphylococcaceae"(100);Gemella(100);
-0.08	43	14	Root(100);Bacteria(100);"Firmicutes"(100);"Clostridia"(100);Clostridiales(100);Incertae_Sedis_XI(100);Anaerococcus(100);	Root(100);Bacteria(100);"Actinobacteria"(100);Actinobacteria(100);Actinomycetales(100);Actinomycetaceae(100);Actinomyces(100);	Incertae_Sedis_XI(100);Anaerococcus(100);	Actinomycetaceae(100);Actinomyces(100);
-0.08	14	17	Root(100);Bacteria(100);"Actinobacteria"(100);Actinobacteria(100);Actinomycetales(100);Actinomycetaceae(100);Actinomyces(100);	Root(100);Bacteria(100);"Bacteroidetes"(100);"Bacteroidia"(100);"Bacteroidales"(100);Bacteroidaceae(100);Bacteroides(100);	Actinomycetaceae(100);Actinomyces(100);	Bacteroidaceae(100);Bacteroides(100);
0.08	10	16	Root(100);Bacteria(100);"Bacteroidetes"(100);"Bacteroidia"(100);"Bacteroidales"(100);"Prevotellaceae"(100);Prevotella(100);	Root(100);Bacteria(100);"Proteobacteria"(100);Gammaproteobacteria(100);Pasteurellales(100);Pasteurellaceae(100);unclassified(100);	"Prevotellaceae"(100);Prevotella(100);	Pasteurellales(100);Pasteurellaceae(100);
-0.08	66	6	Root(100);Bacteria(100);"Firmicutes"(100);"Clostridia"(100);Clostridiales(100);Veillonellaceae(100);Dialister(100);	Root(100);Bacteria(100);"Firmicutes"(100);"Bacilli"(100);"Lactobacillales"(100);Streptococcaceae(100);Streptococcus(100);	Veillonellaceae(100);Dialister(100);	Streptococcaceae(100);Streptococcus(100);
-0.07	169	19	Root(100);Bacteria(100);"Proteobacteria"(100);Epsilonproteobacteria(100);Campylobacterales(100);Campylobacteraceae(100);Campylobacter(100);	Root(100);Bacteria(100);"Proteobacteria"(100);Gammaproteobacteria(100);Pasteurellales(100);Pasteurellaceae(100);unclassified(100);	Campylobacteraceae(100);Campylobacter(100);	Pasteurellales(100);Pasteurellaceae(100);
-0.07	6	353	Root(100);Bacteria(100);"Firmicutes"(100);"Bacilli"(100);"Lactobacillales"(100);Streptococcaceae(100);Streptococcus(100);	Root(100);Bacteria(100);"Bacteroidetes"(100);"Bacteroidia"(100);"Bacteroidales"(100);"Porphyromonadaceae"(100);Porphyromonas(100);	Streptococcaceae(100);Streptococcus(100);	"Porphyromonadaceae"(100);Porphyromonas(100);
-0.07	1	19	Root(100);Bacteria(100);"Actinobacteria"(100);Actinobacteria(100);Actinomycetales(100);Propionibacteriaceae(100);Propionibacterium(100);	Root(100);Bacteria(100);"Proteobacteria"(100);Gammaproteobacteria(100);Pasteurellales(100);Pasteurellaceae(100);unclassified(100);	Propionibacteriaceae(100);Propionibacterium(100);	Pasteurellales(100);Pasteurellaceae(100);
0.07	86	13	Root(100);Bacteria(100);Cyanobacteria(100);Cyanobacteria(100);Chloroplast(100);Streptophyta(100);unclassified(100);	Root(100);Bacteria(100);"Firmicutes"(100);"Bacilli"(100);"Lactobacillales"(100);unclassified(98);unclassified(98);	Chloroplast(100);Streptophyta(100);	"Bacilli"(100);"Lactobacillales"(100);
0.07	5	18	Root(100);Bacteria(100);"Firmicutes"(100);"Bacilli"(100);Bacillales(100);"Staphylococcaceae"(99);Staphylococcus(99);	Root(100);Bacteria(100);"Actinobacteria"(100);Actinobacteria(100);Actinomycetales(100);Micrococcaceae(100);unclassified(97);	"Staphylococcaceae"(99);Staphylococcus(99);	Actinomycetales(100);Micrococcaceae(100);
0.07	64	11	Root(100);Bacteria(100);"Firmicutes"(100);"Clostridia"(100);Clostridiales(100);Incertae_Sedis_XI(100);Peptoniphilus(100);	Root(100);Bacteria(100);"Firmicutes"(100);"Bacilli"(100);Bacillales(100);"Staphylococcaceae"(100);Gemella(100);	Incertae_Sedis_XI(100);Peptoniphilus(100);	"Staphylococcaceae"(100);Gemella(100);
-0.07	40	8	Root(100);Bacteria(100);"Proteobacteria"(100);Betaproteobacteria(100);Neisseriales(100);Neisseriaceae(100);unclassified(100);	Root(100);Bacteria(100);"Proteobacteria"(100);Betaproteobacteria(100);Neisseriales(100);Neisseriaceae(100);Neisseria(95);	Neisseriales(100);Neisseriaceae(100);	Neisseriaceae(100);Neisseria(95);
0.07	188	62	Root(100);Bacteria(100);"Actinobacteria"(100);Actinobacteria(100);Actinomycetales(100);Corynebacteriaceae(100);Corynebacterium(100);	Root(100);Bacteria(100);"Actinobacteria"(100);Actinobacteria(100);Actinomycetales(100);unclassified(99);unclassified(99);	Corynebacteriaceae(100);Corynebacterium(100);	Actinobacteria(100);Actinomycetales(100);
0.07	86	38	Root(100);Bacteria(100);Cyanobacteria(100);Cyanobacteria(100);Chloroplast(100);Streptophyta(100);unclassified(100);	Root(100);Bacteria(100);"Bacteroidetes"(100);"Bacteroidia"(100);"Bacteroidales"(100);"Porphyromonadaceae"(100);Parabacteroides(69);	Chloroplast(100);Streptophyta(100);	"Porphyromonadaceae"(100);Parabacteroides(69);
-0.07	4	59	Root(100);Bacteria(100);"Firmicutes"(100);"Clostridia"(100);Clostridiales(100);Veillonellaceae(100);Veillonella(95);	Root(100);Bacteria(100);"Bacteroidetes"(100);"Bacteroidia"(100);"Bacteroidales"(100);"Porphyromonadaceae"(100);Parabacteroides(100);	Veillonellaceae(100);Veillonella(95);	"Porphyromonadaceae"(100);Parabacteroides(100);
0.07	69	19	Root(100);Bacteria(100);"Firmicutes"(100);"Bacilli"(100);"Lactobacillales"(100);"Carnobacteriaceae"(100);Dolosigranulum(100);	Root(100);Bacteria(100);"Proteobacteria"(100);Gammaproteobacteria(100);Pasteurellales(100);Pasteurellaceae(100);unclassified(100);	"Carnobacteriaceae"(100);Dolosigranulum(100);	Pasteurellales(100);Pasteurellaceae(100);
0.07	86	17	Root(100);Bacteria(100);Cyanobacteria(100);Cyanobacteria(100);Chloroplast(100);Streptophyta(100);unclassified(100);	Root(100);Bacteria(100);"Bacteroidetes"(100);"Bacteroidia"(100);"Bacteroidales"(100);Bacteroidaceae(100);Bacteroides(100);	Chloroplast(100);Streptophyta(100);	Bacteroidaceae(100);Bacteroides(100);
-0.07	16	353	Root(100);Bacteria(100);"Proteobacteria"(100);Gammaproteobacteria(100);Pasteurellales(100);Pasteurellaceae(100);unclassified(100);	Root(100);Bacteria(100);"Bacteroidetes"(100);"Bacteroidia"(100);"Bacteroidales"(100);"Porphyromonadaceae"(100);Porphyromonas(100);	Pasteurellales(100);Pasteurellaceae(100);	"Porphyromonadaceae"(100);Porphyromonas(100);
0.07	176	42	Root(100);Bacteria(100);"Firmicutes"(100);"Clostridia"(100);Clostridiales(100);Incertae_Sedis_XI(100);Anaerococcus(100);	Root(100);Bacteria(100);"Firmicutes"(100);"Clostridia"(100);Clostridiales(100);"Ruminococcaceae"(100);unclassified(100);	Incertae_Sedis_XI(100);Anaerococcus(100);	Clostridiales(100);"Ruminococcaceae"(100);
-0.07	176	64	Root(100);Bacteria(100);"Firmicutes"(100);"Clostridia"(100);Clostridiales(100);Incertae_Sedis_XI(100);Anaerococcus(100);	Root(100);Bacteria(100);"Firmicutes"(100);"Clostridia"(100);Clostridiales(100);Incertae_Sedis_XI(100);Peptoniphilus(100);	Incertae_Sedis_XI(100);Anaerococcus(100);	Incertae_Sedis_XI(100);Peptoniphilus(100);
0.07	137	59	Root(100);Bacteria(100);"Proteobacteria"(100);Betaproteobacteria(100);Neisseriales(100);Neisseriaceae(100);Stenoxybacter(69);	Root(100);Bacteria(100);"Bacteroidetes"(100);"Bacteroidia"(100);"Bacteroidales"(100);"Porphyromonadaceae"(100);Parabacteroides(100);	Neisseriaceae(100);Stenoxybacter(69);	"Porphyromonadaceae"(100);Parabacteroides(100);
-0.07	11	12	Root(100);Bacteria(100);"Firmicutes"(100);"Bacilli"(100);Bacillales(100);"Staphylococcaceae"(100);Gemella(100);	Root(100);Bacteria(100);"Actinobacteria"(100);Actinobacteria(100);Actinomycetales(100);Corynebacteriaceae(100);Corynebacterium(100);	"Staphylococcaceae"(100);Gemella(100);	Corynebacteriaceae(100);Corynebacterium(100);
-0.07	66	19	Root(100);Bacteria(100);"Firmicutes"(100);"Clostridia"(100);Clostridiales(100);Veillonellaceae(100);Dialister(100);	Root(100);Bacteria(100);"Proteobacteria"(100);Gammaproteobacteria(100);Pasteurellales(100);Pasteurellaceae(100);unclassified(100);	Veillonellaceae(100);Dialister(100);	Pasteurellales(100);Pasteurellaceae(100);
-0.07	335	123	Root(100);Bacteria(100);"Firmicutes"(100);"Clostridia"(100);Clostridiales(100);unclassified(99);unclassified(99);	Root(100);Bacteria(100);"Firmicutes"(100);"Clostridia"(100);Clostridiales(100);unclassified(99);unclassified(99);	"Clostridia"(100);Clostridiales(100);	"Clostridia"(100);Clostridiales(100);
-0.07	137	142	Root(100);Bacteria(100);"Proteobacteria"(100);Betaproteobacteria(100);Neisseriales(100);Neisseriaceae(100);Stenoxybacter(69);	Root(100);Bacteria(100);"Firmicutes"(100);"Clostridia"(100);Clostridiales(100);Incertae_Sedis_XI(100);Anaerococcus(100);	Neisseriaceae(100);Stenoxybacter(69);	Incertae_Sedis_XI(100);Anaerococcus(100);
-0.07	49	40	Root(100);Bacteria(100);"Proteobacteria"(100);Gammaproteobacteria(100);Pseudomonadales(100);Moraxellaceae(100);Moraxella(100);	Root(100);Bacteria(100);"Proteobacteria"(100);Betaproteobacteria(100);Neisseriales(100);Neisseriaceae(100);unclassified(100);	Moraxellaceae(100);Moraxella(100);	Neisseriales(100);Neisseriaceae(100);
-0.07	66	2	Root(100);Bacteria(100);"Firmicutes"(100);"Clostridia"(100);Clostridiales(100);Veillonellaceae(100);Dialister(100);	Root(100);Bacteria(100);"Firmicutes"(100);"Bacilli"(100);"Lactobacillales"(100);Streptococcaceae(100);Streptococcus(100);	Veillonellaceae(100);Dialister(100);	Streptococcaceae(100);Streptococcus(100);
0.07	188	69	Root(100);Bacteria(100);"Actinobacteria"(100);Actinobacteria(100);Actinomycetales(100);Corynebacteriaceae(100);Corynebacterium(100);	Root(100);Bacteria(100);"Firmicutes"(100);"Bacilli"(100);"Lactobacillales"(100);"Carnobacteriaceae"(100);Dolosigranulum(100);	Corynebacteriaceae(100);Corynebacterium(100);	"Carnobacteriaceae"(100);Dolosigranulum(100);
0.07	131	70	Root(100);Bacteria(100);"Proteobacteria"(100);Betaproteobacteria(100);Burkholderiales(100);Comamonadaceae(99);Roseateles(99);	Root(100);Bacteria(100);"Actinobacteria"(100);Actinobacteria(100);Actinomycetales(100);unclassified(100);unclassified(100);	Comamonadaceae(99);Roseateles(99);	Actinobacteria(100);Actinomycetales(100);
-0.07	27	12	Root(100);Bacteria(100);"Bacteroidetes"(100);"Bacteroidia"(100);"Bacteroidales"(100);Bacteroidaceae(100);Bacteroides(100);	Root(100);Bacteria(100);"Actinobacteria"(100);Actinobacteria(100);Actinomycetales(100);Corynebacteriaceae(100);Corynebacterium(100);	Bacteroidaceae(100);Bacteroides(100);	Corynebacteriaceae(100);Corynebacterium(100);
-0.07	137	9	Root(100);Bacteria(100);"Proteobacteria"(100);Betaproteobacteria(100);Neisseriales(100);Neisseriaceae(100);Stenoxybacter(69);	Root(100);Bacteria(100);"Fusobacteria"(100);"Fusobacteria"(100);"Fusobacteriales"(100);"Fusobacteriaceae"(100);Fusobacterium(100);	Neisseriaceae(100);Stenoxybacter(69);	"Fusobacteriaceae"(100);Fusobacterium(100);
0.07	86	27	Root(100);Bacteria(100);Cyanobacteria(100);Cyanobacteria(100);Chloroplast(100);Streptophyta(100);unclassified(100);	Root(100);Bacteria(100);"Bacteroidetes"(100);"Bacteroidia"(100);"Bacteroidales"(100);Bacteroidaceae(100);Bacteroides(100);	Chloroplast(100);Streptophyta(100);	Bacteroidaceae(100);Bacteroides(100);
0.07	6	64	Root(100);Bacteria(100);"Firmicutes"(100);"Bacilli"(100);"Lactobacillales"(100);Streptococcaceae(100);Streptococcus(100);	Root(100);Bacteria(100);"Firmicutes"(100);"Clostridia"(100);Clostridiales(100);Incertae_Sedis_XI(100);Peptoniphilus(100);	Streptococcaceae(100);Streptococcus(100);	Incertae_Sedis_XI(100);Peptoniphilus(100);
0.07	7	18	Root(100);Bacteria(100);"Bacteroidetes"(100);"Bacteroidia"(100);"Bacteroidales"(100);"Porphyromonadaceae"(100);Porphyromonas(100);	Root(100);Bacteria(100);"Actinobacteria"(100);Actinobacteria(100);Actinomycetales(100);Micrococcaceae(100);unclassified(97);	"Porphyromonadaceae"(100);Porphyromonas(100);	Actinomycetales(100);Micrococcaceae(100);
0.07	66	17	Root(100);Bacteria(100);"Firmicutes"(100);"Clostridia"(100);Clostridiales(100);Veillonellaceae(100);Dialister(100);	Root(100);Bacteria(100);"Bacteroidetes"(100);"Bacteroidia"(100);"Bacteroidales"(100);Bacteroidaceae(100);Bacteroides(100);	Veillonellaceae(100);Dialister(100);	Bacteroidaceae(100);Bacteroides(100);
0.07	86	1	Root(100);Bacteria(100);Cyanobacteria(100);Cyanobacteria(100);Chloroplast(100);Streptophyta(100);unclassified(100);	Root(100);Bacteria(100);"Actinobacteria"(100);Actinobacteria(100);Actinomycetales(100);Propionibacteriaceae(100);Propionibacterium(100);	Chloroplast(100);Streptophyta(100);	Propionibacteriaceae(100);Propionibacterium(100);
-0.07	223	7	Root(100);Bacteria(100);"Firmicutes"(100);"Bacilli"(100);"Lactobacillales"(100);Streptococcaceae(100);Lactococcus(100);	Root(100);Bacteria(100);"Bacteroidetes"(100);"Bacteroidia"(100);"Bacteroidales"(100);"Porphyromonadaceae"(100);Porphyromonas(100);	Streptococcaceae(100);Lactococcus(100);	"Porphyromonadaceae"(100);Porphyromonas(100);
0.07	4	169	Root(100);Bacteria(100);"Firmicutes"(100);"Clostridia"(100);Clostridiales(100);Veillonellaceae(100);Veillonella(95);	Root(100);Bacteria(100);"Proteobacteria"(100);Epsilonproteobacteria(100);Campylobacterales(100);Campylobacteraceae(100);Campylobacter(100);	Veillonellaceae(100);Veillonella(95);	Campylobacteraceae(100);Campylobacter(100);
-0.07	10	62	Root(100);Bacteria(100);"Bacteroidetes"(100);"Bacteroidia"(100);"Bacteroidales"(100);"Prevotellaceae"(100);Prevotella(100);	Root(100);Bacteria(100);"Actinobacteria"(100);Actinobacteria(100);Actinomycetales(100);unclassified(99);unclassified(99);	"Prevotellaceae"(100);Prevotella(100);	Actinobacteria(100);Actinomycetales(100);
0.07	8	10	Root(100);Bacteria(100);"Proteobacteria"(100);Betaproteobacteria(100);Neisseriales(100);Neisseriaceae(100);Neisseria(95);	Root(100);Bacteria(100);"Bacteroidetes"(100);"Bacteroidia"(100);"Bacteroidales"(100);"Prevotellaceae"(100);Prevotella(100);	Neisseriaceae(100);Neisseria(95);	"Prevotellaceae"(100);Prevotella(100);
0.07	7	64	Root(100);Bacteria(100);"Bacteroidetes"(100);"Bacteroidia"(100);"Bacteroidales"(100);"Porphyromonadaceae"(100);Porphyromonas(100);	Root(100);Bacteria(100);"Firmicutes"(100);"Clostridia"(100);Clostridiales(100);Incertae_Sedis_XI(100);Peptoniphilus(100);	"Porphyromonadaceae"(100);Porphyromonas(100);	Incertae_Sedis_XI(100);Peptoniphilus(100);
0.07	40	142	Root(100);Bacteria(100);"Proteobacteria"(100);Betaproteobacteria(100);Neisseriales(100);Neisseriaceae(100);unclassified(100);	Root(100);Bacteria(100);"Firmicutes"(100);"Clostridia"(100);Clostridiales(100);Incertae_Sedis_XI(100);Anaerococcus(100);	Neisseriales(100);Neisseriaceae(100);	Incertae_Sedis_XI(100);Anaerococcus(100);
-0.07	176	9	Root(100);Bacteria(100);"Firmicutes"(100);"Clostridia"(100);Clostridiales(100);Incertae_Sedis_XI(100);Anaerococcus(100);	Root(100);Bacteria(100);"Fusobacteria"(100);"Fusobacteria"(100);"Fusobacteriales"(100);"Fusobacteriaceae"(100);Fusobacterium(100);	Incertae_Sedis_XI(100);Anaerococcus(100);	"Fusobacteriaceae"(100);Fusobacterium(100);
0.07	49	38	Root(100);Bacteria(100);"Proteobacteria"(100);Gammaproteobacteria(100);Pseudomonadales(100);Moraxellaceae(100);Moraxella(100);	Root(100);Bacteria(100);"Bacteroidetes"(100);"Bacteroidia"(100);"Bacteroidales"(100);"Porphyromonadaceae"(100);Parabacteroides(69);	Moraxellaceae(100);Moraxella(100);	"Porphyromonadaceae"(100);Parabacteroides(69);
-0.07	19	353	Root(100);Bacteria(100);"Proteobacteria"(100);Gammaproteobacteria(100);Pasteurellales(100);Pasteurellaceae(100);unclassified(100);	Root(100);Bacteria(100);"Bacteroidetes"(100);"Bacteroidia"(100);"Bacteroidales"(100);"Porphyromonadaceae"(100);Porphyromonas(100);	Pasteurellales(100);Pasteurellaceae(100);	"Porphyromonadaceae"(100);Porphyromonas(100);
-0.07	21	59	Root(100);Bacteria(100);"Proteobacteria"(100);Betaproteobacteria(100);Neisseriales(100);Neisseriaceae(100);Neisseria(69);	Root(100);Bacteria(100);"Bacteroidetes"(100);"Bacteroidia"(100);"Bacteroidales"(100);"Porphyromonadaceae"(100);Parabacteroides(100);	Neisseriaceae(100);Neisseria(69);	"Porphyromonadaceae"(100);Parabacteroides(100);
-0.07	69	353	Root(100);Bacteria(100);"Firmicutes"(100);"Bacilli"(100);"Lactobacillales"(100);"Carnobacteriaceae"(100);Dolosigranulum(100);	Root(100);Bacteria(100);"Bacteroidetes"(100);"Bacteroidia"(100);"Bacteroidales"(100);"Porphyromonadaceae"(100);Porphyromonas(100);	"Carnobacteriaceae"(100);Dolosigranulum(100);	"Porphyromonadaceae"(100);Porphyromonas(100);
-0.07	2	419	Root(100);Bacteria(100);"Firmicutes"(100);"Bacilli"(100);"Lactobacillales"(100);Streptococcaceae(100);Streptococcus(100);	Root(100);Bacteria(100);"Firmicutes"(100);"Bacilli"(100);Bacillales(100);"Staphylococcaceae"(100);Staphylococcus(99);	Streptococcaceae(100);Streptococcus(100);	"Staphylococcaceae"(100);Staphylococcus(99);
-0.07	2	70	Root(100);Bacteria(100);"Firmicutes"(100);"Bacilli"(100);"Lactobacillales"(100);Streptococcaceae(100);Streptococcus(100);	Root(100);Bacteria(100);"Actinobacteria"(100);Actinobacteria(100);Actinomycetales(100);unclassified(100);unclassified(100);	Streptococcaceae(100);Streptococcus(100);	Actinobacteria(100);Actinomycetales(100);
-0.07	335	38	Root(100);Bacteria(100);"Firmicutes"(100);"Clostridia"(100);Clostridiales(100);unclassified(99);unclassified(99);	Root(100);Bacteria(100);"Bacteroidetes"(100);"Bacteroidia"(100);"Bacteroidales"(100);"Porphyromonadaceae"(100);Parabacteroides(69);	"Clostridia"(100);Clostridiales(100);	"Porphyromonadaceae"(100);Parabacteroides(69);
-0.07	2	69	Root(100);Bacteria(100);"Firmicutes"(100);"Bacilli"(100);"Lactobacillales"(100);Streptococcaceae(100);Streptococcus(100);	Root(100);Bacteria(100);"Firmicutes"(100);"Bacilli"(100);"Lactobacillales"(100);"Carnobacteriaceae"(100);Dolosigranulum(100);	Streptococcaceae(100);Streptococcus(100);	"Carnobacteriaceae"(100);Dolosigranulum(100);
-0.07	3	14	Root(100);Bacteria(100);"Firmicutes"(100);"Bacilli"(100);"Lactobacillales"(100);Lactobacillaceae(100);Lactobacillus(100);	Root(100);Bacteria(100);"Actinobacteria"(100);Actinobacteria(100);Actinomycetales(100);Actinomycetaceae(100);Actinomyces(100);	Lactobacillaceae(100);Lactobacillus(100);	Actinomycetaceae(100);Actinomyces(100);
-0.07	123	103	Root(100);Bacteria(100);"Firmicutes"(100);"Clostridia"(100);Clostridiales(100);unclassified(99);unclassified(99);	Root(100);Bacteria(100);"Firmicutes"(100);"Clostridia"(100);Clostridiales(100);Incertae_Sedis_XI(100);Finegoldia(100);	"Clostridia"(100);Clostridiales(100);	Incertae_Sedis_XI(100);Finegoldia(100);
0.07	66	394	Root(100);Bacteria(100);"Firmicutes"(100);"Clostridia"(100);Clostridiales(100);Veillonellaceae(100);Dialister(100);	Root(100);Bacteria(100);"Firmicutes"(100);"Clostridia"(100);Clostridiales(100);Incertae_Sedis_XI(100);Anaerococcus(100);	Veillonellaceae(100);Dialister(100);	Incertae_Sedis_XI(100);Anaerococcus(100);
-0.07	6	419	Root(100);Bacteria(100);"Firmicutes"(100);"Bacilli"(100);"Lactobacillales"(100);Streptococcaceae(100);Streptococcus(100);	Root(100);Bacteria(100);"Firmicutes"(100);"Bacilli"(100);Bacillales(100);"Staphylococcaceae"(100);Staphylococcus(99);	Streptococcaceae(100);Streptococcus(100);	"Staphylococcaceae"(100);Staphylococcus(99);
0.07	5	59	Root(100);Bacteria(100);"Firmicutes"(100);"Bacilli"(100);Bacillales(100);"Staphylococcaceae"(99);Staphylococcus(99);	Root(100);Bacteria(100);"Bacteroidetes"(100);"Bacteroidia"(100);"Bacteroidales"(100);"Porphyromonadaceae"(100);Parabacteroides(100);	"Staphylococcaceae"(99);Staphylococcus(99);	"Porphyromonadaceae"(100);Parabacteroides(100);
-0.07	5	142	Root(100);Bacteria(100);"Firmicutes"(100);"Bacilli"(100);Bacillales(100);"Staphylococcaceae"(99);Staphylococcus(99);	Root(100);Bacteria(100);"Firmicutes"(100);"Clostridia"(100);Clostridiales(100);Incertae_Sedis_XI(100);Anaerococcus(100);	"Staphylococcaceae"(99);Staphylococcus(99);	Incertae_Sedis_XI(100);Anaerococcus(100);
-0.07	176	18	Root(100);Bacteria(100);"Firmicutes"(100);"Clostridia"(100);Clostridiales(100);Incertae_Sedis_XI(100);Anaerococcus(100);	Root(100);Bacteria(100);"Actinobacteria"(100);Actinobacteria(100);Actinomycetales(100);Micrococcaceae(100);unclassified(97);	Incertae_Sedis_XI(100);Anaerococcus(100);	Actinomycetales(100);Micrococcaceae(100);
-0.07	123	12	Root(100);Bacteria(100);"Firmicutes"(100);"Clostridia"(100);Clostridiales(100);unclassified(99);unclassified(99);	Root(100);Bacteria(100);"Actinobacteria"(100);Actinobacteria(100);Actinomycetales(100);Corynebacteriaceae(100);Corynebacterium(100);	"Clostridia"(100);Clostridiales(100);	Corynebacteriaceae(100);Corynebacterium(100);
-0.07	7	419	Root(100);Bacteria(100);"Bacteroidetes"(100);"Bacteroidia"(100);"Bacteroidales"(100);"Porphyromonadaceae"(100);Porphyromonas(100);	Root(100);Bacteria(100);"Firmicutes"(100);"Bacilli"(100);Bacillales(100);"Staphylococcaceae"(100);Staphylococcus(99);	"Porphyromonadaceae"(100);Porphyromonas(100);	"Staphylococcaceae"(100);Staphylococcus(99);
0.07	394	353	Root(100);Bacteria(100);"Firmicutes"(100);"Clostridia"(100);Clostridiales(100);Incertae_Sedis_XI(100);Anaerococcus(100);	Root(100);Bacteria(100);"Bacteroidetes"(100);"Bacteroidia"(100);"Bacteroidales"(100);"Porphyromonadaceae"(100);Porphyromonas(100);	Incertae_Sedis_XI(100);Anaerococcus(100);	"Porphyromonadaceae"(100);Porphyromonas(100);
-0.07	21	188	Root(100);Bacteria(100);"Proteobacteria"(100);Betaproteobacteria(100);Neisseriales(100);Neisseriaceae(100);Neisseria(69);	Root(100);Bacteria(100);"Actinobacteria"(100);Actinobacteria(100);Actinomycetales(100);Corynebacteriaceae(100);Corynebacterium(100);	Neisseriaceae(100);Neisseria(69);	Corynebacteriaceae(100);Corynebacterium(100);
-0.07	7	70	Root(100);Bacteria(100);"Bacteroidetes"(100);"Bacteroidia"(100);"Bacteroidales"(100);"Porphyromonadaceae"(100);Porphyromonas(100);	Root(100);Bacteria(100);"Actinobacteria"(100);Actinobacteria(100);Actinomycetales(100);unclassified(100);unclassified(100);	"Porphyromonadaceae"(100);Porphyromonas(100);	Actinobacteria(100);Actinomycetales(100);
-0.07	40	13	Root(100);Bacteria(100);"Proteobacteria"(100);Betaproteobacteria(100);Neisseriales(100);Neisseriaceae(100);unclassified(100);	Root(100);Bacteria(100);"Firmicutes"(100);"Bacilli"(100);"Lactobacillales"(100);unclassified(98);unclassified(98);	Neisseriales(100);Neisseriaceae(100);	"Bacilli"(100);"Lactobacillales"(100);
0.07	2	10	Root(100);Bacteria(100);"Firmicutes"(100);"Bacilli"(100);"Lactobacillales"(100);Streptococcaceae(100);Streptococcus(100);	Root(100);Bacteria(100);"Bacteroidetes"(100);"Bacteroidia"(100);"Bacteroidales"(100);"Prevotellaceae"(100);Prevotella(100);	Streptococcaceae(100);Streptococcus(100);	"Prevotellaceae"(100);Prevotella(100);
-0.07	176	8	Root(100);Bacteria(100);"Firmicutes"(100);"Clostridia"(100);Clostridiales(100);Incertae_Sedis_XI(100);Anaerococcus(100);	Root(100);Bacteria(100);"Proteobacteria"(100);Betaproteobacteria(100);Neisseriales(100);Neisseriaceae(100);Neisseria(95);	Incertae_Sedis_XI(100);Anaerococcus(100);	Neisseriaceae(100);Neisseria(95);
-0.07	10	111	Root(100);Bacteria(100);"Bacteroidetes"(100);"Bacteroidia"(100);"Bacteroidales"(100);"Prevotellaceae"(100);Prevotella(100);	Root(100);Bacteria(100);"Proteobacteria"(100);Gammaproteobacteria(100);"Enterobacteriales"(100);Enterobacteriaceae(100);unclassified(87);	"Prevotellaceae"(100);Prevotella(100);	"Enterobacteriales"(100);Enterobacteriaceae(100);
-0.07	86	18	Root(100);Bacteria(100);Cyanobacteria(100);Cyanobacteria(100);Chloroplast(100);Streptophyta(100);unclassified(100);	Root(100);Bacteria(100);"Actinobacteria"(100);Actinobacteria(100);Actinomycetales(100);Micrococcaceae(100);unclassified(97);	Chloroplast(100);Streptophyta(100);	Actinomycetales(100);Micrococcaceae(100);
0.07	40	5	Root(100);Bacteria(100);"Proteobacteria"(100);Betaproteobacteria(100);Neisseriales(100);Neisseriaceae(100);unclassified(100);	Root(100);Bacteria(100);"Firmicutes"(100);"Bacilli"(100);Bacillales(100);"Staphylococcaceae"(99);Staphylococcus(99);	Neisseriales(100);Neisseriaceae(100);	"Staphylococcaceae"(99);Staphylococcus(99);
-0.07	58	11	Root(100);Bacteria(100);"Proteobacteria"(100);Gammaproteobacteria(100);Pseudomonadales(100);Moraxellaceae(100);Acinetobacter(100);	Root(100);Bacteria(100);"Firmicutes"(100);"Bacilli"(100);Bacillales(100);"Staphylococcaceae"(100);Gemella(100);	Moraxellaceae(100);Acinetobacter(100);	"Staphylococcaceae"(100);Gemella(100);
-0.07	27	69	Root(100);Bacteria(100);"Bacteroidetes"(100);"Bacteroidia"(100);"Bacteroidales"(100);Bacteroidaceae(100);Bacteroides(100);	Root(100);Bacteria(100);"Firmicutes"(100);"Bacilli"(100);"Lactobacillales"(100);"Carnobacteriaceae"(100);Dolosigranulum(100);	Bacteroidaceae(100);Bacteroides(100);	"Carnobacteriaceae"(100);Dolosigranulum(100);
-0.07	394	4	Root(100);Bacteria(100);"Firmicutes"(100);"Clostridia"(100);Clostridiales(100);Incertae_Sedis_XI(100);Anaerococcus(100);	Root(100);Bacteria(100);"Firmicutes"(100);"Clostridia"(100);Clostridiales(100);Veillonellaceae(100);Veillonella(95);	Incertae_Sedis_XI(100);Anaerococcus(100);	Veillonellaceae(100);Veillonella(95);
-0.07	19	419	Root(100);Bacteria(100);"Proteobacteria"(100);Gammaproteobacteria(100);Pasteurellales(100);Pasteurellaceae(100);unclassified(100);	Root(100);Bacteria(100);"Firmicutes"(100);"Bacilli"(100);Bacillales(100);"Staphylococcaceae"(100);Staphylococcus(99);	Pasteurellales(100);Pasteurellaceae(100);	"Staphylococcaceae"(100);Staphylococcus(99);
-0.07	137	7	Root(100);Bacteria(100);"Proteobacteria"(100);Betaproteobacteria(100);Neisseriales(100);Neisseriaceae(100);Stenoxybacter(69);	Root(100);Bacteria(100);"Bacteroidetes"(100);"Bacteroidia"(100);"Bacteroidales"(100);"Porphyromonadaceae"(100);Porphyromonas(100);	Neisseriaceae(100);Stenoxybacter(69);	"Porphyromonadaceae"(100);Porphyromonas(100);
-0.07	16	111	Root(100);Bacteria(100);"Proteobacteria"(100);Gammaproteobacteria(100);Pasteurellales(100);Pasteurellaceae(100);unclassified(100);	Root(100);Bacteria(100);"Proteobacteria"(100);Gammaproteobacteria(100);"Enterobacteriales"(100);Enterobacteriaceae(100);unclassified(87);	Pasteurellales(100);Pasteurellaceae(100);	"Enterobacteriales"(100);Enterobacteriaceae(100);
0.07	58	12	Root(100);Bacteria(100);"Proteobacteria"(100);Gammaproteobacteria(100);Pseudomonadales(100);Moraxellaceae(100);Acinetobacter(100);	Root(100);Bacteria(100);"Actinobacteria"(100);Actinobacteria(100);Actinomycetales(100);Corynebacteriaceae(100);Corynebacterium(100);	Moraxellaceae(100);Acinetobacter(100);	Corynebacteriaceae(100);Corynebacterium(100);
-0.07	223	9	Root(100);Bacteria(100);"Firmicutes"(100);"Bacilli"(100);"Lactobacillales"(100);Streptococcaceae(100);Lactococcus(100);	Root(100);Bacteria(100);"Fusobacteria"(100);"Fusobacteria"(100);"Fusobacteriales"(100);"Fusobacteriaceae"(100);Fusobacterium(100);	Streptococcaceae(100);Lactococcus(100);	"Fusobacteriaceae"(100);Fusobacterium(100);
-0.07	335	59	Root(100);Bacteria(100);"Firmicutes"(100);"Clostridia"(100);Clostridiales(100);unclassified(99);unclassified(99);	Root(100);Bacteria(100);"Bacteroidetes"(100);"Bacteroidia"(100);"Bacteroidales"(100);"Porphyromonadaceae"(100);Parabacteroides(100);	"Clostridia"(100);Clostridiales(100);	"Porphyromonadaceae"(100);Parabacteroides(100);
-0.07	188	16	Root(100);Bacteria(100);"Actinobacteria"(100);Actinobacteria(100);Actinomycetales(100);Corynebacteriaceae(100);Corynebacterium(100);	Root(100);Bacteria(100);"Proteobacteria"(100);Gammaproteobacteria(100);Pasteurellales(100);Pasteurellaceae(100);unclassified(100);	Corynebacteriaceae(100);Corynebacterium(100);	Pasteurellales(100);Pasteurellaceae(100);
-0.07	10	31	Root(100);Bacteria(100);"Bacteroidetes"(100);"Bacteroidia"(100);"Bacteroidales"(100);"Prevotellaceae"(100);Prevotella(100);	Root(100);Bacteria(100);"Bacteroidetes"(100);"Bacteroidia"(100);"Bacteroidales"(100);Bacteroidaceae(100);Bacteroides(100);	"Prevotellaceae"(100);Prevotella(100);	Bacteroidaceae(100);Bacteroides(100);
-0.07	10	38	Root(100);Bacteria(100);"Bacteroidetes"(100);"Bacteroidia"(100);"Bacteroidales"(100);"Prevotellaceae"(100);Prevotella(100);	Root(100);Bacteria(100);"Bacteroidetes"(100);"Bacteroidia"(100);"Bacteroidales"(100);"Porphyromonadaceae"(100);Parabacteroides(69);	"Prevotellaceae"(100);Prevotella(100);	"Porphyromonadaceae"(100);Parabacteroides(69);
-0.07	27	21	Root(100);Bacteria(100);"Bacteroidetes"(100);"Bacteroidia"(100);"Bacteroidales"(100);Bacteroidaceae(100);Bacteroides(100);	Root(100);Bacteria(100);"Proteobacteria"(100);Betaproteobacteria(100);Neisseriales(100);Neisseriaceae(100);Neisseria(69);	Bacteroidaceae(100);Bacteroides(100);	Neisseriaceae(100);Neisseria(69);
-0.07	176	43	Root(100);Bacteria(100);"Firmicutes"(100);"Clostridia"(100);Clostridiales(100);Incertae_Sedis_XI(100);Anaerococcus(100);	Root(100);Bacteria(100);"Firmicutes"(100);"Clostridia"(100);Clostridiales(100);Incertae_Sedis_XI(100);Anaerococcus(100);	Incertae_Sedis_XI(100);Anaerococcus(100);	Incertae_Sedis_XI(100);Anaerococcus(100);
0.07	40	188	Root(100);Bacteria(100);"Proteobacteria"(100);Betaproteobacteria(100);Neisseriales(100);Neisseriaceae(100);unclassified(100);	Root(100);Bacteria(100);"Actinobacteria"(100);Actinobacteria(100);Actinomycetales(100);Corynebacteriaceae(100);Corynebacterium(100);	Neisseriales(100);Neisseriaceae(100);	Corynebacteriaceae(100);Corynebacterium(100);
-0.07	86	64	Root(100);Bacteria(100);Cyanobacteria(100);Cyanobacteria(100);Chloroplast(100);Streptophyta(100);unclassified(100);	Root(100);Bacteria(100);"Firmicutes"(100);"Clostridia"(100);Clostridiales(100);Incertae_Sedis_XI(100);Peptoniphilus(100);	Chloroplast(100);Streptophyta(100);	Incertae_Sedis_XI(100);Peptoniphilus(100);
-0.07	85	18	Root(100);Bacteria(100);"Proteobacteria"(100);Betaproteobacteria(100);Neisseriales(100);Neisseriaceae(100);unclassified(100);	Root(100);Bacteria(100);"Actinobacteria"(100);Actinobacteria(100);Actinomycetales(100);Micrococcaceae(100);unclassified(97);	Neisseriales(100);Neisseriaceae(100);	Actinomycetales(100);Micrococcaceae(100);
-0.07	335	7	Root(100);Bacteria(100);"Firmicutes"(100);"Clostridia"(100);Clostridiales(100);unclassified(99);unclassified(99);	Root(100);Bacteria(100);"Bacteroidetes"(100);"Bacteroidia"(100);"Bacteroidales"(100);"Porphyromonadaceae"(100);Porphyromonas(100);	"Clostridia"(100);Clostridiales(100);	"Porphyromonadaceae"(100);Porphyromonas(100);
-0.07	86	103	Root(100);Bacteria(100);Cyanobacteria(100);Cyanobacteria(100);Chloroplast(100);Streptophyta(100);unclassified(100);	Root(100);Bacteria(100);"Firmicutes"(100);"Clostridia"(100);Clostridiales(100);Incertae_Sedis_XI(100);Finegoldia(100);	Chloroplast(100);Streptophyta(100);	Incertae_Sedis_XI(100);Finegoldia(100);
-0.07	123	14	Root(100);Bacteria(100);"Firmicutes"(100);"Clostridia"(100);Clostridiales(100);unclassified(99);unclassified(99);	Root(100);Bacteria(100);"Actinobacteria"(100);Actinobacteria(100);Actinomycetales(100);Actinomycetaceae(100);Actinomyces(100);	"Clostridia"(100);Clostridiales(100);	Actinomycetaceae(100);Actinomyces(100);
-0.07	86	10	Root(100);Bacteria(100);Cyanobacteria(100);Cyanobacteria(100);Chloroplast(100);Streptophyta(100);unclassified(100);	Root(100);Bacteria(100);"Bacteroidetes"(100);"Bacteroidia"(100);"Bacteroidales"(100);"Prevotellaceae"(100);Prevotella(100);	Chloroplast(100);Streptophyta(100);	"Prevotellaceae"(100);Prevotella(100);
-0.07	40	19	Root(100);Bacteria(100);"Proteobacteria"(100);Betaproteobacteria(100);Neisseriales(100);Neisseriaceae(100);unclassified(100);	Root(100);Bacteria(100);"Proteobacteria"(100);Gammaproteobacteria(100);Pasteurellales(100);Pasteurellaceae(100);unclassified(100);	Neisseriales(100);Neisseriaceae(100);	Pasteurellales(100);Pasteurellaceae(100);
-0.07	101	13	Root(100);Bacteria(100);"Actinobacteria"(100);Actinobacteria(100);Actinomycetales(100);Corynebacteriaceae(100);Corynebacterium(100);	Root(100);Bacteria(100);"Firmicutes"(100);"Bacilli"(100);"Lactobacillales"(100);unclassified(98);unclassified(98);	Corynebacteriaceae(100);Corynebacterium(100);	"Bacilli"(100);"Lactobacillales"(100);
0.07	137	223	Root(100);Bacteria(100);"Proteobacteria"(100);Betaproteobacteria(100);Neisseriales(100);Neisseriaceae(100);Stenoxybacter(69);	Root(100);Bacteria(100);"Firmicutes"(100);"Bacilli"(100);"Lactobacillales"(100);Streptococcaceae(100);Lactococcus(100);	Neisseriaceae(100);Stenoxybacter(69);	Streptococcaceae(100);Lactococcus(100);
-0.07	114	9	Root(100);Bacteria(100);"Bacteroidetes"(100);"Bacteroidia"(100);"Bacteroidales"(100);"Prevotellaceae"(100);Prevotella(100);	Root(100);Bacteria(100);"Fusobacteria"(100);"Fusobacteria"(100);"Fusobacteriales"(100);"Fusobacteriaceae"(100);Fusobacterium(100);	"Prevotellaceae"(100);Prevotella(100);	"Fusobacteriaceae"(100);Fusobacterium(100);
0.07	66	103	Root(100);Bacteria(100);"Firmicutes"(100);"Clostridia"(100);Clostridiales(100);Veillonellaceae(100);Dialister(100);	Root(100);Bacteria(100);"Firmicutes"(100);"Clostridia"(100);Clostridiales(100);Incertae_Sedis_XI(100);Finegoldia(100);	Veillonellaceae(100);Dialister(100);	Incertae_Sedis_XI(100);Finegoldia(100);
-0.07	4	123	Root(100);Bacteria(100);"Firmicutes"(100);"Clostridia"(100);Clostridiales(100);Veillonellaceae(100);Veillonella(95);	Root(100);Bacteria(100);"Firmicutes"(100);"Clostridia"(100);Clostridiales(100);unclassified(99);unclassified(99);	Veillonellaceae(100);Veillonella(95);	"Clostridia"(100);Clostridiales(100);
0.07	17	353	Root(100);Bacteria(100);"Bacteroidetes"(100);"Bacteroidia"(100);"Bacteroidales"(100);Bacteroidaceae(100);Bacteroides(100);	Root(100);Bacteria(100);"Bacteroidetes"(100);"Bacteroidia"(100);"Bacteroidales"(100);"Porphyromonadaceae"(100);Porphyromonas(100);	Bacteroidaceae(100);Bacteroides(100);	"Porphyromonadaceae"(100);Porphyromonas(100);
0.07	86	223	Root(100);Bacteria(100);Cyanobacteria(100);Cyanobacteria(100);Chloroplast(100);Streptophyta(100);unclassified(100);	Root(100);Bacteria(100);"Firmicutes"(100);"Bacilli"(100);"Lactobacillales"(100);Streptococcaceae(100);Lactococcus(100);	Chloroplast(100);Streptophyta(100);	Streptococcaceae(100);Lactococcus(100);
-0.07	64	123	Root(100);Bacteria(100);"Firmicutes"(100);"Clostridia"(100);Clostridiales(100);Incertae_Sedis_XI(100);Peptoniphilus(100);	Root(100);Bacteria(100);"Firmicutes"(100);"Clostridia"(100);Clostridiales(100);unclassified(99);unclassified(99);	Incertae_Sedis_XI(100);Peptoniphilus(100);	"Clostridia"(100);Clostridiales(100);
-0.07	223	18	Root(100);Bacteria(100);"Firmicutes"(100);"Bacilli"(100);"Lactobacillales"(100);Streptococcaceae(100);Lactococcus(100);	Root(100);Bacteria(100);"Actinobacteria"(100);Actinobacteria(100);Actinomycetales(100);Micrococcaceae(100);unclassified(97);	Streptococcaceae(100);Lactococcus(100);	Actinomycetales(100);Micrococcaceae(100);
0.07	123	17	Root(100);Bacteria(100);"Firmicutes"(100);"Clostridia"(100);Clostridiales(100);unclassified(99);unclassified(99);	Root(100);Bacteria(100);"Bacteroidetes"(100);"Bacteroidia"(100);"Bacteroidales"(100);Bacteroidaceae(100);Bacteroides(100);	"Clostridia"(100);Clostridiales(100);	Bacteroidaceae(100);Bacteroides(100);
0.07	16	103	Root(100);Bacteria(100);"Proteobacteria"(100);Gammaproteobacteria(100);Pasteurellales(100);Pasteurellaceae(100);unclassified(100);	Root(100);Bacteria(100);"Firmicutes"(100);"Clostridia"(100);Clostridiales(100);Incertae_Sedis_XI(100);Finegoldia(100);	Pasteurellales(100);Pasteurellaceae(100);	Incertae_Sedis_XI(100);Finegoldia(100);
0.07	5	58	Root(100);Bacteria(100);"Firmicutes"(100);"Bacilli"(100);Bacillales(100);"Staphylococcaceae"(99);Staphylococcus(99);	Root(100);Bacteria(100);"Proteobacteria"(100);Gammaproteobacteria(100);Pseudomonadales(100);Moraxellaceae(100);Acinetobacter(100);	"Staphylococcaceae"(99);Staphylococcus(99);	Moraxellaceae(100);Acinetobacter(100);
0.07	91	59	Root(100);Bacteria(100);"Actinobacteria"(100);Actinobacteria(100);Actinomycetales(100);Corynebacteriaceae(100);Corynebacterium(100);	Root(100);Bacteria(100);"Bacteroidetes"(100);"Bacteroidia"(100);"Bacteroidales"(100);"Porphyromonadaceae"(100);Parabacteroides(100);	Corynebacteriaceae(100);Corynebacterium(100);	"Porphyromonadaceae"(100);Parabacteroides(100);
-0.07	70	13	Root(100);Bacteria(100);"Actinobacteria"(100);Actinobacteria(100);Actinomycetales(100);unclassified(100);unclassified(100);	Root(100);Bacteria(100);"Firmicutes"(100);"Bacilli"(100);"Lactobacillales"(100);unclassified(98);unclassified(98);	Actinobacteria(100);Actinomycetales(100);	"Bacilli"(100);"Lactobacillales"(100);
-0.07	101	38	Root(100);Bacteria(100);"Actinobacteria"(100);Actinobacteria(100);Actinomycetales(100);Corynebacteriaceae(100);Corynebacterium(100);	Root(100);Bacteria(100);"Bacteroidetes"(100);"Bacteroidia"(100);"Bacteroidales"(100);"Porphyromonadaceae"(100);Parabacteroides(69);	Corynebacteriaceae(100);Corynebacterium(100);	"Porphyromonadaceae"(100);Parabacteroides(69);
-0.07	137	11	Root(100);Bacteria(100);"Proteobacteria"(100);Betaproteobacteria(100);Neisseriales(100);Neisseriaceae(100);Stenoxybacter(69);	Root(100);Bacteria(100);"Firmicutes"(100);"Bacilli"(100);Bacillales(100);"Staphylococcaceae"(100);Gemella(100);	Neisseriaceae(100);Stenoxybacter(69);	"Staphylococcaceae"(100);Gemella(100);
0.07	85	5	Root(100);Bacteria(100);"Proteobacteria"(100);Betaproteobacteria(100);Neisseriales(100);Neisseriaceae(100);unclassified(100);	Root(100);Bacteria(100);"Firmicutes"(100);"Bacilli"(100);Bacillales(100);"Staphylococcaceae"(99);Staphylococcus(99);	Neisseriales(100);Neisseriaceae(100);	"Staphylococcaceae"(99);Staphylococcus(99);
-0.06	169	70	Root(100);Bacteria(100);"Proteobacteria"(100);Epsilonproteobacteria(100);Campylobacterales(100);Campylobacteraceae(100);Campylobacter(100);	Root(100);Bacteria(100);"Actinobacteria"(100);Actinobacteria(100);Actinomycetales(100);unclassified(100);unclassified(100);	Campylobacteraceae(100);Campylobacter(100);	Actinobacteria(100);Actinomycetales(100);
-0.06	85	9	Root(100);Bacteria(100);"Proteobacteria"(100);Betaproteobacteria(100);Neisseriales(100);Neisseriaceae(100);unclassified(100);	Root(100);Bacteria(100);"Fusobacteria"(100);"Fusobacteria"(100);"Fusobacteriales"(100);"Fusobacteriaceae"(100);Fusobacterium(100);	Neisseriales(100);Neisseriaceae(100);	"Fusobacteriaceae"(100);Fusobacterium(100);
-0.06	66	91	Root(100);Bacteria(100);"Firmicutes"(100);"Clostridia"(100);Clostridiales(100);Veillonellaceae(100);Dialister(100);	Root(100);Bacteria(100);"Actinobacteria"(100);Actinobacteria(100);Actinomycetales(100);Corynebacteriaceae(100);Corynebacterium(100);	Veillonellaceae(100);Dialister(100);	Corynebacteriaceae(100);Corynebacterium(100);
-0.06	21	43	Root(100);Bacteria(100);"Proteobacteria"(100);Betaproteobacteria(100);Neisseriales(100);Neisseriaceae(100);Neisseria(69);	Root(100);Bacteria(100);"Firmicutes"(100);"Clostridia"(100);Clostridiales(100);Incertae_Sedis_XI(100);Anaerococcus(100);	Neisseriaceae(100);Neisseria(69);	Incertae_Sedis_XI(100);Anaerococcus(100);
0.06	69	18	Root(100);Bacteria(100);"Firmicutes"(100);"Bacilli"(100);"Lactobacillales"(100);"Carnobacteriaceae"(100);Dolosigranulum(100);	Root(100);Bacteria(100);"Actinobacteria"(100);Actinobacteria(100);Actinomycetales(100);Micrococcaceae(100);unclassified(97);	"Carnobacteriaceae"(100);Dolosigranulum(100);	Actinomycetales(100);Micrococcaceae(100);
-0.06	85	13	Root(100);Bacteria(100);"Proteobacteria"(100);Betaproteobacteria(100);Neisseriales(100);Neisseriaceae(100);unclassified(100);	Root(100);Bacteria(100);"Firmicutes"(100);"Bacilli"(100);"Lactobacillales"(100);unclassified(98);unclassified(98);	Neisseriales(100);Neisseriaceae(100);	"Bacilli"(100);"Lactobacillales"(100);
-0.06	226	14	Root(100);Bacteria(100);"Firmicutes"(100);"Clostridia"(100);Clostridiales(100);"Peptostreptococcaceae"(100);Sporacetigenium(100);	Root(100);Bacteria(100);"Actinobacteria"(100);Actinobacteria(100);Actinomycetales(100);Actinomycetaceae(100);Actinomyces(100);	"Peptostreptococcaceae"(100);Sporacetigenium(100);	Actinomycetaceae(100);Actinomyces(100);
0.06	9	19	Root(100);Bacteria(100);"Fusobacteria"(100);"Fusobacteria"(100);"Fusobacteriales"(100);"Fusobacteriaceae"(100);Fusobacterium(100);	Root(100);Bacteria(100);"Proteobacteria"(100);Gammaproteobacteria(100);Pasteurellales(100);Pasteurellaceae(100);unclassified(100);	"Fusobacteriaceae"(100);Fusobacterium(100);	Pasteurellales(100);Pasteurellaceae(100);
0.06	226	419	Root(100);Bacteria(100);"Firmicutes"(100);"Clostridia"(100);Clostridiales(100);"Peptostreptococcaceae"(100);Sporacetigenium(100);	Root(100);Bacteria(100);"Firmicutes"(100);"Bacilli"(100);Bacillales(100);"Staphylococcaceae"(100);Staphylococcus(99);	"Peptostreptococcaceae"(100);Sporacetigenium(100);	"Staphylococcaceae"(100);Staphylococcus(99);
0.06	25	21	Root(100);Bacteria(100);"Bacteroidetes"(97);"Bacteroidia"(59);"Bacteroidales"(59);unclassified(59);unclassified(59);	Root(100);Bacteria(100);"Proteobacteria"(100);Betaproteobacteria(100);Neisseriales(100);Neisseriaceae(100);Neisseria(69);	"Bacteroidia"(59);"Bacteroidales"(59);	Neisseriaceae(100);Neisseria(69);
-0.06	58	19	Root(100);Bacteria(100);"Proteobacteria"(100);Gammaproteobacteria(100);Pseudomonadales(100);Moraxellaceae(100);Acinetobacter(100);	Root(100);Bacteria(100);"Proteobacteria"(100);Gammaproteobacteria(100);Pasteurellales(100);Pasteurellaceae(100);unclassified(100);	Moraxellaceae(100);Acinetobacter(100);	Pasteurellales(100);Pasteurellaceae(100);
-0.06	86	19	Root(100);Bacteria(100);Cyanobacteria(100);Cyanobacteria(100);Chloroplast(100);Streptophyta(100);unclassified(100);	Root(100);Bacteria(100);"Proteobacteria"(100);Gammaproteobacteria(100);Pasteurellales(100);Pasteurellaceae(100);unclassified(100);	Chloroplast(100);Streptophyta(100);	Pasteurellales(100);Pasteurellaceae(100);
-0.06	21	42	Root(100);Bacteria(100);"Proteobacteria"(100);Betaproteobacteria(100);Neisseriales(100);Neisseriaceae(100);Neisseria(69);	Root(100);Bacteria(100);"Firmicutes"(100);"Clostridia"(100);Clostridiales(100);"Ruminococcaceae"(100);unclassified(100);	Neisseriaceae(100);Neisseria(69);	Clostridiales(100);"Ruminococcaceae"(100);
0.06	27	123	Root(100);Bacteria(100);"Bacteroidetes"(100);"Bacteroidia"(100);"Bacteroidales"(100);Bacteroidaceae(100);Bacteroides(100);	Root(100);Bacteria(100);"Firmicutes"(100);"Clostridia"(100);Clostridiales(100);unclassified(99);unclassified(99);	Bacteroidaceae(100);Bacteroides(100);	"Clostridia"(100);Clostridiales(100);
-0.06	394	86	Root(100);Bacteria(100);"Firmicutes"(100);"Clostridia"(100);Clostridiales(100);Incertae_Sedis_XI(100);Anaerococcus(100);	Root(100);Bacteria(100);Cyanobacteria(100);Cyanobacteria(100);Chloroplast(100);Streptophyta(100);unclassified(100);	Incertae_Sedis_XI(100);Anaerococcus(100);	Chloroplast(100);Streptophyta(100);
-0.06	9	70	Root(100);Bacteria(100);"Fusobacteria"(100);"Fusobacteria"(100);"Fusobacteriales"(100);"Fusobacteriaceae"(100);Fusobacterium(100);	Root(100);Bacteria(100);"Actinobacteria"(100);Actinobacteria(100);Actinomycetales(100);unclassified(100);unclassified(100);	"Fusobacteriaceae"(100);Fusobacterium(100);	Actinobacteria(100);Actinomycetales(100);
-0.06	394	6	Root(100);Bacteria(100);"Firmicutes"(100);"Clostridia"(100);Clostridiales(100);Incertae_Sedis_XI(100);Anaerococcus(100);	Root(100);Bacteria(100);"Firmicutes"(100);"Bacilli"(100);"Lactobacillales"(100);Streptococcaceae(100);Streptococcus(100);	Incertae_Sedis_XI(100);Anaerococcus(100);	Streptococcaceae(100);Streptococcus(100);
-0.06	58	18	Root(100);Bacteria(100);"Proteobacteria"(100);Gammaproteobacteria(100);Pseudomonadales(100);Moraxellaceae(100);Acinetobacter(100);	Root(100);Bacteria(100);"Actinobacteria"(100);Actinobacteria(100);Actinomycetales(100);Micrococcaceae(100);unclassified(97);	Moraxellaceae(100);Acinetobacter(100);	Actinomycetales(100);Micrococcaceae(100);
-0.06	9	142	Root(100);Bacteria(100);"Fusobacteria"(100);"Fusobacteria"(100);"Fusobacteriales"(100);"Fusobacteriaceae"(100);Fusobacterium(100);	Root(100);Bacteria(100);"Firmicutes"(100);"Clostridia"(100);Clostridiales(100);Incertae_Sedis_XI(100);Anaerococcus(100);	"Fusobacteriaceae"(100);Fusobacterium(100);	Incertae_Sedis_XI(100);Anaerococcus(100);
-0.06	169	59	Root(100);Bacteria(100);"Proteobacteria"(100);Epsilonproteobacteria(100);Campylobacterales(100);Campylobacteraceae(100);Campylobacter(100);	Root(100);Bacteria(100);"Bacteroidetes"(100);"Bacteroidia"(100);"Bacteroidales"(100);"Porphyromonadaceae"(100);Parabacteroides(100);	Campylobacteraceae(100);Campylobacter(100);	"Porphyromonadaceae"(100);Parabacteroides(100);
0.06	131	101	Root(100);Bacteria(100);"Proteobacteria"(100);Betaproteobacteria(100);Burkholderiales(100);Comamonadaceae(99);Roseateles(99);	Root(100);Bacteria(100);"Actinobacteria"(100);Actinobacteria(100);Actinomycetales(100);Corynebacteriaceae(100);Corynebacterium(100);	Comamonadaceae(99);Roseateles(99);	Corynebacteriaceae(100);Corynebacterium(100);
-0.06	142	12	Root(100);Bacteria(100);"Firmicutes"(100);"Clostridia"(100);Clostridiales(100);Incertae_Sedis_XI(100);Anaerococcus(100);	Root(100);Bacteria(100);"Actinobacteria"(100);Actinobacteria(100);Actinomycetales(100);Corynebacteriaceae(100);Corynebacterium(100);	Incertae_Sedis_XI(100);Anaerococcus(100);	Corynebacteriaceae(100);Corynebacterium(100);
0.06	176	70	Root(100);Bacteria(100);"Firmicutes"(100);"Clostridia"(100);Clostridiales(100);Incertae_Sedis_XI(100);Anaerococcus(100);	Root(100);Bacteria(100);"Actinobacteria"(100);Actinobacteria(100);Actinomycetales(100);unclassified(100);unclassified(100);	Incertae_Sedis_XI(100);Anaerococcus(100);	Actinobacteria(100);Actinomycetales(100);
0.06	86	226	Root(100);Bacteria(100);Cyanobacteria(100);Cyanobacteria(100);Chloroplast(100);Streptophyta(100);unclassified(100);	Root(100);Bacteria(100);"Firmicutes"(100);"Clostridia"(100);Clostridiales(100);"Peptostreptococcaceae"(100);Sporacetigenium(100);	Chloroplast(100);Streptophyta(100);	"Peptostreptococcaceae"(100);Sporacetigenium(100);
0.06	70	38	Root(100);Bacteria(100);"Actinobacteria"(100);Actinobacteria(100);Actinomycetales(100);unclassified(100);unclassified(100);	Root(100);Bacteria(100);"Bacteroidetes"(100);"Bacteroidia"(100);"Bacteroidales"(100);"Porphyromonadaceae"(100);Parabacteroides(69);	Actinobacteria(100);Actinomycetales(100);	"Porphyromonadaceae"(100);Parabacteroides(69);
-0.06	91	103	Root(100);Bacteria(100);"Actinobacteria"(100);Actinobacteria(100);Actinomycetales(100);Corynebacteriaceae(100);Corynebacterium(100);	Root(100);Bacteria(100);"Firmicutes"(100);"Clostridia"(100);Clostridiales(100);Incertae_Sedis_XI(100);Finegoldia(100);	Corynebacteriaceae(100);Corynebacterium(100);	Incertae_Sedis_XI(100);Finegoldia(100);
0.06	114	353	Root(100);Bacteria(100);"Bacteroidetes"(100);"Bacteroidia"(100);"Bacteroidales"(100);"Prevotellaceae"(100);Prevotella(100);	Root(100);Bacteria(100);"Bacteroidetes"(100);"Bacteroidia"(100);"Bacteroidales"(100);"Porphyromonadaceae"(100);Porphyromonas(100);	"Prevotellaceae"(100);Prevotella(100);	"Porphyromonadaceae"(100);Porphyromonas(100);
-0.06	394	62	Root(100);Bacteria(100);"Firmicutes"(100);"Clostridia"(100);Clostridiales(100);Incertae_Sedis_XI(100);Anaerococcus(100);	Root(100);Bacteria(100);"Actinobacteria"(100);Actinobacteria(100);Actinomycetales(100);unclassified(99);unclassified(99);	Incertae_Sedis_XI(100);Anaerococcus(100);	Actinobacteria(100);Actinomycetales(100);
-0.06	9	17	Root(100);Bacteria(100);"Fusobacteria"(100);"Fusobacteria"(100);"Fusobacteriales"(100);"Fusobacteriaceae"(100);Fusobacterium(100);	Root(100);Bacteria(100);"Bacteroidetes"(100);"Bacteroidia"(100);"Bacteroidales"(100);Bacteroidaceae(100);Bacteroides(100);	"Fusobacteriaceae"(100);Fusobacterium(100);	Bacteroidaceae(100);Bacteroides(100);
0.06	64	62	Root(100);Bacteria(100);"Firmicutes"(100);"Clostridia"(100);Clostridiales(100);Incertae_Sedis_XI(100);Peptoniphilus(100);	Root(100);Bacteria(100);"Actinobacteria"(100);Actinobacteria(100);Actinomycetales(100);unclassified(99);unclassified(99);	Incertae_Sedis_XI(100);Peptoniphilus(100);	Actinobacteria(100);Actinomycetales(100);
-0.06	223	11	Root(100);Bacteria(100);"Firmicutes"(100);"Bacilli"(100);"Lactobacillales"(100);Streptococcaceae(100);Lactococcus(100);	Root(100);Bacteria(100);"Firmicutes"(100);"Bacilli"(100);Bacillales(100);"Staphylococcaceae"(100);Gemella(100);	Streptococcaceae(100);Lactococcus(100);	"Staphylococcaceae"(100);Gemella(100);
-0.06	86	188	Root(100);Bacteria(100);Cyanobacteria(100);Cyanobacteria(100);Chloroplast(100);Streptophyta(100);unclassified(100);	Root(100);Bacteria(100);"Actinobacteria"(100);Actinobacteria(100);Actinomycetales(100);Corynebacteriaceae(100);Corynebacterium(100);	Chloroplast(100);Streptophyta(100);	Corynebacteriaceae(100);Corynebacterium(100);
0.06	18	103	Root(100);Bacteria(100);"Actinobacteria"(100);Actinobacteria(100);Actinomycetales(100);Micrococcaceae(100);unclassified(97);	Root(100);Bacteria(100);"Firmicutes"(100);"Clostridia"(100);Clostridiales(100);Incertae_Sedis_XI(100);Finegoldia(100);	Actinomycetales(100);Micrococcaceae(100);	Incertae_Sedis_XI(100);Finegoldia(100);
0.06	86	12	Root(100);Bacteria(100);Cyanobacteria(100);Cyanobacteria(100);Chloroplast(100);Streptophyta(100);unclassified(100);	Root(100);Bacteria(100);"Actinobacteria"(100);Actinobacteria(100);Actinomycetales(100);Corynebacteriaceae(100);Corynebacterium(100);	Chloroplast(100);Streptophyta(100);	Corynebacteriaceae(100);Corynebacterium(100);
0.06	49	16	Root(100);Bacteria(100);"Proteobacteria"(100);Gammaproteobacteria(100);Pseudomonadales(100);Moraxellaceae(100);Moraxella(100);	Root(100);Bacteria(100);"Proteobacteria"(100);Gammaproteobacteria(100);Pasteurellales(100);Pasteurellaceae(100);unclassified(100);	Moraxellaceae(100);Moraxella(100);	Pasteurellales(100);Pasteurellaceae(100);
-0.06	131	25	Root(100);Bacteria(100);"Proteobacteria"(100);Betaproteobacteria(100);Burkholderiales(100);Comamonadaceae(99);Roseateles(99);	Root(100);Bacteria(100);"Bacteroidetes"(97);"Bacteroidia"(59);"Bacteroidales"(59);unclassified(59);unclassified(59);	Comamonadaceae(99);Roseateles(99);	"Bacteroidia"(59);"Bacteroidales"(59);
-0.06	43	31	Root(100);Bacteria(100);"Firmicutes"(100);"Clostridia"(100);Clostridiales(100);Incertae_Sedis_XI(100);Anaerococcus(100);	Root(100);Bacteria(100);"Bacteroidetes"(100);"Bacteroidia"(100);"Bacteroidales"(100);Bacteroidaceae(100);Bacteroides(100);	Incertae_Sedis_XI(100);Anaerococcus(100);	Bacteroidaceae(100);Bacteroides(100);
-0.06	43	10	Root(100);Bacteria(100);"Firmicutes"(100);"Clostridia"(100);Clostridiales(100);Incertae_Sedis_XI(100);Anaerococcus(100);	Root(100);Bacteria(100);"Bacteroidetes"(100);"Bacteroidia"(100);"Bacteroidales"(100);"Prevotellaceae"(100);Prevotella(100);	Incertae_Sedis_XI(100);Anaerococcus(100);	"Prevotellaceae"(100);Prevotella(100);
0.06	137	31	Root(100);Bacteria(100);"Proteobacteria"(100);Betaproteobacteria(100);Neisseriales(100);Neisseriaceae(100);Stenoxybacter(69);	Root(100);Bacteria(100);"Bacteroidetes"(100);"Bacteroidia"(100);"Bacteroidales"(100);Bacteroidaceae(100);Bacteroides(100);	Neisseriaceae(100);Stenoxybacter(69);	Bacteroidaceae(100);Bacteroides(100);
0.06	59	419	Root(100);Bacteria(100);"Bacteroidetes"(100);"Bacteroidia"(100);"Bacteroidales"(100);"Porphyromonadaceae"(100);Parabacteroides(100);	Root(100);Bacteria(100);"Firmicutes"(100);"Bacilli"(100);Bacillales(100);"Staphylococcaceae"(100);Staphylococcus(99);	"Porphyromonadaceae"(100);Parabacteroides(100);	"Staphylococcaceae"(100);Staphylococcus(99);
-0.06	25	43	Root(100);Bacteria(100);"Bacteroidetes"(97);"Bacteroidia"(59);"Bacteroidales"(59);unclassified(59);unclassified(59);	Root(100);Bacteria(100);"Firmicutes"(100);"Clostridia"(100);Clostridiales(100);Incertae_Sedis_XI(100);Anaerococcus(100);	"Bacteroidia"(59);"Bacteroidales"(59);	Incertae_Sedis_XI(100);Anaerococcus(100);
0.06	1	103	Root(100);Bacteria(100);"Actinobacteria"(100);Actinobacteria(100);Actinomycetales(100);Propionibacteriaceae(100);Propionibacterium(100);	Root(100);Bacteria(100);"Firmicutes"(100);"Clostridia"(100);Clostridiales(100);Incertae_Sedis_XI(100);Finegoldia(100);	Propionibacteriaceae(100);Propionibacterium(100);	Incertae_Sedis_XI(100);Finegoldia(100);
0.06	3	4	Root(100);Bacteria(100);"Firmicutes"(100);"Bacilli"(100);"Lactobacillales"(100);Lactobacillaceae(100);Lactobacillus(100);	Root(100);Bacteria(100);"Firmicutes"(100);"Clostridia"(100);Clostridiales(100);Veillonellaceae(100);Veillonella(95);	Lactobacillaceae(100);Lactobacillus(100);	Veillonellaceae(100);Veillonella(95);
-0.06	40	9	Root(100);Bacteria(100);"Proteobacteria"(100);Betaproteobacteria(100);Neisseriales(100);Neisseriaceae(100);unclassified(100);	Root(100);Bacteria(100);"Fusobacteria"(100);"Fusobacteria"(100);"Fusobacteriales"(100);"Fusobacteriaceae"(100);Fusobacterium(100);	Neisseriales(100);Neisseriaceae(100);	"Fusobacteriaceae"(100);Fusobacterium(100);
-0.06	21	103	Root(100);Bacteria(100);"Proteobacteria"(100);Betaproteobacteria(100);Neisseriales(100);Neisseriaceae(100);Neisseria(69);	Root(100);Bacteria(100);"Firmicutes"(100);"Clostridia"(100);Clostridiales(100);Incertae_Sedis_XI(100);Finegoldia(100);	Neisseriaceae(100);Neisseria(69);	Incertae_Sedis_XI(100);Finegoldia(100);
0.06	394	70	Root(100);Bacteria(100);"Firmicutes"(100);"Clostridia"(100);Clostridiales(100);Incertae_Sedis_XI(100);Anaerococcus(100);	Root(100);Bacteria(100);"Actinobacteria"(100);Actinobacteria(100);Actinomycetales(100);unclassified(100);unclassified(100);	Incertae_Sedis_XI(100);Anaerococcus(100);	Actinobacteria(100);Actinomycetales(100);
-0.06	49	111	Root(100);Bacteria(100);"Proteobacteria"(100);Gammaproteobacteria(100);Pseudomonadales(100);Moraxellaceae(100);Moraxella(100);	Root(100);Bacteria(100);"Proteobacteria"(100);Gammaproteobacteria(100);"Enterobacteriales"(100);Enterobacteriaceae(100);unclassified(87);	Moraxellaceae(100);Moraxella(100);	"Enterobacteriales"(100);Enterobacteriaceae(100);
0.06	7	14	Root(100);Bacteria(100);"Bacteroidetes"(100);"Bacteroidia"(100);"Bacteroidales"(100);"Porphyromonadaceae"(100);Porphyromonas(100);	Root(100);Bacteria(100);"Actinobacteria"(100);Actinobacteria(100);Actinomycetales(100);Actinomycetaceae(100);Actinomyces(100);	"Porphyromonadaceae"(100);Porphyromonas(100);	Actinomycetaceae(100);Actinomyces(100);
0.06	40	12	Root(100);Bacteria(100);"Proteobacteria"(100);Betaproteobacteria(100);Neisseriales(100);Neisseriaceae(100);unclassified(100);	Root(100);Bacteria(100);"Actinobacteria"(100);Actinobacteria(100);Actinomycetales(100);Corynebacteriaceae(100);Corynebacterium(100);	Neisseriales(100);Neisseriaceae(100);	Corynebacteriaceae(100);Corynebacterium(100);
-0.06	223	62	Root(100);Bacteria(100);"Firmicutes"(100);"Bacilli"(100);"Lactobacillales"(100);Streptococcaceae(100);Lactococcus(100);	Root(100);Bacteria(100);"Actinobacteria"(100);Actinobacteria(100);Actinomycetales(100);unclassified(99);unclassified(99);	Streptococcaceae(100);Lactococcus(100);	Actinobacteria(100);Actinomycetales(100);
0.06	40	101	Root(100);Bacteria(100);"Proteobacteria"(100);Betaproteobacteria(100);Neisseriales(100);Neisseriaceae(100);unclassified(100);	Root(100);Bacteria(100);"Actinobacteria"(100);Actinobacteria(100);Actinomycetales(100);Corynebacteriaceae(100);Corynebacterium(100);	Neisseriales(100);Neisseriaceae(100);	Corynebacteriaceae(100);Corynebacterium(100);
-0.06	226	101	Root(100);Bacteria(100);"Firmicutes"(100);"Clostridia"(100);Clostridiales(100);"Peptostreptococcaceae"(100);Sporacetigenium(100);	Root(100);Bacteria(100);"Actinobacteria"(100);Actinobacteria(100);Actinomycetales(100);Corynebacteriaceae(100);Corynebacterium(100);	"Peptostreptococcaceae"(100);Sporacetigenium(100);	Corynebacteriaceae(100);Corynebacterium(100);
0.06	137	43	Root(100);Bacteria(100);"Proteobacteria"(100);Betaproteobacteria(100);Neisseriales(100);Neisseriaceae(100);Stenoxybacter(69);	Root(100);Bacteria(100);"Firmicutes"(100);"Clostridia"(100);Clostridiales(100);Incertae_Sedis_XI(100);Anaerococcus(100);	Neisseriaceae(100);Stenoxybacter(69);	Incertae_Sedis_XI(100);Anaerococcus(100);
-0.06	27	169	Root(100);Bacteria(100);"Bacteroidetes"(100);"Bacteroidia"(100);"Bacteroidales"(100);Bacteroidaceae(100);Bacteroides(100);	Root(100);Bacteria(100);"Proteobacteria"(100);Epsilonproteobacteria(100);Campylobacterales(100);Campylobacteraceae(100);Campylobacter(100);	Bacteroidaceae(100);Bacteroides(100);	Campylobacteraceae(100);Campylobacter(100);
-0.06	91	14	Root(100);Bacteria(100);"Actinobacteria"(100);Actinobacteria(100);Actinomycetales(100);Corynebacteriaceae(100);Corynebacterium(100);	Root(100);Bacteria(100);"Actinobacteria"(100);Actinobacteria(100);Actinomycetales(100);Actinomycetaceae(100);Actinomyces(100);	Corynebacteriaceae(100);Corynebacterium(100);	Actinomycetaceae(100);Actinomyces(100);
-0.06	66	70	Root(100);Bacteria(100);"Firmicutes"(100);"Clostridia"(100);Clostridiales(100);Veillonellaceae(100);Dialister(100);	Root(100);Bacteria(100);"Actinobacteria"(100);Actinobacteria(100);Actinomycetales(100);unclassified(100);unclassified(100);	Veillonellaceae(100);Dialister(100);	Actinobacteria(100);Actinomycetales(100);
0.06	21	62	Root(100);Bacteria(100);"Proteobacteria"(100);Betaproteobacteria(100);Neisseriales(100);Neisseriaceae(100);Neisseria(69);	Root(100);Bacteria(100);"Actinobacteria"(100);Actinobacteria(100);Actinomycetales(100);unclassified(99);unclassified(99);	Neisseriaceae(100);Neisseria(69);	Actinobacteria(100);Actinomycetales(100);
-0.06	1	8	Root(100);Bacteria(100);"Actinobacteria"(100);Actinobacteria(100);Actinomycetales(100);Propionibacteriaceae(100);Propionibacterium(100);	Root(100);Bacteria(100);"Proteobacteria"(100);Betaproteobacteria(100);Neisseriales(100);Neisseriaceae(100);Neisseria(95);	Propionibacteriaceae(100);Propionibacterium(100);	Neisseriaceae(100);Neisseria(95);
-0.06	27	70	Root(100);Bacteria(100);"Bacteroidetes"(100);"Bacteroidia"(100);"Bacteroidales"(100);Bacteroidaceae(100);Bacteroides(100);	Root(100);Bacteria(100);"Actinobacteria"(100);Actinobacteria(100);Actinomycetales(100);unclassified(100);unclassified(100);	Bacteroidaceae(100);Bacteroides(100);	Actinobacteria(100);Actinomycetales(100);
-0.06	85	25	Root(100);Bacteria(100);"Proteobacteria"(100);Betaproteobacteria(100);Neisseriales(100);Neisseriaceae(100);unclassified(100);	Root(100);Bacteria(100);"Bacteroidetes"(97);"Bacteroidia"(59);"Bacteroidales"(59);unclassified(59);unclassified(59);	Neisseriales(100);Neisseriaceae(100);	"Bacteroidia"(59);"Bacteroidales"(59);
-0.06	3	6	Root(100);Bacteria(100);"Firmicutes"(100);"Bacilli"(100);"Lactobacillales"(100);Lactobacillaceae(100);Lactobacillus(100);	Root(100);Bacteria(100);"Firmicutes"(100);"Bacilli"(100);"Lactobacillales"(100);Streptococcaceae(100);Streptococcus(100);	Lactobacillaceae(100);Lactobacillus(100);	Streptococcaceae(100);Streptococcus(100);
-0.06	4	17	Root(100);Bacteria(100);"Firmicutes"(100);"Clostridia"(100);Clostridiales(100);Veillonellaceae(100);Veillonella(95);	Root(100);Bacteria(100);"Bacteroidetes"(100);"Bacteroidia"(100);"Bacteroidales"(100);Bacteroidaceae(100);Bacteroides(100);	Veillonellaceae(100);Veillonella(95);	Bacteroidaceae(100);Bacteroides(100);
-0.06	142	64	Root(100);Bacteria(100);"Firmicutes"(100);"Clostridia"(100);Clostridiales(100);Incertae_Sedis_XI(100);Anaerococcus(100);	Root(100);Bacteria(100);"Firmicutes"(100);"Clostridia"(100);Clostridiales(100);Incertae_Sedis_XI(100);Peptoniphilus(100);	Incertae_Sedis_XI(100);Anaerococcus(100);	Incertae_Sedis_XI(100);Peptoniphilus(100);
0.06	25	70	Root(100);Bacteria(100);"Bacteroidetes"(97);"Bacteroidia"(59);"Bacteroidales"(59);unclassified(59);unclassified(59);	Root(100);Bacteria(100);"Actinobacteria"(100);Actinobacteria(100);Actinomycetales(100);unclassified(100);unclassified(100);	"Bacteroidia"(59);"Bacteroidales"(59);	Actinobacteria(100);Actinomycetales(100);
0.06	3	38	Root(100);Bacteria(100);"Firmicutes"(100);"Bacilli"(100);"Lactobacillales"(100);Lactobacillaceae(100);Lactobacillus(100);	Root(100);Bacteria(100);"Bacteroidetes"(100);"Bacteroidia"(100);"Bacteroidales"(100);"Porphyromonadaceae"(100);Parabacteroides(69);	Lactobacillaceae(100);Lactobacillus(100);	"Porphyromonadaceae"(100);Parabacteroides(69);
0.06	66	142	Root(100);Bacteria(100);"Firmicutes"(100);"Clostridia"(100);Clostridiales(100);Veillonellaceae(100);Dialister(100);	Root(100);Bacteria(100);"Firmicutes"(100);"Clostridia"(100);Clostridiales(100);Incertae_Sedis_XI(100);Anaerococcus(100);	Veillonellaceae(100);Dialister(100);	Incertae_Sedis_XI(100);Anaerococcus(100);
-0.06	64	31	Root(100);Bacteria(100);"Firmicutes"(100);"Clostridia"(100);Clostridiales(100);Incertae_Sedis_XI(100);Peptoniphilus(100);	Root(100);Bacteria(100);"Bacteroidetes"(100);"Bacteroidia"(100);"Bacteroidales"(100);Bacteroidaceae(100);Bacteroides(100);	Incertae_Sedis_XI(100);Peptoniphilus(100);	Bacteroidaceae(100);Bacteroides(100);
-0.06	394	13	Root(100);Bacteria(100);"Firmicutes"(100);"Clostridia"(100);Clostridiales(100);Incertae_Sedis_XI(100);Anaerococcus(100);	Root(100);Bacteria(100);"Firmicutes"(100);"Bacilli"(100);"Lactobacillales"(100);unclassified(98);unclassified(98);	Incertae_Sedis_XI(100);Anaerococcus(100);	"Bacilli"(100);"Lactobacillales"(100);
0.06	40	419	Root(100);Bacteria(100);"Proteobacteria"(100);Betaproteobacteria(100);Neisseriales(100);Neisseriaceae(100);unclassified(100);	Root(100);Bacteria(100);"Firmicutes"(100);"Bacilli"(100);Bacillales(100);"Staphylococcaceae"(100);Staphylococcus(99);	Neisseriales(100);Neisseriaceae(100);	"Staphylococcaceae"(100);Staphylococcus(99);
-0.06	2	58	Root(100);Bacteria(100);"Firmicutes"(100);"Bacilli"(100);"Lactobacillales"(100);Streptococcaceae(100);Streptococcus(100);	Root(100);Bacteria(100);"Proteobacteria"(100);Gammaproteobacteria(100);Pseudomonadales(100);Moraxellaceae(100);Acinetobacter(100);	Streptococcaceae(100);Streptococcus(100);	Moraxellaceae(100);Acinetobacter(100);
0.06	114	49	Root(100);Bacteria(100);"Bacteroidetes"(100);"Bacteroidia"(100);"Bacteroidales"(100);"Prevotellaceae"(100);Prevotella(100);	Root(100);Bacteria(100);"Proteobacteria"(100);Gammaproteobacteria(100);Pseudomonadales(100);Moraxellaceae(100);Moraxella(100);	"Prevotellaceae"(100);Prevotella(100);	Moraxellaceae(100);Moraxella(100);
0.06	86	59	Root(100);Bacteria(100);Cyanobacteria(100);Cyanobacteria(100);Chloroplast(100);Streptophyta(100);unclassified(100);	Root(100);Bacteria(100);"Bacteroidetes"(100);"Bacteroidia"(100);"Bacteroidales"(100);"Porphyromonadaceae"(100);Parabacteroides(100);	Chloroplast(100);Streptophyta(100);	"Porphyromonadaceae"(100);Parabacteroides(100);
-0.06	394	16	Root(100);Bacteria(100);"Firmicutes"(100);"Clostridia"(100);Clostridiales(100);Incertae_Sedis_XI(100);Anaerococcus(100);	Root(100);Bacteria(100);"Proteobacteria"(100);Gammaproteobacteria(100);Pasteurellales(100);Pasteurellaceae(100);unclassified(100);	Incertae_Sedis_XI(100);Anaerococcus(100);	Pasteurellales(100);Pasteurellaceae(100);
-0.06	11	59	Root(100);Bacteria(100);"Firmicutes"(100);"Bacilli"(100);Bacillales(100);"Staphylococcaceae"(100);Gemella(100);	Root(100);Bacteria(100);"Bacteroidetes"(100);"Bacteroidia"(100);"Bacteroidales"(100);"Porphyromonadaceae"(100);Parabacteroides(100);	"Staphylococcaceae"(100);Gemella(100);	"Porphyromonadaceae"(100);Parabacteroides(100);
0.06	114	3	Root(100);Bacteria(100);"Bacteroidetes"(100);"Bacteroidia"(100);"Bacteroidales"(100);"Prevotellaceae"(100);Prevotella(100);	Root(100);Bacteria(100);"Firmicutes"(100);"Bacilli"(100);"Lactobacillales"(100);Lactobacillaceae(100);Lactobacillus(100);	"Prevotellaceae"(100);Prevotella(100);	Lactobacillaceae(100);Lactobacillus(100);
-0.06	66	18	Root(100);Bacteria(100);"Firmicutes"(100);"Clostridia"(100);Clostridiales(100);Veillonellaceae(100);Dialister(100);	Root(100);Bacteria(100);"Actinobacteria"(100);Actinobacteria(100);Actinomycetales(100);Micrococcaceae(100);unclassified(97);	Veillonellaceae(100);Dialister(100);	Actinomycetales(100);Micrococcaceae(100);
-0.06	188	17	Root(100);Bacteria(100);"Actinobacteria"(100);Actinobacteria(100);Actinomycetales(100);Corynebacteriaceae(100);Corynebacterium(100);	Root(100);Bacteria(100);"Bacteroidetes"(100);"Bacteroidia"(100);"Bacteroidales"(100);Bacteroidaceae(100);Bacteroides(100);	Corynebacteriaceae(100);Corynebacterium(100);	Bacteroidaceae(100);Bacteroides(100);
0.06	40	70	Root(100);Bacteria(100);"Proteobacteria"(100);Betaproteobacteria(100);Neisseriales(100);Neisseriaceae(100);unclassified(100);	Root(100);Bacteria(100);"Actinobacteria"(100);Actinobacteria(100);Actinomycetales(100);unclassified(100);unclassified(100);	Neisseriales(100);Neisseriaceae(100);	Actinobacteria(100);Actinomycetales(100);
-0.06	335	62	Root(100);Bacteria(100);"Firmicutes"(100);"Clostridia"(100);Clostridiales(100);unclassified(99);unclassified(99);	Root(100);Bacteria(100);"Actinobacteria"(100);Actinobacteria(100);Actinomycetales(100);unclassified(99);unclassified(99);	"Clostridia"(100);Clostridiales(100);	Actinobacteria(100);Actinomycetales(100);
-0.06	6	62	Root(100);Bacteria(100);"Firmicutes"(100);"Bacilli"(100);"Lactobacillales"(100);Streptococcaceae(100);Streptococcus(100);	Root(100);Bacteria(100);"Actinobacteria"(100);Actinobacteria(100);Actinomycetales(100);unclassified(99);unclassified(99);	Streptococcaceae(100);Streptococcus(100);	Actinobacteria(100);Actinomycetales(100);
0.06	70	62	Root(100);Bacteria(100);"Actinobacteria"(100);Actinobacteria(100);Actinomycetales(100);unclassified(100);unclassified(100);	Root(100);Bacteria(100);"Actinobacteria"(100);Actinobacteria(100);Actinomycetales(100);unclassified(99);unclassified(99);	Actinobacteria(100);Actinomycetales(100);	Actinobacteria(100);Actinomycetales(100);
0.06	223	3	Root(100);Bacteria(100);"Firmicutes"(100);"Bacilli"(100);"Lactobacillales"(100);Streptococcaceae(100);Lactococcus(100);	Root(100);Bacteria(100);"Firmicutes"(100);"Bacilli"(100);"Lactobacillales"(100);Lactobacillaceae(100);Lactobacillus(100);	Streptococcaceae(100);Lactococcus(100);	Lactobacillaceae(100);Lactobacillus(100);
0.06	31	12	Root(100);Bacteria(100);"Bacteroidetes"(100);"Bacteroidia"(100);"Bacteroidales"(100);Bacteroidaceae(100);Bacteroides(100);	Root(100);Bacteria(100);"Actinobacteria"(100);Actinobacteria(100);Actinomycetales(100);Corynebacteriaceae(100);Corynebacterium(100);	Bacteroidaceae(100);Bacteroides(100);	Corynebacteriaceae(100);Corynebacterium(100);
-0.06	25	101	Root(100);Bacteria(100);"Bacteroidetes"(97);"Bacteroidia"(59);"Bacteroidales"(59);unclassified(59);unclassified(59);	Root(100);Bacteria(100);"Actinobacteria"(100);Actinobacteria(100);Actinomycetales(100);Corynebacteriaceae(100);Corynebacterium(100);	"Bacteroidia"(59);"Bacteroidales"(59);	Corynebacteriaceae(100);Corynebacterium(100);
-0.06	64	17	Root(100);Bacteria(100);"Firmicutes"(100);"Clostridia"(100);Clostridiales(100);Incertae_Sedis_XI(100);Peptoniphilus(100);	Root(100);Bacteria(100);"Bacteroidetes"(100);"Bacteroidia"(100);"Bacteroidales"(100);Bacteroidaceae(100);Bacteroides(100);	Incertae_Sedis_XI(100);Peptoniphilus(100);	Bacteroidaceae(100);Bacteroides(100);
0.06	42	123	Root(100);Bacteria(100);"Firmicutes"(100);"Clostridia"(100);Clostridiales(100);"Ruminococcaceae"(100);unclassified(100);	Root(100);Bacteria(100);"Firmicutes"(100);"Clostridia"(100);Clostridiales(100);unclassified(99);unclassified(99);	Clostridiales(100);"Ruminococcaceae"(100);	"Clostridia"(100);Clostridiales(100);
0.06	394	17	Root(100);Bacteria(100);"Firmicutes"(100);"Clostridia"(100);Clostridiales(100);Incertae_Sedis_XI(100);Anaerococcus(100);	Root(100);Bacteria(100);"Bacteroidetes"(100);"Bacteroidia"(100);"Bacteroidales"(100);Bacteroidaceae(100);Bacteroides(100);	Incertae_Sedis_XI(100);Anaerococcus(100);	Bacteroidaceae(100);Bacteroides(100);
-0.06	142	18	Root(100);Bacteria(100);"Firmicutes"(100);"Clostridia"(100);Clostridiales(100);Incertae_Sedis_XI(100);Anaerococcus(100);	Root(100);Bacteria(100);"Actinobacteria"(100);Actinobacteria(100);Actinomycetales(100);Micrococcaceae(100);unclassified(97);	Incertae_Sedis_XI(100);Anaerococcus(100);	Actinomycetales(100);Micrococcaceae(100);
0.06	42	226	Root(100);Bacteria(100);"Firmicutes"(100);"Clostridia"(100);Clostridiales(100);"Ruminococcaceae"(100);unclassified(100);	Root(100);Bacteria(100);"Firmicutes"(100);"Clostridia"(100);Clostridiales(100);"Peptostreptococcaceae"(100);Sporacetigenium(100);	Clostridiales(100);"Ruminococcaceae"(100);	"Peptostreptococcaceae"(100);Sporacetigenium(100);
-0.06	142	111	Root(100);Bacteria(100);"Firmicutes"(100);"Clostridia"(100);Clostridiales(100);Incertae_Sedis_XI(100);Anaerococcus(100);	Root(100);Bacteria(100);"Proteobacteria"(100);Gammaproteobacteria(100);"Enterobacteriales"(100);Enterobacteriaceae(100);unclassified(87);	Incertae_Sedis_XI(100);Anaerococcus(100);	"Enterobacteriales"(100);Enterobacteriaceae(100);
-0.06	42	10	Root(100);Bacteria(100);"Firmicutes"(100);"Clostridia"(100);Clostridiales(100);"Ruminococcaceae"(100);unclassified(100);	Root(100);Bacteria(100);"Bacteroidetes"(100);"Bacteroidia"(100);"Bacteroidales"(100);"Prevotellaceae"(100);Prevotella(100);	Clostridiales(100);"Ruminococcaceae"(100);	"Prevotellaceae"(100);Prevotella(100);
0.06	176	103	Root(100);Bacteria(100);"Firmicutes"(100);"Clostridia"(100);Clostridiales(100);Incertae_Sedis_XI(100);Anaerococcus(100);	Root(100);Bacteria(100);"Firmicutes"(100);"Clostridia"(100);Clostridiales(100);Incertae_Sedis_XI(100);Finegoldia(100);	Incertae_Sedis_XI(100);Anaerococcus(100);	Incertae_Sedis_XI(100);Finegoldia(100);
0.06	27	9	Root(100);Bacteria(100);"Bacteroidetes"(100);"Bacteroidia"(100);"Bacteroidales"(100);Bacteroidaceae(100);Bacteroides(100);	Root(100);Bacteria(100);"Fusobacteria"(100);"Fusobacteria"(100);"Fusobacteriales"(100);"Fusobacteriaceae"(100);Fusobacterium(100);	Bacteroidaceae(100);Bacteroides(100);	"Fusobacteriaceae"(100);Fusobacterium(100);
0.06	142	38	Root(100);Bacteria(100);"Firmicutes"(100);"Clostridia"(100);Clostridiales(100);Incertae_Sedis_XI(100);Anaerococcus(100);	Root(100);Bacteria(100);"Bacteroidetes"(100);"Bacteroidia"(100);"Bacteroidales"(100);"Porphyromonadaceae"(100);Parabacteroides(69);	Incertae_Sedis_XI(100);Anaerococcus(100);	"Porphyromonadaceae"(100);Parabacteroides(69);
0.06	131	1	Root(100);Bacteria(100);"Proteobacteria"(100);Betaproteobacteria(100);Burkholderiales(100);Comamonadaceae(99);Roseateles(99);	Root(100);Bacteria(100);"Actinobacteria"(100);Actinobacteria(100);Actinomycetales(100);Propionibacteriaceae(100);Propionibacterium(100);	Comamonadaceae(99);Roseateles(99);	Propionibacteriaceae(100);Propionibacterium(100);
0.06	394	176	Root(100);Bacteria(100);"Firmicutes"(100);"Clostridia"(100);Clostridiales(100);Incertae_Sedis_XI(100);Anaerococcus(100);	Root(100);Bacteria(100);"Firmicutes"(100);"Clostridia"(100);Clostridiales(100);Incertae_Sedis_XI(100);Anaerococcus(100);	Incertae_Sedis_XI(100);Anaerococcus(100);	Incertae_Sedis_XI(100);Anaerococcus(100);
0.06	11	38	Root(100);Bacteria(100);"Firmicutes"(100);"Bacilli"(100);Bacillales(100);"Staphylococcaceae"(100);Gemella(100);	Root(100);Bacteria(100);"Bacteroidetes"(100);"Bacteroidia"(100);"Bacteroidales"(100);"Porphyromonadaceae"(100);Parabacteroides(69);	"Staphylococcaceae"(100);Gemella(100);	"Porphyromonadaceae"(100);Parabacteroides(69);
0.06	394	42	Root(100);Bacteria(100);"Firmicutes"(100);"Clostridia"(100);Clostridiales(100);Incertae_Sedis_XI(100);Anaerococcus(100);	Root(100);Bacteria(100);"Firmicutes"(100);"Clostridia"(100);Clostridiales(100);"Ruminococcaceae"(100);unclassified(100);	Incertae_Sedis_XI(100);Anaerococcus(100);	Clostridiales(100);"Ruminococcaceae"(100);
-0.06	335	2	Root(100);Bacteria(100);"Firmicutes"(100);"Clostridia"(100);Clostridiales(100);unclassified(99);unclassified(99);	Root(100);Bacteria(100);"Firmicutes"(100);"Bacilli"(100);"Lactobacillales"(100);Streptococcaceae(100);Streptococcus(100);	"Clostridia"(100);Clostridiales(100);	Streptococcaceae(100);Streptococcus(100);
0.06	25	10	Root(100);Bacteria(100);"Bacteroidetes"(97);"Bacteroidia"(59);"Bacteroidales"(59);unclassified(59);unclassified(59);	Root(100);Bacteria(100);"Bacteroidetes"(100);"Bacteroidia"(100);"Bacteroidales"(100);"Prevotellaceae"(100);Prevotella(100);	"Bacteroidia"(59);"Bacteroidales"(59);	"Prevotellaceae"(100);Prevotella(100);
-0.06	11	419	Root(100);Bacteria(100);"Firmicutes"(100);"Bacilli"(100);Bacillales(100);"Staphylococcaceae"(100);Gemella(100);	Root(100);Bacteria(100);"Firmicutes"(100);"Bacilli"(100);Bacillales(100);"Staphylococcaceae"(100);Staphylococcus(99);	"Staphylococcaceae"(100);Gemella(100);	"Staphylococcaceae"(100);Staphylococcus(99);
0.06	58	419	Root(100);Bacteria(100);"Proteobacteria"(100);Gammaproteobacteria(100);Pseudomonadales(100);Moraxellaceae(100);Acinetobacter(100);	Root(100);Bacteria(100);"Firmicutes"(100);"Bacilli"(100);Bacillales(100);"Staphylococcaceae"(100);Staphylococcus(99);	Moraxellaceae(100);Acinetobacter(100);	"Staphylococcaceae"(100);Staphylococcus(99);
-0.06	114	91	Root(100);Bacteria(100);"Bacteroidetes"(100);"Bacteroidia"(100);"Bacteroidales"(100);"Prevotellaceae"(100);Prevotella(100);	Root(100);Bacteria(100);"Actinobacteria"(100);Actinobacteria(100);Actinomycetales(100);Corynebacteriaceae(100);Corynebacterium(100);	"Prevotellaceae"(100);Prevotella(100);	Corynebacteriaceae(100);Corynebacterium(100);
-0.06	169	226	Root(100);Bacteria(100);"Proteobacteria"(100);Epsilonproteobacteria(100);Campylobacterales(100);Campylobacteraceae(100);Campylobacter(100);	Root(100);Bacteria(100);"Firmicutes"(100);"Clostridia"(100);Clostridiales(100);"Peptostreptococcaceae"(100);Sporacetigenium(100);	Campylobacteraceae(100);Campylobacter(100);	"Peptostreptococcaceae"(100);Sporacetigenium(100);
-0.06	38	62	Root(100);Bacteria(100);"Bacteroidetes"(100);"Bacteroidia"(100);"Bacteroidales"(100);"Porphyromonadaceae"(100);Parabacteroides(69);	Root(100);Bacteria(100);"Actinobacteria"(100);Actinobacteria(100);Actinomycetales(100);unclassified(99);unclassified(99);	"Porphyromonadaceae"(100);Parabacteroides(69);	Actinobacteria(100);Actinomycetales(100);
-0.06	11	17	Root(100);Bacteria(100);"Firmicutes"(100);"Bacilli"(100);Bacillales(100);"Staphylococcaceae"(100);Gemella(100);	Root(100);Bacteria(100);"Bacteroidetes"(100);"Bacteroidia"(100);"Bacteroidales"(100);Bacteroidaceae(100);Bacteroides(100);	"Staphylococcaceae"(100);Gemella(100);	Bacteroidaceae(100);Bacteroides(100);
-0.06	91	17	Root(100);Bacteria(100);"Actinobacteria"(100);Actinobacteria(100);Actinomycetales(100);Corynebacteriaceae(100);Corynebacterium(100);	Root(100);Bacteria(100);"Bacteroidetes"(100);"Bacteroidia"(100);"Bacteroidales"(100);Bacteroidaceae(100);Bacteroides(100);	Corynebacteriaceae(100);Corynebacterium(100);	Bacteroidaceae(100);Bacteroides(100);
0.06	123	353	Root(100);Bacteria(100);"Firmicutes"(100);"Clostridia"(100);Clostridiales(100);unclassified(99);unclassified(99);	Root(100);Bacteria(100);"Bacteroidetes"(100);"Bacteroidia"(100);"Bacteroidales"(100);"Porphyromonadaceae"(100);Porphyromonas(100);	"Clostridia"(100);Clostridiales(100);	"Porphyromonadaceae"(100);Porphyromonas(100);
0.05	27	111	Root(100);Bacteria(100);"Bacteroidetes"(100);"Bacteroidia"(100);"Bacteroidales"(100);Bacteroidaceae(100);Bacteroides(100);	Root(100);Bacteria(100);"Proteobacteria"(100);Gammaproteobacteria(100);"Enterobacteriales"(100);Enterobacteriaceae(100);unclassified(87);	Bacteroidaceae(100);Bacteroides(100);	"Enterobacteriales"(100);Enterobacteriaceae(100);
0.05	188	18	Root(100);Bacteria(100);"Actinobacteria"(100);Actinobacteria(100);Actinomycetales(100);Corynebacteriaceae(100);Corynebacterium(100);	Root(100);Bacteria(100);"Actinobacteria"(100);Actinobacteria(100);Actinomycetales(100);Micrococcaceae(100);unclassified(97);	Corynebacteriaceae(100);Corynebacterium(100);	Actinomycetales(100);Micrococcaceae(100);
-0.05	176	223	Root(100);Bacteria(100);"Firmicutes"(100);"Clostridia"(100);Clostridiales(100);Incertae_Sedis_XI(100);Anaerococcus(100);	Root(100);Bacteria(100);"Firmicutes"(100);"Bacilli"(100);"Lactobacillales"(100);Streptococcaceae(100);Lactococcus(100);	Incertae_Sedis_XI(100);Anaerococcus(100);	Streptococcaceae(100);Lactococcus(100);
0.05	86	3	Root(100);Bacteria(100);Cyanobacteria(100);Cyanobacteria(100);Chloroplast(100);Streptophyta(100);unclassified(100);	Root(100);Bacteria(100);"Firmicutes"(100);"Bacilli"(100);"Lactobacillales"(100);Lactobacillaceae(100);Lactobacillus(100);	Chloroplast(100);Streptophyta(100);	Lactobacillaceae(100);Lactobacillus(100);
0.05	85	223	Root(100);Bacteria(100);"Proteobacteria"(100);Betaproteobacteria(100);Neisseriales(100);Neisseriaceae(100);unclassified(100);	Root(100);Bacteria(100);"Firmicutes"(100);"Bacilli"(100);"Lactobacillales"(100);Streptococcaceae(100);Lactococcus(100);	Neisseriales(100);Neisseriaceae(100);	Streptococcaceae(100);Lactococcus(100);
0.05	5	31	Root(100);Bacteria(100);"Firmicutes"(100);"Bacilli"(100);Bacillales(100);"Staphylococcaceae"(99);Staphylococcus(99);	Root(100);Bacteria(100);"Bacteroidetes"(100);"Bacteroidia"(100);"Bacteroidales"(100);Bacteroidaceae(100);Bacteroides(100);	"Staphylococcaceae"(99);Staphylococcus(99);	Bacteroidaceae(100);Bacteroides(100);
0.05	66	123	Root(100);Bacteria(100);"Firmicutes"(100);"Clostridia"(100);Clostridiales(100);Veillonellaceae(100);Dialister(100);	Root(100);Bacteria(100);"Firmicutes"(100);"Clostridia"(100);Clostridiales(100);unclassified(99);unclassified(99);	Veillonellaceae(100);Dialister(100);	"Clostridia"(100);Clostridiales(100);
-0.05	40	2	Root(100);Bacteria(100);"Proteobacteria"(100);Betaproteobacteria(100);Neisseriales(100);Neisseriaceae(100);unclassified(100);	Root(100);Bacteria(100);"Firmicutes"(100);"Bacilli"(100);"Lactobacillales"(100);Streptococcaceae(100);Streptococcus(100);	Neisseriales(100);Neisseriaceae(100);	Streptococcaceae(100);Streptococcus(100);
-0.05	9	353	Root(100);Bacteria(100);"Fusobacteria"(100);"Fusobacteria"(100);"Fusobacteriales"(100);"Fusobacteriaceae"(100);Fusobacterium(100);	Root(100);Bacteria(100);"Bacteroidetes"(100);"Bacteroidia"(100);"Bacteroidales"(100);"Porphyromonadaceae"(100);Porphyromonas(100);	"Fusobacteriaceae"(100);Fusobacterium(100);	"Porphyromonadaceae"(100);Porphyromonas(100);
-0.05	11	62	Root(100);Bacteria(100);"Firmicutes"(100);"Bacilli"(100);Bacillales(100);"Staphylococcaceae"(100);Gemella(100);	Root(100);Bacteria(100);"Actinobacteria"(100);Actinobacteria(100);Actinomycetales(100);unclassified(99);unclassified(99);	"Staphylococcaceae"(100);Gemella(100);	Actinobacteria(100);Actinomycetales(100);
-0.05	6	123	Root(100);Bacteria(100);"Firmicutes"(100);"Bacilli"(100);"Lactobacillales"(100);Streptococcaceae(100);Streptococcus(100);	Root(100);Bacteria(100);"Firmicutes"(100);"Clostridia"(100);Clostridiales(100);unclassified(99);unclassified(99);	Streptococcaceae(100);Streptococcus(100);	"Clostridia"(100);Clostridiales(100);
0.05	58	38	Root(100);Bacteria(100);"Proteobacteria"(100);Gammaproteobacteria(100);Pseudomonadales(100);Moraxellaceae(100);Acinetobacter(100);	Root(100);Bacteria(100);"Bacteroidetes"(100);"Bacteroidia"(100);"Bacteroidales"(100);"Porphyromonadaceae"(100);Parabacteroides(69);	Moraxellaceae(100);Acinetobacter(100);	"Porphyromonadaceae"(100);Parabacteroides(69);
0.05	1	6	Root(100);Bacteria(100);"Actinobacteria"(100);Actinobacteria(100);Actinomycetales(100);Propionibacteriaceae(100);Propionibacterium(100);	Root(100);Bacteria(100);"Firmicutes"(100);"Bacilli"(100);"Lactobacillales"(100);Streptococcaceae(100);Streptococcus(100);	Propionibacteriaceae(100);Propionibacterium(100);	Streptococcaceae(100);Streptococcus(100);
-0.05	49	4	Root(100);Bacteria(100);"Proteobacteria"(100);Gammaproteobacteria(100);Pseudomonadales(100);Moraxellaceae(100);Moraxella(100);	Root(100);Bacteria(100);"Firmicutes"(100);"Clostridia"(100);Clostridiales(100);Veillonellaceae(100);Veillonella(95);	Moraxellaceae(100);Moraxella(100);	Veillonellaceae(100);Veillonella(95);
0.05	226	62	Root(100);Bacteria(100);"Firmicutes"(100);"Clostridia"(100);Clostridiales(100);"Peptostreptococcaceae"(100);Sporacetigenium(100);	Root(100);Bacteria(100);"Actinobacteria"(100);Actinobacteria(100);Actinomycetales(100);unclassified(99);unclassified(99);	"Peptostreptococcaceae"(100);Sporacetigenium(100);	Actinobacteria(100);Actinomycetales(100);
0.05	21	49	Root(100);Bacteria(100);"Proteobacteria"(100);Betaproteobacteria(100);Neisseriales(100);Neisseriaceae(100);Neisseria(69);	Root(100);Bacteria(100);"Proteobacteria"(100);Gammaproteobacteria(100);Pseudomonadales(100);Moraxellaceae(100);Moraxella(100);	Neisseriaceae(100);Neisseria(69);	Moraxellaceae(100);Moraxella(100);
0.05	66	86	Root(100);Bacteria(100);"Firmicutes"(100);"Clostridia"(100);Clostridiales(100);Veillonellaceae(100);Dialister(100);	Root(100);Bacteria(100);Cyanobacteria(100);Cyanobacteria(100);Chloroplast(100);Streptophyta(100);unclassified(100);	Veillonellaceae(100);Dialister(100);	Chloroplast(100);Streptophyta(100);
-0.05	21	419	Root(100);Bacteria(100);"Proteobacteria"(100);Betaproteobacteria(100);Neisseriales(100);Neisseriaceae(100);Neisseria(69);	Root(100);Bacteria(100);"Firmicutes"(100);"Bacilli"(100);Bacillales(100);"Staphylococcaceae"(100);Staphylococcus(99);	Neisseriaceae(100);Neisseria(69);	"Staphylococcaceae"(100);Staphylococcus(99);
0.05	13	14	Root(100);Bacteria(100);"Firmicutes"(100);"Bacilli"(100);"Lactobacillales"(100);unclassified(98);unclassified(98);	Root(100);Bacteria(100);"Actinobacteria"(100);Actinobacteria(100);Actinomycetales(100);Actinomycetaceae(100);Actinomyces(100);	"Bacilli"(100);"Lactobacillales"(100);	Actinomycetaceae(100);Actinomyces(100);
0.05	335	188	Root(100);Bacteria(100);"Firmicutes"(100);"Clostridia"(100);Clostridiales(100);unclassified(99);unclassified(99);	Root(100);Bacteria(100);"Actinobacteria"(100);Actinobacteria(100);Actinomycetales(100);Corynebacteriaceae(100);Corynebacterium(100);	"Clostridia"(100);Clostridiales(100);	Corynebacteriaceae(100);Corynebacterium(100);
0.05	40	3	Root(100);Bacteria(100);"Proteobacteria"(100);Betaproteobacteria(100);Neisseriales(100);Neisseriaceae(100);unclassified(100);	Root(100);Bacteria(100);"Firmicutes"(100);"Bacilli"(100);"Lactobacillales"(100);Lactobacillaceae(100);Lactobacillus(100);	Neisseriales(100);Neisseriaceae(100);	Lactobacillaceae(100);Lactobacillus(100);
0.05	176	91	Root(100);Bacteria(100);"Firmicutes"(100);"Clostridia"(100);Clostridiales(100);Incertae_Sedis_XI(100);Anaerococcus(100);	Root(100);Bacteria(100);"Actinobacteria"(100);Actinobacteria(100);Actinomycetales(100);Corynebacteriaceae(100);Corynebacterium(100);	Incertae_Sedis_XI(100);Anaerococcus(100);	Corynebacteriaceae(100);Corynebacterium(100);
-0.05	131	2	Root(100);Bacteria(100);"Proteobacteria"(100);Betaproteobacteria(100);Burkholderiales(100);Comamonadaceae(99);Roseateles(99);	Root(100);Bacteria(100);"Firmicutes"(100);"Bacilli"(100);"Lactobacillales"(100);Streptococcaceae(100);Streptococcus(100);	Comamonadaceae(99);Roseateles(99);	Streptococcaceae(100);Streptococcus(100);
-0.05	85	40	Root(100);Bacteria(100);"Proteobacteria"(100);Betaproteobacteria(100);Neisseriales(100);Neisseriaceae(100);unclassified(100);	Root(100);Bacteria(100);"Proteobacteria"(100);Betaproteobacteria(100);Neisseriales(100);Neisseriaceae(100);unclassified(100);	Neisseriales(100);Neisseriaceae(100);	Neisseriales(100);Neisseriaceae(100);
-0.05	7	31	Root(100);Bacteria(100);"Bacteroidetes"(100);"Bacteroidia"(100);"Bacteroidales"(100);"Porphyromonadaceae"(100);Porphyromonas(100);	Root(100);Bacteria(100);"Bacteroidetes"(100);"Bacteroidia"(100);"Bacteroidales"(100);Bacteroidaceae(100);Bacteroides(100);	"Porphyromonadaceae"(100);Porphyromonas(100);	Bacteroidaceae(100);Bacteroides(100);
-0.05	188	169	Root(100);Bacteria(100);"Actinobacteria"(100);Actinobacteria(100);Actinomycetales(100);Corynebacteriaceae(100);Corynebacterium(100);	Root(100);Bacteria(100);"Proteobacteria"(100);Epsilonproteobacteria(100);Campylobacterales(100);Campylobacteraceae(100);Campylobacter(100);	Corynebacteriaceae(100);Corynebacterium(100);	Campylobacteraceae(100);Campylobacter(100);
-0.05	137	25	Root(100);Bacteria(100);"Proteobacteria"(100);Betaproteobacteria(100);Neisseriales(100);Neisseriaceae(100);Stenoxybacter(69);	Root(100);Bacteria(100);"Bacteroidetes"(97);"Bacteroidia"(59);"Bacteroidales"(59);unclassified(59);unclassified(59);	Neisseriaceae(100);Stenoxybacter(69);	"Bacteroidia"(59);"Bacteroidales"(59);
-0.05	169	17	Root(100);Bacteria(100);"Proteobacteria"(100);Epsilonproteobacteria(100);Campylobacterales(100);Campylobacteraceae(100);Campylobacter(100);	Root(100);Bacteria(100);"Bacteroidetes"(100);"Bacteroidia"(100);"Bacteroidales"(100);Bacteroidaceae(100);Bacteroides(100);	Campylobacteraceae(100);Campylobacter(100);	Bacteroidaceae(100);Bacteroides(100);
-0.05	85	6	Root(100);Bacteria(100);"Proteobacteria"(100);Betaproteobacteria(100);Neisseriales(100);Neisseriaceae(100);unclassified(100);	Root(100);Bacteria(100);"Firmicutes"(100);"Bacilli"(100);"Lactobacillales"(100);Streptococcaceae(100);Streptococcus(100);	Neisseriales(100);Neisseriaceae(100);	Streptococcaceae(100);Streptococcus(100);
0.05	6	19	Root(100);Bacteria(100);"Firmicutes"(100);"Bacilli"(100);"Lactobacillales"(100);Streptococcaceae(100);Streptococcus(100);	Root(100);Bacteria(100);"Proteobacteria"(100);Gammaproteobacteria(100);Pasteurellales(100);Pasteurellaceae(100);unclassified(100);	Streptococcaceae(100);Streptococcus(100);	Pasteurellales(100);Pasteurellaceae(100);
0.05	27	10	Root(100);Bacteria(100);"Bacteroidetes"(100);"Bacteroidia"(100);"Bacteroidales"(100);Bacteroidaceae(100);Bacteroides(100);	Root(100);Bacteria(100);"Bacteroidetes"(100);"Bacteroidia"(100);"Bacteroidales"(100);"Prevotellaceae"(100);Prevotella(100);	Bacteroidaceae(100);Bacteroides(100);	"Prevotellaceae"(100);Prevotella(100);
-0.05	123	13	Root(100);Bacteria(100);"Firmicutes"(100);"Clostridia"(100);Clostridiales(100);unclassified(99);unclassified(99);	Root(100);Bacteria(100);"Firmicutes"(100);"Bacilli"(100);"Lactobacillales"(100);unclassified(98);unclassified(98);	"Clostridia"(100);Clostridiales(100);	"Bacilli"(100);"Lactobacillales"(100);
-0.05	101	10	Root(100);Bacteria(100);"Actinobacteria"(100);Actinobacteria(100);Actinomycetales(100);Corynebacteriaceae(100);Corynebacterium(100);	Root(100);Bacteria(100);"Bacteroidetes"(100);"Bacteroidia"(100);"Bacteroidales"(100);"Prevotellaceae"(100);Prevotella(100);	Corynebacteriaceae(100);Corynebacterium(100);	"Prevotellaceae"(100);Prevotella(100);
-0.05	123	101	Root(100);Bacteria(100);"Firmicutes"(100);"Clostridia"(100);Clostridiales(100);unclassified(99);unclassified(99);	Root(100);Bacteria(100);"Actinobacteria"(100);Actinobacteria(100);Actinomycetales(100);Corynebacteriaceae(100);Corynebacterium(100);	"Clostridia"(100);Clostridiales(100);	Corynebacteriaceae(100);Corynebacterium(100);
0.05	64	13	Root(100);Bacteria(100);"Firmicutes"(100);"Clostridia"(100);Clostridiales(100);Incertae_Sedis_XI(100);Peptoniphilus(100);	Root(100);Bacteria(100);"Firmicutes"(100);"Bacilli"(100);"Lactobacillales"(100);unclassified(98);unclassified(98);	Incertae_Sedis_XI(100);Peptoniphilus(100);	"Bacilli"(100);"Lactobacillales"(100);
-0.05	27	1	Root(100);Bacteria(100);"Bacteroidetes"(100);"Bacteroidia"(100);"Bacteroidales"(100);Bacteroidaceae(100);Bacteroides(100);	Root(100);Bacteria(100);"Actinobacteria"(100);Actinobacteria(100);Actinomycetales(100);Propionibacteriaceae(100);Propionibacterium(100);	Bacteroidaceae(100);Bacteroides(100);	Propionibacteriaceae(100);Propionibacterium(100);
0.05	27	3	Root(100);Bacteria(100);"Bacteroidetes"(100);"Bacteroidia"(100);"Bacteroidales"(100);Bacteroidaceae(100);Bacteroides(100);	Root(100);Bacteria(100);"Firmicutes"(100);"Bacilli"(100);"Lactobacillales"(100);Lactobacillaceae(100);Lactobacillus(100);	Bacteroidaceae(100);Bacteroides(100);	Lactobacillaceae(100);Lactobacillus(100);
-0.05	40	18	Root(100);Bacteria(100);"Proteobacteria"(100);Betaproteobacteria(100);Neisseriales(100);Neisseriaceae(100);unclassified(100);	Root(100);Bacteria(100);"Actinobacteria"(100);Actinobacteria(100);Actinomycetales(100);Micrococcaceae(100);unclassified(97);	Neisseriales(100);Neisseriaceae(100);	Actinomycetales(100);Micrococcaceae(100);
0.05	1	419	Root(100);Bacteria(100);"Actinobacteria"(100);Actinobacteria(100);Actinomycetales(100);Propionibacteriaceae(100);Propionibacterium(100);	Root(100);Bacteria(100);"Firmicutes"(100);"Bacilli"(100);Bacillales(100);"Staphylococcaceae"(100);Staphylococcus(99);	Propionibacteriaceae(100);Propionibacterium(100);	"Staphylococcaceae"(100);Staphylococcus(99);
-0.05	43	17	Root(100);Bacteria(100);"Firmicutes"(100);"Clostridia"(100);Clostridiales(100);Incertae_Sedis_XI(100);Anaerococcus(100);	Root(100);Bacteria(100);"Bacteroidetes"(100);"Bacteroidia"(100);"Bacteroidales"(100);Bacteroidaceae(100);Bacteroides(100);	Incertae_Sedis_XI(100);Anaerococcus(100);	Bacteroidaceae(100);Bacteroides(100);
-0.05	7	101	Root(100);Bacteria(100);"Bacteroidetes"(100);"Bacteroidia"(100);"Bacteroidales"(100);"Porphyromonadaceae"(100);Porphyromonas(100);	Root(100);Bacteria(100);"Actinobacteria"(100);Actinobacteria(100);Actinomycetales(100);Corynebacteriaceae(100);Corynebacterium(100);	"Porphyromonadaceae"(100);Porphyromonas(100);	Corynebacteriaceae(100);Corynebacterium(100);
0.05	394	27	Root(100);Bacteria(100);"Firmicutes"(100);"Clostridia"(100);Clostridiales(100);Incertae_Sedis_XI(100);Anaerococcus(100);	Root(100);Bacteria(100);"Bacteroidetes"(100);"Bacteroidia"(100);"Bacteroidales"(100);Bacteroidaceae(100);Bacteroides(100);	Incertae_Sedis_XI(100);Anaerococcus(100);	Bacteroidaceae(100);Bacteroides(100);
-0.05	6	188	Root(100);Bacteria(100);"Firmicutes"(100);"Bacilli"(100);"Lactobacillales"(100);Streptococcaceae(100);Streptococcus(100);	Root(100);Bacteria(100);"Actinobacteria"(100);Actinobacteria(100);Actinomycetales(100);Corynebacteriaceae(100);Corynebacterium(100);	Streptococcaceae(100);Streptococcus(100);	Corynebacteriaceae(100);Corynebacterium(100);
-0.05	42	69	Root(100);Bacteria(100);"Firmicutes"(100);"Clostridia"(100);Clostridiales(100);"Ruminococcaceae"(100);unclassified(100);	Root(100);Bacteria(100);"Firmicutes"(100);"Bacilli"(100);"Lactobacillales"(100);"Carnobacteriaceae"(100);Dolosigranulum(100);	Clostridiales(100);"Ruminococcaceae"(100);	"Carnobacteriaceae"(100);Dolosigranulum(100);
-0.05	142	14	Root(100);Bacteria(100);"Firmicutes"(100);"Clostridia"(100);Clostridiales(100);Incertae_Sedis_XI(100);Anaerococcus(100);	Root(100);Bacteria(100);"Actinobacteria"(100);Actinobacteria(100);Actinomycetales(100);Actinomycetaceae(100);Actinomyces(100);	Incertae_Sedis_XI(100);Anaerococcus(100);	Actinomycetaceae(100);Actinomyces(100);
0.05	335	1	Root(100);Bacteria(100);"Firmicutes"(100);"Clostridia"(100);Clostridiales(100);unclassified(99);unclassified(99);	Root(100);Bacteria(100);"Actinobacteria"(100);Actinobacteria(100);Actinomycetales(100);Propionibacteriaceae(100);Propionibacterium(100);	"Clostridia"(100);Clostridiales(100);	Propionibacteriaceae(100);Propionibacterium(100);
0.05	25	17	Root(100);Bacteria(100);"Bacteroidetes"(97);"Bacteroidia"(59);"Bacteroidales"(59);unclassified(59);unclassified(59);	Root(100);Bacteria(100);"Bacteroidetes"(100);"Bacteroidia"(100);"Bacteroidales"(100);Bacteroidaceae(100);Bacteroides(100);	"Bacteroidia"(59);"Bacteroidales"(59);	Bacteroidaceae(100);Bacteroides(100);
0.05	394	111	Root(100);Bacteria(100);"Firmicutes"(100);"Clostridia"(100);Clostridiales(100);Incertae_Sedis_XI(100);Anaerococcus(100);	Root(100);Bacteria(100);"Proteobacteria"(100);Gammaproteobacteria(100);"Enterobacteriales"(100);Enterobacteriaceae(100);unclassified(87);	Incertae_Sedis_XI(100);Anaerococcus(100);	"Enterobacteriales"(100);Enterobacteriaceae(100);
0.05	223	5	Root(100);Bacteria(100);"Firmicutes"(100);"Bacilli"(100);"Lactobacillales"(100);Streptococcaceae(100);Lactococcus(100);	Root(100);Bacteria(100);"Firmicutes"(100);"Bacilli"(100);Bacillales(100);"Staphylococcaceae"(99);Staphylococcus(99);	Streptococcaceae(100);Lactococcus(100);	"Staphylococcaceae"(99);Staphylococcus(99);
0.05	394	58	Root(100);Bacteria(100);"Firmicutes"(100);"Clostridia"(100);Clostridiales(100);Incertae_Sedis_XI(100);Anaerococcus(100);	Root(100);Bacteria(100);"Proteobacteria"(100);Gammaproteobacteria(100);Pseudomonadales(100);Moraxellaceae(100);Acinetobacter(100);	Incertae_Sedis_XI(100);Anaerococcus(100);	Moraxellaceae(100);Acinetobacter(100);
0.05	335	101	Root(100);Bacteria(100);"Firmicutes"(100);"Clostridia"(100);Clostridiales(100);unclassified(99);unclassified(99);	Root(100);Bacteria(100);"Actinobacteria"(100);Actinobacteria(100);Actinomycetales(100);Corynebacteriaceae(100);Corynebacterium(100);	"Clostridia"(100);Clostridiales(100);	Corynebacteriaceae(100);Corynebacterium(100);
-0.05	42	5	Root(100);Bacteria(100);"Firmicutes"(100);"Clostridia"(100);Clostridiales(100);"Ruminococcaceae"(100);unclassified(100);	Root(100);Bacteria(100);"Firmicutes"(100);"Bacilli"(100);Bacillales(100);"Staphylococcaceae"(99);Staphylococcus(99);	Clostridiales(100);"Ruminococcaceae"(100);	"Staphylococcaceae"(99);Staphylococcus(99);
0.05	85	419	Root(100);Bacteria(100);"Proteobacteria"(100);Betaproteobacteria(100);Neisseriales(100);Neisseriaceae(100);unclassified(100);	Root(100);Bacteria(100);"Firmicutes"(100);"Bacilli"(100);Bacillales(100);"Staphylococcaceae"(100);Staphylococcus(99);	Neisseriales(100);Neisseriaceae(100);	"Staphylococcaceae"(100);Staphylococcus(99);
-0.05	353	12	Root(100);Bacteria(100);"Bacteroidetes"(100);"Bacteroidia"(100);"Bacteroidales"(100);"Porphyromonadaceae"(100);Porphyromonas(100);	Root(100);Bacteria(100);"Actinobacteria"(100);Actinobacteria(100);Actinomycetales(100);Corynebacteriaceae(100);Corynebacterium(100);	"Porphyromonadaceae"(100);Porphyromonas(100);	Corynebacteriaceae(100);Corynebacterium(100);
-0.05	169	13	Root(100);Bacteria(100);"Proteobacteria"(100);Epsilonproteobacteria(100);Campylobacterales(100);Campylobacteraceae(100);Campylobacter(100);	Root(100);Bacteria(100);"Firmicutes"(100);"Bacilli"(100);"Lactobacillales"(100);unclassified(98);unclassified(98);	Campylobacteraceae(100);Campylobacter(100);	"Bacilli"(100);"Lactobacillales"(100);
-0.05	142	59	Root(100);Bacteria(100);"Firmicutes"(100);"Clostridia"(100);Clostridiales(100);Incertae_Sedis_XI(100);Anaerococcus(100);	Root(100);Bacteria(100);"Bacteroidetes"(100);"Bacteroidia"(100);"Bacteroidales"(100);"Porphyromonadaceae"(100);Parabacteroides(100);	Incertae_Sedis_XI(100);Anaerococcus(100);	"Porphyromonadaceae"(100);Parabacteroides(100);
0.05	5	70	Root(100);Bacteria(100);"Firmicutes"(100);"Bacilli"(100);Bacillales(100);"Staphylococcaceae"(99);Staphylococcus(99);	Root(100);Bacteria(100);"Actinobacteria"(100);Actinobacteria(100);Actinomycetales(100);unclassified(100);unclassified(100);	"Staphylococcaceae"(99);Staphylococcus(99);	Actinobacteria(100);Actinomycetales(100);
0.05	3	353	Root(100);Bacteria(100);"Firmicutes"(100);"Bacilli"(100);"Lactobacillales"(100);Lactobacillaceae(100);Lactobacillus(100);	Root(100);Bacteria(100);"Bacteroidetes"(100);"Bacteroidia"(100);"Bacteroidales"(100);"Porphyromonadaceae"(100);Porphyromonas(100);	Lactobacillaceae(100);Lactobacillus(100);	"Porphyromonadaceae"(100);Porphyromonas(100);
-0.05	13	62	Root(100);Bacteria(100);"Firmicutes"(100);"Bacilli"(100);"Lactobacillales"(100);unclassified(98);unclassified(98);	Root(100);Bacteria(100);"Actinobacteria"(100);Actinobacteria(100);Actinomycetales(100);unclassified(99);unclassified(99);	"Bacilli"(100);"Lactobacillales"(100);	Actinobacteria(100);Actinomycetales(100);
-0.05	8	123	Root(100);Bacteria(100);"Proteobacteria"(100);Betaproteobacteria(100);Neisseriales(100);Neisseriaceae(100);Neisseria(95);	Root(100);Bacteria(100);"Firmicutes"(100);"Clostridia"(100);Clostridiales(100);unclassified(99);unclassified(99);	Neisseriaceae(100);Neisseria(95);	"Clostridia"(100);Clostridiales(100);
0.05	394	101	Root(100);Bacteria(100);"Firmicutes"(100);"Clostridia"(100);Clostridiales(100);Incertae_Sedis_XI(100);Anaerococcus(100);	Root(100);Bacteria(100);"Actinobacteria"(100);Actinobacteria(100);Actinomycetales(100);Corynebacteriaceae(100);Corynebacterium(100);	Incertae_Sedis_XI(100);Anaerococcus(100);	Corynebacteriaceae(100);Corynebacterium(100);
-0.05	5	169	Root(100);Bacteria(100);"Firmicutes"(100);"Bacilli"(100);Bacillales(100);"Staphylococcaceae"(99);Staphylococcus(99);	Root(100);Bacteria(100);"Proteobacteria"(100);Epsilonproteobacteria(100);Campylobacterales(100);Campylobacteraceae(100);Campylobacter(100);	"Staphylococcaceae"(99);Staphylococcus(99);	Campylobacteraceae(100);Campylobacter(100);
0.05	114	176	Root(100);Bacteria(100);"Bacteroidetes"(100);"Bacteroidia"(100);"Bacteroidales"(100);"Prevotellaceae"(100);Prevotella(100);	Root(100);Bacteria(100);"Firmicutes"(100);"Clostridia"(100);Clostridiales(100);Incertae_Sedis_XI(100);Anaerococcus(100);	"Prevotellaceae"(100);Prevotella(100);	Incertae_Sedis_XI(100);Anaerococcus(100);
-0.05	131	18	Root(100);Bacteria(100);"Proteobacteria"(100);Betaproteobacteria(100);Burkholderiales(100);Comamonadaceae(99);Roseateles(99);	Root(100);Bacteria(100);"Actinobacteria"(100);Actinobacteria(100);Actinomycetales(100);Micrococcaceae(100);unclassified(97);	Comamonadaceae(99);Roseateles(99);	Actinomycetales(100);Micrococcaceae(100);
0.05	176	123	Root(100);Bacteria(100);"Firmicutes"(100);"Clostridia"(100);Clostridiales(100);Incertae_Sedis_XI(100);Anaerococcus(100);	Root(100);Bacteria(100);"Firmicutes"(100);"Clostridia"(100);Clostridiales(100);unclassified(99);unclassified(99);	Incertae_Sedis_XI(100);Anaerococcus(100);	"Clostridia"(100);Clostridiales(100);
-0.05	188	10	Root(100);Bacteria(100);"Actinobacteria"(100);Actinobacteria(100);Actinomycetales(100);Corynebacteriaceae(100);Corynebacterium(100);	Root(100);Bacteria(100);"Bacteroidetes"(100);"Bacteroidia"(100);"Bacteroidales"(100);"Prevotellaceae"(100);Prevotella(100);	Corynebacteriaceae(100);Corynebacterium(100);	"Prevotellaceae"(100);Prevotella(100);
0.05	64	12	Root(100);Bacteria(100);"Firmicutes"(100);"Clostridia"(100);Clostridiales(100);Incertae_Sedis_XI(100);Peptoniphilus(100);	Root(100);Bacteria(100);"Actinobacteria"(100);Actinobacteria(100);Actinomycetales(100);Corynebacteriaceae(100);Corynebacterium(100);	Incertae_Sedis_XI(100);Peptoniphilus(100);	Corynebacteriaceae(100);Corynebacterium(100);
-0.05	2	353	Root(100);Bacteria(100);"Firmicutes"(100);"Bacilli"(100);"Lactobacillales"(100);Streptococcaceae(100);Streptococcus(100);	Root(100);Bacteria(100);"Bacteroidetes"(100);"Bacteroidia"(100);"Bacteroidales"(100);"Porphyromonadaceae"(100);Porphyromonas(100);	Streptococcaceae(100);Streptococcus(100);	"Porphyromonadaceae"(100);Porphyromonas(100);
-0.05	223	123	Root(100);Bacteria(100);"Firmicutes"(100);"Bacilli"(100);"Lactobacillales"(100);Streptococcaceae(100);Lactococcus(100);	Root(100);Bacteria(100);"Firmicutes"(100);"Clostridia"(100);Clostridiales(100);unclassified(99);unclassified(99);	Streptococcaceae(100);Lactococcus(100);	"Clostridia"(100);Clostridiales(100);
-0.05	17	12	Root(100);Bacteria(100);"Bacteroidetes"(100);"Bacteroidia"(100);"Bacteroidales"(100);Bacteroidaceae(100);Bacteroides(100);	Root(100);Bacteria(100);"Actinobacteria"(100);Actinobacteria(100);Actinomycetales(100);Corynebacteriaceae(100);Corynebacterium(100);	Bacteroidaceae(100);Bacteroides(100);	Corynebacteriaceae(100);Corynebacterium(100);
0.05	114	419	Root(100);Bacteria(100);"Bacteroidetes"(100);"Bacteroidia"(100);"Bacteroidales"(100);"Prevotellaceae"(100);Prevotella(100);	Root(100);Bacteria(100);"Firmicutes"(100);"Bacilli"(100);Bacillales(100);"Staphylococcaceae"(100);Staphylococcus(99);	"Prevotellaceae"(100);Prevotella(100);	"Staphylococcaceae"(100);Staphylococcus(99);
0.05	223	64	Root(100);Bacteria(100);"Firmicutes"(100);"Bacilli"(100);"Lactobacillales"(100);Streptococcaceae(100);Lactococcus(100);	Root(100);Bacteria(100);"Firmicutes"(100);"Clostridia"(100);Clostridiales(100);Incertae_Sedis_XI(100);Peptoniphilus(100);	Streptococcaceae(100);Lactococcus(100);	Incertae_Sedis_XI(100);Peptoniphilus(100);
0.05	25	91	Root(100);Bacteria(100);"Bacteroidetes"(97);"Bacteroidia"(59);"Bacteroidales"(59);unclassified(59);unclassified(59);	Root(100);Bacteria(100);"Actinobacteria"(100);Actinobacteria(100);Actinomycetales(100);Corynebacteriaceae(100);Corynebacterium(100);	"Bacteroidia"(59);"Bacteroidales"(59);	Corynebacteriaceae(100);Corynebacterium(100);
0.05	131	3	Root(100);Bacteria(100);"Proteobacteria"(100);Betaproteobacteria(100);Burkholderiales(100);Comamonadaceae(99);Roseateles(99);	Root(100);Bacteria(100);"Firmicutes"(100);"Bacilli"(100);"Lactobacillales"(100);Lactobacillaceae(100);Lactobacillus(100);	Comamonadaceae(99);Roseateles(99);	Lactobacillaceae(100);Lactobacillus(100);
-0.05	335	137	Root(100);Bacteria(100);"Firmicutes"(100);"Clostridia"(100);Clostridiales(100);unclassified(99);unclassified(99);	Root(100);Bacteria(100);"Proteobacteria"(100);Betaproteobacteria(100);Neisseriales(100);Neisseriaceae(100);Stenoxybacter(69);	"Clostridia"(100);Clostridiales(100);	Neisseriaceae(100);Stenoxybacter(69);
-0.05	226	19	Root(100);Bacteria(100);"Firmicutes"(100);"Clostridia"(100);Clostridiales(100);"Peptostreptococcaceae"(100);Sporacetigenium(100);	Root(100);Bacteria(100);"Proteobacteria"(100);Gammaproteobacteria(100);Pasteurellales(100);Pasteurellaceae(100);unclassified(100);	"Peptostreptococcaceae"(100);Sporacetigenium(100);	Pasteurellales(100);Pasteurellaceae(100);
-0.05	6	31	Root(100);Bacteria(100);"Firmicutes"(100);"Bacilli"(100);"Lactobacillales"(100);Streptococcaceae(100);Streptococcus(100);	Root(100);Bacteria(100);"Bacteroidetes"(100);"Bacteroidia"(100);"Bacteroidales"(100);Bacteroidaceae(100);Bacteroides(100);	Streptococcaceae(100);Streptococcus(100);	Bacteroidaceae(100);Bacteroides(100);
0.05	2	64	Root(100);Bacteria(100);"Firmicutes"(100);"Bacilli"(100);"Lactobacillales"(100);Streptococcaceae(100);Streptococcus(100);	Root(100);Bacteria(100);"Firmicutes"(100);"Clostridia"(100);Clostridiales(100);Incertae_Sedis_XI(100);Peptoniphilus(100);	Streptococcaceae(100);Streptococcus(100);	Incertae_Sedis_XI(100);Peptoniphilus(100);
-0.05	188	123	Root(100);Bacteria(100);"Actinobacteria"(100);Actinobacteria(100);Actinomycetales(100);Corynebacteriaceae(100);Corynebacterium(100);	Root(100);Bacteria(100);"Firmicutes"(100);"Clostridia"(100);Clostridiales(100);unclassified(99);unclassified(99);	Corynebacteriaceae(100);Corynebacterium(100);	"Clostridia"(100);Clostridiales(100);
-0.05	25	419	Root(100);Bacteria(100);"Bacteroidetes"(97);"Bacteroidia"(59);"Bacteroidales"(59);unclassified(59);unclassified(59);	Root(100);Bacteria(100);"Firmicutes"(100);"Bacilli"(100);Bacillales(100);"Staphylococcaceae"(100);Staphylococcus(99);	"Bacteroidia"(59);"Bacteroidales"(59);	"Staphylococcaceae"(100);Staphylococcus(99);
-0.05	25	169	Root(100);Bacteria(100);"Bacteroidetes"(97);"Bacteroidia"(59);"Bacteroidales"(59);unclassified(59);unclassified(59);	Root(100);Bacteria(100);"Proteobacteria"(100);Epsilonproteobacteria(100);Campylobacterales(100);Campylobacteraceae(100);Campylobacter(100);	"Bacteroidia"(59);"Bacteroidales"(59);	Campylobacteraceae(100);Campylobacter(100);
-0.05	394	14	Root(100);Bacteria(100);"Firmicutes"(100);"Clostridia"(100);Clostridiales(100);Incertae_Sedis_XI(100);Anaerococcus(100);	Root(100);Bacteria(100);"Actinobacteria"(100);Actinobacteria(100);Actinomycetales(100);Actinomycetaceae(100);Actinomyces(100);	Incertae_Sedis_XI(100);Anaerococcus(100);	Actinomycetaceae(100);Actinomyces(100);
0.05	223	17	Root(100);Bacteria(100);"Firmicutes"(100);"Bacilli"(100);"Lactobacillales"(100);Streptococcaceae(100);Lactococcus(100);	Root(100);Bacteria(100);"Bacteroidetes"(100);"Bacteroidia"(100);"Bacteroidales"(100);Bacteroidaceae(100);Bacteroides(100);	Streptococcaceae(100);Lactococcus(100);	Bacteroidaceae(100);Bacteroides(100);
-0.05	3	8	Root(100);Bacteria(100);"Firmicutes"(100);"Bacilli"(100);"Lactobacillales"(100);Lactobacillaceae(100);Lactobacillus(100);	Root(100);Bacteria(100);"Proteobacteria"(100);Betaproteobacteria(100);Neisseriales(100);Neisseriaceae(100);Neisseria(95);	Lactobacillaceae(100);Lactobacillus(100);	Neisseriaceae(100);Neisseria(95);
0.05	17	419	Root(100);Bacteria(100);"Bacteroidetes"(100);"Bacteroidia"(100);"Bacteroidales"(100);Bacteroidaceae(100);Bacteroides(100);	Root(100);Bacteria(100);"Firmicutes"(100);"Bacilli"(100);Bacillales(100);"Staphylococcaceae"(100);Staphylococcus(99);	Bacteroidaceae(100);Bacteroides(100);	"Staphylococcaceae"(100);Staphylococcus(99);
-0.05	142	11	Root(100);Bacteria(100);"Firmicutes"(100);"Clostridia"(100);Clostridiales(100);Incertae_Sedis_XI(100);Anaerococcus(100);	Root(100);Bacteria(100);"Firmicutes"(100);"Bacilli"(100);Bacillales(100);"Staphylococcaceae"(100);Gemella(100);	Incertae_Sedis_XI(100);Anaerococcus(100);	"Staphylococcaceae"(100);Gemella(100);
-0.05	91	16	Root(100);Bacteria(100);"Actinobacteria"(100);Actinobacteria(100);Actinomycetales(100);Corynebacteriaceae(100);Corynebacterium(100);	Root(100);Bacteria(100);"Proteobacteria"(100);Gammaproteobacteria(100);Pasteurellales(100);Pasteurellaceae(100);unclassified(100);	Corynebacteriaceae(100);Corynebacterium(100);	Pasteurellales(100);Pasteurellaceae(100);
0.05	9	69	Root(100);Bacteria(100);"Fusobacteria"(100);"Fusobacteria"(100);"Fusobacteriales"(100);"Fusobacteriaceae"(100);Fusobacterium(100);	Root(100);Bacteria(100);"Firmicutes"(100);"Bacilli"(100);"Lactobacillales"(100);"Carnobacteriaceae"(100);Dolosigranulum(100);	"Fusobacteriaceae"(100);Fusobacterium(100);	"Carnobacteriaceae"(100);Dolosigranulum(100);
0.05	40	123	Root(100);Bacteria(100);"Proteobacteria"(100);Betaproteobacteria(100);Neisseriales(100);Neisseriaceae(100);unclassified(100);	Root(100);Bacteria(100);"Firmicutes"(100);"Clostridia"(100);Clostridiales(100);unclassified(99);unclassified(99);	Neisseriales(100);Neisseriaceae(100);	"Clostridia"(100);Clostridiales(100);
-0.05	4	419	Root(100);Bacteria(100);"Firmicutes"(100);"Clostridia"(100);Clostridiales(100);Veillonellaceae(100);Veillonella(95);	Root(100);Bacteria(100);"Firmicutes"(100);"Bacilli"(100);Bacillales(100);"Staphylococcaceae"(100);Staphylococcus(99);	Veillonellaceae(100);Veillonella(95);	"Staphylococcaceae"(100);Staphylococcus(99);
0.05	85	62	Root(100);Bacteria(100);"Proteobacteria"(100);Betaproteobacteria(100);Neisseriales(100);Neisseriaceae(100);unclassified(100);	Root(100);Bacteria(100);"Actinobacteria"(100);Actinobacteria(100);Actinomycetales(100);unclassified(99);unclassified(99);	Neisseriales(100);Neisseriaceae(100);	Actinobacteria(100);Actinomycetales(100);
-0.05	21	223	Root(100);Bacteria(100);"Proteobacteria"(100);Betaproteobacteria(100);Neisseriales(100);Neisseriaceae(100);Neisseria(69);	Root(100);Bacteria(100);"Firmicutes"(100);"Bacilli"(100);"Lactobacillales"(100);Streptococcaceae(100);Lactococcus(100);	Neisseriaceae(100);Neisseria(69);	Streptococcaceae(100);Lactococcus(100);
-0.05	86	9	Root(100);Bacteria(100);Cyanobacteria(100);Cyanobacteria(100);Chloroplast(100);Streptophyta(100);unclassified(100);	Root(100);Bacteria(100);"Fusobacteria"(100);"Fusobacteria"(100);"Fusobacteriales"(100);"Fusobacteriaceae"(100);Fusobacterium(100);	Chloroplast(100);Streptophyta(100);	"Fusobacteriaceae"(100);Fusobacterium(100);
0.05	101	18	Root(100);Bacteria(100);"Actinobacteria"(100);Actinobacteria(100);Actinomycetales(100);Corynebacteriaceae(100);Corynebacterium(100);	Root(100);Bacteria(100);"Actinobacteria"(100);Actinobacteria(100);Actinomycetales(100);Micrococcaceae(100);unclassified(97);	Corynebacteriaceae(100);Corynebacterium(100);	Actinomycetales(100);Micrococcaceae(100);
0.05	43	16	Root(100);Bacteria(100);"Firmicutes"(100);"Clostridia"(100);Clostridiales(100);Incertae_Sedis_XI(100);Anaerococcus(100);	Root(100);Bacteria(100);"Proteobacteria"(100);Gammaproteobacteria(100);Pasteurellales(100);Pasteurellaceae(100);unclassified(100);	Incertae_Sedis_XI(100);Anaerococcus(100);	Pasteurellales(100);Pasteurellaceae(100);
-0.05	38	353	Root(100);Bacteria(100);"Bacteroidetes"(100);"Bacteroidia"(100);"Bacteroidales"(100);"Porphyromonadaceae"(100);Parabacteroides(69);	Root(100);Bacteria(100);"Bacteroidetes"(100);"Bacteroidia"(100);"Bacteroidales"(100);"Porphyromonadaceae"(100);Porphyromonas(100);	"Porphyromonadaceae"(100);Parabacteroides(69);	"Porphyromonadaceae"(100);Porphyromonas(100);
0.05	114	62	Root(100);Bacteria(100);"Bacteroidetes"(100);"Bacteroidia"(100);"Bacteroidales"(100);"Prevotellaceae"(100);Prevotella(100);	Root(100);Bacteria(100);"Actinobacteria"(100);Actinobacteria(100);Actinomycetales(100);unclassified(99);unclassified(99);	"Prevotellaceae"(100);Prevotella(100);	Actinobacteria(100);Actinomycetales(100);
0.05	188	419	Root(100);Bacteria(100);"Actinobacteria"(100);Actinobacteria(100);Actinomycetales(100);Corynebacteriaceae(100);Corynebacterium(100);	Root(100);Bacteria(100);"Firmicutes"(100);"Bacilli"(100);Bacillales(100);"Staphylococcaceae"(100);Staphylococcus(99);	Corynebacteriaceae(100);Corynebacterium(100);	"Staphylococcaceae"(100);Staphylococcus(99);
0.05	49	59	Root(100);Bacteria(100);"Proteobacteria"(100);Gammaproteobacteria(100);Pseudomonadales(100);Moraxellaceae(100);Moraxella(100);	Root(100);Bacteria(100);"Bacteroidetes"(100);"Bacteroidia"(100);"Bacteroidales"(100);"Porphyromonadaceae"(100);Parabacteroides(100);	Moraxellaceae(100);Moraxella(100);	"Porphyromonadaceae"(100);Parabacteroides(100);
-0.04	86	8	Root(100);Bacteria(100);Cyanobacteria(100);Cyanobacteria(100);Chloroplast(100);Streptophyta(100);unclassified(100);	Root(100);Bacteria(100);"Proteobacteria"(100);Betaproteobacteria(100);Neisseriales(100);Neisseriaceae(100);Neisseria(95);	Chloroplast(100);Streptophyta(100);	Neisseriaceae(100);Neisseria(95);
-0.04	5	19	Root(100);Bacteria(100);"Firmicutes"(100);"Bacilli"(100);Bacillales(100);"Staphylococcaceae"(99);Staphylococcus(99);	Root(100);Bacteria(100);"Proteobacteria"(100);Gammaproteobacteria(100);Pasteurellales(100);Pasteurellaceae(100);unclassified(100);	"Staphylococcaceae"(99);Staphylococcus(99);	Pasteurellales(100);Pasteurellaceae(100);
-0.04	3	101	Root(100);Bacteria(100);"Firmicutes"(100);"Bacilli"(100);"Lactobacillales"(100);Lactobacillaceae(100);Lactobacillus(100);	Root(100);Bacteria(100);"Actinobacteria"(100);Actinobacteria(100);Actinomycetales(100);Corynebacteriaceae(100);Corynebacterium(100);	Lactobacillaceae(100);Lactobacillus(100);	Corynebacteriaceae(100);Corynebacterium(100);
-0.04	9	226	Root(100);Bacteria(100);"Fusobacteria"(100);"Fusobacteria"(100);"Fusobacteriales"(100);"Fusobacteriaceae"(100);Fusobacterium(100);	Root(100);Bacteria(100);"Firmicutes"(100);"Clostridia"(100);Clostridiales(100);"Peptostreptococcaceae"(100);Sporacetigenium(100);	"Fusobacteriaceae"(100);Fusobacterium(100);	"Peptostreptococcaceae"(100);Sporacetigenium(100);
0.04	27	4	Root(100);Bacteria(100);"Bacteroidetes"(100);"Bacteroidia"(100);"Bacteroidales"(100);Bacteroidaceae(100);Bacteroides(100);	Root(100);Bacteria(100);"Firmicutes"(100);"Clostridia"(100);Clostridiales(100);Veillonellaceae(100);Veillonella(95);	Bacteroidaceae(100);Bacteroides(100);	Veillonellaceae(100);Veillonella(95);
0.04	3	123	Root(100);Bacteria(100);"Firmicutes"(100);"Bacilli"(100);"Lactobacillales"(100);Lactobacillaceae(100);Lactobacillus(100);	Root(100);Bacteria(100);"Firmicutes"(100);"Clostridia"(100);Clostridiales(100);unclassified(99);unclassified(99);	Lactobacillaceae(100);Lactobacillus(100);	"Clostridia"(100);Clostridiales(100);
-0.04	62	353	Root(100);Bacteria(100);"Actinobacteria"(100);Actinobacteria(100);Actinomycetales(100);unclassified(99);unclassified(99);	Root(100);Bacteria(100);"Bacteroidetes"(100);"Bacteroidia"(100);"Bacteroidales"(100);"Porphyromonadaceae"(100);Porphyromonas(100);	Actinobacteria(100);Actinomycetales(100);	"Porphyromonadaceae"(100);Porphyromonas(100);
-0.04	114	101	Root(100);Bacteria(100);"Bacteroidetes"(100);"Bacteroidia"(100);"Bacteroidales"(100);"Prevotellaceae"(100);Prevotella(100);	Root(100);Bacteria(100);"Actinobacteria"(100);Actinobacteria(100);Actinomycetales(100);Corynebacteriaceae(100);Corynebacterium(100);	"Prevotellaceae"(100);Prevotella(100);	Corynebacteriaceae(100);Corynebacterium(100);
-0.04	142	226	Root(100);Bacteria(100);"Firmicutes"(100);"Clostridia"(100);Clostridiales(100);Incertae_Sedis_XI(100);Anaerococcus(100);	Root(100);Bacteria(100);"Firmicutes"(100);"Clostridia"(100);Clostridiales(100);"Peptostreptococcaceae"(100);Sporacetigenium(100);	Incertae_Sedis_XI(100);Anaerococcus(100);	"Peptostreptococcaceae"(100);Sporacetigenium(100);
-0.04	137	10	Root(100);Bacteria(100);"Proteobacteria"(100);Betaproteobacteria(100);Neisseriales(100);Neisseriaceae(100);Stenoxybacter(69);	Root(100);Bacteria(100);"Bacteroidetes"(100);"Bacteroidia"(100);"Bacteroidales"(100);"Prevotellaceae"(100);Prevotella(100);	Neisseriaceae(100);Stenoxybacter(69);	"Prevotellaceae"(100);Prevotella(100);
0.04	142	69	Root(100);Bacteria(100);"Firmicutes"(100);"Clostridia"(100);Clostridiales(100);Incertae_Sedis_XI(100);Anaerococcus(100);	Root(100);Bacteria(100);"Firmicutes"(100);"Bacilli"(100);"Lactobacillales"(100);"Carnobacteriaceae"(100);Dolosigranulum(100);	Incertae_Sedis_XI(100);Anaerococcus(100);	"Carnobacteriaceae"(100);Dolosigranulum(100);
-0.04	40	111	Root(100);Bacteria(100);"Proteobacteria"(100);Betaproteobacteria(100);Neisseriales(100);Neisseriaceae(100);unclassified(100);	Root(100);Bacteria(100);"Proteobacteria"(100);Gammaproteobacteria(100);"Enterobacteriales"(100);Enterobacteriaceae(100);unclassified(87);	Neisseriales(100);Neisseriaceae(100);	"Enterobacteriales"(100);Enterobacteriaceae(100);
0.04	1	59	Root(100);Bacteria(100);"Actinobacteria"(100);Actinobacteria(100);Actinomycetales(100);Propionibacteriaceae(100);Propionibacterium(100);	Root(100);Bacteria(100);"Bacteroidetes"(100);"Bacteroidia"(100);"Bacteroidales"(100);"Porphyromonadaceae"(100);Parabacteroides(100);	Propionibacteriaceae(100);Propionibacterium(100);	"Porphyromonadaceae"(100);Parabacteroides(100);
-0.04	169	91	Root(100);Bacteria(100);"Proteobacteria"(100);Epsilonproteobacteria(100);Campylobacterales(100);Campylobacteraceae(100);Campylobacter(100);	Root(100);Bacteria(100);"Actinobacteria"(100);Actinobacteria(100);Actinomycetales(100);Corynebacteriaceae(100);Corynebacterium(100);	Campylobacteraceae(100);Campylobacter(100);	Corynebacteriaceae(100);Corynebacterium(100);
-0.04	64	101	Root(100);Bacteria(100);"Firmicutes"(100);"Clostridia"(100);Clostridiales(100);Incertae_Sedis_XI(100);Peptoniphilus(100);	Root(100);Bacteria(100);"Actinobacteria"(100);Actinobacteria(100);Actinomycetales(100);Corynebacteriaceae(100);Corynebacterium(100);	Incertae_Sedis_XI(100);Peptoniphilus(100);	Corynebacteriaceae(100);Corynebacterium(100);
-0.04	86	40	Root(100);Bacteria(100);Cyanobacteria(100);Cyanobacteria(100);Chloroplast(100);Streptophyta(100);unclassified(100);	Root(100);Bacteria(100);"Proteobacteria"(100);Betaproteobacteria(100);Neisseriales(100);Neisseriaceae(100);unclassified(100);	Chloroplast(100);Streptophyta(100);	Neisseriales(100);Neisseriaceae(100);
0.04	42	58	Root(100);Bacteria(100);"Firmicutes"(100);"Clostridia"(100);Clostridiales(100);"Ruminococcaceae"(100);unclassified(100);	Root(100);Bacteria(100);"Proteobacteria"(100);Gammaproteobacteria(100);Pseudomonadales(100);Moraxellaceae(100);Acinetobacter(100);	Clostridiales(100);"Ruminococcaceae"(100);	Moraxellaceae(100);Acinetobacter(100);
-0.04	335	6	Root(100);Bacteria(100);"Firmicutes"(100);"Clostridia"(100);Clostridiales(100);unclassified(99);unclassified(99);	Root(100);Bacteria(100);"Firmicutes"(100);"Bacilli"(100);"Lactobacillales"(100);Streptococcaceae(100);Streptococcus(100);	"Clostridia"(100);Clostridiales(100);	Streptococcaceae(100);Streptococcus(100);
-0.04	64	91	Root(100);Bacteria(100);"Firmicutes"(100);"Clostridia"(100);Clostridiales(100);Incertae_Sedis_XI(100);Peptoniphilus(100);	Root(100);Bacteria(100);"Actinobacteria"(100);Actinobacteria(100);Actinomycetales(100);Corynebacteriaceae(100);Corynebacterium(100);	Incertae_Sedis_XI(100);Peptoniphilus(100);	Corynebacteriaceae(100);Corynebacterium(100);
0.04	223	42	Root(100);Bacteria(100);"Firmicutes"(100);"Bacilli"(100);"Lactobacillales"(100);Streptococcaceae(100);Lactococcus(100);	Root(100);Bacteria(100);"Firmicutes"(100);"Clostridia"(100);Clostridiales(100);"Ruminococcaceae"(100);unclassified(100);	Streptococcaceae(100);Lactococcus(100);	Clostridiales(100);"Ruminococcaceae"(100);
-0.04	223	38	Root(100);Bacteria(100);"Firmicutes"(100);"Bacilli"(100);"Lactobacillales"(100);Streptococcaceae(100);Lactococcus(100);	Root(100);Bacteria(100);"Bacteroidetes"(100);"Bacteroidia"(100);"Bacteroidales"(100);"Porphyromonadaceae"(100);Parabacteroides(69);	Streptococcaceae(100);Lactococcus(100);	"Porphyromonadaceae"(100);Parabacteroides(69);
-0.04	7	62	Root(100);Bacteria(100);"Bacteroidetes"(100);"Bacteroidia"(100);"Bacteroidales"(100);"Porphyromonadaceae"(100);Porphyromonas(100);	Root(100);Bacteria(100);"Actinobacteria"(100);Actinobacteria(100);Actinomycetales(100);unclassified(99);unclassified(99);	"Porphyromonadaceae"(100);Porphyromonas(100);	Actinobacteria(100);Actinomycetales(100);
0.04	66	64	Root(100);Bacteria(100);"Firmicutes"(100);"Clostridia"(100);Clostridiales(100);Veillonellaceae(100);Dialister(100);	Root(100);Bacteria(100);"Firmicutes"(100);"Clostridia"(100);Clostridiales(100);Incertae_Sedis_XI(100);Peptoniphilus(100);	Veillonellaceae(100);Dialister(100);	Incertae_Sedis_XI(100);Peptoniphilus(100);
0.04	10	18	Root(100);Bacteria(100);"Bacteroidetes"(100);"Bacteroidia"(100);"Bacteroidales"(100);"Prevotellaceae"(100);Prevotella(100);	Root(100);Bacteria(100);"Actinobacteria"(100);Actinobacteria(100);Actinomycetales(100);Micrococcaceae(100);unclassified(97);	"Prevotellaceae"(100);Prevotella(100);	Actinomycetales(100);Micrococcaceae(100);
0.04	176	31	Root(100);Bacteria(100);"Firmicutes"(100);"Clostridia"(100);Clostridiales(100);Incertae_Sedis_XI(100);Anaerococcus(100);	Root(100);Bacteria(100);"Bacteroidetes"(100);"Bacteroidia"(100);"Bacteroidales"(100);Bacteroidaceae(100);Bacteroides(100);	Incertae_Sedis_XI(100);Anaerococcus(100);	Bacteroidaceae(100);Bacteroides(100);
0.04	66	353	Root(100);Bacteria(100);"Firmicutes"(100);"Clostridia"(100);Clostridiales(100);Veillonellaceae(100);Dialister(100);	Root(100);Bacteria(100);"Bacteroidetes"(100);"Bacteroidia"(100);"Bacteroidales"(100);"Porphyromonadaceae"(100);Porphyromonas(100);	Veillonellaceae(100);Dialister(100);	"Porphyromonadaceae"(100);Porphyromonas(100);
-0.04	5	64	Root(100);Bacteria(100);"Firmicutes"(100);"Bacilli"(100);Bacillales(100);"Staphylococcaceae"(99);Staphylococcus(99);	Root(100);Bacteria(100);"Firmicutes"(100);"Clostridia"(100);Clostridiales(100);Incertae_Sedis_XI(100);Peptoniphilus(100);	"Staphylococcaceae"(99);Staphylococcus(99);	Incertae_Sedis_XI(100);Peptoniphilus(100);
-0.04	10	353	Root(100);Bacteria(100);"Bacteroidetes"(100);"Bacteroidia"(100);"Bacteroidales"(100);"Prevotellaceae"(100);Prevotella(100);	Root(100);Bacteria(100);"Bacteroidetes"(100);"Bacteroidia"(100);"Bacteroidales"(100);"Porphyromonadaceae"(100);Porphyromonas(100);	"Prevotellaceae"(100);Prevotella(100);	"Porphyromonadaceae"(100);Porphyromonas(100);
0.04	394	85	Root(100);Bacteria(100);"Firmicutes"(100);"Clostridia"(100);Clostridiales(100);Incertae_Sedis_XI(100);Anaerococcus(100);	Root(100);Bacteria(100);"Proteobacteria"(100);Betaproteobacteria(100);Neisseriales(100);Neisseriaceae(100);unclassified(100);	Incertae_Sedis_XI(100);Anaerococcus(100);	Neisseriales(100);Neisseriaceae(100);
0.04	49	9	Root(100);Bacteria(100);"Proteobacteria"(100);Gammaproteobacteria(100);Pseudomonadales(100);Moraxellaceae(100);Moraxella(100);	Root(100);Bacteria(100);"Fusobacteria"(100);"Fusobacteria"(100);"Fusobacteriales"(100);"Fusobacteriaceae"(100);Fusobacterium(100);	Moraxellaceae(100);Moraxella(100);	"Fusobacteriaceae"(100);Fusobacterium(100);
-0.04	176	4	Root(100);Bacteria(100);"Firmicutes"(100);"Clostridia"(100);Clostridiales(100);Incertae_Sedis_XI(100);Anaerococcus(100);	Root(100);Bacteria(100);"Firmicutes"(100);"Clostridia"(100);Clostridiales(100);Veillonellaceae(100);Veillonella(95);	Incertae_Sedis_XI(100);Anaerococcus(100);	Veillonellaceae(100);Veillonella(95);
0.04	137	111	Root(100);Bacteria(100);"Proteobacteria"(100);Betaproteobacteria(100);Neisseriales(100);Neisseriaceae(100);Stenoxybacter(69);	Root(100);Bacteria(100);"Proteobacteria"(100);Gammaproteobacteria(100);"Enterobacteriales"(100);Enterobacteriaceae(100);unclassified(87);	Neisseriaceae(100);Stenoxybacter(69);	"Enterobacteriales"(100);Enterobacteriaceae(100);
0.04	101	353	Root(100);Bacteria(100);"Actinobacteria"(100);Actinobacteria(100);Actinomycetales(100);Corynebacteriaceae(100);Corynebacterium(100);	Root(100);Bacteria(100);"Bacteroidetes"(100);"Bacteroidia"(100);"Bacteroidales"(100);"Porphyromonadaceae"(100);Porphyromonas(100);	Corynebacteriaceae(100);Corynebacterium(100);	"Porphyromonadaceae"(100);Porphyromonas(100);
0.04	123	38	Root(100);Bacteria(100);"Firmicutes"(100);"Clostridia"(100);Clostridiales(100);unclassified(99);unclassified(99);	Root(100);Bacteria(100);"Bacteroidetes"(100);"Bacteroidia"(100);"Bacteroidales"(100);"Porphyromonadaceae"(100);Parabacteroides(69);	"Clostridia"(100);Clostridiales(100);	"Porphyromonadaceae"(100);Parabacteroides(69);
-0.04	19	12	Root(100);Bacteria(100);"Proteobacteria"(100);Gammaproteobacteria(100);Pasteurellales(100);Pasteurellaceae(100);unclassified(100);	Root(100);Bacteria(100);"Actinobacteria"(100);Actinobacteria(100);Actinomycetales(100);Corynebacteriaceae(100);Corynebacterium(100);	Pasteurellales(100);Pasteurellaceae(100);	Corynebacteriaceae(100);Corynebacterium(100);
-0.04	335	31	Root(100);Bacteria(100);"Firmicutes"(100);"Clostridia"(100);Clostridiales(100);unclassified(99);unclassified(99);	Root(100);Bacteria(100);"Bacteroidetes"(100);"Bacteroidia"(100);"Bacteroidales"(100);Bacteroidaceae(100);Bacteroides(100);	"Clostridia"(100);Clostridiales(100);	Bacteroidaceae(100);Bacteroides(100);
-0.04	223	40	Root(100);Bacteria(100);"Firmicutes"(100);"Bacilli"(100);"Lactobacillales"(100);Streptococcaceae(100);Lactococcus(100);	Root(100);Bacteria(100);"Proteobacteria"(100);Betaproteobacteria(100);Neisseriales(100);Neisseriaceae(100);unclassified(100);	Streptococcaceae(100);Lactococcus(100);	Neisseriales(100);Neisseriaceae(100);
-0.04	188	11	Root(100);Bacteria(100);"Actinobacteria"(100);Actinobacteria(100);Actinomycetales(100);Corynebacteriaceae(100);Corynebacterium(100);	Root(100);Bacteria(100);"Firmicutes"(100);"Bacilli"(100);Bacillales(100);"Staphylococcaceae"(100);Gemella(100);	Corynebacteriaceae(100);Corynebacterium(100);	"Staphylococcaceae"(100);Gemella(100);
-0.04	40	7	Root(100);Bacteria(100);"Proteobacteria"(100);Betaproteobacteria(100);Neisseriales(100);Neisseriaceae(100);unclassified(100);	Root(100);Bacteria(100);"Bacteroidetes"(100);"Bacteroidia"(100);"Bacteroidales"(100);"Porphyromonadaceae"(100);Porphyromonas(100);	Neisseriales(100);Neisseriaceae(100);	"Porphyromonadaceae"(100);Porphyromonas(100);
-0.04	1	123	Root(100);Bacteria(100);"Actinobacteria"(100);Actinobacteria(100);Actinomycetales(100);Propionibacteriaceae(100);Propionibacterium(100);	Root(100);Bacteria(100);"Firmicutes"(100);"Clostridia"(100);Clostridiales(100);unclassified(99);unclassified(99);	Propionibacteriaceae(100);Propionibacterium(100);	"Clostridia"(100);Clostridiales(100);
-0.04	40	6	Root(100);Bacteria(100);"Proteobacteria"(100);Betaproteobacteria(100);Neisseriales(100);Neisseriaceae(100);unclassified(100);	Root(100);Bacteria(100);"Firmicutes"(100);"Bacilli"(100);"Lactobacillales"(100);Streptococcaceae(100);Streptococcus(100);	Neisseriales(100);Neisseriaceae(100);	Streptococcaceae(100);Streptococcus(100);
0.04	85	103	Root(100);Bacteria(100);"Proteobacteria"(100);Betaproteobacteria(100);Neisseriales(100);Neisseriaceae(100);unclassified(100);	Root(100);Bacteria(100);"Firmicutes"(100);"Clostridia"(100);Clostridiales(100);Incertae_Sedis_XI(100);Finegoldia(100);	Neisseriales(100);Neisseriaceae(100);	Incertae_Sedis_XI(100);Finegoldia(100);
0.04	66	111	Root(100);Bacteria(100);"Firmicutes"(100);"Clostridia"(100);Clostridiales(100);Veillonellaceae(100);Dialister(100);	Root(100);Bacteria(100);"Proteobacteria"(100);Gammaproteobacteria(100);"Enterobacteriales"(100);Enterobacteriaceae(100);unclassified(87);	Veillonellaceae(100);Dialister(100);	"Enterobacteriales"(100);Enterobacteriaceae(100);
0.04	137	226	Root(100);Bacteria(100);"Proteobacteria"(100);Betaproteobacteria(100);Neisseriales(100);Neisseriaceae(100);Stenoxybacter(69);	Root(100);Bacteria(100);"Firmicutes"(100);"Clostridia"(100);Clostridiales(100);"Peptostreptococcaceae"(100);Sporacetigenium(100);	Neisseriaceae(100);Stenoxybacter(69);	"Peptostreptococcaceae"(100);Sporacetigenium(100);
0.04	394	31	Root(100);Bacteria(100);"Firmicutes"(100);"Clostridia"(100);Clostridiales(100);Incertae_Sedis_XI(100);Anaerococcus(100);	Root(100);Bacteria(100);"Bacteroidetes"(100);"Bacteroidia"(100);"Bacteroidales"(100);Bacteroidaceae(100);Bacteroides(100);	Incertae_Sedis_XI(100);Anaerococcus(100);	Bacteroidaceae(100);Bacteroides(100);
-0.04	10	59	Root(100);Bacteria(100);"Bacteroidetes"(100);"Bacteroidia"(100);"Bacteroidales"(100);"Prevotellaceae"(100);Prevotella(100);	Root(100);Bacteria(100);"Bacteroidetes"(100);"Bacteroidia"(100);"Bacteroidales"(100);"Porphyromonadaceae"(100);Parabacteroides(100);	"Prevotellaceae"(100);Prevotella(100);	"Porphyromonadaceae"(100);Parabacteroides(100);
0.04	394	40	Root(100);Bacteria(100);"Firmicutes"(100);"Clostridia"(100);Clostridiales(100);Incertae_Sedis_XI(100);Anaerococcus(100);	Root(100);Bacteria(100);"Proteobacteria"(100);Betaproteobacteria(100);Neisseriales(100);Neisseriaceae(100);unclassified(100);	Incertae_Sedis_XI(100);Anaerococcus(100);	Neisseriales(100);Neisseriaceae(100);
-0.04	66	69	Root(100);Bacteria(100);"Firmicutes"(100);"Clostridia"(100);Clostridiales(100);Veillonellaceae(100);Dialister(100);	Root(100);Bacteria(100);"Firmicutes"(100);"Bacilli"(100);"Lactobacillales"(100);"Carnobacteriaceae"(100);Dolosigranulum(100);	Veillonellaceae(100);Dialister(100);	"Carnobacteriaceae"(100);Dolosigranulum(100);
-0.04	4	353	Root(100);Bacteria(100);"Firmicutes"(100);"Clostridia"(100);Clostridiales(100);Veillonellaceae(100);Veillonella(95);	Root(100);Bacteria(100);"Bacteroidetes"(100);"Bacteroidia"(100);"Bacteroidales"(100);"Porphyromonadaceae"(100);Porphyromonas(100);	Veillonellaceae(100);Veillonella(95);	"Porphyromonadaceae"(100);Porphyromonas(100);
-0.04	4	38	Root(100);Bacteria(100);"Firmicutes"(100);"Clostridia"(100);Clostridiales(100);Veillonellaceae(100);Veillonella(95);	Root(100);Bacteria(100);"Bacteroidetes"(100);"Bacteroidia"(100);"Bacteroidales"(100);"Porphyromonadaceae"(100);Parabacteroides(69);	Veillonellaceae(100);Veillonella(95);	"Porphyromonadaceae"(100);Parabacteroides(69);
-0.04	21	64	Root(100);Bacteria(100);"Proteobacteria"(100);Betaproteobacteria(100);Neisseriales(100);Neisseriaceae(100);Neisseria(69);	Root(100);Bacteria(100);"Firmicutes"(100);"Clostridia"(100);Clostridiales(100);Incertae_Sedis_XI(100);Peptoniphilus(100);	Neisseriaceae(100);Neisseria(69);	Incertae_Sedis_XI(100);Peptoniphilus(100);
-0.04	2	103	Root(100);Bacteria(100);"Firmicutes"(100);"Bacilli"(100);"Lactobacillales"(100);Streptococcaceae(100);Streptococcus(100);	Root(100);Bacteria(100);"Firmicutes"(100);"Clostridia"(100);Clostridiales(100);Incertae_Sedis_XI(100);Finegoldia(100);	Streptococcaceae(100);Streptococcus(100);	Incertae_Sedis_XI(100);Finegoldia(100);
0.04	2	5	Root(100);Bacteria(100);"Firmicutes"(100);"Bacilli"(100);"Lactobacillales"(100);Streptococcaceae(100);Streptococcus(100);	Root(100);Bacteria(100);"Firmicutes"(100);"Bacilli"(100);Bacillales(100);"Staphylococcaceae"(99);Staphylococcus(99);	Streptococcaceae(100);Streptococcus(100);	"Staphylococcaceae"(99);Staphylococcus(99);
-0.04	131	17	Root(100);Bacteria(100);"Proteobacteria"(100);Betaproteobacteria(100);Burkholderiales(100);Comamonadaceae(99);Roseateles(99);	Root(100);Bacteria(100);"Bacteroidetes"(100);"Bacteroidia"(100);"Bacteroidales"(100);Bacteroidaceae(100);Bacteroides(100);	Comamonadaceae(99);Roseateles(99);	Bacteroidaceae(100);Bacteroides(100);
0.04	40	10	Root(100);Bacteria(100);"Proteobacteria"(100);Betaproteobacteria(100);Neisseriales(100);Neisseriaceae(100);unclassified(100);	Root(100);Bacteria(100);"Bacteroidetes"(100);"Bacteroidia"(100);"Bacteroidales"(100);"Prevotellaceae"(100);Prevotella(100);	Neisseriales(100);Neisseriaceae(100);	"Prevotellaceae"(100);Prevotella(100);
-0.04	4	111	Root(100);Bacteria(100);"Firmicutes"(100);"Clostridia"(100);Clostridiales(100);Veillonellaceae(100);Veillonella(95);	Root(100);Bacteria(100);"Proteobacteria"(100);Gammaproteobacteria(100);"Enterobacteriales"(100);Enterobacteriaceae(100);unclassified(87);	Veillonellaceae(100);Veillonella(95);	"Enterobacteriales"(100);Enterobacteriaceae(100);
-0.04	3	9	Root(100);Bacteria(100);"Firmicutes"(100);"Bacilli"(100);"Lactobacillales"(100);Lactobacillaceae(100);Lactobacillus(100);	Root(100);Bacteria(100);"Fusobacteria"(100);"Fusobacteria"(100);"Fusobacteriales"(100);"Fusobacteriaceae"(100);Fusobacterium(100);	Lactobacillaceae(100);Lactobacillus(100);	"Fusobacteriaceae"(100);Fusobacterium(100);
-0.04	114	8	Root(100);Bacteria(100);"Bacteroidetes"(100);"Bacteroidia"(100);"Bacteroidales"(100);"Prevotellaceae"(100);Prevotella(100);	Root(100);Bacteria(100);"Proteobacteria"(100);Betaproteobacteria(100);Neisseriales(100);Neisseriaceae(100);Neisseria(95);	"Prevotellaceae"(100);Prevotella(100);	Neisseriaceae(100);Neisseria(95);
-0.04	176	49	Root(100);Bacteria(100);"Firmicutes"(100);"Clostridia"(100);Clostridiales(100);Incertae_Sedis_XI(100);Anaerococcus(100);	Root(100);Bacteria(100);"Proteobacteria"(100);Gammaproteobacteria(100);Pseudomonadales(100);Moraxellaceae(100);Moraxella(100);	Incertae_Sedis_XI(100);Anaerococcus(100);	Moraxellaceae(100);Moraxella(100);
0.04	21	111	Root(100);Bacteria(100);"Proteobacteria"(100);Betaproteobacteria(100);Neisseriales(100);Neisseriaceae(100);Neisseria(69);	Root(100);Bacteria(100);"Proteobacteria"(100);Gammaproteobacteria(100);"Enterobacteriales"(100);Enterobacteriaceae(100);unclassified(87);	Neisseriaceae(100);Neisseria(69);	"Enterobacteriales"(100);Enterobacteriaceae(100);
0.04	58	111	Root(100);Bacteria(100);"Proteobacteria"(100);Gammaproteobacteria(100);Pseudomonadales(100);Moraxellaceae(100);Acinetobacter(100);	Root(100);Bacteria(100);"Proteobacteria"(100);Gammaproteobacteria(100);"Enterobacteriales"(100);Enterobacteriaceae(100);unclassified(87);	Moraxellaceae(100);Acinetobacter(100);	"Enterobacteriales"(100);Enterobacteriaceae(100);
-0.04	137	38	Root(100);Bacteria(100);"Proteobacteria"(100);Betaproteobacteria(100);Neisseriales(100);Neisseriaceae(100);Stenoxybacter(69);	Root(100);Bacteria(100);"Bacteroidetes"(100);"Bacteroidia"(100);"Bacteroidales"(100);"Porphyromonadaceae"(100);Parabacteroides(69);	Neisseriaceae(100);Stenoxybacter(69);	"Porphyromonadaceae"(100);Parabacteroides(69);
0.04	142	91	Root(100);Bacteria(100);"Firmicutes"(100);"Clostridia"(100);Clostridiales(100);Incertae_Sedis_XI(100);Anaerococcus(100);	Root(100);Bacteria(100);"Actinobacteria"(100);Actinobacteria(100);Actinomycetales(100);Corynebacteriaceae(100);Corynebacterium(100);	Incertae_Sedis_XI(100);Anaerococcus(100);	Corynebacteriaceae(100);Corynebacterium(100);
-0.04	169	18	Root(100);Bacteria(100);"Proteobacteria"(100);Epsilonproteobacteria(100);Campylobacterales(100);Campylobacteraceae(100);Campylobacter(100);	Root(100);Bacteria(100);"Actinobacteria"(100);Actinobacteria(100);Actinomycetales(100);Micrococcaceae(100);unclassified(97);	Campylobacteraceae(100);Campylobacter(100);	Actinomycetales(100);Micrococcaceae(100);
0.04	49	7	Root(100);Bacteria(100);"Proteobacteria"(100);Gammaproteobacteria(100);Pseudomonadales(100);Moraxellaceae(100);Moraxella(100);	Root(100);Bacteria(100);"Bacteroidetes"(100);"Bacteroidia"(100);"Bacteroidales"(100);"Porphyromonadaceae"(100);Porphyromonas(100);	Moraxellaceae(100);Moraxella(100);	"Porphyromonadaceae"(100);Porphyromonas(100);
-0.04	394	10	Root(100);Bacteria(100);"Firmicutes"(100);"Clostridia"(100);Clostridiales(100);Incertae_Sedis_XI(100);Anaerococcus(100);	Root(100);Bacteria(100);"Bacteroidetes"(100);"Bacteroidia"(100);"Bacteroidales"(100);"Prevotellaceae"(100);Prevotella(100);	Incertae_Sedis_XI(100);Anaerococcus(100);	"Prevotellaceae"(100);Prevotella(100);
-0.04	2	31	Root(100);Bacteria(100);"Firmicutes"(100);"Bacilli"(100);"Lactobacillales"(100);Streptococcaceae(100);Streptococcus(100);	Root(100);Bacteria(100);"Bacteroidetes"(100);"Bacteroidia"(100);"Bacteroidales"(100);Bacteroidaceae(100);Bacteroides(100);	Streptococcaceae(100);Streptococcus(100);	Bacteroidaceae(100);Bacteroides(100);
-0.04	21	142	Root(100);Bacteria(100);"Proteobacteria"(100);Betaproteobacteria(100);Neisseriales(100);Neisseriaceae(100);Neisseria(69);	Root(100);Bacteria(100);"Firmicutes"(100);"Clostridia"(100);Clostridiales(100);Incertae_Sedis_XI(100);Anaerococcus(100);	Neisseriaceae(100);Neisseria(69);	Incertae_Sedis_XI(100);Anaerococcus(100);
-0.04	17	19	Root(100);Bacteria(100);"Bacteroidetes"(100);"Bacteroidia"(100);"Bacteroidales"(100);Bacteroidaceae(100);Bacteroides(100);	Root(100);Bacteria(100);"Proteobacteria"(100);Gammaproteobacteria(100);Pasteurellales(100);Pasteurellaceae(100);unclassified(100);	Bacteroidaceae(100);Bacteroides(100);	Pasteurellales(100);Pasteurellaceae(100);
-0.04	114	14	Root(100);Bacteria(100);"Bacteroidetes"(100);"Bacteroidia"(100);"Bacteroidales"(100);"Prevotellaceae"(100);Prevotella(100);	Root(100);Bacteria(100);"Actinobacteria"(100);Actinobacteria(100);Actinomycetales(100);Actinomycetaceae(100);Actinomyces(100);	"Prevotellaceae"(100);Prevotella(100);	Actinomycetaceae(100);Actinomyces(100);
-0.04	42	8	Root(100);Bacteria(100);"Firmicutes"(100);"Clostridia"(100);Clostridiales(100);"Ruminococcaceae"(100);unclassified(100);	Root(100);Bacteria(100);"Proteobacteria"(100);Betaproteobacteria(100);Neisseriales(100);Neisseriaceae(100);Neisseria(95);	Clostridiales(100);"Ruminococcaceae"(100);	Neisseriaceae(100);Neisseria(95);
-0.04	131	4	Root(100);Bacteria(100);"Proteobacteria"(100);Betaproteobacteria(100);Burkholderiales(100);Comamonadaceae(99);Roseateles(99);	Root(100);Bacteria(100);"Firmicutes"(100);"Clostridia"(100);Clostridiales(100);Veillonellaceae(100);Veillonella(95);	Comamonadaceae(99);Roseateles(99);	Veillonellaceae(100);Veillonella(95);
-0.04	27	19	Root(100);Bacteria(100);"Bacteroidetes"(100);"Bacteroidia"(100);"Bacteroidales"(100);Bacteroidaceae(100);Bacteroides(100);	Root(100);Bacteria(100);"Proteobacteria"(100);Gammaproteobacteria(100);Pasteurellales(100);Pasteurellaceae(100);unclassified(100);	Bacteroidaceae(100);Bacteroides(100);	Pasteurellales(100);Pasteurellaceae(100);
-0.04	169	58	Root(100);Bacteria(100);"Proteobacteria"(100);Epsilonproteobacteria(100);Campylobacterales(100);Campylobacteraceae(100);Campylobacter(100);	Root(100);Bacteria(100);"Proteobacteria"(100);Gammaproteobacteria(100);Pseudomonadales(100);Moraxellaceae(100);Acinetobacter(100);	Campylobacteraceae(100);Campylobacter(100);	Moraxellaceae(100);Acinetobacter(100);
-0.04	114	4	Root(100);Bacteria(100);"Bacteroidetes"(100);"Bacteroidia"(100);"Bacteroidales"(100);"Prevotellaceae"(100);Prevotella(100);	Root(100);Bacteria(100);"Firmicutes"(100);"Clostridia"(100);Clostridiales(100);Veillonellaceae(100);Veillonella(95);	"Prevotellaceae"(100);Prevotella(100);	Veillonellaceae(100);Veillonella(95);
-0.04	42	103	Root(100);Bacteria(100);"Firmicutes"(100);"Clostridia"(100);Clostridiales(100);"Ruminococcaceae"(100);unclassified(100);	Root(100);Bacteria(100);"Firmicutes"(100);"Clostridia"(100);Clostridiales(100);Incertae_Sedis_XI(100);Finegoldia(100);	Clostridiales(100);"Ruminococcaceae"(100);	Incertae_Sedis_XI(100);Finegoldia(100);
-0.04	42	4	Root(100);Bacteria(100);"Firmicutes"(100);"Clostridia"(100);Clostridiales(100);"Ruminococcaceae"(100);unclassified(100);	Root(100);Bacteria(100);"Firmicutes"(100);"Clostridia"(100);Clostridiales(100);Veillonellaceae(100);Veillonella(95);	Clostridiales(100);"Ruminococcaceae"(100);	Veillonellaceae(100);Veillonella(95);
-0.04	131	6	Root(100);Bacteria(100);"Proteobacteria"(100);Betaproteobacteria(100);Burkholderiales(100);Comamonadaceae(99);Roseateles(99);	Root(100);Bacteria(100);"Firmicutes"(100);"Bacilli"(100);"Lactobacillales"(100);Streptococcaceae(100);Streptococcus(100);	Comamonadaceae(99);Roseateles(99);	Streptococcaceae(100);Streptococcus(100);
0.04	85	17	Root(100);Bacteria(100);"Proteobacteria"(100);Betaproteobacteria(100);Neisseriales(100);Neisseriaceae(100);unclassified(100);	Root(100);Bacteria(100);"Bacteroidetes"(100);"Bacteroidia"(100);"Bacteroidales"(100);Bacteroidaceae(100);Bacteroides(100);	Neisseriales(100);Neisseriaceae(100);	Bacteroidaceae(100);Bacteroides(100);
-0.04	43	101	Root(100);Bacteria(100);"Firmicutes"(100);"Clostridia"(100);Clostridiales(100);Incertae_Sedis_XI(100);Anaerococcus(100);	Root(100);Bacteria(100);"Actinobacteria"(100);Actinobacteria(100);Actinomycetales(100);Corynebacteriaceae(100);Corynebacterium(100);	Incertae_Sedis_XI(100);Anaerococcus(100);	Corynebacteriaceae(100);Corynebacterium(100);
-0.04	9	58	Root(100);Bacteria(100);"Fusobacteria"(100);"Fusobacteria"(100);"Fusobacteriales"(100);"Fusobacteriaceae"(100);Fusobacterium(100);	Root(100);Bacteria(100);"Proteobacteria"(100);Gammaproteobacteria(100);Pseudomonadales(100);Moraxellaceae(100);Acinetobacter(100);	"Fusobacteriaceae"(100);Fusobacterium(100);	Moraxellaceae(100);Acinetobacter(100);
-0.04	394	142	Root(100);Bacteria(100);"Firmicutes"(100);"Clostridia"(100);Clostridiales(100);Incertae_Sedis_XI(100);Anaerococcus(100);	Root(100);Bacteria(100);"Firmicutes"(100);"Clostridia"(100);Clostridiales(100);Incertae_Sedis_XI(100);Anaerococcus(100);	Incertae_Sedis_XI(100);Anaerococcus(100);	Incertae_Sedis_XI(100);Anaerococcus(100);
-0.04	59	14	Root(100);Bacteria(100);"Bacteroidetes"(100);"Bacteroidia"(100);"Bacteroidales"(100);"Porphyromonadaceae"(100);Parabacteroides(100);	Root(100);Bacteria(100);"Actinobacteria"(100);Actinobacteria(100);Actinomycetales(100);Actinomycetaceae(100);Actinomyces(100);	"Porphyromonadaceae"(100);Parabacteroides(100);	Actinomycetaceae(100);Actinomyces(100);
0.04	176	188	Root(100);Bacteria(100);"Firmicutes"(100);"Clostridia"(100);Clostridiales(100);Incertae_Sedis_XI(100);Anaerococcus(100);	Root(100);Bacteria(100);"Actinobacteria"(100);Actinobacteria(100);Actinomycetales(100);Corynebacteriaceae(100);Corynebacterium(100);	Incertae_Sedis_XI(100);Anaerococcus(100);	Corynebacteriaceae(100);Corynebacterium(100);
0.04	188	70	Root(100);Bacteria(100);"Actinobacteria"(100);Actinobacteria(100);Actinomycetales(100);Corynebacteriaceae(100);Corynebacterium(100);	Root(100);Bacteria(100);"Actinobacteria"(100);Actinobacteria(100);Actinomycetales(100);unclassified(100);unclassified(100);	Corynebacteriaceae(100);Corynebacterium(100);	Actinobacteria(100);Actinomycetales(100);
0.04	91	226	Root(100);Bacteria(100);"Actinobacteria"(100);Actinobacteria(100);Actinomycetales(100);Corynebacteriaceae(100);Corynebacterium(100);	Root(100);Bacteria(100);"Firmicutes"(100);"Clostridia"(100);Clostridiales(100);"Peptostreptococcaceae"(100);Sporacetigenium(100);	Corynebacteriaceae(100);Corynebacterium(100);	"Peptostreptococcaceae"(100);Sporacetigenium(100);
0.04	353	419	Root(100);Bacteria(100);"Bacteroidetes"(100);"Bacteroidia"(100);"Bacteroidales"(100);"Porphyromonadaceae"(100);Porphyromonas(100);	Root(100);Bacteria(100);"Firmicutes"(100);"Bacilli"(100);Bacillales(100);"Staphylococcaceae"(100);Staphylococcus(99);	"Porphyromonadaceae"(100);Porphyromonas(100);	"Staphylococcaceae"(100);Staphylococcus(99);
-0.04	85	14	Root(100);Bacteria(100);"Proteobacteria"(100);Betaproteobacteria(100);Neisseriales(100);Neisseriaceae(100);unclassified(100);	Root(100);Bacteria(100);"Actinobacteria"(100);Actinobacteria(100);Actinomycetales(100);Actinomycetaceae(100);Actinomyces(100);	Neisseriales(100);Neisseriaceae(100);	Actinomycetaceae(100);Actinomyces(100);
-0.04	114	5	Root(100);Bacteria(100);"Bacteroidetes"(100);"Bacteroidia"(100);"Bacteroidales"(100);"Prevotellaceae"(100);Prevotella(100);	Root(100);Bacteria(100);"Firmicutes"(100);"Bacilli"(100);Bacillales(100);"Staphylococcaceae"(99);Staphylococcus(99);	"Prevotellaceae"(100);Prevotella(100);	"Staphylococcaceae"(99);Staphylococcus(99);
-0.04	137	169	Root(100);Bacteria(100);"Proteobacteria"(100);Betaproteobacteria(100);Neisseriales(100);Neisseriaceae(100);Stenoxybacter(69);	Root(100);Bacteria(100);"Proteobacteria"(100);Epsilonproteobacteria(100);Campylobacterales(100);Campylobacteraceae(100);Campylobacter(100);	Neisseriaceae(100);Stenoxybacter(69);	Campylobacteraceae(100);Campylobacter(100);
-0.04	3	64	Root(100);Bacteria(100);"Firmicutes"(100);"Bacilli"(100);"Lactobacillales"(100);Lactobacillaceae(100);Lactobacillus(100);	Root(100);Bacteria(100);"Firmicutes"(100);"Clostridia"(100);Clostridiales(100);Incertae_Sedis_XI(100);Peptoniphilus(100);	Lactobacillaceae(100);Lactobacillus(100);	Incertae_Sedis_XI(100);Peptoniphilus(100);
0.04	137	394	Root(100);Bacteria(100);"Proteobacteria"(100);Betaproteobacteria(100);Neisseriales(100);Neisseriaceae(100);Stenoxybacter(69);	Root(100);Bacteria(100);"Firmicutes"(100);"Clostridia"(100);Clostridiales(100);Incertae_Sedis_XI(100);Anaerococcus(100);	Neisseriaceae(100);Stenoxybacter(69);	Incertae_Sedis_XI(100);Anaerococcus(100);
-0.04	66	10	Root(100);Bacteria(100);"Firmicutes"(100);"Clostridia"(100);Clostridiales(100);Veillonellaceae(100);Dialister(100);	Root(100);Bacteria(100);"Bacteroidetes"(100);"Bacteroidia"(100);"Bacteroidales"(100);"Prevotellaceae"(100);Prevotella(100);	Veillonellaceae(100);Dialister(100);	"Prevotellaceae"(100);Prevotella(100);
-0.04	49	13	Root(100);Bacteria(100);"Proteobacteria"(100);Gammaproteobacteria(100);Pseudomonadales(100);Moraxellaceae(100);Moraxella(100);	Root(100);Bacteria(100);"Firmicutes"(100);"Bacilli"(100);"Lactobacillales"(100);unclassified(98);unclassified(98);	Moraxellaceae(100);Moraxella(100);	"Bacilli"(100);"Lactobacillales"(100);
0.04	131	176	Root(100);Bacteria(100);"Proteobacteria"(100);Betaproteobacteria(100);Burkholderiales(100);Comamonadaceae(99);Roseateles(99);	Root(100);Bacteria(100);"Firmicutes"(100);"Clostridia"(100);Clostridiales(100);Incertae_Sedis_XI(100);Anaerococcus(100);	Comamonadaceae(99);Roseateles(99);	Incertae_Sedis_XI(100);Anaerococcus(100);
0.04	176	69	Root(100);Bacteria(100);"Firmicutes"(100);"Clostridia"(100);Clostridiales(100);Incertae_Sedis_XI(100);Anaerococcus(100);	Root(100);Bacteria(100);"Firmicutes"(100);"Bacilli"(100);"Lactobacillales"(100);"Carnobacteriaceae"(100);Dolosigranulum(100);	Incertae_Sedis_XI(100);Anaerococcus(100);	"Carnobacteriaceae"(100);Dolosigranulum(100);
-0.04	49	353	Root(100);Bacteria(100);"Proteobacteria"(100);Gammaproteobacteria(100);Pseudomonadales(100);Moraxellaceae(100);Moraxella(100);	Root(100);Bacteria(100);"Bacteroidetes"(100);"Bacteroidia"(100);"Bacteroidales"(100);"Porphyromonadaceae"(100);Porphyromonas(100);	Moraxellaceae(100);Moraxella(100);	"Porphyromonadaceae"(100);Porphyromonas(100);
0.04	10	19	Root(100);Bacteria(100);"Bacteroidetes"(100);"Bacteroidia"(100);"Bacteroidales"(100);"Prevotellaceae"(100);Prevotella(100);	Root(100);Bacteria(100);"Proteobacteria"(100);Gammaproteobacteria(100);Pasteurellales(100);Pasteurellaceae(100);unclassified(100);	"Prevotellaceae"(100);Prevotella(100);	Pasteurellales(100);Pasteurellaceae(100);
-0.04	3	7	Root(100);Bacteria(100);"Firmicutes"(100);"Bacilli"(100);"Lactobacillales"(100);Lactobacillaceae(100);Lactobacillus(100);	Root(100);Bacteria(100);"Bacteroidetes"(100);"Bacteroidia"(100);"Bacteroidales"(100);"Porphyromonadaceae"(100);Porphyromonas(100);	Lactobacillaceae(100);Lactobacillus(100);	"Porphyromonadaceae"(100);Porphyromonas(100);
-0.04	7	12	Root(100);Bacteria(100);"Bacteroidetes"(100);"Bacteroidia"(100);"Bacteroidales"(100);"Porphyromonadaceae"(100);Porphyromonas(100);	Root(100);Bacteria(100);"Actinobacteria"(100);Actinobacteria(100);Actinomycetales(100);Corynebacteriaceae(100);Corynebacterium(100);	"Porphyromonadaceae"(100);Porphyromonas(100);	Corynebacteriaceae(100);Corynebacterium(100);
0.04	38	419	Root(100);Bacteria(100);"Bacteroidetes"(100);"Bacteroidia"(100);"Bacteroidales"(100);"Porphyromonadaceae"(100);Parabacteroides(69);	Root(100);Bacteria(100);"Firmicutes"(100);"Bacilli"(100);Bacillales(100);"Staphylococcaceae"(100);Staphylococcus(99);	"Porphyromonadaceae"(100);Parabacteroides(69);	"Staphylococcaceae"(100);Staphylococcus(99);
0.04	43	40	Root(100);Bacteria(100);"Firmicutes"(100);"Clostridia"(100);Clostridiales(100);Incertae_Sedis_XI(100);Anaerococcus(100);	Root(100);Bacteria(100);"Proteobacteria"(100);Betaproteobacteria(100);Neisseriales(100);Neisseriaceae(100);unclassified(100);	Incertae_Sedis_XI(100);Anaerococcus(100);	Neisseriales(100);Neisseriaceae(100);
-0.04	64	10	Root(100);Bacteria(100);"Firmicutes"(100);"Clostridia"(100);Clostridiales(100);Incertae_Sedis_XI(100);Peptoniphilus(100);	Root(100);Bacteria(100);"Bacteroidetes"(100);"Bacteroidia"(100);"Bacteroidales"(100);"Prevotellaceae"(100);Prevotella(100);	Incertae_Sedis_XI(100);Peptoniphilus(100);	"Prevotellaceae"(100);Prevotella(100);
0.04	137	62	Root(100);Bacteria(100);"Proteobacteria"(100);Betaproteobacteria(100);Neisseriales(100);Neisseriaceae(100);Stenoxybacter(69);	Root(100);Bacteria(100);"Actinobacteria"(100);Actinobacteria(100);Actinomycetales(100);unclassified(99);unclassified(99);	Neisseriaceae(100);Stenoxybacter(69);	Actinobacteria(100);Actinomycetales(100);
0.04	176	419	Root(100);Bacteria(100);"Firmicutes"(100);"Clostridia"(100);Clostridiales(100);Incertae_Sedis_XI(100);Anaerococcus(100);	Root(100);Bacteria(100);"Firmicutes"(100);"Bacilli"(100);Bacillales(100);"Staphylococcaceae"(100);Staphylococcus(99);	Incertae_Sedis_XI(100);Anaerococcus(100);	"Staphylococcaceae"(100);Staphylococcus(99);
0.04	394	419	Root(100);Bacteria(100);"Firmicutes"(100);"Clostridia"(100);Clostridiales(100);Incertae_Sedis_XI(100);Anaerococcus(100);	Root(100);Bacteria(100);"Firmicutes"(100);"Bacilli"(100);Bacillales(100);"Staphylococcaceae"(100);Staphylococcus(99);	Incertae_Sedis_XI(100);Anaerococcus(100);	"Staphylococcaceae"(100);Staphylococcus(99);
-0.04	14	103	Root(100);Bacteria(100);"Actinobacteria"(100);Actinobacteria(100);Actinomycetales(100);Actinomycetaceae(100);Actinomyces(100);	Root(100);Bacteria(100);"Firmicutes"(100);"Clostridia"(100);Clostridiales(100);Incertae_Sedis_XI(100);Finegoldia(100);	Actinomycetaceae(100);Actinomyces(100);	Incertae_Sedis_XI(100);Finegoldia(100);
0.04	49	188	Root(100);Bacteria(100);"Proteobacteria"(100);Gammaproteobacteria(100);Pseudomonadales(100);Moraxellaceae(100);Moraxella(100);	Root(100);Bacteria(100);"Actinobacteria"(100);Actinobacteria(100);Actinomycetales(100);Corynebacteriaceae(100);Corynebacterium(100);	Moraxellaceae(100);Moraxella(100);	Corynebacteriaceae(100);Corynebacterium(100);
-0.04	335	226	Root(100);Bacteria(100);"Firmicutes"(100);"Clostridia"(100);Clostridiales(100);unclassified(99);unclassified(99);	Root(100);Bacteria(100);"Firmicutes"(100);"Clostridia"(100);Clostridiales(100);"Peptostreptococcaceae"(100);Sporacetigenium(100);	"Clostridia"(100);Clostridiales(100);	"Peptostreptococcaceae"(100);Sporacetigenium(100);
-0.04	21	91	Root(100);Bacteria(100);"Proteobacteria"(100);Betaproteobacteria(100);Neisseriales(100);Neisseriaceae(100);Neisseria(69);	Root(100);Bacteria(100);"Actinobacteria"(100);Actinobacteria(100);Actinomycetales(100);Corynebacteriaceae(100);Corynebacterium(100);	Neisseriaceae(100);Neisseria(69);	Corynebacteriaceae(100);Corynebacterium(100);
-0.04	223	169	Root(100);Bacteria(100);"Firmicutes"(100);"Bacilli"(100);"Lactobacillales"(100);Streptococcaceae(100);Lactococcus(100);	Root(100);Bacteria(100);"Proteobacteria"(100);Epsilonproteobacteria(100);Campylobacterales(100);Campylobacteraceae(100);Campylobacter(100);	Streptococcaceae(100);Lactococcus(100);	Campylobacteraceae(100);Campylobacter(100);
-0.04	176	21	Root(100);Bacteria(100);"Firmicutes"(100);"Clostridia"(100);Clostridiales(100);Incertae_Sedis_XI(100);Anaerococcus(100);	Root(100);Bacteria(100);"Proteobacteria"(100);Betaproteobacteria(100);Neisseriales(100);Neisseriaceae(100);Neisseria(69);	Incertae_Sedis_XI(100);Anaerococcus(100);	Neisseriaceae(100);Neisseria(69);
-0.04	25	226	Root(100);Bacteria(100);"Bacteroidetes"(97);"Bacteroidia"(59);"Bacteroidales"(59);unclassified(59);unclassified(59);	Root(100);Bacteria(100);"Firmicutes"(100);"Clostridia"(100);Clostridiales(100);"Peptostreptococcaceae"(100);Sporacetigenium(100);	"Bacteroidia"(59);"Bacteroidales"(59);	"Peptostreptococcaceae"(100);Sporacetigenium(100);
0.04	66	419	Root(100);Bacteria(100);"Firmicutes"(100);"Clostridia"(100);Clostridiales(100);Veillonellaceae(100);Dialister(100);	Root(100);Bacteria(100);"Firmicutes"(100);"Bacilli"(100);Bacillales(100);"Staphylococcaceae"(100);Staphylococcus(99);	Veillonellaceae(100);Dialister(100);	"Staphylococcaceae"(100);Staphylococcus(99);
0.03	66	176	Root(100);Bacteria(100);"Firmicutes"(100);"Clostridia"(100);Clostridiales(100);Veillonellaceae(100);Dialister(100);	Root(100);Bacteria(100);"Firmicutes"(100);"Clostridia"(100);Clostridiales(100);Incertae_Sedis_XI(100);Anaerococcus(100);	Veillonellaceae(100);Dialister(100);	Incertae_Sedis_XI(100);Anaerococcus(100);
-0.03	131	62	Root(100);Bacteria(100);"Proteobacteria"(100);Betaproteobacteria(100);Burkholderiales(100);Comamonadaceae(99);Roseateles(99);	Root(100);Bacteria(100);"Actinobacteria"(100);Actinobacteria(100);Actinomycetales(100);unclassified(99);unclassified(99);	Comamonadaceae(99);Roseateles(99);	Actinobacteria(100);Actinomycetales(100);
-0.03	8	188	Root(100);Bacteria(100);"Proteobacteria"(100);Betaproteobacteria(100);Neisseriales(100);Neisseriaceae(100);Neisseria(95);	Root(100);Bacteria(100);"Actinobacteria"(100);Actinobacteria(100);Actinomycetales(100);Corynebacteriaceae(100);Corynebacterium(100);	Neisseriaceae(100);Neisseria(95);	Corynebacteriaceae(100);Corynebacterium(100);
-0.03	43	142	Root(100);Bacteria(100);"Firmicutes"(100);"Clostridia"(100);Clostridiales(100);Incertae_Sedis_XI(100);Anaerococcus(100);	Root(100);Bacteria(100);"Firmicutes"(100);"Clostridia"(100);Clostridiales(100);Incertae_Sedis_XI(100);Anaerococcus(100);	Incertae_Sedis_XI(100);Anaerococcus(100);	Incertae_Sedis_XI(100);Anaerococcus(100);
-0.03	114	10	Root(100);Bacteria(100);"Bacteroidetes"(100);"Bacteroidia"(100);"Bacteroidales"(100);"Prevotellaceae"(100);Prevotella(100);	Root(100);Bacteria(100);"Bacteroidetes"(100);"Bacteroidia"(100);"Bacteroidales"(100);"Prevotellaceae"(100);Prevotella(100);	"Prevotellaceae"(100);Prevotella(100);	"Prevotellaceae"(100);Prevotella(100);
-0.03	49	31	Root(100);Bacteria(100);"Proteobacteria"(100);Gammaproteobacteria(100);Pseudomonadales(100);Moraxellaceae(100);Moraxella(100);	Root(100);Bacteria(100);"Bacteroidetes"(100);"Bacteroidia"(100);"Bacteroidales"(100);Bacteroidaceae(100);Bacteroides(100);	Moraxellaceae(100);Moraxella(100);	Bacteroidaceae(100);Bacteroides(100);
-0.03	5	7	Root(100);Bacteria(100);"Firmicutes"(100);"Bacilli"(100);Bacillales(100);"Staphylococcaceae"(99);Staphylococcus(99);	Root(100);Bacteria(100);"Bacteroidetes"(100);"Bacteroidia"(100);"Bacteroidales"(100);"Porphyromonadaceae"(100);Porphyromonas(100);	"Staphylococcaceae"(99);Staphylococcus(99);	"Porphyromonadaceae"(100);Porphyromonas(100);
-0.03	3	13	Root(100);Bacteria(100);"Firmicutes"(100);"Bacilli"(100);"Lactobacillales"(100);Lactobacillaceae(100);Lactobacillus(100);	Root(100);Bacteria(100);"Firmicutes"(100);"Bacilli"(100);"Lactobacillales"(100);unclassified(98);unclassified(98);	Lactobacillaceae(100);Lactobacillus(100);	"Bacilli"(100);"Lactobacillales"(100);
-0.03	223	16	Root(100);Bacteria(100);"Firmicutes"(100);"Bacilli"(100);"Lactobacillales"(100);Streptococcaceae(100);Lactococcus(100);	Root(100);Bacteria(100);"Proteobacteria"(100);Gammaproteobacteria(100);Pasteurellales(100);Pasteurellaceae(100);unclassified(100);	Streptococcaceae(100);Lactococcus(100);	Pasteurellales(100);Pasteurellaceae(100);
-0.03	101	16	Root(100);Bacteria(100);"Actinobacteria"(100);Actinobacteria(100);Actinomycetales(100);Corynebacteriaceae(100);Corynebacterium(100);	Root(100);Bacteria(100);"Proteobacteria"(100);Gammaproteobacteria(100);Pasteurellales(100);Pasteurellaceae(100);unclassified(100);	Corynebacteriaceae(100);Corynebacterium(100);	Pasteurellales(100);Pasteurellaceae(100);
-0.03	2	38	Root(100);Bacteria(100);"Firmicutes"(100);"Bacilli"(100);"Lactobacillales"(100);Streptococcaceae(100);Streptococcus(100);	Root(100);Bacteria(100);"Bacteroidetes"(100);"Bacteroidia"(100);"Bacteroidales"(100);"Porphyromonadaceae"(100);Parabacteroides(69);	Streptococcaceae(100);Streptococcus(100);	"Porphyromonadaceae"(100);Parabacteroides(69);
-0.03	70	103	Root(100);Bacteria(100);"Actinobacteria"(100);Actinobacteria(100);Actinomycetales(100);unclassified(100);unclassified(100);	Root(100);Bacteria(100);"Firmicutes"(100);"Clostridia"(100);Clostridiales(100);Incertae_Sedis_XI(100);Finegoldia(100);	Actinobacteria(100);Actinomycetales(100);	Incertae_Sedis_XI(100);Finegoldia(100);
0.03	49	8	Root(100);Bacteria(100);"Proteobacteria"(100);Gammaproteobacteria(100);Pseudomonadales(100);Moraxellaceae(100);Moraxella(100);	Root(100);Bacteria(100);"Proteobacteria"(100);Betaproteobacteria(100);Neisseriales(100);Neisseriaceae(100);Neisseria(95);	Moraxellaceae(100);Moraxella(100);	Neisseriaceae(100);Neisseria(95);
-0.03	49	43	Root(100);Bacteria(100);"Proteobacteria"(100);Gammaproteobacteria(100);Pseudomonadales(100);Moraxellaceae(100);Moraxella(100);	Root(100);Bacteria(100);"Firmicutes"(100);"Clostridia"(100);Clostridiales(100);Incertae_Sedis_XI(100);Anaerococcus(100);	Moraxellaceae(100);Moraxella(100);	Incertae_Sedis_XI(100);Anaerococcus(100);
0.03	176	226	Root(100);Bacteria(100);"Firmicutes"(100);"Clostridia"(100);Clostridiales(100);Incertae_Sedis_XI(100);Anaerococcus(100);	Root(100);Bacteria(100);"Firmicutes"(100);"Clostridia"(100);Clostridiales(100);"Peptostreptococcaceae"(100);Sporacetigenium(100);	Incertae_Sedis_XI(100);Anaerococcus(100);	"Peptostreptococcaceae"(100);Sporacetigenium(100);
0.03	8	169	Root(100);Bacteria(100);"Proteobacteria"(100);Betaproteobacteria(100);Neisseriales(100);Neisseriaceae(100);Neisseria(95);	Root(100);Bacteria(100);"Proteobacteria"(100);Epsilonproteobacteria(100);Campylobacterales(100);Campylobacteraceae(100);Campylobacter(100);	Neisseriaceae(100);Neisseria(95);	Campylobacteraceae(100);Campylobacter(100);
0.03	137	101	Root(100);Bacteria(100);"Proteobacteria"(100);Betaproteobacteria(100);Neisseriales(100);Neisseriaceae(100);Stenoxybacter(69);	Root(100);Bacteria(100);"Actinobacteria"(100);Actinobacteria(100);Actinomycetales(100);Corynebacteriaceae(100);Corynebacterium(100);	Neisseriaceae(100);Stenoxybacter(69);	Corynebacteriaceae(100);Corynebacterium(100);
-0.03	5	13	Root(100);Bacteria(100);"Firmicutes"(100);"Bacilli"(100);Bacillales(100);"Staphylococcaceae"(99);Staphylococcus(99);	Root(100);Bacteria(100);"Firmicutes"(100);"Bacilli"(100);"Lactobacillales"(100);unclassified(98);unclassified(98);	"Staphylococcaceae"(99);Staphylococcus(99);	"Bacilli"(100);"Lactobacillales"(100);
-0.03	25	223	Root(100);Bacteria(100);"Bacteroidetes"(97);"Bacteroidia"(59);"Bacteroidales"(59);unclassified(59);unclassified(59);	Root(100);Bacteria(100);"Firmicutes"(100);"Bacilli"(100);"Lactobacillales"(100);Streptococcaceae(100);Lactococcus(100);	"Bacteroidia"(59);"Bacteroidales"(59);	Streptococcaceae(100);Lactococcus(100);
-0.03	394	69	Root(100);Bacteria(100);"Firmicutes"(100);"Clostridia"(100);Clostridiales(100);Incertae_Sedis_XI(100);Anaerococcus(100);	Root(100);Bacteria(100);"Firmicutes"(100);"Bacilli"(100);"Lactobacillales"(100);"Carnobacteriaceae"(100);Dolosigranulum(100);	Incertae_Sedis_XI(100);Anaerococcus(100);	"Carnobacteriaceae"(100);Dolosigranulum(100);
-0.03	131	223	Root(100);Bacteria(100);"Proteobacteria"(100);Betaproteobacteria(100);Burkholderiales(100);Comamonadaceae(99);Roseateles(99);	Root(100);Bacteria(100);"Firmicutes"(100);"Bacilli"(100);"Lactobacillales"(100);Streptococcaceae(100);Lactococcus(100);	Comamonadaceae(99);Roseateles(99);	Streptococcaceae(100);Lactococcus(100);
0.03	101	69	Root(100);Bacteria(100);"Actinobacteria"(100);Actinobacteria(100);Actinomycetales(100);Corynebacteriaceae(100);Corynebacterium(100);	Root(100);Bacteria(100);"Firmicutes"(100);"Bacilli"(100);"Lactobacillales"(100);"Carnobacteriaceae"(100);Dolosigranulum(100);	Corynebacteriaceae(100);Corynebacterium(100);	"Carnobacteriaceae"(100);Dolosigranulum(100);
0.03	69	103	Root(100);Bacteria(100);"Firmicutes"(100);"Bacilli"(100);"Lactobacillales"(100);"Carnobacteriaceae"(100);Dolosigranulum(100);	Root(100);Bacteria(100);"Firmicutes"(100);"Clostridia"(100);Clostridiales(100);Incertae_Sedis_XI(100);Finegoldia(100);	"Carnobacteriaceae"(100);Dolosigranulum(100);	Incertae_Sedis_XI(100);Finegoldia(100);
-0.03	91	18	Root(100);Bacteria(100);"Actinobacteria"(100);Actinobacteria(100);Actinomycetales(100);Corynebacteriaceae(100);Corynebacterium(100);	Root(100);Bacteria(100);"Actinobacteria"(100);Actinobacteria(100);Actinomycetales(100);Micrococcaceae(100);unclassified(97);	Corynebacteriaceae(100);Corynebacterium(100);	Actinomycetales(100);Micrococcaceae(100);
0.03	69	419	Root(100);Bacteria(100);"Firmicutes"(100);"Bacilli"(100);"Lactobacillales"(100);"Carnobacteriaceae"(100);Dolosigranulum(100);	Root(100);Bacteria(100);"Firmicutes"(100);"Bacilli"(100);Bacillales(100);"Staphylococcaceae"(100);Staphylococcus(99);	"Carnobacteriaceae"(100);Dolosigranulum(100);	"Staphylococcaceae"(100);Staphylococcus(99);
-0.03	226	11	Root(100);Bacteria(100);"Firmicutes"(100);"Clostridia"(100);Clostridiales(100);"Peptostreptococcaceae"(100);Sporacetigenium(100);	Root(100);Bacteria(100);"Firmicutes"(100);"Bacilli"(100);Bacillales(100);"Staphylococcaceae"(100);Gemella(100);	"Peptostreptococcaceae"(100);Sporacetigenium(100);	"Staphylococcaceae"(100);Gemella(100);
-0.03	25	142	Root(100);Bacteria(100);"Bacteroidetes"(97);"Bacteroidia"(59);"Bacteroidales"(59);unclassified(59);unclassified(59);	Root(100);Bacteria(100);"Firmicutes"(100);"Clostridia"(100);Clostridiales(100);Incertae_Sedis_XI(100);Anaerococcus(100);	"Bacteroidia"(59);"Bacteroidales"(59);	Incertae_Sedis_XI(100);Anaerococcus(100);
0.03	5	14	Root(100);Bacteria(100);"Firmicutes"(100);"Bacilli"(100);Bacillales(100);"Staphylococcaceae"(99);Staphylococcus(99);	Root(100);Bacteria(100);"Actinobacteria"(100);Actinobacteria(100);Actinomycetales(100);Actinomycetaceae(100);Actinomyces(100);	"Staphylococcaceae"(99);Staphylococcus(99);	Actinomycetaceae(100);Actinomyces(100);
0.03	335	3	Root(100);Bacteria(100);"Firmicutes"(100);"Clostridia"(100);Clostridiales(100);unclassified(99);unclassified(99);	Root(100);Bacteria(100);"Firmicutes"(100);"Bacilli"(100);"Lactobacillales"(100);Lactobacillaceae(100);Lactobacillus(100);	"Clostridia"(100);Clostridiales(100);	Lactobacillaceae(100);Lactobacillus(100);
0.03	131	58	Root(100);Bacteria(100);"Proteobacteria"(100);Betaproteobacteria(100);Burkholderiales(100);Comamonadaceae(99);Roseateles(99);	Root(100);Bacteria(100);"Proteobacteria"(100);Gammaproteobacteria(100);Pseudomonadales(100);Moraxellaceae(100);Acinetobacter(100);	Comamonadaceae(99);Roseateles(99);	Moraxellaceae(100);Acinetobacter(100);
0.03	137	86	Root(100);Bacteria(100);"Proteobacteria"(100);Betaproteobacteria(100);Neisseriales(100);Neisseriaceae(100);Stenoxybacter(69);	Root(100);Bacteria(100);Cyanobacteria(100);Cyanobacteria(100);Chloroplast(100);Streptophyta(100);unclassified(100);	Neisseriaceae(100);Stenoxybacter(69);	Chloroplast(100);Streptophyta(100);
-0.03	66	4	Root(100);Bacteria(100);"Firmicutes"(100);"Clostridia"(100);Clostridiales(100);Veillonellaceae(100);Dialister(100);	Root(100);Bacteria(100);"Firmicutes"(100);"Clostridia"(100);Clostridiales(100);Veillonellaceae(100);Veillonella(95);	Veillonellaceae(100);Dialister(100);	Veillonellaceae(100);Veillonella(95);
-0.03	1	38	Root(100);Bacteria(100);"Actinobacteria"(100);Actinobacteria(100);Actinomycetales(100);Propionibacteriaceae(100);Propionibacterium(100);	Root(100);Bacteria(100);"Bacteroidetes"(100);"Bacteroidia"(100);"Bacteroidales"(100);"Porphyromonadaceae"(100);Parabacteroides(69);	Propionibacteriaceae(100);Propionibacterium(100);	"Porphyromonadaceae"(100);Parabacteroides(69);
-0.03	1	31	Root(100);Bacteria(100);"Actinobacteria"(100);Actinobacteria(100);Actinomycetales(100);Propionibacteriaceae(100);Propionibacterium(100);	Root(100);Bacteria(100);"Bacteroidetes"(100);"Bacteroidia"(100);"Bacteroidales"(100);Bacteroidaceae(100);Bacteroides(100);	Propionibacteriaceae(100);Propionibacterium(100);	Bacteroidaceae(100);Bacteroides(100);
-0.03	5	123	Root(100);Bacteria(100);"Firmicutes"(100);"Bacilli"(100);Bacillales(100);"Staphylococcaceae"(99);Staphylococcus(99);	Root(100);Bacteria(100);"Firmicutes"(100);"Clostridia"(100);Clostridiales(100);unclassified(99);unclassified(99);	"Staphylococcaceae"(99);Staphylococcus(99);	"Clostridia"(100);Clostridiales(100);
0.03	5	188	Root(100);Bacteria(100);"Firmicutes"(100);"Bacilli"(100);Bacillales(100);"Staphylococcaceae"(99);Staphylococcus(99);	Root(100);Bacteria(100);"Actinobacteria"(100);Actinobacteria(100);Actinomycetales(100);Corynebacteriaceae(100);Corynebacterium(100);	"Staphylococcaceae"(99);Staphylococcus(99);	Corynebacteriaceae(100);Corynebacterium(100);
0.03	226	10	Root(100);Bacteria(100);"Firmicutes"(100);"Clostridia"(100);Clostridiales(100);"Peptostreptococcaceae"(100);Sporacetigenium(100);	Root(100);Bacteria(100);"Bacteroidetes"(100);"Bacteroidia"(100);"Bacteroidales"(100);"Prevotellaceae"(100);Prevotella(100);	"Peptostreptococcaceae"(100);Sporacetigenium(100);	"Prevotellaceae"(100);Prevotella(100);
0.03	5	111	Root(100);Bacteria(100);"Firmicutes"(100);"Bacilli"(100);Bacillales(100);"Staphylococcaceae"(99);Staphylococcus(99);	Root(100);Bacteria(100);"Proteobacteria"(100);Gammaproteobacteria(100);"Enterobacteriales"(100);Enterobacteriaceae(100);unclassified(87);	"Staphylococcaceae"(99);Staphylococcus(99);	"Enterobacteriales"(100);Enterobacteriaceae(100);
-0.03	5	4	Root(100);Bacteria(100);"Firmicutes"(100);"Bacilli"(100);Bacillales(100);"Staphylococcaceae"(99);Staphylococcus(99);	Root(100);Bacteria(100);"Firmicutes"(100);"Clostridia"(100);Clostridiales(100);Veillonellaceae(100);Veillonella(95);	"Staphylococcaceae"(99);Staphylococcus(99);	Veillonellaceae(100);Veillonella(95);
-0.03	64	14	Root(100);Bacteria(100);"Firmicutes"(100);"Clostridia"(100);Clostridiales(100);Incertae_Sedis_XI(100);Peptoniphilus(100);	Root(100);Bacteria(100);"Actinobacteria"(100);Actinobacteria(100);Actinomycetales(100);Actinomycetaceae(100);Actinomyces(100);	Incertae_Sedis_XI(100);Peptoniphilus(100);	Actinomycetaceae(100);Actinomyces(100);
-0.03	188	38	Root(100);Bacteria(100);"Actinobacteria"(100);Actinobacteria(100);Actinomycetales(100);Corynebacteriaceae(100);Corynebacterium(100);	Root(100);Bacteria(100);"Bacteroidetes"(100);"Bacteroidia"(100);"Bacteroidales"(100);"Porphyromonadaceae"(100);Parabacteroides(69);	Corynebacteriaceae(100);Corynebacterium(100);	"Porphyromonadaceae"(100);Parabacteroides(69);
0.03	137	176	Root(100);Bacteria(100);"Proteobacteria"(100);Betaproteobacteria(100);Neisseriales(100);Neisseriaceae(100);Stenoxybacter(69);	Root(100);Bacteria(100);"Firmicutes"(100);"Clostridia"(100);Clostridiales(100);Incertae_Sedis_XI(100);Anaerococcus(100);	Neisseriaceae(100);Stenoxybacter(69);	Incertae_Sedis_XI(100);Anaerococcus(100);
0.03	66	49	Root(100);Bacteria(100);"Firmicutes"(100);"Clostridia"(100);Clostridiales(100);Veillonellaceae(100);Dialister(100);	Root(100);Bacteria(100);"Proteobacteria"(100);Gammaproteobacteria(100);Pseudomonadales(100);Moraxellaceae(100);Moraxella(100);	Veillonellaceae(100);Dialister(100);	Moraxellaceae(100);Moraxella(100);
0.03	70	226	Root(100);Bacteria(100);"Actinobacteria"(100);Actinobacteria(100);Actinomycetales(100);unclassified(100);unclassified(100);	Root(100);Bacteria(100);"Firmicutes"(100);"Clostridia"(100);Clostridiales(100);"Peptostreptococcaceae"(100);Sporacetigenium(100);	Actinobacteria(100);Actinomycetales(100);	"Peptostreptococcaceae"(100);Sporacetigenium(100);
0.03	19	62	Root(100);Bacteria(100);"Proteobacteria"(100);Gammaproteobacteria(100);Pasteurellales(100);Pasteurellaceae(100);unclassified(100);	Root(100);Bacteria(100);"Actinobacteria"(100);Actinobacteria(100);Actinomycetales(100);unclassified(99);unclassified(99);	Pasteurellales(100);Pasteurellaceae(100);	Actinobacteria(100);Actinomycetales(100);
0.03	49	123	Root(100);Bacteria(100);"Proteobacteria"(100);Gammaproteobacteria(100);Pseudomonadales(100);Moraxellaceae(100);Moraxella(100);	Root(100);Bacteria(100);"Firmicutes"(100);"Clostridia"(100);Clostridiales(100);unclassified(99);unclassified(99);	Moraxellaceae(100);Moraxella(100);	"Clostridia"(100);Clostridiales(100);
0.03	86	419	Root(100);Bacteria(100);Cyanobacteria(100);Cyanobacteria(100);Chloroplast(100);Streptophyta(100);unclassified(100);	Root(100);Bacteria(100);"Firmicutes"(100);"Bacilli"(100);Bacillales(100);"Staphylococcaceae"(100);Staphylococcus(99);	Chloroplast(100);Streptophyta(100);	"Staphylococcaceae"(100);Staphylococcus(99);
0.03	353	103	Root(100);Bacteria(100);"Bacteroidetes"(100);"Bacteroidia"(100);"Bacteroidales"(100);"Porphyromonadaceae"(100);Porphyromonas(100);	Root(100);Bacteria(100);"Firmicutes"(100);"Clostridia"(100);Clostridiales(100);Incertae_Sedis_XI(100);Finegoldia(100);	"Porphyromonadaceae"(100);Porphyromonas(100);	Incertae_Sedis_XI(100);Finegoldia(100);
-0.03	169	11	Root(100);Bacteria(100);"Proteobacteria"(100);Epsilonproteobacteria(100);Campylobacterales(100);Campylobacteraceae(100);Campylobacter(100);	Root(100);Bacteria(100);"Firmicutes"(100);"Bacilli"(100);Bacillales(100);"Staphylococcaceae"(100);Gemella(100);	Campylobacteraceae(100);Campylobacter(100);	"Staphylococcaceae"(100);Gemella(100);
-0.03	394	49	Root(100);Bacteria(100);"Firmicutes"(100);"Clostridia"(100);Clostridiales(100);Incertae_Sedis_XI(100);Anaerococcus(100);	Root(100);Bacteria(100);"Proteobacteria"(100);Gammaproteobacteria(100);Pseudomonadales(100);Moraxellaceae(100);Moraxella(100);	Incertae_Sedis_XI(100);Anaerococcus(100);	Moraxellaceae(100);Moraxella(100);
0.03	394	188	Root(100);Bacteria(100);"Firmicutes"(100);"Clostridia"(100);Clostridiales(100);Incertae_Sedis_XI(100);Anaerococcus(100);	Root(100);Bacteria(100);"Actinobacteria"(100);Actinobacteria(100);Actinomycetales(100);Corynebacteriaceae(100);Corynebacterium(100);	Incertae_Sedis_XI(100);Anaerococcus(100);	Corynebacteriaceae(100);Corynebacterium(100);
-0.03	49	58	Root(100);Bacteria(100);"Proteobacteria"(100);Gammaproteobacteria(100);Pseudomonadales(100);Moraxellaceae(100);Moraxella(100);	Root(100);Bacteria(100);"Proteobacteria"(100);Gammaproteobacteria(100);Pseudomonadales(100);Moraxellaceae(100);Acinetobacter(100);	Moraxellaceae(100);Moraxella(100);	Moraxellaceae(100);Acinetobacter(100);
0.03	223	91	Root(100);Bacteria(100);"Firmicutes"(100);"Bacilli"(100);"Lactobacillales"(100);Streptococcaceae(100);Lactococcus(100);	Root(100);Bacteria(100);"Actinobacteria"(100);Actinobacteria(100);Actinomycetales(100);Corynebacteriaceae(100);Corynebacterium(100);	Streptococcaceae(100);Lactococcus(100);	Corynebacteriaceae(100);Corynebacterium(100);
-0.03	66	9	Root(100);Bacteria(100);"Firmicutes"(100);"Clostridia"(100);Clostridiales(100);Veillonellaceae(100);Dialister(100);	Root(100);Bacteria(100);"Fusobacteria"(100);"Fusobacteria"(100);"Fusobacteriales"(100);"Fusobacteriaceae"(100);Fusobacterium(100);	Veillonellaceae(100);Dialister(100);	"Fusobacteriaceae"(100);Fusobacterium(100);
0.03	49	226	Root(100);Bacteria(100);"Proteobacteria"(100);Gammaproteobacteria(100);Pseudomonadales(100);Moraxellaceae(100);Moraxella(100);	Root(100);Bacteria(100);"Firmicutes"(100);"Clostridia"(100);Clostridiales(100);"Peptostreptococcaceae"(100);Sporacetigenium(100);	Moraxellaceae(100);Moraxella(100);	"Peptostreptococcaceae"(100);Sporacetigenium(100);
-0.03	9	12	Root(100);Bacteria(100);"Fusobacteria"(100);"Fusobacteria"(100);"Fusobacteriales"(100);"Fusobacteriaceae"(100);Fusobacterium(100);	Root(100);Bacteria(100);"Actinobacteria"(100);Actinobacteria(100);Actinomycetales(100);Corynebacteriaceae(100);Corynebacterium(100);	"Fusobacteriaceae"(100);Fusobacterium(100);	Corynebacteriaceae(100);Corynebacterium(100);
-0.03	114	18	Root(100);Bacteria(100);"Bacteroidetes"(100);"Bacteroidia"(100);"Bacteroidales"(100);"Prevotellaceae"(100);Prevotella(100);	Root(100);Bacteria(100);"Actinobacteria"(100);Actinobacteria(100);Actinomycetales(100);Micrococcaceae(100);unclassified(97);	"Prevotellaceae"(100);Prevotella(100);	Actinomycetales(100);Micrococcaceae(100);
-0.03	9	59	Root(100);Bacteria(100);"Fusobacteria"(100);"Fusobacteria"(100);"Fusobacteriales"(100);"Fusobacteriaceae"(100);Fusobacterium(100);	Root(100);Bacteria(100);"Bacteroidetes"(100);"Bacteroidia"(100);"Bacteroidales"(100);"Porphyromonadaceae"(100);Parabacteroides(100);	"Fusobacteriaceae"(100);Fusobacterium(100);	"Porphyromonadaceae"(100);Parabacteroides(100);
-0.03	176	2	Root(100);Bacteria(100);"Firmicutes"(100);"Clostridia"(100);Clostridiales(100);Incertae_Sedis_XI(100);Anaerococcus(100);	Root(100);Bacteria(100);"Firmicutes"(100);"Bacilli"(100);"Lactobacillales"(100);Streptococcaceae(100);Streptococcus(100);	Incertae_Sedis_XI(100);Anaerococcus(100);	Streptococcaceae(100);Streptococcus(100);
-0.03	11	31	Root(100);Bacteria(100);"Firmicutes"(100);"Bacilli"(100);Bacillales(100);"Staphylococcaceae"(100);Gemella(100);	Root(100);Bacteria(100);"Bacteroidetes"(100);"Bacteroidia"(100);"Bacteroidales"(100);Bacteroidaceae(100);Bacteroides(100);	"Staphylococcaceae"(100);Gemella(100);	Bacteroidaceae(100);Bacteroides(100);
0.03	66	11	Root(100);Bacteria(100);"Firmicutes"(100);"Clostridia"(100);Clostridiales(100);Veillonellaceae(100);Dialister(100);	Root(100);Bacteria(100);"Firmicutes"(100);"Bacilli"(100);Bacillales(100);"Staphylococcaceae"(100);Gemella(100);	Veillonellaceae(100);Dialister(100);	"Staphylococcaceae"(100);Gemella(100);
-0.03	43	2	Root(100);Bacteria(100);"Firmicutes"(100);"Clostridia"(100);Clostridiales(100);Incertae_Sedis_XI(100);Anaerococcus(100);	Root(100);Bacteria(100);"Firmicutes"(100);"Bacilli"(100);"Lactobacillales"(100);Streptococcaceae(100);Streptococcus(100);	Incertae_Sedis_XI(100);Anaerococcus(100);	Streptococcaceae(100);Streptococcus(100);
0.03	335	69	Root(100);Bacteria(100);"Firmicutes"(100);"Clostridia"(100);Clostridiales(100);unclassified(99);unclassified(99);	Root(100);Bacteria(100);"Firmicutes"(100);"Bacilli"(100);"Lactobacillales"(100);"Carnobacteriaceae"(100);Dolosigranulum(100);	"Clostridia"(100);Clostridiales(100);	"Carnobacteriaceae"(100);Dolosigranulum(100);
-0.03	223	14	Root(100);Bacteria(100);"Firmicutes"(100);"Bacilli"(100);"Lactobacillales"(100);Streptococcaceae(100);Lactococcus(100);	Root(100);Bacteria(100);"Actinobacteria"(100);Actinobacteria(100);Actinomycetales(100);Actinomycetaceae(100);Actinomyces(100);	Streptococcaceae(100);Lactococcus(100);	Actinomycetaceae(100);Actinomyces(100);
0.03	188	19	Root(100);Bacteria(100);"Actinobacteria"(100);Actinobacteria(100);Actinomycetales(100);Corynebacteriaceae(100);Corynebacterium(100);	Root(100);Bacteria(100);"Proteobacteria"(100);Gammaproteobacteria(100);Pasteurellales(100);Pasteurellaceae(100);unclassified(100);	Corynebacteriaceae(100);Corynebacterium(100);	Pasteurellales(100);Pasteurellaceae(100);
0.03	7	69	Root(100);Bacteria(100);"Bacteroidetes"(100);"Bacteroidia"(100);"Bacteroidales"(100);"Porphyromonadaceae"(100);Porphyromonas(100);	Root(100);Bacteria(100);"Firmicutes"(100);"Bacilli"(100);"Lactobacillales"(100);"Carnobacteriaceae"(100);Dolosigranulum(100);	"Porphyromonadaceae"(100);Porphyromonas(100);	"Carnobacteriaceae"(100);Dolosigranulum(100);
0.03	3	91	Root(100);Bacteria(100);"Firmicutes"(100);"Bacilli"(100);"Lactobacillales"(100);Lactobacillaceae(100);Lactobacillus(100);	Root(100);Bacteria(100);"Actinobacteria"(100);Actinobacteria(100);Actinomycetales(100);Corynebacteriaceae(100);Corynebacterium(100);	Lactobacillaceae(100);Lactobacillus(100);	Corynebacteriaceae(100);Corynebacterium(100);
-0.03	101	59	Root(100);Bacteria(100);"Actinobacteria"(100);Actinobacteria(100);Actinomycetales(100);Corynebacteriaceae(100);Corynebacterium(100);	Root(100);Bacteria(100);"Bacteroidetes"(100);"Bacteroidia"(100);"Bacteroidales"(100);"Porphyromonadaceae"(100);Parabacteroides(100);	Corynebacteriaceae(100);Corynebacterium(100);	"Porphyromonadaceae"(100);Parabacteroides(100);
0.03	9	62	Root(100);Bacteria(100);"Fusobacteria"(100);"Fusobacteria"(100);"Fusobacteriales"(100);"Fusobacteriaceae"(100);Fusobacterium(100);	Root(100);Bacteria(100);"Actinobacteria"(100);Actinobacteria(100);Actinomycetales(100);unclassified(99);unclassified(99);	"Fusobacteriaceae"(100);Fusobacterium(100);	Actinobacteria(100);Actinomycetales(100);
0.03	223	59	Root(100);Bacteria(100);"Firmicutes"(100);"Bacilli"(100);"Lactobacillales"(100);Streptococcaceae(100);Lactococcus(100);	Root(100);Bacteria(100);"Bacteroidetes"(100);"Bacteroidia"(100);"Bacteroidales"(100);"Porphyromonadaceae"(100);Parabacteroides(100);	Streptococcaceae(100);Lactococcus(100);	"Porphyromonadaceae"(100);Parabacteroides(100);
0.03	31	353	Root(100);Bacteria(100);"Bacteroidetes"(100);"Bacteroidia"(100);"Bacteroidales"(100);Bacteroidaceae(100);Bacteroides(100);	Root(100);Bacteria(100);"Bacteroidetes"(100);"Bacteroidia"(100);"Bacteroidales"(100);"Porphyromonadaceae"(100);Porphyromonas(100);	Bacteroidaceae(100);Bacteroides(100);	"Porphyromonadaceae"(100);Porphyromonas(100);
0.03	3	103	Root(100);Bacteria(100);"Firmicutes"(100);"Bacilli"(100);"Lactobacillales"(100);Lactobacillaceae(100);Lactobacillus(100);	Root(100);Bacteria(100);"Firmicutes"(100);"Clostridia"(100);Clostridiales(100);Incertae_Sedis_XI(100);Finegoldia(100);	Lactobacillaceae(100);Lactobacillus(100);	Incertae_Sedis_XI(100);Finegoldia(100);
-0.03	43	4	Root(100);Bacteria(100);"Firmicutes"(100);"Clostridia"(100);Clostridiales(100);Incertae_Sedis_XI(100);Anaerococcus(100);	Root(100);Bacteria(100);"Firmicutes"(100);"Clostridia"(100);Clostridiales(100);Veillonellaceae(100);Veillonella(95);	Incertae_Sedis_XI(100);Anaerococcus(100);	Veillonellaceae(100);Veillonella(95);
0.03	27	353	Root(100);Bacteria(100);"Bacteroidetes"(100);"Bacteroidia"(100);"Bacteroidales"(100);Bacteroidaceae(100);Bacteroides(100);	Root(100);Bacteria(100);"Bacteroidetes"(100);"Bacteroidia"(100);"Bacteroidales"(100);"Porphyromonadaceae"(100);Porphyromonas(100);	Bacteroidaceae(100);Bacteroides(100);	"Porphyromonadaceae"(100);Porphyromonas(100);
0.03	91	353	Root(100);Bacteria(100);"Actinobacteria"(100);Actinobacteria(100);Actinomycetales(100);Corynebacteriaceae(100);Corynebacterium(100);	Root(100);Bacteria(100);"Bacteroidetes"(100);"Bacteroidia"(100);"Bacteroidales"(100);"Porphyromonadaceae"(100);Porphyromonas(100);	Corynebacteriaceae(100);Corynebacterium(100);	"Porphyromonadaceae"(100);Porphyromonas(100);
0.03	114	85	Root(100);Bacteria(100);"Bacteroidetes"(100);"Bacteroidia"(100);"Bacteroidales"(100);"Prevotellaceae"(100);Prevotella(100);	Root(100);Bacteria(100);"Proteobacteria"(100);Betaproteobacteria(100);Neisseriales(100);Neisseriaceae(100);unclassified(100);	"Prevotellaceae"(100);Prevotella(100);	Neisseriales(100);Neisseriaceae(100);
0.03	223	70	Root(100);Bacteria(100);"Firmicutes"(100);"Bacilli"(100);"Lactobacillales"(100);Streptococcaceae(100);Lactococcus(100);	Root(100);Bacteria(100);"Actinobacteria"(100);Actinobacteria(100);Actinomycetales(100);unclassified(100);unclassified(100);	Streptococcaceae(100);Lactococcus(100);	Actinobacteria(100);Actinomycetales(100);
0.03	70	419	Root(100);Bacteria(100);"Actinobacteria"(100);Actinobacteria(100);Actinomycetales(100);unclassified(100);unclassified(100);	Root(100);Bacteria(100);"Firmicutes"(100);"Bacilli"(100);Bacillales(100);"Staphylococcaceae"(100);Staphylococcus(99);	Actinobacteria(100);Actinomycetales(100);	"Staphylococcaceae"(100);Staphylococcus(99);
-0.03	1	7	Root(100);Bacteria(100);"Actinobacteria"(100);Actinobacteria(100);Actinomycetales(100);Propionibacteriaceae(100);Propionibacterium(100);	Root(100);Bacteria(100);"Bacteroidetes"(100);"Bacteroidia"(100);"Bacteroidales"(100);"Porphyromonadaceae"(100);Porphyromonas(100);	Propionibacteriaceae(100);Propionibacterium(100);	"Porphyromonadaceae"(100);Porphyromonas(100);
0.03	9	10	Root(100);Bacteria(100);"Fusobacteria"(100);"Fusobacteria"(100);"Fusobacteriales"(100);"Fusobacteriaceae"(100);Fusobacterium(100);	Root(100);Bacteria(100);"Bacteroidetes"(100);"Bacteroidia"(100);"Bacteroidales"(100);"Prevotellaceae"(100);Prevotella(100);	"Fusobacteriaceae"(100);Fusobacterium(100);	"Prevotellaceae"(100);Prevotella(100);
-0.03	58	17	Root(100);Bacteria(100);"Proteobacteria"(100);Gammaproteobacteria(100);Pseudomonadales(100);Moraxellaceae(100);Acinetobacter(100);	Root(100);Bacteria(100);"Bacteroidetes"(100);"Bacteroidia"(100);"Bacteroidales"(100);Bacteroidaceae(100);Bacteroides(100);	Moraxellaceae(100);Acinetobacter(100);	Bacteroidaceae(100);Bacteroides(100);
-0.03	1	11	Root(100);Bacteria(100);"Actinobacteria"(100);Actinobacteria(100);Actinomycetales(100);Propionibacteriaceae(100);Propionibacterium(100);	Root(100);Bacteria(100);"Firmicutes"(100);"Bacilli"(100);Bacillales(100);"Staphylococcaceae"(100);Gemella(100);	Propionibacteriaceae(100);Propionibacterium(100);	"Staphylococcaceae"(100);Gemella(100);
-0.03	69	11	Root(100);Bacteria(100);"Firmicutes"(100);"Bacilli"(100);"Lactobacillales"(100);"Carnobacteriaceae"(100);Dolosigranulum(100);	Root(100);Bacteria(100);"Firmicutes"(100);"Bacilli"(100);Bacillales(100);"Staphylococcaceae"(100);Gemella(100);	"Carnobacteriaceae"(100);Dolosigranulum(100);	"Staphylococcaceae"(100);Gemella(100);
0.03	40	59	Root(100);Bacteria(100);"Proteobacteria"(100);Betaproteobacteria(100);Neisseriales(100);Neisseriaceae(100);unclassified(100);	Root(100);Bacteria(100);"Bacteroidetes"(100);"Bacteroidia"(100);"Bacteroidales"(100);"Porphyromonadaceae"(100);Parabacteroides(100);	Neisseriales(100);Neisseriaceae(100);	"Porphyromonadaceae"(100);Parabacteroides(100);
-0.03	223	101	Root(100);Bacteria(100);"Firmicutes"(100);"Bacilli"(100);"Lactobacillales"(100);Streptococcaceae(100);Lactococcus(100);	Root(100);Bacteria(100);"Actinobacteria"(100);Actinobacteria(100);Actinomycetales(100);Corynebacteriaceae(100);Corynebacterium(100);	Streptococcaceae(100);Lactococcus(100);	Corynebacteriaceae(100);Corynebacterium(100);
-0.03	17	16	Root(100);Bacteria(100);"Bacteroidetes"(100);"Bacteroidia"(100);"Bacteroidales"(100);Bacteroidaceae(100);Bacteroides(100);	Root(100);Bacteria(100);"Proteobacteria"(100);Gammaproteobacteria(100);Pasteurellales(100);Pasteurellaceae(100);unclassified(100);	Bacteroidaceae(100);Bacteroides(100);	Pasteurellales(100);Pasteurellaceae(100);
0.03	27	91	Root(100);Bacteria(100);"Bacteroidetes"(100);"Bacteroidia"(100);"Bacteroidales"(100);Bacteroidaceae(100);Bacteroides(100);	Root(100);Bacteria(100);"Actinobacteria"(100);Actinobacteria(100);Actinomycetales(100);Corynebacteriaceae(100);Corynebacterium(100);	Bacteroidaceae(100);Bacteroides(100);	Corynebacteriaceae(100);Corynebacterium(100);
-0.03	13	103	Root(100);Bacteria(100);"Firmicutes"(100);"Bacilli"(100);"Lactobacillales"(100);unclassified(98);unclassified(98);	Root(100);Bacteria(100);"Firmicutes"(100);"Clostridia"(100);Clostridiales(100);Incertae_Sedis_XI(100);Finegoldia(100);	"Bacilli"(100);"Lactobacillales"(100);	Incertae_Sedis_XI(100);Finegoldia(100);
-0.03	70	16	Root(100);Bacteria(100);"Actinobacteria"(100);Actinobacteria(100);Actinomycetales(100);unclassified(100);unclassified(100);	Root(100);Bacteria(100);"Proteobacteria"(100);Gammaproteobacteria(100);Pasteurellales(100);Pasteurellaceae(100);unclassified(100);	Actinobacteria(100);Actinomycetales(100);	Pasteurellales(100);Pasteurellaceae(100);
-0.03	27	101	Root(100);Bacteria(100);"Bacteroidetes"(100);"Bacteroidia"(100);"Bacteroidales"(100);Bacteroidaceae(100);Bacteroides(100);	Root(100);Bacteria(100);"Actinobacteria"(100);Actinobacteria(100);Actinomycetales(100);Corynebacteriaceae(100);Corynebacterium(100);	Bacteroidaceae(100);Bacteroides(100);	Corynebacteriaceae(100);Corynebacterium(100);
-0.03	27	64	Root(100);Bacteria(100);"Bacteroidetes"(100);"Bacteroidia"(100);"Bacteroidales"(100);Bacteroidaceae(100);Bacteroides(100);	Root(100);Bacteria(100);"Firmicutes"(100);"Clostridia"(100);Clostridiales(100);Incertae_Sedis_XI(100);Peptoniphilus(100);	Bacteroidaceae(100);Bacteroides(100);	Incertae_Sedis_XI(100);Peptoniphilus(100);
-0.03	40	31	Root(100);Bacteria(100);"Proteobacteria"(100);Betaproteobacteria(100);Neisseriales(100);Neisseriaceae(100);unclassified(100);	Root(100);Bacteria(100);"Bacteroidetes"(100);"Bacteroidia"(100);"Bacteroidales"(100);Bacteroidaceae(100);Bacteroides(100);	Neisseriales(100);Neisseriaceae(100);	Bacteroidaceae(100);Bacteroides(100);
-0.03	114	7	Root(100);Bacteria(100);"Bacteroidetes"(100);"Bacteroidia"(100);"Bacteroidales"(100);"Prevotellaceae"(100);Prevotella(100);	Root(100);Bacteria(100);"Bacteroidetes"(100);"Bacteroidia"(100);"Bacteroidales"(100);"Porphyromonadaceae"(100);Porphyromonas(100);	"Prevotellaceae"(100);Prevotella(100);	"Porphyromonadaceae"(100);Porphyromonas(100);
-0.03	335	25	Root(100);Bacteria(100);"Firmicutes"(100);"Clostridia"(100);Clostridiales(100);unclassified(99);unclassified(99);	Root(100);Bacteria(100);"Bacteroidetes"(97);"Bacteroidia"(59);"Bacteroidales"(59);unclassified(59);unclassified(59);	"Clostridia"(100);Clostridiales(100);	"Bacteroidia"(59);"Bacteroidales"(59);
-0.03	40	1	Root(100);Bacteria(100);"Proteobacteria"(100);Betaproteobacteria(100);Neisseriales(100);Neisseriaceae(100);unclassified(100);	Root(100);Bacteria(100);"Actinobacteria"(100);Actinobacteria(100);Actinomycetales(100);Propionibacteriaceae(100);Propionibacterium(100);	Neisseriales(100);Neisseriaceae(100);	Propionibacteriaceae(100);Propionibacterium(100);
-0.03	49	70	Root(100);Bacteria(100);"Proteobacteria"(100);Gammaproteobacteria(100);Pseudomonadales(100);Moraxellaceae(100);Moraxella(100);	Root(100);Bacteria(100);"Actinobacteria"(100);Actinobacteria(100);Actinomycetales(100);unclassified(100);unclassified(100);	Moraxellaceae(100);Moraxella(100);	Actinobacteria(100);Actinomycetales(100);
0.03	25	11	Root(100);Bacteria(100);"Bacteroidetes"(97);"Bacteroidia"(59);"Bacteroidales"(59);unclassified(59);unclassified(59);	Root(100);Bacteria(100);"Firmicutes"(100);"Bacilli"(100);Bacillales(100);"Staphylococcaceae"(100);Gemella(100);	"Bacteroidia"(59);"Bacteroidales"(59);	"Staphylococcaceae"(100);Gemella(100);
0.03	335	114	Root(100);Bacteria(100);"Firmicutes"(100);"Clostridia"(100);Clostridiales(100);unclassified(99);unclassified(99);	Root(100);Bacteria(100);"Bacteroidetes"(100);"Bacteroidia"(100);"Bacteroidales"(100);"Prevotellaceae"(100);Prevotella(100);	"Clostridia"(100);Clostridiales(100);	"Prevotellaceae"(100);Prevotella(100);
-0.03	58	103	Root(100);Bacteria(100);"Proteobacteria"(100);Gammaproteobacteria(100);Pseudomonadales(100);Moraxellaceae(100);Acinetobacter(100);	Root(100);Bacteria(100);"Firmicutes"(100);"Clostridia"(100);Clostridiales(100);Incertae_Sedis_XI(100);Finegoldia(100);	Moraxellaceae(100);Acinetobacter(100);	Incertae_Sedis_XI(100);Finegoldia(100);
-0.03	21	226	Root(100);Bacteria(100);"Proteobacteria"(100);Betaproteobacteria(100);Neisseriales(100);Neisseriaceae(100);Neisseria(69);	Root(100);Bacteria(100);"Firmicutes"(100);"Clostridia"(100);Clostridiales(100);"Peptostreptococcaceae"(100);Sporacetigenium(100);	Neisseriaceae(100);Neisseria(69);	"Peptostreptococcaceae"(100);Sporacetigenium(100);
-0.03	59	62	Root(100);Bacteria(100);"Bacteroidetes"(100);"Bacteroidia"(100);"Bacteroidales"(100);"Porphyromonadaceae"(100);Parabacteroides(100);	Root(100);Bacteria(100);"Actinobacteria"(100);Actinobacteria(100);Actinomycetales(100);unclassified(99);unclassified(99);	"Porphyromonadaceae"(100);Parabacteroides(100);	Actinobacteria(100);Actinomycetales(100);
0.03	31	111	Root(100);Bacteria(100);"Bacteroidetes"(100);"Bacteroidia"(100);"Bacteroidales"(100);Bacteroidaceae(100);Bacteroides(100);	Root(100);Bacteria(100);"Proteobacteria"(100);Gammaproteobacteria(100);"Enterobacteriales"(100);Enterobacteriaceae(100);unclassified(87);	Bacteroidaceae(100);Bacteroides(100);	"Enterobacteriales"(100);Enterobacteriaceae(100);
0.03	142	17	Root(100);Bacteria(100);"Firmicutes"(100);"Clostridia"(100);Clostridiales(100);Incertae_Sedis_XI(100);Anaerococcus(100);	Root(100);Bacteria(100);"Bacteroidetes"(100);"Bacteroidia"(100);"Bacteroidales"(100);Bacteroidaceae(100);Bacteroides(100);	Incertae_Sedis_XI(100);Anaerococcus(100);	Bacteroidaceae(100);Bacteroides(100);
-0.03	7	142	Root(100);Bacteria(100);"Bacteroidetes"(100);"Bacteroidia"(100);"Bacteroidales"(100);"Porphyromonadaceae"(100);Porphyromonas(100);	Root(100);Bacteria(100);"Firmicutes"(100);"Clostridia"(100);Clostridiales(100);Incertae_Sedis_XI(100);Anaerococcus(100);	"Porphyromonadaceae"(100);Porphyromonas(100);	Incertae_Sedis_XI(100);Anaerococcus(100);
-0.03	49	101	Root(100);Bacteria(100);"Proteobacteria"(100);Gammaproteobacteria(100);Pseudomonadales(100);Moraxellaceae(100);Moraxella(100);	Root(100);Bacteria(100);"Actinobacteria"(100);Actinobacteria(100);Actinomycetales(100);Corynebacteriaceae(100);Corynebacterium(100);	Moraxellaceae(100);Moraxella(100);	Corynebacteriaceae(100);Corynebacterium(100);
0.03	62	103	Root(100);Bacteria(100);"Actinobacteria"(100);Actinobacteria(100);Actinomycetales(100);unclassified(99);unclassified(99);	Root(100);Bacteria(100);"Firmicutes"(100);"Clostridia"(100);Clostridiales(100);Incertae_Sedis_XI(100);Finegoldia(100);	Actinobacteria(100);Actinomycetales(100);	Incertae_Sedis_XI(100);Finegoldia(100);
-0.03	42	43	Root(100);Bacteria(100);"Firmicutes"(100);"Clostridia"(100);Clostridiales(100);"Ruminococcaceae"(100);unclassified(100);	Root(100);Bacteria(100);"Firmicutes"(100);"Clostridia"(100);Clostridiales(100);Incertae_Sedis_XI(100);Anaerococcus(100);	Clostridiales(100);"Ruminococcaceae"(100);	Incertae_Sedis_XI(100);Anaerococcus(100);
-0.03	8	419	Root(100);Bacteria(100);"Proteobacteria"(100);Betaproteobacteria(100);Neisseriales(100);Neisseriaceae(100);Neisseria(95);	Root(100);Bacteria(100);"Firmicutes"(100);"Bacilli"(100);Bacillales(100);"Staphylococcaceae"(100);Staphylococcus(99);	Neisseriaceae(100);Neisseria(95);	"Staphylococcaceae"(100);Staphylococcus(99);
-0.03	66	13	Root(100);Bacteria(100);"Firmicutes"(100);"Clostridia"(100);Clostridiales(100);Veillonellaceae(100);Dialister(100);	Root(100);Bacteria(100);"Firmicutes"(100);"Bacilli"(100);"Lactobacillales"(100);unclassified(98);unclassified(98);	Veillonellaceae(100);Dialister(100);	"Bacilli"(100);"Lactobacillales"(100);
-0.03	27	8	Root(100);Bacteria(100);"Bacteroidetes"(100);"Bacteroidia"(100);"Bacteroidales"(100);Bacteroidaceae(100);Bacteroides(100);	Root(100);Bacteria(100);"Proteobacteria"(100);Betaproteobacteria(100);Neisseriales(100);Neisseriaceae(100);Neisseria(95);	Bacteroidaceae(100);Bacteroides(100);	Neisseriaceae(100);Neisseria(95);
-0.03	114	13	Root(100);Bacteria(100);"Bacteroidetes"(100);"Bacteroidia"(100);"Bacteroidales"(100);"Prevotellaceae"(100);Prevotella(100);	Root(100);Bacteria(100);"Firmicutes"(100);"Bacilli"(100);"Lactobacillales"(100);unclassified(98);unclassified(98);	"Prevotellaceae"(100);Prevotella(100);	"Bacilli"(100);"Lactobacillales"(100);
-0.03	49	62	Root(100);Bacteria(100);"Proteobacteria"(100);Gammaproteobacteria(100);Pseudomonadales(100);Moraxellaceae(100);Moraxella(100);	Root(100);Bacteria(100);"Actinobacteria"(100);Actinobacteria(100);Actinomycetales(100);unclassified(99);unclassified(99);	Moraxellaceae(100);Moraxella(100);	Actinobacteria(100);Actinomycetales(100);
0.03	85	111	Root(100);Bacteria(100);"Proteobacteria"(100);Betaproteobacteria(100);Neisseriales(100);Neisseriaceae(100);unclassified(100);	Root(100);Bacteria(100);"Proteobacteria"(100);Gammaproteobacteria(100);"Enterobacteriales"(100);Enterobacteriaceae(100);unclassified(87);	Neisseriales(100);Neisseriaceae(100);	"Enterobacteriales"(100);Enterobacteriaceae(100);
-0.03	2	111	Root(100);Bacteria(100);"Firmicutes"(100);"Bacilli"(100);"Lactobacillales"(100);Streptococcaceae(100);Streptococcus(100);	Root(100);Bacteria(100);"Proteobacteria"(100);Gammaproteobacteria(100);"Enterobacteriales"(100);Enterobacteriaceae(100);unclassified(87);	Streptococcaceae(100);Streptococcus(100);	"Enterobacteriales"(100);Enterobacteriaceae(100);
-0.03	114	111	Root(100);Bacteria(100);"Bacteroidetes"(100);"Bacteroidia"(100);"Bacteroidales"(100);"Prevotellaceae"(100);Prevotella(100);	Root(100);Bacteria(100);"Proteobacteria"(100);Gammaproteobacteria(100);"Enterobacteriales"(100);Enterobacteriaceae(100);unclassified(87);	"Prevotellaceae"(100);Prevotella(100);	"Enterobacteriales"(100);Enterobacteriaceae(100);
0.03	16	62	Root(100);Bacteria(100);"Proteobacteria"(100);Gammaproteobacteria(100);Pasteurellales(100);Pasteurellaceae(100);unclassified(100);	Root(100);Bacteria(100);"Actinobacteria"(100);Actinobacteria(100);Actinomycetales(100);unclassified(99);unclassified(99);	Pasteurellales(100);Pasteurellaceae(100);	Actinobacteria(100);Actinomycetales(100);
-0.03	6	58	Root(100);Bacteria(100);"Firmicutes"(100);"Bacilli"(100);"Lactobacillales"(100);Streptococcaceae(100);Streptococcus(100);	Root(100);Bacteria(100);"Proteobacteria"(100);Gammaproteobacteria(100);Pseudomonadales(100);Moraxellaceae(100);Acinetobacter(100);	Streptococcaceae(100);Streptococcus(100);	Moraxellaceae(100);Acinetobacter(100);
-0.03	2	62	Root(100);Bacteria(100);"Firmicutes"(100);"Bacilli"(100);"Lactobacillales"(100);Streptococcaceae(100);Streptococcus(100);	Root(100);Bacteria(100);"Actinobacteria"(100);Actinobacteria(100);Actinomycetales(100);unclassified(99);unclassified(99);	Streptococcaceae(100);Streptococcus(100);	Actinobacteria(100);Actinomycetales(100);
0.03	1	2	Root(100);Bacteria(100);"Actinobacteria"(100);Actinobacteria(100);Actinomycetales(100);Propionibacteriaceae(100);Propionibacterium(100);	Root(100);Bacteria(100);"Firmicutes"(100);"Bacilli"(100);"Lactobacillales"(100);Streptococcaceae(100);Streptococcus(100);	Propionibacteriaceae(100);Propionibacterium(100);	Streptococcaceae(100);Streptococcus(100);
-0.03	58	62	Root(100);Bacteria(100);"Proteobacteria"(100);Gammaproteobacteria(100);Pseudomonadales(100);Moraxellaceae(100);Acinetobacter(100);	Root(100);Bacteria(100);"Actinobacteria"(100);Actinobacteria(100);Actinomycetales(100);unclassified(99);unclassified(99);	Moraxellaceae(100);Acinetobacter(100);	Actinobacteria(100);Actinomycetales(100);
-0.03	169	101	Root(100);Bacteria(100);"Proteobacteria"(100);Epsilonproteobacteria(100);Campylobacterales(100);Campylobacteraceae(100);Campylobacter(100);	Root(100);Bacteria(100);"Actinobacteria"(100);Actinobacteria(100);Actinomycetales(100);Corynebacteriaceae(100);Corynebacterium(100);	Campylobacteraceae(100);Campylobacter(100);	Corynebacteriaceae(100);Corynebacterium(100);
-0.03	27	49	Root(100);Bacteria(100);"Bacteroidetes"(100);"Bacteroidia"(100);"Bacteroidales"(100);Bacteroidaceae(100);Bacteroides(100);	Root(100);Bacteria(100);"Proteobacteria"(100);Gammaproteobacteria(100);Pseudomonadales(100);Moraxellaceae(100);Moraxella(100);	Bacteroidaceae(100);Bacteroides(100);	Moraxellaceae(100);Moraxella(100);
-0.03	85	7	Root(100);Bacteria(100);"Proteobacteria"(100);Betaproteobacteria(100);Neisseriales(100);Neisseriaceae(100);unclassified(100);	Root(100);Bacteria(100);"Bacteroidetes"(100);"Bacteroidia"(100);"Bacteroidales"(100);"Porphyromonadaceae"(100);Porphyromonas(100);	Neisseriales(100);Neisseriaceae(100);	"Porphyromonadaceae"(100);Porphyromonas(100);
0.03	8	17	Root(100);Bacteria(100);"Proteobacteria"(100);Betaproteobacteria(100);Neisseriales(100);Neisseriaceae(100);Neisseria(95);	Root(100);Bacteria(100);"Bacteroidetes"(100);"Bacteroidia"(100);"Bacteroidales"(100);Bacteroidaceae(100);Bacteroides(100);	Neisseriaceae(100);Neisseria(95);	Bacteroidaceae(100);Bacteroides(100);
-0.03	176	58	Root(100);Bacteria(100);"Firmicutes"(100);"Clostridia"(100);Clostridiales(100);Incertae_Sedis_XI(100);Anaerococcus(100);	Root(100);Bacteria(100);"Proteobacteria"(100);Gammaproteobacteria(100);Pseudomonadales(100);Moraxellaceae(100);Acinetobacter(100);	Incertae_Sedis_XI(100);Anaerococcus(100);	Moraxellaceae(100);Acinetobacter(100);
-0.03	142	13	Root(100);Bacteria(100);"Firmicutes"(100);"Clostridia"(100);Clostridiales(100);Incertae_Sedis_XI(100);Anaerococcus(100);	Root(100);Bacteria(100);"Firmicutes"(100);"Bacilli"(100);"Lactobacillales"(100);unclassified(98);unclassified(98);	Incertae_Sedis_XI(100);Anaerococcus(100);	"Bacilli"(100);"Lactobacillales"(100);
0.03	40	69	Root(100);Bacteria(100);"Proteobacteria"(100);Betaproteobacteria(100);Neisseriales(100);Neisseriaceae(100);unclassified(100);	Root(100);Bacteria(100);"Firmicutes"(100);"Bacilli"(100);"Lactobacillales"(100);"Carnobacteriaceae"(100);Dolosigranulum(100);	Neisseriales(100);Neisseriaceae(100);	"Carnobacteriaceae"(100);Dolosigranulum(100);
0.03	137	17	Root(100);Bacteria(100);"Proteobacteria"(100);Betaproteobacteria(100);Neisseriales(100);Neisseriaceae(100);Stenoxybacter(69);	Root(100);Bacteria(100);"Bacteroidetes"(100);"Bacteroidia"(100);"Bacteroidales"(100);Bacteroidaceae(100);Bacteroides(100);	Neisseriaceae(100);Stenoxybacter(69);	Bacteroidaceae(100);Bacteroides(100);
-0.03	13	353	Root(100);Bacteria(100);"Firmicutes"(100);"Bacilli"(100);"Lactobacillales"(100);unclassified(98);unclassified(98);	Root(100);Bacteria(100);"Bacteroidetes"(100);"Bacteroidia"(100);"Bacteroidales"(100);"Porphyromonadaceae"(100);Porphyromonas(100);	"Bacilli"(100);"Lactobacillales"(100);	"Porphyromonadaceae"(100);Porphyromonas(100);
-0.03	6	12	Root(100);Bacteria(100);"Firmicutes"(100);"Bacilli"(100);"Lactobacillales"(100);Streptococcaceae(100);Streptococcus(100);	Root(100);Bacteria(100);"Actinobacteria"(100);Actinobacteria(100);Actinomycetales(100);Corynebacteriaceae(100);Corynebacterium(100);	Streptococcaceae(100);Streptococcus(100);	Corynebacteriaceae(100);Corynebacterium(100);
0.03	3	2	Root(100);Bacteria(100);"Firmicutes"(100);"Bacilli"(100);"Lactobacillales"(100);Lactobacillaceae(100);Lactobacillus(100);	Root(100);Bacteria(100);"Firmicutes"(100);"Bacilli"(100);"Lactobacillales"(100);Streptococcaceae(100);Streptococcus(100);	Lactobacillaceae(100);Lactobacillus(100);	Streptococcaceae(100);Streptococcus(100);
0.03	123	419	Root(100);Bacteria(100);"Firmicutes"(100);"Clostridia"(100);Clostridiales(100);unclassified(99);unclassified(99);	Root(100);Bacteria(100);"Firmicutes"(100);"Bacilli"(100);Bacillales(100);"Staphylococcaceae"(100);Staphylococcus(99);	"Clostridia"(100);Clostridiales(100);	"Staphylococcaceae"(100);Staphylococcus(99);
0.03	394	59	Root(100);Bacteria(100);"Firmicutes"(100);"Clostridia"(100);Clostridiales(100);Incertae_Sedis_XI(100);Anaerococcus(100);	Root(100);Bacteria(100);"Bacteroidetes"(100);"Bacteroidia"(100);"Bacteroidales"(100);"Porphyromonadaceae"(100);Parabacteroides(100);	Incertae_Sedis_XI(100);Anaerococcus(100);	"Porphyromonadaceae"(100);Parabacteroides(100);
-0.03	85	19	Root(100);Bacteria(100);"Proteobacteria"(100);Betaproteobacteria(100);Neisseriales(100);Neisseriaceae(100);unclassified(100);	Root(100);Bacteria(100);"Proteobacteria"(100);Gammaproteobacteria(100);Pasteurellales(100);Pasteurellaceae(100);unclassified(100);	Neisseriales(100);Neisseriaceae(100);	Pasteurellales(100);Pasteurellaceae(100);
0.03	86	85	Root(100);Bacteria(100);Cyanobacteria(100);Cyanobacteria(100);Chloroplast(100);Streptophyta(100);unclassified(100);	Root(100);Bacteria(100);"Proteobacteria"(100);Betaproteobacteria(100);Neisseriales(100);Neisseriaceae(100);unclassified(100);	Chloroplast(100);Streptophyta(100);	Neisseriales(100);Neisseriaceae(100);
-0.03	4	142	Root(100);Bacteria(100);"Firmicutes"(100);"Clostridia"(100);Clostridiales(100);Veillonellaceae(100);Veillonella(95);	Root(100);Bacteria(100);"Firmicutes"(100);"Clostridia"(100);Clostridiales(100);Incertae_Sedis_XI(100);Anaerococcus(100);	Veillonellaceae(100);Veillonella(95);	Incertae_Sedis_XI(100);Anaerococcus(100);
0.03	131	59	Root(100);Bacteria(100);"Proteobacteria"(100);Betaproteobacteria(100);Burkholderiales(100);Comamonadaceae(99);Roseateles(99);	Root(100);Bacteria(100);"Bacteroidetes"(100);"Bacteroidia"(100);"Bacteroidales"(100);"Porphyromonadaceae"(100);Parabacteroides(100);	Comamonadaceae(99);Roseateles(99);	"Porphyromonadaceae"(100);Parabacteroides(100);
-0.03	18	12	Root(100);Bacteria(100);"Actinobacteria"(100);Actinobacteria(100);Actinomycetales(100);Micrococcaceae(100);unclassified(97);	Root(100);Bacteria(100);"Actinobacteria"(100);Actinobacteria(100);Actinomycetales(100);Corynebacteriaceae(100);Corynebacterium(100);	Actinomycetales(100);Micrococcaceae(100);	Corynebacteriaceae(100);Corynebacterium(100);
-0.02	58	14	Root(100);Bacteria(100);"Proteobacteria"(100);Gammaproteobacteria(100);Pseudomonadales(100);Moraxellaceae(100);Acinetobacter(100);	Root(100);Bacteria(100);"Actinobacteria"(100);Actinobacteria(100);Actinomycetales(100);Actinomycetaceae(100);Actinomyces(100);	Moraxellaceae(100);Acinetobacter(100);	Actinomycetaceae(100);Actinomyces(100);
-0.02	43	123	Root(100);Bacteria(100);"Firmicutes"(100);"Clostridia"(100);Clostridiales(100);Incertae_Sedis_XI(100);Anaerococcus(100);	Root(100);Bacteria(100);"Firmicutes"(100);"Clostridia"(100);Clostridiales(100);unclassified(99);unclassified(99);	Incertae_Sedis_XI(100);Anaerococcus(100);	"Clostridia"(100);Clostridiales(100);
0.02	66	59	Root(100);Bacteria(100);"Firmicutes"(100);"Clostridia"(100);Clostridiales(100);Veillonellaceae(100);Dialister(100);	Root(100);Bacteria(100);"Bacteroidetes"(100);"Bacteroidia"(100);"Bacteroidales"(100);"Porphyromonadaceae"(100);Parabacteroides(100);	Veillonellaceae(100);Dialister(100);	"Porphyromonadaceae"(100);Parabacteroides(100);
-0.02	3	188	Root(100);Bacteria(100);"Firmicutes"(100);"Bacilli"(100);"Lactobacillales"(100);Lactobacillaceae(100);Lactobacillus(100);	Root(100);Bacteria(100);"Actinobacteria"(100);Actinobacteria(100);Actinomycetales(100);Corynebacteriaceae(100);Corynebacterium(100);	Lactobacillaceae(100);Lactobacillus(100);	Corynebacteriaceae(100);Corynebacterium(100);
-0.02	69	58	Root(100);Bacteria(100);"Firmicutes"(100);"Bacilli"(100);"Lactobacillales"(100);"Carnobacteriaceae"(100);Dolosigranulum(100);	Root(100);Bacteria(100);"Proteobacteria"(100);Gammaproteobacteria(100);Pseudomonadales(100);Moraxellaceae(100);Acinetobacter(100);	"Carnobacteriaceae"(100);Dolosigranulum(100);	Moraxellaceae(100);Acinetobacter(100);
-0.02	176	62	Root(100);Bacteria(100);"Firmicutes"(100);"Clostridia"(100);Clostridiales(100);Incertae_Sedis_XI(100);Anaerococcus(100);	Root(100);Bacteria(100);"Actinobacteria"(100);Actinobacteria(100);Actinomycetales(100);unclassified(99);unclassified(99);	Incertae_Sedis_XI(100);Anaerococcus(100);	Actinobacteria(100);Actinomycetales(100);
-0.02	137	14	Root(100);Bacteria(100);"Proteobacteria"(100);Betaproteobacteria(100);Neisseriales(100);Neisseriaceae(100);Stenoxybacter(69);	Root(100);Bacteria(100);"Actinobacteria"(100);Actinobacteria(100);Actinomycetales(100);Actinomycetaceae(100);Actinomyces(100);	Neisseriaceae(100);Stenoxybacter(69);	Actinomycetaceae(100);Actinomyces(100);
0.02	58	353	Root(100);Bacteria(100);"Proteobacteria"(100);Gammaproteobacteria(100);Pseudomonadales(100);Moraxellaceae(100);Acinetobacter(100);	Root(100);Bacteria(100);"Bacteroidetes"(100);"Bacteroidia"(100);"Bacteroidales"(100);"Porphyromonadaceae"(100);Porphyromonas(100);	Moraxellaceae(100);Acinetobacter(100);	"Porphyromonadaceae"(100);Porphyromonas(100);
0.02	142	70	Root(100);Bacteria(100);"Firmicutes"(100);"Clostridia"(100);Clostridiales(100);Incertae_Sedis_XI(100);Anaerococcus(100);	Root(100);Bacteria(100);"Actinobacteria"(100);Actinobacteria(100);Actinomycetales(100);unclassified(100);unclassified(100);	Incertae_Sedis_XI(100);Anaerococcus(100);	Actinobacteria(100);Actinomycetales(100);
-0.02	27	2	Root(100);Bacteria(100);"Bacteroidetes"(100);"Bacteroidia"(100);"Bacteroidales"(100);Bacteroidaceae(100);Bacteroides(100);	Root(100);Bacteria(100);"Firmicutes"(100);"Bacilli"(100);"Lactobacillales"(100);Streptococcaceae(100);Streptococcus(100);	Bacteroidaceae(100);Bacteroides(100);	Streptococcaceae(100);Streptococcus(100);
0.02	169	111	Root(100);Bacteria(100);"Proteobacteria"(100);Epsilonproteobacteria(100);Campylobacterales(100);Campylobacteraceae(100);Campylobacter(100);	Root(100);Bacteria(100);"Proteobacteria"(100);Gammaproteobacteria(100);"Enterobacteriales"(100);Enterobacteriaceae(100);unclassified(87);	Campylobacteraceae(100);Campylobacter(100);	"Enterobacteriales"(100);Enterobacteriaceae(100);
0.02	7	91	Root(100);Bacteria(100);"Bacteroidetes"(100);"Bacteroidia"(100);"Bacteroidales"(100);"Porphyromonadaceae"(100);Porphyromonas(100);	Root(100);Bacteria(100);"Actinobacteria"(100);Actinobacteria(100);Actinomycetales(100);Corynebacteriaceae(100);Corynebacterium(100);	"Porphyromonadaceae"(100);Porphyromonas(100);	Corynebacteriaceae(100);Corynebacterium(100);
-0.02	9	123	Root(100);Bacteria(100);"Fusobacteria"(100);"Fusobacteria"(100);"Fusobacteriales"(100);"Fusobacteriaceae"(100);Fusobacterium(100);	Root(100);Bacteria(100);"Firmicutes"(100);"Clostridia"(100);Clostridiales(100);unclassified(99);unclassified(99);	"Fusobacteriaceae"(100);Fusobacterium(100);	"Clostridia"(100);Clostridiales(100);
-0.02	43	226	Root(100);Bacteria(100);"Firmicutes"(100);"Clostridia"(100);Clostridiales(100);Incertae_Sedis_XI(100);Anaerococcus(100);	Root(100);Bacteria(100);"Firmicutes"(100);"Clostridia"(100);Clostridiales(100);"Peptostreptococcaceae"(100);Sporacetigenium(100);	Incertae_Sedis_XI(100);Anaerococcus(100);	"Peptostreptococcaceae"(100);Sporacetigenium(100);
0.02	25	27	Root(100);Bacteria(100);"Bacteroidetes"(97);"Bacteroidia"(59);"Bacteroidales"(59);unclassified(59);unclassified(59);	Root(100);Bacteria(100);"Bacteroidetes"(100);"Bacteroidia"(100);"Bacteroidales"(100);Bacteroidaceae(100);Bacteroides(100);	"Bacteroidia"(59);"Bacteroidales"(59);	Bacteroidaceae(100);Bacteroides(100);
-0.02	169	16	Root(100);Bacteria(100);"Proteobacteria"(100);Epsilonproteobacteria(100);Campylobacterales(100);Campylobacteraceae(100);Campylobacter(100);	Root(100);Bacteria(100);"Proteobacteria"(100);Gammaproteobacteria(100);Pasteurellales(100);Pasteurellaceae(100);unclassified(100);	Campylobacteraceae(100);Campylobacter(100);	Pasteurellales(100);Pasteurellaceae(100);
-0.02	86	142	Root(100);Bacteria(100);Cyanobacteria(100);Cyanobacteria(100);Chloroplast(100);Streptophyta(100);unclassified(100);	Root(100);Bacteria(100);"Firmicutes"(100);"Clostridia"(100);Clostridiales(100);Incertae_Sedis_XI(100);Anaerococcus(100);	Chloroplast(100);Streptophyta(100);	Incertae_Sedis_XI(100);Anaerococcus(100);
0.02	27	223	Root(100);Bacteria(100);"Bacteroidetes"(100);"Bacteroidia"(100);"Bacteroidales"(100);Bacteroidaceae(100);Bacteroides(100);	Root(100);Bacteria(100);"Firmicutes"(100);"Bacilli"(100);"Lactobacillales"(100);Streptococcaceae(100);Lactococcus(100);	Bacteroidaceae(100);Bacteroides(100);	Streptococcaceae(100);Lactococcus(100);
0.02	31	419	Root(100);Bacteria(100);"Bacteroidetes"(100);"Bacteroidia"(100);"Bacteroidales"(100);Bacteroidaceae(100);Bacteroides(100);	Root(100);Bacteria(100);"Firmicutes"(100);"Bacilli"(100);Bacillales(100);"Staphylococcaceae"(100);Staphylococcus(99);	Bacteroidaceae(100);Bacteroides(100);	"Staphylococcaceae"(100);Staphylococcus(99);
0.02	3	31	Root(100);Bacteria(100);"Firmicutes"(100);"Bacilli"(100);"Lactobacillales"(100);Lactobacillaceae(100);Lactobacillus(100);	Root(100);Bacteria(100);"Bacteroidetes"(100);"Bacteroidia"(100);"Bacteroidales"(100);Bacteroidaceae(100);Bacteroides(100);	Lactobacillaceae(100);Lactobacillus(100);	Bacteroidaceae(100);Bacteroides(100);
0.02	131	188	Root(100);Bacteria(100);"Proteobacteria"(100);Betaproteobacteria(100);Burkholderiales(100);Comamonadaceae(99);Roseateles(99);	Root(100);Bacteria(100);"Actinobacteria"(100);Actinobacteria(100);Actinomycetales(100);Corynebacteriaceae(100);Corynebacterium(100);	Comamonadaceae(99);Roseateles(99);	Corynebacteriaceae(100);Corynebacterium(100);
-0.02	86	21	Root(100);Bacteria(100);Cyanobacteria(100);Cyanobacteria(100);Chloroplast(100);Streptophyta(100);unclassified(100);	Root(100);Bacteria(100);"Proteobacteria"(100);Betaproteobacteria(100);Neisseriales(100);Neisseriaceae(100);Neisseria(69);	Chloroplast(100);Streptophyta(100);	Neisseriaceae(100);Neisseria(69);
-0.02	114	2	Root(100);Bacteria(100);"Bacteroidetes"(100);"Bacteroidia"(100);"Bacteroidales"(100);"Prevotellaceae"(100);Prevotella(100);	Root(100);Bacteria(100);"Firmicutes"(100);"Bacilli"(100);"Lactobacillales"(100);Streptococcaceae(100);Streptococcus(100);	"Prevotellaceae"(100);Prevotella(100);	Streptococcaceae(100);Streptococcus(100);
-0.02	226	12	Root(100);Bacteria(100);"Firmicutes"(100);"Clostridia"(100);Clostridiales(100);"Peptostreptococcaceae"(100);Sporacetigenium(100);	Root(100);Bacteria(100);"Actinobacteria"(100);Actinobacteria(100);Actinomycetales(100);Corynebacteriaceae(100);Corynebacterium(100);	"Peptostreptococcaceae"(100);Sporacetigenium(100);	Corynebacteriaceae(100);Corynebacterium(100);
-0.02	49	3	Root(100);Bacteria(100);"Proteobacteria"(100);Gammaproteobacteria(100);Pseudomonadales(100);Moraxellaceae(100);Moraxella(100);	Root(100);Bacteria(100);"Firmicutes"(100);"Bacilli"(100);"Lactobacillales"(100);Lactobacillaceae(100);Lactobacillus(100);	Moraxellaceae(100);Moraxella(100);	Lactobacillaceae(100);Lactobacillus(100);
-0.02	64	226	Root(100);Bacteria(100);"Firmicutes"(100);"Clostridia"(100);Clostridiales(100);Incertae_Sedis_XI(100);Peptoniphilus(100);	Root(100);Bacteria(100);"Firmicutes"(100);"Clostridia"(100);Clostridiales(100);"Peptostreptococcaceae"(100);Sporacetigenium(100);	Incertae_Sedis_XI(100);Peptoniphilus(100);	"Peptostreptococcaceae"(100);Sporacetigenium(100);
0.02	25	69	Root(100);Bacteria(100);"Bacteroidetes"(97);"Bacteroidia"(59);"Bacteroidales"(59);unclassified(59);unclassified(59);	Root(100);Bacteria(100);"Firmicutes"(100);"Bacilli"(100);"Lactobacillales"(100);"Carnobacteriaceae"(100);Dolosigranulum(100);	"Bacteroidia"(59);"Bacteroidales"(59);	"Carnobacteriaceae"(100);Dolosigranulum(100);
0.02	7	103	Root(100);Bacteria(100);"Bacteroidetes"(100);"Bacteroidia"(100);"Bacteroidales"(100);"Porphyromonadaceae"(100);Porphyromonas(100);	Root(100);Bacteria(100);"Firmicutes"(100);"Clostridia"(100);Clostridiales(100);Incertae_Sedis_XI(100);Finegoldia(100);	"Porphyromonadaceae"(100);Porphyromonas(100);	Incertae_Sedis_XI(100);Finegoldia(100);
-0.02	13	38	Root(100);Bacteria(100);"Firmicutes"(100);"Bacilli"(100);"Lactobacillales"(100);unclassified(98);unclassified(98);	Root(100);Bacteria(100);"Bacteroidetes"(100);"Bacteroidia"(100);"Bacteroidales"(100);"Porphyromonadaceae"(100);Parabacteroides(69);	"Bacilli"(100);"Lactobacillales"(100);	"Porphyromonadaceae"(100);Parabacteroides(69);
-0.02	64	19	Root(100);Bacteria(100);"Firmicutes"(100);"Clostridia"(100);Clostridiales(100);Incertae_Sedis_XI(100);Peptoniphilus(100);	Root(100);Bacteria(100);"Proteobacteria"(100);Gammaproteobacteria(100);Pasteurellales(100);Pasteurellaceae(100);unclassified(100);	Incertae_Sedis_XI(100);Peptoniphilus(100);	Pasteurellales(100);Pasteurellaceae(100);
-0.02	25	58	Root(100);Bacteria(100);"Bacteroidetes"(97);"Bacteroidia"(59);"Bacteroidales"(59);unclassified(59);unclassified(59);	Root(100);Bacteria(100);"Proteobacteria"(100);Gammaproteobacteria(100);Pseudomonadales(100);Moraxellaceae(100);Acinetobacter(100);	"Bacteroidia"(59);"Bacteroidales"(59);	Moraxellaceae(100);Acinetobacter(100);
-0.02	66	188	Root(100);Bacteria(100);"Firmicutes"(100);"Clostridia"(100);Clostridiales(100);Veillonellaceae(100);Dialister(100);	Root(100);Bacteria(100);"Actinobacteria"(100);Actinobacteria(100);Actinomycetales(100);Corynebacteriaceae(100);Corynebacterium(100);	Veillonellaceae(100);Dialister(100);	Corynebacteriaceae(100);Corynebacterium(100);
-0.02	43	8	Root(100);Bacteria(100);"Firmicutes"(100);"Clostridia"(100);Clostridiales(100);Incertae_Sedis_XI(100);Anaerococcus(100);	Root(100);Bacteria(100);"Proteobacteria"(100);Betaproteobacteria(100);Neisseriales(100);Neisseriaceae(100);Neisseria(95);	Incertae_Sedis_XI(100);Anaerococcus(100);	Neisseriaceae(100);Neisseria(95);
0.02	1	188	Root(100);Bacteria(100);"Actinobacteria"(100);Actinobacteria(100);Actinomycetales(100);Propionibacteriaceae(100);Propionibacterium(100);	Root(100);Bacteria(100);"Actinobacteria"(100);Actinobacteria(100);Actinomycetales(100);Corynebacteriaceae(100);Corynebacterium(100);	Propionibacteriaceae(100);Propionibacterium(100);	Corynebacteriaceae(100);Corynebacterium(100);
-0.02	13	31	Root(100);Bacteria(100);"Firmicutes"(100);"Bacilli"(100);"Lactobacillales"(100);unclassified(98);unclassified(98);	Root(100);Bacteria(100);"Bacteroidetes"(100);"Bacteroidia"(100);"Bacteroidales"(100);Bacteroidaceae(100);Bacteroides(100);	"Bacilli"(100);"Lactobacillales"(100);	Bacteroidaceae(100);Bacteroides(100);
0.02	2	142	Root(100);Bacteria(100);"Firmicutes"(100);"Bacilli"(100);"Lactobacillales"(100);Streptococcaceae(100);Streptococcus(100);	Root(100);Bacteria(100);"Firmicutes"(100);"Clostridia"(100);Clostridiales(100);Incertae_Sedis_XI(100);Anaerococcus(100);	Streptococcaceae(100);Streptococcus(100);	Incertae_Sedis_XI(100);Anaerococcus(100);
0.02	114	31	Root(100);Bacteria(100);"Bacteroidetes"(100);"Bacteroidia"(100);"Bacteroidales"(100);"Prevotellaceae"(100);Prevotella(100);	Root(100);Bacteria(100);"Bacteroidetes"(100);"Bacteroidia"(100);"Bacteroidales"(100);Bacteroidaceae(100);Bacteroides(100);	"Prevotellaceae"(100);Prevotella(100);	Bacteroidaceae(100);Bacteroides(100);
-0.02	137	353	Root(100);Bacteria(100);"Proteobacteria"(100);Betaproteobacteria(100);Neisseriales(100);Neisseriaceae(100);Stenoxybacter(69);	Root(100);Bacteria(100);"Bacteroidetes"(100);"Bacteroidia"(100);"Bacteroidales"(100);"Porphyromonadaceae"(100);Porphyromonas(100);	Neisseriaceae(100);Stenoxybacter(69);	"Porphyromonadaceae"(100);Porphyromonas(100);
0.02	70	14	Root(100);Bacteria(100);"Actinobacteria"(100);Actinobacteria(100);Actinomycetales(100);unclassified(100);unclassified(100);	Root(100);Bacteria(100);"Actinobacteria"(100);Actinobacteria(100);Actinomycetales(100);Actinomycetaceae(100);Actinomyces(100);	Actinobacteria(100);Actinomycetales(100);	Actinomycetaceae(100);Actinomyces(100);
-0.02	223	10	Root(100);Bacteria(100);"Firmicutes"(100);"Bacilli"(100);"Lactobacillales"(100);Streptococcaceae(100);Lactococcus(100);	Root(100);Bacteria(100);"Bacteroidetes"(100);"Bacteroidia"(100);"Bacteroidales"(100);"Prevotellaceae"(100);Prevotella(100);	Streptococcaceae(100);Lactococcus(100);	"Prevotellaceae"(100);Prevotella(100);
-0.02	69	10	Root(100);Bacteria(100);"Firmicutes"(100);"Bacilli"(100);"Lactobacillales"(100);"Carnobacteriaceae"(100);Dolosigranulum(100);	Root(100);Bacteria(100);"Bacteroidetes"(100);"Bacteroidia"(100);"Bacteroidales"(100);"Prevotellaceae"(100);Prevotella(100);	"Carnobacteriaceae"(100);Dolosigranulum(100);	"Prevotellaceae"(100);Prevotella(100);
0.02	25	14	Root(100);Bacteria(100);"Bacteroidetes"(97);"Bacteroidia"(59);"Bacteroidales"(59);unclassified(59);unclassified(59);	Root(100);Bacteria(100);"Actinobacteria"(100);Actinobacteria(100);Actinomycetales(100);Actinomycetaceae(100);Actinomyces(100);	"Bacteroidia"(59);"Bacteroidales"(59);	Actinomycetaceae(100);Actinomyces(100);
0.02	8	38	Root(100);Bacteria(100);"Proteobacteria"(100);Betaproteobacteria(100);Neisseriales(100);Neisseriaceae(100);Neisseria(95);	Root(100);Bacteria(100);"Bacteroidetes"(100);"Bacteroidia"(100);"Bacteroidales"(100);"Porphyromonadaceae"(100);Parabacteroides(69);	Neisseriaceae(100);Neisseria(95);	"Porphyromonadaceae"(100);Parabacteroides(69);
-0.02	335	27	Root(100);Bacteria(100);"Firmicutes"(100);"Clostridia"(100);Clostridiales(100);unclassified(99);unclassified(99);	Root(100);Bacteria(100);"Bacteroidetes"(100);"Bacteroidia"(100);"Bacteroidales"(100);Bacteroidaceae(100);Bacteroides(100);	"Clostridia"(100);Clostridiales(100);	Bacteroidaceae(100);Bacteroides(100);
0.02	64	18	Root(100);Bacteria(100);"Firmicutes"(100);"Clostridia"(100);Clostridiales(100);Incertae_Sedis_XI(100);Peptoniphilus(100);	Root(100);Bacteria(100);"Actinobacteria"(100);Actinobacteria(100);Actinomycetales(100);Micrococcaceae(100);unclassified(97);	Incertae_Sedis_XI(100);Peptoniphilus(100);	Actinomycetales(100);Micrococcaceae(100);
0.02	1	9	Root(100);Bacteria(100);"Actinobacteria"(100);Actinobacteria(100);Actinomycetales(100);Propionibacteriaceae(100);Propionibacterium(100);	Root(100);Bacteria(100);"Fusobacteria"(100);"Fusobacteria"(100);"Fusobacteriales"(100);"Fusobacteriaceae"(100);Fusobacterium(100);	Propionibacteriaceae(100);Propionibacterium(100);	"Fusobacteriaceae"(100);Fusobacterium(100);
0.02	137	42	Root(100);Bacteria(100);"Proteobacteria"(100);Betaproteobacteria(100);Neisseriales(100);Neisseriaceae(100);Stenoxybacter(69);	Root(100);Bacteria(100);"Firmicutes"(100);"Clostridia"(100);Clostridiales(100);"Ruminococcaceae"(100);unclassified(100);	Neisseriaceae(100);Stenoxybacter(69);	Clostridiales(100);"Ruminococcaceae"(100);
0.02	49	10	Root(100);Bacteria(100);"Proteobacteria"(100);Gammaproteobacteria(100);Pseudomonadales(100);Moraxellaceae(100);Moraxella(100);	Root(100);Bacteria(100);"Bacteroidetes"(100);"Bacteroidia"(100);"Bacteroidales"(100);"Prevotellaceae"(100);Prevotella(100);	Moraxellaceae(100);Moraxella(100);	"Prevotellaceae"(100);Prevotella(100);
-0.02	176	25	Root(100);Bacteria(100);"Firmicutes"(100);"Clostridia"(100);Clostridiales(100);Incertae_Sedis_XI(100);Anaerococcus(100);	Root(100);Bacteria(100);"Bacteroidetes"(97);"Bacteroidia"(59);"Bacteroidales"(59);unclassified(59);unclassified(59);	Incertae_Sedis_XI(100);Anaerococcus(100);	"Bacteroidia"(59);"Bacteroidales"(59);
-0.02	114	27	Root(100);Bacteria(100);"Bacteroidetes"(100);"Bacteroidia"(100);"Bacteroidales"(100);"Prevotellaceae"(100);Prevotella(100);	Root(100);Bacteria(100);"Bacteroidetes"(100);"Bacteroidia"(100);"Bacteroidales"(100);Bacteroidaceae(100);Bacteroides(100);	"Prevotellaceae"(100);Prevotella(100);	Bacteroidaceae(100);Bacteroides(100);
0.02	335	111	Root(100);Bacteria(100);"Firmicutes"(100);"Clostridia"(100);Clostridiales(100);unclassified(99);unclassified(99);	Root(100);Bacteria(100);"Proteobacteria"(100);Gammaproteobacteria(100);"Enterobacteriales"(100);Enterobacteriaceae(100);unclassified(87);	"Clostridia"(100);Clostridiales(100);	"Enterobacteriales"(100);Enterobacteriaceae(100);
-0.02	3	226	Root(100);Bacteria(100);"Firmicutes"(100);"Bacilli"(100);"Lactobacillales"(100);Lactobacillaceae(100);Lactobacillus(100);	Root(100);Bacteria(100);"Firmicutes"(100);"Clostridia"(100);Clostridiales(100);"Peptostreptococcaceae"(100);Sporacetigenium(100);	Lactobacillaceae(100);Lactobacillus(100);	"Peptostreptococcaceae"(100);Sporacetigenium(100);
-0.02	188	31	Root(100);Bacteria(100);"Actinobacteria"(100);Actinobacteria(100);Actinomycetales(100);Corynebacteriaceae(100);Corynebacterium(100);	Root(100);Bacteria(100);"Bacteroidetes"(100);"Bacteroidia"(100);"Bacteroidales"(100);Bacteroidaceae(100);Bacteroides(100);	Corynebacteriaceae(100);Corynebacterium(100);	Bacteroidaceae(100);Bacteroides(100);
-0.02	114	226	Root(100);Bacteria(100);"Bacteroidetes"(100);"Bacteroidia"(100);"Bacteroidales"(100);"Prevotellaceae"(100);Prevotella(100);	Root(100);Bacteria(100);"Firmicutes"(100);"Clostridia"(100);Clostridiales(100);"Peptostreptococcaceae"(100);Sporacetigenium(100);	"Prevotellaceae"(100);Prevotella(100);	"Peptostreptococcaceae"(100);Sporacetigenium(100);
0.02	176	59	Root(100);Bacteria(100);"Firmicutes"(100);"Clostridia"(100);Clostridiales(100);Incertae_Sedis_XI(100);Anaerococcus(100);	Root(100);Bacteria(100);"Bacteroidetes"(100);"Bacteroidia"(100);"Bacteroidales"(100);"Porphyromonadaceae"(100);Parabacteroides(100);	Incertae_Sedis_XI(100);Anaerococcus(100);	"Porphyromonadaceae"(100);Parabacteroides(100);
-0.02	86	25	Root(100);Bacteria(100);Cyanobacteria(100);Cyanobacteria(100);Chloroplast(100);Streptophyta(100);unclassified(100);	Root(100);Bacteria(100);"Bacteroidetes"(97);"Bacteroidia"(59);"Bacteroidales"(59);unclassified(59);unclassified(59);	Chloroplast(100);Streptophyta(100);	"Bacteroidia"(59);"Bacteroidales"(59);
-0.02	85	123	Root(100);Bacteria(100);"Proteobacteria"(100);Betaproteobacteria(100);Neisseriales(100);Neisseriaceae(100);unclassified(100);	Root(100);Bacteria(100);"Firmicutes"(100);"Clostridia"(100);Clostridiales(100);unclassified(99);unclassified(99);	Neisseriales(100);Neisseriaceae(100);	"Clostridia"(100);Clostridiales(100);
0.02	49	169	Root(100);Bacteria(100);"Proteobacteria"(100);Gammaproteobacteria(100);Pseudomonadales(100);Moraxellaceae(100);Moraxella(100);	Root(100);Bacteria(100);"Proteobacteria"(100);Epsilonproteobacteria(100);Campylobacterales(100);Campylobacteraceae(100);Campylobacter(100);	Moraxellaceae(100);Moraxella(100);	Campylobacteraceae(100);Campylobacter(100);
0.02	114	64	Root(100);Bacteria(100);"Bacteroidetes"(100);"Bacteroidia"(100);"Bacteroidales"(100);"Prevotellaceae"(100);Prevotella(100);	Root(100);Bacteria(100);"Firmicutes"(100);"Clostridia"(100);Clostridiales(100);Incertae_Sedis_XI(100);Peptoniphilus(100);	"Prevotellaceae"(100);Prevotella(100);	Incertae_Sedis_XI(100);Peptoniphilus(100);
0.02	85	31	Root(100);Bacteria(100);"Proteobacteria"(100);Betaproteobacteria(100);Neisseriales(100);Neisseriaceae(100);unclassified(100);	Root(100);Bacteria(100);"Bacteroidetes"(100);"Bacteroidia"(100);"Bacteroidales"(100);Bacteroidaceae(100);Bacteroides(100);	Neisseriales(100);Neisseriaceae(100);	Bacteroidaceae(100);Bacteroides(100);
0.02	91	419	Root(100);Bacteria(100);"Actinobacteria"(100);Actinobacteria(100);Actinomycetales(100);Corynebacteriaceae(100);Corynebacterium(100);	Root(100);Bacteria(100);"Firmicutes"(100);"Bacilli"(100);Bacillales(100);"Staphylococcaceae"(100);Staphylococcus(99);	Corynebacteriaceae(100);Corynebacterium(100);	"Staphylococcaceae"(100);Staphylococcus(99);
0.02	25	18	Root(100);Bacteria(100);"Bacteroidetes"(97);"Bacteroidia"(59);"Bacteroidales"(59);unclassified(59);unclassified(59);	Root(100);Bacteria(100);"Actinobacteria"(100);Actinobacteria(100);Actinomycetales(100);Micrococcaceae(100);unclassified(97);	"Bacteroidia"(59);"Bacteroidales"(59);	Actinomycetales(100);Micrococcaceae(100);
0.02	70	101	Root(100);Bacteria(100);"Actinobacteria"(100);Actinobacteria(100);Actinomycetales(100);unclassified(100);unclassified(100);	Root(100);Bacteria(100);"Actinobacteria"(100);Actinobacteria(100);Actinomycetales(100);Corynebacteriaceae(100);Corynebacterium(100);	Actinobacteria(100);Actinomycetales(100);	Corynebacteriaceae(100);Corynebacterium(100);
0.02	131	31	Root(100);Bacteria(100);"Proteobacteria"(100);Betaproteobacteria(100);Burkholderiales(100);Comamonadaceae(99);Roseateles(99);	Root(100);Bacteria(100);"Bacteroidetes"(100);"Bacteroidia"(100);"Bacteroidales"(100);Bacteroidaceae(100);Bacteroides(100);	Comamonadaceae(99);Roseateles(99);	Bacteroidaceae(100);Bacteroides(100);
-0.02	9	31	Root(100);Bacteria(100);"Fusobacteria"(100);"Fusobacteria"(100);"Fusobacteriales"(100);"Fusobacteriaceae"(100);Fusobacterium(100);	Root(100);Bacteria(100);"Bacteroidetes"(100);"Bacteroidia"(100);"Bacteroidales"(100);Bacteroidaceae(100);Bacteroides(100);	"Fusobacteriaceae"(100);Fusobacterium(100);	Bacteroidaceae(100);Bacteroides(100);
-0.02	1	17	Root(100);Bacteria(100);"Actinobacteria"(100);Actinobacteria(100);Actinomycetales(100);Propionibacteriaceae(100);Propionibacterium(100);	Root(100);Bacteria(100);"Bacteroidetes"(100);"Bacteroidia"(100);"Bacteroidales"(100);Bacteroidaceae(100);Bacteroides(100);	Propionibacteriaceae(100);Propionibacterium(100);	Bacteroidaceae(100);Bacteroides(100);
-0.02	6	103	Root(100);Bacteria(100);"Firmicutes"(100);"Bacilli"(100);"Lactobacillales"(100);Streptococcaceae(100);Streptococcus(100);	Root(100);Bacteria(100);"Firmicutes"(100);"Clostridia"(100);Clostridiales(100);Incertae_Sedis_XI(100);Finegoldia(100);	Streptococcaceae(100);Streptococcus(100);	Incertae_Sedis_XI(100);Finegoldia(100);
-0.02	142	10	Root(100);Bacteria(100);"Firmicutes"(100);"Clostridia"(100);Clostridiales(100);Incertae_Sedis_XI(100);Anaerococcus(100);	Root(100);Bacteria(100);"Bacteroidetes"(100);"Bacteroidia"(100);"Bacteroidales"(100);"Prevotellaceae"(100);Prevotella(100);	Incertae_Sedis_XI(100);Anaerococcus(100);	"Prevotellaceae"(100);Prevotella(100);
-0.02	11	103	Root(100);Bacteria(100);"Firmicutes"(100);"Bacilli"(100);Bacillales(100);"Staphylococcaceae"(100);Gemella(100);	Root(100);Bacteria(100);"Firmicutes"(100);"Clostridia"(100);Clostridiales(100);Incertae_Sedis_XI(100);Finegoldia(100);	"Staphylococcaceae"(100);Gemella(100);	Incertae_Sedis_XI(100);Finegoldia(100);
0.02	42	1	Root(100);Bacteria(100);"Firmicutes"(100);"Clostridia"(100);Clostridiales(100);"Ruminococcaceae"(100);unclassified(100);	Root(100);Bacteria(100);"Actinobacteria"(100);Actinobacteria(100);Actinomycetales(100);Propionibacteriaceae(100);Propionibacterium(100);	Clostridiales(100);"Ruminococcaceae"(100);	Propionibacteriaceae(100);Propionibacterium(100);
0.02	6	169	Root(100);Bacteria(100);"Firmicutes"(100);"Bacilli"(100);"Lactobacillales"(100);Streptococcaceae(100);Streptococcus(100);	Root(100);Bacteria(100);"Proteobacteria"(100);Epsilonproteobacteria(100);Campylobacterales(100);Campylobacteraceae(100);Campylobacter(100);	Streptococcaceae(100);Streptococcus(100);	Campylobacteraceae(100);Campylobacter(100);
-0.02	66	58	Root(100);Bacteria(100);"Firmicutes"(100);"Clostridia"(100);Clostridiales(100);Veillonellaceae(100);Dialister(100);	Root(100);Bacteria(100);"Proteobacteria"(100);Gammaproteobacteria(100);Pseudomonadales(100);Moraxellaceae(100);Acinetobacter(100);	Veillonellaceae(100);Dialister(100);	Moraxellaceae(100);Acinetobacter(100);
0.02	43	13	Root(100);Bacteria(100);"Firmicutes"(100);"Clostridia"(100);Clostridiales(100);Incertae_Sedis_XI(100);Anaerococcus(100);	Root(100);Bacteria(100);"Firmicutes"(100);"Bacilli"(100);"Lactobacillales"(100);unclassified(98);unclassified(98);	Incertae_Sedis_XI(100);Anaerococcus(100);	"Bacilli"(100);"Lactobacillales"(100);
-0.02	353	111	Root(100);Bacteria(100);"Bacteroidetes"(100);"Bacteroidia"(100);"Bacteroidales"(100);"Porphyromonadaceae"(100);Porphyromonas(100);	Root(100);Bacteria(100);"Proteobacteria"(100);Gammaproteobacteria(100);"Enterobacteriales"(100);Enterobacteriaceae(100);unclassified(87);	"Porphyromonadaceae"(100);Porphyromonas(100);	"Enterobacteriales"(100);Enterobacteriaceae(100);
-0.02	335	16	Root(100);Bacteria(100);"Firmicutes"(100);"Clostridia"(100);Clostridiales(100);unclassified(99);unclassified(99);	Root(100);Bacteria(100);"Proteobacteria"(100);Gammaproteobacteria(100);Pasteurellales(100);Pasteurellaceae(100);unclassified(100);	"Clostridia"(100);Clostridiales(100);	Pasteurellales(100);Pasteurellaceae(100);
-0.02	59	19	Root(100);Bacteria(100);"Bacteroidetes"(100);"Bacteroidia"(100);"Bacteroidales"(100);"Porphyromonadaceae"(100);Parabacteroides(100);	Root(100);Bacteria(100);"Proteobacteria"(100);Gammaproteobacteria(100);Pasteurellales(100);Pasteurellaceae(100);unclassified(100);	"Porphyromonadaceae"(100);Parabacteroides(100);	Pasteurellales(100);Pasteurellaceae(100);
-0.02	9	18	Root(100);Bacteria(100);"Fusobacteria"(100);"Fusobacteria"(100);"Fusobacteriales"(100);"Fusobacteriaceae"(100);Fusobacterium(100);	Root(100);Bacteria(100);"Actinobacteria"(100);Actinobacteria(100);Actinomycetales(100);Micrococcaceae(100);unclassified(97);	"Fusobacteriaceae"(100);Fusobacterium(100);	Actinomycetales(100);Micrococcaceae(100);
0.02	335	142	Root(100);Bacteria(100);"Firmicutes"(100);"Clostridia"(100);Clostridiales(100);unclassified(99);unclassified(99);	Root(100);Bacteria(100);"Firmicutes"(100);"Clostridia"(100);Clostridiales(100);Incertae_Sedis_XI(100);Anaerococcus(100);	"Clostridia"(100);Clostridiales(100);	Incertae_Sedis_XI(100);Anaerococcus(100);
-0.02	14	353	Root(100);Bacteria(100);"Actinobacteria"(100);Actinobacteria(100);Actinomycetales(100);Actinomycetaceae(100);Actinomyces(100);	Root(100);Bacteria(100);"Bacteroidetes"(100);"Bacteroidia"(100);"Bacteroidales"(100);"Porphyromonadaceae"(100);Porphyromonas(100);	Actinomycetaceae(100);Actinomyces(100);	"Porphyromonadaceae"(100);Porphyromonas(100);
-0.02	86	49	Root(100);Bacteria(100);Cyanobacteria(100);Cyanobacteria(100);Chloroplast(100);Streptophyta(100);unclassified(100);	Root(100);Bacteria(100);"Proteobacteria"(100);Gammaproteobacteria(100);Pseudomonadales(100);Moraxellaceae(100);Moraxella(100);	Chloroplast(100);Streptophyta(100);	Moraxellaceae(100);Moraxella(100);
-0.02	3	17	Root(100);Bacteria(100);"Firmicutes"(100);"Bacilli"(100);"Lactobacillales"(100);Lactobacillaceae(100);Lactobacillus(100);	Root(100);Bacteria(100);"Bacteroidetes"(100);"Bacteroidia"(100);"Bacteroidales"(100);Bacteroidaceae(100);Bacteroides(100);	Lactobacillaceae(100);Lactobacillus(100);	Bacteroidaceae(100);Bacteroides(100);
-0.02	66	62	Root(100);Bacteria(100);"Firmicutes"(100);"Clostridia"(100);Clostridiales(100);Veillonellaceae(100);Dialister(100);	Root(100);Bacteria(100);"Actinobacteria"(100);Actinobacteria(100);Actinomycetales(100);unclassified(99);unclassified(99);	Veillonellaceae(100);Dialister(100);	Actinobacteria(100);Actinomycetales(100);
0.02	335	91	Root(100);Bacteria(100);"Firmicutes"(100);"Clostridia"(100);Clostridiales(100);unclassified(99);unclassified(99);	Root(100);Bacteria(100);"Actinobacteria"(100);Actinobacteria(100);Actinomycetales(100);Corynebacteriaceae(100);Corynebacterium(100);	"Clostridia"(100);Clostridiales(100);	Corynebacteriaceae(100);Corynebacterium(100);
0.02	137	58	Root(100);Bacteria(100);"Proteobacteria"(100);Betaproteobacteria(100);Neisseriales(100);Neisseriaceae(100);Stenoxybacter(69);	Root(100);Bacteria(100);"Proteobacteria"(100);Gammaproteobacteria(100);Pseudomonadales(100);Moraxellaceae(100);Acinetobacter(100);	Neisseriaceae(100);Stenoxybacter(69);	Moraxellaceae(100);Acinetobacter(100);
-0.02	1	14	Root(100);Bacteria(100);"Actinobacteria"(100);Actinobacteria(100);Actinomycetales(100);Propionibacteriaceae(100);Propionibacterium(100);	Root(100);Bacteria(100);"Actinobacteria"(100);Actinobacteria(100);Actinomycetales(100);Actinomycetaceae(100);Actinomyces(100);	Propionibacteriaceae(100);Propionibacterium(100);	Actinomycetaceae(100);Actinomyces(100);
0.02	131	169	Root(100);Bacteria(100);"Proteobacteria"(100);Betaproteobacteria(100);Burkholderiales(100);Comamonadaceae(99);Roseateles(99);	Root(100);Bacteria(100);"Proteobacteria"(100);Epsilonproteobacteria(100);Campylobacterales(100);Campylobacteraceae(100);Campylobacter(100);	Comamonadaceae(99);Roseateles(99);	Campylobacteraceae(100);Campylobacter(100);
-0.02	2	17	Root(100);Bacteria(100);"Firmicutes"(100);"Bacilli"(100);"Lactobacillales"(100);Streptococcaceae(100);Streptococcus(100);	Root(100);Bacteria(100);"Bacteroidetes"(100);"Bacteroidia"(100);"Bacteroidales"(100);Bacteroidaceae(100);Bacteroides(100);	Streptococcaceae(100);Streptococcus(100);	Bacteroidaceae(100);Bacteroides(100);
-0.02	226	13	Root(100);Bacteria(100);"Firmicutes"(100);"Clostridia"(100);Clostridiales(100);"Peptostreptococcaceae"(100);Sporacetigenium(100);	Root(100);Bacteria(100);"Firmicutes"(100);"Bacilli"(100);"Lactobacillales"(100);unclassified(98);unclassified(98);	"Peptostreptococcaceae"(100);Sporacetigenium(100);	"Bacilli"(100);"Lactobacillales"(100);
-0.02	131	49	Root(100);Bacteria(100);"Proteobacteria"(100);Betaproteobacteria(100);Burkholderiales(100);Comamonadaceae(99);Roseateles(99);	Root(100);Bacteria(100);"Proteobacteria"(100);Gammaproteobacteria(100);Pseudomonadales(100);Moraxellaceae(100);Moraxella(100);	Comamonadaceae(99);Roseateles(99);	Moraxellaceae(100);Moraxella(100);
0.02	394	223	Root(100);Bacteria(100);"Firmicutes"(100);"Clostridia"(100);Clostridiales(100);Incertae_Sedis_XI(100);Anaerococcus(100);	Root(100);Bacteria(100);"Firmicutes"(100);"Bacilli"(100);"Lactobacillales"(100);Streptococcaceae(100);Lactococcus(100);	Incertae_Sedis_XI(100);Anaerococcus(100);	Streptococcaceae(100);Lactococcus(100);
0.02	188	142	Root(100);Bacteria(100);"Actinobacteria"(100);Actinobacteria(100);Actinomycetales(100);Corynebacteriaceae(100);Corynebacterium(100);	Root(100);Bacteria(100);"Firmicutes"(100);"Clostridia"(100);Clostridiales(100);Incertae_Sedis_XI(100);Anaerococcus(100);	Corynebacteriaceae(100);Corynebacterium(100);	Incertae_Sedis_XI(100);Anaerococcus(100);
0.02	131	111	Root(100);Bacteria(100);"Proteobacteria"(100);Betaproteobacteria(100);Burkholderiales(100);Comamonadaceae(99);Roseateles(99);	Root(100);Bacteria(100);"Proteobacteria"(100);Gammaproteobacteria(100);"Enterobacteriales"(100);Enterobacteriaceae(100);unclassified(87);	Comamonadaceae(99);Roseateles(99);	"Enterobacteriales"(100);Enterobacteriaceae(100);
-0.02	25	38	Root(100);Bacteria(100);"Bacteroidetes"(97);"Bacteroidia"(59);"Bacteroidales"(59);unclassified(59);unclassified(59);	Root(100);Bacteria(100);"Bacteroidetes"(100);"Bacteroidia"(100);"Bacteroidales"(100);"Porphyromonadaceae"(100);Parabacteroides(69);	"Bacteroidia"(59);"Bacteroidales"(59);	"Porphyromonadaceae"(100);Parabacteroides(69);
-0.02	335	85	Root(100);Bacteria(100);"Firmicutes"(100);"Clostridia"(100);Clostridiales(100);unclassified(99);unclassified(99);	Root(100);Bacteria(100);"Proteobacteria"(100);Betaproteobacteria(100);Neisseriales(100);Neisseriaceae(100);unclassified(100);	"Clostridia"(100);Clostridiales(100);	Neisseriales(100);Neisseriaceae(100);
-0.02	394	123	Root(100);Bacteria(100);"Firmicutes"(100);"Clostridia"(100);Clostridiales(100);Incertae_Sedis_XI(100);Anaerococcus(100);	Root(100);Bacteria(100);"Firmicutes"(100);"Clostridia"(100);Clostridiales(100);unclassified(99);unclassified(99);	Incertae_Sedis_XI(100);Anaerococcus(100);	"Clostridia"(100);Clostridiales(100);
-0.02	8	103	Root(100);Bacteria(100);"Proteobacteria"(100);Betaproteobacteria(100);Neisseriales(100);Neisseriaceae(100);Neisseria(95);	Root(100);Bacteria(100);"Firmicutes"(100);"Clostridia"(100);Clostridiales(100);Incertae_Sedis_XI(100);Finegoldia(100);	Neisseriaceae(100);Neisseria(95);	Incertae_Sedis_XI(100);Finegoldia(100);
0.02	394	3	Root(100);Bacteria(100);"Firmicutes"(100);"Clostridia"(100);Clostridiales(100);Incertae_Sedis_XI(100);Anaerococcus(100);	Root(100);Bacteria(100);"Firmicutes"(100);"Bacilli"(100);"Lactobacillales"(100);Lactobacillaceae(100);Lactobacillus(100);	Incertae_Sedis_XI(100);Anaerococcus(100);	Lactobacillaceae(100);Lactobacillus(100);
-0.02	25	59	Root(100);Bacteria(100);"Bacteroidetes"(97);"Bacteroidia"(59);"Bacteroidales"(59);unclassified(59);unclassified(59);	Root(100);Bacteria(100);"Bacteroidetes"(100);"Bacteroidia"(100);"Bacteroidales"(100);"Porphyromonadaceae"(100);Parabacteroides(100);	"Bacteroidia"(59);"Bacteroidales"(59);	"Porphyromonadaceae"(100);Parabacteroides(100);
0.02	114	43	Root(100);Bacteria(100);"Bacteroidetes"(100);"Bacteroidia"(100);"Bacteroidales"(100);"Prevotellaceae"(100);Prevotella(100);	Root(100);Bacteria(100);"Firmicutes"(100);"Clostridia"(100);Clostridiales(100);Incertae_Sedis_XI(100);Anaerococcus(100);	"Prevotellaceae"(100);Prevotella(100);	Incertae_Sedis_XI(100);Anaerococcus(100);
0.02	335	66	Root(100);Bacteria(100);"Firmicutes"(100);"Clostridia"(100);Clostridiales(100);unclassified(99);unclassified(99);	Root(100);Bacteria(100);"Firmicutes"(100);"Clostridia"(100);Clostridiales(100);Veillonellaceae(100);Dialister(100);	"Clostridia"(100);Clostridiales(100);	Veillonellaceae(100);Dialister(100);
0.02	142	31	Root(100);Bacteria(100);"Firmicutes"(100);"Clostridia"(100);Clostridiales(100);Incertae_Sedis_XI(100);Anaerococcus(100);	Root(100);Bacteria(100);"Bacteroidetes"(100);"Bacteroidia"(100);"Bacteroidales"(100);Bacteroidaceae(100);Bacteroides(100);	Incertae_Sedis_XI(100);Anaerococcus(100);	Bacteroidaceae(100);Bacteroides(100);
0.02	85	59	Root(100);Bacteria(100);"Proteobacteria"(100);Betaproteobacteria(100);Neisseriales(100);Neisseriaceae(100);unclassified(100);	Root(100);Bacteria(100);"Bacteroidetes"(100);"Bacteroidia"(100);"Bacteroidales"(100);"Porphyromonadaceae"(100);Parabacteroides(100);	Neisseriales(100);Neisseriaceae(100);	"Porphyromonadaceae"(100);Parabacteroides(100);
0.02	114	70	Root(100);Bacteria(100);"Bacteroidetes"(100);"Bacteroidia"(100);"Bacteroidales"(100);"Prevotellaceae"(100);Prevotella(100);	Root(100);Bacteria(100);"Actinobacteria"(100);Actinobacteria(100);Actinomycetales(100);unclassified(100);unclassified(100);	"Prevotellaceae"(100);Prevotella(100);	Actinobacteria(100);Actinomycetales(100);
-0.02	86	6	Root(100);Bacteria(100);Cyanobacteria(100);Cyanobacteria(100);Chloroplast(100);Streptophyta(100);unclassified(100);	Root(100);Bacteria(100);"Firmicutes"(100);"Bacilli"(100);"Lactobacillales"(100);Streptococcaceae(100);Streptococcus(100);	Chloroplast(100);Streptophyta(100);	Streptococcaceae(100);Streptococcus(100);
-0.02	3	169	Root(100);Bacteria(100);"Firmicutes"(100);"Bacilli"(100);"Lactobacillales"(100);Lactobacillaceae(100);Lactobacillus(100);	Root(100);Bacteria(100);"Proteobacteria"(100);Epsilonproteobacteria(100);Campylobacterales(100);Campylobacteraceae(100);Campylobacter(100);	Lactobacillaceae(100);Lactobacillus(100);	Campylobacteraceae(100);Campylobacter(100);
0.02	335	223	Root(100);Bacteria(100);"Firmicutes"(100);"Clostridia"(100);Clostridiales(100);unclassified(99);unclassified(99);	Root(100);Bacteria(100);"Firmicutes"(100);"Bacilli"(100);"Lactobacillales"(100);Streptococcaceae(100);Lactococcus(100);	"Clostridia"(100);Clostridiales(100);	Streptococcaceae(100);Lactococcus(100);
0.02	3	10	Root(100);Bacteria(100);"Firmicutes"(100);"Bacilli"(100);"Lactobacillales"(100);Lactobacillaceae(100);Lactobacillus(100);	Root(100);Bacteria(100);"Bacteroidetes"(100);"Bacteroidia"(100);"Bacteroidales"(100);"Prevotellaceae"(100);Prevotella(100);	Lactobacillaceae(100);Lactobacillus(100);	"Prevotellaceae"(100);Prevotella(100);
-0.02	223	13	Root(100);Bacteria(100);"Firmicutes"(100);"Bacilli"(100);"Lactobacillales"(100);Streptococcaceae(100);Lactococcus(100);	Root(100);Bacteria(100);"Firmicutes"(100);"Bacilli"(100);"Lactobacillales"(100);unclassified(98);unclassified(98);	Streptococcaceae(100);Lactococcus(100);	"Bacilli"(100);"Lactobacillales"(100);
0.02	114	58	Root(100);Bacteria(100);"Bacteroidetes"(100);"Bacteroidia"(100);"Bacteroidales"(100);"Prevotellaceae"(100);Prevotella(100);	Root(100);Bacteria(100);"Proteobacteria"(100);Gammaproteobacteria(100);Pseudomonadales(100);Moraxellaceae(100);Acinetobacter(100);	"Prevotellaceae"(100);Prevotella(100);	Moraxellaceae(100);Acinetobacter(100);
0.02	114	86	Root(100);Bacteria(100);"Bacteroidetes"(100);"Bacteroidia"(100);"Bacteroidales"(100);"Prevotellaceae"(100);Prevotella(100);	Root(100);Bacteria(100);Cyanobacteria(100);Cyanobacteria(100);Chloroplast(100);Streptophyta(100);unclassified(100);	"Prevotellaceae"(100);Prevotella(100);	Chloroplast(100);Streptophyta(100);
0.02	123	70	Root(100);Bacteria(100);"Firmicutes"(100);"Clostridia"(100);Clostridiales(100);unclassified(99);unclassified(99);	Root(100);Bacteria(100);"Actinobacteria"(100);Actinobacteria(100);Actinomycetales(100);unclassified(100);unclassified(100);	"Clostridia"(100);Clostridiales(100);	Actinobacteria(100);Actinomycetales(100);
-0.02	188	59	Root(100);Bacteria(100);"Actinobacteria"(100);Actinobacteria(100);Actinomycetales(100);Corynebacteriaceae(100);Corynebacterium(100);	Root(100);Bacteria(100);"Bacteroidetes"(100);"Bacteroidia"(100);"Bacteroidales"(100);"Porphyromonadaceae"(100);Parabacteroides(100);	Corynebacteriaceae(100);Corynebacterium(100);	"Porphyromonadaceae"(100);Parabacteroides(100);
-0.02	114	12	Root(100);Bacteria(100);"Bacteroidetes"(100);"Bacteroidia"(100);"Bacteroidales"(100);"Prevotellaceae"(100);Prevotella(100);	Root(100);Bacteria(100);"Actinobacteria"(100);Actinobacteria(100);Actinomycetales(100);Corynebacteriaceae(100);Corynebacterium(100);	"Prevotellaceae"(100);Prevotella(100);	Corynebacteriaceae(100);Corynebacterium(100);
-0.02	42	13	Root(100);Bacteria(100);"Firmicutes"(100);"Clostridia"(100);Clostridiales(100);"Ruminococcaceae"(100);unclassified(100);	Root(100);Bacteria(100);"Firmicutes"(100);"Bacilli"(100);"Lactobacillales"(100);unclassified(98);unclassified(98);	Clostridiales(100);"Ruminococcaceae"(100);	"Bacilli"(100);"Lactobacillales"(100);
0.02	43	3	Root(100);Bacteria(100);"Firmicutes"(100);"Clostridia"(100);Clostridiales(100);Incertae_Sedis_XI(100);Anaerococcus(100);	Root(100);Bacteria(100);"Firmicutes"(100);"Bacilli"(100);"Lactobacillales"(100);Lactobacillaceae(100);Lactobacillus(100);	Incertae_Sedis_XI(100);Anaerococcus(100);	Lactobacillaceae(100);Lactobacillus(100);
[truncated: 281 more rows]
