# Supplementary material for: Inferring Correlation Networks from Genomic Survey Data
Source: PLoS Comput Biol. 2012 Sep 20;8(9):e1002687. doi: 10.1371/journal.pcbi.1002687 (PMC3447976; doi:10.1371/journal.pcbi.1002687)
Supplement: Dataset S1 — Correlation values for all HMP body sites inferred using both Pearson and SparCC from real and shuffled data. (ZIP) [file pcbi.1002687.s001.zip › Buccal mucosa_Rho_pairs_shuffled.csv]

Weight	From_OTU	To_OTU	From_lineage	To_lineage	From_lineage_short	To_lineage_short
0.88	132	78	Root(100);Bacteria(100);"Bacteroidetes"(100);Flavobacteria(100);"Flavobacteriales"(100);Flavobacteriaceae(100);unclassified(100);	Root(100);Bacteria(100);"Fusobacteria"(100);"Fusobacteria"(100);"Fusobacteriales"(100);"Leptotrichiaceae"(100);Leptotrichia(100);	"Flavobacteriales"(100);Flavobacteriaceae(100);	"Leptotrichiaceae"(100);Leptotrichia(100);
0.59	37	55	Root(100);Bacteria(100);"Firmicutes"(100);"Clostridia"(100);Clostridiales(100);"Lachnospiraceae"(100);unclassified(100);	Root(100);Bacteria(100);"Bacteroidetes"(100);Flavobacteria(100);"Flavobacteriales"(100);Flavobacteriaceae(100);Capnocytophaga(100);	Clostridiales(100);"Lachnospiraceae"(100);	Flavobacteriaceae(100);Capnocytophaga(100);
0.59	22	92	Root(100);Bacteria(100);"Proteobacteria"(100);Betaproteobacteria(100);Burkholderiales(100);unclassified(97);unclassified(97);	Root(100);Bacteria(100);"Bacteroidetes"(100);"Bacteroidia"(100);"Bacteroidales"(100);"Prevotellaceae"(100);Prevotella(100);	Betaproteobacteria(100);Burkholderiales(100);	"Prevotellaceae"(100);Prevotella(100);
0.52	13	99	Root(100);Bacteria(100);"Firmicutes"(100);"Bacilli"(100);"Lactobacillales"(100);unclassified(98);unclassified(98);	Root(100);Bacteria(100);"Proteobacteria"(100);Betaproteobacteria(100);Neisseriales(100);Neisseriaceae(100);unclassified(79);	"Bacilli"(100);"Lactobacillales"(100);	Neisseriales(100);Neisseriaceae(100);
0.50	86	39	Root(100);Bacteria(100);Cyanobacteria(100);Cyanobacteria(100);Chloroplast(100);Streptophyta(100);unclassified(100);	Root(100);Bacteria(100);"Bacteroidetes"(100);"Bacteroidia"(100);"Bacteroidales"(100);"Prevotellaceae"(100);Prevotella(100);	Chloroplast(100);Streptophyta(100);	"Prevotellaceae"(100);Prevotella(100);
0.50	86	36	Root(100);Bacteria(100);Cyanobacteria(100);Cyanobacteria(100);Chloroplast(100);Streptophyta(100);unclassified(100);	Root(100);Bacteria(100);"Bacteroidetes"(100);Flavobacteria(100);"Flavobacteriales"(100);Flavobacteriaceae(100);Capnocytophaga(100);	Chloroplast(100);Streptophyta(100);	Flavobacteriaceae(100);Capnocytophaga(100);
0.48	39	99	Root(100);Bacteria(100);"Bacteroidetes"(100);"Bacteroidia"(100);"Bacteroidales"(100);"Prevotellaceae"(100);Prevotella(100);	Root(100);Bacteria(100);"Proteobacteria"(100);Betaproteobacteria(100);Neisseriales(100);Neisseriaceae(100);unclassified(79);	"Prevotellaceae"(100);Prevotella(100);	Neisseriales(100);Neisseriaceae(100);
0.46	23	120	Root(100);Bacteria(100);"Actinobacteria"(100);Actinobacteria(100);Actinomycetales(100);Actinomycetaceae(100);Actinomyces(100);	Root(100);Bacteria(100);"Bacteroidetes"(100);Flavobacteria(100);"Flavobacteriales"(100);Flavobacteriaceae(100);Capnocytophaga(100);	Actinomycetaceae(100);Actinomyces(100);	Flavobacteriaceae(100);Capnocytophaga(100);
0.42	92	61	Root(100);Bacteria(100);"Bacteroidetes"(100);"Bacteroidia"(100);"Bacteroidales"(100);"Prevotellaceae"(100);Prevotella(100);	Root(100);Bacteria(100);"Actinobacteria"(100);Actinobacteria(100);Actinomycetales(100);Actinomycetaceae(100);Actinomyces(100);	"Prevotellaceae"(100);Prevotella(100);	Actinomycetaceae(100);Actinomyces(100);
0.35	39	13	Root(100);Bacteria(100);"Bacteroidetes"(100);"Bacteroidia"(100);"Bacteroidales"(100);"Prevotellaceae"(100);Prevotella(100);	Root(100);Bacteria(100);"Firmicutes"(100);"Bacilli"(100);"Lactobacillales"(100);unclassified(98);unclassified(98);	"Prevotellaceae"(100);Prevotella(100);	"Bacilli"(100);"Lactobacillales"(100);
0.34	76	35	Root(100);Bacteria(100);"Firmicutes"(100);"Bacilli"(100);"Lactobacillales"(100);"Aerococcaceae"(100);unclassified(99);	Root(100);Bacteria(100);"Fusobacteria"(100);"Fusobacteria"(100);"Fusobacteriales"(100);"Leptotrichiaceae"(100);Leptotrichia(100);	"Lactobacillales"(100);"Aerococcaceae"(100);	"Leptotrichiaceae"(100);Leptotrichia(100);
0.34	39	36	Root(100);Bacteria(100);"Bacteroidetes"(100);"Bacteroidia"(100);"Bacteroidales"(100);"Prevotellaceae"(100);Prevotella(100);	Root(100);Bacteria(100);"Bacteroidetes"(100);Flavobacteria(100);"Flavobacteriales"(100);Flavobacteriaceae(100);Capnocytophaga(100);	"Prevotellaceae"(100);Prevotella(100);	Flavobacteriaceae(100);Capnocytophaga(100);
0.33	113	4	Root(100);Bacteria(100);"Bacteroidetes"(100);Flavobacteria(100);"Flavobacteriales"(100);Flavobacteriaceae(100);unclassified(100);	Root(100);Bacteria(100);"Firmicutes"(100);"Clostridia"(100);Clostridiales(100);Veillonellaceae(100);Veillonella(95);	"Flavobacteriales"(100);Flavobacteriaceae(100);	Veillonellaceae(100);Veillonella(95);
0.33	113	26	Root(100);Bacteria(100);"Bacteroidetes"(100);Flavobacteria(100);"Flavobacteriales"(100);Flavobacteriaceae(100);unclassified(100);	Root(100);Bacteria(100);"Bacteroidetes"(100);"Bacteroidia"(100);"Bacteroidales"(100);"Prevotellaceae"(100);Prevotella(100);	"Flavobacteriales"(100);Flavobacteriaceae(100);	"Prevotellaceae"(100);Prevotella(100);
-0.32	2	19	Root(100);Bacteria(100);"Firmicutes"(100);"Bacilli"(100);"Lactobacillales"(100);Streptococcaceae(100);Streptococcus(100);	Root(100);Bacteria(100);"Proteobacteria"(100);Gammaproteobacteria(100);Pasteurellales(100);Pasteurellaceae(100);unclassified(100);	Streptococcaceae(100);Streptococcus(100);	Pasteurellales(100);Pasteurellaceae(100);
0.31	86	74	Root(100);Bacteria(100);Cyanobacteria(100);Cyanobacteria(100);Chloroplast(100);Streptophyta(100);unclassified(100);	Root(100);Bacteria(100);"Bacteroidetes"(100);"Bacteroidia"(100);"Bacteroidales"(100);"Prevotellaceae"(100);Prevotella(100);	Chloroplast(100);Streptophyta(100);	"Prevotellaceae"(100);Prevotella(100);
0.30	87	38	Root(100);Bacteria(100);"Bacteroidetes"(100);Flavobacteria(100);"Flavobacteriales"(100);Flavobacteriaceae(100);Capnocytophaga(100);	Root(100);Bacteria(100);"Bacteroidetes"(100);"Bacteroidia"(100);"Bacteroidales"(100);"Porphyromonadaceae"(100);Parabacteroides(69);	Flavobacteriaceae(100);Capnocytophaga(100);	"Porphyromonadaceae"(100);Parabacteroides(69);
0.30	6	79	Root(100);Bacteria(100);"Firmicutes"(100);"Bacilli"(100);"Lactobacillales"(100);Streptococcaceae(100);Streptococcus(100);	Root(100);Bacteria(100);"Actinobacteria"(100);Actinobacteria(100);Actinomycetales(100);unclassified(100);unclassified(100);	Streptococcaceae(100);Streptococcus(100);	Actinobacteria(100);Actinomycetales(100);
0.30	24	124	Root(100);Bacteria(100);"Bacteroidetes"(100);Flavobacteria(100);"Flavobacteriales"(100);Flavobacteriaceae(100);Capnocytophaga(100);	Root(100);Bacteria(100);"Bacteroidetes"(100);"Bacteroidia"(100);"Bacteroidales"(100);"Prevotellaceae"(100);Prevotella(100);	Flavobacteriaceae(100);Capnocytophaga(100);	"Prevotellaceae"(100);Prevotella(100);
0.30	83	56	Root(100);Bacteria(100);"Bacteroidetes"(100);"Bacteroidia"(100);"Bacteroidales"(100);"Prevotellaceae"(100);Prevotella(100);	Root(100);Bacteria(100);"Fusobacteria"(100);"Fusobacteria"(100);"Fusobacteriales"(100);"Leptotrichiaceae"(100);Leptotrichia(100);	"Prevotellaceae"(100);Prevotella(100);	"Leptotrichiaceae"(100);Leptotrichia(100);
-0.29	2	16	Root(100);Bacteria(100);"Firmicutes"(100);"Bacilli"(100);"Lactobacillales"(100);Streptococcaceae(100);Streptococcus(100);	Root(100);Bacteria(100);"Proteobacteria"(100);Gammaproteobacteria(100);Pasteurellales(100);Pasteurellaceae(100);unclassified(100);	Streptococcaceae(100);Streptococcus(100);	Pasteurellales(100);Pasteurellaceae(100);
0.28	50	75	Root(100);Bacteria(100);"Firmicutes"(100);"Clostridia"(100);Clostridiales(100);"Lachnospiraceae"(100);unclassified(100);	Root(100);Bacteria(100);"Bacteroidetes"(100);"Bacteroidia"(100);"Bacteroidales"(100);"Prevotellaceae"(100);Prevotella(100);	Clostridiales(100);"Lachnospiraceae"(100);	"Prevotellaceae"(100);Prevotella(100);
-0.27	2	8	Root(100);Bacteria(100);"Firmicutes"(100);"Bacilli"(100);"Lactobacillales"(100);Streptococcaceae(100);Streptococcus(100);	Root(100);Bacteria(100);"Proteobacteria"(100);Betaproteobacteria(100);Neisseriales(100);Neisseriaceae(100);Neisseria(95);	Streptococcaceae(100);Streptococcus(100);	Neisseriaceae(100);Neisseria(95);
0.27	86	17	Root(100);Bacteria(100);Cyanobacteria(100);Cyanobacteria(100);Chloroplast(100);Streptophyta(100);unclassified(100);	Root(100);Bacteria(100);"Bacteroidetes"(100);"Bacteroidia"(100);"Bacteroidales"(100);Bacteroidaceae(100);Bacteroides(100);	Chloroplast(100);Streptophyta(100);	Bacteroidaceae(100);Bacteroides(100);
0.26	83	35	Root(100);Bacteria(100);"Bacteroidetes"(100);"Bacteroidia"(100);"Bacteroidales"(100);"Prevotellaceae"(100);Prevotella(100);	Root(100);Bacteria(100);"Fusobacteria"(100);"Fusobacteria"(100);"Fusobacteriales"(100);"Leptotrichiaceae"(100);Leptotrichia(100);	"Prevotellaceae"(100);Prevotella(100);	"Leptotrichiaceae"(100);Leptotrichia(100);
0.26	20	124	Root(100);Bacteria(100);"Fusobacteria"(100);"Fusobacteria"(100);"Fusobacteriales"(100);"Leptotrichiaceae"(100);Leptotrichia(100);	Root(100);Bacteria(100);"Bacteroidetes"(100);"Bacteroidia"(100);"Bacteroidales"(100);"Prevotellaceae"(100);Prevotella(100);	"Leptotrichiaceae"(100);Leptotrichia(100);	"Prevotellaceae"(100);Prevotella(100);
0.26	4	36	Root(100);Bacteria(100);"Firmicutes"(100);"Clostridia"(100);Clostridiales(100);Veillonellaceae(100);Veillonella(95);	Root(100);Bacteria(100);"Bacteroidetes"(100);Flavobacteria(100);"Flavobacteriales"(100);Flavobacteriaceae(100);Capnocytophaga(100);	Veillonellaceae(100);Veillonella(95);	Flavobacteriaceae(100);Capnocytophaga(100);
0.26	26	15	Root(100);Bacteria(100);"Bacteroidetes"(100);"Bacteroidia"(100);"Bacteroidales"(100);"Prevotellaceae"(100);Prevotella(100);	Root(100);Bacteria(100);"Actinobacteria"(100);Actinobacteria(100);Actinomycetales(100);Corynebacteriaceae(93);Corynebacterium(93);	"Prevotellaceae"(100);Prevotella(100);	Corynebacteriaceae(93);Corynebacterium(93);
0.26	22	61	Root(100);Bacteria(100);"Proteobacteria"(100);Betaproteobacteria(100);Burkholderiales(100);unclassified(97);unclassified(97);	Root(100);Bacteria(100);"Actinobacteria"(100);Actinobacteria(100);Actinomycetales(100);Actinomycetaceae(100);Actinomyces(100);	Betaproteobacteria(100);Burkholderiales(100);	Actinomycetaceae(100);Actinomyces(100);
0.26	26	4	Root(100);Bacteria(100);"Bacteroidetes"(100);"Bacteroidia"(100);"Bacteroidales"(100);"Prevotellaceae"(100);Prevotella(100);	Root(100);Bacteria(100);"Firmicutes"(100);"Clostridia"(100);Clostridiales(100);Veillonellaceae(100);Veillonella(95);	"Prevotellaceae"(100);Prevotella(100);	Veillonellaceae(100);Veillonella(95);
0.26	74	56	Root(100);Bacteria(100);"Bacteroidetes"(100);"Bacteroidia"(100);"Bacteroidales"(100);"Prevotellaceae"(100);Prevotella(100);	Root(100);Bacteria(100);"Fusobacteria"(100);"Fusobacteria"(100);"Fusobacteriales"(100);"Leptotrichiaceae"(100);Leptotrichia(100);	"Prevotellaceae"(100);Prevotella(100);	"Leptotrichiaceae"(100);Leptotrichia(100);
0.26	120	99	Root(100);Bacteria(100);"Bacteroidetes"(100);Flavobacteria(100);"Flavobacteriales"(100);Flavobacteriaceae(100);Capnocytophaga(100);	Root(100);Bacteria(100);"Proteobacteria"(100);Betaproteobacteria(100);Neisseriales(100);Neisseriaceae(100);unclassified(79);	Flavobacteriaceae(100);Capnocytophaga(100);	Neisseriales(100);Neisseriaceae(100);
0.25	113	68	Root(100);Bacteria(100);"Bacteroidetes"(100);Flavobacteria(100);"Flavobacteriales"(100);Flavobacteriaceae(100);unclassified(100);	Root(100);Bacteria(100);"Firmicutes"(100);"Clostridia"(100);Clostridiales(100);"Lachnospiraceae"(100);Catonella(100);	"Flavobacteriales"(100);Flavobacteriaceae(100);	"Lachnospiraceae"(100);Catonella(100);
0.25	79	76	Root(100);Bacteria(100);"Actinobacteria"(100);Actinobacteria(100);Actinomycetales(100);unclassified(100);unclassified(100);	Root(100);Bacteria(100);"Firmicutes"(100);"Bacilli"(100);"Lactobacillales"(100);"Aerococcaceae"(100);unclassified(99);	Actinobacteria(100);Actinomycetales(100);	"Lactobacillales"(100);"Aerococcaceae"(100);
0.25	24	10	Root(100);Bacteria(100);"Bacteroidetes"(100);Flavobacteria(100);"Flavobacteriales"(100);Flavobacteriaceae(100);Capnocytophaga(100);	Root(100);Bacteria(100);"Bacteroidetes"(100);"Bacteroidia"(100);"Bacteroidales"(100);"Prevotellaceae"(100);Prevotella(100);	Flavobacteriaceae(100);Capnocytophaga(100);	"Prevotellaceae"(100);Prevotella(100);
0.25	78	37	Root(100);Bacteria(100);"Fusobacteria"(100);"Fusobacteria"(100);"Fusobacteriales"(100);"Leptotrichiaceae"(100);Leptotrichia(100);	Root(100);Bacteria(100);"Firmicutes"(100);"Clostridia"(100);Clostridiales(100);"Lachnospiraceae"(100);unclassified(100);	"Leptotrichiaceae"(100);Leptotrichia(100);	Clostridiales(100);"Lachnospiraceae"(100);
0.25	86	4	Root(100);Bacteria(100);Cyanobacteria(100);Cyanobacteria(100);Chloroplast(100);Streptophyta(100);unclassified(100);	Root(100);Bacteria(100);"Firmicutes"(100);"Clostridia"(100);Clostridiales(100);Veillonellaceae(100);Veillonella(95);	Chloroplast(100);Streptophyta(100);	Veillonellaceae(100);Veillonella(95);
0.25	87	20	Root(100);Bacteria(100);"Bacteroidetes"(100);Flavobacteria(100);"Flavobacteriales"(100);Flavobacteriaceae(100);Capnocytophaga(100);	Root(100);Bacteria(100);"Fusobacteria"(100);"Fusobacteria"(100);"Fusobacteriales"(100);"Leptotrichiaceae"(100);Leptotrichia(100);	Flavobacteriaceae(100);Capnocytophaga(100);	"Leptotrichiaceae"(100);Leptotrichia(100);
0.25	132	37	Root(100);Bacteria(100);"Bacteroidetes"(100);Flavobacteria(100);"Flavobacteriales"(100);Flavobacteriaceae(100);unclassified(100);	Root(100);Bacteria(100);"Firmicutes"(100);"Clostridia"(100);Clostridiales(100);"Lachnospiraceae"(100);unclassified(100);	"Flavobacteriales"(100);Flavobacteriaceae(100);	Clostridiales(100);"Lachnospiraceae"(100);
0.25	60	48	Root(100);Bacteria(100);"Firmicutes"(100);"Bacilli"(100);"Lactobacillales"(100);Streptococcaceae(100);Streptococcus(100);	Root(100);Bacteria(100);"Firmicutes"(100);"Clostridia"(100);Clostridiales(100);Incertae_Sedis_XI(100);Parvimonas(100);	Streptococcaceae(100);Streptococcus(100);	Incertae_Sedis_XI(100);Parvimonas(100);
0.24	19	32	Root(100);Bacteria(100);"Proteobacteria"(100);Gammaproteobacteria(100);Pasteurellales(100);Pasteurellaceae(100);unclassified(100);	Root(100);Bacteria(100);"Actinobacteria"(100);Actinobacteria(100);Actinomycetales(100);Corynebacteriaceae(100);Corynebacterium(100);	Pasteurellales(100);Pasteurellaceae(100);	Corynebacteriaceae(100);Corynebacterium(100);
0.24	8	98	Root(100);Bacteria(100);"Proteobacteria"(100);Betaproteobacteria(100);Neisseriales(100);Neisseriaceae(100);Neisseria(95);	Root(100);Bacteria(100);"Proteobacteria"(100);Betaproteobacteria(100);Neisseriales(100);Neisseriaceae(100);Neisseria(99);	Neisseriaceae(100);Neisseria(95);	Neisseriaceae(100);Neisseria(99);
-0.24	21	2	Root(100);Bacteria(100);"Proteobacteria"(100);Betaproteobacteria(100);Neisseriales(100);Neisseriaceae(100);Neisseria(69);	Root(100);Bacteria(100);"Firmicutes"(100);"Bacilli"(100);"Lactobacillales"(100);Streptococcaceae(100);Streptococcus(100);	Neisseriaceae(100);Neisseria(69);	Streptococcaceae(100);Streptococcus(100);
0.23	21	120	Root(100);Bacteria(100);"Proteobacteria"(100);Betaproteobacteria(100);Neisseriales(100);Neisseriaceae(100);Neisseria(69);	Root(100);Bacteria(100);"Bacteroidetes"(100);Flavobacteria(100);"Flavobacteriales"(100);Flavobacteriaceae(100);Capnocytophaga(100);	Neisseriaceae(100);Neisseria(69);	Flavobacteriaceae(100);Capnocytophaga(100);
0.23	98	124	Root(100);Bacteria(100);"Proteobacteria"(100);Betaproteobacteria(100);Neisseriales(100);Neisseriaceae(100);Neisseria(99);	Root(100);Bacteria(100);"Bacteroidetes"(100);"Bacteroidia"(100);"Bacteroidales"(100);"Prevotellaceae"(100);Prevotella(100);	Neisseriaceae(100);Neisseria(99);	"Prevotellaceae"(100);Prevotella(100);
0.23	51	76	Root(100);Bacteria(100);"Actinobacteria"(100);Actinobacteria(100);Coriobacteriales(100);Coriobacteriaceae(100);Atopobium(100);	Root(100);Bacteria(100);"Firmicutes"(100);"Bacilli"(100);"Lactobacillales"(100);"Aerococcaceae"(100);unclassified(99);	Coriobacteriaceae(100);Atopobium(100);	"Lactobacillales"(100);"Aerococcaceae"(100);
0.22	74	36	Root(100);Bacteria(100);"Bacteroidetes"(100);"Bacteroidia"(100);"Bacteroidales"(100);"Prevotellaceae"(100);Prevotella(100);	Root(100);Bacteria(100);"Bacteroidetes"(100);Flavobacteria(100);"Flavobacteriales"(100);Flavobacteriaceae(100);Capnocytophaga(100);	"Prevotellaceae"(100);Prevotella(100);	Flavobacteriaceae(100);Capnocytophaga(100);
0.22	25	55	Root(100);Bacteria(100);"Bacteroidetes"(97);"Bacteroidia"(59);"Bacteroidales"(59);unclassified(59);unclassified(59);	Root(100);Bacteria(100);"Bacteroidetes"(100);Flavobacteria(100);"Flavobacteriales"(100);Flavobacteriaceae(100);Capnocytophaga(100);	"Bacteroidia"(59);"Bacteroidales"(59);	Flavobacteriaceae(100);Capnocytophaga(100);
-0.22	26	2	Root(100);Bacteria(100);"Bacteroidetes"(100);"Bacteroidia"(100);"Bacteroidales"(100);"Prevotellaceae"(100);Prevotella(100);	Root(100);Bacteria(100);"Firmicutes"(100);"Bacilli"(100);"Lactobacillales"(100);Streptococcaceae(100);Streptococcus(100);	"Prevotellaceae"(100);Prevotella(100);	Streptococcaceae(100);Streptococcus(100);
0.22	25	37	Root(100);Bacteria(100);"Bacteroidetes"(97);"Bacteroidia"(59);"Bacteroidales"(59);unclassified(59);unclassified(59);	Root(100);Bacteria(100);"Firmicutes"(100);"Clostridia"(100);Clostridiales(100);"Lachnospiraceae"(100);unclassified(100);	"Bacteroidia"(59);"Bacteroidales"(59);	Clostridiales(100);"Lachnospiraceae"(100);
-0.22	2	4	Root(100);Bacteria(100);"Firmicutes"(100);"Bacilli"(100);"Lactobacillales"(100);Streptococcaceae(100);Streptococcus(100);	Root(100);Bacteria(100);"Firmicutes"(100);"Clostridia"(100);Clostridiales(100);Veillonellaceae(100);Veillonella(95);	Streptococcaceae(100);Streptococcus(100);	Veillonellaceae(100);Veillonella(95);
-0.22	2	6	Root(100);Bacteria(100);"Firmicutes"(100);"Bacilli"(100);"Lactobacillales"(100);Streptococcaceae(100);Streptococcus(100);	Root(100);Bacteria(100);"Firmicutes"(100);"Bacilli"(100);"Lactobacillales"(100);Streptococcaceae(100);Streptococcus(100);	Streptococcaceae(100);Streptococcus(100);	Streptococcaceae(100);Streptococcus(100);
0.21	20	21	Root(100);Bacteria(100);"Fusobacteria"(100);"Fusobacteria"(100);"Fusobacteriales"(100);"Leptotrichiaceae"(100);Leptotrichia(100);	Root(100);Bacteria(100);"Proteobacteria"(100);Betaproteobacteria(100);Neisseriales(100);Neisseriaceae(100);Neisseria(69);	"Leptotrichiaceae"(100);Leptotrichia(100);	Neisseriaceae(100);Neisseria(69);
0.21	4	61	Root(100);Bacteria(100);"Firmicutes"(100);"Clostridia"(100);Clostridiales(100);Veillonellaceae(100);Veillonella(95);	Root(100);Bacteria(100);"Actinobacteria"(100);Actinobacteria(100);Actinomycetales(100);Actinomycetaceae(100);Actinomyces(100);	Veillonellaceae(100);Veillonella(95);	Actinomycetaceae(100);Actinomyces(100);
0.21	13	33	Root(100);Bacteria(100);"Firmicutes"(100);"Bacilli"(100);"Lactobacillales"(100);unclassified(98);unclassified(98);	Root(100);Bacteria(100);"Firmicutes"(100);"Clostridia"(100);Clostridiales(100);"Lachnospiraceae"(100);Oribacterium(85);	"Bacilli"(100);"Lactobacillales"(100);	"Lachnospiraceae"(100);Oribacterium(85);
0.21	67	124	Root(100);Bacteria(100);"Bacteroidetes"(100);"Bacteroidia"(100);"Bacteroidales"(100);"Prevotellaceae"(100);Prevotella(100);	Root(100);Bacteria(100);"Bacteroidetes"(100);"Bacteroidia"(100);"Bacteroidales"(100);"Prevotellaceae"(100);Prevotella(100);	"Prevotellaceae"(100);Prevotella(100);	"Prevotellaceae"(100);Prevotella(100);
-0.21	2	7	Root(100);Bacteria(100);"Firmicutes"(100);"Bacilli"(100);"Lactobacillales"(100);Streptococcaceae(100);Streptococcus(100);	Root(100);Bacteria(100);"Bacteroidetes"(100);"Bacteroidia"(100);"Bacteroidales"(100);"Porphyromonadaceae"(100);Porphyromonas(100);	Streptococcaceae(100);Streptococcus(100);	"Porphyromonadaceae"(100);Porphyromonas(100);
0.21	23	68	Root(100);Bacteria(100);"Actinobacteria"(100);Actinobacteria(100);Actinomycetales(100);Actinomycetaceae(100);Actinomyces(100);	Root(100);Bacteria(100);"Firmicutes"(100);"Clostridia"(100);Clostridiales(100);"Lachnospiraceae"(100);Catonella(100);	Actinomycetaceae(100);Actinomyces(100);	"Lachnospiraceae"(100);Catonella(100);
0.21	39	33	Root(100);Bacteria(100);"Bacteroidetes"(100);"Bacteroidia"(100);"Bacteroidales"(100);"Prevotellaceae"(100);Prevotella(100);	Root(100);Bacteria(100);"Firmicutes"(100);"Clostridia"(100);Clostridiales(100);"Lachnospiraceae"(100);Oribacterium(85);	"Prevotellaceae"(100);Prevotella(100);	"Lachnospiraceae"(100);Oribacterium(85);
0.21	9	52	Root(100);Bacteria(100);"Fusobacteria"(100);"Fusobacteria"(100);"Fusobacteriales"(100);"Fusobacteriaceae"(100);Fusobacterium(100);	Root(100);Bacteria(100);"Bacteroidetes"(100);"Bacteroidia"(100);"Bacteroidales"(100);"Prevotellaceae"(100);Prevotella(100);	"Fusobacteriaceae"(100);Fusobacterium(100);	"Prevotellaceae"(100);Prevotella(100);
-0.21	2	11	Root(100);Bacteria(100);"Firmicutes"(100);"Bacilli"(100);"Lactobacillales"(100);Streptococcaceae(100);Streptococcus(100);	Root(100);Bacteria(100);"Firmicutes"(100);"Bacilli"(100);Bacillales(100);"Staphylococcaceae"(100);Gemella(100);	Streptococcaceae(100);Streptococcus(100);	"Staphylococcaceae"(100);Gemella(100);
0.20	75	92	Root(100);Bacteria(100);"Bacteroidetes"(100);"Bacteroidia"(100);"Bacteroidales"(100);"Prevotellaceae"(100);Prevotella(100);	Root(100);Bacteria(100);"Bacteroidetes"(100);"Bacteroidia"(100);"Bacteroidales"(100);"Prevotellaceae"(100);Prevotella(100);	"Prevotellaceae"(100);Prevotella(100);	"Prevotellaceae"(100);Prevotella(100);
0.20	25	52	Root(100);Bacteria(100);"Bacteroidetes"(97);"Bacteroidia"(59);"Bacteroidales"(59);unclassified(59);unclassified(59);	Root(100);Bacteria(100);"Bacteroidetes"(100);"Bacteroidia"(100);"Bacteroidales"(100);"Prevotellaceae"(100);Prevotella(100);	"Bacteroidia"(59);"Bacteroidales"(59);	"Prevotellaceae"(100);Prevotella(100);
0.20	67	33	Root(100);Bacteria(100);"Bacteroidetes"(100);"Bacteroidia"(100);"Bacteroidales"(100);"Prevotellaceae"(100);Prevotella(100);	Root(100);Bacteria(100);"Firmicutes"(100);"Clostridia"(100);Clostridiales(100);"Lachnospiraceae"(100);Oribacterium(85);	"Prevotellaceae"(100);Prevotella(100);	"Lachnospiraceae"(100);Oribacterium(85);
-0.20	29	2	Root(100);Bacteria(100);"Firmicutes"(100);"Clostridia"(100);Clostridiales(100);Veillonellaceae(100);Selenomonas(95);	Root(100);Bacteria(100);"Firmicutes"(100);"Bacilli"(100);"Lactobacillales"(100);Streptococcaceae(100);Streptococcus(100);	Veillonellaceae(100);Selenomonas(95);	Streptococcaceae(100);Streptococcus(100);
0.20	39	74	Root(100);Bacteria(100);"Bacteroidetes"(100);"Bacteroidia"(100);"Bacteroidales"(100);"Prevotellaceae"(100);Prevotella(100);	Root(100);Bacteria(100);"Bacteroidetes"(100);"Bacteroidia"(100);"Bacteroidales"(100);"Prevotellaceae"(100);Prevotella(100);	"Prevotellaceae"(100);Prevotella(100);	"Prevotellaceae"(100);Prevotella(100);
0.19	87	79	Root(100);Bacteria(100);"Bacteroidetes"(100);Flavobacteria(100);"Flavobacteriales"(100);Flavobacteriaceae(100);Capnocytophaga(100);	Root(100);Bacteria(100);"Actinobacteria"(100);Actinobacteria(100);Actinomycetales(100);unclassified(100);unclassified(100);	Flavobacteriaceae(100);Capnocytophaga(100);	Actinobacteria(100);Actinomycetales(100);
0.19	26	76	Root(100);Bacteria(100);"Bacteroidetes"(100);"Bacteroidia"(100);"Bacteroidales"(100);"Prevotellaceae"(100);Prevotella(100);	Root(100);Bacteria(100);"Firmicutes"(100);"Bacilli"(100);"Lactobacillales"(100);"Aerococcaceae"(100);unclassified(99);	"Prevotellaceae"(100);Prevotella(100);	"Lactobacillales"(100);"Aerococcaceae"(100);
0.19	75	37	Root(100);Bacteria(100);"Bacteroidetes"(100);"Bacteroidia"(100);"Bacteroidales"(100);"Prevotellaceae"(100);Prevotella(100);	Root(100);Bacteria(100);"Firmicutes"(100);"Clostridia"(100);Clostridiales(100);"Lachnospiraceae"(100);unclassified(100);	"Prevotellaceae"(100);Prevotella(100);	Clostridiales(100);"Lachnospiraceae"(100);
0.19	113	15	Root(100);Bacteria(100);"Bacteroidetes"(100);Flavobacteria(100);"Flavobacteriales"(100);Flavobacteriaceae(100);unclassified(100);	Root(100);Bacteria(100);"Actinobacteria"(100);Actinobacteria(100);Actinomycetales(100);Corynebacteriaceae(93);Corynebacterium(93);	"Flavobacteriales"(100);Flavobacteriaceae(100);	Corynebacteriaceae(93);Corynebacterium(93);
0.19	38	32	Root(100);Bacteria(100);"Bacteroidetes"(100);"Bacteroidia"(100);"Bacteroidales"(100);"Porphyromonadaceae"(100);Parabacteroides(69);	Root(100);Bacteria(100);"Actinobacteria"(100);Actinobacteria(100);Actinomycetales(100);Corynebacteriaceae(100);Corynebacterium(100);	"Porphyromonadaceae"(100);Parabacteroides(69);	Corynebacteriaceae(100);Corynebacterium(100);
0.19	82	48	Root(100);Bacteria(100);"Bacteroidetes"(100);"Bacteroidia"(100);"Bacteroidales"(100);"Prevotellaceae"(100);Prevotella(100);	Root(100);Bacteria(100);"Firmicutes"(100);"Clostridia"(100);Clostridiales(100);Incertae_Sedis_XI(100);Parvimonas(100);	"Prevotellaceae"(100);Prevotella(100);	Incertae_Sedis_XI(100);Parvimonas(100);
-0.19	2	35	Root(100);Bacteria(100);"Firmicutes"(100);"Bacilli"(100);"Lactobacillales"(100);Streptococcaceae(100);Streptococcus(100);	Root(100);Bacteria(100);"Fusobacteria"(100);"Fusobacteria"(100);"Fusobacteriales"(100);"Leptotrichiaceae"(100);Leptotrichia(100);	Streptococcaceae(100);Streptococcus(100);	"Leptotrichiaceae"(100);Leptotrichia(100);
0.19	21	29	Root(100);Bacteria(100);"Proteobacteria"(100);Betaproteobacteria(100);Neisseriales(100);Neisseriaceae(100);Neisseria(69);	Root(100);Bacteria(100);"Firmicutes"(100);"Clostridia"(100);Clostridiales(100);Veillonellaceae(100);Selenomonas(95);	Neisseriaceae(100);Neisseria(69);	Veillonellaceae(100);Selenomonas(95);
-0.19	2	36	Root(100);Bacteria(100);"Firmicutes"(100);"Bacilli"(100);"Lactobacillales"(100);Streptococcaceae(100);Streptococcus(100);	Root(100);Bacteria(100);"Bacteroidetes"(100);Flavobacteria(100);"Flavobacteriales"(100);Flavobacteriaceae(100);Capnocytophaga(100);	Streptococcaceae(100);Streptococcus(100);	Flavobacteriaceae(100);Capnocytophaga(100);
0.19	51	52	Root(100);Bacteria(100);"Actinobacteria"(100);Actinobacteria(100);Coriobacteriales(100);Coriobacteriaceae(100);Atopobium(100);	Root(100);Bacteria(100);"Bacteroidetes"(100);"Bacteroidia"(100);"Bacteroidales"(100);"Prevotellaceae"(100);Prevotella(100);	Coriobacteriaceae(100);Atopobium(100);	"Prevotellaceae"(100);Prevotella(100);
0.18	26	9	Root(100);Bacteria(100);"Bacteroidetes"(100);"Bacteroidia"(100);"Bacteroidales"(100);"Prevotellaceae"(100);Prevotella(100);	Root(100);Bacteria(100);"Fusobacteria"(100);"Fusobacteria"(100);"Fusobacteriales"(100);"Fusobacteriaceae"(100);Fusobacterium(100);	"Prevotellaceae"(100);Prevotella(100);	"Fusobacteriaceae"(100);Fusobacterium(100);
0.18	11	37	Root(100);Bacteria(100);"Firmicutes"(100);"Bacilli"(100);Bacillales(100);"Staphylococcaceae"(100);Gemella(100);	Root(100);Bacteria(100);"Firmicutes"(100);"Clostridia"(100);Clostridiales(100);"Lachnospiraceae"(100);unclassified(100);	"Staphylococcaceae"(100);Gemella(100);	Clostridiales(100);"Lachnospiraceae"(100);
0.18	87	10	Root(100);Bacteria(100);"Bacteroidetes"(100);Flavobacteria(100);"Flavobacteriales"(100);Flavobacteriaceae(100);Capnocytophaga(100);	Root(100);Bacteria(100);"Bacteroidetes"(100);"Bacteroidia"(100);"Bacteroidales"(100);"Prevotellaceae"(100);Prevotella(100);	Flavobacteriaceae(100);Capnocytophaga(100);	"Prevotellaceae"(100);Prevotella(100);
0.18	83	38	Root(100);Bacteria(100);"Bacteroidetes"(100);"Bacteroidia"(100);"Bacteroidales"(100);"Prevotellaceae"(100);Prevotella(100);	Root(100);Bacteria(100);"Bacteroidetes"(100);"Bacteroidia"(100);"Bacteroidales"(100);"Porphyromonadaceae"(100);Parabacteroides(69);	"Prevotellaceae"(100);Prevotella(100);	"Porphyromonadaceae"(100);Parabacteroides(69);
0.18	113	38	Root(100);Bacteria(100);"Bacteroidetes"(100);Flavobacteria(100);"Flavobacteriales"(100);Flavobacteriaceae(100);unclassified(100);	Root(100);Bacteria(100);"Bacteroidetes"(100);"Bacteroidia"(100);"Bacteroidales"(100);"Porphyromonadaceae"(100);Parabacteroides(69);	"Flavobacteriales"(100);Flavobacteriaceae(100);	"Porphyromonadaceae"(100);Parabacteroides(69);
0.18	124	61	Root(100);Bacteria(100);"Bacteroidetes"(100);"Bacteroidia"(100);"Bacteroidales"(100);"Prevotellaceae"(100);Prevotella(100);	Root(100);Bacteria(100);"Actinobacteria"(100);Actinobacteria(100);Actinomycetales(100);Actinomycetaceae(100);Actinomyces(100);	"Prevotellaceae"(100);Prevotella(100);	Actinomycetaceae(100);Actinomyces(100);
0.18	60	87	Root(100);Bacteria(100);"Firmicutes"(100);"Bacilli"(100);"Lactobacillales"(100);Streptococcaceae(100);Streptococcus(100);	Root(100);Bacteria(100);"Bacteroidetes"(100);Flavobacteria(100);"Flavobacteriales"(100);Flavobacteriaceae(100);Capnocytophaga(100);	Streptococcaceae(100);Streptococcus(100);	Flavobacteriaceae(100);Capnocytophaga(100);
0.18	25	21	Root(100);Bacteria(100);"Bacteroidetes"(97);"Bacteroidia"(59);"Bacteroidales"(59);unclassified(59);unclassified(59);	Root(100);Bacteria(100);"Proteobacteria"(100);Betaproteobacteria(100);Neisseriales(100);Neisseriaceae(100);Neisseria(69);	"Bacteroidia"(59);"Bacteroidales"(59);	Neisseriaceae(100);Neisseria(69);
0.18	113	61	Root(100);Bacteria(100);"Bacteroidetes"(100);Flavobacteria(100);"Flavobacteriales"(100);Flavobacteriaceae(100);unclassified(100);	Root(100);Bacteria(100);"Actinobacteria"(100);Actinobacteria(100);Actinomycetales(100);Actinomycetaceae(100);Actinomyces(100);	"Flavobacteriales"(100);Flavobacteriaceae(100);	Actinomycetaceae(100);Actinomyces(100);
0.18	10	17	Root(100);Bacteria(100);"Bacteroidetes"(100);"Bacteroidia"(100);"Bacteroidales"(100);"Prevotellaceae"(100);Prevotella(100);	Root(100);Bacteria(100);"Bacteroidetes"(100);"Bacteroidia"(100);"Bacteroidales"(100);Bacteroidaceae(100);Bacteroides(100);	"Prevotellaceae"(100);Prevotella(100);	Bacteroidaceae(100);Bacteroides(100);
0.18	21	52	Root(100);Bacteria(100);"Proteobacteria"(100);Betaproteobacteria(100);Neisseriales(100);Neisseriaceae(100);Neisseria(69);	Root(100);Bacteria(100);"Bacteroidetes"(100);"Bacteroidia"(100);"Bacteroidales"(100);"Prevotellaceae"(100);Prevotella(100);	Neisseriaceae(100);Neisseria(69);	"Prevotellaceae"(100);Prevotella(100);
0.18	113	83	Root(100);Bacteria(100);"Bacteroidetes"(100);Flavobacteria(100);"Flavobacteriales"(100);Flavobacteriaceae(100);unclassified(100);	Root(100);Bacteria(100);"Bacteroidetes"(100);"Bacteroidia"(100);"Bacteroidales"(100);"Prevotellaceae"(100);Prevotella(100);	"Flavobacteriales"(100);Flavobacteriaceae(100);	"Prevotellaceae"(100);Prevotella(100);
0.18	113	36	Root(100);Bacteria(100);"Bacteroidetes"(100);Flavobacteria(100);"Flavobacteriales"(100);Flavobacteriaceae(100);unclassified(100);	Root(100);Bacteria(100);"Bacteroidetes"(100);Flavobacteria(100);"Flavobacteriales"(100);Flavobacteriaceae(100);Capnocytophaga(100);	"Flavobacteriales"(100);Flavobacteriaceae(100);	Flavobacteriaceae(100);Capnocytophaga(100);
0.17	23	55	Root(100);Bacteria(100);"Actinobacteria"(100);Actinobacteria(100);Actinomycetales(100);Actinomycetaceae(100);Actinomyces(100);	Root(100);Bacteria(100);"Bacteroidetes"(100);Flavobacteria(100);"Flavobacteriales"(100);Flavobacteriaceae(100);Capnocytophaga(100);	Actinomycetaceae(100);Actinomyces(100);	Flavobacteriaceae(100);Capnocytophaga(100);
0.17	11	14	Root(100);Bacteria(100);"Firmicutes"(100);"Bacilli"(100);Bacillales(100);"Staphylococcaceae"(100);Gemella(100);	Root(100);Bacteria(100);"Actinobacteria"(100);Actinobacteria(100);Actinomycetales(100);Actinomycetaceae(100);Actinomyces(100);	"Staphylococcaceae"(100);Gemella(100);	Actinomycetaceae(100);Actinomyces(100);
0.17	82	8	Root(100);Bacteria(100);"Bacteroidetes"(100);"Bacteroidia"(100);"Bacteroidales"(100);"Prevotellaceae"(100);Prevotella(100);	Root(100);Bacteria(100);"Proteobacteria"(100);Betaproteobacteria(100);Neisseriales(100);Neisseriaceae(100);Neisseria(95);	"Prevotellaceae"(100);Prevotella(100);	Neisseriaceae(100);Neisseria(95);
0.17	67	98	Root(100);Bacteria(100);"Bacteroidetes"(100);"Bacteroidia"(100);"Bacteroidales"(100);"Prevotellaceae"(100);Prevotella(100);	Root(100);Bacteria(100);"Proteobacteria"(100);Betaproteobacteria(100);Neisseriales(100);Neisseriaceae(100);Neisseria(99);	"Prevotellaceae"(100);Prevotella(100);	Neisseriaceae(100);Neisseria(99);
0.17	87	75	Root(100);Bacteria(100);"Bacteroidetes"(100);Flavobacteria(100);"Flavobacteriales"(100);Flavobacteriaceae(100);Capnocytophaga(100);	Root(100);Bacteria(100);"Bacteroidetes"(100);"Bacteroidia"(100);"Bacteroidales"(100);"Prevotellaceae"(100);Prevotella(100);	Flavobacteriaceae(100);Capnocytophaga(100);	"Prevotellaceae"(100);Prevotella(100);
0.17	26	13	Root(100);Bacteria(100);"Bacteroidetes"(100);"Bacteroidia"(100);"Bacteroidales"(100);"Prevotellaceae"(100);Prevotella(100);	Root(100);Bacteria(100);"Firmicutes"(100);"Bacilli"(100);"Lactobacillales"(100);unclassified(98);unclassified(98);	"Prevotellaceae"(100);Prevotella(100);	"Bacilli"(100);"Lactobacillales"(100);
-0.17	2	32	Root(100);Bacteria(100);"Firmicutes"(100);"Bacilli"(100);"Lactobacillales"(100);Streptococcaceae(100);Streptococcus(100);	Root(100);Bacteria(100);"Actinobacteria"(100);Actinobacteria(100);Actinomycetales(100);Corynebacteriaceae(100);Corynebacterium(100);	Streptococcaceae(100);Streptococcus(100);	Corynebacteriaceae(100);Corynebacterium(100);
-0.17	2	9	Root(100);Bacteria(100);"Firmicutes"(100);"Bacilli"(100);"Lactobacillales"(100);Streptococcaceae(100);Streptococcus(100);	Root(100);Bacteria(100);"Fusobacteria"(100);"Fusobacteria"(100);"Fusobacteriales"(100);"Fusobacteriaceae"(100);Fusobacterium(100);	Streptococcaceae(100);Streptococcus(100);	"Fusobacteriaceae"(100);Fusobacterium(100);
0.17	20	35	Root(100);Bacteria(100);"Fusobacteria"(100);"Fusobacteria"(100);"Fusobacteriales"(100);"Leptotrichiaceae"(100);Leptotrichia(100);	Root(100);Bacteria(100);"Fusobacteria"(100);"Fusobacteria"(100);"Fusobacteriales"(100);"Leptotrichiaceae"(100);Leptotrichia(100);	"Leptotrichiaceae"(100);Leptotrichia(100);	"Leptotrichiaceae"(100);Leptotrichia(100);
0.17	113	56	Root(100);Bacteria(100);"Bacteroidetes"(100);Flavobacteria(100);"Flavobacteriales"(100);Flavobacteriaceae(100);unclassified(100);	Root(100);Bacteria(100);"Fusobacteria"(100);"Fusobacteria"(100);"Fusobacteriales"(100);"Leptotrichiaceae"(100);Leptotrichia(100);	"Flavobacteriales"(100);Flavobacteriaceae(100);	"Leptotrichiaceae"(100);Leptotrichia(100);
-0.17	2	39	Root(100);Bacteria(100);"Firmicutes"(100);"Bacilli"(100);"Lactobacillales"(100);Streptococcaceae(100);Streptococcus(100);	Root(100);Bacteria(100);"Bacteroidetes"(100);"Bacteroidia"(100);"Bacteroidales"(100);"Prevotellaceae"(100);Prevotella(100);	Streptococcaceae(100);Streptococcus(100);	"Prevotellaceae"(100);Prevotella(100);
-0.16	24	16	Root(100);Bacteria(100);"Bacteroidetes"(100);Flavobacteria(100);"Flavobacteriales"(100);Flavobacteriaceae(100);Capnocytophaga(100);	Root(100);Bacteria(100);"Proteobacteria"(100);Gammaproteobacteria(100);Pasteurellales(100);Pasteurellaceae(100);unclassified(100);	Flavobacteriaceae(100);Capnocytophaga(100);	Pasteurellales(100);Pasteurellaceae(100);
-0.16	2	14	Root(100);Bacteria(100);"Firmicutes"(100);"Bacilli"(100);"Lactobacillales"(100);Streptococcaceae(100);Streptococcus(100);	Root(100);Bacteria(100);"Actinobacteria"(100);Actinobacteria(100);Actinomycetales(100);Actinomycetaceae(100);Actinomyces(100);	Streptococcaceae(100);Streptococcus(100);	Actinomycetaceae(100);Actinomyces(100);
0.16	50	18	Root(100);Bacteria(100);"Firmicutes"(100);"Clostridia"(100);Clostridiales(100);"Lachnospiraceae"(100);unclassified(100);	Root(100);Bacteria(100);"Actinobacteria"(100);Actinobacteria(100);Actinomycetales(100);Micrococcaceae(100);unclassified(97);	Clostridiales(100);"Lachnospiraceae"(100);	Actinomycetales(100);Micrococcaceae(100);
0.16	48	56	Root(100);Bacteria(100);"Firmicutes"(100);"Clostridia"(100);Clostridiales(100);Incertae_Sedis_XI(100);Parvimonas(100);	Root(100);Bacteria(100);"Fusobacteria"(100);"Fusobacteria"(100);"Fusobacteriales"(100);"Leptotrichiaceae"(100);Leptotrichia(100);	Incertae_Sedis_XI(100);Parvimonas(100);	"Leptotrichiaceae"(100);Leptotrichia(100);
0.16	87	24	Root(100);Bacteria(100);"Bacteroidetes"(100);Flavobacteria(100);"Flavobacteriales"(100);Flavobacteriaceae(100);Capnocytophaga(100);	Root(100);Bacteria(100);"Bacteroidetes"(100);Flavobacteria(100);"Flavobacteriales"(100);Flavobacteriaceae(100);Capnocytophaga(100);	Flavobacteriaceae(100);Capnocytophaga(100);	Flavobacteriaceae(100);Capnocytophaga(100);
0.16	71	37	Root(100);Bacteria(100);"Firmicutes"(100);"Clostridia"(100);Clostridiales(100);"Lachnospiraceae"(100);unclassified(100);	Root(100);Bacteria(100);"Firmicutes"(100);"Clostridia"(100);Clostridiales(100);"Lachnospiraceae"(100);unclassified(100);	Clostridiales(100);"Lachnospiraceae"(100);	Clostridiales(100);"Lachnospiraceae"(100);
0.16	28	76	Root(100);Bacteria(100);"Proteobacteria"(100);Epsilonproteobacteria(100);Campylobacterales(100);Campylobacteraceae(100);Campylobacter(100);	Root(100);Bacteria(100);"Firmicutes"(100);"Bacilli"(100);"Lactobacillales"(100);"Aerococcaceae"(100);unclassified(99);	Campylobacteraceae(100);Campylobacter(100);	"Lactobacillales"(100);"Aerococcaceae"(100);
0.16	71	76	Root(100);Bacteria(100);"Firmicutes"(100);"Clostridia"(100);Clostridiales(100);"Lachnospiraceae"(100);unclassified(100);	Root(100);Bacteria(100);"Firmicutes"(100);"Bacilli"(100);"Lactobacillales"(100);"Aerococcaceae"(100);unclassified(99);	Clostridiales(100);"Lachnospiraceae"(100);	"Lactobacillales"(100);"Aerococcaceae"(100);
0.16	21	14	Root(100);Bacteria(100);"Proteobacteria"(100);Betaproteobacteria(100);Neisseriales(100);Neisseriaceae(100);Neisseria(69);	Root(100);Bacteria(100);"Actinobacteria"(100);Actinobacteria(100);Actinomycetales(100);Actinomycetaceae(100);Actinomyces(100);	Neisseriaceae(100);Neisseria(69);	Actinomycetaceae(100);Actinomyces(100);
0.16	75	10	Root(100);Bacteria(100);"Bacteroidetes"(100);"Bacteroidia"(100);"Bacteroidales"(100);"Prevotellaceae"(100);Prevotella(100);	Root(100);Bacteria(100);"Bacteroidetes"(100);"Bacteroidia"(100);"Bacteroidales"(100);"Prevotellaceae"(100);Prevotella(100);	"Prevotellaceae"(100);Prevotella(100);	"Prevotellaceae"(100);Prevotella(100);
0.16	8	75	Root(100);Bacteria(100);"Proteobacteria"(100);Betaproteobacteria(100);Neisseriales(100);Neisseriaceae(100);Neisseria(95);	Root(100);Bacteria(100);"Bacteroidetes"(100);"Bacteroidia"(100);"Bacteroidales"(100);"Prevotellaceae"(100);Prevotella(100);	Neisseriaceae(100);Neisseria(95);	"Prevotellaceae"(100);Prevotella(100);
0.16	26	33	Root(100);Bacteria(100);"Bacteroidetes"(100);"Bacteroidia"(100);"Bacteroidales"(100);"Prevotellaceae"(100);Prevotella(100);	Root(100);Bacteria(100);"Firmicutes"(100);"Clostridia"(100);Clostridiales(100);"Lachnospiraceae"(100);Oribacterium(85);	"Prevotellaceae"(100);Prevotella(100);	"Lachnospiraceae"(100);Oribacterium(85);
0.16	25	13	Root(100);Bacteria(100);"Bacteroidetes"(97);"Bacteroidia"(59);"Bacteroidales"(59);unclassified(59);unclassified(59);	Root(100);Bacteria(100);"Firmicutes"(100);"Bacilli"(100);"Lactobacillales"(100);unclassified(98);unclassified(98);	"Bacteroidia"(59);"Bacteroidales"(59);	"Bacilli"(100);"Lactobacillales"(100);
-0.16	4	6	Root(100);Bacteria(100);"Firmicutes"(100);"Clostridia"(100);Clostridiales(100);Veillonellaceae(100);Veillonella(95);	Root(100);Bacteria(100);"Firmicutes"(100);"Bacilli"(100);"Lactobacillales"(100);Streptococcaceae(100);Streptococcus(100);	Veillonellaceae(100);Veillonella(95);	Streptococcaceae(100);Streptococcus(100);
0.16	87	8	Root(100);Bacteria(100);"Bacteroidetes"(100);Flavobacteria(100);"Flavobacteriales"(100);Flavobacteriaceae(100);Capnocytophaga(100);	Root(100);Bacteria(100);"Proteobacteria"(100);Betaproteobacteria(100);Neisseriales(100);Neisseriaceae(100);Neisseria(95);	Flavobacteriaceae(100);Capnocytophaga(100);	Neisseriaceae(100);Neisseria(95);
-0.16	67	2	Root(100);Bacteria(100);"Bacteroidetes"(100);"Bacteroidia"(100);"Bacteroidales"(100);"Prevotellaceae"(100);Prevotella(100);	Root(100);Bacteria(100);"Firmicutes"(100);"Bacilli"(100);"Lactobacillales"(100);Streptococcaceae(100);Streptococcus(100);	"Prevotellaceae"(100);Prevotella(100);	Streptococcaceae(100);Streptococcus(100);
0.15	75	124	Root(100);Bacteria(100);"Bacteroidetes"(100);"Bacteroidia"(100);"Bacteroidales"(100);"Prevotellaceae"(100);Prevotella(100);	Root(100);Bacteria(100);"Bacteroidetes"(100);"Bacteroidia"(100);"Bacteroidales"(100);"Prevotellaceae"(100);Prevotella(100);	"Prevotellaceae"(100);Prevotella(100);	"Prevotellaceae"(100);Prevotella(100);
-0.15	82	2	Root(100);Bacteria(100);"Bacteroidetes"(100);"Bacteroidia"(100);"Bacteroidales"(100);"Prevotellaceae"(100);Prevotella(100);	Root(100);Bacteria(100);"Firmicutes"(100);"Bacilli"(100);"Lactobacillales"(100);Streptococcaceae(100);Streptococcus(100);	"Prevotellaceae"(100);Prevotella(100);	Streptococcaceae(100);Streptococcus(100);
0.15	87	32	Root(100);Bacteria(100);"Bacteroidetes"(100);Flavobacteria(100);"Flavobacteriales"(100);Flavobacteriaceae(100);Capnocytophaga(100);	Root(100);Bacteria(100);"Actinobacteria"(100);Actinobacteria(100);Actinomycetales(100);Corynebacteriaceae(100);Corynebacterium(100);	Flavobacteriaceae(100);Capnocytophaga(100);	Corynebacteriaceae(100);Corynebacterium(100);
-0.15	25	2	Root(100);Bacteria(100);"Bacteroidetes"(97);"Bacteroidia"(59);"Bacteroidales"(59);unclassified(59);unclassified(59);	Root(100);Bacteria(100);"Firmicutes"(100);"Bacilli"(100);"Lactobacillales"(100);Streptococcaceae(100);Streptococcus(100);	"Bacteroidia"(59);"Bacteroidales"(59);	Streptococcaceae(100);Streptococcus(100);
-0.15	7	19	Root(100);Bacteria(100);"Bacteroidetes"(100);"Bacteroidia"(100);"Bacteroidales"(100);"Porphyromonadaceae"(100);Porphyromonas(100);	Root(100);Bacteria(100);"Proteobacteria"(100);Gammaproteobacteria(100);Pasteurellales(100);Pasteurellaceae(100);unclassified(100);	"Porphyromonadaceae"(100);Porphyromonas(100);	Pasteurellales(100);Pasteurellaceae(100);
-0.15	2	52	Root(100);Bacteria(100);"Firmicutes"(100);"Bacilli"(100);"Lactobacillales"(100);Streptococcaceae(100);Streptococcus(100);	Root(100);Bacteria(100);"Bacteroidetes"(100);"Bacteroidia"(100);"Bacteroidales"(100);"Prevotellaceae"(100);Prevotella(100);	Streptococcaceae(100);Streptococcus(100);	"Prevotellaceae"(100);Prevotella(100);
-0.15	2	18	Root(100);Bacteria(100);"Firmicutes"(100);"Bacilli"(100);"Lactobacillales"(100);Streptococcaceae(100);Streptococcus(100);	Root(100);Bacteria(100);"Actinobacteria"(100);Actinobacteria(100);Actinomycetales(100);Micrococcaceae(100);unclassified(97);	Streptococcaceae(100);Streptococcus(100);	Actinomycetales(100);Micrococcaceae(100);
0.15	21	23	Root(100);Bacteria(100);"Proteobacteria"(100);Betaproteobacteria(100);Neisseriales(100);Neisseriaceae(100);Neisseria(69);	Root(100);Bacteria(100);"Actinobacteria"(100);Actinobacteria(100);Actinomycetales(100);Actinomycetaceae(100);Actinomyces(100);	Neisseriaceae(100);Neisseria(69);	Actinomycetaceae(100);Actinomyces(100);
0.15	29	98	Root(100);Bacteria(100);"Firmicutes"(100);"Clostridia"(100);Clostridiales(100);Veillonellaceae(100);Selenomonas(95);	Root(100);Bacteria(100);"Proteobacteria"(100);Betaproteobacteria(100);Neisseriales(100);Neisseriaceae(100);Neisseria(99);	Veillonellaceae(100);Selenomonas(95);	Neisseriaceae(100);Neisseria(99);
0.15	36	61	Root(100);Bacteria(100);"Bacteroidetes"(100);Flavobacteria(100);"Flavobacteriales"(100);Flavobacteriaceae(100);Capnocytophaga(100);	Root(100);Bacteria(100);"Actinobacteria"(100);Actinobacteria(100);Actinomycetales(100);Actinomycetaceae(100);Actinomyces(100);	Flavobacteriaceae(100);Capnocytophaga(100);	Actinomycetaceae(100);Actinomyces(100);
-0.15	20	2	Root(100);Bacteria(100);"Fusobacteria"(100);"Fusobacteria"(100);"Fusobacteriales"(100);"Leptotrichiaceae"(100);Leptotrichia(100);	Root(100);Bacteria(100);"Firmicutes"(100);"Bacilli"(100);"Lactobacillales"(100);Streptococcaceae(100);Streptococcus(100);	"Leptotrichiaceae"(100);Leptotrichia(100);	Streptococcaceae(100);Streptococcus(100);
0.15	28	71	Root(100);Bacteria(100);"Proteobacteria"(100);Epsilonproteobacteria(100);Campylobacterales(100);Campylobacteraceae(100);Campylobacter(100);	Root(100);Bacteria(100);"Firmicutes"(100);"Clostridia"(100);Clostridiales(100);"Lachnospiraceae"(100);unclassified(100);	Campylobacteraceae(100);Campylobacter(100);	Clostridiales(100);"Lachnospiraceae"(100);
0.15	23	38	Root(100);Bacteria(100);"Actinobacteria"(100);Actinobacteria(100);Actinomycetales(100);Actinomycetaceae(100);Actinomyces(100);	Root(100);Bacteria(100);"Bacteroidetes"(100);"Bacteroidia"(100);"Bacteroidales"(100);"Porphyromonadaceae"(100);Parabacteroides(69);	Actinomycetaceae(100);Actinomyces(100);	"Porphyromonadaceae"(100);Parabacteroides(69);
0.14	50	26	Root(100);Bacteria(100);"Firmicutes"(100);"Clostridia"(100);Clostridiales(100);"Lachnospiraceae"(100);unclassified(100);	Root(100);Bacteria(100);"Bacteroidetes"(100);"Bacteroidia"(100);"Bacteroidales"(100);"Prevotellaceae"(100);Prevotella(100);	Clostridiales(100);"Lachnospiraceae"(100);	"Prevotellaceae"(100);Prevotella(100);
0.14	23	124	Root(100);Bacteria(100);"Actinobacteria"(100);Actinobacteria(100);Actinomycetales(100);Actinomycetaceae(100);Actinomyces(100);	Root(100);Bacteria(100);"Bacteroidetes"(100);"Bacteroidia"(100);"Bacteroidales"(100);"Prevotellaceae"(100);Prevotella(100);	Actinomycetaceae(100);Actinomyces(100);	"Prevotellaceae"(100);Prevotella(100);
0.14	67	19	Root(100);Bacteria(100);"Bacteroidetes"(100);"Bacteroidia"(100);"Bacteroidales"(100);"Prevotellaceae"(100);Prevotella(100);	Root(100);Bacteria(100);"Proteobacteria"(100);Gammaproteobacteria(100);Pasteurellales(100);Pasteurellaceae(100);unclassified(100);	"Prevotellaceae"(100);Prevotella(100);	Pasteurellales(100);Pasteurellaceae(100);
0.14	20	28	Root(100);Bacteria(100);"Fusobacteria"(100);"Fusobacteria"(100);"Fusobacteriales"(100);"Leptotrichiaceae"(100);Leptotrichia(100);	Root(100);Bacteria(100);"Proteobacteria"(100);Epsilonproteobacteria(100);Campylobacterales(100);Campylobacteraceae(100);Campylobacter(100);	"Leptotrichiaceae"(100);Leptotrichia(100);	Campylobacteraceae(100);Campylobacter(100);
0.14	6	76	Root(100);Bacteria(100);"Firmicutes"(100);"Bacilli"(100);"Lactobacillales"(100);Streptococcaceae(100);Streptococcus(100);	Root(100);Bacteria(100);"Firmicutes"(100);"Bacilli"(100);"Lactobacillales"(100);"Aerococcaceae"(100);unclassified(99);	Streptococcaceae(100);Streptococcus(100);	"Lactobacillales"(100);"Aerococcaceae"(100);
0.14	6	32	Root(100);Bacteria(100);"Firmicutes"(100);"Bacilli"(100);"Lactobacillales"(100);Streptococcaceae(100);Streptococcus(100);	Root(100);Bacteria(100);"Actinobacteria"(100);Actinobacteria(100);Actinomycetales(100);Corynebacteriaceae(100);Corynebacterium(100);	Streptococcaceae(100);Streptococcus(100);	Corynebacteriaceae(100);Corynebacterium(100);
0.14	67	25	Root(100);Bacteria(100);"Bacteroidetes"(100);"Bacteroidia"(100);"Bacteroidales"(100);"Prevotellaceae"(100);Prevotella(100);	Root(100);Bacteria(100);"Bacteroidetes"(97);"Bacteroidia"(59);"Bacteroidales"(59);unclassified(59);unclassified(59);	"Prevotellaceae"(100);Prevotella(100);	"Bacteroidia"(59);"Bacteroidales"(59);
0.14	4	56	Root(100);Bacteria(100);"Firmicutes"(100);"Clostridia"(100);Clostridiales(100);Veillonellaceae(100);Veillonella(95);	Root(100);Bacteria(100);"Fusobacteria"(100);"Fusobacteria"(100);"Fusobacteriales"(100);"Leptotrichiaceae"(100);Leptotrichia(100);	Veillonellaceae(100);Veillonella(95);	"Leptotrichiaceae"(100);Leptotrichia(100);
0.14	98	75	Root(100);Bacteria(100);"Proteobacteria"(100);Betaproteobacteria(100);Neisseriales(100);Neisseriaceae(100);Neisseria(99);	Root(100);Bacteria(100);"Bacteroidetes"(100);"Bacteroidia"(100);"Bacteroidales"(100);"Prevotellaceae"(100);Prevotella(100);	Neisseriaceae(100);Neisseria(99);	"Prevotellaceae"(100);Prevotella(100);
0.14	14	33	Root(100);Bacteria(100);"Actinobacteria"(100);Actinobacteria(100);Actinomycetales(100);Actinomycetaceae(100);Actinomyces(100);	Root(100);Bacteria(100);"Firmicutes"(100);"Clostridia"(100);Clostridiales(100);"Lachnospiraceae"(100);Oribacterium(85);	Actinomycetaceae(100);Actinomyces(100);	"Lachnospiraceae"(100);Oribacterium(85);
0.14	26	14	Root(100);Bacteria(100);"Bacteroidetes"(100);"Bacteroidia"(100);"Bacteroidales"(100);"Prevotellaceae"(100);Prevotella(100);	Root(100);Bacteria(100);"Actinobacteria"(100);Actinobacteria(100);Actinomycetales(100);Actinomycetaceae(100);Actinomyces(100);	"Prevotellaceae"(100);Prevotella(100);	Actinomycetaceae(100);Actinomyces(100);
0.14	60	92	Root(100);Bacteria(100);"Firmicutes"(100);"Bacilli"(100);"Lactobacillales"(100);Streptococcaceae(100);Streptococcus(100);	Root(100);Bacteria(100);"Bacteroidetes"(100);"Bacteroidia"(100);"Bacteroidales"(100);"Prevotellaceae"(100);Prevotella(100);	Streptococcaceae(100);Streptococcus(100);	"Prevotellaceae"(100);Prevotella(100);
0.14	74	48	Root(100);Bacteria(100);"Bacteroidetes"(100);"Bacteroidia"(100);"Bacteroidales"(100);"Prevotellaceae"(100);Prevotella(100);	Root(100);Bacteria(100);"Firmicutes"(100);"Clostridia"(100);Clostridiales(100);Incertae_Sedis_XI(100);Parvimonas(100);	"Prevotellaceae"(100);Prevotella(100);	Incertae_Sedis_XI(100);Parvimonas(100);
0.14	99	33	Root(100);Bacteria(100);"Proteobacteria"(100);Betaproteobacteria(100);Neisseriales(100);Neisseriaceae(100);unclassified(79);	Root(100);Bacteria(100);"Firmicutes"(100);"Clostridia"(100);Clostridiales(100);"Lachnospiraceae"(100);Oribacterium(85);	Neisseriales(100);Neisseriaceae(100);	"Lachnospiraceae"(100);Oribacterium(85);
0.14	4	98	Root(100);Bacteria(100);"Firmicutes"(100);"Clostridia"(100);Clostridiales(100);Veillonellaceae(100);Veillonella(95);	Root(100);Bacteria(100);"Proteobacteria"(100);Betaproteobacteria(100);Neisseriales(100);Neisseriaceae(100);Neisseria(99);	Veillonellaceae(100);Veillonella(95);	Neisseriaceae(100);Neisseria(99);
0.14	24	4	Root(100);Bacteria(100);"Bacteroidetes"(100);Flavobacteria(100);"Flavobacteriales"(100);Flavobacteriaceae(100);Capnocytophaga(100);	Root(100);Bacteria(100);"Firmicutes"(100);"Clostridia"(100);Clostridiales(100);Veillonellaceae(100);Veillonella(95);	Flavobacteriaceae(100);Capnocytophaga(100);	Veillonellaceae(100);Veillonella(95);
-0.14	22	2	Root(100);Bacteria(100);"Proteobacteria"(100);Betaproteobacteria(100);Burkholderiales(100);unclassified(97);unclassified(97);	Root(100);Bacteria(100);"Firmicutes"(100);"Bacilli"(100);"Lactobacillales"(100);Streptococcaceae(100);Streptococcus(100);	Betaproteobacteria(100);Burkholderiales(100);	Streptococcaceae(100);Streptococcus(100);
0.14	83	17	Root(100);Bacteria(100);"Bacteroidetes"(100);"Bacteroidia"(100);"Bacteroidales"(100);"Prevotellaceae"(100);Prevotella(100);	Root(100);Bacteria(100);"Bacteroidetes"(100);"Bacteroidia"(100);"Bacteroidales"(100);Bacteroidaceae(100);Bacteroides(100);	"Prevotellaceae"(100);Prevotella(100);	Bacteroidaceae(100);Bacteroides(100);
-0.14	2	10	Root(100);Bacteria(100);"Firmicutes"(100);"Bacilli"(100);"Lactobacillales"(100);Streptococcaceae(100);Streptococcus(100);	Root(100);Bacteria(100);"Bacteroidetes"(100);"Bacteroidia"(100);"Bacteroidales"(100);"Prevotellaceae"(100);Prevotella(100);	Streptococcaceae(100);Streptococcus(100);	"Prevotellaceae"(100);Prevotella(100);
-0.14	9	17	Root(100);Bacteria(100);"Fusobacteria"(100);"Fusobacteria"(100);"Fusobacteriales"(100);"Fusobacteriaceae"(100);Fusobacterium(100);	Root(100);Bacteria(100);"Bacteroidetes"(100);"Bacteroidia"(100);"Bacteroidales"(100);Bacteroidaceae(100);Bacteroides(100);	"Fusobacteriaceae"(100);Fusobacterium(100);	Bacteroidaceae(100);Bacteroides(100);
0.14	18	17	Root(100);Bacteria(100);"Actinobacteria"(100);Actinobacteria(100);Actinomycetales(100);Micrococcaceae(100);unclassified(97);	Root(100);Bacteria(100);"Bacteroidetes"(100);"Bacteroidia"(100);"Bacteroidales"(100);Bacteroidaceae(100);Bacteroides(100);	Actinomycetales(100);Micrococcaceae(100);	Bacteroidaceae(100);Bacteroides(100);
0.14	36	35	Root(100);Bacteria(100);"Bacteroidetes"(100);Flavobacteria(100);"Flavobacteriales"(100);Flavobacteriaceae(100);Capnocytophaga(100);	Root(100);Bacteria(100);"Fusobacteria"(100);"Fusobacteria"(100);"Fusobacteriales"(100);"Leptotrichiaceae"(100);Leptotrichia(100);	Flavobacteriaceae(100);Capnocytophaga(100);	"Leptotrichiaceae"(100);Leptotrichia(100);
0.14	86	35	Root(100);Bacteria(100);Cyanobacteria(100);Cyanobacteria(100);Chloroplast(100);Streptophyta(100);unclassified(100);	Root(100);Bacteria(100);"Fusobacteria"(100);"Fusobacteria"(100);"Fusobacteriales"(100);"Leptotrichiaceae"(100);Leptotrichia(100);	Chloroplast(100);Streptophyta(100);	"Leptotrichiaceae"(100);Leptotrichia(100);
0.14	22	75	Root(100);Bacteria(100);"Proteobacteria"(100);Betaproteobacteria(100);Burkholderiales(100);unclassified(97);unclassified(97);	Root(100);Bacteria(100);"Bacteroidetes"(100);"Bacteroidia"(100);"Bacteroidales"(100);"Prevotellaceae"(100);Prevotella(100);	Betaproteobacteria(100);Burkholderiales(100);	"Prevotellaceae"(100);Prevotella(100);
-0.14	2	13	Root(100);Bacteria(100);"Firmicutes"(100);"Bacilli"(100);"Lactobacillales"(100);Streptococcaceae(100);Streptococcus(100);	Root(100);Bacteria(100);"Firmicutes"(100);"Bacilli"(100);"Lactobacillales"(100);unclassified(98);unclassified(98);	Streptococcaceae(100);Streptococcus(100);	"Bacilli"(100);"Lactobacillales"(100);
0.14	10	52	Root(100);Bacteria(100);"Bacteroidetes"(100);"Bacteroidia"(100);"Bacteroidales"(100);"Prevotellaceae"(100);Prevotella(100);	Root(100);Bacteria(100);"Bacteroidetes"(100);"Bacteroidia"(100);"Bacteroidales"(100);"Prevotellaceae"(100);Prevotella(100);	"Prevotellaceae"(100);Prevotella(100);	"Prevotellaceae"(100);Prevotella(100);
-0.13	19	16	Root(100);Bacteria(100);"Proteobacteria"(100);Gammaproteobacteria(100);Pasteurellales(100);Pasteurellaceae(100);unclassified(100);	Root(100);Bacteria(100);"Proteobacteria"(100);Gammaproteobacteria(100);Pasteurellales(100);Pasteurellaceae(100);unclassified(100);	Pasteurellales(100);Pasteurellaceae(100);	Pasteurellales(100);Pasteurellaceae(100);
0.13	11	55	Root(100);Bacteria(100);"Firmicutes"(100);"Bacilli"(100);Bacillales(100);"Staphylococcaceae"(100);Gemella(100);	Root(100);Bacteria(100);"Bacteroidetes"(100);Flavobacteria(100);"Flavobacteriales"(100);Flavobacteriaceae(100);Capnocytophaga(100);	"Staphylococcaceae"(100);Gemella(100);	Flavobacteriaceae(100);Capnocytophaga(100);
0.13	86	71	Root(100);Bacteria(100);Cyanobacteria(100);Cyanobacteria(100);Chloroplast(100);Streptophyta(100);unclassified(100);	Root(100);Bacteria(100);"Firmicutes"(100);"Clostridia"(100);Clostridiales(100);"Lachnospiraceae"(100);unclassified(100);	Chloroplast(100);Streptophyta(100);	Clostridiales(100);"Lachnospiraceae"(100);
0.13	74	71	Root(100);Bacteria(100);"Bacteroidetes"(100);"Bacteroidia"(100);"Bacteroidales"(100);"Prevotellaceae"(100);Prevotella(100);	Root(100);Bacteria(100);"Firmicutes"(100);"Clostridia"(100);Clostridiales(100);"Lachnospiraceae"(100);unclassified(100);	"Prevotellaceae"(100);Prevotella(100);	Clostridiales(100);"Lachnospiraceae"(100);
0.13	23	37	Root(100);Bacteria(100);"Actinobacteria"(100);Actinobacteria(100);Actinomycetales(100);Actinomycetaceae(100);Actinomyces(100);	Root(100);Bacteria(100);"Firmicutes"(100);"Clostridia"(100);Clostridiales(100);"Lachnospiraceae"(100);unclassified(100);	Actinomycetaceae(100);Actinomyces(100);	Clostridiales(100);"Lachnospiraceae"(100);
0.13	87	55	Root(100);Bacteria(100);"Bacteroidetes"(100);Flavobacteria(100);"Flavobacteriales"(100);Flavobacteriaceae(100);Capnocytophaga(100);	Root(100);Bacteria(100);"Bacteroidetes"(100);Flavobacteria(100);"Flavobacteriales"(100);Flavobacteriaceae(100);Capnocytophaga(100);	Flavobacteriaceae(100);Capnocytophaga(100);	Flavobacteriaceae(100);Capnocytophaga(100);
0.13	28	35	Root(100);Bacteria(100);"Proteobacteria"(100);Epsilonproteobacteria(100);Campylobacterales(100);Campylobacteraceae(100);Campylobacter(100);	Root(100);Bacteria(100);"Fusobacteria"(100);"Fusobacteria"(100);"Fusobacteriales"(100);"Leptotrichiaceae"(100);Leptotrichia(100);	Campylobacteraceae(100);Campylobacter(100);	"Leptotrichiaceae"(100);Leptotrichia(100);
0.13	71	61	Root(100);Bacteria(100);"Firmicutes"(100);"Clostridia"(100);Clostridiales(100);"Lachnospiraceae"(100);unclassified(100);	Root(100);Bacteria(100);"Actinobacteria"(100);Actinobacteria(100);Actinomycetales(100);Actinomycetaceae(100);Actinomyces(100);	Clostridiales(100);"Lachnospiraceae"(100);	Actinomycetaceae(100);Actinomyces(100);
0.13	113	76	Root(100);Bacteria(100);"Bacteroidetes"(100);Flavobacteria(100);"Flavobacteriales"(100);Flavobacteriaceae(100);unclassified(100);	Root(100);Bacteria(100);"Firmicutes"(100);"Bacilli"(100);"Lactobacillales"(100);"Aerococcaceae"(100);unclassified(99);	"Flavobacteriales"(100);Flavobacteriaceae(100);	"Lactobacillales"(100);"Aerococcaceae"(100);
0.13	9	33	Root(100);Bacteria(100);"Fusobacteria"(100);"Fusobacteria"(100);"Fusobacteriales"(100);"Fusobacteriaceae"(100);Fusobacterium(100);	Root(100);Bacteria(100);"Firmicutes"(100);"Clostridia"(100);Clostridiales(100);"Lachnospiraceae"(100);Oribacterium(85);	"Fusobacteriaceae"(100);Fusobacterium(100);	"Lachnospiraceae"(100);Oribacterium(85);
0.13	22	7	Root(100);Bacteria(100);"Proteobacteria"(100);Betaproteobacteria(100);Burkholderiales(100);unclassified(97);unclassified(97);	Root(100);Bacteria(100);"Bacteroidetes"(100);"Bacteroidia"(100);"Bacteroidales"(100);"Porphyromonadaceae"(100);Porphyromonas(100);	Betaproteobacteria(100);Burkholderiales(100);	"Porphyromonadaceae"(100);Porphyromonas(100);
-0.13	2	76	Root(100);Bacteria(100);"Firmicutes"(100);"Bacilli"(100);"Lactobacillales"(100);Streptococcaceae(100);Streptococcus(100);	Root(100);Bacteria(100);"Firmicutes"(100);"Bacilli"(100);"Lactobacillales"(100);"Aerococcaceae"(100);unclassified(99);	Streptococcaceae(100);Streptococcus(100);	"Lactobacillales"(100);"Aerococcaceae"(100);
0.13	68	52	Root(100);Bacteria(100);"Firmicutes"(100);"Clostridia"(100);Clostridiales(100);"Lachnospiraceae"(100);Catonella(100);	Root(100);Bacteria(100);"Bacteroidetes"(100);"Bacteroidia"(100);"Bacteroidales"(100);"Prevotellaceae"(100);Prevotella(100);	"Lachnospiraceae"(100);Catonella(100);	"Prevotellaceae"(100);Prevotella(100);
0.13	28	16	Root(100);Bacteria(100);"Proteobacteria"(100);Epsilonproteobacteria(100);Campylobacterales(100);Campylobacteraceae(100);Campylobacter(100);	Root(100);Bacteria(100);"Proteobacteria"(100);Gammaproteobacteria(100);Pasteurellales(100);Pasteurellaceae(100);unclassified(100);	Campylobacteraceae(100);Campylobacter(100);	Pasteurellales(100);Pasteurellaceae(100);
-0.13	6	56	Root(100);Bacteria(100);"Firmicutes"(100);"Bacilli"(100);"Lactobacillales"(100);Streptococcaceae(100);Streptococcus(100);	Root(100);Bacteria(100);"Fusobacteria"(100);"Fusobacteria"(100);"Fusobacteriales"(100);"Leptotrichiaceae"(100);Leptotrichia(100);	Streptococcaceae(100);Streptococcus(100);	"Leptotrichiaceae"(100);Leptotrichia(100);
-0.13	86	2	Root(100);Bacteria(100);Cyanobacteria(100);Cyanobacteria(100);Chloroplast(100);Streptophyta(100);unclassified(100);	Root(100);Bacteria(100);"Firmicutes"(100);"Bacilli"(100);"Lactobacillales"(100);Streptococcaceae(100);Streptococcus(100);	Chloroplast(100);Streptophyta(100);	Streptococcaceae(100);Streptococcus(100);
0.13	68	120	Root(100);Bacteria(100);"Firmicutes"(100);"Clostridia"(100);Clostridiales(100);"Lachnospiraceae"(100);Catonella(100);	Root(100);Bacteria(100);"Bacteroidetes"(100);Flavobacteria(100);"Flavobacteriales"(100);Flavobacteriaceae(100);Capnocytophaga(100);	"Lachnospiraceae"(100);Catonella(100);	Flavobacteriaceae(100);Capnocytophaga(100);
0.13	4	124	Root(100);Bacteria(100);"Firmicutes"(100);"Clostridia"(100);Clostridiales(100);Veillonellaceae(100);Veillonella(95);	Root(100);Bacteria(100);"Bacteroidetes"(100);"Bacteroidia"(100);"Bacteroidales"(100);"Prevotellaceae"(100);Prevotella(100);	Veillonellaceae(100);Veillonella(95);	"Prevotellaceae"(100);Prevotella(100);
-0.13	22	19	Root(100);Bacteria(100);"Proteobacteria"(100);Betaproteobacteria(100);Burkholderiales(100);unclassified(97);unclassified(97);	Root(100);Bacteria(100);"Proteobacteria"(100);Gammaproteobacteria(100);Pasteurellales(100);Pasteurellaceae(100);unclassified(100);	Betaproteobacteria(100);Burkholderiales(100);	Pasteurellales(100);Pasteurellaceae(100);
0.13	4	74	Root(100);Bacteria(100);"Firmicutes"(100);"Clostridia"(100);Clostridiales(100);Veillonellaceae(100);Veillonella(95);	Root(100);Bacteria(100);"Bacteroidetes"(100);"Bacteroidia"(100);"Bacteroidales"(100);"Prevotellaceae"(100);Prevotella(100);	Veillonellaceae(100);Veillonella(95);	"Prevotellaceae"(100);Prevotella(100);
-0.12	2	74	Root(100);Bacteria(100);"Firmicutes"(100);"Bacilli"(100);"Lactobacillales"(100);Streptococcaceae(100);Streptococcus(100);	Root(100);Bacteria(100);"Bacteroidetes"(100);"Bacteroidia"(100);"Bacteroidales"(100);"Prevotellaceae"(100);Prevotella(100);	Streptococcaceae(100);Streptococcus(100);	"Prevotellaceae"(100);Prevotella(100);
0.12	9	120	Root(100);Bacteria(100);"Fusobacteria"(100);"Fusobacteria"(100);"Fusobacteriales"(100);"Fusobacteriaceae"(100);Fusobacterium(100);	Root(100);Bacteria(100);"Bacteroidetes"(100);Flavobacteria(100);"Flavobacteriales"(100);Flavobacteriaceae(100);Capnocytophaga(100);	"Fusobacteriaceae"(100);Fusobacterium(100);	Flavobacteriaceae(100);Capnocytophaga(100);
0.12	35	32	Root(100);Bacteria(100);"Fusobacteria"(100);"Fusobacteria"(100);"Fusobacteriales"(100);"Leptotrichiaceae"(100);Leptotrichia(100);	Root(100);Bacteria(100);"Actinobacteria"(100);Actinobacteria(100);Actinomycetales(100);Corynebacteriaceae(100);Corynebacterium(100);	"Leptotrichiaceae"(100);Leptotrichia(100);	Corynebacteriaceae(100);Corynebacterium(100);
-0.12	2	33	Root(100);Bacteria(100);"Firmicutes"(100);"Bacilli"(100);"Lactobacillales"(100);Streptococcaceae(100);Streptococcus(100);	Root(100);Bacteria(100);"Firmicutes"(100);"Clostridia"(100);Clostridiales(100);"Lachnospiraceae"(100);Oribacterium(85);	Streptococcaceae(100);Streptococcus(100);	"Lachnospiraceae"(100);Oribacterium(85);
0.12	113	98	Root(100);Bacteria(100);"Bacteroidetes"(100);Flavobacteria(100);"Flavobacteriales"(100);Flavobacteriaceae(100);unclassified(100);	Root(100);Bacteria(100);"Proteobacteria"(100);Betaproteobacteria(100);Neisseriales(100);Neisseriaceae(100);Neisseria(99);	"Flavobacteriales"(100);Flavobacteriaceae(100);	Neisseriaceae(100);Neisseria(99);
0.12	8	92	Root(100);Bacteria(100);"Proteobacteria"(100);Betaproteobacteria(100);Neisseriales(100);Neisseriaceae(100);Neisseria(95);	Root(100);Bacteria(100);"Bacteroidetes"(100);"Bacteroidia"(100);"Bacteroidales"(100);"Prevotellaceae"(100);Prevotella(100);	Neisseriaceae(100);Neisseria(95);	"Prevotellaceae"(100);Prevotella(100);
0.12	8	74	Root(100);Bacteria(100);"Proteobacteria"(100);Betaproteobacteria(100);Neisseriales(100);Neisseriaceae(100);Neisseria(95);	Root(100);Bacteria(100);"Bacteroidetes"(100);"Bacteroidia"(100);"Bacteroidales"(100);"Prevotellaceae"(100);Prevotella(100);	Neisseriaceae(100);Neisseria(95);	"Prevotellaceae"(100);Prevotella(100);
0.12	36	33	Root(100);Bacteria(100);"Bacteroidetes"(100);Flavobacteria(100);"Flavobacteriales"(100);Flavobacteriaceae(100);Capnocytophaga(100);	Root(100);Bacteria(100);"Firmicutes"(100);"Clostridia"(100);Clostridiales(100);"Lachnospiraceae"(100);Oribacterium(85);	Flavobacteriaceae(100);Capnocytophaga(100);	"Lachnospiraceae"(100);Oribacterium(85);
0.12	25	33	Root(100);Bacteria(100);"Bacteroidetes"(97);"Bacteroidia"(59);"Bacteroidales"(59);unclassified(59);unclassified(59);	Root(100);Bacteria(100);"Firmicutes"(100);"Clostridia"(100);Clostridiales(100);"Lachnospiraceae"(100);Oribacterium(85);	"Bacteroidia"(59);"Bacteroidales"(59);	"Lachnospiraceae"(100);Oribacterium(85);
0.12	21	17	Root(100);Bacteria(100);"Proteobacteria"(100);Betaproteobacteria(100);Neisseriales(100);Neisseriaceae(100);Neisseria(69);	Root(100);Bacteria(100);"Bacteroidetes"(100);"Bacteroidia"(100);"Bacteroidales"(100);Bacteroidaceae(100);Bacteroides(100);	Neisseriaceae(100);Neisseria(69);	Bacteroidaceae(100);Bacteroides(100);
0.12	8	35	Root(100);Bacteria(100);"Proteobacteria"(100);Betaproteobacteria(100);Neisseriales(100);Neisseriaceae(100);Neisseria(95);	Root(100);Bacteria(100);"Fusobacteria"(100);"Fusobacteria"(100);"Fusobacteriales"(100);"Leptotrichiaceae"(100);Leptotrichia(100);	Neisseriaceae(100);Neisseria(95);	"Leptotrichiaceae"(100);Leptotrichia(100);
-0.12	14	35	Root(100);Bacteria(100);"Actinobacteria"(100);Actinobacteria(100);Actinomycetales(100);Actinomycetaceae(100);Actinomyces(100);	Root(100);Bacteria(100);"Fusobacteria"(100);"Fusobacteria"(100);"Fusobacteriales"(100);"Leptotrichiaceae"(100);Leptotrichia(100);	Actinomycetaceae(100);Actinomyces(100);	"Leptotrichiaceae"(100);Leptotrichia(100);
0.12	9	68	Root(100);Bacteria(100);"Fusobacteria"(100);"Fusobacteria"(100);"Fusobacteriales"(100);"Fusobacteriaceae"(100);Fusobacterium(100);	Root(100);Bacteria(100);"Firmicutes"(100);"Clostridia"(100);Clostridiales(100);"Lachnospiraceae"(100);Catonella(100);	"Fusobacteriaceae"(100);Fusobacterium(100);	"Lachnospiraceae"(100);Catonella(100);
0.12	21	28	Root(100);Bacteria(100);"Proteobacteria"(100);Betaproteobacteria(100);Neisseriales(100);Neisseriaceae(100);Neisseria(69);	Root(100);Bacteria(100);"Proteobacteria"(100);Epsilonproteobacteria(100);Campylobacterales(100);Campylobacteraceae(100);Campylobacter(100);	Neisseriaceae(100);Neisseria(69);	Campylobacteraceae(100);Campylobacter(100);
0.12	9	8	Root(100);Bacteria(100);"Fusobacteria"(100);"Fusobacteria"(100);"Fusobacteriales"(100);"Fusobacteriaceae"(100);Fusobacterium(100);	Root(100);Bacteria(100);"Proteobacteria"(100);Betaproteobacteria(100);Neisseriales(100);Neisseriaceae(100);Neisseria(95);	"Fusobacteriaceae"(100);Fusobacterium(100);	Neisseriaceae(100);Neisseria(95);
0.12	22	29	Root(100);Bacteria(100);"Proteobacteria"(100);Betaproteobacteria(100);Burkholderiales(100);unclassified(97);unclassified(97);	Root(100);Bacteria(100);"Firmicutes"(100);"Clostridia"(100);Clostridiales(100);Veillonellaceae(100);Selenomonas(95);	Betaproteobacteria(100);Burkholderiales(100);	Veillonellaceae(100);Selenomonas(95);
-0.12	50	11	Root(100);Bacteria(100);"Firmicutes"(100);"Clostridia"(100);Clostridiales(100);"Lachnospiraceae"(100);unclassified(100);	Root(100);Bacteria(100);"Firmicutes"(100);"Bacilli"(100);Bacillales(100);"Staphylococcaceae"(100);Gemella(100);	Clostridiales(100);"Lachnospiraceae"(100);	"Staphylococcaceae"(100);Gemella(100);
0.12	26	99	Root(100);Bacteria(100);"Bacteroidetes"(100);"Bacteroidia"(100);"Bacteroidales"(100);"Prevotellaceae"(100);Prevotella(100);	Root(100);Bacteria(100);"Proteobacteria"(100);Betaproteobacteria(100);Neisseriales(100);Neisseriaceae(100);unclassified(79);	"Prevotellaceae"(100);Prevotella(100);	Neisseriales(100);Neisseriaceae(100);
0.12	19	56	Root(100);Bacteria(100);"Proteobacteria"(100);Gammaproteobacteria(100);Pasteurellales(100);Pasteurellaceae(100);unclassified(100);	Root(100);Bacteria(100);"Fusobacteria"(100);"Fusobacteria"(100);"Fusobacteriales"(100);"Leptotrichiaceae"(100);Leptotrichia(100);	Pasteurellales(100);Pasteurellaceae(100);	"Leptotrichiaceae"(100);Leptotrichia(100);
0.12	72	18	Root(100);Bacteria(100);"Firmicutes"(100);"Clostridia"(100);Clostridiales(100);Clostridiaceae(100);Clostridium(97);	Root(100);Bacteria(100);"Actinobacteria"(100);Actinobacteria(100);Actinomycetales(100);Micrococcaceae(100);unclassified(97);	Clostridiaceae(100);Clostridium(97);	Actinomycetales(100);Micrococcaceae(100);
0.12	24	20	Root(100);Bacteria(100);"Bacteroidetes"(100);Flavobacteria(100);"Flavobacteriales"(100);Flavobacteriaceae(100);Capnocytophaga(100);	Root(100);Bacteria(100);"Fusobacteria"(100);"Fusobacteria"(100);"Fusobacteriales"(100);"Leptotrichiaceae"(100);Leptotrichia(100);	Flavobacteriaceae(100);Capnocytophaga(100);	"Leptotrichiaceae"(100);Leptotrichia(100);
-0.12	23	14	Root(100);Bacteria(100);"Actinobacteria"(100);Actinobacteria(100);Actinomycetales(100);Actinomycetaceae(100);Actinomyces(100);	Root(100);Bacteria(100);"Actinobacteria"(100);Actinobacteria(100);Actinomycetales(100);Actinomycetaceae(100);Actinomyces(100);	Actinomycetaceae(100);Actinomyces(100);	Actinomycetaceae(100);Actinomyces(100);
-0.12	2	99	Root(100);Bacteria(100);"Firmicutes"(100);"Bacilli"(100);"Lactobacillales"(100);Streptococcaceae(100);Streptococcus(100);	Root(100);Bacteria(100);"Proteobacteria"(100);Betaproteobacteria(100);Neisseriales(100);Neisseriaceae(100);unclassified(79);	Streptococcaceae(100);Streptococcus(100);	Neisseriales(100);Neisseriaceae(100);
0.12	74	76	Root(100);Bacteria(100);"Bacteroidetes"(100);"Bacteroidia"(100);"Bacteroidales"(100);"Prevotellaceae"(100);Prevotella(100);	Root(100);Bacteria(100);"Firmicutes"(100);"Bacilli"(100);"Lactobacillales"(100);"Aerococcaceae"(100);unclassified(99);	"Prevotellaceae"(100);Prevotella(100);	"Lactobacillales"(100);"Aerococcaceae"(100);
-0.12	9	11	Root(100);Bacteria(100);"Fusobacteria"(100);"Fusobacteria"(100);"Fusobacteriales"(100);"Fusobacteriaceae"(100);Fusobacterium(100);	Root(100);Bacteria(100);"Firmicutes"(100);"Bacilli"(100);Bacillales(100);"Staphylococcaceae"(100);Gemella(100);	"Fusobacteriaceae"(100);Fusobacterium(100);	"Staphylococcaceae"(100);Gemella(100);
0.12	23	28	Root(100);Bacteria(100);"Actinobacteria"(100);Actinobacteria(100);Actinomycetales(100);Actinomycetaceae(100);Actinomyces(100);	Root(100);Bacteria(100);"Proteobacteria"(100);Epsilonproteobacteria(100);Campylobacterales(100);Campylobacteraceae(100);Campylobacter(100);	Actinomycetaceae(100);Actinomyces(100);	Campylobacteraceae(100);Campylobacter(100);
0.12	82	17	Root(100);Bacteria(100);"Bacteroidetes"(100);"Bacteroidia"(100);"Bacteroidales"(100);"Prevotellaceae"(100);Prevotella(100);	Root(100);Bacteria(100);"Bacteroidetes"(100);"Bacteroidia"(100);"Bacteroidales"(100);Bacteroidaceae(100);Bacteroides(100);	"Prevotellaceae"(100);Prevotella(100);	Bacteroidaceae(100);Bacteroides(100);
0.12	9	15	Root(100);Bacteria(100);"Fusobacteria"(100);"Fusobacteria"(100);"Fusobacteriales"(100);"Fusobacteriaceae"(100);Fusobacterium(100);	Root(100);Bacteria(100);"Actinobacteria"(100);Actinobacteria(100);Actinomycetales(100);Corynebacteriaceae(93);Corynebacterium(93);	"Fusobacteriaceae"(100);Fusobacterium(100);	Corynebacteriaceae(93);Corynebacterium(93);
0.12	29	124	Root(100);Bacteria(100);"Firmicutes"(100);"Clostridia"(100);Clostridiales(100);Veillonellaceae(100);Selenomonas(95);	Root(100);Bacteria(100);"Bacteroidetes"(100);"Bacteroidia"(100);"Bacteroidales"(100);"Prevotellaceae"(100);Prevotella(100);	Veillonellaceae(100);Selenomonas(95);	"Prevotellaceae"(100);Prevotella(100);
0.12	82	28	Root(100);Bacteria(100);"Bacteroidetes"(100);"Bacteroidia"(100);"Bacteroidales"(100);"Prevotellaceae"(100);Prevotella(100);	Root(100);Bacteria(100);"Proteobacteria"(100);Epsilonproteobacteria(100);Campylobacterales(100);Campylobacteraceae(100);Campylobacter(100);	"Prevotellaceae"(100);Prevotella(100);	Campylobacteraceae(100);Campylobacter(100);
-0.12	87	13	Root(100);Bacteria(100);"Bacteroidetes"(100);Flavobacteria(100);"Flavobacteriales"(100);Flavobacteriaceae(100);Capnocytophaga(100);	Root(100);Bacteria(100);"Firmicutes"(100);"Bacilli"(100);"Lactobacillales"(100);unclassified(98);unclassified(98);	Flavobacteriaceae(100);Capnocytophaga(100);	"Bacilli"(100);"Lactobacillales"(100);
0.12	19	36	Root(100);Bacteria(100);"Proteobacteria"(100);Gammaproteobacteria(100);Pasteurellales(100);Pasteurellaceae(100);unclassified(100);	Root(100);Bacteria(100);"Bacteroidetes"(100);Flavobacteria(100);"Flavobacteriales"(100);Flavobacteriaceae(100);Capnocytophaga(100);	Pasteurellales(100);Pasteurellaceae(100);	Flavobacteriaceae(100);Capnocytophaga(100);
0.12	71	52	Root(100);Bacteria(100);"Firmicutes"(100);"Clostridia"(100);Clostridiales(100);"Lachnospiraceae"(100);unclassified(100);	Root(100);Bacteria(100);"Bacteroidetes"(100);"Bacteroidia"(100);"Bacteroidales"(100);"Prevotellaceae"(100);Prevotella(100);	Clostridiales(100);"Lachnospiraceae"(100);	"Prevotellaceae"(100);Prevotella(100);
0.12	21	68	Root(100);Bacteria(100);"Proteobacteria"(100);Betaproteobacteria(100);Neisseriales(100);Neisseriaceae(100);Neisseria(69);	Root(100);Bacteria(100);"Firmicutes"(100);"Clostridia"(100);Clostridiales(100);"Lachnospiraceae"(100);Catonella(100);	Neisseriaceae(100);Neisseria(69);	"Lachnospiraceae"(100);Catonella(100);
-0.12	28	13	Root(100);Bacteria(100);"Proteobacteria"(100);Epsilonproteobacteria(100);Campylobacterales(100);Campylobacteraceae(100);Campylobacter(100);	Root(100);Bacteria(100);"Firmicutes"(100);"Bacilli"(100);"Lactobacillales"(100);unclassified(98);unclassified(98);	Campylobacteraceae(100);Campylobacter(100);	"Bacilli"(100);"Lactobacillales"(100);
0.11	50	120	Root(100);Bacteria(100);"Firmicutes"(100);"Clostridia"(100);Clostridiales(100);"Lachnospiraceae"(100);unclassified(100);	Root(100);Bacteria(100);"Bacteroidetes"(100);Flavobacteria(100);"Flavobacteriales"(100);Flavobacteriaceae(100);Capnocytophaga(100);	Clostridiales(100);"Lachnospiraceae"(100);	Flavobacteriaceae(100);Capnocytophaga(100);
0.11	98	48	Root(100);Bacteria(100);"Proteobacteria"(100);Betaproteobacteria(100);Neisseriales(100);Neisseriaceae(100);Neisseria(99);	Root(100);Bacteria(100);"Firmicutes"(100);"Clostridia"(100);Clostridiales(100);Incertae_Sedis_XI(100);Parvimonas(100);	Neisseriaceae(100);Neisseria(99);	Incertae_Sedis_XI(100);Parvimonas(100);
0.11	75	38	Root(100);Bacteria(100);"Bacteroidetes"(100);"Bacteroidia"(100);"Bacteroidales"(100);"Prevotellaceae"(100);Prevotella(100);	Root(100);Bacteria(100);"Bacteroidetes"(100);"Bacteroidia"(100);"Bacteroidales"(100);"Porphyromonadaceae"(100);Parabacteroides(69);	"Prevotellaceae"(100);Prevotella(100);	"Porphyromonadaceae"(100);Parabacteroides(69);
0.11	71	16	Root(100);Bacteria(100);"Firmicutes"(100);"Clostridia"(100);Clostridiales(100);"Lachnospiraceae"(100);unclassified(100);	Root(100);Bacteria(100);"Proteobacteria"(100);Gammaproteobacteria(100);Pasteurellales(100);Pasteurellaceae(100);unclassified(100);	Clostridiales(100);"Lachnospiraceae"(100);	Pasteurellales(100);Pasteurellaceae(100);
-0.11	2	120	Root(100);Bacteria(100);"Firmicutes"(100);"Bacilli"(100);"Lactobacillales"(100);Streptococcaceae(100);Streptococcus(100);	Root(100);Bacteria(100);"Bacteroidetes"(100);Flavobacteria(100);"Flavobacteriales"(100);Flavobacteriaceae(100);Capnocytophaga(100);	Streptococcaceae(100);Streptococcus(100);	Flavobacteriaceae(100);Capnocytophaga(100);
0.11	71	36	Root(100);Bacteria(100);"Firmicutes"(100);"Clostridia"(100);Clostridiales(100);"Lachnospiraceae"(100);unclassified(100);	Root(100);Bacteria(100);"Bacteroidetes"(100);Flavobacteria(100);"Flavobacteriales"(100);Flavobacteriaceae(100);Capnocytophaga(100);	Clostridiales(100);"Lachnospiraceae"(100);	Flavobacteriaceae(100);Capnocytophaga(100);
-0.11	21	75	Root(100);Bacteria(100);"Proteobacteria"(100);Betaproteobacteria(100);Neisseriales(100);Neisseriaceae(100);Neisseria(69);	Root(100);Bacteria(100);"Bacteroidetes"(100);"Bacteroidia"(100);"Bacteroidales"(100);"Prevotellaceae"(100);Prevotella(100);	Neisseriaceae(100);Neisseria(69);	"Prevotellaceae"(100);Prevotella(100);
0.11	22	35	Root(100);Bacteria(100);"Proteobacteria"(100);Betaproteobacteria(100);Burkholderiales(100);unclassified(97);unclassified(97);	Root(100);Bacteria(100);"Fusobacteria"(100);"Fusobacteria"(100);"Fusobacteriales"(100);"Leptotrichiaceae"(100);Leptotrichia(100);	Betaproteobacteria(100);Burkholderiales(100);	"Leptotrichiaceae"(100);Leptotrichia(100);
-0.11	87	2	Root(100);Bacteria(100);"Bacteroidetes"(100);Flavobacteria(100);"Flavobacteriales"(100);Flavobacteriaceae(100);Capnocytophaga(100);	Root(100);Bacteria(100);"Firmicutes"(100);"Bacilli"(100);"Lactobacillales"(100);Streptococcaceae(100);Streptococcus(100);	Flavobacteriaceae(100);Capnocytophaga(100);	Streptococcaceae(100);Streptococcus(100);
0.11	29	11	Root(100);Bacteria(100);"Firmicutes"(100);"Clostridia"(100);Clostridiales(100);Veillonellaceae(100);Selenomonas(95);	Root(100);Bacteria(100);"Firmicutes"(100);"Bacilli"(100);Bacillales(100);"Staphylococcaceae"(100);Gemella(100);	Veillonellaceae(100);Selenomonas(95);	"Staphylococcaceae"(100);Gemella(100);
0.11	113	71	Root(100);Bacteria(100);"Bacteroidetes"(100);Flavobacteria(100);"Flavobacteriales"(100);Flavobacteriaceae(100);unclassified(100);	Root(100);Bacteria(100);"Firmicutes"(100);"Clostridia"(100);Clostridiales(100);"Lachnospiraceae"(100);unclassified(100);	"Flavobacteriales"(100);Flavobacteriaceae(100);	Clostridiales(100);"Lachnospiraceae"(100);
0.11	50	21	Root(100);Bacteria(100);"Firmicutes"(100);"Clostridia"(100);Clostridiales(100);"Lachnospiraceae"(100);unclassified(100);	Root(100);Bacteria(100);"Proteobacteria"(100);Betaproteobacteria(100);Neisseriales(100);Neisseriaceae(100);Neisseria(69);	Clostridiales(100);"Lachnospiraceae"(100);	Neisseriaceae(100);Neisseria(69);
-0.11	2	38	Root(100);Bacteria(100);"Firmicutes"(100);"Bacilli"(100);"Lactobacillales"(100);Streptococcaceae(100);Streptococcus(100);	Root(100);Bacteria(100);"Bacteroidetes"(100);"Bacteroidia"(100);"Bacteroidales"(100);"Porphyromonadaceae"(100);Parabacteroides(69);	Streptococcaceae(100);Streptococcus(100);	"Porphyromonadaceae"(100);Parabacteroides(69);
-0.11	25	16	Root(100);Bacteria(100);"Bacteroidetes"(97);"Bacteroidia"(59);"Bacteroidales"(59);unclassified(59);unclassified(59);	Root(100);Bacteria(100);"Proteobacteria"(100);Gammaproteobacteria(100);Pasteurellales(100);Pasteurellaceae(100);unclassified(100);	"Bacteroidia"(59);"Bacteroidales"(59);	Pasteurellales(100);Pasteurellaceae(100);
0.11	78	18	Root(100);Bacteria(100);"Fusobacteria"(100);"Fusobacteria"(100);"Fusobacteriales"(100);"Leptotrichiaceae"(100);Leptotrichia(100);	Root(100);Bacteria(100);"Actinobacteria"(100);Actinobacteria(100);Actinomycetales(100);Micrococcaceae(100);unclassified(97);	"Leptotrichiaceae"(100);Leptotrichia(100);	Actinomycetales(100);Micrococcaceae(100);
0.11	26	38	Root(100);Bacteria(100);"Bacteroidetes"(100);"Bacteroidia"(100);"Bacteroidales"(100);"Prevotellaceae"(100);Prevotella(100);	Root(100);Bacteria(100);"Bacteroidetes"(100);"Bacteroidia"(100);"Bacteroidales"(100);"Porphyromonadaceae"(100);Parabacteroides(69);	"Prevotellaceae"(100);Prevotella(100);	"Porphyromonadaceae"(100);Parabacteroides(69);
-0.11	22	33	Root(100);Bacteria(100);"Proteobacteria"(100);Betaproteobacteria(100);Burkholderiales(100);unclassified(97);unclassified(97);	Root(100);Bacteria(100);"Firmicutes"(100);"Clostridia"(100);Clostridiales(100);"Lachnospiraceae"(100);Oribacterium(85);	Betaproteobacteria(100);Burkholderiales(100);	"Lachnospiraceae"(100);Oribacterium(85);
0.11	50	76	Root(100);Bacteria(100);"Firmicutes"(100);"Clostridia"(100);Clostridiales(100);"Lachnospiraceae"(100);unclassified(100);	Root(100);Bacteria(100);"Firmicutes"(100);"Bacilli"(100);"Lactobacillales"(100);"Aerococcaceae"(100);unclassified(99);	Clostridiales(100);"Lachnospiraceae"(100);	"Lactobacillales"(100);"Aerococcaceae"(100);
0.11	113	33	Root(100);Bacteria(100);"Bacteroidetes"(100);Flavobacteria(100);"Flavobacteriales"(100);Flavobacteriaceae(100);unclassified(100);	Root(100);Bacteria(100);"Firmicutes"(100);"Clostridia"(100);Clostridiales(100);"Lachnospiraceae"(100);Oribacterium(85);	"Flavobacteriales"(100);Flavobacteriaceae(100);	"Lachnospiraceae"(100);Oribacterium(85);
0.11	50	35	Root(100);Bacteria(100);"Firmicutes"(100);"Clostridia"(100);Clostridiales(100);"Lachnospiraceae"(100);unclassified(100);	Root(100);Bacteria(100);"Fusobacteria"(100);"Fusobacteria"(100);"Fusobacteriales"(100);"Leptotrichiaceae"(100);Leptotrichia(100);	Clostridiales(100);"Lachnospiraceae"(100);	"Leptotrichiaceae"(100);Leptotrichia(100);
0.11	50	9	Root(100);Bacteria(100);"Firmicutes"(100);"Clostridia"(100);Clostridiales(100);"Lachnospiraceae"(100);unclassified(100);	Root(100);Bacteria(100);"Fusobacteria"(100);"Fusobacteria"(100);"Fusobacteriales"(100);"Fusobacteriaceae"(100);Fusobacterium(100);	Clostridiales(100);"Lachnospiraceae"(100);	"Fusobacteriaceae"(100);Fusobacterium(100);
-0.11	113	11	Root(100);Bacteria(100);"Bacteroidetes"(100);Flavobacteria(100);"Flavobacteriales"(100);Flavobacteriaceae(100);unclassified(100);	Root(100);Bacteria(100);"Firmicutes"(100);"Bacilli"(100);Bacillales(100);"Staphylococcaceae"(100);Gemella(100);	"Flavobacteriales"(100);Flavobacteriaceae(100);	"Staphylococcaceae"(100);Gemella(100);
0.11	18	52	Root(100);Bacteria(100);"Actinobacteria"(100);Actinobacteria(100);Actinomycetales(100);Micrococcaceae(100);unclassified(97);	Root(100);Bacteria(100);"Bacteroidetes"(100);"Bacteroidia"(100);"Bacteroidales"(100);"Prevotellaceae"(100);Prevotella(100);	Actinomycetales(100);Micrococcaceae(100);	"Prevotellaceae"(100);Prevotella(100);
0.11	4	8	Root(100);Bacteria(100);"Firmicutes"(100);"Clostridia"(100);Clostridiales(100);Veillonellaceae(100);Veillonella(95);	Root(100);Bacteria(100);"Proteobacteria"(100);Betaproteobacteria(100);Neisseriales(100);Neisseriaceae(100);Neisseria(95);	Veillonellaceae(100);Veillonella(95);	Neisseriaceae(100);Neisseria(95);
0.11	9	35	Root(100);Bacteria(100);"Fusobacteria"(100);"Fusobacteria"(100);"Fusobacteriales"(100);"Fusobacteriaceae"(100);Fusobacterium(100);	Root(100);Bacteria(100);"Fusobacteria"(100);"Fusobacteria"(100);"Fusobacteriales"(100);"Leptotrichiaceae"(100);Leptotrichia(100);	"Fusobacteriaceae"(100);Fusobacterium(100);	"Leptotrichiaceae"(100);Leptotrichia(100);
0.11	56	35	Root(100);Bacteria(100);"Fusobacteria"(100);"Fusobacteria"(100);"Fusobacteriales"(100);"Leptotrichiaceae"(100);Leptotrichia(100);	Root(100);Bacteria(100);"Fusobacteria"(100);"Fusobacteria"(100);"Fusobacteriales"(100);"Leptotrichiaceae"(100);Leptotrichia(100);	"Leptotrichiaceae"(100);Leptotrichia(100);	"Leptotrichiaceae"(100);Leptotrichia(100);
0.11	32	61	Root(100);Bacteria(100);"Actinobacteria"(100);Actinobacteria(100);Actinomycetales(100);Corynebacteriaceae(100);Corynebacterium(100);	Root(100);Bacteria(100);"Actinobacteria"(100);Actinobacteria(100);Actinomycetales(100);Actinomycetaceae(100);Actinomyces(100);	Corynebacteriaceae(100);Corynebacterium(100);	Actinomycetaceae(100);Actinomyces(100);
0.10	8	71	Root(100);Bacteria(100);"Proteobacteria"(100);Betaproteobacteria(100);Neisseriales(100);Neisseriaceae(100);Neisseria(95);	Root(100);Bacteria(100);"Firmicutes"(100);"Clostridia"(100);Clostridiales(100);"Lachnospiraceae"(100);unclassified(100);	Neisseriaceae(100);Neisseria(95);	Clostridiales(100);"Lachnospiraceae"(100);
-0.10	68	71	Root(100);Bacteria(100);"Firmicutes"(100);"Clostridia"(100);Clostridiales(100);"Lachnospiraceae"(100);Catonella(100);	Root(100);Bacteria(100);"Firmicutes"(100);"Clostridia"(100);Clostridiales(100);"Lachnospiraceae"(100);unclassified(100);	"Lachnospiraceae"(100);Catonella(100);	Clostridiales(100);"Lachnospiraceae"(100);
0.10	113	74	Root(100);Bacteria(100);"Bacteroidetes"(100);Flavobacteria(100);"Flavobacteriales"(100);Flavobacteriaceae(100);unclassified(100);	Root(100);Bacteria(100);"Bacteroidetes"(100);"Bacteroidia"(100);"Bacteroidales"(100);"Prevotellaceae"(100);Prevotella(100);	"Flavobacteriales"(100);Flavobacteriaceae(100);	"Prevotellaceae"(100);Prevotella(100);
0.10	38	52	Root(100);Bacteria(100);"Bacteroidetes"(100);"Bacteroidia"(100);"Bacteroidales"(100);"Porphyromonadaceae"(100);Parabacteroides(69);	Root(100);Bacteria(100);"Bacteroidetes"(100);"Bacteroidia"(100);"Bacteroidales"(100);"Prevotellaceae"(100);Prevotella(100);	"Porphyromonadaceae"(100);Parabacteroides(69);	"Prevotellaceae"(100);Prevotella(100);
0.10	67	13	Root(100);Bacteria(100);"Bacteroidetes"(100);"Bacteroidia"(100);"Bacteroidales"(100);"Prevotellaceae"(100);Prevotella(100);	Root(100);Bacteria(100);"Firmicutes"(100);"Bacilli"(100);"Lactobacillales"(100);unclassified(98);unclassified(98);	"Prevotellaceae"(100);Prevotella(100);	"Bacilli"(100);"Lactobacillales"(100);
0.10	75	99	Root(100);Bacteria(100);"Bacteroidetes"(100);"Bacteroidia"(100);"Bacteroidales"(100);"Prevotellaceae"(100);Prevotella(100);	Root(100);Bacteria(100);"Proteobacteria"(100);Betaproteobacteria(100);Neisseriales(100);Neisseriaceae(100);unclassified(79);	"Prevotellaceae"(100);Prevotella(100);	Neisseriales(100);Neisseriaceae(100);
0.10	8	124	Root(100);Bacteria(100);"Proteobacteria"(100);Betaproteobacteria(100);Neisseriales(100);Neisseriaceae(100);Neisseria(95);	Root(100);Bacteria(100);"Bacteroidetes"(100);"Bacteroidia"(100);"Bacteroidales"(100);"Prevotellaceae"(100);Prevotella(100);	Neisseriaceae(100);Neisseria(95);	"Prevotellaceae"(100);Prevotella(100);
-0.10	22	11	Root(100);Bacteria(100);"Proteobacteria"(100);Betaproteobacteria(100);Burkholderiales(100);unclassified(97);unclassified(97);	Root(100);Bacteria(100);"Firmicutes"(100);"Bacilli"(100);Bacillales(100);"Staphylococcaceae"(100);Gemella(100);	Betaproteobacteria(100);Burkholderiales(100);	"Staphylococcaceae"(100);Gemella(100);
-0.10	20	14	Root(100);Bacteria(100);"Fusobacteria"(100);"Fusobacteria"(100);"Fusobacteriales"(100);"Leptotrichiaceae"(100);Leptotrichia(100);	Root(100);Bacteria(100);"Actinobacteria"(100);Actinobacteria(100);Actinomycetales(100);Actinomycetaceae(100);Actinomyces(100);	"Leptotrichiaceae"(100);Leptotrichia(100);	Actinomycetaceae(100);Actinomyces(100);
-0.10	28	14	Root(100);Bacteria(100);"Proteobacteria"(100);Epsilonproteobacteria(100);Campylobacterales(100);Campylobacteraceae(100);Campylobacter(100);	Root(100);Bacteria(100);"Actinobacteria"(100);Actinobacteria(100);Actinomycetales(100);Actinomycetaceae(100);Actinomyces(100);	Campylobacteraceae(100);Campylobacter(100);	Actinomycetaceae(100);Actinomyces(100);
0.10	4	17	Root(100);Bacteria(100);"Firmicutes"(100);"Clostridia"(100);Clostridiales(100);Veillonellaceae(100);Veillonella(95);	Root(100);Bacteria(100);"Bacteroidetes"(100);"Bacteroidia"(100);"Bacteroidales"(100);Bacteroidaceae(100);Bacteroides(100);	Veillonellaceae(100);Veillonella(95);	Bacteroidaceae(100);Bacteroides(100);
-0.10	2	37	Root(100);Bacteria(100);"Firmicutes"(100);"Bacilli"(100);"Lactobacillales"(100);Streptococcaceae(100);Streptococcus(100);	Root(100);Bacteria(100);"Firmicutes"(100);"Clostridia"(100);Clostridiales(100);"Lachnospiraceae"(100);unclassified(100);	Streptococcaceae(100);Streptococcus(100);	Clostridiales(100);"Lachnospiraceae"(100);
0.10	7	61	Root(100);Bacteria(100);"Bacteroidetes"(100);"Bacteroidia"(100);"Bacteroidales"(100);"Porphyromonadaceae"(100);Porphyromonas(100);	Root(100);Bacteria(100);"Actinobacteria"(100);Actinobacteria(100);Actinomycetales(100);Actinomycetaceae(100);Actinomyces(100);	"Porphyromonadaceae"(100);Porphyromonas(100);	Actinomycetaceae(100);Actinomyces(100);
-0.10	21	32	Root(100);Bacteria(100);"Proteobacteria"(100);Betaproteobacteria(100);Neisseriales(100);Neisseriaceae(100);Neisseria(69);	Root(100);Bacteria(100);"Actinobacteria"(100);Actinobacteria(100);Actinomycetales(100);Corynebacteriaceae(100);Corynebacterium(100);	Neisseriaceae(100);Neisseria(69);	Corynebacteriaceae(100);Corynebacterium(100);
0.10	13	35	Root(100);Bacteria(100);"Firmicutes"(100);"Bacilli"(100);"Lactobacillales"(100);unclassified(98);unclassified(98);	Root(100);Bacteria(100);"Fusobacteria"(100);"Fusobacteria"(100);"Fusobacteriales"(100);"Leptotrichiaceae"(100);Leptotrichia(100);	"Bacilli"(100);"Lactobacillales"(100);	"Leptotrichiaceae"(100);Leptotrichia(100);
0.10	83	87	Root(100);Bacteria(100);"Bacteroidetes"(100);"Bacteroidia"(100);"Bacteroidales"(100);"Prevotellaceae"(100);Prevotella(100);	Root(100);Bacteria(100);"Bacteroidetes"(100);Flavobacteria(100);"Flavobacteriales"(100);Flavobacteriaceae(100);Capnocytophaga(100);	"Prevotellaceae"(100);Prevotella(100);	Flavobacteriaceae(100);Capnocytophaga(100);
0.10	4	75	Root(100);Bacteria(100);"Firmicutes"(100);"Clostridia"(100);Clostridiales(100);Veillonellaceae(100);Veillonella(95);	Root(100);Bacteria(100);"Bacteroidetes"(100);"Bacteroidia"(100);"Bacteroidales"(100);"Prevotellaceae"(100);Prevotella(100);	Veillonellaceae(100);Veillonella(95);	"Prevotellaceae"(100);Prevotella(100);
0.10	24	37	Root(100);Bacteria(100);"Bacteroidetes"(100);Flavobacteria(100);"Flavobacteriales"(100);Flavobacteriaceae(100);Capnocytophaga(100);	Root(100);Bacteria(100);"Firmicutes"(100);"Clostridia"(100);Clostridiales(100);"Lachnospiraceae"(100);unclassified(100);	Flavobacteriaceae(100);Capnocytophaga(100);	Clostridiales(100);"Lachnospiraceae"(100);
0.10	113	32	Root(100);Bacteria(100);"Bacteroidetes"(100);Flavobacteria(100);"Flavobacteriales"(100);Flavobacteriaceae(100);unclassified(100);	Root(100);Bacteria(100);"Actinobacteria"(100);Actinobacteria(100);Actinomycetales(100);Corynebacteriaceae(100);Corynebacterium(100);	"Flavobacteriales"(100);Flavobacteriaceae(100);	Corynebacteriaceae(100);Corynebacterium(100);
0.10	76	33	Root(100);Bacteria(100);"Firmicutes"(100);"Bacilli"(100);"Lactobacillales"(100);"Aerococcaceae"(100);unclassified(99);	Root(100);Bacteria(100);"Firmicutes"(100);"Clostridia"(100);Clostridiales(100);"Lachnospiraceae"(100);Oribacterium(85);	"Lactobacillales"(100);"Aerococcaceae"(100);	"Lachnospiraceae"(100);Oribacterium(85);
-0.10	23	2	Root(100);Bacteria(100);"Actinobacteria"(100);Actinobacteria(100);Actinomycetales(100);Actinomycetaceae(100);Actinomyces(100);	Root(100);Bacteria(100);"Firmicutes"(100);"Bacilli"(100);"Lactobacillales"(100);Streptococcaceae(100);Streptococcus(100);	Actinomycetaceae(100);Actinomyces(100);	Streptococcaceae(100);Streptococcus(100);
0.10	50	15	Root(100);Bacteria(100);"Firmicutes"(100);"Clostridia"(100);Clostridiales(100);"Lachnospiraceae"(100);unclassified(100);	Root(100);Bacteria(100);"Actinobacteria"(100);Actinobacteria(100);Actinomycetales(100);Corynebacteriaceae(93);Corynebacterium(93);	Clostridiales(100);"Lachnospiraceae"(100);	Corynebacteriaceae(93);Corynebacterium(93);
0.10	8	36	Root(100);Bacteria(100);"Proteobacteria"(100);Betaproteobacteria(100);Neisseriales(100);Neisseriaceae(100);Neisseria(95);	Root(100);Bacteria(100);"Bacteroidetes"(100);Flavobacteria(100);"Flavobacteriales"(100);Flavobacteriaceae(100);Capnocytophaga(100);	Neisseriaceae(100);Neisseria(95);	Flavobacteriaceae(100);Capnocytophaga(100);
0.10	33	55	Root(100);Bacteria(100);"Firmicutes"(100);"Clostridia"(100);Clostridiales(100);"Lachnospiraceae"(100);Oribacterium(85);	Root(100);Bacteria(100);"Bacteroidetes"(100);Flavobacteria(100);"Flavobacteriales"(100);Flavobacteriaceae(100);Capnocytophaga(100);	"Lachnospiraceae"(100);Oribacterium(85);	Flavobacteriaceae(100);Capnocytophaga(100);
-0.10	23	11	Root(100);Bacteria(100);"Actinobacteria"(100);Actinobacteria(100);Actinomycetales(100);Actinomycetaceae(100);Actinomyces(100);	Root(100);Bacteria(100);"Firmicutes"(100);"Bacilli"(100);Bacillales(100);"Staphylococcaceae"(100);Gemella(100);	Actinomycetaceae(100);Actinomyces(100);	"Staphylococcaceae"(100);Gemella(100);
0.10	7	98	Root(100);Bacteria(100);"Bacteroidetes"(100);"Bacteroidia"(100);"Bacteroidales"(100);"Porphyromonadaceae"(100);Porphyromonas(100);	Root(100);Bacteria(100);"Proteobacteria"(100);Betaproteobacteria(100);Neisseriales(100);Neisseriaceae(100);Neisseria(99);	"Porphyromonadaceae"(100);Porphyromonas(100);	Neisseriaceae(100);Neisseria(99);
0.10	113	29	Root(100);Bacteria(100);"Bacteroidetes"(100);Flavobacteria(100);"Flavobacteriales"(100);Flavobacteriaceae(100);unclassified(100);	Root(100);Bacteria(100);"Firmicutes"(100);"Clostridia"(100);Clostridiales(100);Veillonellaceae(100);Selenomonas(95);	"Flavobacteriales"(100);Flavobacteriaceae(100);	Veillonellaceae(100);Selenomonas(95);
0.10	83	61	Root(100);Bacteria(100);"Bacteroidetes"(100);"Bacteroidia"(100);"Bacteroidales"(100);"Prevotellaceae"(100);Prevotella(100);	Root(100);Bacteria(100);"Actinobacteria"(100);Actinobacteria(100);Actinomycetales(100);Actinomycetaceae(100);Actinomyces(100);	"Prevotellaceae"(100);Prevotella(100);	Actinomycetaceae(100);Actinomyces(100);
0.10	26	6	Root(100);Bacteria(100);"Bacteroidetes"(100);"Bacteroidia"(100);"Bacteroidales"(100);"Prevotellaceae"(100);Prevotella(100);	Root(100);Bacteria(100);"Firmicutes"(100);"Bacilli"(100);"Lactobacillales"(100);Streptococcaceae(100);Streptococcus(100);	"Prevotellaceae"(100);Prevotella(100);	Streptococcaceae(100);Streptococcus(100);
-0.10	16	61	Root(100);Bacteria(100);"Proteobacteria"(100);Gammaproteobacteria(100);Pasteurellales(100);Pasteurellaceae(100);unclassified(100);	Root(100);Bacteria(100);"Actinobacteria"(100);Actinobacteria(100);Actinomycetales(100);Actinomycetaceae(100);Actinomyces(100);	Pasteurellales(100);Pasteurellaceae(100);	Actinomycetaceae(100);Actinomyces(100);
0.10	83	36	Root(100);Bacteria(100);"Bacteroidetes"(100);"Bacteroidia"(100);"Bacteroidales"(100);"Prevotellaceae"(100);Prevotella(100);	Root(100);Bacteria(100);"Bacteroidetes"(100);Flavobacteria(100);"Flavobacteriales"(100);Flavobacteriaceae(100);Capnocytophaga(100);	"Prevotellaceae"(100);Prevotella(100);	Flavobacteriaceae(100);Capnocytophaga(100);
0.10	39	61	Root(100);Bacteria(100);"Bacteroidetes"(100);"Bacteroidia"(100);"Bacteroidales"(100);"Prevotellaceae"(100);Prevotella(100);	Root(100);Bacteria(100);"Actinobacteria"(100);Actinobacteria(100);Actinomycetales(100);Actinomycetaceae(100);Actinomyces(100);	"Prevotellaceae"(100);Prevotella(100);	Actinomycetaceae(100);Actinomyces(100);
0.10	74	15	Root(100);Bacteria(100);"Bacteroidetes"(100);"Bacteroidia"(100);"Bacteroidales"(100);"Prevotellaceae"(100);Prevotella(100);	Root(100);Bacteria(100);"Actinobacteria"(100);Actinobacteria(100);Actinomycetales(100);Corynebacteriaceae(93);Corynebacterium(93);	"Prevotellaceae"(100);Prevotella(100);	Corynebacteriaceae(93);Corynebacterium(93);
0.10	67	29	Root(100);Bacteria(100);"Bacteroidetes"(100);"Bacteroidia"(100);"Bacteroidales"(100);"Prevotellaceae"(100);Prevotella(100);	Root(100);Bacteria(100);"Firmicutes"(100);"Clostridia"(100);Clostridiales(100);Veillonellaceae(100);Selenomonas(95);	"Prevotellaceae"(100);Prevotella(100);	Veillonellaceae(100);Selenomonas(95);
0.10	26	36	Root(100);Bacteria(100);"Bacteroidetes"(100);"Bacteroidia"(100);"Bacteroidales"(100);"Prevotellaceae"(100);Prevotella(100);	Root(100);Bacteria(100);"Bacteroidetes"(100);Flavobacteria(100);"Flavobacteriales"(100);Flavobacteriaceae(100);Capnocytophaga(100);	"Prevotellaceae"(100);Prevotella(100);	Flavobacteriaceae(100);Capnocytophaga(100);
0.10	29	8	Root(100);Bacteria(100);"Firmicutes"(100);"Clostridia"(100);Clostridiales(100);Veillonellaceae(100);Selenomonas(95);	Root(100);Bacteria(100);"Proteobacteria"(100);Betaproteobacteria(100);Neisseriales(100);Neisseriaceae(100);Neisseria(95);	Veillonellaceae(100);Selenomonas(95);	Neisseriaceae(100);Neisseria(95);
0.10	29	36	Root(100);Bacteria(100);"Firmicutes"(100);"Clostridia"(100);Clostridiales(100);Veillonellaceae(100);Selenomonas(95);	Root(100);Bacteria(100);"Bacteroidetes"(100);Flavobacteria(100);"Flavobacteriales"(100);Flavobacteriaceae(100);Capnocytophaga(100);	Veillonellaceae(100);Selenomonas(95);	Flavobacteriaceae(100);Capnocytophaga(100);
0.10	8	52	Root(100);Bacteria(100);"Proteobacteria"(100);Betaproteobacteria(100);Neisseriales(100);Neisseriaceae(100);Neisseria(95);	Root(100);Bacteria(100);"Bacteroidetes"(100);"Bacteroidia"(100);"Bacteroidales"(100);"Prevotellaceae"(100);Prevotella(100);	Neisseriaceae(100);Neisseria(95);	"Prevotellaceae"(100);Prevotella(100);
0.10	29	4	Root(100);Bacteria(100);"Firmicutes"(100);"Clostridia"(100);Clostridiales(100);Veillonellaceae(100);Selenomonas(95);	Root(100);Bacteria(100);"Firmicutes"(100);"Clostridia"(100);Clostridiales(100);Veillonellaceae(100);Veillonella(95);	Veillonellaceae(100);Selenomonas(95);	Veillonellaceae(100);Veillonella(95);
0.10	132	18	Root(100);Bacteria(100);"Bacteroidetes"(100);Flavobacteria(100);"Flavobacteriales"(100);Flavobacteriaceae(100);unclassified(100);	Root(100);Bacteria(100);"Actinobacteria"(100);Actinobacteria(100);Actinomycetales(100);Micrococcaceae(100);unclassified(97);	"Flavobacteriales"(100);Flavobacteriaceae(100);	Actinomycetales(100);Micrococcaceae(100);
-0.10	2	75	Root(100);Bacteria(100);"Firmicutes"(100);"Bacilli"(100);"Lactobacillales"(100);Streptococcaceae(100);Streptococcus(100);	Root(100);Bacteria(100);"Bacteroidetes"(100);"Bacteroidia"(100);"Bacteroidales"(100);"Prevotellaceae"(100);Prevotella(100);	Streptococcaceae(100);Streptococcus(100);	"Prevotellaceae"(100);Prevotella(100);
-0.10	7	15	Root(100);Bacteria(100);"Bacteroidetes"(100);"Bacteroidia"(100);"Bacteroidales"(100);"Porphyromonadaceae"(100);Porphyromonas(100);	Root(100);Bacteria(100);"Actinobacteria"(100);Actinobacteria(100);Actinomycetales(100);Corynebacteriaceae(93);Corynebacterium(93);	"Porphyromonadaceae"(100);Porphyromonas(100);	Corynebacteriaceae(93);Corynebacterium(93);
-0.10	29	19	Root(100);Bacteria(100);"Firmicutes"(100);"Clostridia"(100);Clostridiales(100);Veillonellaceae(100);Selenomonas(95);	Root(100);Bacteria(100);"Proteobacteria"(100);Gammaproteobacteria(100);Pasteurellales(100);Pasteurellaceae(100);unclassified(100);	Veillonellaceae(100);Selenomonas(95);	Pasteurellales(100);Pasteurellaceae(100);
0.10	132	35	Root(100);Bacteria(100);"Bacteroidetes"(100);Flavobacteria(100);"Flavobacteriales"(100);Flavobacteriaceae(100);unclassified(100);	Root(100);Bacteria(100);"Fusobacteria"(100);"Fusobacteria"(100);"Fusobacteriales"(100);"Leptotrichiaceae"(100);Leptotrichia(100);	"Flavobacteriales"(100);Flavobacteriaceae(100);	"Leptotrichiaceae"(100);Leptotrichia(100);
0.10	28	17	Root(100);Bacteria(100);"Proteobacteria"(100);Epsilonproteobacteria(100);Campylobacterales(100);Campylobacteraceae(100);Campylobacter(100);	Root(100);Bacteria(100);"Bacteroidetes"(100);"Bacteroidia"(100);"Bacteroidales"(100);Bacteroidaceae(100);Bacteroides(100);	Campylobacteraceae(100);Campylobacter(100);	Bacteroidaceae(100);Bacteroides(100);
0.10	19	35	Root(100);Bacteria(100);"Proteobacteria"(100);Gammaproteobacteria(100);Pasteurellales(100);Pasteurellaceae(100);unclassified(100);	Root(100);Bacteria(100);"Fusobacteria"(100);"Fusobacteria"(100);"Fusobacteriales"(100);"Leptotrichiaceae"(100);Leptotrichia(100);	Pasteurellales(100);Pasteurellaceae(100);	"Leptotrichiaceae"(100);Leptotrichia(100);
0.10	120	33	Root(100);Bacteria(100);"Bacteroidetes"(100);Flavobacteria(100);"Flavobacteriales"(100);Flavobacteriaceae(100);Capnocytophaga(100);	Root(100);Bacteria(100);"Firmicutes"(100);"Clostridia"(100);Clostridiales(100);"Lachnospiraceae"(100);Oribacterium(85);	Flavobacteriaceae(100);Capnocytophaga(100);	"Lachnospiraceae"(100);Oribacterium(85);
0.09	51	71	Root(100);Bacteria(100);"Actinobacteria"(100);Actinobacteria(100);Coriobacteriales(100);Coriobacteriaceae(100);Atopobium(100);	Root(100);Bacteria(100);"Firmicutes"(100);"Clostridia"(100);Clostridiales(100);"Lachnospiraceae"(100);unclassified(100);	Coriobacteriaceae(100);Atopobium(100);	Clostridiales(100);"Lachnospiraceae"(100);
0.09	39	124	Root(100);Bacteria(100);"Bacteroidetes"(100);"Bacteroidia"(100);"Bacteroidales"(100);"Prevotellaceae"(100);Prevotella(100);	Root(100);Bacteria(100);"Bacteroidetes"(100);"Bacteroidia"(100);"Bacteroidales"(100);"Prevotellaceae"(100);Prevotella(100);	"Prevotellaceae"(100);Prevotella(100);	"Prevotellaceae"(100);Prevotella(100);
0.09	4	33	Root(100);Bacteria(100);"Firmicutes"(100);"Clostridia"(100);Clostridiales(100);Veillonellaceae(100);Veillonella(95);	Root(100);Bacteria(100);"Firmicutes"(100);"Clostridia"(100);Clostridiales(100);"Lachnospiraceae"(100);Oribacterium(85);	Veillonellaceae(100);Veillonella(95);	"Lachnospiraceae"(100);Oribacterium(85);
0.09	50	23	Root(100);Bacteria(100);"Firmicutes"(100);"Clostridia"(100);Clostridiales(100);"Lachnospiraceae"(100);unclassified(100);	Root(100);Bacteria(100);"Actinobacteria"(100);Actinobacteria(100);Actinomycetales(100);Actinomycetaceae(100);Actinomyces(100);	Clostridiales(100);"Lachnospiraceae"(100);	Actinomycetaceae(100);Actinomyces(100);
0.09	75	15	Root(100);Bacteria(100);"Bacteroidetes"(100);"Bacteroidia"(100);"Bacteroidales"(100);"Prevotellaceae"(100);Prevotella(100);	Root(100);Bacteria(100);"Actinobacteria"(100);Actinobacteria(100);Actinomycetales(100);Corynebacteriaceae(93);Corynebacterium(93);	"Prevotellaceae"(100);Prevotella(100);	Corynebacteriaceae(93);Corynebacterium(93);
0.09	83	37	Root(100);Bacteria(100);"Bacteroidetes"(100);"Bacteroidia"(100);"Bacteroidales"(100);"Prevotellaceae"(100);Prevotella(100);	Root(100);Bacteria(100);"Firmicutes"(100);"Clostridia"(100);Clostridiales(100);"Lachnospiraceae"(100);unclassified(100);	"Prevotellaceae"(100);Prevotella(100);	Clostridiales(100);"Lachnospiraceae"(100);
0.09	22	48	Root(100);Bacteria(100);"Proteobacteria"(100);Betaproteobacteria(100);Burkholderiales(100);unclassified(97);unclassified(97);	Root(100);Bacteria(100);"Firmicutes"(100);"Clostridia"(100);Clostridiales(100);Incertae_Sedis_XI(100);Parvimonas(100);	Betaproteobacteria(100);Burkholderiales(100);	Incertae_Sedis_XI(100);Parvimonas(100);
0.09	33	61	Root(100);Bacteria(100);"Firmicutes"(100);"Clostridia"(100);Clostridiales(100);"Lachnospiraceae"(100);Oribacterium(85);	Root(100);Bacteria(100);"Actinobacteria"(100);Actinobacteria(100);Actinomycetales(100);Actinomycetaceae(100);Actinomyces(100);	"Lachnospiraceae"(100);Oribacterium(85);	Actinomycetaceae(100);Actinomyces(100);
0.09	113	87	Root(100);Bacteria(100);"Bacteroidetes"(100);Flavobacteria(100);"Flavobacteriales"(100);Flavobacteriaceae(100);unclassified(100);	Root(100);Bacteria(100);"Bacteroidetes"(100);Flavobacteria(100);"Flavobacteriales"(100);Flavobacteriaceae(100);Capnocytophaga(100);	"Flavobacteriales"(100);Flavobacteriaceae(100);	Flavobacteriaceae(100);Capnocytophaga(100);
0.09	24	61	Root(100);Bacteria(100);"Bacteroidetes"(100);Flavobacteria(100);"Flavobacteriales"(100);Flavobacteriaceae(100);Capnocytophaga(100);	Root(100);Bacteria(100);"Actinobacteria"(100);Actinobacteria(100);Actinomycetales(100);Actinomycetaceae(100);Actinomyces(100);	Flavobacteriaceae(100);Capnocytophaga(100);	Actinomycetaceae(100);Actinomyces(100);
-0.09	2	55	Root(100);Bacteria(100);"Firmicutes"(100);"Bacilli"(100);"Lactobacillales"(100);Streptococcaceae(100);Streptococcus(100);	Root(100);Bacteria(100);"Bacteroidetes"(100);Flavobacteria(100);"Flavobacteriales"(100);Flavobacteriaceae(100);Capnocytophaga(100);	Streptococcaceae(100);Streptococcus(100);	Flavobacteriaceae(100);Capnocytophaga(100);
-0.09	33	16	Root(100);Bacteria(100);"Firmicutes"(100);"Clostridia"(100);Clostridiales(100);"Lachnospiraceae"(100);Oribacterium(85);	Root(100);Bacteria(100);"Proteobacteria"(100);Gammaproteobacteria(100);Pasteurellales(100);Pasteurellaceae(100);unclassified(100);	"Lachnospiraceae"(100);Oribacterium(85);	Pasteurellales(100);Pasteurellaceae(100);
-0.09	36	16	Root(100);Bacteria(100);"Bacteroidetes"(100);Flavobacteria(100);"Flavobacteriales"(100);Flavobacteriaceae(100);Capnocytophaga(100);	Root(100);Bacteria(100);"Proteobacteria"(100);Gammaproteobacteria(100);Pasteurellales(100);Pasteurellaceae(100);unclassified(100);	Flavobacteriaceae(100);Capnocytophaga(100);	Pasteurellales(100);Pasteurellaceae(100);
0.09	82	21	Root(100);Bacteria(100);"Bacteroidetes"(100);"Bacteroidia"(100);"Bacteroidales"(100);"Prevotellaceae"(100);Prevotella(100);	Root(100);Bacteria(100);"Proteobacteria"(100);Betaproteobacteria(100);Neisseriales(100);Neisseriaceae(100);Neisseria(69);	"Prevotellaceae"(100);Prevotella(100);	Neisseriaceae(100);Neisseria(69);
0.09	20	76	Root(100);Bacteria(100);"Fusobacteria"(100);"Fusobacteria"(100);"Fusobacteriales"(100);"Leptotrichiaceae"(100);Leptotrichia(100);	Root(100);Bacteria(100);"Firmicutes"(100);"Bacilli"(100);"Lactobacillales"(100);"Aerococcaceae"(100);unclassified(99);	"Leptotrichiaceae"(100);Leptotrichia(100);	"Lactobacillales"(100);"Aerococcaceae"(100);
0.09	76	36	Root(100);Bacteria(100);"Firmicutes"(100);"Bacilli"(100);"Lactobacillales"(100);"Aerococcaceae"(100);unclassified(99);	Root(100);Bacteria(100);"Bacteroidetes"(100);Flavobacteria(100);"Flavobacteriales"(100);Flavobacteriaceae(100);Capnocytophaga(100);	"Lactobacillales"(100);"Aerococcaceae"(100);	Flavobacteriaceae(100);Capnocytophaga(100);
0.09	36	32	Root(100);Bacteria(100);"Bacteroidetes"(100);Flavobacteria(100);"Flavobacteriales"(100);Flavobacteriaceae(100);Capnocytophaga(100);	Root(100);Bacteria(100);"Actinobacteria"(100);Actinobacteria(100);Actinomycetales(100);Corynebacteriaceae(100);Corynebacterium(100);	Flavobacteriaceae(100);Capnocytophaga(100);	Corynebacteriaceae(100);Corynebacterium(100);
0.09	39	71	Root(100);Bacteria(100);"Bacteroidetes"(100);"Bacteroidia"(100);"Bacteroidales"(100);"Prevotellaceae"(100);Prevotella(100);	Root(100);Bacteria(100);"Firmicutes"(100);"Clostridia"(100);Clostridiales(100);"Lachnospiraceae"(100);unclassified(100);	"Prevotellaceae"(100);Prevotella(100);	Clostridiales(100);"Lachnospiraceae"(100);
-0.09	79	16	Root(100);Bacteria(100);"Actinobacteria"(100);Actinobacteria(100);Actinomycetales(100);unclassified(100);unclassified(100);	Root(100);Bacteria(100);"Proteobacteria"(100);Gammaproteobacteria(100);Pasteurellales(100);Pasteurellaceae(100);unclassified(100);	Actinobacteria(100);Actinomycetales(100);	Pasteurellales(100);Pasteurellaceae(100);
-0.09	2	17	Root(100);Bacteria(100);"Firmicutes"(100);"Bacilli"(100);"Lactobacillales"(100);Streptococcaceae(100);Streptococcus(100);	Root(100);Bacteria(100);"Bacteroidetes"(100);"Bacteroidia"(100);"Bacteroidales"(100);Bacteroidaceae(100);Bacteroides(100);	Streptococcaceae(100);Streptococcus(100);	Bacteroidaceae(100);Bacteroides(100);
-0.09	75	13	Root(100);Bacteria(100);"Bacteroidetes"(100);"Bacteroidia"(100);"Bacteroidales"(100);"Prevotellaceae"(100);Prevotella(100);	Root(100);Bacteria(100);"Firmicutes"(100);"Bacilli"(100);"Lactobacillales"(100);unclassified(98);unclassified(98);	"Prevotellaceae"(100);Prevotella(100);	"Bacilli"(100);"Lactobacillales"(100);
0.09	24	68	Root(100);Bacteria(100);"Bacteroidetes"(100);Flavobacteria(100);"Flavobacteriales"(100);Flavobacteriaceae(100);Capnocytophaga(100);	Root(100);Bacteria(100);"Firmicutes"(100);"Clostridia"(100);Clostridiales(100);"Lachnospiraceae"(100);Catonella(100);	Flavobacteriaceae(100);Capnocytophaga(100);	"Lachnospiraceae"(100);Catonella(100);
0.09	83	19	Root(100);Bacteria(100);"Bacteroidetes"(100);"Bacteroidia"(100);"Bacteroidales"(100);"Prevotellaceae"(100);Prevotella(100);	Root(100);Bacteria(100);"Proteobacteria"(100);Gammaproteobacteria(100);Pasteurellales(100);Pasteurellaceae(100);unclassified(100);	"Prevotellaceae"(100);Prevotella(100);	Pasteurellales(100);Pasteurellaceae(100);
0.09	22	4	Root(100);Bacteria(100);"Proteobacteria"(100);Betaproteobacteria(100);Burkholderiales(100);unclassified(97);unclassified(97);	Root(100);Bacteria(100);"Firmicutes"(100);"Clostridia"(100);Clostridiales(100);Veillonellaceae(100);Veillonella(95);	Betaproteobacteria(100);Burkholderiales(100);	Veillonellaceae(100);Veillonella(95);
0.09	51	23	Root(100);Bacteria(100);"Actinobacteria"(100);Actinobacteria(100);Coriobacteriales(100);Coriobacteriaceae(100);Atopobium(100);	Root(100);Bacteria(100);"Actinobacteria"(100);Actinobacteria(100);Actinomycetales(100);Actinomycetaceae(100);Actinomyces(100);	Coriobacteriaceae(100);Atopobium(100);	Actinomycetaceae(100);Actinomyces(100);
0.09	67	7	Root(100);Bacteria(100);"Bacteroidetes"(100);"Bacteroidia"(100);"Bacteroidales"(100);"Prevotellaceae"(100);Prevotella(100);	Root(100);Bacteria(100);"Bacteroidetes"(100);"Bacteroidia"(100);"Bacteroidales"(100);"Porphyromonadaceae"(100);Porphyromonas(100);	"Prevotellaceae"(100);Prevotella(100);	"Porphyromonadaceae"(100);Porphyromonas(100);
-0.09	39	11	Root(100);Bacteria(100);"Bacteroidetes"(100);"Bacteroidia"(100);"Bacteroidales"(100);"Prevotellaceae"(100);Prevotella(100);	Root(100);Bacteria(100);"Firmicutes"(100);"Bacilli"(100);Bacillales(100);"Staphylococcaceae"(100);Gemella(100);	"Prevotellaceae"(100);Prevotella(100);	"Staphylococcaceae"(100);Gemella(100);
0.09	24	55	Root(100);Bacteria(100);"Bacteroidetes"(100);Flavobacteria(100);"Flavobacteriales"(100);Flavobacteriaceae(100);Capnocytophaga(100);	Root(100);Bacteria(100);"Bacteroidetes"(100);Flavobacteria(100);"Flavobacteriales"(100);Flavobacteriaceae(100);Capnocytophaga(100);	Flavobacteriaceae(100);Capnocytophaga(100);	Flavobacteriaceae(100);Capnocytophaga(100);
-0.09	68	11	Root(100);Bacteria(100);"Firmicutes"(100);"Clostridia"(100);Clostridiales(100);"Lachnospiraceae"(100);Catonella(100);	Root(100);Bacteria(100);"Firmicutes"(100);"Bacilli"(100);Bacillales(100);"Staphylococcaceae"(100);Gemella(100);	"Lachnospiraceae"(100);Catonella(100);	"Staphylococcaceae"(100);Gemella(100);
-0.09	11	18	Root(100);Bacteria(100);"Firmicutes"(100);"Bacilli"(100);Bacillales(100);"Staphylococcaceae"(100);Gemella(100);	Root(100);Bacteria(100);"Actinobacteria"(100);Actinobacteria(100);Actinomycetales(100);Micrococcaceae(100);unclassified(97);	"Staphylococcaceae"(100);Gemella(100);	Actinomycetales(100);Micrococcaceae(100);
-0.09	21	9	Root(100);Bacteria(100);"Proteobacteria"(100);Betaproteobacteria(100);Neisseriales(100);Neisseriaceae(100);Neisseria(69);	Root(100);Bacteria(100);"Fusobacteria"(100);"Fusobacteria"(100);"Fusobacteriales"(100);"Fusobacteriaceae"(100);Fusobacterium(100);	Neisseriaceae(100);Neisseria(69);	"Fusobacteriaceae"(100);Fusobacterium(100);
0.09	48	33	Root(100);Bacteria(100);"Firmicutes"(100);"Clostridia"(100);Clostridiales(100);Incertae_Sedis_XI(100);Parvimonas(100);	Root(100);Bacteria(100);"Firmicutes"(100);"Clostridia"(100);Clostridiales(100);"Lachnospiraceae"(100);Oribacterium(85);	Incertae_Sedis_XI(100);Parvimonas(100);	"Lachnospiraceae"(100);Oribacterium(85);
0.09	75	55	Root(100);Bacteria(100);"Bacteroidetes"(100);"Bacteroidia"(100);"Bacteroidales"(100);"Prevotellaceae"(100);Prevotella(100);	Root(100);Bacteria(100);"Bacteroidetes"(100);Flavobacteria(100);"Flavobacteriales"(100);Flavobacteriaceae(100);Capnocytophaga(100);	"Prevotellaceae"(100);Prevotella(100);	Flavobacteriaceae(100);Capnocytophaga(100);
-0.09	113	7	Root(100);Bacteria(100);"Bacteroidetes"(100);Flavobacteria(100);"Flavobacteriales"(100);Flavobacteriaceae(100);unclassified(100);	Root(100);Bacteria(100);"Bacteroidetes"(100);"Bacteroidia"(100);"Bacteroidales"(100);"Porphyromonadaceae"(100);Porphyromonas(100);	"Flavobacteriales"(100);Flavobacteriaceae(100);	"Porphyromonadaceae"(100);Porphyromonas(100);
-0.09	67	68	Root(100);Bacteria(100);"Bacteroidetes"(100);"Bacteroidia"(100);"Bacteroidales"(100);"Prevotellaceae"(100);Prevotella(100);	Root(100);Bacteria(100);"Firmicutes"(100);"Clostridia"(100);Clostridiales(100);"Lachnospiraceae"(100);Catonella(100);	"Prevotellaceae"(100);Prevotella(100);	"Lachnospiraceae"(100);Catonella(100);
0.09	83	4	Root(100);Bacteria(100);"Bacteroidetes"(100);"Bacteroidia"(100);"Bacteroidales"(100);"Prevotellaceae"(100);Prevotella(100);	Root(100);Bacteria(100);"Firmicutes"(100);"Clostridia"(100);Clostridiales(100);Veillonellaceae(100);Veillonella(95);	"Prevotellaceae"(100);Prevotella(100);	Veillonellaceae(100);Veillonella(95);
-0.09	10	13	Root(100);Bacteria(100);"Bacteroidetes"(100);"Bacteroidia"(100);"Bacteroidales"(100);"Prevotellaceae"(100);Prevotella(100);	Root(100);Bacteria(100);"Firmicutes"(100);"Bacilli"(100);"Lactobacillales"(100);unclassified(98);unclassified(98);	"Prevotellaceae"(100);Prevotella(100);	"Bacilli"(100);"Lactobacillales"(100);
-0.09	68	74	Root(100);Bacteria(100);"Firmicutes"(100);"Clostridia"(100);Clostridiales(100);"Lachnospiraceae"(100);Catonella(100);	Root(100);Bacteria(100);"Bacteroidetes"(100);"Bacteroidia"(100);"Bacteroidales"(100);"Prevotellaceae"(100);Prevotella(100);	"Lachnospiraceae"(100);Catonella(100);	"Prevotellaceae"(100);Prevotella(100);
0.09	67	32	Root(100);Bacteria(100);"Bacteroidetes"(100);"Bacteroidia"(100);"Bacteroidales"(100);"Prevotellaceae"(100);Prevotella(100);	Root(100);Bacteria(100);"Actinobacteria"(100);Actinobacteria(100);Actinomycetales(100);Corynebacteriaceae(100);Corynebacterium(100);	"Prevotellaceae"(100);Prevotella(100);	Corynebacteriaceae(100);Corynebacterium(100);
0.09	14	55	Root(100);Bacteria(100);"Actinobacteria"(100);Actinobacteria(100);Actinomycetales(100);Actinomycetaceae(100);Actinomyces(100);	Root(100);Bacteria(100);"Bacteroidetes"(100);Flavobacteria(100);"Flavobacteriales"(100);Flavobacteriaceae(100);Capnocytophaga(100);	Actinomycetaceae(100);Actinomyces(100);	Flavobacteriaceae(100);Capnocytophaga(100);
0.09	113	86	Root(100);Bacteria(100);"Bacteroidetes"(100);Flavobacteria(100);"Flavobacteriales"(100);Flavobacteriaceae(100);unclassified(100);	Root(100);Bacteria(100);Cyanobacteria(100);Cyanobacteria(100);Chloroplast(100);Streptophyta(100);unclassified(100);	"Flavobacteriales"(100);Flavobacteriaceae(100);	Chloroplast(100);Streptophyta(100);
-0.09	6	16	Root(100);Bacteria(100);"Firmicutes"(100);"Bacilli"(100);"Lactobacillales"(100);Streptococcaceae(100);Streptococcus(100);	Root(100);Bacteria(100);"Proteobacteria"(100);Gammaproteobacteria(100);Pasteurellales(100);Pasteurellaceae(100);unclassified(100);	Streptococcaceae(100);Streptococcus(100);	Pasteurellales(100);Pasteurellaceae(100);
0.09	67	8	Root(100);Bacteria(100);"Bacteroidetes"(100);"Bacteroidia"(100);"Bacteroidales"(100);"Prevotellaceae"(100);Prevotella(100);	Root(100);Bacteria(100);"Proteobacteria"(100);Betaproteobacteria(100);Neisseriales(100);Neisseriaceae(100);Neisseria(95);	"Prevotellaceae"(100);Prevotella(100);	Neisseriaceae(100);Neisseria(95);
-0.09	2	124	Root(100);Bacteria(100);"Firmicutes"(100);"Bacilli"(100);"Lactobacillales"(100);Streptococcaceae(100);Streptococcus(100);	Root(100);Bacteria(100);"Bacteroidetes"(100);"Bacteroidia"(100);"Bacteroidales"(100);"Prevotellaceae"(100);Prevotella(100);	Streptococcaceae(100);Streptococcus(100);	"Prevotellaceae"(100);Prevotella(100);
0.09	75	56	Root(100);Bacteria(100);"Bacteroidetes"(100);"Bacteroidia"(100);"Bacteroidales"(100);"Prevotellaceae"(100);Prevotella(100);	Root(100);Bacteria(100);"Fusobacteria"(100);"Fusobacteria"(100);"Fusobacteriales"(100);"Leptotrichiaceae"(100);Leptotrichia(100);	"Prevotellaceae"(100);Prevotella(100);	"Leptotrichiaceae"(100);Leptotrichia(100);
0.09	51	120	Root(100);Bacteria(100);"Actinobacteria"(100);Actinobacteria(100);Coriobacteriales(100);Coriobacteriaceae(100);Atopobium(100);	Root(100);Bacteria(100);"Bacteroidetes"(100);Flavobacteria(100);"Flavobacteriales"(100);Flavobacteriaceae(100);Capnocytophaga(100);	Coriobacteriaceae(100);Atopobium(100);	Flavobacteriaceae(100);Capnocytophaga(100);
-0.09	124	11	Root(100);Bacteria(100);"Bacteroidetes"(100);"Bacteroidia"(100);"Bacteroidales"(100);"Prevotellaceae"(100);Prevotella(100);	Root(100);Bacteria(100);"Firmicutes"(100);"Bacilli"(100);Bacillales(100);"Staphylococcaceae"(100);Gemella(100);	"Prevotellaceae"(100);Prevotella(100);	"Staphylococcaceae"(100);Gemella(100);
0.09	75	48	Root(100);Bacteria(100);"Bacteroidetes"(100);"Bacteroidia"(100);"Bacteroidales"(100);"Prevotellaceae"(100);Prevotella(100);	Root(100);Bacteria(100);"Firmicutes"(100);"Clostridia"(100);Clostridiales(100);Incertae_Sedis_XI(100);Parvimonas(100);	"Prevotellaceae"(100);Prevotella(100);	Incertae_Sedis_XI(100);Parvimonas(100);
-0.09	79	11	Root(100);Bacteria(100);"Actinobacteria"(100);Actinobacteria(100);Actinomycetales(100);unclassified(100);unclassified(100);	Root(100);Bacteria(100);"Firmicutes"(100);"Bacilli"(100);Bacillales(100);"Staphylococcaceae"(100);Gemella(100);	Actinobacteria(100);Actinomycetales(100);	"Staphylococcaceae"(100);Gemella(100);
-0.08	11	61	Root(100);Bacteria(100);"Firmicutes"(100);"Bacilli"(100);Bacillales(100);"Staphylococcaceae"(100);Gemella(100);	Root(100);Bacteria(100);"Actinobacteria"(100);Actinobacteria(100);Actinomycetales(100);Actinomycetaceae(100);Actinomyces(100);	"Staphylococcaceae"(100);Gemella(100);	Actinomycetaceae(100);Actinomyces(100);
0.08	68	56	Root(100);Bacteria(100);"Firmicutes"(100);"Clostridia"(100);Clostridiales(100);"Lachnospiraceae"(100);Catonella(100);	Root(100);Bacteria(100);"Fusobacteria"(100);"Fusobacteria"(100);"Fusobacteriales"(100);"Leptotrichiaceae"(100);Leptotrichia(100);	"Lachnospiraceae"(100);Catonella(100);	"Leptotrichiaceae"(100);Leptotrichia(100);
0.08	25	29	Root(100);Bacteria(100);"Bacteroidetes"(97);"Bacteroidia"(59);"Bacteroidales"(59);unclassified(59);unclassified(59);	Root(100);Bacteria(100);"Firmicutes"(100);"Clostridia"(100);Clostridiales(100);Veillonellaceae(100);Selenomonas(95);	"Bacteroidia"(59);"Bacteroidales"(59);	Veillonellaceae(100);Selenomonas(95);
0.08	78	15	Root(100);Bacteria(100);"Fusobacteria"(100);"Fusobacteria"(100);"Fusobacteriales"(100);"Leptotrichiaceae"(100);Leptotrichia(100);	Root(100);Bacteria(100);"Actinobacteria"(100);Actinobacteria(100);Actinomycetales(100);Corynebacteriaceae(93);Corynebacterium(93);	"Leptotrichiaceae"(100);Leptotrichia(100);	Corynebacteriaceae(93);Corynebacterium(93);
-0.08	4	13	Root(100);Bacteria(100);"Firmicutes"(100);"Clostridia"(100);Clostridiales(100);Veillonellaceae(100);Veillonella(95);	Root(100);Bacteria(100);"Firmicutes"(100);"Bacilli"(100);"Lactobacillales"(100);unclassified(98);unclassified(98);	Veillonellaceae(100);Veillonella(95);	"Bacilli"(100);"Lactobacillales"(100);
-0.08	76	17	Root(100);Bacteria(100);"Firmicutes"(100);"Bacilli"(100);"Lactobacillales"(100);"Aerococcaceae"(100);unclassified(99);	Root(100);Bacteria(100);"Bacteroidetes"(100);"Bacteroidia"(100);"Bacteroidales"(100);Bacteroidaceae(100);Bacteroides(100);	"Lactobacillales"(100);"Aerococcaceae"(100);	Bacteroidaceae(100);Bacteroides(100);
0.08	28	38	Root(100);Bacteria(100);"Proteobacteria"(100);Epsilonproteobacteria(100);Campylobacterales(100);Campylobacteraceae(100);Campylobacter(100);	Root(100);Bacteria(100);"Bacteroidetes"(100);"Bacteroidia"(100);"Bacteroidales"(100);"Porphyromonadaceae"(100);Parabacteroides(69);	Campylobacteraceae(100);Campylobacter(100);	"Porphyromonadaceae"(100);Parabacteroides(69);
-0.08	50	6	Root(100);Bacteria(100);"Firmicutes"(100);"Clostridia"(100);Clostridiales(100);"Lachnospiraceae"(100);unclassified(100);	Root(100);Bacteria(100);"Firmicutes"(100);"Bacilli"(100);"Lactobacillales"(100);Streptococcaceae(100);Streptococcus(100);	Clostridiales(100);"Lachnospiraceae"(100);	Streptococcaceae(100);Streptococcus(100);
0.08	4	35	Root(100);Bacteria(100);"Firmicutes"(100);"Clostridia"(100);Clostridiales(100);Veillonellaceae(100);Veillonella(95);	Root(100);Bacteria(100);"Fusobacteria"(100);"Fusobacteria"(100);"Fusobacteriales"(100);"Leptotrichiaceae"(100);Leptotrichia(100);	Veillonellaceae(100);Veillonella(95);	"Leptotrichiaceae"(100);Leptotrichia(100);
-0.08	9	74	Root(100);Bacteria(100);"Fusobacteria"(100);"Fusobacteria"(100);"Fusobacteriales"(100);"Fusobacteriaceae"(100);Fusobacterium(100);	Root(100);Bacteria(100);"Bacteroidetes"(100);"Bacteroidia"(100);"Bacteroidales"(100);"Prevotellaceae"(100);Prevotella(100);	"Fusobacteriaceae"(100);Fusobacterium(100);	"Prevotellaceae"(100);Prevotella(100);
0.08	51	24	Root(100);Bacteria(100);"Actinobacteria"(100);Actinobacteria(100);Coriobacteriales(100);Coriobacteriaceae(100);Atopobium(100);	Root(100);Bacteria(100);"Bacteroidetes"(100);Flavobacteria(100);"Flavobacteriales"(100);Flavobacteriaceae(100);Capnocytophaga(100);	Coriobacteriaceae(100);Atopobium(100);	Flavobacteriaceae(100);Capnocytophaga(100);
-0.08	56	16	Root(100);Bacteria(100);"Fusobacteria"(100);"Fusobacteria"(100);"Fusobacteriales"(100);"Leptotrichiaceae"(100);Leptotrichia(100);	Root(100);Bacteria(100);"Proteobacteria"(100);Gammaproteobacteria(100);Pasteurellales(100);Pasteurellaceae(100);unclassified(100);	"Leptotrichiaceae"(100);Leptotrichia(100);	Pasteurellales(100);Pasteurellaceae(100);
-0.08	25	68	Root(100);Bacteria(100);"Bacteroidetes"(97);"Bacteroidia"(59);"Bacteroidales"(59);unclassified(59);unclassified(59);	Root(100);Bacteria(100);"Firmicutes"(100);"Clostridia"(100);Clostridiales(100);"Lachnospiraceae"(100);Catonella(100);	"Bacteroidia"(59);"Bacteroidales"(59);	"Lachnospiraceae"(100);Catonella(100);
-0.08	22	15	Root(100);Bacteria(100);"Proteobacteria"(100);Betaproteobacteria(100);Burkholderiales(100);unclassified(97);unclassified(97);	Root(100);Bacteria(100);"Actinobacteria"(100);Actinobacteria(100);Actinomycetales(100);Corynebacteriaceae(93);Corynebacterium(93);	Betaproteobacteria(100);Burkholderiales(100);	Corynebacteriaceae(93);Corynebacterium(93);
0.08	29	14	Root(100);Bacteria(100);"Firmicutes"(100);"Clostridia"(100);Clostridiales(100);Veillonellaceae(100);Selenomonas(95);	Root(100);Bacteria(100);"Actinobacteria"(100);Actinobacteria(100);Actinomycetales(100);Actinomycetaceae(100);Actinomyces(100);	Veillonellaceae(100);Selenomonas(95);	Actinomycetaceae(100);Actinomyces(100);
-0.08	51	11	Root(100);Bacteria(100);"Actinobacteria"(100);Actinobacteria(100);Coriobacteriales(100);Coriobacteriaceae(100);Atopobium(100);	Root(100);Bacteria(100);"Firmicutes"(100);"Bacilli"(100);Bacillales(100);"Staphylococcaceae"(100);Gemella(100);	Coriobacteriaceae(100);Atopobium(100);	"Staphylococcaceae"(100);Gemella(100);
-0.08	55	16	Root(100);Bacteria(100);"Bacteroidetes"(100);Flavobacteria(100);"Flavobacteriales"(100);Flavobacteriaceae(100);Capnocytophaga(100);	Root(100);Bacteria(100);"Proteobacteria"(100);Gammaproteobacteria(100);Pasteurellales(100);Pasteurellaceae(100);unclassified(100);	Flavobacteriaceae(100);Capnocytophaga(100);	Pasteurellales(100);Pasteurellaceae(100);
0.08	15	56	Root(100);Bacteria(100);"Actinobacteria"(100);Actinobacteria(100);Actinomycetales(100);Corynebacteriaceae(93);Corynebacterium(93);	Root(100);Bacteria(100);"Fusobacteria"(100);"Fusobacteria"(100);"Fusobacteriales"(100);"Leptotrichiaceae"(100);Leptotrichia(100);	Corynebacteriaceae(93);Corynebacterium(93);	"Leptotrichiaceae"(100);Leptotrichia(100);
-0.08	124	14	Root(100);Bacteria(100);"Bacteroidetes"(100);"Bacteroidia"(100);"Bacteroidales"(100);"Prevotellaceae"(100);Prevotella(100);	Root(100);Bacteria(100);"Actinobacteria"(100);Actinobacteria(100);Actinomycetales(100);Actinomycetaceae(100);Actinomyces(100);	"Prevotellaceae"(100);Prevotella(100);	Actinomycetaceae(100);Actinomyces(100);
0.08	24	98	Root(100);Bacteria(100);"Bacteroidetes"(100);Flavobacteria(100);"Flavobacteriales"(100);Flavobacteriaceae(100);Capnocytophaga(100);	Root(100);Bacteria(100);"Proteobacteria"(100);Betaproteobacteria(100);Neisseriales(100);Neisseriaceae(100);Neisseria(99);	Flavobacteriaceae(100);Capnocytophaga(100);	Neisseriaceae(100);Neisseria(99);
-0.08	50	17	Root(100);Bacteria(100);"Firmicutes"(100);"Clostridia"(100);Clostridiales(100);"Lachnospiraceae"(100);unclassified(100);	Root(100);Bacteria(100);"Bacteroidetes"(100);"Bacteroidia"(100);"Bacteroidales"(100);Bacteroidaceae(100);Bacteroides(100);	Clostridiales(100);"Lachnospiraceae"(100);	Bacteroidaceae(100);Bacteroides(100);
0.08	50	8	Root(100);Bacteria(100);"Firmicutes"(100);"Clostridia"(100);Clostridiales(100);"Lachnospiraceae"(100);unclassified(100);	Root(100);Bacteria(100);"Proteobacteria"(100);Betaproteobacteria(100);Neisseriales(100);Neisseriaceae(100);Neisseria(95);	Clostridiales(100);"Lachnospiraceae"(100);	Neisseriaceae(100);Neisseria(95);
0.08	4	9	Root(100);Bacteria(100);"Firmicutes"(100);"Clostridia"(100);Clostridiales(100);Veillonellaceae(100);Veillonella(95);	Root(100);Bacteria(100);"Fusobacteria"(100);"Fusobacteria"(100);"Fusobacteriales"(100);"Fusobacteriaceae"(100);Fusobacterium(100);	Veillonellaceae(100);Veillonella(95);	"Fusobacteriaceae"(100);Fusobacterium(100);
0.08	20	120	Root(100);Bacteria(100);"Fusobacteria"(100);"Fusobacteria"(100);"Fusobacteriales"(100);"Leptotrichiaceae"(100);Leptotrichia(100);	Root(100);Bacteria(100);"Bacteroidetes"(100);Flavobacteria(100);"Flavobacteriales"(100);Flavobacteriaceae(100);Capnocytophaga(100);	"Leptotrichiaceae"(100);Leptotrichia(100);	Flavobacteriaceae(100);Capnocytophaga(100);
0.08	86	28	Root(100);Bacteria(100);Cyanobacteria(100);Cyanobacteria(100);Chloroplast(100);Streptophyta(100);unclassified(100);	Root(100);Bacteria(100);"Proteobacteria"(100);Epsilonproteobacteria(100);Campylobacterales(100);Campylobacteraceae(100);Campylobacter(100);	Chloroplast(100);Streptophyta(100);	Campylobacteraceae(100);Campylobacter(100);
0.08	29	99	Root(100);Bacteria(100);"Firmicutes"(100);"Clostridia"(100);Clostridiales(100);Veillonellaceae(100);Selenomonas(95);	Root(100);Bacteria(100);"Proteobacteria"(100);Betaproteobacteria(100);Neisseriales(100);Neisseriaceae(100);unclassified(79);	Veillonellaceae(100);Selenomonas(95);	Neisseriales(100);Neisseriaceae(100);
0.08	29	39	Root(100);Bacteria(100);"Firmicutes"(100);"Clostridia"(100);Clostridiales(100);Veillonellaceae(100);Selenomonas(95);	Root(100);Bacteria(100);"Bacteroidetes"(100);"Bacteroidia"(100);"Bacteroidales"(100);"Prevotellaceae"(100);Prevotella(100);	Veillonellaceae(100);Selenomonas(95);	"Prevotellaceae"(100);Prevotella(100);
-0.08	21	16	Root(100);Bacteria(100);"Proteobacteria"(100);Betaproteobacteria(100);Neisseriales(100);Neisseriaceae(100);Neisseria(69);	Root(100);Bacteria(100);"Proteobacteria"(100);Gammaproteobacteria(100);Pasteurellales(100);Pasteurellaceae(100);unclassified(100);	Neisseriaceae(100);Neisseria(69);	Pasteurellales(100);Pasteurellaceae(100);
0.08	50	28	Root(100);Bacteria(100);"Firmicutes"(100);"Clostridia"(100);Clostridiales(100);"Lachnospiraceae"(100);unclassified(100);	Root(100);Bacteria(100);"Proteobacteria"(100);Epsilonproteobacteria(100);Campylobacterales(100);Campylobacteraceae(100);Campylobacter(100);	Clostridiales(100);"Lachnospiraceae"(100);	Campylobacteraceae(100);Campylobacter(100);
-0.08	67	9	Root(100);Bacteria(100);"Bacteroidetes"(100);"Bacteroidia"(100);"Bacteroidales"(100);"Prevotellaceae"(100);Prevotella(100);	Root(100);Bacteria(100);"Fusobacteria"(100);"Fusobacteria"(100);"Fusobacteriales"(100);"Fusobacteriaceae"(100);Fusobacterium(100);	"Prevotellaceae"(100);Prevotella(100);	"Fusobacteriaceae"(100);Fusobacterium(100);
0.08	26	32	Root(100);Bacteria(100);"Bacteroidetes"(100);"Bacteroidia"(100);"Bacteroidales"(100);"Prevotellaceae"(100);Prevotella(100);	Root(100);Bacteria(100);"Actinobacteria"(100);Actinobacteria(100);Actinomycetales(100);Corynebacteriaceae(100);Corynebacterium(100);	"Prevotellaceae"(100);Prevotella(100);	Corynebacteriaceae(100);Corynebacterium(100);
0.08	25	14	Root(100);Bacteria(100);"Bacteroidetes"(97);"Bacteroidia"(59);"Bacteroidales"(59);unclassified(59);unclassified(59);	Root(100);Bacteria(100);"Actinobacteria"(100);Actinobacteria(100);Actinomycetales(100);Actinomycetaceae(100);Actinomyces(100);	"Bacteroidia"(59);"Bacteroidales"(59);	Actinomycetaceae(100);Actinomyces(100);
0.08	82	20	Root(100);Bacteria(100);"Bacteroidetes"(100);"Bacteroidia"(100);"Bacteroidales"(100);"Prevotellaceae"(100);Prevotella(100);	Root(100);Bacteria(100);"Fusobacteria"(100);"Fusobacteria"(100);"Fusobacteriales"(100);"Leptotrichiaceae"(100);Leptotrichia(100);	"Prevotellaceae"(100);Prevotella(100);	"Leptotrichiaceae"(100);Leptotrichia(100);
0.08	7	36	Root(100);Bacteria(100);"Bacteroidetes"(100);"Bacteroidia"(100);"Bacteroidales"(100);"Porphyromonadaceae"(100);Porphyromonas(100);	Root(100);Bacteria(100);"Bacteroidetes"(100);Flavobacteria(100);"Flavobacteriales"(100);Flavobacteriaceae(100);Capnocytophaga(100);	"Porphyromonadaceae"(100);Porphyromonas(100);	Flavobacteriaceae(100);Capnocytophaga(100);
-0.08	38	14	Root(100);Bacteria(100);"Bacteroidetes"(100);"Bacteroidia"(100);"Bacteroidales"(100);"Porphyromonadaceae"(100);Parabacteroides(69);	Root(100);Bacteria(100);"Actinobacteria"(100);Actinobacteria(100);Actinomycetales(100);Actinomycetaceae(100);Actinomyces(100);	"Porphyromonadaceae"(100);Parabacteroides(69);	Actinomycetaceae(100);Actinomyces(100);
0.08	35	61	Root(100);Bacteria(100);"Fusobacteria"(100);"Fusobacteria"(100);"Fusobacteriales"(100);"Leptotrichiaceae"(100);Leptotrichia(100);	Root(100);Bacteria(100);"Actinobacteria"(100);Actinobacteria(100);Actinomycetales(100);Actinomycetaceae(100);Actinomyces(100);	"Leptotrichiaceae"(100);Leptotrichia(100);	Actinomycetaceae(100);Actinomyces(100);
0.08	9	18	Root(100);Bacteria(100);"Fusobacteria"(100);"Fusobacteria"(100);"Fusobacteriales"(100);"Fusobacteriaceae"(100);Fusobacterium(100);	Root(100);Bacteria(100);"Actinobacteria"(100);Actinobacteria(100);Actinomycetales(100);Micrococcaceae(100);unclassified(97);	"Fusobacteriaceae"(100);Fusobacterium(100);	Actinomycetales(100);Micrococcaceae(100);
0.08	82	35	Root(100);Bacteria(100);"Bacteroidetes"(100);"Bacteroidia"(100);"Bacteroidales"(100);"Prevotellaceae"(100);Prevotella(100);	Root(100);Bacteria(100);"Fusobacteria"(100);"Fusobacteria"(100);"Fusobacteriales"(100);"Leptotrichiaceae"(100);Leptotrichia(100);	"Prevotellaceae"(100);Prevotella(100);	"Leptotrichiaceae"(100);Leptotrichia(100);
0.08	29	38	Root(100);Bacteria(100);"Firmicutes"(100);"Clostridia"(100);Clostridiales(100);Veillonellaceae(100);Selenomonas(95);	Root(100);Bacteria(100);"Bacteroidetes"(100);"Bacteroidia"(100);"Bacteroidales"(100);"Porphyromonadaceae"(100);Parabacteroides(69);	Veillonellaceae(100);Selenomonas(95);	"Porphyromonadaceae"(100);Parabacteroides(69);
-0.08	13	56	Root(100);Bacteria(100);"Firmicutes"(100);"Bacilli"(100);"Lactobacillales"(100);unclassified(98);unclassified(98);	Root(100);Bacteria(100);"Fusobacteria"(100);"Fusobacteria"(100);"Fusobacteriales"(100);"Leptotrichiaceae"(100);Leptotrichia(100);	"Bacilli"(100);"Lactobacillales"(100);	"Leptotrichiaceae"(100);Leptotrichia(100);
0.08	67	26	Root(100);Bacteria(100);"Bacteroidetes"(100);"Bacteroidia"(100);"Bacteroidales"(100);"Prevotellaceae"(100);Prevotella(100);	Root(100);Bacteria(100);"Bacteroidetes"(100);"Bacteroidia"(100);"Bacteroidales"(100);"Prevotellaceae"(100);Prevotella(100);	"Prevotellaceae"(100);Prevotella(100);	"Prevotellaceae"(100);Prevotella(100);
0.08	83	79	Root(100);Bacteria(100);"Bacteroidetes"(100);"Bacteroidia"(100);"Bacteroidales"(100);"Prevotellaceae"(100);Prevotella(100);	Root(100);Bacteria(100);"Actinobacteria"(100);Actinobacteria(100);Actinomycetales(100);unclassified(100);unclassified(100);	"Prevotellaceae"(100);Prevotella(100);	Actinobacteria(100);Actinomycetales(100);
-0.08	24	76	Root(100);Bacteria(100);"Bacteroidetes"(100);Flavobacteria(100);"Flavobacteriales"(100);Flavobacteriaceae(100);Capnocytophaga(100);	Root(100);Bacteria(100);"Firmicutes"(100);"Bacilli"(100);"Lactobacillales"(100);"Aerococcaceae"(100);unclassified(99);	Flavobacteriaceae(100);Capnocytophaga(100);	"Lactobacillales"(100);"Aerococcaceae"(100);
-0.08	113	13	Root(100);Bacteria(100);"Bacteroidetes"(100);Flavobacteria(100);"Flavobacteriales"(100);Flavobacteriaceae(100);unclassified(100);	Root(100);Bacteria(100);"Firmicutes"(100);"Bacilli"(100);"Lactobacillales"(100);unclassified(98);unclassified(98);	"Flavobacteriales"(100);Flavobacteriaceae(100);	"Bacilli"(100);"Lactobacillales"(100);
-0.08	9	98	Root(100);Bacteria(100);"Fusobacteria"(100);"Fusobacteria"(100);"Fusobacteriales"(100);"Fusobacteriaceae"(100);Fusobacterium(100);	Root(100);Bacteria(100);"Proteobacteria"(100);Betaproteobacteria(100);Neisseriales(100);Neisseriaceae(100);Neisseria(99);	"Fusobacteriaceae"(100);Fusobacterium(100);	Neisseriaceae(100);Neisseria(99);
0.08	82	16	Root(100);Bacteria(100);"Bacteroidetes"(100);"Bacteroidia"(100);"Bacteroidales"(100);"Prevotellaceae"(100);Prevotella(100);	Root(100);Bacteria(100);"Proteobacteria"(100);Gammaproteobacteria(100);Pasteurellales(100);Pasteurellaceae(100);unclassified(100);	"Prevotellaceae"(100);Prevotella(100);	Pasteurellales(100);Pasteurellaceae(100);
-0.08	2	79	Root(100);Bacteria(100);"Firmicutes"(100);"Bacilli"(100);"Lactobacillales"(100);Streptococcaceae(100);Streptococcus(100);	Root(100);Bacteria(100);"Actinobacteria"(100);Actinobacteria(100);Actinomycetales(100);unclassified(100);unclassified(100);	Streptococcaceae(100);Streptococcus(100);	Actinobacteria(100);Actinomycetales(100);
-0.08	124	19	Root(100);Bacteria(100);"Bacteroidetes"(100);"Bacteroidia"(100);"Bacteroidales"(100);"Prevotellaceae"(100);Prevotella(100);	Root(100);Bacteria(100);"Proteobacteria"(100);Gammaproteobacteria(100);Pasteurellales(100);Pasteurellaceae(100);unclassified(100);	"Prevotellaceae"(100);Prevotella(100);	Pasteurellales(100);Pasteurellaceae(100);
-0.08	6	74	Root(100);Bacteria(100);"Firmicutes"(100);"Bacilli"(100);"Lactobacillales"(100);Streptococcaceae(100);Streptococcus(100);	Root(100);Bacteria(100);"Bacteroidetes"(100);"Bacteroidia"(100);"Bacteroidales"(100);"Prevotellaceae"(100);Prevotella(100);	Streptococcaceae(100);Streptococcus(100);	"Prevotellaceae"(100);Prevotella(100);
0.08	39	14	Root(100);Bacteria(100);"Bacteroidetes"(100);"Bacteroidia"(100);"Bacteroidales"(100);"Prevotellaceae"(100);Prevotella(100);	Root(100);Bacteria(100);"Actinobacteria"(100);Actinobacteria(100);Actinomycetales(100);Actinomycetaceae(100);Actinomyces(100);	"Prevotellaceae"(100);Prevotella(100);	Actinomycetaceae(100);Actinomyces(100);
-0.08	6	10	Root(100);Bacteria(100);"Firmicutes"(100);"Bacilli"(100);"Lactobacillales"(100);Streptococcaceae(100);Streptococcus(100);	Root(100);Bacteria(100);"Bacteroidetes"(100);"Bacteroidia"(100);"Bacteroidales"(100);"Prevotellaceae"(100);Prevotella(100);	Streptococcaceae(100);Streptococcus(100);	"Prevotellaceae"(100);Prevotella(100);
-0.08	39	18	Root(100);Bacteria(100);"Bacteroidetes"(100);"Bacteroidia"(100);"Bacteroidales"(100);"Prevotellaceae"(100);Prevotella(100);	Root(100);Bacteria(100);"Actinobacteria"(100);Actinobacteria(100);Actinomycetales(100);Micrococcaceae(100);unclassified(97);	"Prevotellaceae"(100);Prevotella(100);	Actinomycetales(100);Micrococcaceae(100);
0.08	74	32	Root(100);Bacteria(100);"Bacteroidetes"(100);"Bacteroidia"(100);"Bacteroidales"(100);"Prevotellaceae"(100);Prevotella(100);	Root(100);Bacteria(100);"Actinobacteria"(100);Actinobacteria(100);Actinomycetales(100);Corynebacteriaceae(100);Corynebacterium(100);	"Prevotellaceae"(100);Prevotella(100);	Corynebacteriaceae(100);Corynebacterium(100);
0.08	22	76	Root(100);Bacteria(100);"Proteobacteria"(100);Betaproteobacteria(100);Burkholderiales(100);unclassified(97);unclassified(97);	Root(100);Bacteria(100);"Firmicutes"(100);"Bacilli"(100);"Lactobacillales"(100);"Aerococcaceae"(100);unclassified(99);	Betaproteobacteria(100);Burkholderiales(100);	"Lactobacillales"(100);"Aerococcaceae"(100);
-0.08	2	48	Root(100);Bacteria(100);"Firmicutes"(100);"Bacilli"(100);"Lactobacillales"(100);Streptococcaceae(100);Streptococcus(100);	Root(100);Bacteria(100);"Firmicutes"(100);"Clostridia"(100);Clostridiales(100);Incertae_Sedis_XI(100);Parvimonas(100);	Streptococcaceae(100);Streptococcus(100);	Incertae_Sedis_XI(100);Parvimonas(100);
-0.08	6	18	Root(100);Bacteria(100);"Firmicutes"(100);"Bacilli"(100);"Lactobacillales"(100);Streptococcaceae(100);Streptococcus(100);	Root(100);Bacteria(100);"Actinobacteria"(100);Actinobacteria(100);Actinomycetales(100);Micrococcaceae(100);unclassified(97);	Streptococcaceae(100);Streptococcus(100);	Actinomycetales(100);Micrococcaceae(100);
-0.08	15	17	Root(100);Bacteria(100);"Actinobacteria"(100);Actinobacteria(100);Actinomycetales(100);Corynebacteriaceae(93);Corynebacterium(93);	Root(100);Bacteria(100);"Bacteroidetes"(100);"Bacteroidia"(100);"Bacteroidales"(100);Bacteroidaceae(100);Bacteroides(100);	Corynebacteriaceae(93);Corynebacterium(93);	Bacteroidaceae(100);Bacteroides(100);
-0.08	6	75	Root(100);Bacteria(100);"Firmicutes"(100);"Bacilli"(100);"Lactobacillales"(100);Streptococcaceae(100);Streptococcus(100);	Root(100);Bacteria(100);"Bacteroidetes"(100);"Bacteroidia"(100);"Bacteroidales"(100);"Prevotellaceae"(100);Prevotella(100);	Streptococcaceae(100);Streptococcus(100);	"Prevotellaceae"(100);Prevotella(100);
-0.07	98	19	Root(100);Bacteria(100);"Proteobacteria"(100);Betaproteobacteria(100);Neisseriales(100);Neisseriaceae(100);Neisseria(99);	Root(100);Bacteria(100);"Proteobacteria"(100);Gammaproteobacteria(100);Pasteurellales(100);Pasteurellaceae(100);unclassified(100);	Neisseriaceae(100);Neisseria(99);	Pasteurellales(100);Pasteurellaceae(100);
0.07	75	19	Root(100);Bacteria(100);"Bacteroidetes"(100);"Bacteroidia"(100);"Bacteroidales"(100);"Prevotellaceae"(100);Prevotella(100);	Root(100);Bacteria(100);"Proteobacteria"(100);Gammaproteobacteria(100);Pasteurellales(100);Pasteurellaceae(100);unclassified(100);	"Prevotellaceae"(100);Prevotella(100);	Pasteurellales(100);Pasteurellaceae(100);
0.07	75	61	Root(100);Bacteria(100);"Bacteroidetes"(100);"Bacteroidia"(100);"Bacteroidales"(100);"Prevotellaceae"(100);Prevotella(100);	Root(100);Bacteria(100);"Actinobacteria"(100);Actinobacteria(100);Actinomycetales(100);Actinomycetaceae(100);Actinomyces(100);	"Prevotellaceae"(100);Prevotella(100);	Actinomycetaceae(100);Actinomyces(100);
0.07	82	87	Root(100);Bacteria(100);"Bacteroidetes"(100);"Bacteroidia"(100);"Bacteroidales"(100);"Prevotellaceae"(100);Prevotella(100);	Root(100);Bacteria(100);"Bacteroidetes"(100);Flavobacteria(100);"Flavobacteriales"(100);Flavobacteriaceae(100);Capnocytophaga(100);	"Prevotellaceae"(100);Prevotella(100);	Flavobacteriaceae(100);Capnocytophaga(100);
-0.07	20	19	Root(100);Bacteria(100);"Fusobacteria"(100);"Fusobacteria"(100);"Fusobacteriales"(100);"Leptotrichiaceae"(100);Leptotrichia(100);	Root(100);Bacteria(100);"Proteobacteria"(100);Gammaproteobacteria(100);Pasteurellales(100);Pasteurellaceae(100);unclassified(100);	"Leptotrichiaceae"(100);Leptotrichia(100);	Pasteurellales(100);Pasteurellaceae(100);
-0.07	11	76	Root(100);Bacteria(100);"Firmicutes"(100);"Bacilli"(100);Bacillales(100);"Staphylococcaceae"(100);Gemella(100);	Root(100);Bacteria(100);"Firmicutes"(100);"Bacilli"(100);"Lactobacillales"(100);"Aerococcaceae"(100);unclassified(99);	"Staphylococcaceae"(100);Gemella(100);	"Lactobacillales"(100);"Aerococcaceae"(100);
-0.07	83	2	Root(100);Bacteria(100);"Bacteroidetes"(100);"Bacteroidia"(100);"Bacteroidales"(100);"Prevotellaceae"(100);Prevotella(100);	Root(100);Bacteria(100);"Firmicutes"(100);"Bacilli"(100);"Lactobacillales"(100);Streptococcaceae(100);Streptococcus(100);	"Prevotellaceae"(100);Prevotella(100);	Streptococcaceae(100);Streptococcus(100);
-0.07	24	28	Root(100);Bacteria(100);"Bacteroidetes"(100);Flavobacteria(100);"Flavobacteriales"(100);Flavobacteriaceae(100);Capnocytophaga(100);	Root(100);Bacteria(100);"Proteobacteria"(100);Epsilonproteobacteria(100);Campylobacterales(100);Campylobacteraceae(100);Campylobacter(100);	Flavobacteriaceae(100);Capnocytophaga(100);	Campylobacteraceae(100);Campylobacter(100);
-0.07	76	18	Root(100);Bacteria(100);"Firmicutes"(100);"Bacilli"(100);"Lactobacillales"(100);"Aerococcaceae"(100);unclassified(99);	Root(100);Bacteria(100);"Actinobacteria"(100);Actinobacteria(100);Actinomycetales(100);Micrococcaceae(100);unclassified(97);	"Lactobacillales"(100);"Aerococcaceae"(100);	Actinomycetales(100);Micrococcaceae(100);
-0.07	7	6	Root(100);Bacteria(100);"Bacteroidetes"(100);"Bacteroidia"(100);"Bacteroidales"(100);"Porphyromonadaceae"(100);Porphyromonas(100);	Root(100);Bacteria(100);"Firmicutes"(100);"Bacilli"(100);"Lactobacillales"(100);Streptococcaceae(100);Streptococcus(100);	"Porphyromonadaceae"(100);Porphyromonas(100);	Streptococcaceae(100);Streptococcus(100);
-0.07	7	18	Root(100);Bacteria(100);"Bacteroidetes"(100);"Bacteroidia"(100);"Bacteroidales"(100);"Porphyromonadaceae"(100);Porphyromonas(100);	Root(100);Bacteria(100);"Actinobacteria"(100);Actinobacteria(100);Actinomycetales(100);Micrococcaceae(100);unclassified(97);	"Porphyromonadaceae"(100);Porphyromonas(100);	Actinomycetales(100);Micrococcaceae(100);
0.07	7	124	Root(100);Bacteria(100);"Bacteroidetes"(100);"Bacteroidia"(100);"Bacteroidales"(100);"Porphyromonadaceae"(100);Porphyromonas(100);	Root(100);Bacteria(100);"Bacteroidetes"(100);"Bacteroidia"(100);"Bacteroidales"(100);"Prevotellaceae"(100);Prevotella(100);	"Porphyromonadaceae"(100);Porphyromonas(100);	"Prevotellaceae"(100);Prevotella(100);
-0.07	14	52	Root(100);Bacteria(100);"Actinobacteria"(100);Actinobacteria(100);Actinomycetales(100);Actinomycetaceae(100);Actinomyces(100);	Root(100);Bacteria(100);"Bacteroidetes"(100);"Bacteroidia"(100);"Bacteroidales"(100);"Prevotellaceae"(100);Prevotella(100);	Actinomycetaceae(100);Actinomyces(100);	"Prevotellaceae"(100);Prevotella(100);
-0.07	21	15	Root(100);Bacteria(100);"Proteobacteria"(100);Betaproteobacteria(100);Neisseriales(100);Neisseriaceae(100);Neisseria(69);	Root(100);Bacteria(100);"Actinobacteria"(100);Actinobacteria(100);Actinomycetales(100);Corynebacteriaceae(93);Corynebacterium(93);	Neisseriaceae(100);Neisseria(69);	Corynebacteriaceae(93);Corynebacterium(93);
-0.07	8	15	Root(100);Bacteria(100);"Proteobacteria"(100);Betaproteobacteria(100);Neisseriales(100);Neisseriaceae(100);Neisseria(95);	Root(100);Bacteria(100);"Actinobacteria"(100);Actinobacteria(100);Actinomycetales(100);Corynebacteriaceae(93);Corynebacterium(93);	Neisseriaceae(100);Neisseria(95);	Corynebacteriaceae(93);Corynebacterium(93);
0.07	120	124	Root(100);Bacteria(100);"Bacteroidetes"(100);Flavobacteria(100);"Flavobacteriales"(100);Flavobacteriaceae(100);Capnocytophaga(100);	Root(100);Bacteria(100);"Bacteroidetes"(100);"Bacteroidia"(100);"Bacteroidales"(100);"Prevotellaceae"(100);Prevotella(100);	Flavobacteriaceae(100);Capnocytophaga(100);	"Prevotellaceae"(100);Prevotella(100);
-0.07	124	56	Root(100);Bacteria(100);"Bacteroidetes"(100);"Bacteroidia"(100);"Bacteroidales"(100);"Prevotellaceae"(100);Prevotella(100);	Root(100);Bacteria(100);"Fusobacteria"(100);"Fusobacteria"(100);"Fusobacteriales"(100);"Leptotrichiaceae"(100);Leptotrichia(100);	"Prevotellaceae"(100);Prevotella(100);	"Leptotrichiaceae"(100);Leptotrichia(100);
0.07	26	78	Root(100);Bacteria(100);"Bacteroidetes"(100);"Bacteroidia"(100);"Bacteroidales"(100);"Prevotellaceae"(100);Prevotella(100);	Root(100);Bacteria(100);"Fusobacteria"(100);"Fusobacteria"(100);"Fusobacteriales"(100);"Leptotrichiaceae"(100);Leptotrichia(100);	"Prevotellaceae"(100);Prevotella(100);	"Leptotrichiaceae"(100);Leptotrichia(100);
-0.07	10	16	Root(100);Bacteria(100);"Bacteroidetes"(100);"Bacteroidia"(100);"Bacteroidales"(100);"Prevotellaceae"(100);Prevotella(100);	Root(100);Bacteria(100);"Proteobacteria"(100);Gammaproteobacteria(100);Pasteurellales(100);Pasteurellaceae(100);unclassified(100);	"Prevotellaceae"(100);Prevotella(100);	Pasteurellales(100);Pasteurellaceae(100);
0.07	74	19	Root(100);Bacteria(100);"Bacteroidetes"(100);"Bacteroidia"(100);"Bacteroidales"(100);"Prevotellaceae"(100);Prevotella(100);	Root(100);Bacteria(100);"Proteobacteria"(100);Gammaproteobacteria(100);Pasteurellales(100);Pasteurellaceae(100);unclassified(100);	"Prevotellaceae"(100);Prevotella(100);	Pasteurellales(100);Pasteurellaceae(100);
0.07	79	38	Root(100);Bacteria(100);"Actinobacteria"(100);Actinobacteria(100);Actinomycetales(100);unclassified(100);unclassified(100);	Root(100);Bacteria(100);"Bacteroidetes"(100);"Bacteroidia"(100);"Bacteroidales"(100);"Porphyromonadaceae"(100);Parabacteroides(69);	Actinobacteria(100);Actinomycetales(100);	"Porphyromonadaceae"(100);Parabacteroides(69);
0.07	25	26	Root(100);Bacteria(100);"Bacteroidetes"(97);"Bacteroidia"(59);"Bacteroidales"(59);unclassified(59);unclassified(59);	Root(100);Bacteria(100);"Bacteroidetes"(100);"Bacteroidia"(100);"Bacteroidales"(100);"Prevotellaceae"(100);Prevotella(100);	"Bacteroidia"(59);"Bacteroidales"(59);	"Prevotellaceae"(100);Prevotella(100);
-0.07	13	61	Root(100);Bacteria(100);"Firmicutes"(100);"Bacilli"(100);"Lactobacillales"(100);unclassified(98);unclassified(98);	Root(100);Bacteria(100);"Actinobacteria"(100);Actinobacteria(100);Actinomycetales(100);Actinomycetaceae(100);Actinomyces(100);	"Bacilli"(100);"Lactobacillales"(100);	Actinomycetaceae(100);Actinomyces(100);
-0.07	25	20	Root(100);Bacteria(100);"Bacteroidetes"(97);"Bacteroidia"(59);"Bacteroidales"(59);unclassified(59);unclassified(59);	Root(100);Bacteria(100);"Fusobacteria"(100);"Fusobacteria"(100);"Fusobacteriales"(100);"Leptotrichiaceae"(100);Leptotrichia(100);	"Bacteroidia"(59);"Bacteroidales"(59);	"Leptotrichiaceae"(100);Leptotrichia(100);
0.07	87	19	Root(100);Bacteria(100);"Bacteroidetes"(100);Flavobacteria(100);"Flavobacteriales"(100);Flavobacteriaceae(100);Capnocytophaga(100);	Root(100);Bacteria(100);"Proteobacteria"(100);Gammaproteobacteria(100);Pasteurellales(100);Pasteurellaceae(100);unclassified(100);	Flavobacteriaceae(100);Capnocytophaga(100);	Pasteurellales(100);Pasteurellaceae(100);
0.07	29	10	Root(100);Bacteria(100);"Firmicutes"(100);"Clostridia"(100);Clostridiales(100);Veillonellaceae(100);Selenomonas(95);	Root(100);Bacteria(100);"Bacteroidetes"(100);"Bacteroidia"(100);"Bacteroidales"(100);"Prevotellaceae"(100);Prevotella(100);	Veillonellaceae(100);Selenomonas(95);	"Prevotellaceae"(100);Prevotella(100);
-0.07	6	98	Root(100);Bacteria(100);"Firmicutes"(100);"Bacilli"(100);"Lactobacillales"(100);Streptococcaceae(100);Streptococcus(100);	Root(100);Bacteria(100);"Proteobacteria"(100);Betaproteobacteria(100);Neisseriales(100);Neisseriaceae(100);Neisseria(99);	Streptococcaceae(100);Streptococcus(100);	Neisseriaceae(100);Neisseria(99);
-0.07	13	36	Root(100);Bacteria(100);"Firmicutes"(100);"Bacilli"(100);"Lactobacillales"(100);unclassified(98);unclassified(98);	Root(100);Bacteria(100);"Bacteroidetes"(100);Flavobacteria(100);"Flavobacteriales"(100);Flavobacteriaceae(100);Capnocytophaga(100);	"Bacilli"(100);"Lactobacillales"(100);	Flavobacteriaceae(100);Capnocytophaga(100);
0.07	75	74	Root(100);Bacteria(100);"Bacteroidetes"(100);"Bacteroidia"(100);"Bacteroidales"(100);"Prevotellaceae"(100);Prevotella(100);	Root(100);Bacteria(100);"Bacteroidetes"(100);"Bacteroidia"(100);"Bacteroidales"(100);"Prevotellaceae"(100);Prevotella(100);	"Prevotellaceae"(100);Prevotella(100);	"Prevotellaceae"(100);Prevotella(100);
-0.07	86	8	Root(100);Bacteria(100);Cyanobacteria(100);Cyanobacteria(100);Chloroplast(100);Streptophyta(100);unclassified(100);	Root(100);Bacteria(100);"Proteobacteria"(100);Betaproteobacteria(100);Neisseriales(100);Neisseriaceae(100);Neisseria(95);	Chloroplast(100);Streptophyta(100);	Neisseriaceae(100);Neisseria(95);
0.07	48	17	Root(100);Bacteria(100);"Firmicutes"(100);"Clostridia"(100);Clostridiales(100);Incertae_Sedis_XI(100);Parvimonas(100);	Root(100);Bacteria(100);"Bacteroidetes"(100);"Bacteroidia"(100);"Bacteroidales"(100);Bacteroidaceae(100);Bacteroides(100);	Incertae_Sedis_XI(100);Parvimonas(100);	Bacteroidaceae(100);Bacteroides(100);
0.07	113	23	Root(100);Bacteria(100);"Bacteroidetes"(100);Flavobacteria(100);"Flavobacteriales"(100);Flavobacteriaceae(100);unclassified(100);	Root(100);Bacteria(100);"Actinobacteria"(100);Actinobacteria(100);Actinomycetales(100);Actinomycetaceae(100);Actinomyces(100);	"Flavobacteriales"(100);Flavobacteriaceae(100);	Actinomycetaceae(100);Actinomyces(100);
-0.07	13	37	Root(100);Bacteria(100);"Firmicutes"(100);"Bacilli"(100);"Lactobacillales"(100);unclassified(98);unclassified(98);	Root(100);Bacteria(100);"Firmicutes"(100);"Clostridia"(100);Clostridiales(100);"Lachnospiraceae"(100);unclassified(100);	"Bacilli"(100);"Lactobacillales"(100);	Clostridiales(100);"Lachnospiraceae"(100);
0.07	82	61	Root(100);Bacteria(100);"Bacteroidetes"(100);"Bacteroidia"(100);"Bacteroidales"(100);"Prevotellaceae"(100);Prevotella(100);	Root(100);Bacteria(100);"Actinobacteria"(100);Actinobacteria(100);Actinomycetales(100);Actinomycetaceae(100);Actinomyces(100);	"Prevotellaceae"(100);Prevotella(100);	Actinomycetaceae(100);Actinomyces(100);
0.07	25	124	Root(100);Bacteria(100);"Bacteroidetes"(97);"Bacteroidia"(59);"Bacteroidales"(59);unclassified(59);unclassified(59);	Root(100);Bacteria(100);"Bacteroidetes"(100);"Bacteroidia"(100);"Bacteroidales"(100);"Prevotellaceae"(100);Prevotella(100);	"Bacteroidia"(59);"Bacteroidales"(59);	"Prevotellaceae"(100);Prevotella(100);
0.07	78	36	Root(100);Bacteria(100);"Fusobacteria"(100);"Fusobacteria"(100);"Fusobacteriales"(100);"Leptotrichiaceae"(100);Leptotrichia(100);	Root(100);Bacteria(100);"Bacteroidetes"(100);Flavobacteria(100);"Flavobacteriales"(100);Flavobacteriaceae(100);Capnocytophaga(100);	"Leptotrichiaceae"(100);Leptotrichia(100);	Flavobacteriaceae(100);Capnocytophaga(100);
0.07	132	76	Root(100);Bacteria(100);"Bacteroidetes"(100);Flavobacteria(100);"Flavobacteriales"(100);Flavobacteriaceae(100);unclassified(100);	Root(100);Bacteria(100);"Firmicutes"(100);"Bacilli"(100);"Lactobacillales"(100);"Aerococcaceae"(100);unclassified(99);	"Flavobacteriales"(100);Flavobacteriaceae(100);	"Lactobacillales"(100);"Aerococcaceae"(100);
0.07	4	48	Root(100);Bacteria(100);"Firmicutes"(100);"Clostridia"(100);Clostridiales(100);Veillonellaceae(100);Veillonella(95);	Root(100);Bacteria(100);"Firmicutes"(100);"Clostridia"(100);Clostridiales(100);Incertae_Sedis_XI(100);Parvimonas(100);	Veillonellaceae(100);Veillonella(95);	Incertae_Sedis_XI(100);Parvimonas(100);
0.07	15	76	Root(100);Bacteria(100);"Actinobacteria"(100);Actinobacteria(100);Actinomycetales(100);Corynebacteriaceae(93);Corynebacterium(93);	Root(100);Bacteria(100);"Firmicutes"(100);"Bacilli"(100);"Lactobacillales"(100);"Aerococcaceae"(100);unclassified(99);	Corynebacteriaceae(93);Corynebacterium(93);	"Lactobacillales"(100);"Aerococcaceae"(100);
0.07	35	17	Root(100);Bacteria(100);"Fusobacteria"(100);"Fusobacteria"(100);"Fusobacteriales"(100);"Leptotrichiaceae"(100);Leptotrichia(100);	Root(100);Bacteria(100);"Bacteroidetes"(100);"Bacteroidia"(100);"Bacteroidales"(100);Bacteroidaceae(100);Bacteroides(100);	"Leptotrichiaceae"(100);Leptotrichia(100);	Bacteroidaceae(100);Bacteroides(100);
-0.07	25	35	Root(100);Bacteria(100);"Bacteroidetes"(97);"Bacteroidia"(59);"Bacteroidales"(59);unclassified(59);unclassified(59);	Root(100);Bacteria(100);"Fusobacteria"(100);"Fusobacteria"(100);"Fusobacteriales"(100);"Leptotrichiaceae"(100);Leptotrichia(100);	"Bacteroidia"(59);"Bacteroidales"(59);	"Leptotrichiaceae"(100);Leptotrichia(100);
-0.07	4	10	Root(100);Bacteria(100);"Firmicutes"(100);"Clostridia"(100);Clostridiales(100);Veillonellaceae(100);Veillonella(95);	Root(100);Bacteria(100);"Bacteroidetes"(100);"Bacteroidia"(100);"Bacteroidales"(100);"Prevotellaceae"(100);Prevotella(100);	Veillonellaceae(100);Veillonella(95);	"Prevotellaceae"(100);Prevotella(100);
0.07	29	74	Root(100);Bacteria(100);"Firmicutes"(100);"Clostridia"(100);Clostridiales(100);Veillonellaceae(100);Selenomonas(95);	Root(100);Bacteria(100);"Bacteroidetes"(100);"Bacteroidia"(100);"Bacteroidales"(100);"Prevotellaceae"(100);Prevotella(100);	Veillonellaceae(100);Selenomonas(95);	"Prevotellaceae"(100);Prevotella(100);
0.07	26	71	Root(100);Bacteria(100);"Bacteroidetes"(100);"Bacteroidia"(100);"Bacteroidales"(100);"Prevotellaceae"(100);Prevotella(100);	Root(100);Bacteria(100);"Firmicutes"(100);"Clostridia"(100);Clostridiales(100);"Lachnospiraceae"(100);unclassified(100);	"Prevotellaceae"(100);Prevotella(100);	Clostridiales(100);"Lachnospiraceae"(100);
0.07	50	87	Root(100);Bacteria(100);"Firmicutes"(100);"Clostridia"(100);Clostridiales(100);"Lachnospiraceae"(100);unclassified(100);	Root(100);Bacteria(100);"Bacteroidetes"(100);Flavobacteria(100);"Flavobacteriales"(100);Flavobacteriaceae(100);Capnocytophaga(100);	Clostridiales(100);"Lachnospiraceae"(100);	Flavobacteriaceae(100);Capnocytophaga(100);
0.07	9	72	Root(100);Bacteria(100);"Fusobacteria"(100);"Fusobacteria"(100);"Fusobacteriales"(100);"Fusobacteriaceae"(100);Fusobacterium(100);	Root(100);Bacteria(100);"Firmicutes"(100);"Clostridia"(100);Clostridiales(100);Clostridiaceae(100);Clostridium(97);	"Fusobacteriaceae"(100);Fusobacterium(100);	Clostridiaceae(100);Clostridium(97);
-0.07	87	16	Root(100);Bacteria(100);"Bacteroidetes"(100);Flavobacteria(100);"Flavobacteriales"(100);Flavobacteriaceae(100);Capnocytophaga(100);	Root(100);Bacteria(100);"Proteobacteria"(100);Gammaproteobacteria(100);Pasteurellales(100);Pasteurellaceae(100);unclassified(100);	Flavobacteriaceae(100);Capnocytophaga(100);	Pasteurellales(100);Pasteurellaceae(100);
0.07	9	78	Root(100);Bacteria(100);"Fusobacteria"(100);"Fusobacteria"(100);"Fusobacteriales"(100);"Fusobacteriaceae"(100);Fusobacterium(100);	Root(100);Bacteria(100);"Fusobacteria"(100);"Fusobacteria"(100);"Fusobacteriales"(100);"Leptotrichiaceae"(100);Leptotrichia(100);	"Fusobacteriaceae"(100);Fusobacterium(100);	"Leptotrichiaceae"(100);Leptotrichia(100);
0.07	29	13	Root(100);Bacteria(100);"Firmicutes"(100);"Clostridia"(100);Clostridiales(100);Veillonellaceae(100);Selenomonas(95);	Root(100);Bacteria(100);"Firmicutes"(100);"Bacilli"(100);"Lactobacillales"(100);unclassified(98);unclassified(98);	Veillonellaceae(100);Selenomonas(95);	"Bacilli"(100);"Lactobacillales"(100);
0.07	60	9	Root(100);Bacteria(100);"Firmicutes"(100);"Bacilli"(100);"Lactobacillales"(100);Streptococcaceae(100);Streptococcus(100);	Root(100);Bacteria(100);"Fusobacteria"(100);"Fusobacteria"(100);"Fusobacteriales"(100);"Fusobacteriaceae"(100);Fusobacterium(100);	Streptococcaceae(100);Streptococcus(100);	"Fusobacteriaceae"(100);Fusobacterium(100);
0.07	7	39	Root(100);Bacteria(100);"Bacteroidetes"(100);"Bacteroidia"(100);"Bacteroidales"(100);"Porphyromonadaceae"(100);Porphyromonas(100);	Root(100);Bacteria(100);"Bacteroidetes"(100);"Bacteroidia"(100);"Bacteroidales"(100);"Prevotellaceae"(100);Prevotella(100);	"Porphyromonadaceae"(100);Porphyromonas(100);	"Prevotellaceae"(100);Prevotella(100);
0.07	50	124	Root(100);Bacteria(100);"Firmicutes"(100);"Clostridia"(100);Clostridiales(100);"Lachnospiraceae"(100);unclassified(100);	Root(100);Bacteria(100);"Bacteroidetes"(100);"Bacteroidia"(100);"Bacteroidales"(100);"Prevotellaceae"(100);Prevotella(100);	Clostridiales(100);"Lachnospiraceae"(100);	"Prevotellaceae"(100);Prevotella(100);
-0.07	132	52	Root(100);Bacteria(100);"Bacteroidetes"(100);Flavobacteria(100);"Flavobacteriales"(100);Flavobacteriaceae(100);unclassified(100);	Root(100);Bacteria(100);"Bacteroidetes"(100);"Bacteroidia"(100);"Bacteroidales"(100);"Prevotellaceae"(100);Prevotella(100);	"Flavobacteriales"(100);Flavobacteriaceae(100);	"Prevotellaceae"(100);Prevotella(100);
0.07	50	78	Root(100);Bacteria(100);"Firmicutes"(100);"Clostridia"(100);Clostridiales(100);"Lachnospiraceae"(100);unclassified(100);	Root(100);Bacteria(100);"Fusobacteria"(100);"Fusobacteria"(100);"Fusobacteriales"(100);"Leptotrichiaceae"(100);Leptotrichia(100);	Clostridiales(100);"Lachnospiraceae"(100);	"Leptotrichiaceae"(100);Leptotrichia(100);
0.07	29	52	Root(100);Bacteria(100);"Firmicutes"(100);"Clostridia"(100);Clostridiales(100);Veillonellaceae(100);Selenomonas(95);	Root(100);Bacteria(100);"Bacteroidetes"(100);"Bacteroidia"(100);"Bacteroidales"(100);"Prevotellaceae"(100);Prevotella(100);	Veillonellaceae(100);Selenomonas(95);	"Prevotellaceae"(100);Prevotella(100);
0.07	28	36	Root(100);Bacteria(100);"Proteobacteria"(100);Epsilonproteobacteria(100);Campylobacterales(100);Campylobacteraceae(100);Campylobacter(100);	Root(100);Bacteria(100);"Bacteroidetes"(100);Flavobacteria(100);"Flavobacteriales"(100);Flavobacteriaceae(100);Capnocytophaga(100);	Campylobacteraceae(100);Campylobacter(100);	Flavobacteriaceae(100);Capnocytophaga(100);
0.07	113	24	Root(100);Bacteria(100);"Bacteroidetes"(100);Flavobacteria(100);"Flavobacteriales"(100);Flavobacteriaceae(100);unclassified(100);	Root(100);Bacteria(100);"Bacteroidetes"(100);Flavobacteria(100);"Flavobacteriales"(100);Flavobacteriaceae(100);Capnocytophaga(100);	"Flavobacteriales"(100);Flavobacteriaceae(100);	Flavobacteriaceae(100);Capnocytophaga(100);
-0.07	9	56	Root(100);Bacteria(100);"Fusobacteria"(100);"Fusobacteria"(100);"Fusobacteriales"(100);"Fusobacteriaceae"(100);Fusobacterium(100);	Root(100);Bacteria(100);"Fusobacteria"(100);"Fusobacteria"(100);"Fusobacteriales"(100);"Leptotrichiaceae"(100);Leptotrichia(100);	"Fusobacteriaceae"(100);Fusobacterium(100);	"Leptotrichiaceae"(100);Leptotrichia(100);
0.07	79	32	Root(100);Bacteria(100);"Actinobacteria"(100);Actinobacteria(100);Actinomycetales(100);unclassified(100);unclassified(100);	Root(100);Bacteria(100);"Actinobacteria"(100);Actinobacteria(100);Actinomycetales(100);Corynebacteriaceae(100);Corynebacterium(100);	Actinobacteria(100);Actinomycetales(100);	Corynebacteriaceae(100);Corynebacterium(100);
0.07	4	92	Root(100);Bacteria(100);"Firmicutes"(100);"Clostridia"(100);Clostridiales(100);Veillonellaceae(100);Veillonella(95);	Root(100);Bacteria(100);"Bacteroidetes"(100);"Bacteroidia"(100);"Bacteroidales"(100);"Prevotellaceae"(100);Prevotella(100);	Veillonellaceae(100);Veillonella(95);	"Prevotellaceae"(100);Prevotella(100);
0.07	25	61	Root(100);Bacteria(100);"Bacteroidetes"(97);"Bacteroidia"(59);"Bacteroidales"(59);unclassified(59);unclassified(59);	Root(100);Bacteria(100);"Actinobacteria"(100);Actinobacteria(100);Actinomycetales(100);Actinomycetaceae(100);Actinomyces(100);	"Bacteroidia"(59);"Bacteroidales"(59);	Actinomycetaceae(100);Actinomyces(100);
-0.07	13	55	Root(100);Bacteria(100);"Firmicutes"(100);"Bacilli"(100);"Lactobacillales"(100);unclassified(98);unclassified(98);	Root(100);Bacteria(100);"Bacteroidetes"(100);Flavobacteria(100);"Flavobacteriales"(100);Flavobacteriaceae(100);Capnocytophaga(100);	"Bacilli"(100);"Lactobacillales"(100);	Flavobacteriaceae(100);Capnocytophaga(100);
0.07	50	68	Root(100);Bacteria(100);"Firmicutes"(100);"Clostridia"(100);Clostridiales(100);"Lachnospiraceae"(100);unclassified(100);	Root(100);Bacteria(100);"Firmicutes"(100);"Clostridia"(100);Clostridiales(100);"Lachnospiraceae"(100);Catonella(100);	Clostridiales(100);"Lachnospiraceae"(100);	"Lachnospiraceae"(100);Catonella(100);
-0.07	67	21	Root(100);Bacteria(100);"Bacteroidetes"(100);"Bacteroidia"(100);"Bacteroidales"(100);"Prevotellaceae"(100);Prevotella(100);	Root(100);Bacteria(100);"Proteobacteria"(100);Betaproteobacteria(100);Neisseriales(100);Neisseriaceae(100);Neisseria(69);	"Prevotellaceae"(100);Prevotella(100);	Neisseriaceae(100);Neisseria(69);
0.07	74	52	Root(100);Bacteria(100);"Bacteroidetes"(100);"Bacteroidia"(100);"Bacteroidales"(100);"Prevotellaceae"(100);Prevotella(100);	Root(100);Bacteria(100);"Bacteroidetes"(100);"Bacteroidia"(100);"Bacteroidales"(100);"Prevotellaceae"(100);Prevotella(100);	"Prevotellaceae"(100);Prevotella(100);	"Prevotellaceae"(100);Prevotella(100);
-0.07	24	11	Root(100);Bacteria(100);"Bacteroidetes"(100);Flavobacteria(100);"Flavobacteriales"(100);Flavobacteriaceae(100);Capnocytophaga(100);	Root(100);Bacteria(100);"Firmicutes"(100);"Bacilli"(100);Bacillales(100);"Staphylococcaceae"(100);Gemella(100);	Flavobacteriaceae(100);Capnocytophaga(100);	"Staphylococcaceae"(100);Gemella(100);
-0.07	124	18	Root(100);Bacteria(100);"Bacteroidetes"(100);"Bacteroidia"(100);"Bacteroidales"(100);"Prevotellaceae"(100);Prevotella(100);	Root(100);Bacteria(100);"Actinobacteria"(100);Actinobacteria(100);Actinomycetales(100);Micrococcaceae(100);unclassified(97);	"Prevotellaceae"(100);Prevotella(100);	Actinomycetales(100);Micrococcaceae(100);
0.07	50	36	Root(100);Bacteria(100);"Firmicutes"(100);"Clostridia"(100);Clostridiales(100);"Lachnospiraceae"(100);unclassified(100);	Root(100);Bacteria(100);"Bacteroidetes"(100);Flavobacteria(100);"Flavobacteriales"(100);Flavobacteriaceae(100);Capnocytophaga(100);	Clostridiales(100);"Lachnospiraceae"(100);	Flavobacteriaceae(100);Capnocytophaga(100);
0.07	74	35	Root(100);Bacteria(100);"Bacteroidetes"(100);"Bacteroidia"(100);"Bacteroidales"(100);"Prevotellaceae"(100);Prevotella(100);	Root(100);Bacteria(100);"Fusobacteria"(100);"Fusobacteria"(100);"Fusobacteriales"(100);"Leptotrichiaceae"(100);Leptotrichia(100);	"Prevotellaceae"(100);Prevotella(100);	"Leptotrichiaceae"(100);Leptotrichia(100);
-0.07	24	9	Root(100);Bacteria(100);"Bacteroidetes"(100);Flavobacteria(100);"Flavobacteriales"(100);Flavobacteriaceae(100);Capnocytophaga(100);	Root(100);Bacteria(100);"Fusobacteria"(100);"Fusobacteria"(100);"Fusobacteriales"(100);"Fusobacteriaceae"(100);Fusobacterium(100);	Flavobacteriaceae(100);Capnocytophaga(100);	"Fusobacteriaceae"(100);Fusobacterium(100);
-0.07	28	9	Root(100);Bacteria(100);"Proteobacteria"(100);Epsilonproteobacteria(100);Campylobacterales(100);Campylobacteraceae(100);Campylobacter(100);	Root(100);Bacteria(100);"Fusobacteria"(100);"Fusobacteria"(100);"Fusobacteriales"(100);"Fusobacteriaceae"(100);Fusobacterium(100);	Campylobacteraceae(100);Campylobacter(100);	"Fusobacteriaceae"(100);Fusobacterium(100);
0.07	20	4	Root(100);Bacteria(100);"Fusobacteria"(100);"Fusobacteria"(100);"Fusobacteriales"(100);"Leptotrichiaceae"(100);Leptotrichia(100);	Root(100);Bacteria(100);"Firmicutes"(100);"Clostridia"(100);Clostridiales(100);Veillonellaceae(100);Veillonella(95);	"Leptotrichiaceae"(100);Leptotrichia(100);	Veillonellaceae(100);Veillonella(95);
-0.07	24	13	Root(100);Bacteria(100);"Bacteroidetes"(100);Flavobacteria(100);"Flavobacteriales"(100);Flavobacteriaceae(100);Capnocytophaga(100);	Root(100);Bacteria(100);"Firmicutes"(100);"Bacilli"(100);"Lactobacillales"(100);unclassified(98);unclassified(98);	Flavobacteriaceae(100);Capnocytophaga(100);	"Bacilli"(100);"Lactobacillales"(100);
0.07	26	124	Root(100);Bacteria(100);"Bacteroidetes"(100);"Bacteroidia"(100);"Bacteroidales"(100);"Prevotellaceae"(100);Prevotella(100);	Root(100);Bacteria(100);"Bacteroidetes"(100);"Bacteroidia"(100);"Bacteroidales"(100);"Prevotellaceae"(100);Prevotella(100);	"Prevotellaceae"(100);Prevotella(100);	"Prevotellaceae"(100);Prevotella(100);
-0.07	22	52	Root(100);Bacteria(100);"Proteobacteria"(100);Betaproteobacteria(100);Burkholderiales(100);unclassified(97);unclassified(97);	Root(100);Bacteria(100);"Bacteroidetes"(100);"Bacteroidia"(100);"Bacteroidales"(100);"Prevotellaceae"(100);Prevotella(100);	Betaproteobacteria(100);Burkholderiales(100);	"Prevotellaceae"(100);Prevotella(100);
-0.07	2	92	Root(100);Bacteria(100);"Firmicutes"(100);"Bacilli"(100);"Lactobacillales"(100);Streptococcaceae(100);Streptococcus(100);	Root(100);Bacteria(100);"Bacteroidetes"(100);"Bacteroidia"(100);"Bacteroidales"(100);"Prevotellaceae"(100);Prevotella(100);	Streptococcaceae(100);Streptococcus(100);	"Prevotellaceae"(100);Prevotella(100);
0.07	51	68	Root(100);Bacteria(100);"Actinobacteria"(100);Actinobacteria(100);Coriobacteriales(100);Coriobacteriaceae(100);Atopobium(100);	Root(100);Bacteria(100);"Firmicutes"(100);"Clostridia"(100);Clostridiales(100);"Lachnospiraceae"(100);Catonella(100);	Coriobacteriaceae(100);Atopobium(100);	"Lachnospiraceae"(100);Catonella(100);
-0.07	86	9	Root(100);Bacteria(100);Cyanobacteria(100);Cyanobacteria(100);Chloroplast(100);Streptophyta(100);unclassified(100);	Root(100);Bacteria(100);"Fusobacteria"(100);"Fusobacteria"(100);"Fusobacteriales"(100);"Fusobacteriaceae"(100);Fusobacterium(100);	Chloroplast(100);Streptophyta(100);	"Fusobacteriaceae"(100);Fusobacterium(100);
0.07	22	16	Root(100);Bacteria(100);"Proteobacteria"(100);Betaproteobacteria(100);Burkholderiales(100);unclassified(97);unclassified(97);	Root(100);Bacteria(100);"Proteobacteria"(100);Gammaproteobacteria(100);Pasteurellales(100);Pasteurellaceae(100);unclassified(100);	Betaproteobacteria(100);Burkholderiales(100);	Pasteurellales(100);Pasteurellaceae(100);
0.07	98	56	Root(100);Bacteria(100);"Proteobacteria"(100);Betaproteobacteria(100);Neisseriales(100);Neisseriaceae(100);Neisseria(99);	Root(100);Bacteria(100);"Fusobacteria"(100);"Fusobacteria"(100);"Fusobacteriales"(100);"Leptotrichiaceae"(100);Leptotrichia(100);	Neisseriaceae(100);Neisseria(99);	"Leptotrichiaceae"(100);Leptotrichia(100);
0.07	76	99	Root(100);Bacteria(100);"Firmicutes"(100);"Bacilli"(100);"Lactobacillales"(100);"Aerococcaceae"(100);unclassified(99);	Root(100);Bacteria(100);"Proteobacteria"(100);Betaproteobacteria(100);Neisseriales(100);Neisseriaceae(100);unclassified(79);	"Lactobacillales"(100);"Aerococcaceae"(100);	Neisseriales(100);Neisseriaceae(100);
-0.07	26	7	Root(100);Bacteria(100);"Bacteroidetes"(100);"Bacteroidia"(100);"Bacteroidales"(100);"Prevotellaceae"(100);Prevotella(100);	Root(100);Bacteria(100);"Bacteroidetes"(100);"Bacteroidia"(100);"Bacteroidales"(100);"Porphyromonadaceae"(100);Porphyromonas(100);	"Prevotellaceae"(100);Prevotella(100);	"Porphyromonadaceae"(100);Porphyromonas(100);
0.07	83	32	Root(100);Bacteria(100);"Bacteroidetes"(100);"Bacteroidia"(100);"Bacteroidales"(100);"Prevotellaceae"(100);Prevotella(100);	Root(100);Bacteria(100);"Actinobacteria"(100);Actinobacteria(100);Actinomycetales(100);Corynebacteriaceae(100);Corynebacterium(100);	"Prevotellaceae"(100);Prevotella(100);	Corynebacteriaceae(100);Corynebacterium(100);
-0.07	28	10	Root(100);Bacteria(100);"Proteobacteria"(100);Epsilonproteobacteria(100);Campylobacterales(100);Campylobacteraceae(100);Campylobacter(100);	Root(100);Bacteria(100);"Bacteroidetes"(100);"Bacteroidia"(100);"Bacteroidales"(100);"Prevotellaceae"(100);Prevotella(100);	Campylobacteraceae(100);Campylobacter(100);	"Prevotellaceae"(100);Prevotella(100);
-0.07	75	14	Root(100);Bacteria(100);"Bacteroidetes"(100);"Bacteroidia"(100);"Bacteroidales"(100);"Prevotellaceae"(100);Prevotella(100);	Root(100);Bacteria(100);"Actinobacteria"(100);Actinobacteria(100);Actinomycetales(100);Actinomycetaceae(100);Actinomyces(100);	"Prevotellaceae"(100);Prevotella(100);	Actinomycetaceae(100);Actinomyces(100);
-0.07	22	28	Root(100);Bacteria(100);"Proteobacteria"(100);Betaproteobacteria(100);Burkholderiales(100);unclassified(97);unclassified(97);	Root(100);Bacteria(100);"Proteobacteria"(100);Epsilonproteobacteria(100);Campylobacterales(100);Campylobacteraceae(100);Campylobacter(100);	Betaproteobacteria(100);Burkholderiales(100);	Campylobacteraceae(100);Campylobacter(100);
0.07	19	61	Root(100);Bacteria(100);"Proteobacteria"(100);Gammaproteobacteria(100);Pasteurellales(100);Pasteurellaceae(100);unclassified(100);	Root(100);Bacteria(100);"Actinobacteria"(100);Actinobacteria(100);Actinomycetales(100);Actinomycetaceae(100);Actinomyces(100);	Pasteurellales(100);Pasteurellaceae(100);	Actinomycetaceae(100);Actinomyces(100);
-0.07	23	4	Root(100);Bacteria(100);"Actinobacteria"(100);Actinobacteria(100);Actinomycetales(100);Actinomycetaceae(100);Actinomyces(100);	Root(100);Bacteria(100);"Firmicutes"(100);"Clostridia"(100);Clostridiales(100);Veillonellaceae(100);Veillonella(95);	Actinomycetaceae(100);Actinomyces(100);	Veillonellaceae(100);Veillonella(95);
0.07	113	20	Root(100);Bacteria(100);"Bacteroidetes"(100);Flavobacteria(100);"Flavobacteriales"(100);Flavobacteriaceae(100);unclassified(100);	Root(100);Bacteria(100);"Fusobacteria"(100);"Fusobacteria"(100);"Fusobacteriales"(100);"Leptotrichiaceae"(100);Leptotrichia(100);	"Flavobacteriales"(100);Flavobacteriaceae(100);	"Leptotrichiaceae"(100);Leptotrichia(100);
0.07	26	39	Root(100);Bacteria(100);"Bacteroidetes"(100);"Bacteroidia"(100);"Bacteroidales"(100);"Prevotellaceae"(100);Prevotella(100);	Root(100);Bacteria(100);"Bacteroidetes"(100);"Bacteroidia"(100);"Bacteroidales"(100);"Prevotellaceae"(100);Prevotella(100);	"Prevotellaceae"(100);Prevotella(100);	"Prevotellaceae"(100);Prevotella(100);
-0.07	25	28	Root(100);Bacteria(100);"Bacteroidetes"(97);"Bacteroidia"(59);"Bacteroidales"(59);unclassified(59);unclassified(59);	Root(100);Bacteria(100);"Proteobacteria"(100);Epsilonproteobacteria(100);Campylobacterales(100);Campylobacteraceae(100);Campylobacter(100);	"Bacteroidia"(59);"Bacteroidales"(59);	Campylobacteraceae(100);Campylobacter(100);
-0.06	2	71	Root(100);Bacteria(100);"Firmicutes"(100);"Bacilli"(100);"Lactobacillales"(100);Streptococcaceae(100);Streptococcus(100);	Root(100);Bacteria(100);"Firmicutes"(100);"Clostridia"(100);Clostridiales(100);"Lachnospiraceae"(100);unclassified(100);	Streptococcaceae(100);Streptococcus(100);	Clostridiales(100);"Lachnospiraceae"(100);
-0.06	23	16	Root(100);Bacteria(100);"Actinobacteria"(100);Actinobacteria(100);Actinomycetales(100);Actinomycetaceae(100);Actinomyces(100);	Root(100);Bacteria(100);"Proteobacteria"(100);Gammaproteobacteria(100);Pasteurellales(100);Pasteurellaceae(100);unclassified(100);	Actinomycetaceae(100);Actinomyces(100);	Pasteurellales(100);Pasteurellaceae(100);
-0.06	68	78	Root(100);Bacteria(100);"Firmicutes"(100);"Clostridia"(100);Clostridiales(100);"Lachnospiraceae"(100);Catonella(100);	Root(100);Bacteria(100);"Fusobacteria"(100);"Fusobacteria"(100);"Fusobacteriales"(100);"Leptotrichiaceae"(100);Leptotrichia(100);	"Lachnospiraceae"(100);Catonella(100);	"Leptotrichiaceae"(100);Leptotrichia(100);
0.06	86	38	Root(100);Bacteria(100);Cyanobacteria(100);Cyanobacteria(100);Chloroplast(100);Streptophyta(100);unclassified(100);	Root(100);Bacteria(100);"Bacteroidetes"(100);"Bacteroidia"(100);"Bacteroidales"(100);"Porphyromonadaceae"(100);Parabacteroides(69);	Chloroplast(100);Streptophyta(100);	"Porphyromonadaceae"(100);Parabacteroides(69);
0.06	82	7	Root(100);Bacteria(100);"Bacteroidetes"(100);"Bacteroidia"(100);"Bacteroidales"(100);"Prevotellaceae"(100);Prevotella(100);	Root(100);Bacteria(100);"Bacteroidetes"(100);"Bacteroidia"(100);"Bacteroidales"(100);"Porphyromonadaceae"(100);Porphyromonas(100);	"Prevotellaceae"(100);Prevotella(100);	"Porphyromonadaceae"(100);Porphyromonas(100);
-0.06	26	28	Root(100);Bacteria(100);"Bacteroidetes"(100);"Bacteroidia"(100);"Bacteroidales"(100);"Prevotellaceae"(100);Prevotella(100);	Root(100);Bacteria(100);"Proteobacteria"(100);Epsilonproteobacteria(100);Campylobacterales(100);Campylobacteraceae(100);Campylobacter(100);	"Prevotellaceae"(100);Prevotella(100);	Campylobacteraceae(100);Campylobacter(100);
-0.06	132	23	Root(100);Bacteria(100);"Bacteroidetes"(100);Flavobacteria(100);"Flavobacteriales"(100);Flavobacteriaceae(100);unclassified(100);	Root(100);Bacteria(100);"Actinobacteria"(100);Actinobacteria(100);Actinomycetales(100);Actinomycetaceae(100);Actinomyces(100);	"Flavobacteriales"(100);Flavobacteriaceae(100);	Actinomycetaceae(100);Actinomyces(100);
-0.06	19	99	Root(100);Bacteria(100);"Proteobacteria"(100);Gammaproteobacteria(100);Pasteurellales(100);Pasteurellaceae(100);unclassified(100);	Root(100);Bacteria(100);"Proteobacteria"(100);Betaproteobacteria(100);Neisseriales(100);Neisseriaceae(100);unclassified(79);	Pasteurellales(100);Pasteurellaceae(100);	Neisseriales(100);Neisseriaceae(100);
0.06	20	33	Root(100);Bacteria(100);"Fusobacteria"(100);"Fusobacteria"(100);"Fusobacteriales"(100);"Leptotrichiaceae"(100);Leptotrichia(100);	Root(100);Bacteria(100);"Firmicutes"(100);"Clostridia"(100);Clostridiales(100);"Lachnospiraceae"(100);Oribacterium(85);	"Leptotrichiaceae"(100);Leptotrichia(100);	"Lachnospiraceae"(100);Oribacterium(85);
-0.06	75	76	Root(100);Bacteria(100);"Bacteroidetes"(100);"Bacteroidia"(100);"Bacteroidales"(100);"Prevotellaceae"(100);Prevotella(100);	Root(100);Bacteria(100);"Firmicutes"(100);"Bacilli"(100);"Lactobacillales"(100);"Aerococcaceae"(100);unclassified(99);	"Prevotellaceae"(100);Prevotella(100);	"Lactobacillales"(100);"Aerococcaceae"(100);
0.06	51	22	Root(100);Bacteria(100);"Actinobacteria"(100);Actinobacteria(100);Coriobacteriales(100);Coriobacteriaceae(100);Atopobium(100);	Root(100);Bacteria(100);"Proteobacteria"(100);Betaproteobacteria(100);Burkholderiales(100);unclassified(97);unclassified(97);	Coriobacteriaceae(100);Atopobium(100);	Betaproteobacteria(100);Burkholderiales(100);
0.06	28	52	Root(100);Bacteria(100);"Proteobacteria"(100);Epsilonproteobacteria(100);Campylobacterales(100);Campylobacteraceae(100);Campylobacter(100);	Root(100);Bacteria(100);"Bacteroidetes"(100);"Bacteroidia"(100);"Bacteroidales"(100);"Prevotellaceae"(100);Prevotella(100);	Campylobacteraceae(100);Campylobacter(100);	"Prevotellaceae"(100);Prevotella(100);
0.06	124	52	Root(100);Bacteria(100);"Bacteroidetes"(100);"Bacteroidia"(100);"Bacteroidales"(100);"Prevotellaceae"(100);Prevotella(100);	Root(100);Bacteria(100);"Bacteroidetes"(100);"Bacteroidia"(100);"Bacteroidales"(100);"Prevotellaceae"(100);Prevotella(100);	"Prevotellaceae"(100);Prevotella(100);	"Prevotellaceae"(100);Prevotella(100);
0.06	4	32	Root(100);Bacteria(100);"Firmicutes"(100);"Clostridia"(100);Clostridiales(100);Veillonellaceae(100);Veillonella(95);	Root(100);Bacteria(100);"Actinobacteria"(100);Actinobacteria(100);Actinomycetales(100);Corynebacteriaceae(100);Corynebacterium(100);	Veillonellaceae(100);Veillonella(95);	Corynebacteriaceae(100);Corynebacterium(100);
0.06	14	61	Root(100);Bacteria(100);"Actinobacteria"(100);Actinobacteria(100);Actinomycetales(100);Actinomycetaceae(100);Actinomyces(100);	Root(100);Bacteria(100);"Actinobacteria"(100);Actinobacteria(100);Actinomycetales(100);Actinomycetaceae(100);Actinomyces(100);	Actinomycetaceae(100);Actinomyces(100);	Actinomycetaceae(100);Actinomyces(100);
-0.06	113	16	Root(100);Bacteria(100);"Bacteroidetes"(100);Flavobacteria(100);"Flavobacteriales"(100);Flavobacteriaceae(100);unclassified(100);	Root(100);Bacteria(100);"Proteobacteria"(100);Gammaproteobacteria(100);Pasteurellales(100);Pasteurellaceae(100);unclassified(100);	"Flavobacteriales"(100);Flavobacteriaceae(100);	Pasteurellales(100);Pasteurellaceae(100);
-0.06	67	11	Root(100);Bacteria(100);"Bacteroidetes"(100);"Bacteroidia"(100);"Bacteroidales"(100);"Prevotellaceae"(100);Prevotella(100);	Root(100);Bacteria(100);"Firmicutes"(100);"Bacilli"(100);Bacillales(100);"Staphylococcaceae"(100);Gemella(100);	"Prevotellaceae"(100);Prevotella(100);	"Staphylococcaceae"(100);Gemella(100);
0.06	22	8	Root(100);Bacteria(100);"Proteobacteria"(100);Betaproteobacteria(100);Burkholderiales(100);unclassified(97);unclassified(97);	Root(100);Bacteria(100);"Proteobacteria"(100);Betaproteobacteria(100);Neisseriales(100);Neisseriaceae(100);Neisseria(95);	Betaproteobacteria(100);Burkholderiales(100);	Neisseriaceae(100);Neisseria(95);
0.06	87	17	Root(100);Bacteria(100);"Bacteroidetes"(100);Flavobacteria(100);"Flavobacteriales"(100);Flavobacteriaceae(100);Capnocytophaga(100);	Root(100);Bacteria(100);"Bacteroidetes"(100);"Bacteroidia"(100);"Bacteroidales"(100);Bacteroidaceae(100);Bacteroides(100);	Flavobacteriaceae(100);Capnocytophaga(100);	Bacteroidaceae(100);Bacteroides(100);
-0.06	60	11	Root(100);Bacteria(100);"Firmicutes"(100);"Bacilli"(100);"Lactobacillales"(100);Streptococcaceae(100);Streptococcus(100);	Root(100);Bacteria(100);"Firmicutes"(100);"Bacilli"(100);Bacillales(100);"Staphylococcaceae"(100);Gemella(100);	Streptococcaceae(100);Streptococcus(100);	"Staphylococcaceae"(100);Gemella(100);
0.06	25	92	Root(100);Bacteria(100);"Bacteroidetes"(97);"Bacteroidia"(59);"Bacteroidales"(59);unclassified(59);unclassified(59);	Root(100);Bacteria(100);"Bacteroidetes"(100);"Bacteroidia"(100);"Bacteroidales"(100);"Prevotellaceae"(100);Prevotella(100);	"Bacteroidia"(59);"Bacteroidales"(59);	"Prevotellaceae"(100);Prevotella(100);
-0.06	6	11	Root(100);Bacteria(100);"Firmicutes"(100);"Bacilli"(100);"Lactobacillales"(100);Streptococcaceae(100);Streptococcus(100);	Root(100);Bacteria(100);"Firmicutes"(100);"Bacilli"(100);Bacillales(100);"Staphylococcaceae"(100);Gemella(100);	Streptococcaceae(100);Streptococcus(100);	"Staphylococcaceae"(100);Gemella(100);
-0.06	23	61	Root(100);Bacteria(100);"Actinobacteria"(100);Actinobacteria(100);Actinomycetales(100);Actinomycetaceae(100);Actinomyces(100);	Root(100);Bacteria(100);"Actinobacteria"(100);Actinobacteria(100);Actinomycetales(100);Actinomycetaceae(100);Actinomyces(100);	Actinomycetaceae(100);Actinomyces(100);	Actinomycetaceae(100);Actinomyces(100);
-0.06	18	16	Root(100);Bacteria(100);"Actinobacteria"(100);Actinobacteria(100);Actinomycetales(100);Micrococcaceae(100);unclassified(97);	Root(100);Bacteria(100);"Proteobacteria"(100);Gammaproteobacteria(100);Pasteurellales(100);Pasteurellaceae(100);unclassified(100);	Actinomycetales(100);Micrococcaceae(100);	Pasteurellales(100);Pasteurellaceae(100);
0.06	38	16	Root(100);Bacteria(100);"Bacteroidetes"(100);"Bacteroidia"(100);"Bacteroidales"(100);"Porphyromonadaceae"(100);Parabacteroides(69);	Root(100);Bacteria(100);"Proteobacteria"(100);Gammaproteobacteria(100);Pasteurellales(100);Pasteurellaceae(100);unclassified(100);	"Porphyromonadaceae"(100);Parabacteroides(69);	Pasteurellales(100);Pasteurellaceae(100);
-0.06	24	35	Root(100);Bacteria(100);"Bacteroidetes"(100);Flavobacteria(100);"Flavobacteriales"(100);Flavobacteriaceae(100);Capnocytophaga(100);	Root(100);Bacteria(100);"Fusobacteria"(100);"Fusobacteria"(100);"Fusobacteriales"(100);"Leptotrichiaceae"(100);Leptotrichia(100);	Flavobacteriaceae(100);Capnocytophaga(100);	"Leptotrichiaceae"(100);Leptotrichia(100);
-0.06	79	15	Root(100);Bacteria(100);"Actinobacteria"(100);Actinobacteria(100);Actinomycetales(100);unclassified(100);unclassified(100);	Root(100);Bacteria(100);"Actinobacteria"(100);Actinobacteria(100);Actinomycetales(100);Corynebacteriaceae(93);Corynebacterium(93);	Actinobacteria(100);Actinomycetales(100);	Corynebacteriaceae(93);Corynebacterium(93);
0.06	22	23	Root(100);Bacteria(100);"Proteobacteria"(100);Betaproteobacteria(100);Burkholderiales(100);unclassified(97);unclassified(97);	Root(100);Bacteria(100);"Actinobacteria"(100);Actinobacteria(100);Actinomycetales(100);Actinomycetaceae(100);Actinomyces(100);	Betaproteobacteria(100);Burkholderiales(100);	Actinomycetaceae(100);Actinomyces(100);
-0.06	24	6	Root(100);Bacteria(100);"Bacteroidetes"(100);Flavobacteria(100);"Flavobacteriales"(100);Flavobacteriaceae(100);Capnocytophaga(100);	Root(100);Bacteria(100);"Firmicutes"(100);"Bacilli"(100);"Lactobacillales"(100);Streptococcaceae(100);Streptococcus(100);	Flavobacteriaceae(100);Capnocytophaga(100);	Streptococcaceae(100);Streptococcus(100);
-0.06	75	16	Root(100);Bacteria(100);"Bacteroidetes"(100);"Bacteroidia"(100);"Bacteroidales"(100);"Prevotellaceae"(100);Prevotella(100);	Root(100);Bacteria(100);"Proteobacteria"(100);Gammaproteobacteria(100);Pasteurellales(100);Pasteurellaceae(100);unclassified(100);	"Prevotellaceae"(100);Prevotella(100);	Pasteurellales(100);Pasteurellaceae(100);
-0.06	113	25	Root(100);Bacteria(100);"Bacteroidetes"(100);Flavobacteria(100);"Flavobacteriales"(100);Flavobacteriaceae(100);unclassified(100);	Root(100);Bacteria(100);"Bacteroidetes"(97);"Bacteroidia"(59);"Bacteroidales"(59);unclassified(59);unclassified(59);	"Flavobacteriales"(100);Flavobacteriaceae(100);	"Bacteroidia"(59);"Bacteroidales"(59);
0.06	28	74	Root(100);Bacteria(100);"Proteobacteria"(100);Epsilonproteobacteria(100);Campylobacterales(100);Campylobacteraceae(100);Campylobacter(100);	Root(100);Bacteria(100);"Bacteroidetes"(100);"Bacteroidia"(100);"Bacteroidales"(100);"Prevotellaceae"(100);Prevotella(100);	Campylobacteraceae(100);Campylobacter(100);	"Prevotellaceae"(100);Prevotella(100);
0.06	60	22	Root(100);Bacteria(100);"Firmicutes"(100);"Bacilli"(100);"Lactobacillales"(100);Streptococcaceae(100);Streptococcus(100);	Root(100);Bacteria(100);"Proteobacteria"(100);Betaproteobacteria(100);Burkholderiales(100);unclassified(97);unclassified(97);	Streptococcaceae(100);Streptococcus(100);	Betaproteobacteria(100);Burkholderiales(100);
-0.06	50	13	Root(100);Bacteria(100);"Firmicutes"(100);"Clostridia"(100);Clostridiales(100);"Lachnospiraceae"(100);unclassified(100);	Root(100);Bacteria(100);"Firmicutes"(100);"Bacilli"(100);"Lactobacillales"(100);unclassified(98);unclassified(98);	Clostridiales(100);"Lachnospiraceae"(100);	"Bacilli"(100);"Lactobacillales"(100);
-0.06	2	61	Root(100);Bacteria(100);"Firmicutes"(100);"Bacilli"(100);"Lactobacillales"(100);Streptococcaceae(100);Streptococcus(100);	Root(100);Bacteria(100);"Actinobacteria"(100);Actinobacteria(100);Actinomycetales(100);Actinomycetaceae(100);Actinomyces(100);	Streptococcaceae(100);Streptococcus(100);	Actinomycetaceae(100);Actinomyces(100);
-0.06	8	17	Root(100);Bacteria(100);"Proteobacteria"(100);Betaproteobacteria(100);Neisseriales(100);Neisseriaceae(100);Neisseria(95);	Root(100);Bacteria(100);"Bacteroidetes"(100);"Bacteroidia"(100);"Bacteroidales"(100);Bacteroidaceae(100);Bacteroides(100);	Neisseriaceae(100);Neisseria(95);	Bacteroidaceae(100);Bacteroides(100);
-0.06	132	13	Root(100);Bacteria(100);"Bacteroidetes"(100);Flavobacteria(100);"Flavobacteriales"(100);Flavobacteriaceae(100);unclassified(100);	Root(100);Bacteria(100);"Firmicutes"(100);"Bacilli"(100);"Lactobacillales"(100);unclassified(98);unclassified(98);	"Flavobacteriales"(100);Flavobacteriaceae(100);	"Bacilli"(100);"Lactobacillales"(100);
-0.06	21	56	Root(100);Bacteria(100);"Proteobacteria"(100);Betaproteobacteria(100);Neisseriales(100);Neisseriaceae(100);Neisseria(69);	Root(100);Bacteria(100);"Fusobacteria"(100);"Fusobacteria"(100);"Fusobacteriales"(100);"Leptotrichiaceae"(100);Leptotrichia(100);	Neisseriaceae(100);Neisseria(69);	"Leptotrichiaceae"(100);Leptotrichia(100);
0.06	83	71	Root(100);Bacteria(100);"Bacteroidetes"(100);"Bacteroidia"(100);"Bacteroidales"(100);"Prevotellaceae"(100);Prevotella(100);	Root(100);Bacteria(100);"Firmicutes"(100);"Clostridia"(100);Clostridiales(100);"Lachnospiraceae"(100);unclassified(100);	"Prevotellaceae"(100);Prevotella(100);	Clostridiales(100);"Lachnospiraceae"(100);
-0.06	7	55	Root(100);Bacteria(100);"Bacteroidetes"(100);"Bacteroidia"(100);"Bacteroidales"(100);"Porphyromonadaceae"(100);Porphyromonas(100);	Root(100);Bacteria(100);"Bacteroidetes"(100);Flavobacteria(100);"Flavobacteriales"(100);Flavobacteriaceae(100);Capnocytophaga(100);	"Porphyromonadaceae"(100);Porphyromonas(100);	Flavobacteriaceae(100);Capnocytophaga(100);
-0.06	24	79	Root(100);Bacteria(100);"Bacteroidetes"(100);Flavobacteria(100);"Flavobacteriales"(100);Flavobacteriaceae(100);Capnocytophaga(100);	Root(100);Bacteria(100);"Actinobacteria"(100);Actinobacteria(100);Actinomycetales(100);unclassified(100);unclassified(100);	Flavobacteriaceae(100);Capnocytophaga(100);	Actinobacteria(100);Actinomycetales(100);
-0.06	24	8	Root(100);Bacteria(100);"Bacteroidetes"(100);Flavobacteria(100);"Flavobacteriales"(100);Flavobacteriaceae(100);Capnocytophaga(100);	Root(100);Bacteria(100);"Proteobacteria"(100);Betaproteobacteria(100);Neisseriales(100);Neisseriaceae(100);Neisseria(95);	Flavobacteriaceae(100);Capnocytophaga(100);	Neisseriaceae(100);Neisseria(95);
0.06	6	124	Root(100);Bacteria(100);"Firmicutes"(100);"Bacilli"(100);"Lactobacillales"(100);Streptococcaceae(100);Streptococcus(100);	Root(100);Bacteria(100);"Bacteroidetes"(100);"Bacteroidia"(100);"Bacteroidales"(100);"Prevotellaceae"(100);Prevotella(100);	Streptococcaceae(100);Streptococcus(100);	"Prevotellaceae"(100);Prevotella(100);
-0.06	120	19	Root(100);Bacteria(100);"Bacteroidetes"(100);Flavobacteria(100);"Flavobacteriales"(100);Flavobacteriaceae(100);Capnocytophaga(100);	Root(100);Bacteria(100);"Proteobacteria"(100);Gammaproteobacteria(100);Pasteurellales(100);Pasteurellaceae(100);unclassified(100);	Flavobacteriaceae(100);Capnocytophaga(100);	Pasteurellales(100);Pasteurellaceae(100);
-0.06	9	124	Root(100);Bacteria(100);"Fusobacteria"(100);"Fusobacteria"(100);"Fusobacteriales"(100);"Fusobacteriaceae"(100);Fusobacterium(100);	Root(100);Bacteria(100);"Bacteroidetes"(100);"Bacteroidia"(100);"Bacteroidales"(100);"Prevotellaceae"(100);Prevotella(100);	"Fusobacteriaceae"(100);Fusobacterium(100);	"Prevotellaceae"(100);Prevotella(100);
0.06	21	11	Root(100);Bacteria(100);"Proteobacteria"(100);Betaproteobacteria(100);Neisseriales(100);Neisseriaceae(100);Neisseria(69);	Root(100);Bacteria(100);"Firmicutes"(100);"Bacilli"(100);Bacillales(100);"Staphylococcaceae"(100);Gemella(100);	Neisseriaceae(100);Neisseria(69);	"Staphylococcaceae"(100);Gemella(100);
0.06	24	21	Root(100);Bacteria(100);"Bacteroidetes"(100);Flavobacteria(100);"Flavobacteriales"(100);Flavobacteriaceae(100);Capnocytophaga(100);	Root(100);Bacteria(100);"Proteobacteria"(100);Betaproteobacteria(100);Neisseriales(100);Neisseriaceae(100);Neisseria(69);	Flavobacteriaceae(100);Capnocytophaga(100);	Neisseriaceae(100);Neisseria(69);
-0.06	37	32	Root(100);Bacteria(100);"Firmicutes"(100);"Clostridia"(100);Clostridiales(100);"Lachnospiraceae"(100);unclassified(100);	Root(100);Bacteria(100);"Actinobacteria"(100);Actinobacteria(100);Actinomycetales(100);Corynebacteriaceae(100);Corynebacterium(100);	Clostridiales(100);"Lachnospiraceae"(100);	Corynebacteriaceae(100);Corynebacterium(100);
0.06	83	86	Root(100);Bacteria(100);"Bacteroidetes"(100);"Bacteroidia"(100);"Bacteroidales"(100);"Prevotellaceae"(100);Prevotella(100);	Root(100);Bacteria(100);Cyanobacteria(100);Cyanobacteria(100);Chloroplast(100);Streptophyta(100);unclassified(100);	"Prevotellaceae"(100);Prevotella(100);	Chloroplast(100);Streptophyta(100);
-0.06	25	15	Root(100);Bacteria(100);"Bacteroidetes"(97);"Bacteroidia"(59);"Bacteroidales"(59);unclassified(59);unclassified(59);	Root(100);Bacteria(100);"Actinobacteria"(100);Actinobacteria(100);Actinomycetales(100);Corynebacteriaceae(93);Corynebacterium(93);	"Bacteroidia"(59);"Bacteroidales"(59);	Corynebacteriaceae(93);Corynebacterium(93);
-0.06	10	33	Root(100);Bacteria(100);"Bacteroidetes"(100);"Bacteroidia"(100);"Bacteroidales"(100);"Prevotellaceae"(100);Prevotella(100);	Root(100);Bacteria(100);"Firmicutes"(100);"Clostridia"(100);Clostridiales(100);"Lachnospiraceae"(100);Oribacterium(85);	"Prevotellaceae"(100);Prevotella(100);	"Lachnospiraceae"(100);Oribacterium(85);
-0.06	22	38	Root(100);Bacteria(100);"Proteobacteria"(100);Betaproteobacteria(100);Burkholderiales(100);unclassified(97);unclassified(97);	Root(100);Bacteria(100);"Bacteroidetes"(100);"Bacteroidia"(100);"Bacteroidales"(100);"Porphyromonadaceae"(100);Parabacteroides(69);	Betaproteobacteria(100);Burkholderiales(100);	"Porphyromonadaceae"(100);Parabacteroides(69);
0.06	4	39	Root(100);Bacteria(100);"Firmicutes"(100);"Clostridia"(100);Clostridiales(100);Veillonellaceae(100);Veillonella(95);	Root(100);Bacteria(100);"Bacteroidetes"(100);"Bacteroidia"(100);"Bacteroidales"(100);"Prevotellaceae"(100);Prevotella(100);	Veillonellaceae(100);Veillonella(95);	"Prevotellaceae"(100);Prevotella(100);
-0.06	7	32	Root(100);Bacteria(100);"Bacteroidetes"(100);"Bacteroidia"(100);"Bacteroidales"(100);"Porphyromonadaceae"(100);Porphyromonas(100);	Root(100);Bacteria(100);"Actinobacteria"(100);Actinobacteria(100);Actinomycetales(100);Corynebacteriaceae(100);Corynebacterium(100);	"Porphyromonadaceae"(100);Porphyromonas(100);	Corynebacteriaceae(100);Corynebacterium(100);
0.06	51	48	Root(100);Bacteria(100);"Actinobacteria"(100);Actinobacteria(100);Coriobacteriales(100);Coriobacteriaceae(100);Atopobium(100);	Root(100);Bacteria(100);"Firmicutes"(100);"Clostridia"(100);Clostridiales(100);Incertae_Sedis_XI(100);Parvimonas(100);	Coriobacteriaceae(100);Atopobium(100);	Incertae_Sedis_XI(100);Parvimonas(100);
-0.06	113	18	Root(100);Bacteria(100);"Bacteroidetes"(100);Flavobacteria(100);"Flavobacteriales"(100);Flavobacteriaceae(100);unclassified(100);	Root(100);Bacteria(100);"Actinobacteria"(100);Actinobacteria(100);Actinomycetales(100);Micrococcaceae(100);unclassified(97);	"Flavobacteriales"(100);Flavobacteriaceae(100);	Actinomycetales(100);Micrococcaceae(100);
-0.06	13	18	Root(100);Bacteria(100);"Firmicutes"(100);"Bacilli"(100);"Lactobacillales"(100);unclassified(98);unclassified(98);	Root(100);Bacteria(100);"Actinobacteria"(100);Actinobacteria(100);Actinomycetales(100);Micrococcaceae(100);unclassified(97);	"Bacilli"(100);"Lactobacillales"(100);	Actinomycetales(100);Micrococcaceae(100);
0.06	86	33	Root(100);Bacteria(100);Cyanobacteria(100);Cyanobacteria(100);Chloroplast(100);Streptophyta(100);unclassified(100);	Root(100);Bacteria(100);"Firmicutes"(100);"Clostridia"(100);Clostridiales(100);"Lachnospiraceae"(100);Oribacterium(85);	Chloroplast(100);Streptophyta(100);	"Lachnospiraceae"(100);Oribacterium(85);
-0.06	82	14	Root(100);Bacteria(100);"Bacteroidetes"(100);"Bacteroidia"(100);"Bacteroidales"(100);"Prevotellaceae"(100);Prevotella(100);	Root(100);Bacteria(100);"Actinobacteria"(100);Actinobacteria(100);Actinomycetales(100);Actinomycetaceae(100);Actinomyces(100);	"Prevotellaceae"(100);Prevotella(100);	Actinomycetaceae(100);Actinomyces(100);
-0.06	71	19	Root(100);Bacteria(100);"Firmicutes"(100);"Clostridia"(100);Clostridiales(100);"Lachnospiraceae"(100);unclassified(100);	Root(100);Bacteria(100);"Proteobacteria"(100);Gammaproteobacteria(100);Pasteurellales(100);Pasteurellaceae(100);unclassified(100);	Clostridiales(100);"Lachnospiraceae"(100);	Pasteurellales(100);Pasteurellaceae(100);
-0.06	60	2	Root(100);Bacteria(100);"Firmicutes"(100);"Bacilli"(100);"Lactobacillales"(100);Streptococcaceae(100);Streptococcus(100);	Root(100);Bacteria(100);"Firmicutes"(100);"Bacilli"(100);"Lactobacillales"(100);Streptococcaceae(100);Streptococcus(100);	Streptococcaceae(100);Streptococcus(100);	Streptococcaceae(100);Streptococcus(100);
0.06	14	36	Root(100);Bacteria(100);"Actinobacteria"(100);Actinobacteria(100);Actinomycetales(100);Actinomycetaceae(100);Actinomyces(100);	Root(100);Bacteria(100);"Bacteroidetes"(100);Flavobacteria(100);"Flavobacteriales"(100);Flavobacteriaceae(100);Capnocytophaga(100);	Actinomycetaceae(100);Actinomyces(100);	Flavobacteriaceae(100);Capnocytophaga(100);
-0.06	6	52	Root(100);Bacteria(100);"Firmicutes"(100);"Bacilli"(100);"Lactobacillales"(100);Streptococcaceae(100);Streptococcus(100);	Root(100);Bacteria(100);"Bacteroidetes"(100);"Bacteroidia"(100);"Bacteroidales"(100);"Prevotellaceae"(100);Prevotella(100);	Streptococcaceae(100);Streptococcus(100);	"Prevotellaceae"(100);Prevotella(100);
0.06	86	56	Root(100);Bacteria(100);Cyanobacteria(100);Cyanobacteria(100);Chloroplast(100);Streptophyta(100);unclassified(100);	Root(100);Bacteria(100);"Fusobacteria"(100);"Fusobacteria"(100);"Fusobacteriales"(100);"Leptotrichiaceae"(100);Leptotrichia(100);	Chloroplast(100);Streptophyta(100);	"Leptotrichiaceae"(100);Leptotrichia(100);
-0.06	78	16	Root(100);Bacteria(100);"Fusobacteria"(100);"Fusobacteria"(100);"Fusobacteriales"(100);"Leptotrichiaceae"(100);Leptotrichia(100);	Root(100);Bacteria(100);"Proteobacteria"(100);Gammaproteobacteria(100);Pasteurellales(100);Pasteurellaceae(100);unclassified(100);	"Leptotrichiaceae"(100);Leptotrichia(100);	Pasteurellales(100);Pasteurellaceae(100);
0.06	24	17	Root(100);Bacteria(100);"Bacteroidetes"(100);Flavobacteria(100);"Flavobacteriales"(100);Flavobacteriaceae(100);Capnocytophaga(100);	Root(100);Bacteria(100);"Bacteroidetes"(100);"Bacteroidia"(100);"Bacteroidales"(100);Bacteroidaceae(100);Bacteroides(100);	Flavobacteriaceae(100);Capnocytophaga(100);	Bacteroidaceae(100);Bacteroides(100);
0.06	113	120	Root(100);Bacteria(100);"Bacteroidetes"(100);Flavobacteria(100);"Flavobacteriales"(100);Flavobacteriaceae(100);unclassified(100);	Root(100);Bacteria(100);"Bacteroidetes"(100);Flavobacteria(100);"Flavobacteriales"(100);Flavobacteriaceae(100);Capnocytophaga(100);	"Flavobacteriales"(100);Flavobacteriaceae(100);	Flavobacteriaceae(100);Capnocytophaga(100);
0.06	18	37	Root(100);Bacteria(100);"Actinobacteria"(100);Actinobacteria(100);Actinomycetales(100);Micrococcaceae(100);unclassified(97);	Root(100);Bacteria(100);"Firmicutes"(100);"Clostridia"(100);Clostridiales(100);"Lachnospiraceae"(100);unclassified(100);	Actinomycetales(100);Micrococcaceae(100);	Clostridiales(100);"Lachnospiraceae"(100);
-0.06	21	98	Root(100);Bacteria(100);"Proteobacteria"(100);Betaproteobacteria(100);Neisseriales(100);Neisseriaceae(100);Neisseria(69);	Root(100);Bacteria(100);"Proteobacteria"(100);Betaproteobacteria(100);Neisseriales(100);Neisseriaceae(100);Neisseria(99);	Neisseriaceae(100);Neisseria(69);	Neisseriaceae(100);Neisseria(99);
-0.06	71	32	Root(100);Bacteria(100);"Firmicutes"(100);"Clostridia"(100);Clostridiales(100);"Lachnospiraceae"(100);unclassified(100);	Root(100);Bacteria(100);"Actinobacteria"(100);Actinobacteria(100);Actinomycetales(100);Corynebacteriaceae(100);Corynebacterium(100);	Clostridiales(100);"Lachnospiraceae"(100);	Corynebacteriaceae(100);Corynebacterium(100);
0.06	33	32	Root(100);Bacteria(100);"Firmicutes"(100);"Clostridia"(100);Clostridiales(100);"Lachnospiraceae"(100);Oribacterium(85);	Root(100);Bacteria(100);"Actinobacteria"(100);Actinobacteria(100);Actinomycetales(100);Corynebacteriaceae(100);Corynebacterium(100);	"Lachnospiraceae"(100);Oribacterium(85);	Corynebacteriaceae(100);Corynebacterium(100);
-0.06	21	13	Root(100);Bacteria(100);"Proteobacteria"(100);Betaproteobacteria(100);Neisseriales(100);Neisseriaceae(100);Neisseria(69);	Root(100);Bacteria(100);"Firmicutes"(100);"Bacilli"(100);"Lactobacillales"(100);unclassified(98);unclassified(98);	Neisseriaceae(100);Neisseria(69);	"Bacilli"(100);"Lactobacillales"(100);
0.06	9	38	Root(100);Bacteria(100);"Fusobacteria"(100);"Fusobacteria"(100);"Fusobacteriales"(100);"Fusobacteriaceae"(100);Fusobacterium(100);	Root(100);Bacteria(100);"Bacteroidetes"(100);"Bacteroidia"(100);"Bacteroidales"(100);"Porphyromonadaceae"(100);Parabacteroides(69);	"Fusobacteriaceae"(100);Fusobacterium(100);	"Porphyromonadaceae"(100);Parabacteroides(69);
0.06	22	56	Root(100);Bacteria(100);"Proteobacteria"(100);Betaproteobacteria(100);Burkholderiales(100);unclassified(97);unclassified(97);	Root(100);Bacteria(100);"Fusobacteria"(100);"Fusobacteria"(100);"Fusobacteriales"(100);"Leptotrichiaceae"(100);Leptotrichia(100);	Betaproteobacteria(100);Burkholderiales(100);	"Leptotrichiaceae"(100);Leptotrichia(100);
-0.06	83	23	Root(100);Bacteria(100);"Bacteroidetes"(100);"Bacteroidia"(100);"Bacteroidales"(100);"Prevotellaceae"(100);Prevotella(100);	Root(100);Bacteria(100);"Actinobacteria"(100);Actinobacteria(100);Actinomycetales(100);Actinomycetaceae(100);Actinomyces(100);	"Prevotellaceae"(100);Prevotella(100);	Actinomycetaceae(100);Actinomyces(100);
-0.06	9	71	Root(100);Bacteria(100);"Fusobacteria"(100);"Fusobacteria"(100);"Fusobacteriales"(100);"Fusobacteriaceae"(100);Fusobacterium(100);	Root(100);Bacteria(100);"Firmicutes"(100);"Clostridia"(100);Clostridiales(100);"Lachnospiraceae"(100);unclassified(100);	"Fusobacteriaceae"(100);Fusobacterium(100);	Clostridiales(100);"Lachnospiraceae"(100);
0.06	24	52	Root(100);Bacteria(100);"Bacteroidetes"(100);Flavobacteria(100);"Flavobacteriales"(100);Flavobacteriaceae(100);Capnocytophaga(100);	Root(100);Bacteria(100);"Bacteroidetes"(100);"Bacteroidia"(100);"Bacteroidales"(100);"Prevotellaceae"(100);Prevotella(100);	Flavobacteriaceae(100);Capnocytophaga(100);	"Prevotellaceae"(100);Prevotella(100);
0.06	26	23	Root(100);Bacteria(100);"Bacteroidetes"(100);"Bacteroidia"(100);"Bacteroidales"(100);"Prevotellaceae"(100);Prevotella(100);	Root(100);Bacteria(100);"Actinobacteria"(100);Actinobacteria(100);Actinomycetales(100);Actinomycetaceae(100);Actinomyces(100);	"Prevotellaceae"(100);Prevotella(100);	Actinomycetaceae(100);Actinomyces(100);
0.06	8	76	Root(100);Bacteria(100);"Proteobacteria"(100);Betaproteobacteria(100);Neisseriales(100);Neisseriaceae(100);Neisseria(95);	Root(100);Bacteria(100);"Firmicutes"(100);"Bacilli"(100);"Lactobacillales"(100);"Aerococcaceae"(100);unclassified(99);	Neisseriaceae(100);Neisseria(95);	"Lactobacillales"(100);"Aerococcaceae"(100);
0.06	92	14	Root(100);Bacteria(100);"Bacteroidetes"(100);"Bacteroidia"(100);"Bacteroidales"(100);"Prevotellaceae"(100);Prevotella(100);	Root(100);Bacteria(100);"Actinobacteria"(100);Actinobacteria(100);Actinomycetales(100);Actinomycetaceae(100);Actinomyces(100);	"Prevotellaceae"(100);Prevotella(100);	Actinomycetaceae(100);Actinomyces(100);
0.06	25	48	Root(100);Bacteria(100);"Bacteroidetes"(97);"Bacteroidia"(59);"Bacteroidales"(59);unclassified(59);unclassified(59);	Root(100);Bacteria(100);"Firmicutes"(100);"Clostridia"(100);Clostridiales(100);Incertae_Sedis_XI(100);Parvimonas(100);	"Bacteroidia"(59);"Bacteroidales"(59);	Incertae_Sedis_XI(100);Parvimonas(100);
0.06	92	55	Root(100);Bacteria(100);"Bacteroidetes"(100);"Bacteroidia"(100);"Bacteroidales"(100);"Prevotellaceae"(100);Prevotella(100);	Root(100);Bacteria(100);"Bacteroidetes"(100);Flavobacteria(100);"Flavobacteriales"(100);Flavobacteriaceae(100);Capnocytophaga(100);	"Prevotellaceae"(100);Prevotella(100);	Flavobacteriaceae(100);Capnocytophaga(100);
-0.06	10	76	Root(100);Bacteria(100);"Bacteroidetes"(100);"Bacteroidia"(100);"Bacteroidales"(100);"Prevotellaceae"(100);Prevotella(100);	Root(100);Bacteria(100);"Firmicutes"(100);"Bacilli"(100);"Lactobacillales"(100);"Aerococcaceae"(100);unclassified(99);	"Prevotellaceae"(100);Prevotella(100);	"Lactobacillales"(100);"Aerococcaceae"(100);
0.06	13	32	Root(100);Bacteria(100);"Firmicutes"(100);"Bacilli"(100);"Lactobacillales"(100);unclassified(98);unclassified(98);	Root(100);Bacteria(100);"Actinobacteria"(100);Actinobacteria(100);Actinomycetales(100);Corynebacteriaceae(100);Corynebacterium(100);	"Bacilli"(100);"Lactobacillales"(100);	Corynebacteriaceae(100);Corynebacterium(100);
-0.06	6	48	Root(100);Bacteria(100);"Firmicutes"(100);"Bacilli"(100);"Lactobacillales"(100);Streptococcaceae(100);Streptococcus(100);	Root(100);Bacteria(100);"Firmicutes"(100);"Clostridia"(100);Clostridiales(100);Incertae_Sedis_XI(100);Parvimonas(100);	Streptococcaceae(100);Streptococcus(100);	Incertae_Sedis_XI(100);Parvimonas(100);
-0.06	25	17	Root(100);Bacteria(100);"Bacteroidetes"(97);"Bacteroidia"(59);"Bacteroidales"(59);unclassified(59);unclassified(59);	Root(100);Bacteria(100);"Bacteroidetes"(100);"Bacteroidia"(100);"Bacteroidales"(100);Bacteroidaceae(100);Bacteroides(100);	"Bacteroidia"(59);"Bacteroidales"(59);	Bacteroidaceae(100);Bacteroides(100);
0.06	51	99	Root(100);Bacteria(100);"Actinobacteria"(100);Actinobacteria(100);Coriobacteriales(100);Coriobacteriaceae(100);Atopobium(100);	Root(100);Bacteria(100);"Proteobacteria"(100);Betaproteobacteria(100);Neisseriales(100);Neisseriaceae(100);unclassified(79);	Coriobacteriaceae(100);Atopobium(100);	Neisseriales(100);Neisseriaceae(100);
-0.06	132	16	Root(100);Bacteria(100);"Bacteroidetes"(100);Flavobacteria(100);"Flavobacteriales"(100);Flavobacteriaceae(100);unclassified(100);	Root(100);Bacteria(100);"Proteobacteria"(100);Gammaproteobacteria(100);Pasteurellales(100);Pasteurellaceae(100);unclassified(100);	"Flavobacteriales"(100);Flavobacteriaceae(100);	Pasteurellales(100);Pasteurellaceae(100);
-0.06	22	13	Root(100);Bacteria(100);"Proteobacteria"(100);Betaproteobacteria(100);Burkholderiales(100);unclassified(97);unclassified(97);	Root(100);Bacteria(100);"Firmicutes"(100);"Bacilli"(100);"Lactobacillales"(100);unclassified(98);unclassified(98);	Betaproteobacteria(100);Burkholderiales(100);	"Bacilli"(100);"Lactobacillales"(100);
0.06	82	19	Root(100);Bacteria(100);"Bacteroidetes"(100);"Bacteroidia"(100);"Bacteroidales"(100);"Prevotellaceae"(100);Prevotella(100);	Root(100);Bacteria(100);"Proteobacteria"(100);Gammaproteobacteria(100);Pasteurellales(100);Pasteurellaceae(100);unclassified(100);	"Prevotellaceae"(100);Prevotella(100);	Pasteurellales(100);Pasteurellaceae(100);
-0.06	74	14	Root(100);Bacteria(100);"Bacteroidetes"(100);"Bacteroidia"(100);"Bacteroidales"(100);"Prevotellaceae"(100);Prevotella(100);	Root(100);Bacteria(100);"Actinobacteria"(100);Actinobacteria(100);Actinomycetales(100);Actinomycetaceae(100);Actinomyces(100);	"Prevotellaceae"(100);Prevotella(100);	Actinomycetaceae(100);Actinomyces(100);
-0.06	28	79	Root(100);Bacteria(100);"Proteobacteria"(100);Epsilonproteobacteria(100);Campylobacterales(100);Campylobacteraceae(100);Campylobacter(100);	Root(100);Bacteria(100);"Actinobacteria"(100);Actinobacteria(100);Actinomycetales(100);unclassified(100);unclassified(100);	Campylobacteraceae(100);Campylobacter(100);	Actinobacteria(100);Actinomycetales(100);
0.06	86	7	Root(100);Bacteria(100);Cyanobacteria(100);Cyanobacteria(100);Chloroplast(100);Streptophyta(100);unclassified(100);	Root(100);Bacteria(100);"Bacteroidetes"(100);"Bacteroidia"(100);"Bacteroidales"(100);"Porphyromonadaceae"(100);Porphyromonas(100);	Chloroplast(100);Streptophyta(100);	"Porphyromonadaceae"(100);Porphyromonas(100);
-0.06	132	68	Root(100);Bacteria(100);"Bacteroidetes"(100);Flavobacteria(100);"Flavobacteriales"(100);Flavobacteriaceae(100);unclassified(100);	Root(100);Bacteria(100);"Firmicutes"(100);"Clostridia"(100);Clostridiales(100);"Lachnospiraceae"(100);Catonella(100);	"Flavobacteriales"(100);Flavobacteriaceae(100);	"Lachnospiraceae"(100);Catonella(100);
-0.06	132	113	Root(100);Bacteria(100);"Bacteroidetes"(100);Flavobacteria(100);"Flavobacteriales"(100);Flavobacteriaceae(100);unclassified(100);	Root(100);Bacteria(100);"Bacteroidetes"(100);Flavobacteria(100);"Flavobacteriales"(100);Flavobacteriaceae(100);unclassified(100);	"Flavobacteriales"(100);Flavobacteriaceae(100);	"Flavobacteriales"(100);Flavobacteriaceae(100);
0.06	8	19	Root(100);Bacteria(100);"Proteobacteria"(100);Betaproteobacteria(100);Neisseriales(100);Neisseriaceae(100);Neisseria(95);	Root(100);Bacteria(100);"Proteobacteria"(100);Gammaproteobacteria(100);Pasteurellales(100);Pasteurellaceae(100);unclassified(100);	Neisseriaceae(100);Neisseria(95);	Pasteurellales(100);Pasteurellaceae(100);
-0.06	24	99	Root(100);Bacteria(100);"Bacteroidetes"(100);Flavobacteria(100);"Flavobacteriales"(100);Flavobacteriaceae(100);Capnocytophaga(100);	Root(100);Bacteria(100);"Proteobacteria"(100);Betaproteobacteria(100);Neisseriales(100);Neisseriaceae(100);unclassified(79);	Flavobacteriaceae(100);Capnocytophaga(100);	Neisseriales(100);Neisseriaceae(100);
0.06	19	18	Root(100);Bacteria(100);"Proteobacteria"(100);Gammaproteobacteria(100);Pasteurellales(100);Pasteurellaceae(100);unclassified(100);	Root(100);Bacteria(100);"Actinobacteria"(100);Actinobacteria(100);Actinomycetales(100);Micrococcaceae(100);unclassified(97);	Pasteurellales(100);Pasteurellaceae(100);	Actinomycetales(100);Micrococcaceae(100);
0.06	132	36	Root(100);Bacteria(100);"Bacteroidetes"(100);Flavobacteria(100);"Flavobacteriales"(100);Flavobacteriaceae(100);unclassified(100);	Root(100);Bacteria(100);"Bacteroidetes"(100);Flavobacteria(100);"Flavobacteriales"(100);Flavobacteriaceae(100);Capnocytophaga(100);	"Flavobacteriales"(100);Flavobacteriaceae(100);	Flavobacteriaceae(100);Capnocytophaga(100);
-0.06	28	6	Root(100);Bacteria(100);"Proteobacteria"(100);Epsilonproteobacteria(100);Campylobacterales(100);Campylobacteraceae(100);Campylobacter(100);	Root(100);Bacteria(100);"Firmicutes"(100);"Bacilli"(100);"Lactobacillales"(100);Streptococcaceae(100);Streptococcus(100);	Campylobacteraceae(100);Campylobacter(100);	Streptococcaceae(100);Streptococcus(100);
0.06	20	98	Root(100);Bacteria(100);"Fusobacteria"(100);"Fusobacteria"(100);"Fusobacteriales"(100);"Leptotrichiaceae"(100);Leptotrichia(100);	Root(100);Bacteria(100);"Proteobacteria"(100);Betaproteobacteria(100);Neisseriales(100);Neisseriaceae(100);Neisseria(99);	"Leptotrichiaceae"(100);Leptotrichia(100);	Neisseriaceae(100);Neisseria(99);
-0.06	113	22	Root(100);Bacteria(100);"Bacteroidetes"(100);Flavobacteria(100);"Flavobacteriales"(100);Flavobacteriaceae(100);unclassified(100);	Root(100);Bacteria(100);"Proteobacteria"(100);Betaproteobacteria(100);Burkholderiales(100);unclassified(97);unclassified(97);	"Flavobacteriales"(100);Flavobacteriaceae(100);	Betaproteobacteria(100);Burkholderiales(100);
-0.06	25	9	Root(100);Bacteria(100);"Bacteroidetes"(97);"Bacteroidia"(59);"Bacteroidales"(59);unclassified(59);unclassified(59);	Root(100);Bacteria(100);"Fusobacteria"(100);"Fusobacteria"(100);"Fusobacteriales"(100);"Fusobacteriaceae"(100);Fusobacterium(100);	"Bacteroidia"(59);"Bacteroidales"(59);	"Fusobacteriaceae"(100);Fusobacterium(100);
-0.06	23	15	Root(100);Bacteria(100);"Actinobacteria"(100);Actinobacteria(100);Actinomycetales(100);Actinomycetaceae(100);Actinomyces(100);	Root(100);Bacteria(100);"Actinobacteria"(100);Actinobacteria(100);Actinomycetales(100);Corynebacteriaceae(93);Corynebacterium(93);	Actinomycetaceae(100);Actinomyces(100);	Corynebacteriaceae(93);Corynebacterium(93);
0.06	28	120	Root(100);Bacteria(100);"Proteobacteria"(100);Epsilonproteobacteria(100);Campylobacterales(100);Campylobacteraceae(100);Campylobacter(100);	Root(100);Bacteria(100);"Bacteroidetes"(100);Flavobacteria(100);"Flavobacteriales"(100);Flavobacteriaceae(100);Capnocytophaga(100);	Campylobacteraceae(100);Campylobacter(100);	Flavobacteriaceae(100);Capnocytophaga(100);
-0.06	11	19	Root(100);Bacteria(100);"Firmicutes"(100);"Bacilli"(100);Bacillales(100);"Staphylococcaceae"(100);Gemella(100);	Root(100);Bacteria(100);"Proteobacteria"(100);Gammaproteobacteria(100);Pasteurellales(100);Pasteurellaceae(100);unclassified(100);	"Staphylococcaceae"(100);Gemella(100);	Pasteurellales(100);Pasteurellaceae(100);
0.06	22	10	Root(100);Bacteria(100);"Proteobacteria"(100);Betaproteobacteria(100);Burkholderiales(100);unclassified(97);unclassified(97);	Root(100);Bacteria(100);"Bacteroidetes"(100);"Bacteroidia"(100);"Bacteroidales"(100);"Prevotellaceae"(100);Prevotella(100);	Betaproteobacteria(100);Burkholderiales(100);	"Prevotellaceae"(100);Prevotella(100);
-0.06	92	19	Root(100);Bacteria(100);"Bacteroidetes"(100);"Bacteroidia"(100);"Bacteroidales"(100);"Prevotellaceae"(100);Prevotella(100);	Root(100);Bacteria(100);"Proteobacteria"(100);Gammaproteobacteria(100);Pasteurellales(100);Pasteurellaceae(100);unclassified(100);	"Prevotellaceae"(100);Prevotella(100);	Pasteurellales(100);Pasteurellaceae(100);
-0.05	28	11	Root(100);Bacteria(100);"Proteobacteria"(100);Epsilonproteobacteria(100);Campylobacterales(100);Campylobacteraceae(100);Campylobacter(100);	Root(100);Bacteria(100);"Firmicutes"(100);"Bacilli"(100);Bacillales(100);"Staphylococcaceae"(100);Gemella(100);	Campylobacteraceae(100);Campylobacter(100);	"Staphylococcaceae"(100);Gemella(100);
-0.05	132	48	Root(100);Bacteria(100);"Bacteroidetes"(100);Flavobacteria(100);"Flavobacteriales"(100);Flavobacteriaceae(100);unclassified(100);	Root(100);Bacteria(100);"Firmicutes"(100);"Clostridia"(100);Clostridiales(100);Incertae_Sedis_XI(100);Parvimonas(100);	"Flavobacteriales"(100);Flavobacteriaceae(100);	Incertae_Sedis_XI(100);Parvimonas(100);
0.05	124	48	Root(100);Bacteria(100);"Bacteroidetes"(100);"Bacteroidia"(100);"Bacteroidales"(100);"Prevotellaceae"(100);Prevotella(100);	Root(100);Bacteria(100);"Firmicutes"(100);"Clostridia"(100);Clostridiales(100);Incertae_Sedis_XI(100);Parvimonas(100);	"Prevotellaceae"(100);Prevotella(100);	Incertae_Sedis_XI(100);Parvimonas(100);
-0.05	72	11	Root(100);Bacteria(100);"Firmicutes"(100);"Clostridia"(100);Clostridiales(100);Clostridiaceae(100);Clostridium(97);	Root(100);Bacteria(100);"Firmicutes"(100);"Bacilli"(100);Bacillales(100);"Staphylococcaceae"(100);Gemella(100);	Clostridiaceae(100);Clostridium(97);	"Staphylococcaceae"(100);Gemella(100);
-0.05	50	7	Root(100);Bacteria(100);"Firmicutes"(100);"Clostridia"(100);Clostridiales(100);"Lachnospiraceae"(100);unclassified(100);	Root(100);Bacteria(100);"Bacteroidetes"(100);"Bacteroidia"(100);"Bacteroidales"(100);"Porphyromonadaceae"(100);Porphyromonas(100);	Clostridiales(100);"Lachnospiraceae"(100);	"Porphyromonadaceae"(100);Porphyromonas(100);
0.05	11	33	Root(100);Bacteria(100);"Firmicutes"(100);"Bacilli"(100);Bacillales(100);"Staphylococcaceae"(100);Gemella(100);	Root(100);Bacteria(100);"Firmicutes"(100);"Clostridia"(100);Clostridiales(100);"Lachnospiraceae"(100);Oribacterium(85);	"Staphylococcaceae"(100);Gemella(100);	"Lachnospiraceae"(100);Oribacterium(85);
0.05	50	38	Root(100);Bacteria(100);"Firmicutes"(100);"Clostridia"(100);Clostridiales(100);"Lachnospiraceae"(100);unclassified(100);	Root(100);Bacteria(100);"Bacteroidetes"(100);"Bacteroidia"(100);"Bacteroidales"(100);"Porphyromonadaceae"(100);Parabacteroides(69);	Clostridiales(100);"Lachnospiraceae"(100);	"Porphyromonadaceae"(100);Parabacteroides(69);
-0.05	50	16	Root(100);Bacteria(100);"Firmicutes"(100);"Clostridia"(100);Clostridiales(100);"Lachnospiraceae"(100);unclassified(100);	Root(100);Bacteria(100);"Proteobacteria"(100);Gammaproteobacteria(100);Pasteurellales(100);Pasteurellaceae(100);unclassified(100);	Clostridiales(100);"Lachnospiraceae"(100);	Pasteurellales(100);Pasteurellaceae(100);
-0.05	8	56	Root(100);Bacteria(100);"Proteobacteria"(100);Betaproteobacteria(100);Neisseriales(100);Neisseriaceae(100);Neisseria(95);	Root(100);Bacteria(100);"Fusobacteria"(100);"Fusobacteria"(100);"Fusobacteriales"(100);"Leptotrichiaceae"(100);Leptotrichia(100);	Neisseriaceae(100);Neisseria(95);	"Leptotrichiaceae"(100);Leptotrichia(100);
-0.05	124	15	Root(100);Bacteria(100);"Bacteroidetes"(100);"Bacteroidia"(100);"Bacteroidales"(100);"Prevotellaceae"(100);Prevotella(100);	Root(100);Bacteria(100);"Actinobacteria"(100);Actinobacteria(100);Actinomycetales(100);Corynebacteriaceae(93);Corynebacterium(93);	"Prevotellaceae"(100);Prevotella(100);	Corynebacteriaceae(93);Corynebacterium(93);
0.05	25	11	Root(100);Bacteria(100);"Bacteroidetes"(97);"Bacteroidia"(59);"Bacteroidales"(59);unclassified(59);unclassified(59);	Root(100);Bacteria(100);"Firmicutes"(100);"Bacilli"(100);Bacillales(100);"Staphylococcaceae"(100);Gemella(100);	"Bacteroidia"(59);"Bacteroidales"(59);	"Staphylococcaceae"(100);Gemella(100);
-0.05	26	10	Root(100);Bacteria(100);"Bacteroidetes"(100);"Bacteroidia"(100);"Bacteroidales"(100);"Prevotellaceae"(100);Prevotella(100);	Root(100);Bacteria(100);"Bacteroidetes"(100);"Bacteroidia"(100);"Bacteroidales"(100);"Prevotellaceae"(100);Prevotella(100);	"Prevotellaceae"(100);Prevotella(100);	"Prevotellaceae"(100);Prevotella(100);
-0.05	52	61	Root(100);Bacteria(100);"Bacteroidetes"(100);"Bacteroidia"(100);"Bacteroidales"(100);"Prevotellaceae"(100);Prevotella(100);	Root(100);Bacteria(100);"Actinobacteria"(100);Actinobacteria(100);Actinomycetales(100);Actinomycetaceae(100);Actinomyces(100);	"Prevotellaceae"(100);Prevotella(100);	Actinomycetaceae(100);Actinomyces(100);
-0.05	71	56	Root(100);Bacteria(100);"Firmicutes"(100);"Clostridia"(100);Clostridiales(100);"Lachnospiraceae"(100);unclassified(100);	Root(100);Bacteria(100);"Fusobacteria"(100);"Fusobacteria"(100);"Fusobacteriales"(100);"Leptotrichiaceae"(100);Leptotrichia(100);	Clostridiales(100);"Lachnospiraceae"(100);	"Leptotrichiaceae"(100);Leptotrichia(100);
0.05	113	39	Root(100);Bacteria(100);"Bacteroidetes"(100);Flavobacteria(100);"Flavobacteriales"(100);Flavobacteriaceae(100);unclassified(100);	Root(100);Bacteria(100);"Bacteroidetes"(100);"Bacteroidia"(100);"Bacteroidales"(100);"Prevotellaceae"(100);Prevotella(100);	"Flavobacteriales"(100);Flavobacteriaceae(100);	"Prevotellaceae"(100);Prevotella(100);
-0.05	79	52	Root(100);Bacteria(100);"Actinobacteria"(100);Actinobacteria(100);Actinomycetales(100);unclassified(100);unclassified(100);	Root(100);Bacteria(100);"Bacteroidetes"(100);"Bacteroidia"(100);"Bacteroidales"(100);"Prevotellaceae"(100);Prevotella(100);	Actinobacteria(100);Actinomycetales(100);	"Prevotellaceae"(100);Prevotella(100);
-0.05	2	78	Root(100);Bacteria(100);"Firmicutes"(100);"Bacilli"(100);"Lactobacillales"(100);Streptococcaceae(100);Streptococcus(100);	Root(100);Bacteria(100);"Fusobacteria"(100);"Fusobacteria"(100);"Fusobacteriales"(100);"Leptotrichiaceae"(100);Leptotrichia(100);	Streptococcaceae(100);Streptococcus(100);	"Leptotrichiaceae"(100);Leptotrichia(100);
-0.05	83	15	Root(100);Bacteria(100);"Bacteroidetes"(100);"Bacteroidia"(100);"Bacteroidales"(100);"Prevotellaceae"(100);Prevotella(100);	Root(100);Bacteria(100);"Actinobacteria"(100);Actinobacteria(100);Actinomycetales(100);Corynebacteriaceae(93);Corynebacterium(93);	"Prevotellaceae"(100);Prevotella(100);	Corynebacteriaceae(93);Corynebacterium(93);
-0.05	24	32	Root(100);Bacteria(100);"Bacteroidetes"(100);Flavobacteria(100);"Flavobacteriales"(100);Flavobacteriaceae(100);Capnocytophaga(100);	Root(100);Bacteria(100);"Actinobacteria"(100);Actinobacteria(100);Actinomycetales(100);Corynebacteriaceae(100);Corynebacterium(100);	Flavobacteriaceae(100);Capnocytophaga(100);	Corynebacteriaceae(100);Corynebacterium(100);
-0.05	23	35	Root(100);Bacteria(100);"Actinobacteria"(100);Actinobacteria(100);Actinomycetales(100);Actinomycetaceae(100);Actinomyces(100);	Root(100);Bacteria(100);"Fusobacteria"(100);"Fusobacteria"(100);"Fusobacteriales"(100);"Leptotrichiaceae"(100);Leptotrichia(100);	Actinomycetaceae(100);Actinomyces(100);	"Leptotrichiaceae"(100);Leptotrichia(100);
-0.05	87	71	Root(100);Bacteria(100);"Bacteroidetes"(100);Flavobacteria(100);"Flavobacteriales"(100);Flavobacteriaceae(100);Capnocytophaga(100);	Root(100);Bacteria(100);"Firmicutes"(100);"Clostridia"(100);Clostridiales(100);"Lachnospiraceae"(100);unclassified(100);	Flavobacteriaceae(100);Capnocytophaga(100);	Clostridiales(100);"Lachnospiraceae"(100);
-0.05	86	14	Root(100);Bacteria(100);Cyanobacteria(100);Cyanobacteria(100);Chloroplast(100);Streptophyta(100);unclassified(100);	Root(100);Bacteria(100);"Actinobacteria"(100);Actinobacteria(100);Actinomycetales(100);Actinomycetaceae(100);Actinomyces(100);	Chloroplast(100);Streptophyta(100);	Actinomycetaceae(100);Actinomyces(100);
-0.05	15	16	Root(100);Bacteria(100);"Actinobacteria"(100);Actinobacteria(100);Actinomycetales(100);Corynebacteriaceae(93);Corynebacterium(93);	Root(100);Bacteria(100);"Proteobacteria"(100);Gammaproteobacteria(100);Pasteurellales(100);Pasteurellaceae(100);unclassified(100);	Corynebacteriaceae(93);Corynebacterium(93);	Pasteurellales(100);Pasteurellaceae(100);
0.05	87	4	Root(100);Bacteria(100);"Bacteroidetes"(100);Flavobacteria(100);"Flavobacteriales"(100);Flavobacteriaceae(100);Capnocytophaga(100);	Root(100);Bacteria(100);"Firmicutes"(100);"Clostridia"(100);Clostridiales(100);Veillonellaceae(100);Veillonella(95);	Flavobacteriaceae(100);Capnocytophaga(100);	Veillonellaceae(100);Veillonella(95);
0.05	22	17	Root(100);Bacteria(100);"Proteobacteria"(100);Betaproteobacteria(100);Burkholderiales(100);unclassified(97);unclassified(97);	Root(100);Bacteria(100);"Bacteroidetes"(100);"Bacteroidia"(100);"Bacteroidales"(100);Bacteroidaceae(100);Bacteroides(100);	Betaproteobacteria(100);Burkholderiales(100);	Bacteroidaceae(100);Bacteroides(100);
-0.05	28	92	Root(100);Bacteria(100);"Proteobacteria"(100);Epsilonproteobacteria(100);Campylobacterales(100);Campylobacteraceae(100);Campylobacter(100);	Root(100);Bacteria(100);"Bacteroidetes"(100);"Bacteroidia"(100);"Bacteroidales"(100);"Prevotellaceae"(100);Prevotella(100);	Campylobacteraceae(100);Campylobacter(100);	"Prevotellaceae"(100);Prevotella(100);
-0.05	7	10	Root(100);Bacteria(100);"Bacteroidetes"(100);"Bacteroidia"(100);"Bacteroidales"(100);"Porphyromonadaceae"(100);Porphyromonas(100);	Root(100);Bacteria(100);"Bacteroidetes"(100);"Bacteroidia"(100);"Bacteroidales"(100);"Prevotellaceae"(100);Prevotella(100);	"Porphyromonadaceae"(100);Porphyromonas(100);	"Prevotellaceae"(100);Prevotella(100);
-0.05	82	26	Root(100);Bacteria(100);"Bacteroidetes"(100);"Bacteroidia"(100);"Bacteroidales"(100);"Prevotellaceae"(100);Prevotella(100);	Root(100);Bacteria(100);"Bacteroidetes"(100);"Bacteroidia"(100);"Bacteroidales"(100);"Prevotellaceae"(100);Prevotella(100);	"Prevotellaceae"(100);Prevotella(100);	"Prevotellaceae"(100);Prevotella(100);
0.05	8	14	Root(100);Bacteria(100);"Proteobacteria"(100);Betaproteobacteria(100);Neisseriales(100);Neisseriaceae(100);Neisseria(95);	Root(100);Bacteria(100);"Actinobacteria"(100);Actinobacteria(100);Actinomycetales(100);Actinomycetaceae(100);Actinomyces(100);	Neisseriaceae(100);Neisseria(95);	Actinomycetaceae(100);Actinomyces(100);
-0.05	56	37	Root(100);Bacteria(100);"Fusobacteria"(100);"Fusobacteria"(100);"Fusobacteriales"(100);"Leptotrichiaceae"(100);Leptotrichia(100);	Root(100);Bacteria(100);"Firmicutes"(100);"Clostridia"(100);Clostridiales(100);"Lachnospiraceae"(100);unclassified(100);	"Leptotrichiaceae"(100);Leptotrichia(100);	Clostridiales(100);"Lachnospiraceae"(100);
-0.05	24	38	Root(100);Bacteria(100);"Bacteroidetes"(100);Flavobacteria(100);"Flavobacteriales"(100);Flavobacteriaceae(100);Capnocytophaga(100);	Root(100);Bacteria(100);"Bacteroidetes"(100);"Bacteroidia"(100);"Bacteroidales"(100);"Porphyromonadaceae"(100);Parabacteroides(69);	Flavobacteriaceae(100);Capnocytophaga(100);	"Porphyromonadaceae"(100);Parabacteroides(69);
0.05	29	16	Root(100);Bacteria(100);"Firmicutes"(100);"Clostridia"(100);Clostridiales(100);Veillonellaceae(100);Selenomonas(95);	Root(100);Bacteria(100);"Proteobacteria"(100);Gammaproteobacteria(100);Pasteurellales(100);Pasteurellaceae(100);unclassified(100);	Veillonellaceae(100);Selenomonas(95);	Pasteurellales(100);Pasteurellaceae(100);
-0.05	72	16	Root(100);Bacteria(100);"Firmicutes"(100);"Clostridia"(100);Clostridiales(100);Clostridiaceae(100);Clostridium(97);	Root(100);Bacteria(100);"Proteobacteria"(100);Gammaproteobacteria(100);Pasteurellales(100);Pasteurellaceae(100);unclassified(100);	Clostridiaceae(100);Clostridium(97);	Pasteurellales(100);Pasteurellaceae(100);
-0.05	9	19	Root(100);Bacteria(100);"Fusobacteria"(100);"Fusobacteria"(100);"Fusobacteriales"(100);"Fusobacteriaceae"(100);Fusobacterium(100);	Root(100);Bacteria(100);"Proteobacteria"(100);Gammaproteobacteria(100);Pasteurellales(100);Pasteurellaceae(100);unclassified(100);	"Fusobacteriaceae"(100);Fusobacterium(100);	Pasteurellales(100);Pasteurellaceae(100);
-0.05	98	71	Root(100);Bacteria(100);"Proteobacteria"(100);Betaproteobacteria(100);Neisseriales(100);Neisseriaceae(100);Neisseria(99);	Root(100);Bacteria(100);"Firmicutes"(100);"Clostridia"(100);Clostridiales(100);"Lachnospiraceae"(100);unclassified(100);	Neisseriaceae(100);Neisseria(99);	Clostridiales(100);"Lachnospiraceae"(100);
0.05	82	52	Root(100);Bacteria(100);"Bacteroidetes"(100);"Bacteroidia"(100);"Bacteroidales"(100);"Prevotellaceae"(100);Prevotella(100);	Root(100);Bacteria(100);"Bacteroidetes"(100);"Bacteroidia"(100);"Bacteroidales"(100);"Prevotellaceae"(100);Prevotella(100);	"Prevotellaceae"(100);Prevotella(100);	"Prevotellaceae"(100);Prevotella(100);
-0.05	67	35	Root(100);Bacteria(100);"Bacteroidetes"(100);"Bacteroidia"(100);"Bacteroidales"(100);"Prevotellaceae"(100);Prevotella(100);	Root(100);Bacteria(100);"Fusobacteria"(100);"Fusobacteria"(100);"Fusobacteriales"(100);"Leptotrichiaceae"(100);Leptotrichia(100);	"Prevotellaceae"(100);Prevotella(100);	"Leptotrichiaceae"(100);Leptotrichia(100);
-0.05	56	99	Root(100);Bacteria(100);"Fusobacteria"(100);"Fusobacteria"(100);"Fusobacteriales"(100);"Leptotrichiaceae"(100);Leptotrichia(100);	Root(100);Bacteria(100);"Proteobacteria"(100);Betaproteobacteria(100);Neisseriales(100);Neisseriaceae(100);unclassified(79);	"Leptotrichiaceae"(100);Leptotrichia(100);	Neisseriales(100);Neisseriaceae(100);
0.05	86	124	Root(100);Bacteria(100);Cyanobacteria(100);Cyanobacteria(100);Chloroplast(100);Streptophyta(100);unclassified(100);	Root(100);Bacteria(100);"Bacteroidetes"(100);"Bacteroidia"(100);"Bacteroidales"(100);"Prevotellaceae"(100);Prevotella(100);	Chloroplast(100);Streptophyta(100);	"Prevotellaceae"(100);Prevotella(100);
0.05	20	7	Root(100);Bacteria(100);"Fusobacteria"(100);"Fusobacteria"(100);"Fusobacteriales"(100);"Leptotrichiaceae"(100);Leptotrichia(100);	Root(100);Bacteria(100);"Bacteroidetes"(100);"Bacteroidia"(100);"Bacteroidales"(100);"Porphyromonadaceae"(100);Porphyromonas(100);	"Leptotrichiaceae"(100);Leptotrichia(100);	"Porphyromonadaceae"(100);Porphyromonas(100);
-0.05	67	15	Root(100);Bacteria(100);"Bacteroidetes"(100);"Bacteroidia"(100);"Bacteroidales"(100);"Prevotellaceae"(100);Prevotella(100);	Root(100);Bacteria(100);"Actinobacteria"(100);Actinobacteria(100);Actinomycetales(100);Corynebacteriaceae(93);Corynebacterium(93);	"Prevotellaceae"(100);Prevotella(100);	Corynebacteriaceae(93);Corynebacterium(93);
-0.05	18	32	Root(100);Bacteria(100);"Actinobacteria"(100);Actinobacteria(100);Actinomycetales(100);Micrococcaceae(100);unclassified(97);	Root(100);Bacteria(100);"Actinobacteria"(100);Actinobacteria(100);Actinomycetales(100);Corynebacteriaceae(100);Corynebacterium(100);	Actinomycetales(100);Micrococcaceae(100);	Corynebacteriaceae(100);Corynebacterium(100);
0.05	8	120	Root(100);Bacteria(100);"Proteobacteria"(100);Betaproteobacteria(100);Neisseriales(100);Neisseriaceae(100);Neisseria(95);	Root(100);Bacteria(100);"Bacteroidetes"(100);Flavobacteria(100);"Flavobacteriales"(100);Flavobacteriaceae(100);Capnocytophaga(100);	Neisseriaceae(100);Neisseria(95);	Flavobacteriaceae(100);Capnocytophaga(100);
-0.05	78	52	Root(100);Bacteria(100);"Fusobacteria"(100);"Fusobacteria"(100);"Fusobacteriales"(100);"Leptotrichiaceae"(100);Leptotrichia(100);	Root(100);Bacteria(100);"Bacteroidetes"(100);"Bacteroidia"(100);"Bacteroidales"(100);"Prevotellaceae"(100);Prevotella(100);	"Leptotrichiaceae"(100);Leptotrichia(100);	"Prevotellaceae"(100);Prevotella(100);
-0.05	132	83	Root(100);Bacteria(100);"Bacteroidetes"(100);Flavobacteria(100);"Flavobacteriales"(100);Flavobacteriaceae(100);unclassified(100);	Root(100);Bacteria(100);"Bacteroidetes"(100);"Bacteroidia"(100);"Bacteroidales"(100);"Prevotellaceae"(100);Prevotella(100);	"Flavobacteriales"(100);Flavobacteriaceae(100);	"Prevotellaceae"(100);Prevotella(100);
-0.05	28	98	Root(100);Bacteria(100);"Proteobacteria"(100);Epsilonproteobacteria(100);Campylobacterales(100);Campylobacteraceae(100);Campylobacter(100);	Root(100);Bacteria(100);"Proteobacteria"(100);Betaproteobacteria(100);Neisseriales(100);Neisseriaceae(100);Neisseria(99);	Campylobacteraceae(100);Campylobacter(100);	Neisseriaceae(100);Neisseria(99);
0.05	26	19	Root(100);Bacteria(100);"Bacteroidetes"(100);"Bacteroidia"(100);"Bacteroidales"(100);"Prevotellaceae"(100);Prevotella(100);	Root(100);Bacteria(100);"Proteobacteria"(100);Gammaproteobacteria(100);Pasteurellales(100);Pasteurellaceae(100);unclassified(100);	"Prevotellaceae"(100);Prevotella(100);	Pasteurellales(100);Pasteurellaceae(100);
0.05	35	52	Root(100);Bacteria(100);"Fusobacteria"(100);"Fusobacteria"(100);"Fusobacteriales"(100);"Leptotrichiaceae"(100);Leptotrichia(100);	Root(100);Bacteria(100);"Bacteroidetes"(100);"Bacteroidia"(100);"Bacteroidales"(100);"Prevotellaceae"(100);Prevotella(100);	"Leptotrichiaceae"(100);Leptotrichia(100);	"Prevotellaceae"(100);Prevotella(100);
-0.05	87	23	Root(100);Bacteria(100);"Bacteroidetes"(100);Flavobacteria(100);"Flavobacteriales"(100);Flavobacteriaceae(100);Capnocytophaga(100);	Root(100);Bacteria(100);"Actinobacteria"(100);Actinobacteria(100);Actinomycetales(100);Actinomycetaceae(100);Actinomyces(100);	Flavobacteriaceae(100);Capnocytophaga(100);	Actinomycetaceae(100);Actinomyces(100);
0.05	56	36	Root(100);Bacteria(100);"Fusobacteria"(100);"Fusobacteria"(100);"Fusobacteriales"(100);"Leptotrichiaceae"(100);Leptotrichia(100);	Root(100);Bacteria(100);"Bacteroidetes"(100);Flavobacteria(100);"Flavobacteriales"(100);Flavobacteriaceae(100);Capnocytophaga(100);	"Leptotrichiaceae"(100);Leptotrichia(100);	Flavobacteriaceae(100);Capnocytophaga(100);
-0.05	21	39	Root(100);Bacteria(100);"Proteobacteria"(100);Betaproteobacteria(100);Neisseriales(100);Neisseriaceae(100);Neisseria(69);	Root(100);Bacteria(100);"Bacteroidetes"(100);"Bacteroidia"(100);"Bacteroidales"(100);"Prevotellaceae"(100);Prevotella(100);	Neisseriaceae(100);Neisseria(69);	"Prevotellaceae"(100);Prevotella(100);
-0.05	21	61	Root(100);Bacteria(100);"Proteobacteria"(100);Betaproteobacteria(100);Neisseriales(100);Neisseriaceae(100);Neisseria(69);	Root(100);Bacteria(100);"Actinobacteria"(100);Actinobacteria(100);Actinomycetales(100);Actinomycetaceae(100);Actinomyces(100);	Neisseriaceae(100);Neisseria(69);	Actinomycetaceae(100);Actinomyces(100);
-0.05	68	13	Root(100);Bacteria(100);"Firmicutes"(100);"Clostridia"(100);Clostridiales(100);"Lachnospiraceae"(100);Catonella(100);	Root(100);Bacteria(100);"Firmicutes"(100);"Bacilli"(100);"Lactobacillales"(100);unclassified(98);unclassified(98);	"Lachnospiraceae"(100);Catonella(100);	"Bacilli"(100);"Lactobacillales"(100);
-0.05	68	37	Root(100);Bacteria(100);"Firmicutes"(100);"Clostridia"(100);Clostridiales(100);"Lachnospiraceae"(100);Catonella(100);	Root(100);Bacteria(100);"Firmicutes"(100);"Clostridia"(100);Clostridiales(100);"Lachnospiraceae"(100);unclassified(100);	"Lachnospiraceae"(100);Catonella(100);	Clostridiales(100);"Lachnospiraceae"(100);
-0.05	19	17	Root(100);Bacteria(100);"Proteobacteria"(100);Gammaproteobacteria(100);Pasteurellales(100);Pasteurellaceae(100);unclassified(100);	Root(100);Bacteria(100);"Bacteroidetes"(100);"Bacteroidia"(100);"Bacteroidales"(100);Bacteroidaceae(100);Bacteroides(100);	Pasteurellales(100);Pasteurellaceae(100);	Bacteroidaceae(100);Bacteroides(100);
0.05	75	35	Root(100);Bacteria(100);"Bacteroidetes"(100);"Bacteroidia"(100);"Bacteroidales"(100);"Prevotellaceae"(100);Prevotella(100);	Root(100);Bacteria(100);"Fusobacteria"(100);"Fusobacteria"(100);"Fusobacteriales"(100);"Leptotrichiaceae"(100);Leptotrichia(100);	"Prevotellaceae"(100);Prevotella(100);	"Leptotrichiaceae"(100);Leptotrichia(100);
-0.05	68	98	Root(100);Bacteria(100);"Firmicutes"(100);"Clostridia"(100);Clostridiales(100);"Lachnospiraceae"(100);Catonella(100);	Root(100);Bacteria(100);"Proteobacteria"(100);Betaproteobacteria(100);Neisseriales(100);Neisseriaceae(100);Neisseria(99);	"Lachnospiraceae"(100);Catonella(100);	Neisseriaceae(100);Neisseria(99);
0.05	15	14	Root(100);Bacteria(100);"Actinobacteria"(100);Actinobacteria(100);Actinomycetales(100);Corynebacteriaceae(93);Corynebacterium(93);	Root(100);Bacteria(100);"Actinobacteria"(100);Actinobacteria(100);Actinomycetales(100);Actinomycetaceae(100);Actinomyces(100);	Corynebacteriaceae(93);Corynebacterium(93);	Actinomycetaceae(100);Actinomyces(100);
-0.05	60	16	Root(100);Bacteria(100);"Firmicutes"(100);"Bacilli"(100);"Lactobacillales"(100);Streptococcaceae(100);Streptococcus(100);	Root(100);Bacteria(100);"Proteobacteria"(100);Gammaproteobacteria(100);Pasteurellales(100);Pasteurellaceae(100);unclassified(100);	Streptococcaceae(100);Streptococcus(100);	Pasteurellales(100);Pasteurellaceae(100);
0.05	67	10	Root(100);Bacteria(100);"Bacteroidetes"(100);"Bacteroidia"(100);"Bacteroidales"(100);"Prevotellaceae"(100);Prevotella(100);	Root(100);Bacteria(100);"Bacteroidetes"(100);"Bacteroidia"(100);"Bacteroidales"(100);"Prevotellaceae"(100);Prevotella(100);	"Prevotellaceae"(100);Prevotella(100);	"Prevotellaceae"(100);Prevotella(100);
0.05	50	20	Root(100);Bacteria(100);"Firmicutes"(100);"Clostridia"(100);Clostridiales(100);"Lachnospiraceae"(100);unclassified(100);	Root(100);Bacteria(100);"Fusobacteria"(100);"Fusobacteria"(100);"Fusobacteriales"(100);"Leptotrichiaceae"(100);Leptotrichia(100);	Clostridiales(100);"Lachnospiraceae"(100);	"Leptotrichiaceae"(100);Leptotrichia(100);
-0.05	72	14	Root(100);Bacteria(100);"Firmicutes"(100);"Clostridia"(100);Clostridiales(100);Clostridiaceae(100);Clostridium(97);	Root(100);Bacteria(100);"Actinobacteria"(100);Actinobacteria(100);Actinomycetales(100);Actinomycetaceae(100);Actinomyces(100);	Clostridiaceae(100);Clostridium(97);	Actinomycetaceae(100);Actinomyces(100);
-0.05	79	17	Root(100);Bacteria(100);"Actinobacteria"(100);Actinobacteria(100);Actinomycetales(100);unclassified(100);unclassified(100);	Root(100);Bacteria(100);"Bacteroidetes"(100);"Bacteroidia"(100);"Bacteroidales"(100);Bacteroidaceae(100);Bacteroides(100);	Actinobacteria(100);Actinomycetales(100);	Bacteroidaceae(100);Bacteroides(100);
0.05	74	16	Root(100);Bacteria(100);"Bacteroidetes"(100);"Bacteroidia"(100);"Bacteroidales"(100);"Prevotellaceae"(100);Prevotella(100);	Root(100);Bacteria(100);"Proteobacteria"(100);Gammaproteobacteria(100);Pasteurellales(100);Pasteurellaceae(100);unclassified(100);	"Prevotellaceae"(100);Prevotella(100);	Pasteurellales(100);Pasteurellaceae(100);
-0.05	14	18	Root(100);Bacteria(100);"Actinobacteria"(100);Actinobacteria(100);Actinomycetales(100);Actinomycetaceae(100);Actinomyces(100);	Root(100);Bacteria(100);"Actinobacteria"(100);Actinobacteria(100);Actinomycetales(100);Micrococcaceae(100);unclassified(97);	Actinomycetaceae(100);Actinomyces(100);	Actinomycetales(100);Micrococcaceae(100);
0.05	86	76	Root(100);Bacteria(100);Cyanobacteria(100);Cyanobacteria(100);Chloroplast(100);Streptophyta(100);unclassified(100);	Root(100);Bacteria(100);"Firmicutes"(100);"Bacilli"(100);"Lactobacillales"(100);"Aerococcaceae"(100);unclassified(99);	Chloroplast(100);Streptophyta(100);	"Lactobacillales"(100);"Aerococcaceae"(100);
-0.05	26	22	Root(100);Bacteria(100);"Bacteroidetes"(100);"Bacteroidia"(100);"Bacteroidales"(100);"Prevotellaceae"(100);Prevotella(100);	Root(100);Bacteria(100);"Proteobacteria"(100);Betaproteobacteria(100);Burkholderiales(100);unclassified(97);unclassified(97);	"Prevotellaceae"(100);Prevotella(100);	Betaproteobacteria(100);Burkholderiales(100);
-0.05	60	33	Root(100);Bacteria(100);"Firmicutes"(100);"Bacilli"(100);"Lactobacillales"(100);Streptococcaceae(100);Streptococcus(100);	Root(100);Bacteria(100);"Firmicutes"(100);"Clostridia"(100);Clostridiales(100);"Lachnospiraceae"(100);Oribacterium(85);	Streptococcaceae(100);Streptococcus(100);	"Lachnospiraceae"(100);Oribacterium(85);
-0.05	20	37	Root(100);Bacteria(100);"Fusobacteria"(100);"Fusobacteria"(100);"Fusobacteriales"(100);"Leptotrichiaceae"(100);Leptotrichia(100);	Root(100);Bacteria(100);"Firmicutes"(100);"Clostridia"(100);Clostridiales(100);"Lachnospiraceae"(100);unclassified(100);	"Leptotrichiaceae"(100);Leptotrichia(100);	Clostridiales(100);"Lachnospiraceae"(100);
0.05	29	18	Root(100);Bacteria(100);"Firmicutes"(100);"Clostridia"(100);Clostridiales(100);Veillonellaceae(100);Selenomonas(95);	Root(100);Bacteria(100);"Actinobacteria"(100);Actinobacteria(100);Actinomycetales(100);Micrococcaceae(100);unclassified(97);	Veillonellaceae(100);Selenomonas(95);	Actinomycetales(100);Micrococcaceae(100);
-0.05	76	56	Root(100);Bacteria(100);"Firmicutes"(100);"Bacilli"(100);"Lactobacillales"(100);"Aerococcaceae"(100);unclassified(99);	Root(100);Bacteria(100);"Fusobacteria"(100);"Fusobacteria"(100);"Fusobacteriales"(100);"Leptotrichiaceae"(100);Leptotrichia(100);	"Lactobacillales"(100);"Aerococcaceae"(100);	"Leptotrichiaceae"(100);Leptotrichia(100);
0.05	15	61	Root(100);Bacteria(100);"Actinobacteria"(100);Actinobacteria(100);Actinomycetales(100);Corynebacteriaceae(93);Corynebacterium(93);	Root(100);Bacteria(100);"Actinobacteria"(100);Actinobacteria(100);Actinomycetales(100);Actinomycetaceae(100);Actinomyces(100);	Corynebacteriaceae(93);Corynebacterium(93);	Actinomycetaceae(100);Actinomyces(100);
-0.05	113	2	Root(100);Bacteria(100);"Bacteroidetes"(100);Flavobacteria(100);"Flavobacteriales"(100);Flavobacteriaceae(100);unclassified(100);	Root(100);Bacteria(100);"Firmicutes"(100);"Bacilli"(100);"Lactobacillales"(100);Streptococcaceae(100);Streptococcus(100);	"Flavobacteriales"(100);Flavobacteriaceae(100);	Streptococcaceae(100);Streptococcus(100);
-0.05	82	98	Root(100);Bacteria(100);"Bacteroidetes"(100);"Bacteroidia"(100);"Bacteroidales"(100);"Prevotellaceae"(100);Prevotella(100);	Root(100);Bacteria(100);"Proteobacteria"(100);Betaproteobacteria(100);Neisseriales(100);Neisseriaceae(100);Neisseria(99);	"Prevotellaceae"(100);Prevotella(100);	Neisseriaceae(100);Neisseria(99);
-0.05	25	76	Root(100);Bacteria(100);"Bacteroidetes"(97);"Bacteroidia"(59);"Bacteroidales"(59);unclassified(59);unclassified(59);	Root(100);Bacteria(100);"Firmicutes"(100);"Bacilli"(100);"Lactobacillales"(100);"Aerococcaceae"(100);unclassified(99);	"Bacteroidia"(59);"Bacteroidales"(59);	"Lactobacillales"(100);"Aerococcaceae"(100);
-0.05	87	7	Root(100);Bacteria(100);"Bacteroidetes"(100);Flavobacteria(100);"Flavobacteriales"(100);Flavobacteriaceae(100);Capnocytophaga(100);	Root(100);Bacteria(100);"Bacteroidetes"(100);"Bacteroidia"(100);"Bacteroidales"(100);"Porphyromonadaceae"(100);Porphyromonas(100);	Flavobacteriaceae(100);Capnocytophaga(100);	"Porphyromonadaceae"(100);Porphyromonas(100);
-0.05	92	16	Root(100);Bacteria(100);"Bacteroidetes"(100);"Bacteroidia"(100);"Bacteroidales"(100);"Prevotellaceae"(100);Prevotella(100);	Root(100);Bacteria(100);"Proteobacteria"(100);Gammaproteobacteria(100);Pasteurellales(100);Pasteurellaceae(100);unclassified(100);	"Prevotellaceae"(100);Prevotella(100);	Pasteurellales(100);Pasteurellaceae(100);
0.05	87	15	Root(100);Bacteria(100);"Bacteroidetes"(100);Flavobacteria(100);"Flavobacteriales"(100);Flavobacteriaceae(100);Capnocytophaga(100);	Root(100);Bacteria(100);"Actinobacteria"(100);Actinobacteria(100);Actinomycetales(100);Corynebacteriaceae(93);Corynebacterium(93);	Flavobacteriaceae(100);Capnocytophaga(100);	Corynebacteriaceae(93);Corynebacterium(93);
-0.05	38	17	Root(100);Bacteria(100);"Bacteroidetes"(100);"Bacteroidia"(100);"Bacteroidales"(100);"Porphyromonadaceae"(100);Parabacteroides(69);	Root(100);Bacteria(100);"Bacteroidetes"(100);"Bacteroidia"(100);"Bacteroidales"(100);Bacteroidaceae(100);Bacteroides(100);	"Porphyromonadaceae"(100);Parabacteroides(69);	Bacteroidaceae(100);Bacteroides(100);
0.05	25	22	Root(100);Bacteria(100);"Bacteroidetes"(97);"Bacteroidia"(59);"Bacteroidales"(59);unclassified(59);unclassified(59);	Root(100);Bacteria(100);"Proteobacteria"(100);Betaproteobacteria(100);Burkholderiales(100);unclassified(97);unclassified(97);	"Bacteroidia"(59);"Bacteroidales"(59);	Betaproteobacteria(100);Burkholderiales(100);
-0.05	79	61	Root(100);Bacteria(100);"Actinobacteria"(100);Actinobacteria(100);Actinomycetales(100);unclassified(100);unclassified(100);	Root(100);Bacteria(100);"Actinobacteria"(100);Actinobacteria(100);Actinomycetales(100);Actinomycetaceae(100);Actinomyces(100);	Actinobacteria(100);Actinomycetales(100);	Actinomycetaceae(100);Actinomyces(100);
-0.05	26	11	Root(100);Bacteria(100);"Bacteroidetes"(100);"Bacteroidia"(100);"Bacteroidales"(100);"Prevotellaceae"(100);Prevotella(100);	Root(100);Bacteria(100);"Firmicutes"(100);"Bacilli"(100);Bacillales(100);"Staphylococcaceae"(100);Gemella(100);	"Prevotellaceae"(100);Prevotella(100);	"Staphylococcaceae"(100);Gemella(100);
-0.05	50	98	Root(100);Bacteria(100);"Firmicutes"(100);"Clostridia"(100);Clostridiales(100);"Lachnospiraceae"(100);unclassified(100);	Root(100);Bacteria(100);"Proteobacteria"(100);Betaproteobacteria(100);Neisseriales(100);Neisseriaceae(100);Neisseria(99);	Clostridiales(100);"Lachnospiraceae"(100);	Neisseriaceae(100);Neisseria(99);
0.05	82	33	Root(100);Bacteria(100);"Bacteroidetes"(100);"Bacteroidia"(100);"Bacteroidales"(100);"Prevotellaceae"(100);Prevotella(100);	Root(100);Bacteria(100);"Firmicutes"(100);"Clostridia"(100);Clostridiales(100);"Lachnospiraceae"(100);Oribacterium(85);	"Prevotellaceae"(100);Prevotella(100);	"Lachnospiraceae"(100);Oribacterium(85);
0.05	113	67	Root(100);Bacteria(100);"Bacteroidetes"(100);Flavobacteria(100);"Flavobacteriales"(100);Flavobacteriaceae(100);unclassified(100);	Root(100);Bacteria(100);"Bacteroidetes"(100);"Bacteroidia"(100);"Bacteroidales"(100);"Prevotellaceae"(100);Prevotella(100);	"Flavobacteriales"(100);Flavobacteriaceae(100);	"Prevotellaceae"(100);Prevotella(100);
-0.05	6	61	Root(100);Bacteria(100);"Firmicutes"(100);"Bacilli"(100);"Lactobacillales"(100);Streptococcaceae(100);Streptococcus(100);	Root(100);Bacteria(100);"Actinobacteria"(100);Actinobacteria(100);Actinomycetales(100);Actinomycetaceae(100);Actinomyces(100);	Streptococcaceae(100);Streptococcus(100);	Actinomycetaceae(100);Actinomyces(100);
0.05	7	74	Root(100);Bacteria(100);"Bacteroidetes"(100);"Bacteroidia"(100);"Bacteroidales"(100);"Porphyromonadaceae"(100);Porphyromonas(100);	Root(100);Bacteria(100);"Bacteroidetes"(100);"Bacteroidia"(100);"Bacteroidales"(100);"Prevotellaceae"(100);Prevotella(100);	"Porphyromonadaceae"(100);Porphyromonas(100);	"Prevotellaceae"(100);Prevotella(100);
-0.05	87	18	Root(100);Bacteria(100);"Bacteroidetes"(100);Flavobacteria(100);"Flavobacteriales"(100);Flavobacteriaceae(100);Capnocytophaga(100);	Root(100);Bacteria(100);"Actinobacteria"(100);Actinobacteria(100);Actinomycetales(100);Micrococcaceae(100);unclassified(97);	Flavobacteriaceae(100);Capnocytophaga(100);	Actinomycetales(100);Micrococcaceae(100);
-0.05	83	98	Root(100);Bacteria(100);"Bacteroidetes"(100);"Bacteroidia"(100);"Bacteroidales"(100);"Prevotellaceae"(100);Prevotella(100);	Root(100);Bacteria(100);"Proteobacteria"(100);Betaproteobacteria(100);Neisseriales(100);Neisseriaceae(100);Neisseria(99);	"Prevotellaceae"(100);Prevotella(100);	Neisseriaceae(100);Neisseria(99);
-0.05	7	14	Root(100);Bacteria(100);"Bacteroidetes"(100);"Bacteroidia"(100);"Bacteroidales"(100);"Porphyromonadaceae"(100);Porphyromonas(100);	Root(100);Bacteria(100);"Actinobacteria"(100);Actinobacteria(100);Actinomycetales(100);Actinomycetaceae(100);Actinomyces(100);	"Porphyromonadaceae"(100);Porphyromonas(100);	Actinomycetaceae(100);Actinomyces(100);
0.05	26	29	Root(100);Bacteria(100);"Bacteroidetes"(100);"Bacteroidia"(100);"Bacteroidales"(100);"Prevotellaceae"(100);Prevotella(100);	Root(100);Bacteria(100);"Firmicutes"(100);"Clostridia"(100);Clostridiales(100);Veillonellaceae(100);Selenomonas(95);	"Prevotellaceae"(100);Prevotella(100);	Veillonellaceae(100);Selenomonas(95);
-0.05	26	98	Root(100);Bacteria(100);"Bacteroidetes"(100);"Bacteroidia"(100);"Bacteroidales"(100);"Prevotellaceae"(100);Prevotella(100);	Root(100);Bacteria(100);"Proteobacteria"(100);Betaproteobacteria(100);Neisseriales(100);Neisseriaceae(100);Neisseria(99);	"Prevotellaceae"(100);Prevotella(100);	Neisseriaceae(100);Neisseria(99);
0.05	21	48	Root(100);Bacteria(100);"Proteobacteria"(100);Betaproteobacteria(100);Neisseriales(100);Neisseriaceae(100);Neisseria(69);	Root(100);Bacteria(100);"Firmicutes"(100);"Clostridia"(100);Clostridiales(100);Incertae_Sedis_XI(100);Parvimonas(100);	Neisseriaceae(100);Neisseria(69);	Incertae_Sedis_XI(100);Parvimonas(100);
0.05	9	92	Root(100);Bacteria(100);"Fusobacteria"(100);"Fusobacteria"(100);"Fusobacteriales"(100);"Fusobacteriaceae"(100);Fusobacterium(100);	Root(100);Bacteria(100);"Bacteroidetes"(100);"Bacteroidia"(100);"Bacteroidales"(100);"Prevotellaceae"(100);Prevotella(100);	"Fusobacteriaceae"(100);Fusobacterium(100);	"Prevotellaceae"(100);Prevotella(100);
-0.05	98	36	Root(100);Bacteria(100);"Proteobacteria"(100);Betaproteobacteria(100);Neisseriales(100);Neisseriaceae(100);Neisseria(99);	Root(100);Bacteria(100);"Bacteroidetes"(100);Flavobacteria(100);"Flavobacteriales"(100);Flavobacteriaceae(100);Capnocytophaga(100);	Neisseriaceae(100);Neisseria(99);	Flavobacteriaceae(100);Capnocytophaga(100);
-0.05	78	19	Root(100);Bacteria(100);"Fusobacteria"(100);"Fusobacteria"(100);"Fusobacteriales"(100);"Leptotrichiaceae"(100);Leptotrichia(100);	Root(100);Bacteria(100);"Proteobacteria"(100);Gammaproteobacteria(100);Pasteurellales(100);Pasteurellaceae(100);unclassified(100);	"Leptotrichiaceae"(100);Leptotrichia(100);	Pasteurellales(100);Pasteurellaceae(100);
0.05	20	13	Root(100);Bacteria(100);"Fusobacteria"(100);"Fusobacteria"(100);"Fusobacteriales"(100);"Leptotrichiaceae"(100);Leptotrichia(100);	Root(100);Bacteria(100);"Firmicutes"(100);"Bacilli"(100);"Lactobacillales"(100);unclassified(98);unclassified(98);	"Leptotrichiaceae"(100);Leptotrichia(100);	"Bacilli"(100);"Lactobacillales"(100);
0.05	21	18	Root(100);Bacteria(100);"Proteobacteria"(100);Betaproteobacteria(100);Neisseriales(100);Neisseriaceae(100);Neisseria(69);	Root(100);Bacteria(100);"Actinobacteria"(100);Actinobacteria(100);Actinomycetales(100);Micrococcaceae(100);unclassified(97);	Neisseriaceae(100);Neisseria(69);	Actinomycetales(100);Micrococcaceae(100);
-0.05	29	56	Root(100);Bacteria(100);"Firmicutes"(100);"Clostridia"(100);Clostridiales(100);Veillonellaceae(100);Selenomonas(95);	Root(100);Bacteria(100);"Fusobacteria"(100);"Fusobacteria"(100);"Fusobacteriales"(100);"Leptotrichiaceae"(100);Leptotrichia(100);	Veillonellaceae(100);Selenomonas(95);	"Leptotrichiaceae"(100);Leptotrichia(100);
0.05	29	15	Root(100);Bacteria(100);"Firmicutes"(100);"Clostridia"(100);Clostridiales(100);Veillonellaceae(100);Selenomonas(95);	Root(100);Bacteria(100);"Actinobacteria"(100);Actinobacteria(100);Actinomycetales(100);Corynebacteriaceae(93);Corynebacterium(93);	Veillonellaceae(100);Selenomonas(95);	Corynebacteriaceae(93);Corynebacterium(93);
-0.05	60	113	Root(100);Bacteria(100);"Firmicutes"(100);"Bacilli"(100);"Lactobacillales"(100);Streptococcaceae(100);Streptococcus(100);	Root(100);Bacteria(100);"Bacteroidetes"(100);Flavobacteria(100);"Flavobacteriales"(100);Flavobacteriaceae(100);unclassified(100);	Streptococcaceae(100);Streptococcus(100);	"Flavobacteriales"(100);Flavobacteriaceae(100);
-0.05	61	17	Root(100);Bacteria(100);"Actinobacteria"(100);Actinobacteria(100);Actinomycetales(100);Actinomycetaceae(100);Actinomyces(100);	Root(100);Bacteria(100);"Bacteroidetes"(100);"Bacteroidia"(100);"Bacteroidales"(100);Bacteroidaceae(100);Bacteroides(100);	Actinomycetaceae(100);Actinomyces(100);	Bacteroidaceae(100);Bacteroides(100);
0.05	51	36	Root(100);Bacteria(100);"Actinobacteria"(100);Actinobacteria(100);Coriobacteriales(100);Coriobacteriaceae(100);Atopobium(100);	Root(100);Bacteria(100);"Bacteroidetes"(100);Flavobacteria(100);"Flavobacteriales"(100);Flavobacteriaceae(100);Capnocytophaga(100);	Coriobacteriaceae(100);Atopobium(100);	Flavobacteriaceae(100);Capnocytophaga(100);
-0.05	78	13	Root(100);Bacteria(100);"Fusobacteria"(100);"Fusobacteria"(100);"Fusobacteriales"(100);"Leptotrichiaceae"(100);Leptotrichia(100);	Root(100);Bacteria(100);"Firmicutes"(100);"Bacilli"(100);"Lactobacillales"(100);unclassified(98);unclassified(98);	"Leptotrichiaceae"(100);Leptotrichia(100);	"Bacilli"(100);"Lactobacillales"(100);
-0.05	82	25	Root(100);Bacteria(100);"Bacteroidetes"(100);"Bacteroidia"(100);"Bacteroidales"(100);"Prevotellaceae"(100);Prevotella(100);	Root(100);Bacteria(100);"Bacteroidetes"(97);"Bacteroidia"(59);"Bacteroidales"(59);unclassified(59);unclassified(59);	"Prevotellaceae"(100);Prevotella(100);	"Bacteroidia"(59);"Bacteroidales"(59);
-0.05	98	76	Root(100);Bacteria(100);"Proteobacteria"(100);Betaproteobacteria(100);Neisseriales(100);Neisseriaceae(100);Neisseria(99);	Root(100);Bacteria(100);"Firmicutes"(100);"Bacilli"(100);"Lactobacillales"(100);"Aerococcaceae"(100);unclassified(99);	Neisseriaceae(100);Neisseria(99);	"Lactobacillales"(100);"Aerococcaceae"(100);
0.05	75	78	Root(100);Bacteria(100);"Bacteroidetes"(100);"Bacteroidia"(100);"Bacteroidales"(100);"Prevotellaceae"(100);Prevotella(100);	Root(100);Bacteria(100);"Fusobacteria"(100);"Fusobacteria"(100);"Fusobacteriales"(100);"Leptotrichiaceae"(100);Leptotrichia(100);	"Prevotellaceae"(100);Prevotella(100);	"Leptotrichiaceae"(100);Leptotrichia(100);
-0.05	86	23	Root(100);Bacteria(100);Cyanobacteria(100);Cyanobacteria(100);Chloroplast(100);Streptophyta(100);unclassified(100);	Root(100);Bacteria(100);"Actinobacteria"(100);Actinobacteria(100);Actinomycetales(100);Actinomycetaceae(100);Actinomyces(100);	Chloroplast(100);Streptophyta(100);	Actinomycetaceae(100);Actinomyces(100);
0.05	26	120	Root(100);Bacteria(100);"Bacteroidetes"(100);"Bacteroidia"(100);"Bacteroidales"(100);"Prevotellaceae"(100);Prevotella(100);	Root(100);Bacteria(100);"Bacteroidetes"(100);Flavobacteria(100);"Flavobacteriales"(100);Flavobacteriaceae(100);Capnocytophaga(100);	"Prevotellaceae"(100);Prevotella(100);	Flavobacteriaceae(100);Capnocytophaga(100);
-0.05	24	7	Root(100);Bacteria(100);"Bacteroidetes"(100);Flavobacteria(100);"Flavobacteriales"(100);Flavobacteriaceae(100);Capnocytophaga(100);	Root(100);Bacteria(100);"Bacteroidetes"(100);"Bacteroidia"(100);"Bacteroidales"(100);"Porphyromonadaceae"(100);Porphyromonas(100);	Flavobacteriaceae(100);Capnocytophaga(100);	"Porphyromonadaceae"(100);Porphyromonas(100);
-0.05	15	19	Root(100);Bacteria(100);"Actinobacteria"(100);Actinobacteria(100);Actinomycetales(100);Corynebacteriaceae(93);Corynebacterium(93);	Root(100);Bacteria(100);"Proteobacteria"(100);Gammaproteobacteria(100);Pasteurellales(100);Pasteurellaceae(100);unclassified(100);	Corynebacteriaceae(93);Corynebacterium(93);	Pasteurellales(100);Pasteurellaceae(100);
-0.05	50	60	Root(100);Bacteria(100);"Firmicutes"(100);"Clostridia"(100);Clostridiales(100);"Lachnospiraceae"(100);unclassified(100);	Root(100);Bacteria(100);"Firmicutes"(100);"Bacilli"(100);"Lactobacillales"(100);Streptococcaceae(100);Streptococcus(100);	Clostridiales(100);"Lachnospiraceae"(100);	Streptococcaceae(100);Streptococcus(100);
-0.05	83	14	Root(100);Bacteria(100);"Bacteroidetes"(100);"Bacteroidia"(100);"Bacteroidales"(100);"Prevotellaceae"(100);Prevotella(100);	Root(100);Bacteria(100);"Actinobacteria"(100);Actinobacteria(100);Actinomycetales(100);Actinomycetaceae(100);Actinomyces(100);	"Prevotellaceae"(100);Prevotella(100);	Actinomycetaceae(100);Actinomyces(100);
-0.05	71	55	Root(100);Bacteria(100);"Firmicutes"(100);"Clostridia"(100);Clostridiales(100);"Lachnospiraceae"(100);unclassified(100);	Root(100);Bacteria(100);"Bacteroidetes"(100);Flavobacteria(100);"Flavobacteriales"(100);Flavobacteriaceae(100);Capnocytophaga(100);	Clostridiales(100);"Lachnospiraceae"(100);	Flavobacteriaceae(100);Capnocytophaga(100);
-0.05	24	36	Root(100);Bacteria(100);"Bacteroidetes"(100);Flavobacteria(100);"Flavobacteriales"(100);Flavobacteriaceae(100);Capnocytophaga(100);	Root(100);Bacteria(100);"Bacteroidetes"(100);Flavobacteria(100);"Flavobacteriales"(100);Flavobacteriaceae(100);Capnocytophaga(100);	Flavobacteriaceae(100);Capnocytophaga(100);	Flavobacteriaceae(100);Capnocytophaga(100);
-0.05	52	17	Root(100);Bacteria(100);"Bacteroidetes"(100);"Bacteroidia"(100);"Bacteroidales"(100);"Prevotellaceae"(100);Prevotella(100);	Root(100);Bacteria(100);"Bacteroidetes"(100);"Bacteroidia"(100);"Bacteroidales"(100);Bacteroidaceae(100);Bacteroides(100);	"Prevotellaceae"(100);Prevotella(100);	Bacteroidaceae(100);Bacteroides(100);
-0.05	37	16	Root(100);Bacteria(100);"Firmicutes"(100);"Clostridia"(100);Clostridiales(100);"Lachnospiraceae"(100);unclassified(100);	Root(100);Bacteria(100);"Proteobacteria"(100);Gammaproteobacteria(100);Pasteurellales(100);Pasteurellaceae(100);unclassified(100);	Clostridiales(100);"Lachnospiraceae"(100);	Pasteurellales(100);Pasteurellaceae(100);
0.05	29	68	Root(100);Bacteria(100);"Firmicutes"(100);"Clostridia"(100);Clostridiales(100);Veillonellaceae(100);Selenomonas(95);	Root(100);Bacteria(100);"Firmicutes"(100);"Clostridia"(100);Clostridiales(100);"Lachnospiraceae"(100);Catonella(100);	Veillonellaceae(100);Selenomonas(95);	"Lachnospiraceae"(100);Catonella(100);
-0.05	98	52	Root(100);Bacteria(100);"Proteobacteria"(100);Betaproteobacteria(100);Neisseriales(100);Neisseriaceae(100);Neisseria(99);	Root(100);Bacteria(100);"Bacteroidetes"(100);"Bacteroidia"(100);"Bacteroidales"(100);"Prevotellaceae"(100);Prevotella(100);	Neisseriaceae(100);Neisseria(99);	"Prevotellaceae"(100);Prevotella(100);
0.05	50	33	Root(100);Bacteria(100);"Firmicutes"(100);"Clostridia"(100);Clostridiales(100);"Lachnospiraceae"(100);unclassified(100);	Root(100);Bacteria(100);"Firmicutes"(100);"Clostridia"(100);Clostridiales(100);"Lachnospiraceae"(100);Oribacterium(85);	Clostridiales(100);"Lachnospiraceae"(100);	"Lachnospiraceae"(100);Oribacterium(85);
-0.05	39	52	Root(100);Bacteria(100);"Bacteroidetes"(100);"Bacteroidia"(100);"Bacteroidales"(100);"Prevotellaceae"(100);Prevotella(100);	Root(100);Bacteria(100);"Bacteroidetes"(100);"Bacteroidia"(100);"Bacteroidales"(100);"Prevotellaceae"(100);Prevotella(100);	"Prevotellaceae"(100);Prevotella(100);	"Prevotellaceae"(100);Prevotella(100);
0.05	29	92	Root(100);Bacteria(100);"Firmicutes"(100);"Clostridia"(100);Clostridiales(100);Veillonellaceae(100);Selenomonas(95);	Root(100);Bacteria(100);"Bacteroidetes"(100);"Bacteroidia"(100);"Bacteroidales"(100);"Prevotellaceae"(100);Prevotella(100);	Veillonellaceae(100);Selenomonas(95);	"Prevotellaceae"(100);Prevotella(100);
0.05	28	124	Root(100);Bacteria(100);"Proteobacteria"(100);Epsilonproteobacteria(100);Campylobacterales(100);Campylobacteraceae(100);Campylobacter(100);	Root(100);Bacteria(100);"Bacteroidetes"(100);"Bacteroidia"(100);"Bacteroidales"(100);"Prevotellaceae"(100);Prevotella(100);	Campylobacteraceae(100);Campylobacter(100);	"Prevotellaceae"(100);Prevotella(100);
0.05	8	55	Root(100);Bacteria(100);"Proteobacteria"(100);Betaproteobacteria(100);Neisseriales(100);Neisseriaceae(100);Neisseria(95);	Root(100);Bacteria(100);"Bacteroidetes"(100);Flavobacteria(100);"Flavobacteriales"(100);Flavobacteriaceae(100);Capnocytophaga(100);	Neisseriaceae(100);Neisseria(95);	Flavobacteriaceae(100);Capnocytophaga(100);
0.05	4	68	Root(100);Bacteria(100);"Firmicutes"(100);"Clostridia"(100);Clostridiales(100);Veillonellaceae(100);Veillonella(95);	Root(100);Bacteria(100);"Firmicutes"(100);"Clostridia"(100);Clostridiales(100);"Lachnospiraceae"(100);Catonella(100);	Veillonellaceae(100);Veillonella(95);	"Lachnospiraceae"(100);Catonella(100);
0.04	6	14	Root(100);Bacteria(100);"Firmicutes"(100);"Bacilli"(100);"Lactobacillales"(100);Streptococcaceae(100);Streptococcus(100);	Root(100);Bacteria(100);"Actinobacteria"(100);Actinobacteria(100);Actinomycetales(100);Actinomycetaceae(100);Actinomyces(100);	Streptococcaceae(100);Streptococcus(100);	Actinomycetaceae(100);Actinomyces(100);
-0.04	15	32	Root(100);Bacteria(100);"Actinobacteria"(100);Actinobacteria(100);Actinomycetales(100);Corynebacteriaceae(93);Corynebacterium(93);	Root(100);Bacteria(100);"Actinobacteria"(100);Actinobacteria(100);Actinomycetales(100);Corynebacteriaceae(100);Corynebacterium(100);	Corynebacteriaceae(93);Corynebacterium(93);	Corynebacteriaceae(100);Corynebacterium(100);
-0.04	8	13	Root(100);Bacteria(100);"Proteobacteria"(100);Betaproteobacteria(100);Neisseriales(100);Neisseriaceae(100);Neisseria(95);	Root(100);Bacteria(100);"Firmicutes"(100);"Bacilli"(100);"Lactobacillales"(100);unclassified(98);unclassified(98);	Neisseriaceae(100);Neisseria(95);	"Bacilli"(100);"Lactobacillales"(100);
0.04	4	14	Root(100);Bacteria(100);"Firmicutes"(100);"Clostridia"(100);Clostridiales(100);Veillonellaceae(100);Veillonella(95);	Root(100);Bacteria(100);"Actinobacteria"(100);Actinobacteria(100);Actinomycetales(100);Actinomycetaceae(100);Actinomyces(100);	Veillonellaceae(100);Veillonella(95);	Actinomycetaceae(100);Actinomyces(100);
0.04	124	37	Root(100);Bacteria(100);"Bacteroidetes"(100);"Bacteroidia"(100);"Bacteroidales"(100);"Prevotellaceae"(100);Prevotella(100);	Root(100);Bacteria(100);"Firmicutes"(100);"Clostridia"(100);Clostridiales(100);"Lachnospiraceae"(100);unclassified(100);	"Prevotellaceae"(100);Prevotella(100);	Clostridiales(100);"Lachnospiraceae"(100);
0.04	20	39	Root(100);Bacteria(100);"Fusobacteria"(100);"Fusobacteria"(100);"Fusobacteriales"(100);"Leptotrichiaceae"(100);Leptotrichia(100);	Root(100);Bacteria(100);"Bacteroidetes"(100);"Bacteroidia"(100);"Bacteroidales"(100);"Prevotellaceae"(100);Prevotella(100);	"Leptotrichiaceae"(100);Leptotrichia(100);	"Prevotellaceae"(100);Prevotella(100);
0.04	18	55	Root(100);Bacteria(100);"Actinobacteria"(100);Actinobacteria(100);Actinomycetales(100);Micrococcaceae(100);unclassified(97);	Root(100);Bacteria(100);"Bacteroidetes"(100);Flavobacteria(100);"Flavobacteriales"(100);Flavobacteriaceae(100);Capnocytophaga(100);	Actinomycetales(100);Micrococcaceae(100);	Flavobacteriaceae(100);Capnocytophaga(100);
-0.04	120	11	Root(100);Bacteria(100);"Bacteroidetes"(100);Flavobacteria(100);"Flavobacteriales"(100);Flavobacteriaceae(100);Capnocytophaga(100);	Root(100);Bacteria(100);"Firmicutes"(100);"Bacilli"(100);Bacillales(100);"Staphylococcaceae"(100);Gemella(100);	Flavobacteriaceae(100);Capnocytophaga(100);	"Staphylococcaceae"(100);Gemella(100);
-0.04	15	48	Root(100);Bacteria(100);"Actinobacteria"(100);Actinobacteria(100);Actinomycetales(100);Corynebacteriaceae(93);Corynebacterium(93);	Root(100);Bacteria(100);"Firmicutes"(100);"Clostridia"(100);Clostridiales(100);Incertae_Sedis_XI(100);Parvimonas(100);	Corynebacteriaceae(93);Corynebacterium(93);	Incertae_Sedis_XI(100);Parvimonas(100);
-0.04	7	75	Root(100);Bacteria(100);"Bacteroidetes"(100);"Bacteroidia"(100);"Bacteroidales"(100);"Porphyromonadaceae"(100);Porphyromonas(100);	Root(100);Bacteria(100);"Bacteroidetes"(100);"Bacteroidia"(100);"Bacteroidales"(100);"Prevotellaceae"(100);Prevotella(100);	"Porphyromonadaceae"(100);Porphyromonas(100);	"Prevotellaceae"(100);Prevotella(100);
-0.04	132	67	Root(100);Bacteria(100);"Bacteroidetes"(100);Flavobacteria(100);"Flavobacteriales"(100);Flavobacteriaceae(100);unclassified(100);	Root(100);Bacteria(100);"Bacteroidetes"(100);"Bacteroidia"(100);"Bacteroidales"(100);"Prevotellaceae"(100);Prevotella(100);	"Flavobacteriales"(100);Flavobacteriaceae(100);	"Prevotellaceae"(100);Prevotella(100);
-0.04	23	78	Root(100);Bacteria(100);"Actinobacteria"(100);Actinobacteria(100);Actinomycetales(100);Actinomycetaceae(100);Actinomyces(100);	Root(100);Bacteria(100);"Fusobacteria"(100);"Fusobacteria"(100);"Fusobacteriales"(100);"Leptotrichiaceae"(100);Leptotrichia(100);	Actinomycetaceae(100);Actinomyces(100);	"Leptotrichiaceae"(100);Leptotrichia(100);
0.04	78	35	Root(100);Bacteria(100);"Fusobacteria"(100);"Fusobacteria"(100);"Fusobacteriales"(100);"Leptotrichiaceae"(100);Leptotrichia(100);	Root(100);Bacteria(100);"Fusobacteria"(100);"Fusobacteria"(100);"Fusobacteriales"(100);"Leptotrichiaceae"(100);Leptotrichia(100);	"Leptotrichiaceae"(100);Leptotrichia(100);	"Leptotrichiaceae"(100);Leptotrichia(100);
-0.04	78	56	Root(100);Bacteria(100);"Fusobacteria"(100);"Fusobacteria"(100);"Fusobacteriales"(100);"Leptotrichiaceae"(100);Leptotrichia(100);	Root(100);Bacteria(100);"Fusobacteria"(100);"Fusobacteria"(100);"Fusobacteriales"(100);"Leptotrichiaceae"(100);Leptotrichia(100);	"Leptotrichiaceae"(100);Leptotrichia(100);	"Leptotrichiaceae"(100);Leptotrichia(100);
-0.04	13	19	Root(100);Bacteria(100);"Firmicutes"(100);"Bacilli"(100);"Lactobacillales"(100);unclassified(98);unclassified(98);	Root(100);Bacteria(100);"Proteobacteria"(100);Gammaproteobacteria(100);Pasteurellales(100);Pasteurellaceae(100);unclassified(100);	"Bacilli"(100);"Lactobacillales"(100);	Pasteurellales(100);Pasteurellaceae(100);
-0.04	29	76	Root(100);Bacteria(100);"Firmicutes"(100);"Clostridia"(100);Clostridiales(100);Veillonellaceae(100);Selenomonas(95);	Root(100);Bacteria(100);"Firmicutes"(100);"Bacilli"(100);"Lactobacillales"(100);"Aerococcaceae"(100);unclassified(99);	Veillonellaceae(100);Selenomonas(95);	"Lactobacillales"(100);"Aerococcaceae"(100);
-0.04	60	21	Root(100);Bacteria(100);"Firmicutes"(100);"Bacilli"(100);"Lactobacillales"(100);Streptococcaceae(100);Streptococcus(100);	Root(100);Bacteria(100);"Proteobacteria"(100);Betaproteobacteria(100);Neisseriales(100);Neisseriaceae(100);Neisseria(69);	Streptococcaceae(100);Streptococcus(100);	Neisseriaceae(100);Neisseria(69);
-0.04	98	79	Root(100);Bacteria(100);"Proteobacteria"(100);Betaproteobacteria(100);Neisseriales(100);Neisseriaceae(100);Neisseria(99);	Root(100);Bacteria(100);"Actinobacteria"(100);Actinobacteria(100);Actinomycetales(100);unclassified(100);unclassified(100);	Neisseriaceae(100);Neisseria(99);	Actinobacteria(100);Actinomycetales(100);
-0.04	60	68	Root(100);Bacteria(100);"Firmicutes"(100);"Bacilli"(100);"Lactobacillales"(100);Streptococcaceae(100);Streptococcus(100);	Root(100);Bacteria(100);"Firmicutes"(100);"Clostridia"(100);Clostridiales(100);"Lachnospiraceae"(100);Catonella(100);	Streptococcaceae(100);Streptococcus(100);	"Lachnospiraceae"(100);Catonella(100);
-0.04	4	72	Root(100);Bacteria(100);"Firmicutes"(100);"Clostridia"(100);Clostridiales(100);Veillonellaceae(100);Veillonella(95);	Root(100);Bacteria(100);"Firmicutes"(100);"Clostridia"(100);Clostridiales(100);Clostridiaceae(100);Clostridium(97);	Veillonellaceae(100);Veillonella(95);	Clostridiaceae(100);Clostridium(97);
0.04	28	48	Root(100);Bacteria(100);"Proteobacteria"(100);Epsilonproteobacteria(100);Campylobacterales(100);Campylobacteraceae(100);Campylobacter(100);	Root(100);Bacteria(100);"Firmicutes"(100);"Clostridia"(100);Clostridiales(100);Incertae_Sedis_XI(100);Parvimonas(100);	Campylobacteraceae(100);Campylobacter(100);	Incertae_Sedis_XI(100);Parvimonas(100);
-0.04	67	71	Root(100);Bacteria(100);"Bacteroidetes"(100);"Bacteroidia"(100);"Bacteroidales"(100);"Prevotellaceae"(100);Prevotella(100);	Root(100);Bacteria(100);"Firmicutes"(100);"Clostridia"(100);Clostridiales(100);"Lachnospiraceae"(100);unclassified(100);	"Prevotellaceae"(100);Prevotella(100);	Clostridiales(100);"Lachnospiraceae"(100);
0.04	39	76	Root(100);Bacteria(100);"Bacteroidetes"(100);"Bacteroidia"(100);"Bacteroidales"(100);"Prevotellaceae"(100);Prevotella(100);	Root(100);Bacteria(100);"Firmicutes"(100);"Bacilli"(100);"Lactobacillales"(100);"Aerococcaceae"(100);unclassified(99);	"Prevotellaceae"(100);Prevotella(100);	"Lactobacillales"(100);"Aerococcaceae"(100);
-0.04	132	74	Root(100);Bacteria(100);"Bacteroidetes"(100);Flavobacteria(100);"Flavobacteriales"(100);Flavobacteriaceae(100);unclassified(100);	Root(100);Bacteria(100);"Bacteroidetes"(100);"Bacteroidia"(100);"Bacteroidales"(100);"Prevotellaceae"(100);Prevotella(100);	"Flavobacteriales"(100);Flavobacteriaceae(100);	"Prevotellaceae"(100);Prevotella(100);
0.04	113	8	Root(100);Bacteria(100);"Bacteroidetes"(100);Flavobacteria(100);"Flavobacteriales"(100);Flavobacteriaceae(100);unclassified(100);	Root(100);Bacteria(100);"Proteobacteria"(100);Betaproteobacteria(100);Neisseriales(100);Neisseriaceae(100);Neisseria(95);	"Flavobacteriales"(100);Flavobacteriaceae(100);	Neisseriaceae(100);Neisseria(95);
0.04	24	15	Root(100);Bacteria(100);"Bacteroidetes"(100);Flavobacteria(100);"Flavobacteriales"(100);Flavobacteriaceae(100);Capnocytophaga(100);	Root(100);Bacteria(100);"Actinobacteria"(100);Actinobacteria(100);Actinomycetales(100);Corynebacteriaceae(93);Corynebacterium(93);	Flavobacteriaceae(100);Capnocytophaga(100);	Corynebacteriaceae(93);Corynebacterium(93);
-0.04	50	19	Root(100);Bacteria(100);"Firmicutes"(100);"Clostridia"(100);Clostridiales(100);"Lachnospiraceae"(100);unclassified(100);	Root(100);Bacteria(100);"Proteobacteria"(100);Gammaproteobacteria(100);Pasteurellales(100);Pasteurellaceae(100);unclassified(100);	Clostridiales(100);"Lachnospiraceae"(100);	Pasteurellales(100);Pasteurellaceae(100);
0.04	9	79	Root(100);Bacteria(100);"Fusobacteria"(100);"Fusobacteria"(100);"Fusobacteriales"(100);"Fusobacteriaceae"(100);Fusobacterium(100);	Root(100);Bacteria(100);"Actinobacteria"(100);Actinobacteria(100);Actinomycetales(100);unclassified(100);unclassified(100);	"Fusobacteriaceae"(100);Fusobacterium(100);	Actinobacteria(100);Actinomycetales(100);
0.04	9	13	Root(100);Bacteria(100);"Fusobacteria"(100);"Fusobacteria"(100);"Fusobacteriales"(100);"Fusobacteriaceae"(100);Fusobacterium(100);	Root(100);Bacteria(100);"Firmicutes"(100);"Bacilli"(100);"Lactobacillales"(100);unclassified(98);unclassified(98);	"Fusobacteriaceae"(100);Fusobacterium(100);	"Bacilli"(100);"Lactobacillales"(100);
-0.04	87	120	Root(100);Bacteria(100);"Bacteroidetes"(100);Flavobacteria(100);"Flavobacteriales"(100);Flavobacteriaceae(100);Capnocytophaga(100);	Root(100);Bacteria(100);"Bacteroidetes"(100);Flavobacteria(100);"Flavobacteriales"(100);Flavobacteriaceae(100);Capnocytophaga(100);	Flavobacteriaceae(100);Capnocytophaga(100);	Flavobacteriaceae(100);Capnocytophaga(100);
-0.04	98	35	Root(100);Bacteria(100);"Proteobacteria"(100);Betaproteobacteria(100);Neisseriales(100);Neisseriaceae(100);Neisseria(99);	Root(100);Bacteria(100);"Fusobacteria"(100);"Fusobacteria"(100);"Fusobacteriales"(100);"Leptotrichiaceae"(100);Leptotrichia(100);	Neisseriaceae(100);Neisseria(99);	"Leptotrichiaceae"(100);Leptotrichia(100);
-0.04	60	19	Root(100);Bacteria(100);"Firmicutes"(100);"Bacilli"(100);"Lactobacillales"(100);Streptococcaceae(100);Streptococcus(100);	Root(100);Bacteria(100);"Proteobacteria"(100);Gammaproteobacteria(100);Pasteurellales(100);Pasteurellaceae(100);unclassified(100);	Streptococcaceae(100);Streptococcus(100);	Pasteurellales(100);Pasteurellaceae(100);
-0.04	11	10	Root(100);Bacteria(100);"Firmicutes"(100);"Bacilli"(100);Bacillales(100);"Staphylococcaceae"(100);Gemella(100);	Root(100);Bacteria(100);"Bacteroidetes"(100);"Bacteroidia"(100);"Bacteroidales"(100);"Prevotellaceae"(100);Prevotella(100);	"Staphylococcaceae"(100);Gemella(100);	"Prevotellaceae"(100);Prevotella(100);
-0.04	48	61	Root(100);Bacteria(100);"Firmicutes"(100);"Clostridia"(100);Clostridiales(100);Incertae_Sedis_XI(100);Parvimonas(100);	Root(100);Bacteria(100);"Actinobacteria"(100);Actinobacteria(100);Actinomycetales(100);Actinomycetaceae(100);Actinomyces(100);	Incertae_Sedis_XI(100);Parvimonas(100);	Actinomycetaceae(100);Actinomyces(100);
0.04	4	38	Root(100);Bacteria(100);"Firmicutes"(100);"Clostridia"(100);Clostridiales(100);Veillonellaceae(100);Veillonella(95);	Root(100);Bacteria(100);"Bacteroidetes"(100);"Bacteroidia"(100);"Bacteroidales"(100);"Porphyromonadaceae"(100);Parabacteroides(69);	Veillonellaceae(100);Veillonella(95);	"Porphyromonadaceae"(100);Parabacteroides(69);
-0.04	28	99	Root(100);Bacteria(100);"Proteobacteria"(100);Epsilonproteobacteria(100);Campylobacterales(100);Campylobacteraceae(100);Campylobacter(100);	Root(100);Bacteria(100);"Proteobacteria"(100);Betaproteobacteria(100);Neisseriales(100);Neisseriaceae(100);unclassified(79);	Campylobacteraceae(100);Campylobacter(100);	Neisseriales(100);Neisseriaceae(100);
-0.04	51	7	Root(100);Bacteria(100);"Actinobacteria"(100);Actinobacteria(100);Coriobacteriales(100);Coriobacteriaceae(100);Atopobium(100);	Root(100);Bacteria(100);"Bacteroidetes"(100);"Bacteroidia"(100);"Bacteroidales"(100);"Porphyromonadaceae"(100);Porphyromonas(100);	Coriobacteriaceae(100);Atopobium(100);	"Porphyromonadaceae"(100);Porphyromonas(100);
0.04	124	55	Root(100);Bacteria(100);"Bacteroidetes"(100);"Bacteroidia"(100);"Bacteroidales"(100);"Prevotellaceae"(100);Prevotella(100);	Root(100);Bacteria(100);"Bacteroidetes"(100);Flavobacteria(100);"Flavobacteriales"(100);Flavobacteriaceae(100);Capnocytophaga(100);	"Prevotellaceae"(100);Prevotella(100);	Flavobacteriaceae(100);Capnocytophaga(100);
-0.04	51	6	Root(100);Bacteria(100);"Actinobacteria"(100);Actinobacteria(100);Coriobacteriales(100);Coriobacteriaceae(100);Atopobium(100);	Root(100);Bacteria(100);"Firmicutes"(100);"Bacilli"(100);"Lactobacillales"(100);Streptococcaceae(100);Streptococcus(100);	Coriobacteriaceae(100);Atopobium(100);	Streptococcaceae(100);Streptococcus(100);
-0.04	71	18	Root(100);Bacteria(100);"Firmicutes"(100);"Clostridia"(100);Clostridiales(100);"Lachnospiraceae"(100);unclassified(100);	Root(100);Bacteria(100);"Actinobacteria"(100);Actinobacteria(100);Actinomycetales(100);Micrococcaceae(100);unclassified(97);	Clostridiales(100);"Lachnospiraceae"(100);	Actinomycetales(100);Micrococcaceae(100);
-0.04	29	79	Root(100);Bacteria(100);"Firmicutes"(100);"Clostridia"(100);Clostridiales(100);Veillonellaceae(100);Selenomonas(95);	Root(100);Bacteria(100);"Actinobacteria"(100);Actinobacteria(100);Actinomycetales(100);unclassified(100);unclassified(100);	Veillonellaceae(100);Selenomonas(95);	Actinobacteria(100);Actinomycetales(100);
-0.04	38	61	Root(100);Bacteria(100);"Bacteroidetes"(100);"Bacteroidia"(100);"Bacteroidales"(100);"Porphyromonadaceae"(100);Parabacteroides(69);	Root(100);Bacteria(100);"Actinobacteria"(100);Actinobacteria(100);Actinomycetales(100);Actinomycetaceae(100);Actinomyces(100);	"Porphyromonadaceae"(100);Parabacteroides(69);	Actinomycetaceae(100);Actinomyces(100);
-0.04	35	16	Root(100);Bacteria(100);"Fusobacteria"(100);"Fusobacteria"(100);"Fusobacteriales"(100);"Leptotrichiaceae"(100);Leptotrichia(100);	Root(100);Bacteria(100);"Proteobacteria"(100);Gammaproteobacteria(100);Pasteurellales(100);Pasteurellaceae(100);unclassified(100);	"Leptotrichiaceae"(100);Leptotrichia(100);	Pasteurellales(100);Pasteurellaceae(100);
0.04	50	22	Root(100);Bacteria(100);"Firmicutes"(100);"Clostridia"(100);Clostridiales(100);"Lachnospiraceae"(100);unclassified(100);	Root(100);Bacteria(100);"Proteobacteria"(100);Betaproteobacteria(100);Burkholderiales(100);unclassified(97);unclassified(97);	Clostridiales(100);"Lachnospiraceae"(100);	Betaproteobacteria(100);Burkholderiales(100);
-0.04	86	87	Root(100);Bacteria(100);Cyanobacteria(100);Cyanobacteria(100);Chloroplast(100);Streptophyta(100);unclassified(100);	Root(100);Bacteria(100);"Bacteroidetes"(100);Flavobacteria(100);"Flavobacteriales"(100);Flavobacteriaceae(100);Capnocytophaga(100);	Chloroplast(100);Streptophyta(100);	Flavobacteriaceae(100);Capnocytophaga(100);
0.04	113	75	Root(100);Bacteria(100);"Bacteroidetes"(100);Flavobacteria(100);"Flavobacteriales"(100);Flavobacteriaceae(100);unclassified(100);	Root(100);Bacteria(100);"Bacteroidetes"(100);"Bacteroidia"(100);"Bacteroidales"(100);"Prevotellaceae"(100);Prevotella(100);	"Flavobacteriales"(100);Flavobacteriaceae(100);	"Prevotellaceae"(100);Prevotella(100);
-0.04	98	55	Root(100);Bacteria(100);"Proteobacteria"(100);Betaproteobacteria(100);Neisseriales(100);Neisseriaceae(100);Neisseria(99);	Root(100);Bacteria(100);"Bacteroidetes"(100);Flavobacteria(100);"Flavobacteriales"(100);Flavobacteriaceae(100);Capnocytophaga(100);	Neisseriaceae(100);Neisseria(99);	Flavobacteriaceae(100);Capnocytophaga(100);
0.04	113	9	Root(100);Bacteria(100);"Bacteroidetes"(100);Flavobacteria(100);"Flavobacteriales"(100);Flavobacteriaceae(100);unclassified(100);	Root(100);Bacteria(100);"Fusobacteria"(100);"Fusobacteria"(100);"Fusobacteriales"(100);"Fusobacteriaceae"(100);Fusobacterium(100);	"Flavobacteriales"(100);Flavobacteriaceae(100);	"Fusobacteriaceae"(100);Fusobacterium(100);
-0.04	67	78	Root(100);Bacteria(100);"Bacteroidetes"(100);"Bacteroidia"(100);"Bacteroidales"(100);"Prevotellaceae"(100);Prevotella(100);	Root(100);Bacteria(100);"Fusobacteria"(100);"Fusobacteria"(100);"Fusobacteriales"(100);"Leptotrichiaceae"(100);Leptotrichia(100);	"Prevotellaceae"(100);Prevotella(100);	"Leptotrichiaceae"(100);Leptotrichia(100);
0.04	37	61	Root(100);Bacteria(100);"Firmicutes"(100);"Clostridia"(100);Clostridiales(100);"Lachnospiraceae"(100);unclassified(100);	Root(100);Bacteria(100);"Actinobacteria"(100);Actinobacteria(100);Actinomycetales(100);Actinomycetaceae(100);Actinomyces(100);	Clostridiales(100);"Lachnospiraceae"(100);	Actinomycetaceae(100);Actinomyces(100);
-0.04	8	39	Root(100);Bacteria(100);"Proteobacteria"(100);Betaproteobacteria(100);Neisseriales(100);Neisseriaceae(100);Neisseria(95);	Root(100);Bacteria(100);"Bacteroidetes"(100);"Bacteroidia"(100);"Bacteroidales"(100);"Prevotellaceae"(100);Prevotella(100);	Neisseriaceae(100);Neisseria(95);	"Prevotellaceae"(100);Prevotella(100);
-0.04	28	15	Root(100);Bacteria(100);"Proteobacteria"(100);Epsilonproteobacteria(100);Campylobacterales(100);Campylobacteraceae(100);Campylobacter(100);	Root(100);Bacteria(100);"Actinobacteria"(100);Actinobacteria(100);Actinomycetales(100);Corynebacteriaceae(93);Corynebacterium(93);	Campylobacteraceae(100);Campylobacter(100);	Corynebacteriaceae(93);Corynebacterium(93);
0.04	4	76	Root(100);Bacteria(100);"Firmicutes"(100);"Clostridia"(100);Clostridiales(100);Veillonellaceae(100);Veillonella(95);	Root(100);Bacteria(100);"Firmicutes"(100);"Bacilli"(100);"Lactobacillales"(100);"Aerococcaceae"(100);unclassified(99);	Veillonellaceae(100);Veillonella(95);	"Lactobacillales"(100);"Aerococcaceae"(100);
0.04	25	75	Root(100);Bacteria(100);"Bacteroidetes"(97);"Bacteroidia"(59);"Bacteroidales"(59);unclassified(59);unclassified(59);	Root(100);Bacteria(100);"Bacteroidetes"(100);"Bacteroidia"(100);"Bacteroidales"(100);"Prevotellaceae"(100);Prevotella(100);	"Bacteroidia"(59);"Bacteroidales"(59);	"Prevotellaceae"(100);Prevotella(100);
0.04	50	132	Root(100);Bacteria(100);"Firmicutes"(100);"Clostridia"(100);Clostridiales(100);"Lachnospiraceae"(100);unclassified(100);	Root(100);Bacteria(100);"Bacteroidetes"(100);Flavobacteria(100);"Flavobacteriales"(100);Flavobacteriaceae(100);unclassified(100);	Clostridiales(100);"Lachnospiraceae"(100);	"Flavobacteriales"(100);Flavobacteriaceae(100);
-0.04	120	14	Root(100);Bacteria(100);"Bacteroidetes"(100);Flavobacteria(100);"Flavobacteriales"(100);Flavobacteriaceae(100);Capnocytophaga(100);	Root(100);Bacteria(100);"Actinobacteria"(100);Actinobacteria(100);Actinomycetales(100);Actinomycetaceae(100);Actinomyces(100);	Flavobacteriaceae(100);Capnocytophaga(100);	Actinomycetaceae(100);Actinomyces(100);
0.04	39	120	Root(100);Bacteria(100);"Bacteroidetes"(100);"Bacteroidia"(100);"Bacteroidales"(100);"Prevotellaceae"(100);Prevotella(100);	Root(100);Bacteria(100);"Bacteroidetes"(100);Flavobacteria(100);"Flavobacteriales"(100);Flavobacteriaceae(100);Capnocytophaga(100);	"Prevotellaceae"(100);Prevotella(100);	Flavobacteriaceae(100);Capnocytophaga(100);
-0.04	120	15	Root(100);Bacteria(100);"Bacteroidetes"(100);Flavobacteria(100);"Flavobacteriales"(100);Flavobacteriaceae(100);Capnocytophaga(100);	Root(100);Bacteria(100);"Actinobacteria"(100);Actinobacteria(100);Actinomycetales(100);Corynebacteriaceae(93);Corynebacterium(93);	Flavobacteriaceae(100);Capnocytophaga(100);	Corynebacteriaceae(93);Corynebacterium(93);
-0.04	83	78	Root(100);Bacteria(100);"Bacteroidetes"(100);"Bacteroidia"(100);"Bacteroidales"(100);"Prevotellaceae"(100);Prevotella(100);	Root(100);Bacteria(100);"Fusobacteria"(100);"Fusobacteria"(100);"Fusobacteriales"(100);"Leptotrichiaceae"(100);Leptotrichia(100);	"Prevotellaceae"(100);Prevotella(100);	"Leptotrichiaceae"(100);Leptotrichia(100);
-0.04	83	29	Root(100);Bacteria(100);"Bacteroidetes"(100);"Bacteroidia"(100);"Bacteroidales"(100);"Prevotellaceae"(100);Prevotella(100);	Root(100);Bacteria(100);"Firmicutes"(100);"Clostridia"(100);Clostridiales(100);Veillonellaceae(100);Selenomonas(95);	"Prevotellaceae"(100);Prevotella(100);	Veillonellaceae(100);Selenomonas(95);
-0.04	68	15	Root(100);Bacteria(100);"Firmicutes"(100);"Clostridia"(100);Clostridiales(100);"Lachnospiraceae"(100);Catonella(100);	Root(100);Bacteria(100);"Actinobacteria"(100);Actinobacteria(100);Actinomycetales(100);Corynebacteriaceae(93);Corynebacterium(93);	"Lachnospiraceae"(100);Catonella(100);	Corynebacteriaceae(93);Corynebacterium(93);
0.04	124	13	Root(100);Bacteria(100);"Bacteroidetes"(100);"Bacteroidia"(100);"Bacteroidales"(100);"Prevotellaceae"(100);Prevotella(100);	Root(100);Bacteria(100);"Firmicutes"(100);"Bacilli"(100);"Lactobacillales"(100);unclassified(98);unclassified(98);	"Prevotellaceae"(100);Prevotella(100);	"Bacilli"(100);"Lactobacillales"(100);
0.04	25	23	Root(100);Bacteria(100);"Bacteroidetes"(97);"Bacteroidia"(59);"Bacteroidales"(59);unclassified(59);unclassified(59);	Root(100);Bacteria(100);"Actinobacteria"(100);Actinobacteria(100);Actinomycetales(100);Actinomycetaceae(100);Actinomyces(100);	"Bacteroidia"(59);"Bacteroidales"(59);	Actinomycetaceae(100);Actinomyces(100);
0.04	26	20	Root(100);Bacteria(100);"Bacteroidetes"(100);"Bacteroidia"(100);"Bacteroidales"(100);"Prevotellaceae"(100);Prevotella(100);	Root(100);Bacteria(100);"Fusobacteria"(100);"Fusobacteria"(100);"Fusobacteriales"(100);"Leptotrichiaceae"(100);Leptotrichia(100);	"Prevotellaceae"(100);Prevotella(100);	"Leptotrichiaceae"(100);Leptotrichia(100);
-0.04	92	11	Root(100);Bacteria(100);"Bacteroidetes"(100);"Bacteroidia"(100);"Bacteroidales"(100);"Prevotellaceae"(100);Prevotella(100);	Root(100);Bacteria(100);"Firmicutes"(100);"Bacilli"(100);Bacillales(100);"Staphylococcaceae"(100);Gemella(100);	"Prevotellaceae"(100);Prevotella(100);	"Staphylococcaceae"(100);Gemella(100);
0.04	25	99	Root(100);Bacteria(100);"Bacteroidetes"(97);"Bacteroidia"(59);"Bacteroidales"(59);unclassified(59);unclassified(59);	Root(100);Bacteria(100);"Proteobacteria"(100);Betaproteobacteria(100);Neisseriales(100);Neisseriaceae(100);unclassified(79);	"Bacteroidia"(59);"Bacteroidales"(59);	Neisseriales(100);Neisseriaceae(100);
0.04	20	99	Root(100);Bacteria(100);"Fusobacteria"(100);"Fusobacteria"(100);"Fusobacteriales"(100);"Leptotrichiaceae"(100);Leptotrichia(100);	Root(100);Bacteria(100);"Proteobacteria"(100);Betaproteobacteria(100);Neisseriales(100);Neisseriaceae(100);unclassified(79);	"Leptotrichiaceae"(100);Leptotrichia(100);	Neisseriales(100);Neisseriaceae(100);
-0.04	98	37	Root(100);Bacteria(100);"Proteobacteria"(100);Betaproteobacteria(100);Neisseriales(100);Neisseriaceae(100);Neisseria(99);	Root(100);Bacteria(100);"Firmicutes"(100);"Clostridia"(100);Clostridiales(100);"Lachnospiraceae"(100);unclassified(100);	Neisseriaceae(100);Neisseria(99);	Clostridiales(100);"Lachnospiraceae"(100);
0.04	13	52	Root(100);Bacteria(100);"Firmicutes"(100);"Bacilli"(100);"Lactobacillales"(100);unclassified(98);unclassified(98);	Root(100);Bacteria(100);"Bacteroidetes"(100);"Bacteroidia"(100);"Bacteroidales"(100);"Prevotellaceae"(100);Prevotella(100);	"Bacilli"(100);"Lactobacillales"(100);	"Prevotellaceae"(100);Prevotella(100);
-0.04	120	61	Root(100);Bacteria(100);"Bacteroidetes"(100);Flavobacteria(100);"Flavobacteriales"(100);Flavobacteriaceae(100);Capnocytophaga(100);	Root(100);Bacteria(100);"Actinobacteria"(100);Actinobacteria(100);Actinomycetales(100);Actinomycetaceae(100);Actinomyces(100);	Flavobacteriaceae(100);Capnocytophaga(100);	Actinomycetaceae(100);Actinomyces(100);
0.04	21	4	Root(100);Bacteria(100);"Proteobacteria"(100);Betaproteobacteria(100);Neisseriales(100);Neisseriaceae(100);Neisseria(69);	Root(100);Bacteria(100);"Firmicutes"(100);"Clostridia"(100);Clostridiales(100);Veillonellaceae(100);Veillonella(95);	Neisseriaceae(100);Neisseria(69);	Veillonellaceae(100);Veillonella(95);
-0.04	7	9	Root(100);Bacteria(100);"Bacteroidetes"(100);"Bacteroidia"(100);"Bacteroidales"(100);"Porphyromonadaceae"(100);Porphyromonas(100);	Root(100);Bacteria(100);"Fusobacteria"(100);"Fusobacteria"(100);"Fusobacteriales"(100);"Fusobacteriaceae"(100);Fusobacterium(100);	"Porphyromonadaceae"(100);Porphyromonas(100);	"Fusobacteriaceae"(100);Fusobacterium(100);
-0.04	60	18	Root(100);Bacteria(100);"Firmicutes"(100);"Bacilli"(100);"Lactobacillales"(100);Streptococcaceae(100);Streptococcus(100);	Root(100);Bacteria(100);"Actinobacteria"(100);Actinobacteria(100);Actinomycetales(100);Micrococcaceae(100);unclassified(97);	Streptococcaceae(100);Streptococcus(100);	Actinomycetales(100);Micrococcaceae(100);
-0.04	83	25	Root(100);Bacteria(100);"Bacteroidetes"(100);"Bacteroidia"(100);"Bacteroidales"(100);"Prevotellaceae"(100);Prevotella(100);	Root(100);Bacteria(100);"Bacteroidetes"(97);"Bacteroidia"(59);"Bacteroidales"(59);unclassified(59);unclassified(59);	"Prevotellaceae"(100);Prevotella(100);	"Bacteroidia"(59);"Bacteroidales"(59);
-0.04	86	24	Root(100);Bacteria(100);Cyanobacteria(100);Cyanobacteria(100);Chloroplast(100);Streptophyta(100);unclassified(100);	Root(100);Bacteria(100);"Bacteroidetes"(100);Flavobacteria(100);"Flavobacteriales"(100);Flavobacteriaceae(100);Capnocytophaga(100);	Chloroplast(100);Streptophyta(100);	Flavobacteriaceae(100);Capnocytophaga(100);
-0.04	113	72	Root(100);Bacteria(100);"Bacteroidetes"(100);Flavobacteria(100);"Flavobacteriales"(100);Flavobacteriaceae(100);unclassified(100);	Root(100);Bacteria(100);"Firmicutes"(100);"Clostridia"(100);Clostridiales(100);Clostridiaceae(100);Clostridium(97);	"Flavobacteriales"(100);Flavobacteriaceae(100);	Clostridiaceae(100);Clostridium(97);
0.04	98	74	Root(100);Bacteria(100);"Proteobacteria"(100);Betaproteobacteria(100);Neisseriales(100);Neisseriaceae(100);Neisseria(99);	Root(100);Bacteria(100);"Bacteroidetes"(100);"Bacteroidia"(100);"Bacteroidales"(100);"Prevotellaceae"(100);Prevotella(100);	Neisseriaceae(100);Neisseria(99);	"Prevotellaceae"(100);Prevotella(100);
-0.04	132	29	Root(100);Bacteria(100);"Bacteroidetes"(100);Flavobacteria(100);"Flavobacteriales"(100);Flavobacteriaceae(100);unclassified(100);	Root(100);Bacteria(100);"Firmicutes"(100);"Clostridia"(100);Clostridiales(100);Veillonellaceae(100);Selenomonas(95);	"Flavobacteriales"(100);Flavobacteriaceae(100);	Veillonellaceae(100);Selenomonas(95);
-0.04	72	33	Root(100);Bacteria(100);"Firmicutes"(100);"Clostridia"(100);Clostridiales(100);Clostridiaceae(100);Clostridium(97);	Root(100);Bacteria(100);"Firmicutes"(100);"Clostridia"(100);Clostridiales(100);"Lachnospiraceae"(100);Oribacterium(85);	Clostridiaceae(100);Clostridium(97);	"Lachnospiraceae"(100);Oribacterium(85);
0.04	25	10	Root(100);Bacteria(100);"Bacteroidetes"(97);"Bacteroidia"(59);"Bacteroidales"(59);unclassified(59);unclassified(59);	Root(100);Bacteria(100);"Bacteroidetes"(100);"Bacteroidia"(100);"Bacteroidales"(100);"Prevotellaceae"(100);Prevotella(100);	"Bacteroidia"(59);"Bacteroidales"(59);	"Prevotellaceae"(100);Prevotella(100);
0.04	79	55	Root(100);Bacteria(100);"Actinobacteria"(100);Actinobacteria(100);Actinomycetales(100);unclassified(100);unclassified(100);	Root(100);Bacteria(100);"Bacteroidetes"(100);Flavobacteria(100);"Flavobacteriales"(100);Flavobacteriaceae(100);Capnocytophaga(100);	Actinobacteria(100);Actinomycetales(100);	Flavobacteriaceae(100);Capnocytophaga(100);
0.04	28	7	Root(100);Bacteria(100);"Proteobacteria"(100);Epsilonproteobacteria(100);Campylobacterales(100);Campylobacteraceae(100);Campylobacter(100);	Root(100);Bacteria(100);"Bacteroidetes"(100);"Bacteroidia"(100);"Bacteroidales"(100);"Porphyromonadaceae"(100);Porphyromonas(100);	Campylobacteraceae(100);Campylobacter(100);	"Porphyromonadaceae"(100);Porphyromonas(100);
-0.04	92	33	Root(100);Bacteria(100);"Bacteroidetes"(100);"Bacteroidia"(100);"Bacteroidales"(100);"Prevotellaceae"(100);Prevotella(100);	Root(100);Bacteria(100);"Firmicutes"(100);"Clostridia"(100);Clostridiales(100);"Lachnospiraceae"(100);Oribacterium(85);	"Prevotellaceae"(100);Prevotella(100);	"Lachnospiraceae"(100);Oribacterium(85);
0.04	6	71	Root(100);Bacteria(100);"Firmicutes"(100);"Bacilli"(100);"Lactobacillales"(100);Streptococcaceae(100);Streptococcus(100);	Root(100);Bacteria(100);"Firmicutes"(100);"Clostridia"(100);Clostridiales(100);"Lachnospiraceae"(100);unclassified(100);	Streptococcaceae(100);Streptococcus(100);	Clostridiales(100);"Lachnospiraceae"(100);
0.04	20	61	Root(100);Bacteria(100);"Fusobacteria"(100);"Fusobacteria"(100);"Fusobacteriales"(100);"Leptotrichiaceae"(100);Leptotrichia(100);	Root(100);Bacteria(100);"Actinobacteria"(100);Actinobacteria(100);Actinomycetales(100);Actinomycetaceae(100);Actinomyces(100);	"Leptotrichiaceae"(100);Leptotrichia(100);	Actinomycetaceae(100);Actinomyces(100);
0.04	50	61	Root(100);Bacteria(100);"Firmicutes"(100);"Clostridia"(100);Clostridiales(100);"Lachnospiraceae"(100);unclassified(100);	Root(100);Bacteria(100);"Actinobacteria"(100);Actinobacteria(100);Actinomycetales(100);Actinomycetaceae(100);Actinomyces(100);	Clostridiales(100);"Lachnospiraceae"(100);	Actinomycetaceae(100);Actinomyces(100);
-0.04	72	52	Root(100);Bacteria(100);"Firmicutes"(100);"Clostridia"(100);Clostridiales(100);Clostridiaceae(100);Clostridium(97);	Root(100);Bacteria(100);"Bacteroidetes"(100);"Bacteroidia"(100);"Bacteroidales"(100);"Prevotellaceae"(100);Prevotella(100);	Clostridiaceae(100);Clostridium(97);	"Prevotellaceae"(100);Prevotella(100);
-0.04	132	32	Root(100);Bacteria(100);"Bacteroidetes"(100);Flavobacteria(100);"Flavobacteriales"(100);Flavobacteriaceae(100);unclassified(100);	Root(100);Bacteria(100);"Actinobacteria"(100);Actinobacteria(100);Actinomycetales(100);Corynebacteriaceae(100);Corynebacterium(100);	"Flavobacteriales"(100);Flavobacteriaceae(100);	Corynebacteriaceae(100);Corynebacterium(100);
-0.04	132	11	Root(100);Bacteria(100);"Bacteroidetes"(100);Flavobacteria(100);"Flavobacteriales"(100);Flavobacteriaceae(100);unclassified(100);	Root(100);Bacteria(100);"Firmicutes"(100);"Bacilli"(100);Bacillales(100);"Staphylococcaceae"(100);Gemella(100);	"Flavobacteriales"(100);Flavobacteriaceae(100);	"Staphylococcaceae"(100);Gemella(100);
-0.04	28	55	Root(100);Bacteria(100);"Proteobacteria"(100);Epsilonproteobacteria(100);Campylobacterales(100);Campylobacteraceae(100);Campylobacter(100);	Root(100);Bacteria(100);"Bacteroidetes"(100);Flavobacteria(100);"Flavobacteriales"(100);Flavobacteriaceae(100);Capnocytophaga(100);	Campylobacteraceae(100);Campylobacter(100);	Flavobacteriaceae(100);Capnocytophaga(100);
0.04	83	28	Root(100);Bacteria(100);"Bacteroidetes"(100);"Bacteroidia"(100);"Bacteroidales"(100);"Prevotellaceae"(100);Prevotella(100);	Root(100);Bacteria(100);"Proteobacteria"(100);Epsilonproteobacteria(100);Campylobacterales(100);Campylobacteraceae(100);Campylobacter(100);	"Prevotellaceae"(100);Prevotella(100);	Campylobacteraceae(100);Campylobacter(100);
-0.04	52	99	Root(100);Bacteria(100);"Bacteroidetes"(100);"Bacteroidia"(100);"Bacteroidales"(100);"Prevotellaceae"(100);Prevotella(100);	Root(100);Bacteria(100);"Proteobacteria"(100);Betaproteobacteria(100);Neisseriales(100);Neisseriaceae(100);unclassified(79);	"Prevotellaceae"(100);Prevotella(100);	Neisseriales(100);Neisseriaceae(100);
0.04	87	48	Root(100);Bacteria(100);"Bacteroidetes"(100);Flavobacteria(100);"Flavobacteriales"(100);Flavobacteriaceae(100);Capnocytophaga(100);	Root(100);Bacteria(100);"Firmicutes"(100);"Clostridia"(100);Clostridiales(100);Incertae_Sedis_XI(100);Parvimonas(100);	Flavobacteriaceae(100);Capnocytophaga(100);	Incertae_Sedis_XI(100);Parvimonas(100);
0.04	67	4	Root(100);Bacteria(100);"Bacteroidetes"(100);"Bacteroidia"(100);"Bacteroidales"(100);"Prevotellaceae"(100);Prevotella(100);	Root(100);Bacteria(100);"Firmicutes"(100);"Clostridia"(100);Clostridiales(100);Veillonellaceae(100);Veillonella(95);	"Prevotellaceae"(100);Prevotella(100);	Veillonellaceae(100);Veillonella(95);
-0.04	120	98	Root(100);Bacteria(100);"Bacteroidetes"(100);Flavobacteria(100);"Flavobacteriales"(100);Flavobacteriaceae(100);Capnocytophaga(100);	Root(100);Bacteria(100);"Proteobacteria"(100);Betaproteobacteria(100);Neisseriales(100);Neisseriaceae(100);Neisseria(99);	Flavobacteriaceae(100);Capnocytophaga(100);	Neisseriaceae(100);Neisseria(99);
0.04	14	19	Root(100);Bacteria(100);"Actinobacteria"(100);Actinobacteria(100);Actinomycetales(100);Actinomycetaceae(100);Actinomyces(100);	Root(100);Bacteria(100);"Proteobacteria"(100);Gammaproteobacteria(100);Pasteurellales(100);Pasteurellaceae(100);unclassified(100);	Actinomycetaceae(100);Actinomyces(100);	Pasteurellales(100);Pasteurellaceae(100);
-0.04	26	17	Root(100);Bacteria(100);"Bacteroidetes"(100);"Bacteroidia"(100);"Bacteroidales"(100);"Prevotellaceae"(100);Prevotella(100);	Root(100);Bacteria(100);"Bacteroidetes"(100);"Bacteroidia"(100);"Bacteroidales"(100);Bacteroidaceae(100);Bacteroides(100);	"Prevotellaceae"(100);Prevotella(100);	Bacteroidaceae(100);Bacteroides(100);
-0.04	98	15	Root(100);Bacteria(100);"Proteobacteria"(100);Betaproteobacteria(100);Neisseriales(100);Neisseriaceae(100);Neisseria(99);	Root(100);Bacteria(100);"Actinobacteria"(100);Actinobacteria(100);Actinomycetales(100);Corynebacteriaceae(93);Corynebacterium(93);	Neisseriaceae(100);Neisseria(99);	Corynebacteriaceae(93);Corynebacterium(93);
0.04	120	71	Root(100);Bacteria(100);"Bacteroidetes"(100);Flavobacteria(100);"Flavobacteriales"(100);Flavobacteriaceae(100);Capnocytophaga(100);	Root(100);Bacteria(100);"Firmicutes"(100);"Clostridia"(100);Clostridiales(100);"Lachnospiraceae"(100);unclassified(100);	Flavobacteriaceae(100);Capnocytophaga(100);	Clostridiales(100);"Lachnospiraceae"(100);
-0.04	120	75	Root(100);Bacteria(100);"Bacteroidetes"(100);Flavobacteria(100);"Flavobacteriales"(100);Flavobacteriaceae(100);Capnocytophaga(100);	Root(100);Bacteria(100);"Bacteroidetes"(100);"Bacteroidia"(100);"Bacteroidales"(100);"Prevotellaceae"(100);Prevotella(100);	Flavobacteriaceae(100);Capnocytophaga(100);	"Prevotellaceae"(100);Prevotella(100);
0.04	50	71	Root(100);Bacteria(100);"Firmicutes"(100);"Clostridia"(100);Clostridiales(100);"Lachnospiraceae"(100);unclassified(100);	Root(100);Bacteria(100);"Firmicutes"(100);"Clostridia"(100);Clostridiales(100);"Lachnospiraceae"(100);unclassified(100);	Clostridiales(100);"Lachnospiraceae"(100);	Clostridiales(100);"Lachnospiraceae"(100);
-0.04	6	33	Root(100);Bacteria(100);"Firmicutes"(100);"Bacilli"(100);"Lactobacillales"(100);Streptococcaceae(100);Streptococcus(100);	Root(100);Bacteria(100);"Firmicutes"(100);"Clostridia"(100);Clostridiales(100);"Lachnospiraceae"(100);Oribacterium(85);	Streptococcaceae(100);Streptococcus(100);	"Lachnospiraceae"(100);Oribacterium(85);
0.04	22	14	Root(100);Bacteria(100);"Proteobacteria"(100);Betaproteobacteria(100);Burkholderiales(100);unclassified(97);unclassified(97);	Root(100);Bacteria(100);"Actinobacteria"(100);Actinobacteria(100);Actinomycetales(100);Actinomycetaceae(100);Actinomyces(100);	Betaproteobacteria(100);Burkholderiales(100);	Actinomycetaceae(100);Actinomyces(100);
-0.04	21	19	Root(100);Bacteria(100);"Proteobacteria"(100);Betaproteobacteria(100);Neisseriales(100);Neisseriaceae(100);Neisseria(69);	Root(100);Bacteria(100);"Proteobacteria"(100);Gammaproteobacteria(100);Pasteurellales(100);Pasteurellaceae(100);unclassified(100);	Neisseriaceae(100);Neisseria(69);	Pasteurellales(100);Pasteurellaceae(100);
-0.04	56	52	Root(100);Bacteria(100);"Fusobacteria"(100);"Fusobacteria"(100);"Fusobacteriales"(100);"Leptotrichiaceae"(100);Leptotrichia(100);	Root(100);Bacteria(100);"Bacteroidetes"(100);"Bacteroidia"(100);"Bacteroidales"(100);"Prevotellaceae"(100);Prevotella(100);	"Leptotrichiaceae"(100);Leptotrichia(100);	"Prevotellaceae"(100);Prevotella(100);
0.04	4	120	Root(100);Bacteria(100);"Firmicutes"(100);"Clostridia"(100);Clostridiales(100);Veillonellaceae(100);Veillonella(95);	Root(100);Bacteria(100);"Bacteroidetes"(100);Flavobacteria(100);"Flavobacteriales"(100);Flavobacteriaceae(100);Capnocytophaga(100);	Veillonellaceae(100);Veillonella(95);	Flavobacteriaceae(100);Capnocytophaga(100);
-0.04	74	99	Root(100);Bacteria(100);"Bacteroidetes"(100);"Bacteroidia"(100);"Bacteroidales"(100);"Prevotellaceae"(100);Prevotella(100);	Root(100);Bacteria(100);"Proteobacteria"(100);Betaproteobacteria(100);Neisseriales(100);Neisseriaceae(100);unclassified(79);	"Prevotellaceae"(100);Prevotella(100);	Neisseriales(100);Neisseriaceae(100);
-0.04	72	32	Root(100);Bacteria(100);"Firmicutes"(100);"Clostridia"(100);Clostridiales(100);Clostridiaceae(100);Clostridium(97);	Root(100);Bacteria(100);"Actinobacteria"(100);Actinobacteria(100);Actinomycetales(100);Corynebacteriaceae(100);Corynebacterium(100);	Clostridiaceae(100);Clostridium(97);	Corynebacteriaceae(100);Corynebacterium(100);
-0.04	8	79	Root(100);Bacteria(100);"Proteobacteria"(100);Betaproteobacteria(100);Neisseriales(100);Neisseriaceae(100);Neisseria(95);	Root(100);Bacteria(100);"Actinobacteria"(100);Actinobacteria(100);Actinomycetales(100);unclassified(100);unclassified(100);	Neisseriaceae(100);Neisseria(95);	Actinobacteria(100);Actinomycetales(100);
-0.04	55	17	Root(100);Bacteria(100);"Bacteroidetes"(100);Flavobacteria(100);"Flavobacteriales"(100);Flavobacteriaceae(100);Capnocytophaga(100);	Root(100);Bacteria(100);"Bacteroidetes"(100);"Bacteroidia"(100);"Bacteroidales"(100);Bacteroidaceae(100);Bacteroides(100);	Flavobacteriaceae(100);Capnocytophaga(100);	Bacteroidaceae(100);Bacteroides(100);
-0.04	18	61	Root(100);Bacteria(100);"Actinobacteria"(100);Actinobacteria(100);Actinomycetales(100);Micrococcaceae(100);unclassified(97);	Root(100);Bacteria(100);"Actinobacteria"(100);Actinobacteria(100);Actinomycetales(100);Actinomycetaceae(100);Actinomyces(100);	Actinomycetales(100);Micrococcaceae(100);	Actinomycetaceae(100);Actinomyces(100);
0.04	6	17	Root(100);Bacteria(100);"Firmicutes"(100);"Bacilli"(100);"Lactobacillales"(100);Streptococcaceae(100);Streptococcus(100);	Root(100);Bacteria(100);"Bacteroidetes"(100);"Bacteroidia"(100);"Bacteroidales"(100);Bacteroidaceae(100);Bacteroides(100);	Streptococcaceae(100);Streptococcus(100);	Bacteroidaceae(100);Bacteroides(100);
-0.04	26	35	Root(100);Bacteria(100);"Bacteroidetes"(100);"Bacteroidia"(100);"Bacteroidales"(100);"Prevotellaceae"(100);Prevotella(100);	Root(100);Bacteria(100);"Fusobacteria"(100);"Fusobacteria"(100);"Fusobacteriales"(100);"Leptotrichiaceae"(100);Leptotrichia(100);	"Prevotellaceae"(100);Prevotella(100);	"Leptotrichiaceae"(100);Leptotrichia(100);
-0.04	132	21	Root(100);Bacteria(100);"Bacteroidetes"(100);Flavobacteria(100);"Flavobacteriales"(100);Flavobacteriaceae(100);unclassified(100);	Root(100);Bacteria(100);"Proteobacteria"(100);Betaproteobacteria(100);Neisseriales(100);Neisseriaceae(100);Neisseria(69);	"Flavobacteriales"(100);Flavobacteriaceae(100);	Neisseriaceae(100);Neisseria(69);
-0.04	6	120	Root(100);Bacteria(100);"Firmicutes"(100);"Bacilli"(100);"Lactobacillales"(100);Streptococcaceae(100);Streptococcus(100);	Root(100);Bacteria(100);"Bacteroidetes"(100);Flavobacteria(100);"Flavobacteriales"(100);Flavobacteriaceae(100);Capnocytophaga(100);	Streptococcaceae(100);Streptococcus(100);	Flavobacteriaceae(100);Capnocytophaga(100);
-0.04	18	99	Root(100);Bacteria(100);"Actinobacteria"(100);Actinobacteria(100);Actinomycetales(100);Micrococcaceae(100);unclassified(97);	Root(100);Bacteria(100);"Proteobacteria"(100);Betaproteobacteria(100);Neisseriales(100);Neisseriaceae(100);unclassified(79);	Actinomycetales(100);Micrococcaceae(100);	Neisseriales(100);Neisseriaceae(100);
-0.04	79	78	Root(100);Bacteria(100);"Actinobacteria"(100);Actinobacteria(100);Actinomycetales(100);unclassified(100);unclassified(100);	Root(100);Bacteria(100);"Fusobacteria"(100);"Fusobacteria"(100);"Fusobacteriales"(100);"Leptotrichiaceae"(100);Leptotrichia(100);	Actinobacteria(100);Actinomycetales(100);	"Leptotrichiaceae"(100);Leptotrichia(100);
-0.04	28	72	Root(100);Bacteria(100);"Proteobacteria"(100);Epsilonproteobacteria(100);Campylobacterales(100);Campylobacteraceae(100);Campylobacter(100);	Root(100);Bacteria(100);"Firmicutes"(100);"Clostridia"(100);Clostridiales(100);Clostridiaceae(100);Clostridium(97);	Campylobacteraceae(100);Campylobacter(100);	Clostridiaceae(100);Clostridium(97);
-0.04	23	17	Root(100);Bacteria(100);"Actinobacteria"(100);Actinobacteria(100);Actinomycetales(100);Actinomycetaceae(100);Actinomyces(100);	Root(100);Bacteria(100);"Bacteroidetes"(100);"Bacteroidia"(100);"Bacteroidales"(100);Bacteroidaceae(100);Bacteroides(100);	Actinomycetaceae(100);Actinomyces(100);	Bacteroidaceae(100);Bacteroides(100);
-0.04	24	74	Root(100);Bacteria(100);"Bacteroidetes"(100);Flavobacteria(100);"Flavobacteriales"(100);Flavobacteriaceae(100);Capnocytophaga(100);	Root(100);Bacteria(100);"Bacteroidetes"(100);"Bacteroidia"(100);"Bacteroidales"(100);"Prevotellaceae"(100);Prevotella(100);	Flavobacteriaceae(100);Capnocytophaga(100);	"Prevotellaceae"(100);Prevotella(100);
0.04	7	35	Root(100);Bacteria(100);"Bacteroidetes"(100);"Bacteroidia"(100);"Bacteroidales"(100);"Porphyromonadaceae"(100);Porphyromonas(100);	Root(100);Bacteria(100);"Fusobacteria"(100);"Fusobacteria"(100);"Fusobacteriales"(100);"Leptotrichiaceae"(100);Leptotrichia(100);	"Porphyromonadaceae"(100);Porphyromonas(100);	"Leptotrichiaceae"(100);Leptotrichia(100);
-0.04	92	15	Root(100);Bacteria(100);"Bacteroidetes"(100);"Bacteroidia"(100);"Bacteroidales"(100);"Prevotellaceae"(100);Prevotella(100);	Root(100);Bacteria(100);"Actinobacteria"(100);Actinobacteria(100);Actinomycetales(100);Corynebacteriaceae(93);Corynebacterium(93);	"Prevotellaceae"(100);Prevotella(100);	Corynebacteriaceae(93);Corynebacterium(93);
0.04	26	8	Root(100);Bacteria(100);"Bacteroidetes"(100);"Bacteroidia"(100);"Bacteroidales"(100);"Prevotellaceae"(100);Prevotella(100);	Root(100);Bacteria(100);"Proteobacteria"(100);Betaproteobacteria(100);Neisseriales(100);Neisseriaceae(100);Neisseria(95);	"Prevotellaceae"(100);Prevotella(100);	Neisseriaceae(100);Neisseria(95);
-0.04	60	28	Root(100);Bacteria(100);"Firmicutes"(100);"Bacilli"(100);"Lactobacillales"(100);Streptococcaceae(100);Streptococcus(100);	Root(100);Bacteria(100);"Proteobacteria"(100);Epsilonproteobacteria(100);Campylobacterales(100);Campylobacteraceae(100);Campylobacter(100);	Streptococcaceae(100);Streptococcus(100);	Campylobacteraceae(100);Campylobacter(100);
-0.04	87	78	Root(100);Bacteria(100);"Bacteroidetes"(100);Flavobacteria(100);"Flavobacteriales"(100);Flavobacteriaceae(100);Capnocytophaga(100);	Root(100);Bacteria(100);"Fusobacteria"(100);"Fusobacteria"(100);"Fusobacteriales"(100);"Leptotrichiaceae"(100);Leptotrichia(100);	Flavobacteriaceae(100);Capnocytophaga(100);	"Leptotrichiaceae"(100);Leptotrichia(100);
-0.04	11	35	Root(100);Bacteria(100);"Firmicutes"(100);"Bacilli"(100);Bacillales(100);"Staphylococcaceae"(100);Gemella(100);	Root(100);Bacteria(100);"Fusobacteria"(100);"Fusobacteria"(100);"Fusobacteriales"(100);"Leptotrichiaceae"(100);Leptotrichia(100);	"Staphylococcaceae"(100);Gemella(100);	"Leptotrichiaceae"(100);Leptotrichia(100);
0.04	24	22	Root(100);Bacteria(100);"Bacteroidetes"(100);Flavobacteria(100);"Flavobacteriales"(100);Flavobacteriaceae(100);Capnocytophaga(100);	Root(100);Bacteria(100);"Proteobacteria"(100);Betaproteobacteria(100);Burkholderiales(100);unclassified(97);unclassified(97);	Flavobacteriaceae(100);Capnocytophaga(100);	Betaproteobacteria(100);Burkholderiales(100);
-0.04	120	74	Root(100);Bacteria(100);"Bacteroidetes"(100);Flavobacteria(100);"Flavobacteriales"(100);Flavobacteriaceae(100);Capnocytophaga(100);	Root(100);Bacteria(100);"Bacteroidetes"(100);"Bacteroidia"(100);"Bacteroidales"(100);"Prevotellaceae"(100);Prevotella(100);	Flavobacteriaceae(100);Capnocytophaga(100);	"Prevotellaceae"(100);Prevotella(100);
-0.04	36	17	Root(100);Bacteria(100);"Bacteroidetes"(100);Flavobacteria(100);"Flavobacteriales"(100);Flavobacteriaceae(100);Capnocytophaga(100);	Root(100);Bacteria(100);"Bacteroidetes"(100);"Bacteroidia"(100);"Bacteroidales"(100);Bacteroidaceae(100);Bacteroides(100);	Flavobacteriaceae(100);Capnocytophaga(100);	Bacteroidaceae(100);Bacteroides(100);
-0.04	50	32	Root(100);Bacteria(100);"Firmicutes"(100);"Clostridia"(100);Clostridiales(100);"Lachnospiraceae"(100);unclassified(100);	Root(100);Bacteria(100);"Actinobacteria"(100);Actinobacteria(100);Actinomycetales(100);Corynebacteriaceae(100);Corynebacterium(100);	Clostridiales(100);"Lachnospiraceae"(100);	Corynebacteriaceae(100);Corynebacterium(100);
-0.04	68	33	Root(100);Bacteria(100);"Firmicutes"(100);"Clostridia"(100);Clostridiales(100);"Lachnospiraceae"(100);Catonella(100);	Root(100);Bacteria(100);"Firmicutes"(100);"Clostridia"(100);Clostridiales(100);"Lachnospiraceae"(100);Oribacterium(85);	"Lachnospiraceae"(100);Catonella(100);	"Lachnospiraceae"(100);Oribacterium(85);
-0.04	38	56	Root(100);Bacteria(100);"Bacteroidetes"(100);"Bacteroidia"(100);"Bacteroidales"(100);"Porphyromonadaceae"(100);Parabacteroides(69);	Root(100);Bacteria(100);"Fusobacteria"(100);"Fusobacteria"(100);"Fusobacteriales"(100);"Leptotrichiaceae"(100);Leptotrichia(100);	"Porphyromonadaceae"(100);Parabacteroides(69);	"Leptotrichiaceae"(100);Leptotrichia(100);
-0.04	50	29	Root(100);Bacteria(100);"Firmicutes"(100);"Clostridia"(100);Clostridiales(100);"Lachnospiraceae"(100);unclassified(100);	Root(100);Bacteria(100);"Firmicutes"(100);"Clostridia"(100);Clostridiales(100);Veillonellaceae(100);Selenomonas(95);	Clostridiales(100);"Lachnospiraceae"(100);	Veillonellaceae(100);Selenomonas(95);
-0.04	78	61	Root(100);Bacteria(100);"Fusobacteria"(100);"Fusobacteria"(100);"Fusobacteriales"(100);"Leptotrichiaceae"(100);Leptotrichia(100);	Root(100);Bacteria(100);"Actinobacteria"(100);Actinobacteria(100);Actinomycetales(100);Actinomycetaceae(100);Actinomyces(100);	"Leptotrichiaceae"(100);Leptotrichia(100);	Actinomycetaceae(100);Actinomyces(100);
-0.04	68	16	Root(100);Bacteria(100);"Firmicutes"(100);"Clostridia"(100);Clostridiales(100);"Lachnospiraceae"(100);Catonella(100);	Root(100);Bacteria(100);"Proteobacteria"(100);Gammaproteobacteria(100);Pasteurellales(100);Pasteurellaceae(100);unclassified(100);	"Lachnospiraceae"(100);Catonella(100);	Pasteurellales(100);Pasteurellaceae(100);
-0.04	36	52	Root(100);Bacteria(100);"Bacteroidetes"(100);Flavobacteria(100);"Flavobacteriales"(100);Flavobacteriaceae(100);Capnocytophaga(100);	Root(100);Bacteria(100);"Bacteroidetes"(100);"Bacteroidia"(100);"Bacteroidales"(100);"Prevotellaceae"(100);Prevotella(100);	Flavobacteriaceae(100);Capnocytophaga(100);	"Prevotellaceae"(100);Prevotella(100);
0.04	92	32	Root(100);Bacteria(100);"Bacteroidetes"(100);"Bacteroidia"(100);"Bacteroidales"(100);"Prevotellaceae"(100);Prevotella(100);	Root(100);Bacteria(100);"Actinobacteria"(100);Actinobacteria(100);Actinomycetales(100);Corynebacteriaceae(100);Corynebacterium(100);	"Prevotellaceae"(100);Prevotella(100);	Corynebacteriaceae(100);Corynebacterium(100);
-0.04	50	10	Root(100);Bacteria(100);"Firmicutes"(100);"Clostridia"(100);Clostridiales(100);"Lachnospiraceae"(100);unclassified(100);	Root(100);Bacteria(100);"Bacteroidetes"(100);"Bacteroidia"(100);"Bacteroidales"(100);"Prevotellaceae"(100);Prevotella(100);	Clostridiales(100);"Lachnospiraceae"(100);	"Prevotellaceae"(100);Prevotella(100);
-0.04	11	99	Root(100);Bacteria(100);"Firmicutes"(100);"Bacilli"(100);Bacillales(100);"Staphylococcaceae"(100);Gemella(100);	Root(100);Bacteria(100);"Proteobacteria"(100);Betaproteobacteria(100);Neisseriales(100);Neisseriaceae(100);unclassified(79);	"Staphylococcaceae"(100);Gemella(100);	Neisseriales(100);Neisseriaceae(100);
-0.04	14	99	Root(100);Bacteria(100);"Actinobacteria"(100);Actinobacteria(100);Actinomycetales(100);Actinomycetaceae(100);Actinomyces(100);	Root(100);Bacteria(100);"Proteobacteria"(100);Betaproteobacteria(100);Neisseriales(100);Neisseriaceae(100);unclassified(79);	Actinomycetaceae(100);Actinomyces(100);	Neisseriales(100);Neisseriaceae(100);
0.04	68	10	Root(100);Bacteria(100);"Firmicutes"(100);"Clostridia"(100);Clostridiales(100);"Lachnospiraceae"(100);Catonella(100);	Root(100);Bacteria(100);"Bacteroidetes"(100);"Bacteroidia"(100);"Bacteroidales"(100);"Prevotellaceae"(100);Prevotella(100);	"Lachnospiraceae"(100);Catonella(100);	"Prevotellaceae"(100);Prevotella(100);
-0.04	52	32	Root(100);Bacteria(100);"Bacteroidetes"(100);"Bacteroidia"(100);"Bacteroidales"(100);"Prevotellaceae"(100);Prevotella(100);	Root(100);Bacteria(100);"Actinobacteria"(100);Actinobacteria(100);Actinomycetales(100);Corynebacteriaceae(100);Corynebacterium(100);	"Prevotellaceae"(100);Prevotella(100);	Corynebacteriaceae(100);Corynebacterium(100);
-0.04	4	16	Root(100);Bacteria(100);"Firmicutes"(100);"Clostridia"(100);Clostridiales(100);Veillonellaceae(100);Veillonella(95);	Root(100);Bacteria(100);"Proteobacteria"(100);Gammaproteobacteria(100);Pasteurellales(100);Pasteurellaceae(100);unclassified(100);	Veillonellaceae(100);Veillonella(95);	Pasteurellales(100);Pasteurellaceae(100);
0.04	23	32	Root(100);Bacteria(100);"Actinobacteria"(100);Actinobacteria(100);Actinomycetales(100);Actinomycetaceae(100);Actinomyces(100);	Root(100);Bacteria(100);"Actinobacteria"(100);Actinobacteria(100);Actinomycetales(100);Corynebacteriaceae(100);Corynebacterium(100);	Actinomycetaceae(100);Actinomyces(100);	Corynebacteriaceae(100);Corynebacterium(100);
-0.04	15	35	Root(100);Bacteria(100);"Actinobacteria"(100);Actinobacteria(100);Actinomycetales(100);Corynebacteriaceae(93);Corynebacterium(93);	Root(100);Bacteria(100);"Fusobacteria"(100);"Fusobacteria"(100);"Fusobacteriales"(100);"Leptotrichiaceae"(100);Leptotrichia(100);	Corynebacteriaceae(93);Corynebacterium(93);	"Leptotrichiaceae"(100);Leptotrichia(100);
-0.04	29	32	Root(100);Bacteria(100);"Firmicutes"(100);"Clostridia"(100);Clostridiales(100);Veillonellaceae(100);Selenomonas(95);	Root(100);Bacteria(100);"Actinobacteria"(100);Actinobacteria(100);Actinomycetales(100);Corynebacteriaceae(100);Corynebacterium(100);	Veillonellaceae(100);Selenomonas(95);	Corynebacteriaceae(100);Corynebacterium(100);
-0.04	132	2	Root(100);Bacteria(100);"Bacteroidetes"(100);Flavobacteria(100);"Flavobacteriales"(100);Flavobacteriaceae(100);unclassified(100);	Root(100);Bacteria(100);"Firmicutes"(100);"Bacilli"(100);"Lactobacillales"(100);Streptococcaceae(100);Streptococcus(100);	"Flavobacteriales"(100);Flavobacteriaceae(100);	Streptococcaceae(100);Streptococcus(100);
-0.04	72	71	Root(100);Bacteria(100);"Firmicutes"(100);"Clostridia"(100);Clostridiales(100);Clostridiaceae(100);Clostridium(97);	Root(100);Bacteria(100);"Firmicutes"(100);"Clostridia"(100);Clostridiales(100);"Lachnospiraceae"(100);unclassified(100);	Clostridiaceae(100);Clostridium(97);	Clostridiales(100);"Lachnospiraceae"(100);
-0.04	60	24	Root(100);Bacteria(100);"Firmicutes"(100);"Bacilli"(100);"Lactobacillales"(100);Streptococcaceae(100);Streptococcus(100);	Root(100);Bacteria(100);"Bacteroidetes"(100);Flavobacteria(100);"Flavobacteriales"(100);Flavobacteriaceae(100);Capnocytophaga(100);	Streptococcaceae(100);Streptococcus(100);	Flavobacteriaceae(100);Capnocytophaga(100);
-0.04	37	35	Root(100);Bacteria(100);"Firmicutes"(100);"Clostridia"(100);Clostridiales(100);"Lachnospiraceae"(100);unclassified(100);	Root(100);Bacteria(100);"Fusobacteria"(100);"Fusobacteria"(100);"Fusobacteriales"(100);"Leptotrichiaceae"(100);Leptotrichia(100);	Clostridiales(100);"Lachnospiraceae"(100);	"Leptotrichiaceae"(100);Leptotrichia(100);
-0.04	7	37	Root(100);Bacteria(100);"Bacteroidetes"(100);"Bacteroidia"(100);"Bacteroidales"(100);"Porphyromonadaceae"(100);Porphyromonas(100);	Root(100);Bacteria(100);"Firmicutes"(100);"Clostridia"(100);Clostridiales(100);"Lachnospiraceae"(100);unclassified(100);	"Porphyromonadaceae"(100);Porphyromonas(100);	Clostridiales(100);"Lachnospiraceae"(100);
0.04	72	79	Root(100);Bacteria(100);"Firmicutes"(100);"Clostridia"(100);Clostridiales(100);Clostridiaceae(100);Clostridium(97);	Root(100);Bacteria(100);"Actinobacteria"(100);Actinobacteria(100);Actinomycetales(100);unclassified(100);unclassified(100);	Clostridiaceae(100);Clostridium(97);	Actinobacteria(100);Actinomycetales(100);
0.04	22	124	Root(100);Bacteria(100);"Proteobacteria"(100);Betaproteobacteria(100);Burkholderiales(100);unclassified(97);unclassified(97);	Root(100);Bacteria(100);"Bacteroidetes"(100);"Bacteroidia"(100);"Bacteroidales"(100);"Prevotellaceae"(100);Prevotella(100);	Betaproteobacteria(100);Burkholderiales(100);	"Prevotellaceae"(100);Prevotella(100);
-0.04	24	23	Root(100);Bacteria(100);"Bacteroidetes"(100);Flavobacteria(100);"Flavobacteriales"(100);Flavobacteriaceae(100);Capnocytophaga(100);	Root(100);Bacteria(100);"Actinobacteria"(100);Actinobacteria(100);Actinomycetales(100);Actinomycetaceae(100);Actinomyces(100);	Flavobacteriaceae(100);Capnocytophaga(100);	Actinomycetaceae(100);Actinomyces(100);
-0.04	124	16	Root(100);Bacteria(100);"Bacteroidetes"(100);"Bacteroidia"(100);"Bacteroidales"(100);"Prevotellaceae"(100);Prevotella(100);	Root(100);Bacteria(100);"Proteobacteria"(100);Gammaproteobacteria(100);Pasteurellales(100);Pasteurellaceae(100);unclassified(100);	"Prevotellaceae"(100);Prevotella(100);	Pasteurellales(100);Pasteurellaceae(100);
-0.04	4	37	Root(100);Bacteria(100);"Firmicutes"(100);"Clostridia"(100);Clostridiales(100);Veillonellaceae(100);Veillonella(95);	Root(100);Bacteria(100);"Firmicutes"(100);"Clostridia"(100);Clostridiales(100);"Lachnospiraceae"(100);unclassified(100);	Veillonellaceae(100);Veillonella(95);	Clostridiales(100);"Lachnospiraceae"(100);
-0.04	71	11	Root(100);Bacteria(100);"Firmicutes"(100);"Clostridia"(100);Clostridiales(100);"Lachnospiraceae"(100);unclassified(100);	Root(100);Bacteria(100);"Firmicutes"(100);"Bacilli"(100);Bacillales(100);"Staphylococcaceae"(100);Gemella(100);	Clostridiales(100);"Lachnospiraceae"(100);	"Staphylococcaceae"(100);Gemella(100);
-0.04	120	10	Root(100);Bacteria(100);"Bacteroidetes"(100);Flavobacteria(100);"Flavobacteriales"(100);Flavobacteriaceae(100);Capnocytophaga(100);	Root(100);Bacteria(100);"Bacteroidetes"(100);"Bacteroidia"(100);"Bacteroidales"(100);"Prevotellaceae"(100);Prevotella(100);	Flavobacteriaceae(100);Capnocytophaga(100);	"Prevotellaceae"(100);Prevotella(100);
0.04	14	76	Root(100);Bacteria(100);"Actinobacteria"(100);Actinobacteria(100);Actinomycetales(100);Actinomycetaceae(100);Actinomyces(100);	Root(100);Bacteria(100);"Firmicutes"(100);"Bacilli"(100);"Lactobacillales"(100);"Aerococcaceae"(100);unclassified(99);	Actinomycetaceae(100);Actinomyces(100);	"Lactobacillales"(100);"Aerococcaceae"(100);
0.04	51	8	Root(100);Bacteria(100);"Actinobacteria"(100);Actinobacteria(100);Coriobacteriales(100);Coriobacteriaceae(100);Atopobium(100);	Root(100);Bacteria(100);"Proteobacteria"(100);Betaproteobacteria(100);Neisseriales(100);Neisseriaceae(100);Neisseria(95);	Coriobacteriaceae(100);Atopobium(100);	Neisseriaceae(100);Neisseria(95);
0.04	68	124	Root(100);Bacteria(100);"Firmicutes"(100);"Clostridia"(100);Clostridiales(100);"Lachnospiraceae"(100);Catonella(100);	Root(100);Bacteria(100);"Bacteroidetes"(100);"Bacteroidia"(100);"Bacteroidales"(100);"Prevotellaceae"(100);Prevotella(100);	"Lachnospiraceae"(100);Catonella(100);	"Prevotellaceae"(100);Prevotella(100);
-0.04	39	37	Root(100);Bacteria(100);"Bacteroidetes"(100);"Bacteroidia"(100);"Bacteroidales"(100);"Prevotellaceae"(100);Prevotella(100);	Root(100);Bacteria(100);"Firmicutes"(100);"Clostridia"(100);Clostridiales(100);"Lachnospiraceae"(100);unclassified(100);	"Prevotellaceae"(100);Prevotella(100);	Clostridiales(100);"Lachnospiraceae"(100);
0.04	120	37	Root(100);Bacteria(100);"Bacteroidetes"(100);Flavobacteria(100);"Flavobacteriales"(100);Flavobacteriaceae(100);Capnocytophaga(100);	Root(100);Bacteria(100);"Firmicutes"(100);"Clostridia"(100);Clostridiales(100);"Lachnospiraceae"(100);unclassified(100);	Flavobacteriaceae(100);Capnocytophaga(100);	Clostridiales(100);"Lachnospiraceae"(100);
-0.04	74	92	Root(100);Bacteria(100);"Bacteroidetes"(100);"Bacteroidia"(100);"Bacteroidales"(100);"Prevotellaceae"(100);Prevotella(100);	Root(100);Bacteria(100);"Bacteroidetes"(100);"Bacteroidia"(100);"Bacteroidales"(100);"Prevotellaceae"(100);Prevotella(100);	"Prevotellaceae"(100);Prevotella(100);	"Prevotellaceae"(100);Prevotella(100);
-0.04	132	14	Root(100);Bacteria(100);"Bacteroidetes"(100);Flavobacteria(100);"Flavobacteriales"(100);Flavobacteriaceae(100);unclassified(100);	Root(100);Bacteria(100);"Actinobacteria"(100);Actinobacteria(100);Actinomycetales(100);Actinomycetaceae(100);Actinomyces(100);	"Flavobacteriales"(100);Flavobacteriaceae(100);	Actinomycetaceae(100);Actinomyces(100);
0.04	25	39	Root(100);Bacteria(100);"Bacteroidetes"(97);"Bacteroidia"(59);"Bacteroidales"(59);unclassified(59);unclassified(59);	Root(100);Bacteria(100);"Bacteroidetes"(100);"Bacteroidia"(100);"Bacteroidales"(100);"Prevotellaceae"(100);Prevotella(100);	"Bacteroidia"(59);"Bacteroidales"(59);	"Prevotellaceae"(100);Prevotella(100);
-0.04	72	48	Root(100);Bacteria(100);"Firmicutes"(100);"Clostridia"(100);Clostridiales(100);Clostridiaceae(100);Clostridium(97);	Root(100);Bacteria(100);"Firmicutes"(100);"Clostridia"(100);Clostridiales(100);Incertae_Sedis_XI(100);Parvimonas(100);	Clostridiaceae(100);Clostridium(97);	Incertae_Sedis_XI(100);Parvimonas(100);
-0.04	82	75	Root(100);Bacteria(100);"Bacteroidetes"(100);"Bacteroidia"(100);"Bacteroidales"(100);"Prevotellaceae"(100);Prevotella(100);	Root(100);Bacteria(100);"Bacteroidetes"(100);"Bacteroidia"(100);"Bacteroidales"(100);"Prevotellaceae"(100);Prevotella(100);	"Prevotellaceae"(100);Prevotella(100);	"Prevotellaceae"(100);Prevotella(100);
-0.04	21	74	Root(100);Bacteria(100);"Proteobacteria"(100);Betaproteobacteria(100);Neisseriales(100);Neisseriaceae(100);Neisseria(69);	Root(100);Bacteria(100);"Bacteroidetes"(100);"Bacteroidia"(100);"Bacteroidales"(100);"Prevotellaceae"(100);Prevotella(100);	Neisseriaceae(100);Neisseria(69);	"Prevotellaceae"(100);Prevotella(100);
0.04	124	38	Root(100);Bacteria(100);"Bacteroidetes"(100);"Bacteroidia"(100);"Bacteroidales"(100);"Prevotellaceae"(100);Prevotella(100);	Root(100);Bacteria(100);"Bacteroidetes"(100);"Bacteroidia"(100);"Bacteroidales"(100);"Porphyromonadaceae"(100);Parabacteroides(69);	"Prevotellaceae"(100);Prevotella(100);	"Porphyromonadaceae"(100);Parabacteroides(69);
-0.04	60	38	Root(100);Bacteria(100);"Firmicutes"(100);"Bacilli"(100);"Lactobacillales"(100);Streptococcaceae(100);Streptococcus(100);	Root(100);Bacteria(100);"Bacteroidetes"(100);"Bacteroidia"(100);"Bacteroidales"(100);"Porphyromonadaceae"(100);Parabacteroides(69);	Streptococcaceae(100);Streptococcus(100);	"Porphyromonadaceae"(100);Parabacteroides(69);
0.04	68	79	Root(100);Bacteria(100);"Firmicutes"(100);"Clostridia"(100);Clostridiales(100);"Lachnospiraceae"(100);Catonella(100);	Root(100);Bacteria(100);"Actinobacteria"(100);Actinobacteria(100);Actinomycetales(100);unclassified(100);unclassified(100);	"Lachnospiraceae"(100);Catonella(100);	Actinobacteria(100);Actinomycetales(100);
-0.03	87	37	Root(100);Bacteria(100);"Bacteroidetes"(100);Flavobacteria(100);"Flavobacteriales"(100);Flavobacteriaceae(100);Capnocytophaga(100);	Root(100);Bacteria(100);"Firmicutes"(100);"Clostridia"(100);Clostridiales(100);"Lachnospiraceae"(100);unclassified(100);	Flavobacteriaceae(100);Capnocytophaga(100);	Clostridiales(100);"Lachnospiraceae"(100);
-0.03	7	71	Root(100);Bacteria(100);"Bacteroidetes"(100);"Bacteroidia"(100);"Bacteroidales"(100);"Porphyromonadaceae"(100);Porphyromonas(100);	Root(100);Bacteria(100);"Firmicutes"(100);"Clostridia"(100);Clostridiales(100);"Lachnospiraceae"(100);unclassified(100);	"Porphyromonadaceae"(100);Porphyromonas(100);	Clostridiales(100);"Lachnospiraceae"(100);
-0.03	72	13	Root(100);Bacteria(100);"Firmicutes"(100);"Clostridia"(100);Clostridiales(100);Clostridiaceae(100);Clostridium(97);	Root(100);Bacteria(100);"Firmicutes"(100);"Bacilli"(100);"Lactobacillales"(100);unclassified(98);unclassified(98);	Clostridiaceae(100);Clostridium(97);	"Bacilli"(100);"Lactobacillales"(100);
0.03	132	20	Root(100);Bacteria(100);"Bacteroidetes"(100);Flavobacteria(100);"Flavobacteriales"(100);Flavobacteriaceae(100);unclassified(100);	Root(100);Bacteria(100);"Fusobacteria"(100);"Fusobacteria"(100);"Fusobacteriales"(100);"Leptotrichiaceae"(100);Leptotrichia(100);	"Flavobacteriales"(100);Flavobacteriaceae(100);	"Leptotrichiaceae"(100);Leptotrichia(100);
-0.03	8	72	Root(100);Bacteria(100);"Proteobacteria"(100);Betaproteobacteria(100);Neisseriales(100);Neisseriaceae(100);Neisseria(95);	Root(100);Bacteria(100);"Firmicutes"(100);"Clostridia"(100);Clostridiales(100);Clostridiaceae(100);Clostridium(97);	Neisseriaceae(100);Neisseria(95);	Clostridiaceae(100);Clostridium(97);
-0.03	38	99	Root(100);Bacteria(100);"Bacteroidetes"(100);"Bacteroidia"(100);"Bacteroidales"(100);"Porphyromonadaceae"(100);Parabacteroides(69);	Root(100);Bacteria(100);"Proteobacteria"(100);Betaproteobacteria(100);Neisseriales(100);Neisseriaceae(100);unclassified(79);	"Porphyromonadaceae"(100);Parabacteroides(69);	Neisseriales(100);Neisseriaceae(100);
0.03	39	35	Root(100);Bacteria(100);"Bacteroidetes"(100);"Bacteroidia"(100);"Bacteroidales"(100);"Prevotellaceae"(100);Prevotella(100);	Root(100);Bacteria(100);"Fusobacteria"(100);"Fusobacteria"(100);"Fusobacteriales"(100);"Leptotrichiaceae"(100);Leptotrichia(100);	"Prevotellaceae"(100);Prevotella(100);	"Leptotrichiaceae"(100);Leptotrichia(100);
0.03	98	10	Root(100);Bacteria(100);"Proteobacteria"(100);Betaproteobacteria(100);Neisseriales(100);Neisseriaceae(100);Neisseria(99);	Root(100);Bacteria(100);"Bacteroidetes"(100);"Bacteroidia"(100);"Bacteroidales"(100);"Prevotellaceae"(100);Prevotella(100);	Neisseriaceae(100);Neisseria(99);	"Prevotellaceae"(100);Prevotella(100);
0.03	21	79	Root(100);Bacteria(100);"Proteobacteria"(100);Betaproteobacteria(100);Neisseriales(100);Neisseriaceae(100);Neisseria(69);	Root(100);Bacteria(100);"Actinobacteria"(100);Actinobacteria(100);Actinomycetales(100);unclassified(100);unclassified(100);	Neisseriaceae(100);Neisseria(69);	Actinobacteria(100);Actinomycetales(100);
-0.03	83	16	Root(100);Bacteria(100);"Bacteroidetes"(100);"Bacteroidia"(100);"Bacteroidales"(100);"Prevotellaceae"(100);Prevotella(100);	Root(100);Bacteria(100);"Proteobacteria"(100);Gammaproteobacteria(100);Pasteurellales(100);Pasteurellaceae(100);unclassified(100);	"Prevotellaceae"(100);Prevotella(100);	Pasteurellales(100);Pasteurellaceae(100);
-0.03	132	98	Root(100);Bacteria(100);"Bacteroidetes"(100);Flavobacteria(100);"Flavobacteriales"(100);Flavobacteriaceae(100);unclassified(100);	Root(100);Bacteria(100);"Proteobacteria"(100);Betaproteobacteria(100);Neisseriales(100);Neisseriaceae(100);Neisseria(99);	"Flavobacteriales"(100);Flavobacteriaceae(100);	Neisseriaceae(100);Neisseria(99);
0.03	10	35	Root(100);Bacteria(100);"Bacteroidetes"(100);"Bacteroidia"(100);"Bacteroidales"(100);"Prevotellaceae"(100);Prevotella(100);	Root(100);Bacteria(100);"Fusobacteria"(100);"Fusobacteria"(100);"Fusobacteriales"(100);"Leptotrichiaceae"(100);Leptotrichia(100);	"Prevotellaceae"(100);Prevotella(100);	"Leptotrichiaceae"(100);Leptotrichia(100);
0.03	50	37	Root(100);Bacteria(100);"Firmicutes"(100);"Clostridia"(100);Clostridiales(100);"Lachnospiraceae"(100);unclassified(100);	Root(100);Bacteria(100);"Firmicutes"(100);"Clostridia"(100);Clostridiales(100);"Lachnospiraceae"(100);unclassified(100);	Clostridiales(100);"Lachnospiraceae"(100);	Clostridiales(100);"Lachnospiraceae"(100);
-0.03	92	52	Root(100);Bacteria(100);"Bacteroidetes"(100);"Bacteroidia"(100);"Bacteroidales"(100);"Prevotellaceae"(100);Prevotella(100);	Root(100);Bacteria(100);"Bacteroidetes"(100);"Bacteroidia"(100);"Bacteroidales"(100);"Prevotellaceae"(100);Prevotella(100);	"Prevotellaceae"(100);Prevotella(100);	"Prevotellaceae"(100);Prevotella(100);
-0.03	10	32	Root(100);Bacteria(100);"Bacteroidetes"(100);"Bacteroidia"(100);"Bacteroidales"(100);"Prevotellaceae"(100);Prevotella(100);	Root(100);Bacteria(100);"Actinobacteria"(100);Actinobacteria(100);Actinomycetales(100);Corynebacteriaceae(100);Corynebacterium(100);	"Prevotellaceae"(100);Prevotella(100);	Corynebacteriaceae(100);Corynebacterium(100);
-0.03	7	99	Root(100);Bacteria(100);"Bacteroidetes"(100);"Bacteroidia"(100);"Bacteroidales"(100);"Porphyromonadaceae"(100);Porphyromonas(100);	Root(100);Bacteria(100);"Proteobacteria"(100);Betaproteobacteria(100);Neisseriales(100);Neisseriaceae(100);unclassified(79);	"Porphyromonadaceae"(100);Porphyromonas(100);	Neisseriales(100);Neisseriaceae(100);
-0.03	71	17	Root(100);Bacteria(100);"Firmicutes"(100);"Clostridia"(100);Clostridiales(100);"Lachnospiraceae"(100);unclassified(100);	Root(100);Bacteria(100);"Bacteroidetes"(100);"Bacteroidia"(100);"Bacteroidales"(100);Bacteroidaceae(100);Bacteroides(100);	Clostridiales(100);"Lachnospiraceae"(100);	Bacteroidaceae(100);Bacteroides(100);
-0.03	87	99	Root(100);Bacteria(100);"Bacteroidetes"(100);Flavobacteria(100);"Flavobacteriales"(100);Flavobacteriaceae(100);Capnocytophaga(100);	Root(100);Bacteria(100);"Proteobacteria"(100);Betaproteobacteria(100);Neisseriales(100);Neisseriaceae(100);unclassified(79);	Flavobacteriaceae(100);Capnocytophaga(100);	Neisseriales(100);Neisseriaceae(100);
-0.03	51	28	Root(100);Bacteria(100);"Actinobacteria"(100);Actinobacteria(100);Coriobacteriales(100);Coriobacteriaceae(100);Atopobium(100);	Root(100);Bacteria(100);"Proteobacteria"(100);Epsilonproteobacteria(100);Campylobacterales(100);Campylobacteraceae(100);Campylobacter(100);	Coriobacteriaceae(100);Atopobium(100);	Campylobacteraceae(100);Campylobacter(100);
-0.03	72	56	Root(100);Bacteria(100);"Firmicutes"(100);"Clostridia"(100);Clostridiales(100);Clostridiaceae(100);Clostridium(97);	Root(100);Bacteria(100);"Fusobacteria"(100);"Fusobacteria"(100);"Fusobacteriales"(100);"Leptotrichiaceae"(100);Leptotrichia(100);	Clostridiaceae(100);Clostridium(97);	"Leptotrichiaceae"(100);Leptotrichia(100);
-0.03	37	36	Root(100);Bacteria(100);"Firmicutes"(100);"Clostridia"(100);Clostridiales(100);"Lachnospiraceae"(100);unclassified(100);	Root(100);Bacteria(100);"Bacteroidetes"(100);Flavobacteria(100);"Flavobacteriales"(100);Flavobacteriaceae(100);Capnocytophaga(100);	Clostridiales(100);"Lachnospiraceae"(100);	Flavobacteriaceae(100);Capnocytophaga(100);
-0.03	132	120	Root(100);Bacteria(100);"Bacteroidetes"(100);Flavobacteria(100);"Flavobacteriales"(100);Flavobacteriaceae(100);unclassified(100);	Root(100);Bacteria(100);"Bacteroidetes"(100);Flavobacteria(100);"Flavobacteriales"(100);Flavobacteriaceae(100);Capnocytophaga(100);	"Flavobacteriales"(100);Flavobacteriaceae(100);	Flavobacteriaceae(100);Capnocytophaga(100);
-0.03	19	55	Root(100);Bacteria(100);"Proteobacteria"(100);Gammaproteobacteria(100);Pasteurellales(100);Pasteurellaceae(100);unclassified(100);	Root(100);Bacteria(100);"Bacteroidetes"(100);Flavobacteria(100);"Flavobacteriales"(100);Flavobacteriaceae(100);Capnocytophaga(100);	Pasteurellales(100);Pasteurellaceae(100);	Flavobacteriaceae(100);Capnocytophaga(100);
-0.03	60	56	Root(100);Bacteria(100);"Firmicutes"(100);"Bacilli"(100);"Lactobacillales"(100);Streptococcaceae(100);Streptococcus(100);	Root(100);Bacteria(100);"Fusobacteria"(100);"Fusobacteria"(100);"Fusobacteriales"(100);"Leptotrichiaceae"(100);Leptotrichia(100);	Streptococcaceae(100);Streptococcus(100);	"Leptotrichiaceae"(100);Leptotrichia(100);
-0.03	28	2	Root(100);Bacteria(100);"Proteobacteria"(100);Epsilonproteobacteria(100);Campylobacterales(100);Campylobacteraceae(100);Campylobacter(100);	Root(100);Bacteria(100);"Firmicutes"(100);"Bacilli"(100);"Lactobacillales"(100);Streptococcaceae(100);Streptococcus(100);	Campylobacteraceae(100);Campylobacter(100);	Streptococcaceae(100);Streptococcus(100);
-0.03	28	37	Root(100);Bacteria(100);"Proteobacteria"(100);Epsilonproteobacteria(100);Campylobacterales(100);Campylobacteraceae(100);Campylobacter(100);	Root(100);Bacteria(100);"Firmicutes"(100);"Clostridia"(100);Clostridiales(100);"Lachnospiraceae"(100);unclassified(100);	Campylobacteraceae(100);Campylobacter(100);	Clostridiales(100);"Lachnospiraceae"(100);
-0.03	7	78	Root(100);Bacteria(100);"Bacteroidetes"(100);"Bacteroidia"(100);"Bacteroidales"(100);"Porphyromonadaceae"(100);Porphyromonas(100);	Root(100);Bacteria(100);"Fusobacteria"(100);"Fusobacteria"(100);"Fusobacteriales"(100);"Leptotrichiaceae"(100);Leptotrichia(100);	"Porphyromonadaceae"(100);Porphyromonas(100);	"Leptotrichiaceae"(100);Leptotrichia(100);
-0.03	48	19	Root(100);Bacteria(100);"Firmicutes"(100);"Clostridia"(100);Clostridiales(100);Incertae_Sedis_XI(100);Parvimonas(100);	Root(100);Bacteria(100);"Proteobacteria"(100);Gammaproteobacteria(100);Pasteurellales(100);Pasteurellaceae(100);unclassified(100);	Incertae_Sedis_XI(100);Parvimonas(100);	Pasteurellales(100);Pasteurellaceae(100);
-0.03	68	61	Root(100);Bacteria(100);"Firmicutes"(100);"Clostridia"(100);Clostridiales(100);"Lachnospiraceae"(100);Catonella(100);	Root(100);Bacteria(100);"Actinobacteria"(100);Actinobacteria(100);Actinomycetales(100);Actinomycetaceae(100);Actinomyces(100);	"Lachnospiraceae"(100);Catonella(100);	Actinomycetaceae(100);Actinomyces(100);
0.03	6	72	Root(100);Bacteria(100);"Firmicutes"(100);"Bacilli"(100);"Lactobacillales"(100);Streptococcaceae(100);Streptococcus(100);	Root(100);Bacteria(100);"Firmicutes"(100);"Clostridia"(100);Clostridiales(100);Clostridiaceae(100);Clostridium(97);	Streptococcaceae(100);Streptococcus(100);	Clostridiaceae(100);Clostridium(97);
-0.03	19	37	Root(100);Bacteria(100);"Proteobacteria"(100);Gammaproteobacteria(100);Pasteurellales(100);Pasteurellaceae(100);unclassified(100);	Root(100);Bacteria(100);"Firmicutes"(100);"Clostridia"(100);Clostridiales(100);"Lachnospiraceae"(100);unclassified(100);	Pasteurellales(100);Pasteurellaceae(100);	Clostridiales(100);"Lachnospiraceae"(100);
0.03	50	113	Root(100);Bacteria(100);"Firmicutes"(100);"Clostridia"(100);Clostridiales(100);"Lachnospiraceae"(100);unclassified(100);	Root(100);Bacteria(100);"Bacteroidetes"(100);Flavobacteria(100);"Flavobacteriales"(100);Flavobacteriaceae(100);unclassified(100);	Clostridiales(100);"Lachnospiraceae"(100);	"Flavobacteriales"(100);Flavobacteriaceae(100);
-0.03	37	17	Root(100);Bacteria(100);"Firmicutes"(100);"Clostridia"(100);Clostridiales(100);"Lachnospiraceae"(100);unclassified(100);	Root(100);Bacteria(100);"Bacteroidetes"(100);"Bacteroidia"(100);"Bacteroidales"(100);Bacteroidaceae(100);Bacteroides(100);	Clostridiales(100);"Lachnospiraceae"(100);	Bacteroidaceae(100);Bacteroides(100);
-0.03	20	79	Root(100);Bacteria(100);"Fusobacteria"(100);"Fusobacteria"(100);"Fusobacteriales"(100);"Leptotrichiaceae"(100);Leptotrichia(100);	Root(100);Bacteria(100);"Actinobacteria"(100);Actinobacteria(100);Actinomycetales(100);unclassified(100);unclassified(100);	"Leptotrichiaceae"(100);Leptotrichia(100);	Actinobacteria(100);Actinomycetales(100);
0.03	7	76	Root(100);Bacteria(100);"Bacteroidetes"(100);"Bacteroidia"(100);"Bacteroidales"(100);"Porphyromonadaceae"(100);Porphyromonas(100);	Root(100);Bacteria(100);"Firmicutes"(100);"Bacilli"(100);"Lactobacillales"(100);"Aerococcaceae"(100);unclassified(99);	"Porphyromonadaceae"(100);Porphyromonas(100);	"Lactobacillales"(100);"Aerococcaceae"(100);
-0.03	24	120	Root(100);Bacteria(100);"Bacteroidetes"(100);Flavobacteria(100);"Flavobacteriales"(100);Flavobacteriaceae(100);Capnocytophaga(100);	Root(100);Bacteria(100);"Bacteroidetes"(100);Flavobacteria(100);"Flavobacteriales"(100);Flavobacteriaceae(100);Capnocytophaga(100);	Flavobacteriaceae(100);Capnocytophaga(100);	Flavobacteriaceae(100);Capnocytophaga(100);
-0.03	24	18	Root(100);Bacteria(100);"Bacteroidetes"(100);Flavobacteria(100);"Flavobacteriales"(100);Flavobacteriaceae(100);Capnocytophaga(100);	Root(100);Bacteria(100);"Actinobacteria"(100);Actinobacteria(100);Actinomycetales(100);Micrococcaceae(100);unclassified(97);	Flavobacteriaceae(100);Capnocytophaga(100);	Actinomycetales(100);Micrococcaceae(100);
0.03	132	25	Root(100);Bacteria(100);"Bacteroidetes"(100);Flavobacteria(100);"Flavobacteriales"(100);Flavobacteriaceae(100);unclassified(100);	Root(100);Bacteria(100);"Bacteroidetes"(97);"Bacteroidia"(59);"Bacteroidales"(59);unclassified(59);unclassified(59);	"Flavobacteriales"(100);Flavobacteriaceae(100);	"Bacteroidia"(59);"Bacteroidales"(59);
-0.03	72	76	Root(100);Bacteria(100);"Firmicutes"(100);"Clostridia"(100);Clostridiales(100);Clostridiaceae(100);Clostridium(97);	Root(100);Bacteria(100);"Firmicutes"(100);"Bacilli"(100);"Lactobacillales"(100);"Aerococcaceae"(100);unclassified(99);	Clostridiaceae(100);Clostridium(97);	"Lactobacillales"(100);"Aerococcaceae"(100);
-0.03	22	72	Root(100);Bacteria(100);"Proteobacteria"(100);Betaproteobacteria(100);Burkholderiales(100);unclassified(97);unclassified(97);	Root(100);Bacteria(100);"Firmicutes"(100);"Clostridia"(100);Clostridiales(100);Clostridiaceae(100);Clostridium(97);	Betaproteobacteria(100);Burkholderiales(100);	Clostridiaceae(100);Clostridium(97);
-0.03	19	52	Root(100);Bacteria(100);"Proteobacteria"(100);Gammaproteobacteria(100);Pasteurellales(100);Pasteurellaceae(100);unclassified(100);	Root(100);Bacteria(100);"Bacteroidetes"(100);"Bacteroidia"(100);"Bacteroidales"(100);"Prevotellaceae"(100);Prevotella(100);	Pasteurellales(100);Pasteurellaceae(100);	"Prevotellaceae"(100);Prevotella(100);
0.03	20	8	Root(100);Bacteria(100);"Fusobacteria"(100);"Fusobacteria"(100);"Fusobacteriales"(100);"Leptotrichiaceae"(100);Leptotrichia(100);	Root(100);Bacteria(100);"Proteobacteria"(100);Betaproteobacteria(100);Neisseriales(100);Neisseriaceae(100);Neisseria(95);	"Leptotrichiaceae"(100);Leptotrichia(100);	Neisseriaceae(100);Neisseria(95);
-0.03	67	56	Root(100);Bacteria(100);"Bacteroidetes"(100);"Bacteroidia"(100);"Bacteroidales"(100);"Prevotellaceae"(100);Prevotella(100);	Root(100);Bacteria(100);"Fusobacteria"(100);"Fusobacteria"(100);"Fusobacteriales"(100);"Leptotrichiaceae"(100);Leptotrichia(100);	"Prevotellaceae"(100);Prevotella(100);	"Leptotrichiaceae"(100);Leptotrichia(100);
0.03	82	18	Root(100);Bacteria(100);"Bacteroidetes"(100);"Bacteroidia"(100);"Bacteroidales"(100);"Prevotellaceae"(100);Prevotella(100);	Root(100);Bacteria(100);"Actinobacteria"(100);Actinobacteria(100);Actinomycetales(100);Micrococcaceae(100);unclassified(97);	"Prevotellaceae"(100);Prevotella(100);	Actinomycetales(100);Micrococcaceae(100);
0.03	48	14	Root(100);Bacteria(100);"Firmicutes"(100);"Clostridia"(100);Clostridiales(100);Incertae_Sedis_XI(100);Parvimonas(100);	Root(100);Bacteria(100);"Actinobacteria"(100);Actinobacteria(100);Actinomycetales(100);Actinomycetaceae(100);Actinomyces(100);	Incertae_Sedis_XI(100);Parvimonas(100);	Actinomycetaceae(100);Actinomyces(100);
-0.03	68	36	Root(100);Bacteria(100);"Firmicutes"(100);"Clostridia"(100);Clostridiales(100);"Lachnospiraceae"(100);Catonella(100);	Root(100);Bacteria(100);"Bacteroidetes"(100);Flavobacteria(100);"Flavobacteriales"(100);Flavobacteriaceae(100);Capnocytophaga(100);	"Lachnospiraceae"(100);Catonella(100);	Flavobacteriaceae(100);Capnocytophaga(100);
-0.03	60	20	Root(100);Bacteria(100);"Firmicutes"(100);"Bacilli"(100);"Lactobacillales"(100);Streptococcaceae(100);Streptococcus(100);	Root(100);Bacteria(100);"Fusobacteria"(100);"Fusobacteria"(100);"Fusobacteriales"(100);"Leptotrichiaceae"(100);Leptotrichia(100);	Streptococcaceae(100);Streptococcus(100);	"Leptotrichiaceae"(100);Leptotrichia(100);
-0.03	24	92	Root(100);Bacteria(100);"Bacteroidetes"(100);Flavobacteria(100);"Flavobacteriales"(100);Flavobacteriaceae(100);Capnocytophaga(100);	Root(100);Bacteria(100);"Bacteroidetes"(100);"Bacteroidia"(100);"Bacteroidales"(100);"Prevotellaceae"(100);Prevotella(100);	Flavobacteriaceae(100);Capnocytophaga(100);	"Prevotellaceae"(100);Prevotella(100);
-0.03	11	16	Root(100);Bacteria(100);"Firmicutes"(100);"Bacilli"(100);Bacillales(100);"Staphylococcaceae"(100);Gemella(100);	Root(100);Bacteria(100);"Proteobacteria"(100);Gammaproteobacteria(100);Pasteurellales(100);Pasteurellaceae(100);unclassified(100);	"Staphylococcaceae"(100);Gemella(100);	Pasteurellales(100);Pasteurellaceae(100);
-0.03	87	33	Root(100);Bacteria(100);"Bacteroidetes"(100);Flavobacteria(100);"Flavobacteriales"(100);Flavobacteriaceae(100);Capnocytophaga(100);	Root(100);Bacteria(100);"Firmicutes"(100);"Clostridia"(100);Clostridiales(100);"Lachnospiraceae"(100);Oribacterium(85);	Flavobacteriaceae(100);Capnocytophaga(100);	"Lachnospiraceae"(100);Oribacterium(85);
-0.03	20	92	Root(100);Bacteria(100);"Fusobacteria"(100);"Fusobacteria"(100);"Fusobacteriales"(100);"Leptotrichiaceae"(100);Leptotrichia(100);	Root(100);Bacteria(100);"Bacteroidetes"(100);"Bacteroidia"(100);"Bacteroidales"(100);"Prevotellaceae"(100);Prevotella(100);	"Leptotrichiaceae"(100);Leptotrichia(100);	"Prevotellaceae"(100);Prevotella(100);
0.03	23	9	Root(100);Bacteria(100);"Actinobacteria"(100);Actinobacteria(100);Actinomycetales(100);Actinomycetaceae(100);Actinomyces(100);	Root(100);Bacteria(100);"Fusobacteria"(100);"Fusobacteria"(100);"Fusobacteriales"(100);"Fusobacteriaceae"(100);Fusobacterium(100);	Actinomycetaceae(100);Actinomyces(100);	"Fusobacteriaceae"(100);Fusobacterium(100);
-0.03	21	10	Root(100);Bacteria(100);"Proteobacteria"(100);Betaproteobacteria(100);Neisseriales(100);Neisseriaceae(100);Neisseria(69);	Root(100);Bacteria(100);"Bacteroidetes"(100);"Bacteroidia"(100);"Bacteroidales"(100);"Prevotellaceae"(100);Prevotella(100);	Neisseriaceae(100);Neisseria(69);	"Prevotellaceae"(100);Prevotella(100);
0.03	50	48	Root(100);Bacteria(100);"Firmicutes"(100);"Clostridia"(100);Clostridiales(100);"Lachnospiraceae"(100);unclassified(100);	Root(100);Bacteria(100);"Firmicutes"(100);"Clostridia"(100);Clostridiales(100);Incertae_Sedis_XI(100);Parvimonas(100);	Clostridiales(100);"Lachnospiraceae"(100);	Incertae_Sedis_XI(100);Parvimonas(100);
-0.03	35	55	Root(100);Bacteria(100);"Fusobacteria"(100);"Fusobacteria"(100);"Fusobacteriales"(100);"Leptotrichiaceae"(100);Leptotrichia(100);	Root(100);Bacteria(100);"Bacteroidetes"(100);Flavobacteria(100);"Flavobacteriales"(100);Flavobacteriaceae(100);Capnocytophaga(100);	"Leptotrichiaceae"(100);Leptotrichia(100);	Flavobacteriaceae(100);Capnocytophaga(100);
-0.03	9	48	Root(100);Bacteria(100);"Fusobacteria"(100);"Fusobacteria"(100);"Fusobacteriales"(100);"Fusobacteriaceae"(100);Fusobacterium(100);	Root(100);Bacteria(100);"Firmicutes"(100);"Clostridia"(100);Clostridiales(100);Incertae_Sedis_XI(100);Parvimonas(100);	"Fusobacteriaceae"(100);Fusobacterium(100);	Incertae_Sedis_XI(100);Parvimonas(100);
-0.03	132	71	Root(100);Bacteria(100);"Bacteroidetes"(100);Flavobacteria(100);"Flavobacteriales"(100);Flavobacteriaceae(100);unclassified(100);	Root(100);Bacteria(100);"Firmicutes"(100);"Clostridia"(100);Clostridiales(100);"Lachnospiraceae"(100);unclassified(100);	"Flavobacteriales"(100);Flavobacteriaceae(100);	Clostridiales(100);"Lachnospiraceae"(100);
-0.03	26	79	Root(100);Bacteria(100);"Bacteroidetes"(100);"Bacteroidia"(100);"Bacteroidales"(100);"Prevotellaceae"(100);Prevotella(100);	Root(100);Bacteria(100);"Actinobacteria"(100);Actinobacteria(100);Actinomycetales(100);unclassified(100);unclassified(100);	"Prevotellaceae"(100);Prevotella(100);	Actinobacteria(100);Actinomycetales(100);
0.03	98	92	Root(100);Bacteria(100);"Proteobacteria"(100);Betaproteobacteria(100);Neisseriales(100);Neisseriaceae(100);Neisseria(99);	Root(100);Bacteria(100);"Bacteroidetes"(100);"Bacteroidia"(100);"Bacteroidales"(100);"Prevotellaceae"(100);Prevotella(100);	Neisseriaceae(100);Neisseria(99);	"Prevotellaceae"(100);Prevotella(100);
0.03	22	55	Root(100);Bacteria(100);"Proteobacteria"(100);Betaproteobacteria(100);Burkholderiales(100);unclassified(97);unclassified(97);	Root(100);Bacteria(100);"Bacteroidetes"(100);Flavobacteria(100);"Flavobacteriales"(100);Flavobacteriaceae(100);Capnocytophaga(100);	Betaproteobacteria(100);Burkholderiales(100);	Flavobacteriaceae(100);Capnocytophaga(100);
0.03	23	48	Root(100);Bacteria(100);"Actinobacteria"(100);Actinobacteria(100);Actinomycetales(100);Actinomycetaceae(100);Actinomyces(100);	Root(100);Bacteria(100);"Firmicutes"(100);"Clostridia"(100);Clostridiales(100);Incertae_Sedis_XI(100);Parvimonas(100);	Actinomycetaceae(100);Actinomyces(100);	Incertae_Sedis_XI(100);Parvimonas(100);
-0.03	51	13	Root(100);Bacteria(100);"Actinobacteria"(100);Actinobacteria(100);Coriobacteriales(100);Coriobacteriaceae(100);Atopobium(100);	Root(100);Bacteria(100);"Firmicutes"(100);"Bacilli"(100);"Lactobacillales"(100);unclassified(98);unclassified(98);	Coriobacteriaceae(100);Atopobium(100);	"Bacilli"(100);"Lactobacillales"(100);
-0.03	6	36	Root(100);Bacteria(100);"Firmicutes"(100);"Bacilli"(100);"Lactobacillales"(100);Streptococcaceae(100);Streptococcus(100);	Root(100);Bacteria(100);"Bacteroidetes"(100);Flavobacteria(100);"Flavobacteriales"(100);Flavobacteriaceae(100);Capnocytophaga(100);	Streptococcaceae(100);Streptococcus(100);	Flavobacteriaceae(100);Capnocytophaga(100);
-0.03	8	10	Root(100);Bacteria(100);"Proteobacteria"(100);Betaproteobacteria(100);Neisseriales(100);Neisseriaceae(100);Neisseria(95);	Root(100);Bacteria(100);"Bacteroidetes"(100);"Bacteroidia"(100);"Bacteroidales"(100);"Prevotellaceae"(100);Prevotella(100);	Neisseriaceae(100);Neisseria(95);	"Prevotellaceae"(100);Prevotella(100);
0.03	28	61	Root(100);Bacteria(100);"Proteobacteria"(100);Epsilonproteobacteria(100);Campylobacterales(100);Campylobacteraceae(100);Campylobacter(100);	Root(100);Bacteria(100);"Actinobacteria"(100);Actinobacteria(100);Actinomycetales(100);Actinomycetaceae(100);Actinomyces(100);	Campylobacteraceae(100);Campylobacter(100);	Actinomycetaceae(100);Actinomyces(100);
-0.03	82	6	Root(100);Bacteria(100);"Bacteroidetes"(100);"Bacteroidia"(100);"Bacteroidales"(100);"Prevotellaceae"(100);Prevotella(100);	Root(100);Bacteria(100);"Firmicutes"(100);"Bacilli"(100);"Lactobacillales"(100);Streptococcaceae(100);Streptococcus(100);	"Prevotellaceae"(100);Prevotella(100);	Streptococcaceae(100);Streptococcus(100);
-0.03	28	4	Root(100);Bacteria(100);"Proteobacteria"(100);Epsilonproteobacteria(100);Campylobacterales(100);Campylobacteraceae(100);Campylobacter(100);	Root(100);Bacteria(100);"Firmicutes"(100);"Clostridia"(100);Clostridiales(100);Veillonellaceae(100);Veillonella(95);	Campylobacteraceae(100);Campylobacter(100);	Veillonellaceae(100);Veillonella(95);
-0.03	2	98	Root(100);Bacteria(100);"Firmicutes"(100);"Bacilli"(100);"Lactobacillales"(100);Streptococcaceae(100);Streptococcus(100);	Root(100);Bacteria(100);"Proteobacteria"(100);Betaproteobacteria(100);Neisseriales(100);Neisseriaceae(100);Neisseria(99);	Streptococcaceae(100);Streptococcus(100);	Neisseriaceae(100);Neisseria(99);
0.03	55	61	Root(100);Bacteria(100);"Bacteroidetes"(100);Flavobacteria(100);"Flavobacteriales"(100);Flavobacteriaceae(100);Capnocytophaga(100);	Root(100);Bacteria(100);"Actinobacteria"(100);Actinobacteria(100);Actinomycetales(100);Actinomycetaceae(100);Actinomyces(100);	Flavobacteriaceae(100);Capnocytophaga(100);	Actinomycetaceae(100);Actinomyces(100);
-0.03	51	17	Root(100);Bacteria(100);"Actinobacteria"(100);Actinobacteria(100);Coriobacteriales(100);Coriobacteriaceae(100);Atopobium(100);	Root(100);Bacteria(100);"Bacteroidetes"(100);"Bacteroidia"(100);"Bacteroidales"(100);Bacteroidaceae(100);Bacteroides(100);	Coriobacteriaceae(100);Atopobium(100);	Bacteroidaceae(100);Bacteroides(100);
-0.03	26	92	Root(100);Bacteria(100);"Bacteroidetes"(100);"Bacteroidia"(100);"Bacteroidales"(100);"Prevotellaceae"(100);Prevotella(100);	Root(100);Bacteria(100);"Bacteroidetes"(100);"Bacteroidia"(100);"Bacteroidales"(100);"Prevotellaceae"(100);Prevotella(100);	"Prevotellaceae"(100);Prevotella(100);	"Prevotellaceae"(100);Prevotella(100);
0.03	8	48	Root(100);Bacteria(100);"Proteobacteria"(100);Betaproteobacteria(100);Neisseriales(100);Neisseriaceae(100);Neisseria(95);	Root(100);Bacteria(100);"Firmicutes"(100);"Clostridia"(100);Clostridiales(100);Incertae_Sedis_XI(100);Parvimonas(100);	Neisseriaceae(100);Neisseria(95);	Incertae_Sedis_XI(100);Parvimonas(100);
-0.03	124	71	Root(100);Bacteria(100);"Bacteroidetes"(100);"Bacteroidia"(100);"Bacteroidales"(100);"Prevotellaceae"(100);Prevotella(100);	Root(100);Bacteria(100);"Firmicutes"(100);"Clostridia"(100);Clostridiales(100);"Lachnospiraceae"(100);unclassified(100);	"Prevotellaceae"(100);Prevotella(100);	Clostridiales(100);"Lachnospiraceae"(100);
0.03	21	33	Root(100);Bacteria(100);"Proteobacteria"(100);Betaproteobacteria(100);Neisseriales(100);Neisseriaceae(100);Neisseria(69);	Root(100);Bacteria(100);"Firmicutes"(100);"Clostridia"(100);Clostridiales(100);"Lachnospiraceae"(100);Oribacterium(85);	Neisseriaceae(100);Neisseria(69);	"Lachnospiraceae"(100);Oribacterium(85);
-0.03	51	9	Root(100);Bacteria(100);"Actinobacteria"(100);Actinobacteria(100);Coriobacteriales(100);Coriobacteriaceae(100);Atopobium(100);	Root(100);Bacteria(100);"Fusobacteria"(100);"Fusobacteria"(100);"Fusobacteriales"(100);"Fusobacteriaceae"(100);Fusobacterium(100);	Coriobacteriaceae(100);Atopobium(100);	"Fusobacteriaceae"(100);Fusobacterium(100);
-0.03	60	52	Root(100);Bacteria(100);"Firmicutes"(100);"Bacilli"(100);"Lactobacillales"(100);Streptococcaceae(100);Streptococcus(100);	Root(100);Bacteria(100);"Bacteroidetes"(100);"Bacteroidia"(100);"Bacteroidales"(100);"Prevotellaceae"(100);Prevotella(100);	Streptococcaceae(100);Streptococcus(100);	"Prevotellaceae"(100);Prevotella(100);
-0.03	124	17	Root(100);Bacteria(100);"Bacteroidetes"(100);"Bacteroidia"(100);"Bacteroidales"(100);"Prevotellaceae"(100);Prevotella(100);	Root(100);Bacteria(100);"Bacteroidetes"(100);"Bacteroidia"(100);"Bacteroidales"(100);Bacteroidaceae(100);Bacteroides(100);	"Prevotellaceae"(100);Prevotella(100);	Bacteroidaceae(100);Bacteroides(100);
0.03	14	17	Root(100);Bacteria(100);"Actinobacteria"(100);Actinobacteria(100);Actinomycetales(100);Actinomycetaceae(100);Actinomyces(100);	Root(100);Bacteria(100);"Bacteroidetes"(100);"Bacteroidia"(100);"Bacteroidales"(100);Bacteroidaceae(100);Bacteroides(100);	Actinomycetaceae(100);Actinomyces(100);	Bacteroidaceae(100);Bacteroides(100);
0.03	113	35	Root(100);Bacteria(100);"Bacteroidetes"(100);Flavobacteria(100);"Flavobacteriales"(100);Flavobacteriaceae(100);unclassified(100);	Root(100);Bacteria(100);"Fusobacteria"(100);"Fusobacteria"(100);"Fusobacteriales"(100);"Leptotrichiaceae"(100);Leptotrichia(100);	"Flavobacteriales"(100);Flavobacteriaceae(100);	"Leptotrichiaceae"(100);Leptotrichia(100);
0.03	60	61	Root(100);Bacteria(100);"Firmicutes"(100);"Bacilli"(100);"Lactobacillales"(100);Streptococcaceae(100);Streptococcus(100);	Root(100);Bacteria(100);"Actinobacteria"(100);Actinobacteria(100);Actinomycetales(100);Actinomycetaceae(100);Actinomyces(100);	Streptococcaceae(100);Streptococcus(100);	Actinomycetaceae(100);Actinomyces(100);
-0.03	56	32	Root(100);Bacteria(100);"Fusobacteria"(100);"Fusobacteria"(100);"Fusobacteriales"(100);"Leptotrichiaceae"(100);Leptotrichia(100);	Root(100);Bacteria(100);"Actinobacteria"(100);Actinobacteria(100);Actinomycetales(100);Corynebacteriaceae(100);Corynebacterium(100);	"Leptotrichiaceae"(100);Leptotrichia(100);	Corynebacteriaceae(100);Corynebacterium(100);
0.03	48	55	Root(100);Bacteria(100);"Firmicutes"(100);"Clostridia"(100);Clostridiales(100);Incertae_Sedis_XI(100);Parvimonas(100);	Root(100);Bacteria(100);"Bacteroidetes"(100);Flavobacteria(100);"Flavobacteriales"(100);Flavobacteriaceae(100);Capnocytophaga(100);	Incertae_Sedis_XI(100);Parvimonas(100);	Flavobacteriaceae(100);Capnocytophaga(100);
0.03	87	74	Root(100);Bacteria(100);"Bacteroidetes"(100);Flavobacteria(100);"Flavobacteriales"(100);Flavobacteriaceae(100);Capnocytophaga(100);	Root(100);Bacteria(100);"Bacteroidetes"(100);"Bacteroidia"(100);"Bacteroidales"(100);"Prevotellaceae"(100);Prevotella(100);	Flavobacteriaceae(100);Capnocytophaga(100);	"Prevotellaceae"(100);Prevotella(100);
-0.03	26	16	Root(100);Bacteria(100);"Bacteroidetes"(100);"Bacteroidia"(100);"Bacteroidales"(100);"Prevotellaceae"(100);Prevotella(100);	Root(100);Bacteria(100);"Proteobacteria"(100);Gammaproteobacteria(100);Pasteurellales(100);Pasteurellaceae(100);unclassified(100);	"Prevotellaceae"(100);Prevotella(100);	Pasteurellales(100);Pasteurellaceae(100);
-0.03	51	132	Root(100);Bacteria(100);"Actinobacteria"(100);Actinobacteria(100);Coriobacteriales(100);Coriobacteriaceae(100);Atopobium(100);	Root(100);Bacteria(100);"Bacteroidetes"(100);Flavobacteria(100);"Flavobacteriales"(100);Flavobacteriaceae(100);unclassified(100);	Coriobacteriaceae(100);Atopobium(100);	"Flavobacteriales"(100);Flavobacteriaceae(100);
-0.03	29	55	Root(100);Bacteria(100);"Firmicutes"(100);"Clostridia"(100);Clostridiales(100);Veillonellaceae(100);Selenomonas(95);	Root(100);Bacteria(100);"Bacteroidetes"(100);Flavobacteria(100);"Flavobacteriales"(100);Flavobacteriaceae(100);Capnocytophaga(100);	Veillonellaceae(100);Selenomonas(95);	Flavobacteriaceae(100);Capnocytophaga(100);
-0.03	21	78	Root(100);Bacteria(100);"Proteobacteria"(100);Betaproteobacteria(100);Neisseriales(100);Neisseriaceae(100);Neisseria(69);	Root(100);Bacteria(100);"Fusobacteria"(100);"Fusobacteria"(100);"Fusobacteriales"(100);"Leptotrichiaceae"(100);Leptotrichia(100);	Neisseriaceae(100);Neisseria(69);	"Leptotrichiaceae"(100);Leptotrichia(100);
-0.03	39	98	Root(100);Bacteria(100);"Bacteroidetes"(100);"Bacteroidia"(100);"Bacteroidales"(100);"Prevotellaceae"(100);Prevotella(100);	Root(100);Bacteria(100);"Proteobacteria"(100);Betaproteobacteria(100);Neisseriales(100);Neisseriaceae(100);Neisseria(99);	"Prevotellaceae"(100);Prevotella(100);	Neisseriaceae(100);Neisseria(99);
-0.03	60	36	Root(100);Bacteria(100);"Firmicutes"(100);"Bacilli"(100);"Lactobacillales"(100);Streptococcaceae(100);Streptococcus(100);	Root(100);Bacteria(100);"Bacteroidetes"(100);Flavobacteria(100);"Flavobacteriales"(100);Flavobacteriaceae(100);Capnocytophaga(100);	Streptococcaceae(100);Streptococcus(100);	Flavobacteriaceae(100);Capnocytophaga(100);
-0.03	38	33	Root(100);Bacteria(100);"Bacteroidetes"(100);"Bacteroidia"(100);"Bacteroidales"(100);"Porphyromonadaceae"(100);Parabacteroides(69);	Root(100);Bacteria(100);"Firmicutes"(100);"Clostridia"(100);Clostridiales(100);"Lachnospiraceae"(100);Oribacterium(85);	"Porphyromonadaceae"(100);Parabacteroides(69);	"Lachnospiraceae"(100);Oribacterium(85);
0.03	50	55	Root(100);Bacteria(100);"Firmicutes"(100);"Clostridia"(100);Clostridiales(100);"Lachnospiraceae"(100);unclassified(100);	Root(100);Bacteria(100);"Bacteroidetes"(100);Flavobacteria(100);"Flavobacteriales"(100);Flavobacteriaceae(100);Capnocytophaga(100);	Clostridiales(100);"Lachnospiraceae"(100);	Flavobacteriaceae(100);Capnocytophaga(100);
0.03	8	61	Root(100);Bacteria(100);"Proteobacteria"(100);Betaproteobacteria(100);Neisseriales(100);Neisseriaceae(100);Neisseria(95);	Root(100);Bacteria(100);"Actinobacteria"(100);Actinobacteria(100);Actinomycetales(100);Actinomycetaceae(100);Actinomyces(100);	Neisseriaceae(100);Neisseria(95);	Actinomycetaceae(100);Actinomyces(100);
-0.03	51	37	Root(100);Bacteria(100);"Actinobacteria"(100);Actinobacteria(100);Coriobacteriales(100);Coriobacteriaceae(100);Atopobium(100);	Root(100);Bacteria(100);"Firmicutes"(100);"Clostridia"(100);Clostridiales(100);"Lachnospiraceae"(100);unclassified(100);	Coriobacteriaceae(100);Atopobium(100);	Clostridiales(100);"Lachnospiraceae"(100);
0.03	37	33	Root(100);Bacteria(100);"Firmicutes"(100);"Clostridia"(100);Clostridiales(100);"Lachnospiraceae"(100);unclassified(100);	Root(100);Bacteria(100);"Firmicutes"(100);"Clostridia"(100);Clostridiales(100);"Lachnospiraceae"(100);Oribacterium(85);	Clostridiales(100);"Lachnospiraceae"(100);	"Lachnospiraceae"(100);Oribacterium(85);
-0.03	98	18	Root(100);Bacteria(100);"Proteobacteria"(100);Betaproteobacteria(100);Neisseriales(100);Neisseriaceae(100);Neisseria(99);	Root(100);Bacteria(100);"Actinobacteria"(100);Actinobacteria(100);Actinomycetales(100);Micrococcaceae(100);unclassified(97);	Neisseriaceae(100);Neisseria(99);	Actinomycetales(100);Micrococcaceae(100);
-0.03	56	33	Root(100);Bacteria(100);"Fusobacteria"(100);"Fusobacteria"(100);"Fusobacteriales"(100);"Leptotrichiaceae"(100);Leptotrichia(100);	Root(100);Bacteria(100);"Firmicutes"(100);"Clostridia"(100);Clostridiales(100);"Lachnospiraceae"(100);Oribacterium(85);	"Leptotrichiaceae"(100);Leptotrichia(100);	"Lachnospiraceae"(100);Oribacterium(85);
-0.03	20	75	Root(100);Bacteria(100);"Fusobacteria"(100);"Fusobacteria"(100);"Fusobacteriales"(100);"Leptotrichiaceae"(100);Leptotrichia(100);	Root(100);Bacteria(100);"Bacteroidetes"(100);"Bacteroidia"(100);"Bacteroidales"(100);"Prevotellaceae"(100);Prevotella(100);	"Leptotrichiaceae"(100);Leptotrichia(100);	"Prevotellaceae"(100);Prevotella(100);
-0.03	60	74	Root(100);Bacteria(100);"Firmicutes"(100);"Bacilli"(100);"Lactobacillales"(100);Streptococcaceae(100);Streptococcus(100);	Root(100);Bacteria(100);"Bacteroidetes"(100);"Bacteroidia"(100);"Bacteroidales"(100);"Prevotellaceae"(100);Prevotella(100);	Streptococcaceae(100);Streptococcus(100);	"Prevotellaceae"(100);Prevotella(100);
-0.03	18	36	Root(100);Bacteria(100);"Actinobacteria"(100);Actinobacteria(100);Actinomycetales(100);Micrococcaceae(100);unclassified(97);	Root(100);Bacteria(100);"Bacteroidetes"(100);Flavobacteria(100);"Flavobacteriales"(100);Flavobacteriaceae(100);Capnocytophaga(100);	Actinomycetales(100);Micrococcaceae(100);	Flavobacteriaceae(100);Capnocytophaga(100);
-0.03	21	72	Root(100);Bacteria(100);"Proteobacteria"(100);Betaproteobacteria(100);Neisseriales(100);Neisseriaceae(100);Neisseria(69);	Root(100);Bacteria(100);"Firmicutes"(100);"Clostridia"(100);Clostridiales(100);Clostridiaceae(100);Clostridium(97);	Neisseriaceae(100);Neisseria(69);	Clostridiaceae(100);Clostridium(97);
0.03	51	55	Root(100);Bacteria(100);"Actinobacteria"(100);Actinobacteria(100);Coriobacteriales(100);Coriobacteriaceae(100);Atopobium(100);	Root(100);Bacteria(100);"Bacteroidetes"(100);Flavobacteria(100);"Flavobacteriales"(100);Flavobacteriaceae(100);Capnocytophaga(100);	Coriobacteriaceae(100);Atopobium(100);	Flavobacteriaceae(100);Capnocytophaga(100);
-0.03	39	75	Root(100);Bacteria(100);"Bacteroidetes"(100);"Bacteroidia"(100);"Bacteroidales"(100);"Prevotellaceae"(100);Prevotella(100);	Root(100);Bacteria(100);"Bacteroidetes"(100);"Bacteroidia"(100);"Bacteroidales"(100);"Prevotellaceae"(100);Prevotella(100);	"Prevotellaceae"(100);Prevotella(100);	"Prevotellaceae"(100);Prevotella(100);
0.03	15	52	Root(100);Bacteria(100);"Actinobacteria"(100);Actinobacteria(100);Actinomycetales(100);Corynebacteriaceae(93);Corynebacterium(93);	Root(100);Bacteria(100);"Bacteroidetes"(100);"Bacteroidia"(100);"Bacteroidales"(100);"Prevotellaceae"(100);Prevotella(100);	Corynebacteriaceae(93);Corynebacterium(93);	"Prevotellaceae"(100);Prevotella(100);
-0.03	25	6	Root(100);Bacteria(100);"Bacteroidetes"(97);"Bacteroidia"(59);"Bacteroidales"(59);unclassified(59);unclassified(59);	Root(100);Bacteria(100);"Firmicutes"(100);"Bacilli"(100);"Lactobacillales"(100);Streptococcaceae(100);Streptococcus(100);	"Bacteroidia"(59);"Bacteroidales"(59);	Streptococcaceae(100);Streptococcus(100);
-0.03	71	14	Root(100);Bacteria(100);"Firmicutes"(100);"Clostridia"(100);Clostridiales(100);"Lachnospiraceae"(100);unclassified(100);	Root(100);Bacteria(100);"Actinobacteria"(100);Actinobacteria(100);Actinomycetales(100);Actinomycetaceae(100);Actinomyces(100);	Clostridiales(100);"Lachnospiraceae"(100);	Actinomycetaceae(100);Actinomyces(100);
-0.03	79	10	Root(100);Bacteria(100);"Actinobacteria"(100);Actinobacteria(100);Actinomycetales(100);unclassified(100);unclassified(100);	Root(100);Bacteria(100);"Bacteroidetes"(100);"Bacteroidia"(100);"Bacteroidales"(100);"Prevotellaceae"(100);Prevotella(100);	Actinobacteria(100);Actinomycetales(100);	"Prevotellaceae"(100);Prevotella(100);
-0.03	25	7	Root(100);Bacteria(100);"Bacteroidetes"(97);"Bacteroidia"(59);"Bacteroidales"(59);unclassified(59);unclassified(59);	Root(100);Bacteria(100);"Bacteroidetes"(100);"Bacteroidia"(100);"Bacteroidales"(100);"Porphyromonadaceae"(100);Porphyromonas(100);	"Bacteroidia"(59);"Bacteroidales"(59);	"Porphyromonadaceae"(100);Porphyromonas(100);
-0.03	86	61	Root(100);Bacteria(100);Cyanobacteria(100);Cyanobacteria(100);Chloroplast(100);Streptophyta(100);unclassified(100);	Root(100);Bacteria(100);"Actinobacteria"(100);Actinobacteria(100);Actinomycetales(100);Actinomycetaceae(100);Actinomyces(100);	Chloroplast(100);Streptophyta(100);	Actinomycetaceae(100);Actinomyces(100);
0.03	78	76	Root(100);Bacteria(100);"Fusobacteria"(100);"Fusobacteria"(100);"Fusobacteriales"(100);"Leptotrichiaceae"(100);Leptotrichia(100);	Root(100);Bacteria(100);"Firmicutes"(100);"Bacilli"(100);"Lactobacillales"(100);"Aerococcaceae"(100);unclassified(99);	"Leptotrichiaceae"(100);Leptotrichia(100);	"Lactobacillales"(100);"Aerococcaceae"(100);
-0.03	51	87	Root(100);Bacteria(100);"Actinobacteria"(100);Actinobacteria(100);Coriobacteriales(100);Coriobacteriaceae(100);Atopobium(100);	Root(100);Bacteria(100);"Bacteroidetes"(100);Flavobacteria(100);"Flavobacteriales"(100);Flavobacteriaceae(100);Capnocytophaga(100);	Coriobacteriaceae(100);Atopobium(100);	Flavobacteriaceae(100);Capnocytophaga(100);
-0.03	60	124	Root(100);Bacteria(100);"Firmicutes"(100);"Bacilli"(100);"Lactobacillales"(100);Streptococcaceae(100);Streptococcus(100);	Root(100);Bacteria(100);"Bacteroidetes"(100);"Bacteroidia"(100);"Bacteroidales"(100);"Prevotellaceae"(100);Prevotella(100);	Streptococcaceae(100);Streptococcus(100);	"Prevotellaceae"(100);Prevotella(100);
-0.03	13	14	Root(100);Bacteria(100);"Firmicutes"(100);"Bacilli"(100);"Lactobacillales"(100);unclassified(98);unclassified(98);	Root(100);Bacteria(100);"Actinobacteria"(100);Actinobacteria(100);Actinomycetales(100);Actinomycetaceae(100);Actinomyces(100);	"Bacilli"(100);"Lactobacillales"(100);	Actinomycetaceae(100);Actinomyces(100);
-0.03	6	37	Root(100);Bacteria(100);"Firmicutes"(100);"Bacilli"(100);"Lactobacillales"(100);Streptococcaceae(100);Streptococcus(100);	Root(100);Bacteria(100);"Firmicutes"(100);"Clostridia"(100);Clostridiales(100);"Lachnospiraceae"(100);unclassified(100);	Streptococcaceae(100);Streptococcus(100);	Clostridiales(100);"Lachnospiraceae"(100);
0.03	67	75	Root(100);Bacteria(100);"Bacteroidetes"(100);"Bacteroidia"(100);"Bacteroidales"(100);"Prevotellaceae"(100);Prevotella(100);	Root(100);Bacteria(100);"Bacteroidetes"(100);"Bacteroidia"(100);"Bacteroidales"(100);"Prevotellaceae"(100);Prevotella(100);	"Prevotellaceae"(100);Prevotella(100);	"Prevotellaceae"(100);Prevotella(100);
0.03	39	56	Root(100);Bacteria(100);"Bacteroidetes"(100);"Bacteroidia"(100);"Bacteroidales"(100);"Prevotellaceae"(100);Prevotella(100);	Root(100);Bacteria(100);"Fusobacteria"(100);"Fusobacteria"(100);"Fusobacteriales"(100);"Leptotrichiaceae"(100);Leptotrichia(100);	"Prevotellaceae"(100);Prevotella(100);	"Leptotrichiaceae"(100);Leptotrichia(100);
-0.03	67	6	Root(100);Bacteria(100);"Bacteroidetes"(100);"Bacteroidia"(100);"Bacteroidales"(100);"Prevotellaceae"(100);Prevotella(100);	Root(100);Bacteria(100);"Firmicutes"(100);"Bacilli"(100);"Lactobacillales"(100);Streptococcaceae(100);Streptococcus(100);	"Prevotellaceae"(100);Prevotella(100);	Streptococcaceae(100);Streptococcus(100);
-0.03	56	61	Root(100);Bacteria(100);"Fusobacteria"(100);"Fusobacteria"(100);"Fusobacteriales"(100);"Leptotrichiaceae"(100);Leptotrichia(100);	Root(100);Bacteria(100);"Actinobacteria"(100);Actinobacteria(100);Actinomycetales(100);Actinomycetaceae(100);Actinomyces(100);	"Leptotrichiaceae"(100);Leptotrichia(100);	Actinomycetaceae(100);Actinomyces(100);
-0.03	48	18	Root(100);Bacteria(100);"Firmicutes"(100);"Clostridia"(100);Clostridiales(100);Incertae_Sedis_XI(100);Parvimonas(100);	Root(100);Bacteria(100);"Actinobacteria"(100);Actinobacteria(100);Actinomycetales(100);Micrococcaceae(100);unclassified(97);	Incertae_Sedis_XI(100);Parvimonas(100);	Actinomycetales(100);Micrococcaceae(100);
0.03	4	15	Root(100);Bacteria(100);"Firmicutes"(100);"Clostridia"(100);Clostridiales(100);Veillonellaceae(100);Veillonella(95);	Root(100);Bacteria(100);"Actinobacteria"(100);Actinobacteria(100);Actinomycetales(100);Corynebacteriaceae(93);Corynebacterium(93);	Veillonellaceae(100);Veillonella(95);	Corynebacteriaceae(93);Corynebacterium(93);
0.03	132	75	Root(100);Bacteria(100);"Bacteroidetes"(100);Flavobacteria(100);"Flavobacteriales"(100);Flavobacteriaceae(100);unclassified(100);	Root(100);Bacteria(100);"Bacteroidetes"(100);"Bacteroidia"(100);"Bacteroidales"(100);"Prevotellaceae"(100);Prevotella(100);	"Flavobacteriales"(100);Flavobacteriaceae(100);	"Prevotellaceae"(100);Prevotella(100);
-0.03	20	55	Root(100);Bacteria(100);"Fusobacteria"(100);"Fusobacteria"(100);"Fusobacteriales"(100);"Leptotrichiaceae"(100);Leptotrichia(100);	Root(100);Bacteria(100);"Bacteroidetes"(100);Flavobacteria(100);"Flavobacteriales"(100);Flavobacteriaceae(100);Capnocytophaga(100);	"Leptotrichiaceae"(100);Leptotrichia(100);	Flavobacteriaceae(100);Capnocytophaga(100);
0.03	2	15	Root(100);Bacteria(100);"Firmicutes"(100);"Bacilli"(100);"Lactobacillales"(100);Streptococcaceae(100);Streptococcus(100);	Root(100);Bacteria(100);"Actinobacteria"(100);Actinobacteria(100);Actinomycetales(100);Corynebacteriaceae(93);Corynebacterium(93);	Streptococcaceae(100);Streptococcus(100);	Corynebacteriaceae(93);Corynebacterium(93);
-0.03	10	37	Root(100);Bacteria(100);"Bacteroidetes"(100);"Bacteroidia"(100);"Bacteroidales"(100);"Prevotellaceae"(100);Prevotella(100);	Root(100);Bacteria(100);"Firmicutes"(100);"Clostridia"(100);Clostridiales(100);"Lachnospiraceae"(100);unclassified(100);	"Prevotellaceae"(100);Prevotella(100);	Clostridiales(100);"Lachnospiraceae"(100);
-0.03	60	32	Root(100);Bacteria(100);"Firmicutes"(100);"Bacilli"(100);"Lactobacillales"(100);Streptococcaceae(100);Streptococcus(100);	Root(100);Bacteria(100);"Actinobacteria"(100);Actinobacteria(100);Actinomycetales(100);Corynebacteriaceae(100);Corynebacterium(100);	Streptococcaceae(100);Streptococcus(100);	Corynebacteriaceae(100);Corynebacterium(100);
-0.03	74	72	Root(100);Bacteria(100);"Bacteroidetes"(100);"Bacteroidia"(100);"Bacteroidales"(100);"Prevotellaceae"(100);Prevotella(100);	Root(100);Bacteria(100);"Firmicutes"(100);"Clostridia"(100);Clostridiales(100);Clostridiaceae(100);Clostridium(97);	"Prevotellaceae"(100);Prevotella(100);	Clostridiaceae(100);Clostridium(97);
-0.03	113	92	Root(100);Bacteria(100);"Bacteroidetes"(100);Flavobacteria(100);"Flavobacteriales"(100);Flavobacteriaceae(100);unclassified(100);	Root(100);Bacteria(100);"Bacteroidetes"(100);"Bacteroidia"(100);"Bacteroidales"(100);"Prevotellaceae"(100);Prevotella(100);	"Flavobacteriales"(100);Flavobacteriaceae(100);	"Prevotellaceae"(100);Prevotella(100);
-0.03	23	71	Root(100);Bacteria(100);"Actinobacteria"(100);Actinobacteria(100);Actinomycetales(100);Actinomycetaceae(100);Actinomyces(100);	Root(100);Bacteria(100);"Firmicutes"(100);"Clostridia"(100);Clostridiales(100);"Lachnospiraceae"(100);unclassified(100);	Actinomycetaceae(100);Actinomyces(100);	Clostridiales(100);"Lachnospiraceae"(100);
-0.03	60	6	Root(100);Bacteria(100);"Firmicutes"(100);"Bacilli"(100);"Lactobacillales"(100);Streptococcaceae(100);Streptococcus(100);	Root(100);Bacteria(100);"Firmicutes"(100);"Bacilli"(100);"Lactobacillales"(100);Streptococcaceae(100);Streptococcus(100);	Streptococcaceae(100);Streptococcus(100);	Streptococcaceae(100);Streptococcus(100);
0.03	7	56	Root(100);Bacteria(100);"Bacteroidetes"(100);"Bacteroidia"(100);"Bacteroidales"(100);"Porphyromonadaceae"(100);Porphyromonas(100);	Root(100);Bacteria(100);"Fusobacteria"(100);"Fusobacteria"(100);"Fusobacteriales"(100);"Leptotrichiaceae"(100);Leptotrichia(100);	"Porphyromonadaceae"(100);Porphyromonas(100);	"Leptotrichiaceae"(100);Leptotrichia(100);
-0.03	132	22	Root(100);Bacteria(100);"Bacteroidetes"(100);Flavobacteria(100);"Flavobacteriales"(100);Flavobacteriaceae(100);unclassified(100);	Root(100);Bacteria(100);"Proteobacteria"(100);Betaproteobacteria(100);Burkholderiales(100);unclassified(97);unclassified(97);	"Flavobacteriales"(100);Flavobacteriaceae(100);	Betaproteobacteria(100);Burkholderiales(100);
0.03	28	68	Root(100);Bacteria(100);"Proteobacteria"(100);Epsilonproteobacteria(100);Campylobacterales(100);Campylobacteraceae(100);Campylobacter(100);	Root(100);Bacteria(100);"Firmicutes"(100);"Clostridia"(100);Clostridiales(100);"Lachnospiraceae"(100);Catonella(100);	Campylobacteraceae(100);Campylobacter(100);	"Lachnospiraceae"(100);Catonella(100);
-0.03	82	56	Root(100);Bacteria(100);"Bacteroidetes"(100);"Bacteroidia"(100);"Bacteroidales"(100);"Prevotellaceae"(100);Prevotella(100);	Root(100);Bacteria(100);"Fusobacteria"(100);"Fusobacteria"(100);"Fusobacteriales"(100);"Leptotrichiaceae"(100);Leptotrichia(100);	"Prevotellaceae"(100);Prevotella(100);	"Leptotrichiaceae"(100);Leptotrichia(100);
0.03	23	76	Root(100);Bacteria(100);"Actinobacteria"(100);Actinobacteria(100);Actinomycetales(100);Actinomycetaceae(100);Actinomyces(100);	Root(100);Bacteria(100);"Firmicutes"(100);"Bacilli"(100);"Lactobacillales"(100);"Aerococcaceae"(100);unclassified(99);	Actinomycetaceae(100);Actinomyces(100);	"Lactobacillales"(100);"Aerococcaceae"(100);
0.03	98	38	Root(100);Bacteria(100);"Proteobacteria"(100);Betaproteobacteria(100);Neisseriales(100);Neisseriaceae(100);Neisseria(99);	Root(100);Bacteria(100);"Bacteroidetes"(100);"Bacteroidia"(100);"Bacteroidales"(100);"Porphyromonadaceae"(100);Parabacteroides(69);	Neisseriaceae(100);Neisseria(99);	"Porphyromonadaceae"(100);Parabacteroides(69);
-0.03	72	15	Root(100);Bacteria(100);"Firmicutes"(100);"Clostridia"(100);Clostridiales(100);Clostridiaceae(100);Clostridium(97);	Root(100);Bacteria(100);"Actinobacteria"(100);Actinobacteria(100);Actinomycetales(100);Corynebacteriaceae(93);Corynebacterium(93);	Clostridiaceae(100);Clostridium(97);	Corynebacteriaceae(93);Corynebacterium(93);
-0.03	25	72	Root(100);Bacteria(100);"Bacteroidetes"(97);"Bacteroidia"(59);"Bacteroidales"(59);unclassified(59);unclassified(59);	Root(100);Bacteria(100);"Firmicutes"(100);"Clostridia"(100);Clostridiales(100);Clostridiaceae(100);Clostridium(97);	"Bacteroidia"(59);"Bacteroidales"(59);	Clostridiaceae(100);Clostridium(97);
-0.03	16	17	Root(100);Bacteria(100);"Proteobacteria"(100);Gammaproteobacteria(100);Pasteurellales(100);Pasteurellaceae(100);unclassified(100);	Root(100);Bacteria(100);"Bacteroidetes"(100);"Bacteroidia"(100);"Bacteroidales"(100);Bacteroidaceae(100);Bacteroides(100);	Pasteurellales(100);Pasteurellaceae(100);	Bacteroidaceae(100);Bacteroides(100);
-0.03	132	7	Root(100);Bacteria(100);"Bacteroidetes"(100);Flavobacteria(100);"Flavobacteriales"(100);Flavobacteriaceae(100);unclassified(100);	Root(100);Bacteria(100);"Bacteroidetes"(100);"Bacteroidia"(100);"Bacteroidales"(100);"Porphyromonadaceae"(100);Porphyromonas(100);	"Flavobacteriales"(100);Flavobacteriaceae(100);	"Porphyromonadaceae"(100);Porphyromonas(100);
-0.03	82	68	Root(100);Bacteria(100);"Bacteroidetes"(100);"Bacteroidia"(100);"Bacteroidales"(100);"Prevotellaceae"(100);Prevotella(100);	Root(100);Bacteria(100);"Firmicutes"(100);"Clostridia"(100);Clostridiales(100);"Lachnospiraceae"(100);Catonella(100);	"Prevotellaceae"(100);Prevotella(100);	"Lachnospiraceae"(100);Catonella(100);
0.03	67	24	Root(100);Bacteria(100);"Bacteroidetes"(100);"Bacteroidia"(100);"Bacteroidales"(100);"Prevotellaceae"(100);Prevotella(100);	Root(100);Bacteria(100);"Bacteroidetes"(100);Flavobacteria(100);"Flavobacteriales"(100);Flavobacteriaceae(100);Capnocytophaga(100);	"Prevotellaceae"(100);Prevotella(100);	Flavobacteriaceae(100);Capnocytophaga(100);
-0.03	21	38	Root(100);Bacteria(100);"Proteobacteria"(100);Betaproteobacteria(100);Neisseriales(100);Neisseriaceae(100);Neisseria(69);	Root(100);Bacteria(100);"Bacteroidetes"(100);"Bacteroidia"(100);"Bacteroidales"(100);"Porphyromonadaceae"(100);Parabacteroides(69);	Neisseriaceae(100);Neisseria(69);	"Porphyromonadaceae"(100);Parabacteroides(69);
-0.03	26	56	Root(100);Bacteria(100);"Bacteroidetes"(100);"Bacteroidia"(100);"Bacteroidales"(100);"Prevotellaceae"(100);Prevotella(100);	Root(100);Bacteria(100);"Fusobacteria"(100);"Fusobacteria"(100);"Fusobacteriales"(100);"Leptotrichiaceae"(100);Leptotrichia(100);	"Prevotellaceae"(100);Prevotella(100);	"Leptotrichiaceae"(100);Leptotrichia(100);
-0.03	72	36	Root(100);Bacteria(100);"Firmicutes"(100);"Clostridia"(100);Clostridiales(100);Clostridiaceae(100);Clostridium(97);	Root(100);Bacteria(100);"Bacteroidetes"(100);Flavobacteria(100);"Flavobacteriales"(100);Flavobacteriaceae(100);Capnocytophaga(100);	Clostridiaceae(100);Clostridium(97);	Flavobacteriaceae(100);Capnocytophaga(100);
-0.03	39	78	Root(100);Bacteria(100);"Bacteroidetes"(100);"Bacteroidia"(100);"Bacteroidales"(100);"Prevotellaceae"(100);Prevotella(100);	Root(100);Bacteria(100);"Fusobacteria"(100);"Fusobacteria"(100);"Fusobacteriales"(100);"Leptotrichiaceae"(100);Leptotrichia(100);	"Prevotellaceae"(100);Prevotella(100);	"Leptotrichiaceae"(100);Leptotrichia(100);
0.03	51	32	Root(100);Bacteria(100);"Actinobacteria"(100);Actinobacteria(100);Coriobacteriales(100);Coriobacteriaceae(100);Atopobium(100);	Root(100);Bacteria(100);"Actinobacteria"(100);Actinobacteria(100);Actinomycetales(100);Corynebacteriaceae(100);Corynebacterium(100);	Coriobacteriaceae(100);Atopobium(100);	Corynebacteriaceae(100);Corynebacterium(100);
-0.03	2	68	Root(100);Bacteria(100);"Firmicutes"(100);"Bacilli"(100);"Lactobacillales"(100);Streptococcaceae(100);Streptococcus(100);	Root(100);Bacteria(100);"Firmicutes"(100);"Clostridia"(100);Clostridiales(100);"Lachnospiraceae"(100);Catonella(100);	Streptococcaceae(100);Streptococcus(100);	"Lachnospiraceae"(100);Catonella(100);
-0.03	39	55	Root(100);Bacteria(100);"Bacteroidetes"(100);"Bacteroidia"(100);"Bacteroidales"(100);"Prevotellaceae"(100);Prevotella(100);	Root(100);Bacteria(100);"Bacteroidetes"(100);Flavobacteria(100);"Flavobacteriales"(100);Flavobacteriaceae(100);Capnocytophaga(100);	"Prevotellaceae"(100);Prevotella(100);	Flavobacteriaceae(100);Capnocytophaga(100);
-0.03	60	83	Root(100);Bacteria(100);"Firmicutes"(100);"Bacilli"(100);"Lactobacillales"(100);Streptococcaceae(100);Streptococcus(100);	Root(100);Bacteria(100);"Bacteroidetes"(100);"Bacteroidia"(100);"Bacteroidales"(100);"Prevotellaceae"(100);Prevotella(100);	Streptococcaceae(100);Streptococcus(100);	"Prevotellaceae"(100);Prevotella(100);
-0.03	68	39	Root(100);Bacteria(100);"Firmicutes"(100);"Clostridia"(100);Clostridiales(100);"Lachnospiraceae"(100);Catonella(100);	Root(100);Bacteria(100);"Bacteroidetes"(100);"Bacteroidia"(100);"Bacteroidales"(100);"Prevotellaceae"(100);Prevotella(100);	"Lachnospiraceae"(100);Catonella(100);	"Prevotellaceae"(100);Prevotella(100);
-0.03	82	24	Root(100);Bacteria(100);"Bacteroidetes"(100);"Bacteroidia"(100);"Bacteroidales"(100);"Prevotellaceae"(100);Prevotella(100);	Root(100);Bacteria(100);"Bacteroidetes"(100);Flavobacteria(100);"Flavobacteriales"(100);Flavobacteriaceae(100);Capnocytophaga(100);	"Prevotellaceae"(100);Prevotella(100);	Flavobacteriaceae(100);Capnocytophaga(100);
-0.03	132	56	Root(100);Bacteria(100);"Bacteroidetes"(100);Flavobacteria(100);"Flavobacteriales"(100);Flavobacteriaceae(100);unclassified(100);	Root(100);Bacteria(100);"Fusobacteria"(100);"Fusobacteria"(100);"Fusobacteriales"(100);"Leptotrichiaceae"(100);Leptotrichia(100);	"Flavobacteriales"(100);Flavobacteriaceae(100);	"Leptotrichiaceae"(100);Leptotrichia(100);
0.03	39	15	Root(100);Bacteria(100);"Bacteroidetes"(100);"Bacteroidia"(100);"Bacteroidales"(100);"Prevotellaceae"(100);Prevotella(100);	Root(100);Bacteria(100);"Actinobacteria"(100);Actinobacteria(100);Actinomycetales(100);Corynebacteriaceae(93);Corynebacterium(93);	"Prevotellaceae"(100);Prevotella(100);	Corynebacteriaceae(93);Corynebacterium(93);
-0.03	120	72	Root(100);Bacteria(100);"Bacteroidetes"(100);Flavobacteria(100);"Flavobacteriales"(100);Flavobacteriaceae(100);Capnocytophaga(100);	Root(100);Bacteria(100);"Firmicutes"(100);"Clostridia"(100);Clostridiales(100);Clostridiaceae(100);Clostridium(97);	Flavobacteriaceae(100);Capnocytophaga(100);	Clostridiaceae(100);Clostridium(97);
-0.03	6	99	Root(100);Bacteria(100);"Firmicutes"(100);"Bacilli"(100);"Lactobacillales"(100);Streptococcaceae(100);Streptococcus(100);	Root(100);Bacteria(100);"Proteobacteria"(100);Betaproteobacteria(100);Neisseriales(100);Neisseriaceae(100);unclassified(79);	Streptococcaceae(100);Streptococcus(100);	Neisseriales(100);Neisseriaceae(100);
-0.03	11	52	Root(100);Bacteria(100);"Firmicutes"(100);"Bacilli"(100);Bacillales(100);"Staphylococcaceae"(100);Gemella(100);	Root(100);Bacteria(100);"Bacteroidetes"(100);"Bacteroidia"(100);"Bacteroidales"(100);"Prevotellaceae"(100);Prevotella(100);	"Staphylococcaceae"(100);Gemella(100);	"Prevotellaceae"(100);Prevotella(100);
-0.03	4	19	Root(100);Bacteria(100);"Firmicutes"(100);"Clostridia"(100);Clostridiales(100);Veillonellaceae(100);Veillonella(95);	Root(100);Bacteria(100);"Proteobacteria"(100);Gammaproteobacteria(100);Pasteurellales(100);Pasteurellaceae(100);unclassified(100);	Veillonellaceae(100);Veillonella(95);	Pasteurellales(100);Pasteurellaceae(100);
0.03	113	52	Root(100);Bacteria(100);"Bacteroidetes"(100);Flavobacteria(100);"Flavobacteriales"(100);Flavobacteriaceae(100);unclassified(100);	Root(100);Bacteria(100);"Bacteroidetes"(100);"Bacteroidia"(100);"Bacteroidales"(100);"Prevotellaceae"(100);Prevotella(100);	"Flavobacteriales"(100);Flavobacteriaceae(100);	"Prevotellaceae"(100);Prevotella(100);
0.03	79	18	Root(100);Bacteria(100);"Actinobacteria"(100);Actinobacteria(100);Actinomycetales(100);unclassified(100);unclassified(100);	Root(100);Bacteria(100);"Actinobacteria"(100);Actinobacteria(100);Actinomycetales(100);Micrococcaceae(100);unclassified(97);	Actinobacteria(100);Actinomycetales(100);	Actinomycetales(100);Micrococcaceae(100);
0.03	14	56	Root(100);Bacteria(100);"Actinobacteria"(100);Actinobacteria(100);Actinomycetales(100);Actinomycetaceae(100);Actinomyces(100);	Root(100);Bacteria(100);"Fusobacteria"(100);"Fusobacteria"(100);"Fusobacteriales"(100);"Leptotrichiaceae"(100);Leptotrichia(100);	Actinomycetaceae(100);Actinomyces(100);	"Leptotrichiaceae"(100);Leptotrichia(100);
-0.03	74	33	Root(100);Bacteria(100);"Bacteroidetes"(100);"Bacteroidia"(100);"Bacteroidales"(100);"Prevotellaceae"(100);Prevotella(100);	Root(100);Bacteria(100);"Firmicutes"(100);"Clostridia"(100);Clostridiales(100);"Lachnospiraceae"(100);Oribacterium(85);	"Prevotellaceae"(100);Prevotella(100);	"Lachnospiraceae"(100);Oribacterium(85);
-0.03	86	68	Root(100);Bacteria(100);Cyanobacteria(100);Cyanobacteria(100);Chloroplast(100);Streptophyta(100);unclassified(100);	Root(100);Bacteria(100);"Firmicutes"(100);"Clostridia"(100);Clostridiales(100);"Lachnospiraceae"(100);Catonella(100);	Chloroplast(100);Streptophyta(100);	"Lachnospiraceae"(100);Catonella(100);
-0.03	28	39	Root(100);Bacteria(100);"Proteobacteria"(100);Epsilonproteobacteria(100);Campylobacterales(100);Campylobacteraceae(100);Campylobacter(100);	Root(100);Bacteria(100);"Bacteroidetes"(100);"Bacteroidia"(100);"Bacteroidales"(100);"Prevotellaceae"(100);Prevotella(100);	Campylobacteraceae(100);Campylobacter(100);	"Prevotellaceae"(100);Prevotella(100);
0.03	51	4	Root(100);Bacteria(100);"Actinobacteria"(100);Actinobacteria(100);Coriobacteriales(100);Coriobacteriaceae(100);Atopobium(100);	Root(100);Bacteria(100);"Firmicutes"(100);"Clostridia"(100);Clostridiales(100);Veillonellaceae(100);Veillonella(95);	Coriobacteriaceae(100);Atopobium(100);	Veillonellaceae(100);Veillonella(95);
-0.03	20	22	Root(100);Bacteria(100);"Fusobacteria"(100);"Fusobacteria"(100);"Fusobacteriales"(100);"Leptotrichiaceae"(100);Leptotrichia(100);	Root(100);Bacteria(100);"Proteobacteria"(100);Betaproteobacteria(100);Burkholderiales(100);unclassified(97);unclassified(97);	"Leptotrichiaceae"(100);Leptotrichia(100);	Betaproteobacteria(100);Burkholderiales(100);
-0.03	26	48	Root(100);Bacteria(100);"Bacteroidetes"(100);"Bacteroidia"(100);"Bacteroidales"(100);"Prevotellaceae"(100);Prevotella(100);	Root(100);Bacteria(100);"Firmicutes"(100);"Clostridia"(100);Clostridiales(100);Incertae_Sedis_XI(100);Parvimonas(100);	"Prevotellaceae"(100);Prevotella(100);	Incertae_Sedis_XI(100);Parvimonas(100);
-0.03	92	36	Root(100);Bacteria(100);"Bacteroidetes"(100);"Bacteroidia"(100);"Bacteroidales"(100);"Prevotellaceae"(100);Prevotella(100);	Root(100);Bacteria(100);"Bacteroidetes"(100);Flavobacteria(100);"Flavobacteriales"(100);Flavobacteriaceae(100);Capnocytophaga(100);	"Prevotellaceae"(100);Prevotella(100);	Flavobacteriaceae(100);Capnocytophaga(100);
-0.03	24	72	Root(100);Bacteria(100);"Bacteroidetes"(100);Flavobacteria(100);"Flavobacteriales"(100);Flavobacteriaceae(100);Capnocytophaga(100);	Root(100);Bacteria(100);"Firmicutes"(100);"Clostridia"(100);Clostridiales(100);Clostridiaceae(100);Clostridium(97);	Flavobacteriaceae(100);Capnocytophaga(100);	Clostridiaceae(100);Clostridium(97);
-0.03	71	48	Root(100);Bacteria(100);"Firmicutes"(100);"Clostridia"(100);Clostridiales(100);"Lachnospiraceae"(100);unclassified(100);	Root(100);Bacteria(100);"Firmicutes"(100);"Clostridia"(100);Clostridiales(100);Incertae_Sedis_XI(100);Parvimonas(100);	Clostridiales(100);"Lachnospiraceae"(100);	Incertae_Sedis_XI(100);Parvimonas(100);
-0.03	50	92	Root(100);Bacteria(100);"Firmicutes"(100);"Clostridia"(100);Clostridiales(100);"Lachnospiraceae"(100);unclassified(100);	Root(100);Bacteria(100);"Bacteroidetes"(100);"Bacteroidia"(100);"Bacteroidales"(100);"Prevotellaceae"(100);Prevotella(100);	Clostridiales(100);"Lachnospiraceae"(100);	"Prevotellaceae"(100);Prevotella(100);
0.03	71	92	Root(100);Bacteria(100);"Firmicutes"(100);"Clostridia"(100);Clostridiales(100);"Lachnospiraceae"(100);unclassified(100);	Root(100);Bacteria(100);"Bacteroidetes"(100);"Bacteroidia"(100);"Bacteroidales"(100);"Prevotellaceae"(100);Prevotella(100);	Clostridiales(100);"Lachnospiraceae"(100);	"Prevotellaceae"(100);Prevotella(100);
0.03	8	38	Root(100);Bacteria(100);"Proteobacteria"(100);Betaproteobacteria(100);Neisseriales(100);Neisseriaceae(100);Neisseria(95);	Root(100);Bacteria(100);"Bacteroidetes"(100);"Bacteroidia"(100);"Bacteroidales"(100);"Porphyromonadaceae"(100);Parabacteroides(69);	Neisseriaceae(100);Neisseria(95);	"Porphyromonadaceae"(100);Parabacteroides(69);
-0.03	23	72	Root(100);Bacteria(100);"Actinobacteria"(100);Actinobacteria(100);Actinomycetales(100);Actinomycetaceae(100);Actinomyces(100);	Root(100);Bacteria(100);"Firmicutes"(100);"Clostridia"(100);Clostridiales(100);Clostridiaceae(100);Clostridium(97);	Actinomycetaceae(100);Actinomyces(100);	Clostridiaceae(100);Clostridium(97);
-0.03	98	13	Root(100);Bacteria(100);"Proteobacteria"(100);Betaproteobacteria(100);Neisseriales(100);Neisseriaceae(100);Neisseria(99);	Root(100);Bacteria(100);"Firmicutes"(100);"Bacilli"(100);"Lactobacillales"(100);unclassified(98);unclassified(98);	Neisseriaceae(100);Neisseria(99);	"Bacilli"(100);"Lactobacillales"(100);
-0.03	25	74	Root(100);Bacteria(100);"Bacteroidetes"(97);"Bacteroidia"(59);"Bacteroidales"(59);unclassified(59);unclassified(59);	Root(100);Bacteria(100);"Bacteroidetes"(100);"Bacteroidia"(100);"Bacteroidales"(100);"Prevotellaceae"(100);Prevotella(100);	"Bacteroidia"(59);"Bacteroidales"(59);	"Prevotellaceae"(100);Prevotella(100);
-0.03	82	83	Root(100);Bacteria(100);"Bacteroidetes"(100);"Bacteroidia"(100);"Bacteroidales"(100);"Prevotellaceae"(100);Prevotella(100);	Root(100);Bacteria(100);"Bacteroidetes"(100);"Bacteroidia"(100);"Bacteroidales"(100);"Prevotellaceae"(100);Prevotella(100);	"Prevotellaceae"(100);Prevotella(100);	"Prevotellaceae"(100);Prevotella(100);
-0.03	9	75	Root(100);Bacteria(100);"Fusobacteria"(100);"Fusobacteria"(100);"Fusobacteriales"(100);"Fusobacteriaceae"(100);Fusobacterium(100);	Root(100);Bacteria(100);"Bacteroidetes"(100);"Bacteroidia"(100);"Bacteroidales"(100);"Prevotellaceae"(100);Prevotella(100);	"Fusobacteriaceae"(100);Fusobacterium(100);	"Prevotellaceae"(100);Prevotella(100);
-0.03	92	18	Root(100);Bacteria(100);"Bacteroidetes"(100);"Bacteroidia"(100);"Bacteroidales"(100);"Prevotellaceae"(100);Prevotella(100);	Root(100);Bacteria(100);"Actinobacteria"(100);Actinobacteria(100);Actinomycetales(100);Micrococcaceae(100);unclassified(97);	"Prevotellaceae"(100);Prevotella(100);	Actinomycetales(100);Micrococcaceae(100);
-0.03	51	75	Root(100);Bacteria(100);"Actinobacteria"(100);Actinobacteria(100);Coriobacteriales(100);Coriobacteriaceae(100);Atopobium(100);	Root(100);Bacteria(100);"Bacteroidetes"(100);"Bacteroidia"(100);"Bacteroidales"(100);"Prevotellaceae"(100);Prevotella(100);	Coriobacteriaceae(100);Atopobium(100);	"Prevotellaceae"(100);Prevotella(100);
0.03	51	74	Root(100);Bacteria(100);"Actinobacteria"(100);Actinobacteria(100);Coriobacteriales(100);Coriobacteriaceae(100);Atopobium(100);	Root(100);Bacteria(100);"Bacteroidetes"(100);"Bacteroidia"(100);"Bacteroidales"(100);"Prevotellaceae"(100);Prevotella(100);	Coriobacteriaceae(100);Atopobium(100);	"Prevotellaceae"(100);Prevotella(100);
-0.03	75	72	Root(100);Bacteria(100);"Bacteroidetes"(100);"Bacteroidia"(100);"Bacteroidales"(100);"Prevotellaceae"(100);Prevotella(100);	Root(100);Bacteria(100);"Firmicutes"(100);"Clostridia"(100);Clostridiales(100);Clostridiaceae(100);Clostridium(97);	"Prevotellaceae"(100);Prevotella(100);	Clostridiaceae(100);Clostridium(97);
-0.03	22	39	Root(100);Bacteria(100);"Proteobacteria"(100);Betaproteobacteria(100);Burkholderiales(100);unclassified(97);unclassified(97);	Root(100);Bacteria(100);"Bacteroidetes"(100);"Bacteroidia"(100);"Bacteroidales"(100);"Prevotellaceae"(100);Prevotella(100);	Betaproteobacteria(100);Burkholderiales(100);	"Prevotellaceae"(100);Prevotella(100);
-0.03	82	13	Root(100);Bacteria(100);"Bacteroidetes"(100);"Bacteroidia"(100);"Bacteroidales"(100);"Prevotellaceae"(100);Prevotella(100);	Root(100);Bacteria(100);"Firmicutes"(100);"Bacilli"(100);"Lactobacillales"(100);unclassified(98);unclassified(98);	"Prevotellaceae"(100);Prevotella(100);	"Bacilli"(100);"Lactobacillales"(100);
-0.03	60	120	Root(100);Bacteria(100);"Firmicutes"(100);"Bacilli"(100);"Lactobacillales"(100);Streptococcaceae(100);Streptococcus(100);	Root(100);Bacteria(100);"Bacteroidetes"(100);Flavobacteria(100);"Flavobacteriales"(100);Flavobacteriaceae(100);Capnocytophaga(100);	Streptococcaceae(100);Streptococcus(100);	Flavobacteriaceae(100);Capnocytophaga(100);
0.03	87	56	Root(100);Bacteria(100);"Bacteroidetes"(100);Flavobacteria(100);"Flavobacteriales"(100);Flavobacteriaceae(100);Capnocytophaga(100);	Root(100);Bacteria(100);"Fusobacteria"(100);"Fusobacteria"(100);"Fusobacteriales"(100);"Leptotrichiaceae"(100);Leptotrichia(100);	Flavobacteriaceae(100);Capnocytophaga(100);	"Leptotrichiaceae"(100);Leptotrichia(100);
-0.03	124	79	Root(100);Bacteria(100);"Bacteroidetes"(100);"Bacteroidia"(100);"Bacteroidales"(100);"Prevotellaceae"(100);Prevotella(100);	Root(100);Bacteria(100);"Actinobacteria"(100);Actinobacteria(100);Actinomycetales(100);unclassified(100);unclassified(100);	"Prevotellaceae"(100);Prevotella(100);	Actinobacteria(100);Actinomycetales(100);
0.03	132	61	Root(100);Bacteria(100);"Bacteroidetes"(100);Flavobacteria(100);"Flavobacteriales"(100);Flavobacteriaceae(100);unclassified(100);	Root(100);Bacteria(100);"Actinobacteria"(100);Actinobacteria(100);Actinomycetales(100);Actinomycetaceae(100);Actinomyces(100);	"Flavobacteriales"(100);Flavobacteriaceae(100);	Actinomycetaceae(100);Actinomyces(100);
-0.03	60	17	Root(100);Bacteria(100);"Firmicutes"(100);"Bacilli"(100);"Lactobacillales"(100);Streptococcaceae(100);Streptococcus(100);	Root(100);Bacteria(100);"Bacteroidetes"(100);"Bacteroidia"(100);"Bacteroidales"(100);Bacteroidaceae(100);Bacteroides(100);	Streptococcaceae(100);Streptococcus(100);	Bacteroidaceae(100);Bacteroides(100);
0.03	8	32	Root(100);Bacteria(100);"Proteobacteria"(100);Betaproteobacteria(100);Neisseriales(100);Neisseriaceae(100);Neisseria(95);	Root(100);Bacteria(100);"Actinobacteria"(100);Actinobacteria(100);Actinomycetales(100);Corynebacteriaceae(100);Corynebacterium(100);	Neisseriaceae(100);Neisseria(95);	Corynebacteriaceae(100);Corynebacterium(100);
0.03	83	120	Root(100);Bacteria(100);"Bacteroidetes"(100);"Bacteroidia"(100);"Bacteroidales"(100);"Prevotellaceae"(100);Prevotella(100);	Root(100);Bacteria(100);"Bacteroidetes"(100);Flavobacteria(100);"Flavobacteriales"(100);Flavobacteriaceae(100);Capnocytophaga(100);	"Prevotellaceae"(100);Prevotella(100);	Flavobacteriaceae(100);Capnocytophaga(100);
-0.03	86	25	Root(100);Bacteria(100);Cyanobacteria(100);Cyanobacteria(100);Chloroplast(100);Streptophyta(100);unclassified(100);	Root(100);Bacteria(100);"Bacteroidetes"(97);"Bacteroidia"(59);"Bacteroidales"(59);unclassified(59);unclassified(59);	Chloroplast(100);Streptophyta(100);	"Bacteroidia"(59);"Bacteroidales"(59);
-0.03	60	67	Root(100);Bacteria(100);"Firmicutes"(100);"Bacilli"(100);"Lactobacillales"(100);Streptococcaceae(100);Streptococcus(100);	Root(100);Bacteria(100);"Bacteroidetes"(100);"Bacteroidia"(100);"Bacteroidales"(100);"Prevotellaceae"(100);Prevotella(100);	Streptococcaceae(100);Streptococcus(100);	"Prevotellaceae"(100);Prevotella(100);
-0.03	6	35	Root(100);Bacteria(100);"Firmicutes"(100);"Bacilli"(100);"Lactobacillales"(100);Streptococcaceae(100);Streptococcus(100);	Root(100);Bacteria(100);"Fusobacteria"(100);"Fusobacteria"(100);"Fusobacteriales"(100);"Leptotrichiaceae"(100);Leptotrichia(100);	Streptococcaceae(100);Streptococcus(100);	"Leptotrichiaceae"(100);Leptotrichia(100);
-0.03	39	19	Root(100);Bacteria(100);"Bacteroidetes"(100);"Bacteroidia"(100);"Bacteroidales"(100);"Prevotellaceae"(100);Prevotella(100);	Root(100);Bacteria(100);"Proteobacteria"(100);Gammaproteobacteria(100);Pasteurellales(100);Pasteurellaceae(100);unclassified(100);	"Prevotellaceae"(100);Prevotella(100);	Pasteurellales(100);Pasteurellaceae(100);
0.03	113	55	Root(100);Bacteria(100);"Bacteroidetes"(100);Flavobacteria(100);"Flavobacteriales"(100);Flavobacteriaceae(100);unclassified(100);	Root(100);Bacteria(100);"Bacteroidetes"(100);Flavobacteria(100);"Flavobacteriales"(100);Flavobacteriaceae(100);Capnocytophaga(100);	"Flavobacteriales"(100);Flavobacteriaceae(100);	Flavobacteriaceae(100);Capnocytophaga(100);
0.03	50	52	Root(100);Bacteria(100);"Firmicutes"(100);"Clostridia"(100);Clostridiales(100);"Lachnospiraceae"(100);unclassified(100);	Root(100);Bacteria(100);"Bacteroidetes"(100);"Bacteroidia"(100);"Bacteroidales"(100);"Prevotellaceae"(100);Prevotella(100);	Clostridiales(100);"Lachnospiraceae"(100);	"Prevotellaceae"(100);Prevotella(100);
-0.03	82	11	Root(100);Bacteria(100);"Bacteroidetes"(100);"Bacteroidia"(100);"Bacteroidales"(100);"Prevotellaceae"(100);Prevotella(100);	Root(100);Bacteria(100);"Firmicutes"(100);"Bacilli"(100);Bacillales(100);"Staphylococcaceae"(100);Gemella(100);	"Prevotellaceae"(100);Prevotella(100);	"Staphylococcaceae"(100);Gemella(100);
-0.03	92	79	Root(100);Bacteria(100);"Bacteroidetes"(100);"Bacteroidia"(100);"Bacteroidales"(100);"Prevotellaceae"(100);Prevotella(100);	Root(100);Bacteria(100);"Actinobacteria"(100);Actinobacteria(100);Actinomycetales(100);unclassified(100);unclassified(100);	"Prevotellaceae"(100);Prevotella(100);	Actinobacteria(100);Actinomycetales(100);
-0.03	83	20	Root(100);Bacteria(100);"Bacteroidetes"(100);"Bacteroidia"(100);"Bacteroidales"(100);"Prevotellaceae"(100);Prevotella(100);	Root(100);Bacteria(100);"Fusobacteria"(100);"Fusobacteria"(100);"Fusobacteriales"(100);"Leptotrichiaceae"(100);Leptotrichia(100);	"Prevotellaceae"(100);Prevotella(100);	"Leptotrichiaceae"(100);Leptotrichia(100);
-0.03	86	6	Root(100);Bacteria(100);Cyanobacteria(100);Cyanobacteria(100);Chloroplast(100);Streptophyta(100);unclassified(100);	Root(100);Bacteria(100);"Firmicutes"(100);"Bacilli"(100);"Lactobacillales"(100);Streptococcaceae(100);Streptococcus(100);	Chloroplast(100);Streptophyta(100);	Streptococcaceae(100);Streptococcus(100);
-0.03	60	37	Root(100);Bacteria(100);"Firmicutes"(100);"Bacilli"(100);"Lactobacillales"(100);Streptococcaceae(100);Streptococcus(100);	Root(100);Bacteria(100);"Firmicutes"(100);"Clostridia"(100);Clostridiales(100);"Lachnospiraceae"(100);unclassified(100);	Streptococcaceae(100);Streptococcus(100);	Clostridiales(100);"Lachnospiraceae"(100);
0.03	83	74	Root(100);Bacteria(100);"Bacteroidetes"(100);"Bacteroidia"(100);"Bacteroidales"(100);"Prevotellaceae"(100);Prevotella(100);	Root(100);Bacteria(100);"Bacteroidetes"(100);"Bacteroidia"(100);"Bacteroidales"(100);"Prevotellaceae"(100);Prevotella(100);	"Prevotellaceae"(100);Prevotella(100);	"Prevotellaceae"(100);Prevotella(100);
0.03	22	6	Root(100);Bacteria(100);"Proteobacteria"(100);Betaproteobacteria(100);Burkholderiales(100);unclassified(97);unclassified(97);	Root(100);Bacteria(100);"Firmicutes"(100);"Bacilli"(100);"Lactobacillales"(100);Streptococcaceae(100);Streptococcus(100);	Betaproteobacteria(100);Burkholderiales(100);	Streptococcaceae(100);Streptococcus(100);
-0.03	120	56	Root(100);Bacteria(100);"Bacteroidetes"(100);Flavobacteria(100);"Flavobacteriales"(100);Flavobacteriaceae(100);Capnocytophaga(100);	Root(100);Bacteria(100);"Fusobacteria"(100);"Fusobacteria"(100);"Fusobacteriales"(100);"Leptotrichiaceae"(100);Leptotrichia(100);	Flavobacteriaceae(100);Capnocytophaga(100);	"Leptotrichiaceae"(100);Leptotrichia(100);
0.03	15	99	Root(100);Bacteria(100);"Actinobacteria"(100);Actinobacteria(100);Actinomycetales(100);Corynebacteriaceae(93);Corynebacterium(93);	Root(100);Bacteria(100);"Proteobacteria"(100);Betaproteobacteria(100);Neisseriales(100);Neisseriaceae(100);unclassified(79);	Corynebacteriaceae(93);Corynebacterium(93);	Neisseriales(100);Neisseriaceae(100);
-0.03	39	38	Root(100);Bacteria(100);"Bacteroidetes"(100);"Bacteroidia"(100);"Bacteroidales"(100);"Prevotellaceae"(100);Prevotella(100);	Root(100);Bacteria(100);"Bacteroidetes"(100);"Bacteroidia"(100);"Bacteroidales"(100);"Porphyromonadaceae"(100);Parabacteroides(69);	"Prevotellaceae"(100);Prevotella(100);	"Porphyromonadaceae"(100);Parabacteroides(69);
0.03	120	52	Root(100);Bacteria(100);"Bacteroidetes"(100);Flavobacteria(100);"Flavobacteriales"(100);Flavobacteriaceae(100);Capnocytophaga(100);	Root(100);Bacteria(100);"Bacteroidetes"(100);"Bacteroidia"(100);"Bacteroidales"(100);"Prevotellaceae"(100);Prevotella(100);	Flavobacteriaceae(100);Capnocytophaga(100);	"Prevotellaceae"(100);Prevotella(100);
-0.03	87	72	Root(100);Bacteria(100);"Bacteroidetes"(100);Flavobacteria(100);"Flavobacteriales"(100);Flavobacteriaceae(100);Capnocytophaga(100);	Root(100);Bacteria(100);"Firmicutes"(100);"Clostridia"(100);Clostridiales(100);Clostridiaceae(100);Clostridium(97);	Flavobacteriaceae(100);Capnocytophaga(100);	Clostridiaceae(100);Clostridium(97);
0.03	113	124	Root(100);Bacteria(100);"Bacteroidetes"(100);Flavobacteria(100);"Flavobacteriales"(100);Flavobacteriaceae(100);unclassified(100);	Root(100);Bacteria(100);"Bacteroidetes"(100);"Bacteroidia"(100);"Bacteroidales"(100);"Prevotellaceae"(100);Prevotella(100);	"Flavobacteriales"(100);Flavobacteriaceae(100);	"Prevotellaceae"(100);Prevotella(100);
-0.03	29	78	Root(100);Bacteria(100);"Firmicutes"(100);"Clostridia"(100);Clostridiales(100);Veillonellaceae(100);Selenomonas(95);	Root(100);Bacteria(100);"Fusobacteria"(100);"Fusobacteria"(100);"Fusobacteriales"(100);"Leptotrichiaceae"(100);Leptotrichia(100);	Veillonellaceae(100);Selenomonas(95);	"Leptotrichiaceae"(100);Leptotrichia(100);
-0.03	21	76	Root(100);Bacteria(100);"Proteobacteria"(100);Betaproteobacteria(100);Neisseriales(100);Neisseriaceae(100);Neisseria(69);	Root(100);Bacteria(100);"Firmicutes"(100);"Bacilli"(100);"Lactobacillales"(100);"Aerococcaceae"(100);unclassified(99);	Neisseriaceae(100);Neisseria(69);	"Lactobacillales"(100);"Aerococcaceae"(100);
0.03	113	28	Root(100);Bacteria(100);"Bacteroidetes"(100);Flavobacteria(100);"Flavobacteriales"(100);Flavobacteriaceae(100);unclassified(100);	Root(100);Bacteria(100);"Proteobacteria"(100);Epsilonproteobacteria(100);Campylobacterales(100);Campylobacteraceae(100);Campylobacter(100);	"Flavobacteriales"(100);Flavobacteriaceae(100);	Campylobacteraceae(100);Campylobacter(100);
-0.03	6	92	Root(100);Bacteria(100);"Firmicutes"(100);"Bacilli"(100);"Lactobacillales"(100);Streptococcaceae(100);Streptococcus(100);	Root(100);Bacteria(100);"Bacteroidetes"(100);"Bacteroidia"(100);"Bacteroidales"(100);"Prevotellaceae"(100);Prevotella(100);	Streptococcaceae(100);Streptococcus(100);	"Prevotellaceae"(100);Prevotella(100);
-0.03	132	24	Root(100);Bacteria(100);"Bacteroidetes"(100);Flavobacteria(100);"Flavobacteriales"(100);Flavobacteriaceae(100);unclassified(100);	Root(100);Bacteria(100);"Bacteroidetes"(100);Flavobacteria(100);"Flavobacteriales"(100);Flavobacteriaceae(100);Capnocytophaga(100);	"Flavobacteriales"(100);Flavobacteriaceae(100);	Flavobacteriaceae(100);Capnocytophaga(100);
-0.03	22	9	Root(100);Bacteria(100);"Proteobacteria"(100);Betaproteobacteria(100);Burkholderiales(100);unclassified(97);unclassified(97);	Root(100);Bacteria(100);"Fusobacteria"(100);"Fusobacteria"(100);"Fusobacteriales"(100);"Fusobacteriaceae"(100);Fusobacterium(100);	Betaproteobacteria(100);Burkholderiales(100);	"Fusobacteriaceae"(100);Fusobacterium(100);
-0.03	60	26	Root(100);Bacteria(100);"Firmicutes"(100);"Bacilli"(100);"Lactobacillales"(100);Streptococcaceae(100);Streptococcus(100);	Root(100);Bacteria(100);"Bacteroidetes"(100);"Bacteroidia"(100);"Bacteroidales"(100);"Prevotellaceae"(100);Prevotella(100);	Streptococcaceae(100);Streptococcus(100);	"Prevotellaceae"(100);Prevotella(100);
0.03	67	86	Root(100);Bacteria(100);"Bacteroidetes"(100);"Bacteroidia"(100);"Bacteroidales"(100);"Prevotellaceae"(100);Prevotella(100);	Root(100);Bacteria(100);Cyanobacteria(100);Cyanobacteria(100);Chloroplast(100);Streptophyta(100);unclassified(100);	"Prevotellaceae"(100);Prevotella(100);	Chloroplast(100);Streptophyta(100);
0.03	25	98	Root(100);Bacteria(100);"Bacteroidetes"(97);"Bacteroidia"(59);"Bacteroidales"(59);unclassified(59);unclassified(59);	Root(100);Bacteria(100);"Proteobacteria"(100);Betaproteobacteria(100);Neisseriales(100);Neisseriaceae(100);Neisseria(99);	"Bacteroidia"(59);"Bacteroidales"(59);	Neisseriaceae(100);Neisseria(99);
0.03	83	11	Root(100);Bacteria(100);"Bacteroidetes"(100);"Bacteroidia"(100);"Bacteroidales"(100);"Prevotellaceae"(100);Prevotella(100);	Root(100);Bacteria(100);"Firmicutes"(100);"Bacilli"(100);Bacillales(100);"Staphylococcaceae"(100);Gemella(100);	"Prevotellaceae"(100);Prevotella(100);	"Staphylococcaceae"(100);Gemella(100);
-0.03	20	11	Root(100);Bacteria(100);"Fusobacteria"(100);"Fusobacteria"(100);"Fusobacteriales"(100);"Leptotrichiaceae"(100);Leptotrichia(100);	Root(100);Bacteria(100);"Firmicutes"(100);"Bacilli"(100);Bacillales(100);"Staphylococcaceae"(100);Gemella(100);	"Leptotrichiaceae"(100);Leptotrichia(100);	"Staphylococcaceae"(100);Gemella(100);
-0.03	132	17	Root(100);Bacteria(100);"Bacteroidetes"(100);Flavobacteria(100);"Flavobacteriales"(100);Flavobacteriaceae(100);unclassified(100);	Root(100);Bacteria(100);"Bacteroidetes"(100);"Bacteroidia"(100);"Bacteroidales"(100);Bacteroidaceae(100);Bacteroides(100);	"Flavobacteriales"(100);Flavobacteriaceae(100);	Bacteroidaceae(100);Bacteroides(100);
-0.03	21	92	Root(100);Bacteria(100);"Proteobacteria"(100);Betaproteobacteria(100);Neisseriales(100);Neisseriaceae(100);Neisseria(69);	Root(100);Bacteria(100);"Bacteroidetes"(100);"Bacteroidia"(100);"Bacteroidales"(100);"Prevotellaceae"(100);Prevotella(100);	Neisseriaceae(100);Neisseria(69);	"Prevotellaceae"(100);Prevotella(100);
0.02	24	2	Root(100);Bacteria(100);"Bacteroidetes"(100);Flavobacteria(100);"Flavobacteriales"(100);Flavobacteriaceae(100);Capnocytophaga(100);	Root(100);Bacteria(100);"Firmicutes"(100);"Bacilli"(100);"Lactobacillales"(100);Streptococcaceae(100);Streptococcus(100);	Flavobacteriaceae(100);Capnocytophaga(100);	Streptococcaceae(100);Streptococcus(100);
-0.02	23	10	Root(100);Bacteria(100);"Actinobacteria"(100);Actinobacteria(100);Actinomycetales(100);Actinomycetaceae(100);Actinomyces(100);	Root(100);Bacteria(100);"Bacteroidetes"(100);"Bacteroidia"(100);"Bacteroidales"(100);"Prevotellaceae"(100);Prevotella(100);	Actinomycetaceae(100);Actinomyces(100);	"Prevotellaceae"(100);Prevotella(100);
-0.02	79	48	Root(100);Bacteria(100);"Actinobacteria"(100);Actinobacteria(100);Actinomycetales(100);unclassified(100);unclassified(100);	Root(100);Bacteria(100);"Firmicutes"(100);"Clostridia"(100);Clostridiales(100);Incertae_Sedis_XI(100);Parvimonas(100);	Actinobacteria(100);Actinomycetales(100);	Incertae_Sedis_XI(100);Parvimonas(100);
0.02	79	37	Root(100);Bacteria(100);"Actinobacteria"(100);Actinobacteria(100);Actinomycetales(100);unclassified(100);unclassified(100);	Root(100);Bacteria(100);"Firmicutes"(100);"Clostridia"(100);Clostridiales(100);"Lachnospiraceae"(100);unclassified(100);	Actinobacteria(100);Actinomycetales(100);	Clostridiales(100);"Lachnospiraceae"(100);
-0.02	51	25	Root(100);Bacteria(100);"Actinobacteria"(100);Actinobacteria(100);Coriobacteriales(100);Coriobacteriaceae(100);Atopobium(100);	Root(100);Bacteria(100);"Bacteroidetes"(97);"Bacteroidia"(59);"Bacteroidales"(59);unclassified(59);unclassified(59);	Coriobacteriaceae(100);Atopobium(100);	"Bacteroidia"(59);"Bacteroidales"(59);
-0.02	92	56	Root(100);Bacteria(100);"Bacteroidetes"(100);"Bacteroidia"(100);"Bacteroidales"(100);"Prevotellaceae"(100);Prevotella(100);	Root(100);Bacteria(100);"Fusobacteria"(100);"Fusobacteria"(100);"Fusobacteriales"(100);"Leptotrichiaceae"(100);Leptotrichia(100);	"Prevotellaceae"(100);Prevotella(100);	"Leptotrichiaceae"(100);Leptotrichia(100);
0.02	50	24	Root(100);Bacteria(100);"Firmicutes"(100);"Clostridia"(100);Clostridiales(100);"Lachnospiraceae"(100);unclassified(100);	Root(100);Bacteria(100);"Bacteroidetes"(100);Flavobacteria(100);"Flavobacteriales"(100);Flavobacteriaceae(100);Capnocytophaga(100);	Clostridiales(100);"Lachnospiraceae"(100);	Flavobacteriaceae(100);Capnocytophaga(100);
-0.02	87	61	Root(100);Bacteria(100);"Bacteroidetes"(100);Flavobacteria(100);"Flavobacteriales"(100);Flavobacteriaceae(100);Capnocytophaga(100);	Root(100);Bacteria(100);"Actinobacteria"(100);Actinobacteria(100);Actinomycetales(100);Actinomycetaceae(100);Actinomyces(100);	Flavobacteriaceae(100);Capnocytophaga(100);	Actinomycetaceae(100);Actinomyces(100);
0.02	67	76	Root(100);Bacteria(100);"Bacteroidetes"(100);"Bacteroidia"(100);"Bacteroidales"(100);"Prevotellaceae"(100);Prevotella(100);	Root(100);Bacteria(100);"Firmicutes"(100);"Bacilli"(100);"Lactobacillales"(100);"Aerococcaceae"(100);unclassified(99);	"Prevotellaceae"(100);Prevotella(100);	"Lactobacillales"(100);"Aerococcaceae"(100);
0.02	13	76	Root(100);Bacteria(100);"Firmicutes"(100);"Bacilli"(100);"Lactobacillales"(100);unclassified(98);unclassified(98);	Root(100);Bacteria(100);"Firmicutes"(100);"Bacilli"(100);"Lactobacillales"(100);"Aerococcaceae"(100);unclassified(99);	"Bacilli"(100);"Lactobacillales"(100);	"Lactobacillales"(100);"Aerococcaceae"(100);
-0.02	74	78	Root(100);Bacteria(100);"Bacteroidetes"(100);"Bacteroidia"(100);"Bacteroidales"(100);"Prevotellaceae"(100);Prevotella(100);	Root(100);Bacteria(100);"Fusobacteria"(100);"Fusobacteria"(100);"Fusobacteriales"(100);"Leptotrichiaceae"(100);Leptotrichia(100);	"Prevotellaceae"(100);Prevotella(100);	"Leptotrichiaceae"(100);Leptotrichia(100);
-0.02	23	29	Root(100);Bacteria(100);"Actinobacteria"(100);Actinobacteria(100);Actinomycetales(100);Actinomycetaceae(100);Actinomyces(100);	Root(100);Bacteria(100);"Firmicutes"(100);"Clostridia"(100);Clostridiales(100);Veillonellaceae(100);Selenomonas(95);	Actinomycetaceae(100);Actinomyces(100);	Veillonellaceae(100);Selenomonas(95);
-0.02	28	19	Root(100);Bacteria(100);"Proteobacteria"(100);Epsilonproteobacteria(100);Campylobacterales(100);Campylobacteraceae(100);Campylobacter(100);	Root(100);Bacteria(100);"Proteobacteria"(100);Gammaproteobacteria(100);Pasteurellales(100);Pasteurellaceae(100);unclassified(100);	Campylobacteraceae(100);Campylobacter(100);	Pasteurellales(100);Pasteurellaceae(100);
-0.02	87	25	Root(100);Bacteria(100);"Bacteroidetes"(100);Flavobacteria(100);"Flavobacteriales"(100);Flavobacteriaceae(100);Capnocytophaga(100);	Root(100);Bacteria(100);"Bacteroidetes"(97);"Bacteroidia"(59);"Bacteroidales"(59);unclassified(59);unclassified(59);	Flavobacteriaceae(100);Capnocytophaga(100);	"Bacteroidia"(59);"Bacteroidales"(59);
0.02	79	19	Root(100);Bacteria(100);"Actinobacteria"(100);Actinobacteria(100);Actinomycetales(100);unclassified(100);unclassified(100);	Root(100);Bacteria(100);"Proteobacteria"(100);Gammaproteobacteria(100);Pasteurellales(100);Pasteurellaceae(100);unclassified(100);	Actinobacteria(100);Actinomycetales(100);	Pasteurellales(100);Pasteurellaceae(100);
0.02	86	75	Root(100);Bacteria(100);Cyanobacteria(100);Cyanobacteria(100);Chloroplast(100);Streptophyta(100);unclassified(100);	Root(100);Bacteria(100);"Bacteroidetes"(100);"Bacteroidia"(100);"Bacteroidales"(100);"Prevotellaceae"(100);Prevotella(100);	Chloroplast(100);Streptophyta(100);	"Prevotellaceae"(100);Prevotella(100);
-0.02	6	78	Root(100);Bacteria(100);"Firmicutes"(100);"Bacilli"(100);"Lactobacillales"(100);Streptococcaceae(100);Streptococcus(100);	Root(100);Bacteria(100);"Fusobacteria"(100);"Fusobacteria"(100);"Fusobacteriales"(100);"Leptotrichiaceae"(100);Leptotrichia(100);	Streptococcaceae(100);Streptococcus(100);	"Leptotrichiaceae"(100);Leptotrichia(100);
-0.02	22	79	Root(100);Bacteria(100);"Proteobacteria"(100);Betaproteobacteria(100);Burkholderiales(100);unclassified(97);unclassified(97);	Root(100);Bacteria(100);"Actinobacteria"(100);Actinobacteria(100);Actinomycetales(100);unclassified(100);unclassified(100);	Betaproteobacteria(100);Burkholderiales(100);	Actinobacteria(100);Actinomycetales(100);
0.02	83	33	Root(100);Bacteria(100);"Bacteroidetes"(100);"Bacteroidia"(100);"Bacteroidales"(100);"Prevotellaceae"(100);Prevotella(100);	Root(100);Bacteria(100);"Firmicutes"(100);"Clostridia"(100);Clostridiales(100);"Lachnospiraceae"(100);Oribacterium(85);	"Prevotellaceae"(100);Prevotella(100);	"Lachnospiraceae"(100);Oribacterium(85);
0.02	50	25	Root(100);Bacteria(100);"Firmicutes"(100);"Clostridia"(100);Clostridiales(100);"Lachnospiraceae"(100);unclassified(100);	Root(100);Bacteria(100);"Bacteroidetes"(97);"Bacteroidia"(59);"Bacteroidales"(59);unclassified(59);unclassified(59);	Clostridiales(100);"Lachnospiraceae"(100);	"Bacteroidia"(59);"Bacteroidales"(59);
0.02	92	78	Root(100);Bacteria(100);"Bacteroidetes"(100);"Bacteroidia"(100);"Bacteroidales"(100);"Prevotellaceae"(100);Prevotella(100);	Root(100);Bacteria(100);"Fusobacteria"(100);"Fusobacteria"(100);"Fusobacteriales"(100);"Leptotrichiaceae"(100);Leptotrichia(100);	"Prevotellaceae"(100);Prevotella(100);	"Leptotrichiaceae"(100);Leptotrichia(100);
-0.02	60	35	Root(100);Bacteria(100);"Firmicutes"(100);"Bacilli"(100);"Lactobacillales"(100);Streptococcaceae(100);Streptococcus(100);	Root(100);Bacteria(100);"Fusobacteria"(100);"Fusobacteria"(100);"Fusobacteriales"(100);"Leptotrichiaceae"(100);Leptotrichia(100);	Streptococcaceae(100);Streptococcus(100);	"Leptotrichiaceae"(100);Leptotrichia(100);
-0.02	87	6	Root(100);Bacteria(100);"Bacteroidetes"(100);Flavobacteria(100);"Flavobacteriales"(100);Flavobacteriaceae(100);Capnocytophaga(100);	Root(100);Bacteria(100);"Firmicutes"(100);"Bacilli"(100);"Lactobacillales"(100);Streptococcaceae(100);Streptococcus(100);	Flavobacteriaceae(100);Capnocytophaga(100);	Streptococcaceae(100);Streptococcus(100);
-0.02	68	72	Root(100);Bacteria(100);"Firmicutes"(100);"Clostridia"(100);Clostridiales(100);"Lachnospiraceae"(100);Catonella(100);	Root(100);Bacteria(100);"Firmicutes"(100);"Clostridia"(100);Clostridiales(100);Clostridiaceae(100);Clostridium(97);	"Lachnospiraceae"(100);Catonella(100);	Clostridiaceae(100);Clostridium(97);
-0.02	124	72	Root(100);Bacteria(100);"Bacteroidetes"(100);"Bacteroidia"(100);"Bacteroidales"(100);"Prevotellaceae"(100);Prevotella(100);	Root(100);Bacteria(100);"Firmicutes"(100);"Clostridia"(100);Clostridiales(100);Clostridiaceae(100);Clostridium(97);	"Prevotellaceae"(100);Prevotella(100);	Clostridiaceae(100);Clostridium(97);
-0.02	16	32	Root(100);Bacteria(100);"Proteobacteria"(100);Gammaproteobacteria(100);Pasteurellales(100);Pasteurellaceae(100);unclassified(100);	Root(100);Bacteria(100);"Actinobacteria"(100);Actinobacteria(100);Actinomycetales(100);Corynebacteriaceae(100);Corynebacterium(100);	Pasteurellales(100);Pasteurellaceae(100);	Corynebacteriaceae(100);Corynebacterium(100);
-0.02	60	79	Root(100);Bacteria(100);"Firmicutes"(100);"Bacilli"(100);"Lactobacillales"(100);Streptococcaceae(100);Streptococcus(100);	Root(100);Bacteria(100);"Actinobacteria"(100);Actinobacteria(100);Actinomycetales(100);unclassified(100);unclassified(100);	Streptococcaceae(100);Streptococcus(100);	Actinobacteria(100);Actinomycetales(100);
0.02	9	99	Root(100);Bacteria(100);"Fusobacteria"(100);"Fusobacteria"(100);"Fusobacteriales"(100);"Fusobacteriaceae"(100);Fusobacterium(100);	Root(100);Bacteria(100);"Proteobacteria"(100);Betaproteobacteria(100);Neisseriales(100);Neisseriaceae(100);unclassified(79);	"Fusobacteriaceae"(100);Fusobacterium(100);	Neisseriales(100);Neisseriaceae(100);
-0.02	98	11	Root(100);Bacteria(100);"Proteobacteria"(100);Betaproteobacteria(100);Neisseriales(100);Neisseriaceae(100);Neisseria(99);	Root(100);Bacteria(100);"Firmicutes"(100);"Bacilli"(100);Bacillales(100);"Staphylococcaceae"(100);Gemella(100);	Neisseriaceae(100);Neisseria(99);	"Staphylococcaceae"(100);Gemella(100);
-0.02	79	56	Root(100);Bacteria(100);"Actinobacteria"(100);Actinobacteria(100);Actinomycetales(100);unclassified(100);unclassified(100);	Root(100);Bacteria(100);"Fusobacteria"(100);"Fusobacteria"(100);"Fusobacteriales"(100);"Leptotrichiaceae"(100);Leptotrichia(100);	Actinobacteria(100);Actinomycetales(100);	"Leptotrichiaceae"(100);Leptotrichia(100);
0.02	75	18	Root(100);Bacteria(100);"Bacteroidetes"(100);"Bacteroidia"(100);"Bacteroidales"(100);"Prevotellaceae"(100);Prevotella(100);	Root(100);Bacteria(100);"Actinobacteria"(100);Actinobacteria(100);Actinomycetales(100);Micrococcaceae(100);unclassified(97);	"Prevotellaceae"(100);Prevotella(100);	Actinomycetales(100);Micrococcaceae(100);
-0.02	10	55	Root(100);Bacteria(100);"Bacteroidetes"(100);"Bacteroidia"(100);"Bacteroidales"(100);"Prevotellaceae"(100);Prevotella(100);	Root(100);Bacteria(100);"Bacteroidetes"(100);Flavobacteria(100);"Flavobacteriales"(100);Flavobacteriaceae(100);Capnocytophaga(100);	"Prevotellaceae"(100);Prevotella(100);	Flavobacteriaceae(100);Capnocytophaga(100);
-0.02	20	6	Root(100);Bacteria(100);"Fusobacteria"(100);"Fusobacteria"(100);"Fusobacteriales"(100);"Leptotrichiaceae"(100);Leptotrichia(100);	Root(100);Bacteria(100);"Firmicutes"(100);"Bacilli"(100);"Lactobacillales"(100);Streptococcaceae(100);Streptococcus(100);	"Leptotrichiaceae"(100);Leptotrichia(100);	Streptococcaceae(100);Streptococcus(100);
0.02	51	16	Root(100);Bacteria(100);"Actinobacteria"(100);Actinobacteria(100);Coriobacteriales(100);Coriobacteriaceae(100);Atopobium(100);	Root(100);Bacteria(100);"Proteobacteria"(100);Gammaproteobacteria(100);Pasteurellales(100);Pasteurellaceae(100);unclassified(100);	Coriobacteriaceae(100);Atopobium(100);	Pasteurellales(100);Pasteurellaceae(100);
-0.02	86	26	Root(100);Bacteria(100);Cyanobacteria(100);Cyanobacteria(100);Chloroplast(100);Streptophyta(100);unclassified(100);	Root(100);Bacteria(100);"Bacteroidetes"(100);"Bacteroidia"(100);"Bacteroidales"(100);"Prevotellaceae"(100);Prevotella(100);	Chloroplast(100);Streptophyta(100);	"Prevotellaceae"(100);Prevotella(100);
-0.02	83	24	Root(100);Bacteria(100);"Bacteroidetes"(100);"Bacteroidia"(100);"Bacteroidales"(100);"Prevotellaceae"(100);Prevotella(100);	Root(100);Bacteria(100);"Bacteroidetes"(100);Flavobacteria(100);"Flavobacteriales"(100);Flavobacteriaceae(100);Capnocytophaga(100);	"Prevotellaceae"(100);Prevotella(100);	Flavobacteriaceae(100);Capnocytophaga(100);
-0.02	60	23	Root(100);Bacteria(100);"Firmicutes"(100);"Bacilli"(100);"Lactobacillales"(100);Streptococcaceae(100);Streptococcus(100);	Root(100);Bacteria(100);"Actinobacteria"(100);Actinobacteria(100);Actinomycetales(100);Actinomycetaceae(100);Actinomyces(100);	Streptococcaceae(100);Streptococcus(100);	Actinomycetaceae(100);Actinomyces(100);
-0.02	51	78	Root(100);Bacteria(100);"Actinobacteria"(100);Actinobacteria(100);Coriobacteriales(100);Coriobacteriaceae(100);Atopobium(100);	Root(100);Bacteria(100);"Fusobacteria"(100);"Fusobacteria"(100);"Fusobacteriales"(100);"Leptotrichiaceae"(100);Leptotrichia(100);	Coriobacteriaceae(100);Atopobium(100);	"Leptotrichiaceae"(100);Leptotrichia(100);
-0.02	8	37	Root(100);Bacteria(100);"Proteobacteria"(100);Betaproteobacteria(100);Neisseriales(100);Neisseriaceae(100);Neisseria(95);	Root(100);Bacteria(100);"Firmicutes"(100);"Clostridia"(100);Clostridiales(100);"Lachnospiraceae"(100);unclassified(100);	Neisseriaceae(100);Neisseria(95);	Clostridiales(100);"Lachnospiraceae"(100);
0.02	11	48	Root(100);Bacteria(100);"Firmicutes"(100);"Bacilli"(100);Bacillales(100);"Staphylococcaceae"(100);Gemella(100);	Root(100);Bacteria(100);"Firmicutes"(100);"Clostridia"(100);Clostridiales(100);Incertae_Sedis_XI(100);Parvimonas(100);	"Staphylococcaceae"(100);Gemella(100);	Incertae_Sedis_XI(100);Parvimonas(100);
-0.02	10	38	Root(100);Bacteria(100);"Bacteroidetes"(100);"Bacteroidia"(100);"Bacteroidales"(100);"Prevotellaceae"(100);Prevotella(100);	Root(100);Bacteria(100);"Bacteroidetes"(100);"Bacteroidia"(100);"Bacteroidales"(100);"Porphyromonadaceae"(100);Parabacteroides(69);	"Prevotellaceae"(100);Prevotella(100);	"Porphyromonadaceae"(100);Parabacteroides(69);
-0.02	24	78	Root(100);Bacteria(100);"Bacteroidetes"(100);Flavobacteria(100);"Flavobacteriales"(100);Flavobacteriaceae(100);Capnocytophaga(100);	Root(100);Bacteria(100);"Fusobacteria"(100);"Fusobacteria"(100);"Fusobacteriales"(100);"Leptotrichiaceae"(100);Leptotrichia(100);	Flavobacteriaceae(100);Capnocytophaga(100);	"Leptotrichiaceae"(100);Leptotrichia(100);
-0.02	132	86	Root(100);Bacteria(100);"Bacteroidetes"(100);Flavobacteria(100);"Flavobacteriales"(100);Flavobacteriaceae(100);unclassified(100);	Root(100);Bacteria(100);Cyanobacteria(100);Cyanobacteria(100);Chloroplast(100);Streptophyta(100);unclassified(100);	"Flavobacteriales"(100);Flavobacteriaceae(100);	Chloroplast(100);Streptophyta(100);
[truncated: 560 more rows]
