# Supplementary material for: Inferring Correlation Networks from Genomic Survey Data
Source: PLoS Comput Biol. 2012 Sep 20;8(9):e1002687. doi: 10.1371/journal.pcbi.1002687 (PMC3447976; doi:10.1371/journal.pcbi.1002687)
Supplement: Dataset S1 — Correlation values for all HMP body sites inferred using both Pearson and SparCC from real and shuffled data. (ZIP) [file pcbi.1002687.s001.zip › Hard palate_Rho_matrix.txt]

OTU_id	10	105	109	11	111	112	113	117	124	125	129	13	133	14	15	16	162	17	178	18	188	19	195	2	20	21	22	23	24	25	26	27	28	29	32	33	35	36	37	38	39	4	45	48	50	51	52	54	56
10	1.000	0.195	-0.168	-0.286	-0.076	0.117	-0.264	0.471	0.257	0.285	0.416	-0.060	0.378	0.393	-0.102	-0.168	0.007	-0.031	-0.106	0.069	-0.057	-0.171	0.302	-0.435	0.371	-0.116	0.004	-0.072	-0.167	0.205	0.386	-0.046	0.514	0.412	-0.106	0.327	0.253	-0.106	0.201	-0.027	-0.086	0.610	-0.008	-0.186	0.300	0.565	0.017	0.128	-0.111
105	0.195	1.000	0.113	-0.207	-0.054	0.598	-0.031	0.510	0.149	0.104	0.088	-0.058	0.098	0.251	-0.073	-0.071	-0.029	0.002	0.292	-0.010	0.030	-0.171	0.357	-0.363	0.178	-0.108	0.013	-0.080	-0.012	0.338	0.633	-0.029	0.084	0.191	-0.047	0.310	0.134	0.046	0.123	0.082	-0.039	0.191	0.022	0.236	0.281	0.231	0.009	0.090	0.161
109	-0.168	0.113	1.000	-0.072	-0.045	0.176	0.220	-0.036	-0.014	0.002	-0.055	0.054	-0.126	-0.043	-0.037	0.162	0.032	0.006	0.344	-0.087	0.029	-0.016	0.111	-0.137	-0.093	-0.033	0.135	-0.022	0.569	0.327	0.044	0.010	-0.117	-0.072	0.016	0.072	-0.065	0.272	-0.076	0.087	0.067	-0.139	-0.026	0.360	0.097	-0.178	0.072	0.112	0.198
11	-0.286	-0.207	-0.072	1.000	0.058	-0.171	0.005	-0.201	-0.101	-0.139	-0.138	0.031	-0.147	-0.262	-0.006	-0.060	-0.011	-0.064	-0.122	-0.113	-0.049	0.187	-0.264	0.329	-0.126	0.034	-0.070	-0.020	-0.054	-0.194	-0.220	-0.087	-0.138	-0.256	-0.018	-0.199	-0.136	0.003	-0.159	-0.050	-0.067	-0.326	-0.053	-0.079	-0.248	-0.220	-0.123	-0.123	-0.063
111	-0.076	-0.054	-0.045	0.058	1.000	-0.050	-0.063	-0.050	0.058	-0.017	-0.004	-0.027	-0.047	-0.103	-0.010	-0.051	-0.045	-0.019	-0.048	-0.028	-0.026	0.049	-0.006	0.088	-0.000	-0.010	-0.002	0.005	-0.036	-0.079	-0.073	-0.004	-0.010	-0.008	0.006	-0.086	-0.024	0.062	0.073	0.028	-0.003	-0.081	-0.017	-0.059	-0.032	-0.065	0.002	-0.042	-0.079
112	0.117	0.598	0.176	-0.171	-0.050	1.000	0.067	0.398	0.064	0.024	-0.066	-0.083	0.052	0.066	-0.077	0.070	-0.038	-0.049	0.248	0.018	0.001	-0.108	0.351	-0.251	0.069	-0.082	-0.021	-0.086	0.113	0.494	0.533	-0.063	-0.028	0.070	-0.055	0.168	0.149	0.107	-0.019	0.025	-0.025	0.082	-0.036	0.282	0.123	0.083	0.005	0.082	0.185
113	-0.264	-0.031	0.220	0.005	-0.063	0.067	1.000	-0.131	-0.094	-0.088	-0.133	0.094	-0.155	-0.050	0.064	0.203	-0.028	-0.031	0.162	0.069	0.140	0.086	-0.005	-0.094	-0.160	0.182	0.118	0.158	0.360	0.176	-0.084	-0.027	-0.182	-0.090	0.197	-0.040	-0.126	0.181	-0.146	0.053	0.204	-0.207	-0.031	0.287	-0.065	-0.269	0.080	0.076	0.241
117	0.471	0.510	-0.036	-0.201	-0.050	0.398	-0.131	1.000	0.270	0.339	0.318	-0.102	0.319	0.393	-0.078	-0.136	0.006	-0.049	0.069	-0.014	-0.021	-0.197	0.340	-0.364	0.419	-0.123	-0.042	-0.072	-0.072	0.249	0.604	-0.057	0.315	0.422	-0.063	0.359	0.206	-0.001	0.340	0.060	-0.041	0.460	-0.019	-0.011	0.339	0.465	0.024	0.098	0.010
124	0.257	0.149	-0.014	-0.101	0.058	0.064	-0.094	0.270	1.000	0.207	0.263	-0.100	0.002	0.227	0.006	-0.138	-0.046	-0.024	0.087	0.049	-0.034	-0.121	0.233	-0.217	0.529	-0.020	0.094	0.068	-0.020	0.023	0.197	0.000	0.157	0.471	0.038	0.173	0.244	0.012	0.270	0.162	0.066	0.122	-0.036	-0.028	0.249	0.163	0.091	0.221	0.006
125	0.285	0.104	0.002	-0.139	-0.017	0.024	-0.088	0.339	0.207	1.000	0.393	-0.110	0.133	0.213	-0.038	-0.102	0.074	-0.029	0.045	-0.101	-0.032	-0.153	0.230	-0.202	0.359	-0.066	-0.045	-0.016	-0.007	0.211	0.364	-0.039	0.183	0.525	-0.015	0.107	0.387	-0.037	0.449	0.162	0.013	0.334	-0.028	-0.010	0.317	0.227	0.064	0.391	-0.003
129	0.416	0.088	-0.055	-0.138	-0.004	-0.066	-0.133	0.318	0.263	0.393	1.000	-0.061	0.216	0.353	-0.022	-0.200	0.130	-0.038	-0.045	-0.021	-0.034	-0.156	0.300	-0.313	0.423	-0.052	0.078	-0.026	-0.074	0.079	0.204	-0.045	0.371	0.502	-0.012	0.328	0.265	-0.040	0.347	-0.037	-0.017	0.414	-0.001	-0.100	0.367	0.338	0.106	0.114	-0.132
13	-0.060	-0.058	0.054	0.031	-0.027	-0.083	0.094	-0.102	-0.100	-0.110	-0.061	1.000	-0.107	0.069	-0.040	0.057	0.024	-0.011	-0.010	-0.001	0.287	-0.018	-0.146	-0.106	-0.106	-0.085	0.084	-0.084	0.056	-0.032	-0.107	0.005	-0.093	-0.137	-0.059	0.019	-0.056	0.048	-0.170	-0.064	-0.064	-0.043	-0.067	0.109	0.030	-0.065	0.013	-0.025	-0.006
133	0.378	0.098	-0.126	-0.147	-0.047	0.052	-0.155	0.319	0.002	0.133	0.216	-0.107	1.000	0.346	-0.043	-0.135	-0.043	-0.048	-0.090	0.005	-0.050	-0.078	0.132	-0.183	0.120	-0.003	0.271	-0.040	-0.007	0.049	0.170	-0.072	0.329	0.246	-0.055	0.184	0.014	-0.072	0.209	-0.055	-0.048	0.454	-0.039	-0.145	0.407	0.446	-0.042	-0.005	0.039
14	0.393	0.251	-0.043	-0.262	-0.103	0.066	-0.050	0.393	0.227	0.213	0.353	0.069	0.346	1.000	-0.097	-0.062	0.102	0.057	-0.011	-0.006	0.115	-0.296	0.259	-0.526	0.243	-0.114	0.062	-0.050	-0.038	0.076	0.281	0.051	0.258	0.436	-0.095	0.470	0.149	-0.035	0.347	0.066	-0.074	0.569	0.054	-0.002	0.513	0.438	0.047	0.184	0.142
15	-0.102	-0.073	-0.037	-0.006	-0.010	-0.077	0.064	-0.078	0.006	-0.038	-0.022	-0.040	-0.043	-0.097	1.000	-0.043	-0.034	-0.005	-0.031	-0.032	-0.013	0.038	-0.071	-0.028	0.175	0.464	0.029	0.205	0.169	-0.098	-0.093	-0.007	-0.054	0.082	0.146	-0.072	-0.027	0.279	-0.039	0.015	0.070	-0.114	-0.008	-0.018	0.067	-0.055	0.036	-0.032	-0.042
16	-0.168	-0.071	0.162	-0.060	-0.051	0.070	0.203	-0.136	-0.138	-0.102	-0.200	0.057	-0.135	-0.062	-0.043	1.000	-0.030	-0.043	0.048	0.238	-0.038	0.026	-0.044	-0.173	-0.236	0.029	-0.038	-0.044	0.114	0.179	-0.090	-0.015	-0.122	-0.178	-0.043	-0.071	-0.150	0.032	-0.191	-0.047	-0.027	-0.160	-0.079	0.121	-0.176	-0.259	-0.017	-0.076	0.122
162	0.007	-0.029	0.032	-0.011	-0.045	-0.038	-0.028	0.006	-0.046	0.074	0.130	0.024	-0.043	0.102	-0.034	-0.030	1.000	0.069	-0.042	-0.030	0.039	-0.000	0.016	0.018	0.004	-0.056	-0.044	-0.041	-0.029	0.052	-0.043	0.092	0.010	0.011	-0.026	0.019	0.041	-0.044	-0.004	-0.023	-0.019	0.070	-0.010	-0.069	0.081	-0.003	0.002	0.003	-0.056
17	-0.031	0.002	0.006	-0.064	-0.019	-0.049	-0.031	-0.049	-0.024	-0.029	-0.038	-0.011	-0.048	0.057	-0.005	-0.043	0.069	1.000	-0.005	-0.068	-0.017	-0.014	0.032	-0.100	0.085	-0.043	-0.019	-0.004	-0.021	-0.015	-0.043	0.921	-0.067	-0.020	-0.007	0.051	0.146	-0.037	0.208	0.396	-0.001	0.035	0.943	-0.027	0.012	0.025	-0.008	0.073	-0.029
178	-0.106	0.292	0.344	-0.122	-0.048	0.248	0.162	0.069	0.087	0.045	-0.045	-0.010	-0.090	-0.011	-0.031	0.048	-0.042	-0.005	1.000	0.008	0.020	-0.084	0.152	-0.174	0.048	-0.096	0.203	-0.048	0.272	0.205	0.144	0.008	-0.122	0.006	-0.008	0.189	0.088	0.157	-0.006	0.232	0.030	-0.084	-0.040	0.467	0.120	-0.055	0.119	0.145	0.333
18	0.069	-0.010	-0.087	-0.113	-0.028	0.018	0.069	-0.014	0.049	-0.101	-0.021	-0.001	0.005	-0.006	-0.032	0.238	-0.030	-0.068	0.008	1.000	-0.009	0.004	-0.045	-0.224	-0.064	0.221	-0.011	0.264	0.012	-0.045	-0.014	-0.062	0.162	0.011	0.255	0.016	-0.020	-0.012	-0.065	-0.071	0.240	0.003	-0.059	-0.013	-0.054	0.067	0.113	-0.093	-0.015
188	-0.057	0.030	0.029	-0.049	-0.026	0.001	0.140	-0.021	-0.034	-0.032	-0.034	0.287	-0.050	0.115	-0.013	-0.038	0.039	-0.017	0.020	-0.009	1.000	-0.081	-0.018	-0.055	-0.058	-0.040	0.155	-0.028	-0.022	-0.090	-0.016	-0.020	-0.034	-0.031	-0.007	-0.030	-0.060	-0.061	-0.039	-0.054	-0.016	-0.072	-0.016	0.055	-0.022	-0.032	-0.014	0.001	-0.016
19	-0.171	-0.171	-0.016	0.187	0.049	-0.108	0.086	-0.197	-0.121	-0.153	-0.156	-0.018	-0.078	-0.296	0.038	0.026	-0.000	-0.014	-0.084	0.004	-0.081	1.000	-0.142	0.250	-0.163	0.070	0.014	-0.012	0.012	-0.033	-0.220	-0.055	-0.013	-0.123	-0.008	-0.202	-0.184	-0.064	-0.172	-0.092	-0.021	-0.232	-0.073	-0.096	-0.119	-0.181	-0.127	-0.054	-0.098
195	0.302	0.357	0.111	-0.264	-0.006	0.351	-0.005	0.340	0.233	0.230	0.300	-0.146	0.132	0.259	-0.071	-0.044	0.016	0.032	0.152	-0.045	-0.018	-0.142	1.000	-0.340	0.297	-0.104	0.072	-0.081	-0.002	0.442	0.487	0.003	0.061	0.413	-0.054	0.263	0.236	0.013	0.360	0.140	-0.027	0.239	0.048	0.142	0.386	0.172	-0.011	0.307	0.062
2	-0.435	-0.363	-0.137	0.329	0.088	-0.251	-0.094	-0.364	-0.217	-0.202	-0.313	-0.106	-0.183	-0.526	-0.028	-0.173	0.018	-0.100	-0.174	-0.224	-0.055	0.250	-0.340	1.000	-0.353	-0.070	-0.251	-0.081	-0.177	-0.283	-0.422	-0.122	-0.350	-0.407	-0.082	-0.500	-0.276	-0.164	-0.323	-0.183	-0.105	-0.580	-0.084	-0.236	-0.474	-0.400	-0.232	-0.180	-0.209
20	0.371	0.178	-0.093	-0.126	-0.000	0.069	-0.160	0.419	0.529	0.359	0.423	-0.106	0.120	0.243	0.175	-0.236	0.004	0.085	0.048	-0.064	-0.058	-0.163	0.297	-0.353	1.000	0.062	0.042	0.007	-0.044	-0.005	0.332	0.070	0.294	0.524	-0.026	0.203	0.640	-0.043	0.463	0.193	-0.037	0.356	0.097	-0.126	0.343	0.322	0.045	0.300	0.039
21	-0.116	-0.108	-0.033	0.034	-0.010	-0.082	0.182	-0.123	-0.020	-0.066	-0.052	-0.085	-0.003	-0.114	0.464	0.029	-0.056	-0.043	-0.096	0.221	-0.040	0.070	-0.104	-0.070	0.062	1.000	0.170	0.623	0.248	-0.103	-0.133	-0.039	0.042	-0.017	0.613	-0.103	-0.079	0.136	-0.082	-0.018	0.482	-0.149	-0.027	-0.008	-0.006	-0.124	0.187	-0.032	0.091
22	0.004	0.013	0.135	-0.070	-0.002	-0.021	0.118	-0.042	0.094	-0.045	0.078	0.084	0.271	0.062	0.029	-0.038	-0.044	-0.019	0.203	-0.011	0.155	0.014	0.072	-0.251	0.042	0.170	1.000	0.013	0.269	0.058	-0.029	0.054	0.159	0.089	0.028	0.267	-0.026	0.088	-0.012	0.152	0.077	0.069	-0.029	0.294	0.271	0.000	0.179	0.142	0.197
23	-0.072	-0.080	-0.022	-0.020	0.005	-0.086	0.158	-0.072	0.068	-0.016	-0.026	-0.084	-0.040	-0.050	0.205	-0.044	-0.041	-0.004	-0.048	0.264	-0.028	-0.012	-0.081	-0.081	0.007	0.623	0.013	1.000	0.211	-0.125	-0.107	0.003	-0.052	0.002	0.932	-0.088	-0.032	0.078	-0.033	0.040	0.861	-0.048	-0.012	-0.001	-0.063	-0.060	0.414	-0.049	-0.058
24	-0.167	-0.012	0.569	-0.054	-0.036	0.113	0.360	-0.072	-0.020	-0.007	-0.074	0.056	-0.007	-0.038	0.169	0.114	-0.029	-0.021	0.272	0.012	-0.022	0.012	-0.002	-0.177	-0.044	0.248	0.269	0.211	1.000	0.248	-0.064	0.005	-0.052	-0.031	0.236	0.012	-0.078	0.414	-0.095	0.151	0.296	-0.086	-0.030	0.438	0.055	-0.148	0.180	0.078	0.296
25	0.205	0.338	0.327	-0.194	-0.079	0.494	0.176	0.249	0.023	0.211	0.079	-0.032	0.049	0.076	-0.098	0.179	0.052	-0.015	0.205	-0.045	-0.090	-0.033	0.442	-0.283	-0.005	-0.103	0.058	-0.125	0.248	1.000	0.512	-0.027	0.074	0.124	-0.085	0.188	0.038	0.054	-0.051	0.022	-0.021	0.087	-0.028	0.407	0.066	0.040	-0.034	0.204	0.136
26	0.386	0.633	0.044	-0.220	-0.073	0.533	-0.084	0.604	0.197	0.364	0.204	-0.107	0.170	0.281	-0.093	-0.090	-0.043	-0.043	0.144	-0.014	-0.016	-0.220	0.487	-0.422	0.332	-0.133	-0.029	-0.107	-0.064	0.512	1.000	-0.079	0.205	0.412	-0.092	0.280	0.353	-0.063	0.286	0.073	-0.039	0.386	-0.029	0.161	0.329	0.333	-0.033	0.238	0.141
27	-0.046	-0.029	0.010	-0.087	-0.004	-0.063	-0.027	-0.057	0.000	-0.039	-0.045	0.005	-0.072	0.051	-0.007	-0.015	0.092	0.921	0.008	-0.062	-0.020	-0.055	0.003	-0.122	0.070	-0.039	0.054	0.003	0.005	-0.027	-0.079	1.000	-0.067	-0.024	-0.013	0.132	0.154	-0.032	0.198	0.443	0.039	0.056	0.859	0.013	0.024	0.010	0.116	0.074	-0.041
28	0.514	0.084	-0.117	-0.138	-0.010	-0.028	-0.182	0.315	0.157	0.183	0.371	-0.093	0.329	0.258	-0.054	-0.122	0.010	-0.067	-0.122	0.162	-0.034	-0.013	0.061	-0.350	0.294	0.042	0.159	-0.052	-0.052	0.074	0.205	-0.067	1.000	0.362	-0.069	0.347	0.179	-0.019	0.202	-0.013	-0.055	0.467	-0.043	-0.167	0.286	0.384	-0.012	-0.029	-0.022
29	0.412	0.191	-0.072	-0.256	-0.008	0.070	-0.090	0.422	0.471	0.525	0.502	-0.137	0.246	0.436	0.082	-0.178	0.011	-0.020	0.006	0.011	-0.031	-0.123	0.413	-0.407	0.524	-0.017	0.089	0.002	-0.031	0.124	0.412	-0.024	0.362	1.000	-0.031	0.271	0.360	0.005	0.559	0.213	0.007	0.443	-0.009	-0.111	0.565	0.346	0.059	0.419	0.032
32	-0.106	-0.047	0.016	-0.018	0.006	-0.055	0.197	-0.063	0.038	-0.015	-0.012	-0.059	-0.055	-0.095	0.146	-0.043	-0.026	-0.007	-0.008	0.255	-0.007	-0.008	-0.054	-0.082	-0.026	0.613	0.028	0.932	0.236	-0.085	-0.092	-0.013	-0.069	-0.031	1.000	-0.063	-0.049	0.117	-0.039	0.043	0.915	-0.099	-0.007	0.036	-0.062	-0.080	0.431	-0.018	-0.025
33	0.327	0.310	0.072	-0.199	-0.086	0.168	-0.040	0.359	0.173	0.107	0.328	0.019	0.184	0.470	-0.072	-0.071	0.019	0.051	0.189	0.016	-0.030	-0.202	0.263	-0.500	0.203	-0.103	0.267	-0.088	0.012	0.188	0.280	0.132	0.347	0.271	-0.063	1.000	0.129	0.106	0.224	0.168	-0.028	0.458	0.081	0.155	0.402	0.324	0.271	0.121	0.137
35	0.253	0.134	-0.065	-0.136	-0.024	0.149	-0.126	0.206	0.244	0.387	0.265	-0.056	0.014	0.149	-0.027	-0.150	0.041	0.146	0.088	-0.020	-0.060	-0.184	0.236	-0.276	0.640	-0.079	-0.026	-0.032	-0.078	0.038	0.353	0.154	0.179	0.360	-0.049	0.129	1.000	-0.085	0.344	0.259	-0.030	0.291	0.153	-0.046	0.291	0.174	0.086	0.357	0.078
36	-0.106	0.046	0.272	0.003	0.062	0.107	0.181	-0.001	0.012	-0.037	-0.040	0.048	-0.072	-0.035	0.279	0.032	-0.044	-0.037	0.157	-0.012	-0.061	-0.064	0.013	-0.164	-0.043	0.136	0.088	0.078	0.414	0.054	-0.063	-0.032	-0.019	0.005	0.117	0.106	-0.085	1.000	-0.110	0.115	0.080	-0.070	-0.027	0.144	0.111	-0.141	0.095	0.027	0.240
37	0.201	0.123	-0.076	-0.159	0.073	-0.019	-0.146	0.340	0.270	0.449	0.347	-0.170	0.209	0.347	-0.039	-0.191	-0.004	0.208	-0.006	-0.065	-0.039	-0.172	0.360	-0.323	0.463	-0.082	-0.012	-0.033	-0.095	-0.051	0.286	0.198	0.202	0.559	-0.039	0.224	0.344	-0.110	1.000	0.202	-0.022	0.394	0.245	-0.100	0.533	0.349	-0.023	0.178	-0.038
38	-0.027	0.082	0.087	-0.050	0.028	0.025	0.053	0.060	0.162	0.162	-0.037	-0.064	-0.055	0.066	0.015	-0.047	-0.023	0.396	0.232	-0.071	-0.054	-0.092	0.140	-0.183	0.193	-0.018	0.152	0.040	0.151	0.022	0.073	0.443	-0.013	0.213	0.043	0.168	0.259	0.115	0.202	1.000	0.133	0.063	0.313	0.118	0.095	-0.008	0.203	0.353	0.169
39	-0.086	-0.039	0.067	-0.067	-0.003	-0.025	0.204	-0.041	0.066	0.013	-0.017	-0.064	-0.048	-0.074	0.070	-0.027	-0.019	-0.001	0.030	0.240	-0.016	-0.021	-0.027	-0.105	-0.037	0.482	0.077	0.861	0.296	-0.021	-0.039	0.039	-0.055	0.007	0.915	-0.028	-0.030	0.080	-0.022	0.133	1.000	-0.038	-0.015	0.104	-0.041	-0.047	0.555	-0.009	-0.031
4	0.610	0.191	-0.139	-0.326	-0.081	0.082	-0.207	0.460	0.122	0.334	0.414	-0.043	0.454	0.569	-0.114	-0.160	0.070	0.035	-0.084	0.003	-0.072	-0.232	0.239	-0.580	0.356	-0.149	0.069	-0.048	-0.086	0.087	0.386	0.056	0.467	0.443	-0.099	0.458	0.291	-0.070	0.394	0.063	-0.038	1.000	0.029	-0.157	0.428	0.633	0.218	0.087	-0.020
45	-0.008	0.022	-0.026	-0.053	-0.017	-0.036	-0.031	-0.019	-0.036	-0.028	-0.001	-0.067	-0.039	0.054	-0.008	-0.079	-0.010	0.943	-0.040	-0.059	-0.016	-0.073	0.048	-0.084	0.097	-0.027	-0.029	-0.012	-0.030	-0.028	-0.029	0.859	-0.043	-0.009	-0.007	0.081	0.153	-0.027	0.245	0.313	-0.015	0.029	1.000	-0.042	0.013	0.041	-0.024	0.079	-0.029
48	-0.186	0.236	0.360	-0.079	-0.059	0.282	0.287	-0.011	-0.028	-0.010	-0.100	0.109	-0.145	-0.002	-0.018	0.121	-0.069	-0.027	0.467	-0.013	0.055	-0.096	0.142	-0.236	-0.126	-0.008	0.294	-0.001	0.438	0.407	0.161	0.013	-0.167	-0.111	0.036	0.155	-0.046	0.144	-0.100	0.118	0.104	-0.157	-0.042	1.000	0.054	-0.158	0.106	0.092	0.311
50	0.300	0.281	0.097	-0.248	-0.032	0.123	-0.065	0.339	0.249	0.317	0.367	0.030	0.407	0.513	0.067	-0.176	0.081	0.012	0.120	-0.054	-0.022	-0.119	0.386	-0.474	0.343	-0.006	0.271	-0.063	0.055	0.066	0.329	0.024	0.286	0.565	-0.062	0.402	0.291	0.111	0.533	0.095	-0.041	0.428	0.013	0.054	1.000	0.366	0.049	0.271	0.194
51	0.565	0.231	-0.178	-0.220	-0.065	0.083	-0.269	0.465	0.163	0.227	0.338	-0.065	0.446	0.438	-0.055	-0.259	-0.003	0.025	-0.055	0.067	-0.032	-0.181	0.172	-0.400	0.322	-0.124	0.000	-0.060	-0.148	0.040	0.333	0.010	0.384	0.346	-0.080	0.324	0.174	-0.141	0.349	-0.008	-0.047	0.633	0.041	-0.158	0.366	1.000	0.166	0.025	-0.083
52	0.017	0.009	0.072	-0.123	0.002	0.005	0.080	0.024	0.091	0.064	0.106	0.013	-0.042	0.047	0.036	-0.017	0.002	-0.008	0.119	0.113	-0.014	-0.127	-0.011	-0.232	0.045	0.187	0.179	0.414	0.180	-0.034	-0.033	0.116	-0.012	0.059	0.431	0.271	0.086	0.095	-0.023	0.203	0.555	0.218	-0.024	0.106	0.049	0.166	1.000	0.041	0.009
54	0.128	0.090	0.112	-0.123	-0.042	0.082	0.076	0.098	0.221	0.391	0.114	-0.025	-0.005	0.184	-0.032	-0.076	0.003	0.073	0.145	-0.093	0.001	-0.054	0.307	-0.180	0.300	-0.032	0.142	-0.049	0.078	0.204	0.238	0.074	-0.029	0.419	-0.018	0.121	0.357	0.027	0.178	0.353	-0.009	0.087	0.079	0.092	0.271	0.025	0.041	1.000	0.173
56	-0.111	0.161	0.198	-0.063	-0.079	0.185	0.241	0.010	0.006	-0.003	-0.132	-0.006	0.039	0.142	-0.042	0.122	-0.056	-0.029	0.333	-0.015	-0.016	-0.098	0.062	-0.209	0.039	0.091	0.197	-0.058	0.296	0.136	0.141	-0.041	-0.022	0.032	-0.025	0.137	0.078	0.240	-0.038	0.169	-0.031	-0.020	-0.029	0.311	0.194	-0.083	0.009	0.173	1.000
6	0.158	-0.004	-0.170	-0.200	0.086	-0.175	-0.201	0.030	0.070	-0.044	0.170	0.044	0.018	0.272	-0.030	-0.226	-0.068	0.058	-0.096	0.025	0.110	-0.320	-0.061	-0.385	0.126	-0.145	0.041	0.010	-0.176	-0.320	-0.047	0.129	0.169	0.123	-0.046	0.184	0.099	-0.057	0.189	0.083	-0.046	0.398	0.050	-0.207	0.091	0.320	0.143	-0.082	-0.156
61	0.339	0.076	-0.106	-0.146	-0.043	0.035	-0.137	0.339	0.057	0.324	0.254	-0.167	0.734	0.476	-0.041	-0.148	0.004	-0.013	-0.078	-0.032	-0.018	-0.107	0.204	-0.259	0.147	-0.019	0.161	-0.037	-0.050	-0.035	0.243	-0.039	0.284	0.388	-0.048	0.241	0.042	-0.085	0.488	-0.036	-0.042	0.505	-0.007	-0.145	0.606	0.448	-0.014	-0.026	0.019
67	0.051	0.337	0.229	-0.125	-0.010	0.473	0.139	0.200	-0.021	0.031	-0.098	-0.010	-0.131	-0.077	-0.065	0.184	-0.102	-0.044	0.125	-0.076	-0.023	0.042	0.315	-0.172	-0.140	-0.041	-0.044	-0.090	0.100	0.510	0.476	-0.060	-0.049	0.008	-0.042	0.091	-0.051	0.088	-0.136	-0.046	-0.034	-0.036	-0.045	0.253	-0.033	-0.068	-0.058	0.019	0.026
68	0.182	0.410	0.274	-0.227	-0.078	0.273	0.091	0.357	0.170	0.121	0.146	-0.004	0.111	0.438	-0.034	-0.015	0.070	0.033	0.201	-0.034	0.071	-0.150	0.179	-0.408	0.190	-0.089	0.078	-0.051	0.123	0.258	0.327	0.051	0.202	0.296	-0.028	0.492	0.183	0.072	0.126	0.185	-0.004	0.215	0.009	0.210	0.315	0.231	0.192	0.196	0.211
7	-0.258	0.156	0.420	-0.055	-0.064	0.302	0.342	-0.065	-0.093	-0.107	-0.202	0.078	-0.168	-0.143	-0.041	0.259	-0.074	-0.066	0.329	0.022	0.007	0.007	0.105	-0.183	-0.173	-0.023	0.123	-0.125	0.354	0.411	0.108	-0.079	-0.212	-0.167	-0.052	0.021	-0.141	0.195	-0.149	0.001	-0.027	-0.267	-0.074	0.594	-0.056	-0.298	-0.080	0.019	0.415
71	0.363	0.311	-0.034	-0.188	-0.046	0.078	-0.023	0.366	0.166	0.239	0.320	-0.086	0.323	0.557	-0.057	-0.104	0.023	0.008	0.005	0.074	-0.022	-0.207	0.304	-0.448	0.308	-0.100	-0.021	-0.033	-0.070	0.032	0.286	-0.005	0.318	0.454	-0.059	0.325	0.204	-0.018	0.403	0.058	-0.033	0.455	0.021	0.004	0.551	0.351	0.014	0.143	0.114
74	-0.018	0.395	0.228	-0.061	-0.032	0.389	0.040	0.214	0.142	0.250	0.044	-0.077	0.026	0.035	-0.033	-0.009	0.001	-0.016	0.236	0.015	-0.034	-0.114	0.091	-0.143	0.001	0.020	0.001	0.022	0.115	0.337	0.268	0.011	0.009	0.107	0.040	0.120	0.056	0.045	0.011	0.188	0.067	0.050	-0.029	0.246	0.021	0.092	0.150	0.105	0.145
75	-0.101	0.212	0.267	-0.128	-0.064	0.218	0.116	0.008	-0.047	0.005	-0.061	0.051	-0.080	-0.021	-0.042	0.116	-0.053	-0.046	0.336	-0.021	-0.004	-0.089	0.185	-0.127	-0.053	-0.076	0.060	-0.088	0.294	0.263	0.139	-0.046	-0.129	-0.011	-0.034	0.065	0.025	0.062	-0.012	0.147	-0.004	-0.102	-0.029	0.383	0.052	-0.096	0.042	0.155	0.328
76	-0.056	0.011	0.016	0.025	-0.041	0.090	0.110	0.035	0.072	0.009	-0.013	0.027	0.010	0.040	0.021	0.084	-0.056	-0.022	0.032	0.006	0.032	-0.052	-0.023	-0.129	0.051	0.384	0.294	0.080	0.111	-0.006	-0.022	0.014	-0.010	0.005	0.104	0.069	-0.041	-0.002	-0.011	0.033	0.002	-0.039	-0.016	0.104	0.035	-0.075	0.022	0.050	0.247
8	-0.270	0.096	0.241	-0.092	-0.111	0.137	0.305	-0.158	-0.092	-0.085	-0.116	0.224	-0.164	-0.054	0.077	0.182	-0.040	-0.037	0.218	0.039	0.123	0.041	-0.040	-0.203	-0.127	0.020	0.198	-0.096	0.286	0.089	-0.004	-0.067	-0.188	-0.108	-0.042	-0.008	-0.062	0.216	-0.117	-0.041	-0.054	-0.213	-0.035	0.418	0.089	-0.231	-0.015	0.059	0.188
82	0.578	0.235	-0.106	-0.245	-0.031	0.074	-0.242	0.472	0.202	0.361	0.570	-0.078	0.444	0.497	-0.058	-0.164	0.113	-0.021	-0.101	0.001	-0.008	-0.156	0.419	-0.421	0.356	-0.053	0.094	-0.036	-0.106	0.109	0.444	-0.045	0.482	0.508	-0.053	0.408	0.242	-0.047	0.411	-0.004	-0.034	0.614	-0.002	-0.195	0.547	0.536	0.097	0.191	-0.087
9	-0.078	0.349	0.371	-0.182	-0.095	0.380	0.340	0.111	0.104	0.047	-0.071	0.040	-0.096	0.114	-0.024	0.197	-0.063	-0.048	0.499	0.060	0.013	-0.112	0.260	-0.381	0.064	0.028	0.197	0.017	0.330	0.390	0.260	-0.032	-0.090	0.088	0.086	0.301	0.097	0.220	-0.017	0.218	0.126	-0.070	-0.066	0.599	0.225	-0.087	0.116	0.252	0.570
90	0.103	0.096	0.056	-0.072	-0.040	-0.015	-0.066	0.189	0.511	0.192	0.207	-0.056	0.036	0.240	-0.019	-0.104	0.005	0.007	0.112	-0.053	-0.020	-0.078	0.200	-0.102	0.280	-0.050	0.073	0.018	-0.018	0.017	0.089	0.026	0.038	0.333	-0.011	0.068	0.112	0.008	0.211	0.234	0.004	0.066	-0.006	-0.007	0.219	0.118	-0.045	0.274	0.049
97	0.039	0.211	0.145	-0.095	-0.037	0.084	0.053	0.108	0.204	0.147	0.134	0.032	0.001	0.180	-0.020	0.030	0.068	0.096	0.182	-0.099	-0.030	-0.209	0.238	-0.177	0.228	-0.063	0.084	-0.029	0.088	0.116	0.106	0.130	-0.003	0.214	-0.018	0.182	0.237	0.145	0.175	0.169	-0.020	0.063	0.093	0.073	0.234	0.054	0.042	0.256	0.222
99	-0.113	0.031	0.056	-0.050	-0.028	0.016	0.026	-0.049	-0.043	-0.072	-0.088	-0.073	-0.098	-0.134	0.023	0.051	0.035	-0.035	-0.054	-0.096	-0.045	-0.014	0.055	-0.078	-0.031	-0.043	-0.059	-0.074	-0.046	0.097	-0.020	-0.047	-0.064	-0.084	-0.044	-0.112	-0.068	0.105	-0.013	-0.070	-0.040	-0.154	-0.017	0.009	-0.100	-0.111	-0.077	-0.065	-0.075
[truncated: 15 more columns]
