# Supplementary material for: Inferring Correlation Networks from Genomic Survey Data
Source: PLoS Comput Biol. 2012 Sep 20;8(9):e1002687. doi: 10.1371/journal.pcbi.1002687 (PMC3447976; doi:10.1371/journal.pcbi.1002687)
Supplement: Dataset S1 — Correlation values for all HMP body sites inferred using both Pearson and SparCC from real and shuffled data. (ZIP) [file pcbi.1002687.s001.zip › Hard palate_Rho_matrix_shuffled.txt]

OTU_id	10	105	109	11	111	112	113	117	124	125	129	13	133	14	15	16	162	17	178	18	188	19	195	2	20	21	22	23	24	25	26	27	28	29	32	33	35	36	37	38	39	4	45	48	50	51	52	54	56
10	1.000	-0.034	0.213	-0.088	0.041	-0.037	0.065	-0.050	0.226	0.027	-0.113	-0.084	-0.096	-0.048	-0.012	0.055	0.153	-0.066	-0.019	-0.046	-0.036	-0.094	-0.023	-0.190	-0.035	-0.025	0.001	0.017	-0.000	0.115	-0.003	-0.069	-0.009	0.023	-0.007	0.065	-0.083	0.041	-0.057	-0.087	0.041	-0.093	-0.036	0.088	-0.067	-0.024	0.015	-0.095	-0.006
105	-0.034	1.000	-0.028	0.068	0.009	-0.055	0.058	0.008	-0.064	-0.020	-0.016	-0.058	0.137	0.059	-0.006	-0.008	-0.032	-0.049	0.007	0.042	-0.043	-0.040	0.086	-0.066	-0.026	0.029	0.023	0.038	0.007	0.009	0.001	0.018	-0.016	0.001	-0.018	0.154	0.003	-0.073	-0.046	0.041	-0.002	0.091	0.042	-0.092	0.012	-0.041	-0.041	-0.047	0.006
109	0.213	-0.028	1.000	-0.006	-0.019	0.195	0.071	-0.027	0.173	0.008	-0.080	0.063	0.072	-0.016	0.002	-0.012	-0.020	-0.015	0.025	0.060	-0.024	0.003	0.131	-0.086	0.005	-0.032	0.103	-0.061	0.127	0.052	-0.065	0.053	-0.018	0.064	-0.054	0.006	0.009	0.128	0.000	-0.017	-0.012	-0.058	-0.013	0.090	0.010	0.093	0.159	0.035	0.140
11	-0.088	0.068	-0.006	1.000	0.073	0.024	0.013	-0.023	-0.010	0.063	0.023	0.060	0.005	0.099	0.000	-0.019	-0.041	-0.015	0.053	0.171	0.019	-0.090	0.006	-0.209	0.167	0.068	0.015	0.080	0.106	0.031	0.033	0.139	0.014	-0.090	-0.021	-0.004	0.061	-0.005	-0.022	0.076	0.225	0.020	0.044	-0.027	-0.004	0.009	0.072	-0.029	-0.054
111	0.041	0.009	-0.019	0.073	1.000	-0.040	0.116	0.066	-0.065	0.050	-0.032	-0.022	-0.054	0.078	-0.016	0.128	-0.017	-0.046	-0.068	-0.041	-0.032	-0.064	-0.032	-0.119	0.017	0.009	-0.047	0.001	-0.073	0.044	0.039	-0.049	-0.084	0.007	0.005	0.174	-0.013	-0.060	0.017	-0.008	-0.043	0.114	0.196	-0.076	-0.064	-0.032	-0.048	-0.038	0.053
112	-0.037	-0.055	0.195	0.024	-0.040	1.000	0.060	-0.033	0.021	-0.038	0.043	0.046	-0.007	-0.009	-0.005	-0.018	-0.030	0.003	0.202	-0.019	0.068	0.011	0.083	-0.117	-0.004	0.237	0.026	-0.034	0.007	0.130	-0.047	-0.011	0.121	-0.021	-0.022	0.139	0.035	-0.028	-0.026	0.016	-0.025	-0.005	-0.025	0.060	-0.060	0.090	0.063	0.078	0.123
113	0.065	0.058	0.071	0.013	0.116	0.060	1.000	-0.058	0.040	-0.004	0.030	0.021	-0.077	0.122	-0.074	0.083	-0.025	-0.081	0.036	0.018	-0.028	-0.086	0.029	-0.130	-0.014	0.150	-0.103	0.009	-0.046	0.164	0.169	0.203	-0.050	0.020	-0.008	0.086	-0.078	0.175	-0.056	0.056	-0.024	0.068	-0.014	0.055	0.079	0.057	0.067	-0.042	0.009
117	-0.050	0.008	-0.027	-0.023	0.066	-0.033	-0.058	1.000	-0.043	-0.024	0.037	0.094	0.017	0.055	-0.006	0.131	0.030	-0.022	-0.028	-0.029	0.019	0.068	0.137	-0.175	-0.060	-0.078	-0.044	0.045	0.026	0.001	-0.029	-0.025	0.135	0.119	0.012	0.023	-0.059	-0.004	0.012	-0.036	-0.008	0.126	-0.032	0.057	0.074	-0.004	-0.012	0.050	0.020
124	0.226	-0.064	0.173	-0.010	-0.065	0.021	0.040	-0.043	1.000	0.117	0.007	-0.020	0.024	0.167	-0.018	0.006	-0.033	0.018	0.118	0.075	-0.044	0.019	0.046	-0.051	0.020	-0.104	0.147	0.034	-0.025	0.074	-0.042	-0.005	-0.078	-0.001	-0.018	-0.041	-0.039	-0.005	-0.011	0.084	-0.060	-0.055	-0.034	0.107	0.045	-0.011	0.094	-0.061	0.012
125	0.027	-0.020	0.008	0.063	0.050	-0.038	-0.004	-0.024	0.117	1.000	-0.073	0.076	0.013	-0.070	0.023	-0.069	-0.033	0.003	0.089	-0.013	-0.021	-0.019	0.010	-0.047	0.062	0.130	0.007	0.072	-0.028	0.057	-0.008	0.021	0.122	0.137	-0.007	0.019	-0.040	0.015	0.077	0.410	-0.030	0.065	-0.032	-0.004	-0.102	0.197	0.039	-0.014	-0.029
129	-0.113	-0.016	-0.080	0.023	-0.032	0.043	0.030	0.037	0.007	-0.073	1.000	-0.076	-0.006	0.141	0.042	0.039	-0.072	-0.070	-0.044	-0.105	0.004	0.027	0.012	0.054	-0.052	0.045	0.067	-0.021	0.066	-0.045	-0.025	-0.013	0.119	-0.026	0.126	0.030	0.004	-0.011	-0.050	0.052	-0.013	-0.147	0.050	-0.020	-0.056	0.105	0.140	0.027	-0.013
13	-0.084	-0.058	0.063	0.060	-0.022	0.046	0.021	0.094	-0.020	0.076	-0.076	1.000	0.049	0.026	0.013	-0.020	-0.071	-0.035	0.120	0.003	-0.003	0.048	0.058	-0.204	0.075	0.121	0.092	0.034	0.038	-0.046	0.032	0.021	-0.010	0.007	-0.041	0.051	0.020	0.084	-0.026	0.015	-0.014	0.218	-0.047	-0.052	0.013	-0.056	0.123	-0.020	0.131
133	-0.096	0.137	0.072	0.005	-0.054	-0.007	-0.077	0.017	0.024	0.013	-0.006	0.049	1.000	-0.079	0.042	-0.092	-0.046	0.020	0.041	-0.012	0.021	0.087	0.025	-0.063	0.126	-0.064	-0.002	-0.051	-0.047	0.014	0.037	0.023	0.109	-0.005	-0.015	-0.012	-0.079	0.247	0.053	0.016	-0.065	0.098	0.002	-0.025	0.140	-0.074	0.053	-0.030	-0.021
14	-0.048	0.059	-0.016	0.099	0.078	-0.009	0.122	0.055	0.167	-0.070	0.141	0.026	-0.079	1.000	-0.062	0.082	0.001	-0.031	-0.023	-0.043	0.039	-0.012	0.101	-0.239	0.038	0.027	0.174	-0.000	-0.075	0.127	-0.045	0.042	-0.066	0.117	-0.005	0.041	-0.025	0.134	0.023	-0.002	0.068	0.116	-0.050	0.023	0.133	-0.070	-0.017	0.163	0.035
15	-0.012	-0.006	0.002	0.000	-0.016	-0.005	-0.074	-0.006	-0.018	0.023	0.042	0.013	0.042	-0.062	1.000	0.007	-0.022	-0.019	0.102	0.053	0.007	-0.026	-0.002	-0.050	-0.012	0.014	-0.005	-0.034	0.001	0.012	-0.066	-0.022	-0.035	0.120	-0.007	0.016	-0.023	0.021	0.029	0.040	-0.029	-0.052	-0.018	0.034	-0.053	-0.014	0.037	-0.035	-0.011
16	0.055	-0.008	-0.012	-0.019	0.128	-0.018	0.083	0.131	0.006	-0.069	0.039	-0.020	-0.092	0.082	0.007	1.000	-0.017	-0.028	0.000	-0.038	-0.041	-0.025	0.031	-0.341	-0.090	-0.042	0.162	0.161	0.024	0.052	-0.026	-0.006	-0.092	0.029	0.003	-0.000	-0.018	0.080	-0.028	-0.072	-0.025	-0.110	-0.033	-0.043	-0.021	-0.029	-0.010	-0.103	-0.033
162	0.153	-0.032	-0.020	-0.041	-0.017	-0.030	-0.025	0.030	-0.033	-0.033	-0.072	-0.071	-0.046	0.001	-0.022	-0.017	1.000	-0.004	-0.014	-0.036	-0.005	-0.033	0.066	-0.062	-0.001	-0.028	-0.031	0.037	-0.023	-0.093	-0.061	-0.024	-0.066	-0.053	-0.027	-0.031	0.027	0.088	-0.010	-0.008	0.024	-0.077	-0.013	-0.029	-0.071	-0.066	-0.005	-0.035	0.034
17	-0.066	-0.049	-0.015	-0.015	-0.046	0.003	-0.081	-0.022	0.018	0.003	-0.070	-0.035	0.020	-0.031	-0.019	-0.028	-0.004	1.000	-0.053	-0.075	0.083	-0.088	0.402	0.141	-0.014	0.003	0.006	-0.032	-0.033	-0.080	0.034	-0.007	-0.025	-0.046	-0.026	-0.043	-0.029	0.092	-0.003	-0.041	-0.039	-0.001	-0.012	-0.001	-0.076	-0.054	-0.041	-0.008	-0.018
178	-0.019	0.007	0.025	0.053	-0.068	0.202	0.036	-0.028	0.118	0.089	-0.044	0.120	0.041	-0.023	0.102	0.000	-0.014	-0.053	1.000	0.002	-0.055	0.094	0.105	-0.076	-0.014	0.078	-0.025	-0.076	-0.013	0.035	0.025	0.030	-0.010	-0.022	0.000	-0.037	-0.057	0.050	0.064	0.108	-0.060	0.021	-0.044	0.093	0.077	-0.059	0.045	0.007	0.208
18	-0.046	0.042	0.060	0.171	-0.041	-0.019	0.018	-0.029	0.075	-0.013	-0.105	0.003	-0.012	-0.043	0.053	-0.038	-0.036	-0.075	0.002	1.000	-0.051	0.005	-0.002	-0.106	-0.004	-0.111	-0.005	0.013	0.115	0.058	-0.079	-0.044	-0.061	-0.056	0.133	0.069	0.207	-0.022	0.137	-0.005	0.233	-0.070	0.048	0.042	0.017	0.041	-0.008	0.030	-0.146
188	-0.036	-0.043	-0.024	0.019	-0.032	0.068	-0.028	0.019	-0.044	-0.021	0.004	-0.003	0.021	0.039	0.007	-0.041	-0.005	0.083	-0.055	-0.051	1.000	0.015	-0.008	-0.006	-0.019	-0.013	0.028	-0.001	0.019	-0.037	-0.036	-0.023	0.049	-0.065	-0.035	0.084	0.082	-0.019	-0.018	-0.032	-0.014	-0.034	-0.013	0.168	-0.045	0.064	0.019	0.003	0.104
19	-0.094	-0.040	0.003	-0.090	-0.064	0.011	-0.086	0.068	0.019	-0.019	0.027	0.048	0.087	-0.012	-0.026	-0.025	-0.033	-0.088	0.094	0.005	0.015	1.000	-0.012	-0.095	0.045	-0.078	-0.045	-0.080	-0.016	0.033	0.005	0.000	0.038	-0.033	0.006	0.105	0.191	-0.046	-0.007	-0.046	-0.030	-0.050	0.045	0.156	0.050	0.017	0.156	0.065	0.013
195	-0.023	0.086	0.131	0.006	-0.032	0.083	0.029	0.137	0.046	0.010	0.012	0.058	0.025	0.101	-0.002	0.031	0.066	0.402	0.105	-0.002	-0.008	-0.012	1.000	-0.050	-0.041	-0.076	-0.001	-0.051	-0.011	0.076	-0.055	-0.002	-0.049	0.019	-0.076	-0.040	-0.090	0.082	-0.026	-0.009	-0.044	0.085	-0.039	0.053	-0.016	-0.006	0.033	0.034	0.156
2	-0.190	-0.066	-0.086	-0.209	-0.119	-0.117	-0.130	-0.175	-0.051	-0.047	0.054	-0.204	-0.063	-0.239	-0.050	-0.341	-0.062	0.141	-0.076	-0.106	-0.006	-0.095	-0.050	1.000	-0.005	-0.104	-0.163	-0.064	-0.074	-0.224	-0.052	-0.122	0.064	-0.099	-0.041	-0.286	-0.120	-0.125	-0.047	0.076	-0.047	-0.290	-0.080	-0.153	-0.162	-0.056	-0.118	-0.022	-0.113
20	-0.035	-0.026	0.005	0.167	0.017	-0.004	-0.014	-0.060	0.020	0.062	-0.052	0.075	0.126	0.038	-0.012	-0.090	-0.001	-0.014	-0.014	-0.004	-0.019	0.045	-0.041	-0.005	1.000	-0.021	0.075	-0.095	-0.071	-0.052	0.075	0.026	0.075	-0.002	0.069	0.116	-0.042	0.162	0.137	-0.022	-0.050	-0.013	-0.032	0.107	-0.033	-0.060	-0.039	0.082	-0.115
21	-0.025	0.029	-0.032	0.068	0.009	0.237	0.150	-0.078	-0.104	0.130	0.045	0.121	-0.064	0.027	0.014	-0.042	-0.028	0.003	0.078	-0.111	-0.013	-0.078	-0.076	-0.104	-0.021	1.000	0.078	-0.044	-0.034	0.052	-0.007	0.278	0.028	0.013	-0.020	0.176	0.035	0.002	-0.046	0.080	-0.039	0.116	-0.035	0.066	-0.039	0.004	0.006	0.001	-0.022
22	0.001	0.023	0.103	0.015	-0.047	0.026	-0.103	-0.044	0.147	0.007	0.067	0.092	-0.002	0.174	-0.005	0.162	-0.031	0.006	-0.025	-0.005	0.028	-0.045	-0.001	-0.163	0.075	0.078	1.000	-0.010	0.013	-0.015	-0.047	-0.022	-0.060	0.021	-0.033	0.001	0.039	-0.052	-0.030	-0.007	0.030	-0.084	-0.032	0.065	0.088	0.061	-0.017	0.002	-0.048
23	0.017	0.038	-0.061	0.080	0.001	-0.034	0.009	0.045	0.034	0.072	-0.021	0.034	-0.051	-0.000	-0.034	0.161	0.037	-0.032	-0.076	0.013	-0.001	-0.080	-0.051	-0.064	-0.095	-0.044	-0.010	1.000	0.214	0.023	0.007	-0.036	0.144	0.012	0.037	-0.071	0.176	0.013	-0.042	0.008	-0.024	-0.006	-0.011	0.012	-0.049	0.046	-0.006	-0.048	-0.034
24	-0.000	0.007	0.127	0.106	-0.073	0.007	-0.046	0.026	-0.025	-0.028	0.066	0.038	-0.047	-0.075	0.001	0.024	-0.023	-0.033	-0.013	0.115	0.019	-0.016	-0.011	-0.074	-0.071	-0.034	0.013	0.214	1.000	-0.035	-0.047	-0.054	0.063	-0.009	-0.043	0.043	0.261	0.002	-0.060	-0.014	-0.016	-0.029	-0.008	0.027	-0.035	0.133	0.006	-0.023	-0.067
25	0.115	0.009	0.052	0.031	0.044	0.130	0.164	0.001	0.074	0.057	-0.045	-0.046	0.014	0.127	0.012	0.052	-0.093	-0.080	0.035	0.058	-0.037	0.033	0.076	-0.224	-0.052	0.052	-0.015	0.023	-0.035	1.000	-0.078	0.134	-0.006	0.070	0.018	0.067	0.043	0.142	0.089	0.157	0.103	0.077	-0.034	0.144	0.152	-0.009	-0.003	0.009	-0.022
26	-0.003	0.001	-0.065	0.033	0.039	-0.047	0.169	-0.029	-0.042	-0.008	-0.025	0.032	0.037	-0.045	-0.066	-0.026	-0.061	0.034	0.025	-0.079	-0.036	0.005	-0.055	-0.052	0.075	-0.007	-0.047	0.007	-0.047	-0.078	1.000	-0.035	0.114	0.021	0.004	0.003	-0.057	-0.063	-0.040	-0.086	-0.051	-0.025	0.034	-0.022	0.059	-0.000	-0.016	-0.001	-0.108
27	-0.069	0.018	0.053	0.139	-0.049	-0.011	0.203	-0.025	-0.005	0.021	-0.013	0.021	0.023	0.042	-0.022	-0.006	-0.024	-0.007	0.030	-0.044	-0.023	0.000	-0.002	-0.122	0.026	0.278	-0.022	-0.036	-0.054	0.134	-0.035	1.000	0.001	0.047	-0.026	0.024	-0.065	-0.015	-0.030	-0.040	-0.011	0.126	-0.019	0.279	0.055	-0.072	0.221	-0.014	0.051
28	-0.009	-0.016	-0.018	0.014	-0.084	0.121	-0.050	0.135	-0.078	0.122	0.119	-0.010	0.109	-0.066	-0.035	-0.092	-0.066	-0.025	-0.010	-0.061	0.049	0.038	-0.049	0.064	0.075	0.028	-0.060	0.144	0.063	-0.006	0.114	0.001	1.000	0.021	-0.006	0.034	0.037	-0.006	0.033	-0.017	-0.004	0.096	-0.049	0.105	0.009	0.160	0.041	-0.001	-0.021
29	0.023	0.001	0.064	-0.090	0.007	-0.021	0.020	0.119	-0.001	0.137	-0.026	0.007	-0.005	0.117	0.120	0.029	-0.053	-0.046	-0.022	-0.056	-0.065	-0.033	0.019	-0.099	-0.002	0.013	0.021	0.012	-0.009	0.070	0.021	0.047	0.021	1.000	-0.034	0.121	-0.016	-0.020	-0.034	0.109	-0.080	0.029	-0.039	0.082	0.203	0.079	0.056	0.169	-0.034
32	-0.007	-0.018	-0.054	-0.021	0.005	-0.022	-0.008	0.012	-0.018	-0.007	0.126	-0.041	-0.015	-0.005	-0.007	0.003	-0.027	-0.026	0.000	0.133	-0.035	0.006	-0.076	-0.041	0.069	-0.020	-0.033	0.037	-0.043	0.018	0.004	-0.026	-0.006	-0.034	1.000	0.034	-0.010	0.044	0.613	0.037	0.086	0.070	-0.018	0.043	-0.027	0.045	0.011	-0.025	-0.048
33	0.065	0.154	0.006	-0.004	0.174	0.139	0.086	0.023	-0.041	0.019	0.030	0.051	-0.012	0.041	0.016	-0.000	-0.031	-0.043	-0.037	0.069	0.084	0.105	-0.040	-0.286	0.116	0.176	0.001	-0.071	0.043	0.067	0.003	0.024	0.034	0.121	0.034	1.000	0.110	0.001	-0.053	0.054	0.187	0.031	0.001	0.008	0.079	0.054	0.024	0.025	0.006
35	-0.083	0.003	0.009	0.061	-0.013	0.035	-0.078	-0.059	-0.039	-0.040	0.004	0.020	-0.079	-0.025	-0.023	-0.018	0.027	-0.029	-0.057	0.207	0.082	0.191	-0.090	-0.120	-0.042	0.035	0.039	0.176	0.261	0.043	-0.057	-0.065	0.037	-0.016	-0.010	0.110	1.000	-0.055	-0.039	0.024	0.202	0.033	0.046	-0.036	-0.049	0.045	0.042	0.112	-0.034
36	0.041	-0.073	0.128	-0.005	-0.060	-0.028	0.175	-0.004	-0.005	0.015	-0.011	0.084	0.247	0.134	0.021	0.080	0.088	0.092	0.050	-0.022	-0.019	-0.046	0.082	-0.125	0.162	0.002	-0.052	0.013	0.002	0.142	-0.063	-0.015	-0.006	-0.020	0.044	0.001	-0.055	1.000	0.109	0.011	0.022	0.078	-0.033	0.017	0.110	0.101	0.013	0.004	0.010
37	-0.057	-0.046	0.000	-0.022	0.017	-0.026	-0.056	0.012	-0.011	0.077	-0.050	-0.026	0.053	0.023	0.029	-0.028	-0.010	-0.003	0.064	0.137	-0.018	-0.007	-0.026	-0.047	0.137	-0.046	-0.030	-0.042	-0.060	0.089	-0.040	-0.030	0.033	-0.034	0.613	-0.053	-0.039	0.109	1.000	-0.002	-0.019	0.087	-0.023	0.023	-0.002	-0.049	0.016	-0.008	-0.063
38	-0.087	0.041	-0.017	0.076	-0.008	0.016	0.056	-0.036	0.084	0.410	0.052	0.015	0.016	-0.002	0.040	-0.072	-0.008	-0.041	0.108	-0.005	-0.032	-0.046	-0.009	0.076	-0.022	0.080	-0.007	0.008	-0.014	0.157	-0.086	-0.040	-0.017	0.109	0.037	0.054	0.024	0.011	-0.002	1.000	0.153	-0.045	-0.004	-0.058	-0.001	0.178	-0.041	0.111	0.048
39	0.041	-0.002	-0.012	0.225	-0.043	-0.025	-0.024	-0.008	-0.060	-0.030	-0.013	-0.014	-0.065	0.068	-0.029	-0.025	0.024	-0.039	-0.060	0.233	-0.014	-0.030	-0.044	-0.047	-0.050	-0.039	0.030	-0.024	-0.016	0.103	-0.051	-0.011	-0.004	-0.080	0.086	0.187	0.202	0.022	-0.019	0.153	1.000	-0.057	-0.026	-0.030	-0.068	-0.009	-0.036	-0.019	-0.051
4	-0.093	0.091	-0.058	0.020	0.114	-0.005	0.068	0.126	-0.055	0.065	-0.147	0.218	0.098	0.116	-0.052	-0.110	-0.077	-0.001	0.021	-0.070	-0.034	-0.050	0.085	-0.290	-0.013	0.116	-0.084	-0.006	-0.029	0.077	-0.025	0.126	0.096	0.029	0.070	0.031	0.033	0.078	0.087	-0.045	-0.057	1.000	0.126	0.047	0.171	-0.041	-0.085	-0.001	0.089
45	-0.036	0.042	-0.013	0.044	0.196	-0.025	-0.014	-0.032	-0.034	-0.032	0.050	-0.047	0.002	-0.050	-0.018	-0.033	-0.013	-0.012	-0.044	0.048	-0.013	0.045	-0.039	-0.080	-0.032	-0.035	-0.032	-0.011	-0.008	-0.034	0.034	-0.019	-0.049	-0.039	-0.018	0.001	0.046	-0.033	-0.023	-0.004	-0.026	0.126	1.000	-0.046	-0.041	-0.050	0.015	0.106	-0.035
48	0.088	-0.092	0.090	-0.027	-0.076	0.060	0.055	0.057	0.107	-0.004	-0.020	-0.052	-0.025	0.023	0.034	-0.043	-0.029	-0.001	0.093	0.042	0.168	0.156	0.053	-0.153	0.107	0.066	0.065	0.012	0.027	0.144	-0.022	0.279	0.105	0.082	0.043	0.008	-0.036	0.017	0.023	-0.058	-0.030	0.047	-0.046	1.000	0.061	0.107	0.083	-0.071	0.085
50	-0.067	0.012	0.010	-0.004	-0.064	-0.060	0.079	0.074	0.045	-0.102	-0.056	0.013	0.140	0.133	-0.053	-0.021	-0.071	-0.076	0.077	0.017	-0.045	0.050	-0.016	-0.162	-0.033	-0.039	0.088	-0.049	-0.035	0.152	0.059	0.055	0.009	0.203	-0.027	0.079	-0.049	0.110	-0.002	-0.001	-0.068	0.171	-0.041	0.061	1.000	0.017	0.098	0.037	0.005
51	-0.024	-0.041	0.093	0.009	-0.032	0.090	0.057	-0.004	-0.011	0.197	0.105	-0.056	-0.074	-0.070	-0.014	-0.029	-0.066	-0.054	-0.059	0.041	0.064	0.017	-0.006	-0.056	-0.060	0.004	0.061	0.046	0.133	-0.009	-0.000	-0.072	0.160	0.079	0.045	0.054	0.045	0.101	-0.049	0.178	-0.009	-0.041	-0.050	0.107	0.017	1.000	-0.017	0.067	0.015
52	0.015	-0.041	0.159	0.072	-0.048	0.063	0.067	-0.012	0.094	0.039	0.140	0.123	0.053	-0.017	0.037	-0.010	-0.005	-0.041	0.045	-0.008	0.019	0.156	0.033	-0.118	-0.039	0.006	-0.017	-0.006	0.006	-0.003	-0.016	0.221	0.041	0.056	0.011	0.024	0.042	0.013	0.016	-0.041	-0.036	-0.085	0.015	0.083	0.098	-0.017	1.000	-0.019	0.065
54	-0.095	-0.047	0.035	-0.029	-0.038	0.078	-0.042	0.050	-0.061	-0.014	0.027	-0.020	-0.030	0.163	-0.035	-0.103	-0.035	-0.008	0.007	0.030	0.003	0.065	0.034	-0.022	0.082	0.001	0.002	-0.048	-0.023	0.009	-0.001	-0.014	-0.001	0.169	-0.025	0.025	0.112	0.004	-0.008	0.111	-0.019	-0.001	0.106	-0.071	0.037	0.067	-0.019	1.000	0.171
56	-0.006	0.006	0.140	-0.054	0.053	0.123	0.009	0.020	0.012	-0.029	-0.013	0.131	-0.021	0.035	-0.011	-0.033	0.034	-0.018	0.208	-0.146	0.104	0.013	0.156	-0.113	-0.115	-0.022	-0.048	-0.034	-0.067	-0.022	-0.108	0.051	-0.021	-0.034	-0.048	0.006	-0.034	0.010	-0.063	0.048	-0.051	0.089	-0.035	0.085	0.005	0.015	0.065	0.171	1.000
6	-0.054	-0.084	0.033	-0.075	0.041	0.036	-0.114	-0.074	-0.120	-0.073	-0.052	-0.003	0.134	-0.048	0.131	-0.126	0.027	-0.073	0.005	-0.022	-0.040	-0.078	-0.067	-0.385	-0.056	-0.013	0.007	-0.097	-0.011	-0.041	-0.018	-0.012	-0.157	0.011	-0.067	0.177	-0.079	0.083	-0.049	-0.086	0.010	-0.032	0.065	-0.037	0.048	0.002	0.093	0.044	0.112
61	-0.013	-0.014	0.033	0.111	-0.060	0.135	0.139	-0.024	-0.027	0.053	-0.085	0.063	-0.043	-0.049	-0.007	-0.095	-0.063	-0.008	0.016	0.063	0.027	-0.041	-0.000	-0.074	0.216	-0.033	-0.138	0.087	0.031	0.024	-0.075	-0.019	0.020	-0.034	0.006	-0.015	-0.010	0.096	0.002	-0.063	-0.036	0.133	0.052	0.065	-0.081	0.180	-0.002	0.088	0.083
67	-0.156	-0.005	-0.083	-0.094	-0.073	-0.013	0.107	-0.025	-0.068	-0.054	0.212	0.066	-0.097	0.078	0.010	0.019	-0.028	-0.021	-0.025	-0.024	-0.010	0.109	-0.008	-0.098	-0.020	0.024	-0.010	-0.060	-0.049	0.000	-0.063	0.012	0.057	0.163	0.020	0.020	0.152	-0.046	-0.042	0.082	-0.042	0.060	0.024	0.060	-0.044	0.064	0.003	0.028	0.067
68	0.024	0.097	-0.002	0.023	0.019	0.130	-0.064	0.039	0.013	0.039	0.040	0.110	0.152	0.048	0.004	0.083	-0.089	-0.019	0.066	-0.033	-0.017	0.033	-0.033	-0.250	-0.047	-0.078	0.037	-0.023	0.120	0.020	0.027	-0.041	0.030	0.169	0.031	0.120	-0.011	0.020	-0.059	0.031	-0.040	0.201	-0.033	-0.011	0.139	0.005	0.013	-0.060	0.023
7	-0.092	0.043	-0.060	-0.145	-0.033	-0.035	-0.020	0.242	-0.092	0.006	-0.010	0.038	-0.062	0.054	0.015	0.081	0.027	-0.036	0.034	-0.051	0.039	0.167	0.097	-0.252	-0.044	-0.020	0.031	0.004	0.021	0.015	-0.131	0.046	-0.013	0.139	-0.067	0.010	0.146	-0.005	-0.004	-0.070	-0.088	0.067	0.024	0.188	0.015	0.063	0.024	0.035	0.103
71	0.064	0.063	0.001	0.079	-0.030	-0.010	0.050	0.060	0.180	0.132	0.036	-0.032	0.096	0.103	-0.015	-0.038	-0.064	0.006	0.087	-0.106	0.126	0.002	0.058	-0.042	-0.005	0.012	0.042	0.053	0.016	0.090	-0.060	0.008	0.012	0.017	0.002	0.061	-0.063	-0.007	0.002	0.164	-0.015	0.050	-0.013	0.084	0.048	0.068	0.005	-0.016	-0.003
74	0.036	-0.048	-0.021	0.052	-0.008	-0.016	-0.093	0.204	0.044	-0.066	0.045	-0.014	-0.068	0.275	-0.053	-0.057	-0.046	-0.031	-0.005	0.028	0.024	0.009	0.050	-0.124	-0.022	-0.013	-0.028	-0.037	-0.017	0.048	-0.065	-0.037	0.019	-0.041	0.039	0.189	0.094	0.004	-0.054	0.073	0.256	0.013	-0.027	-0.050	0.072	0.120	-0.061	0.108	-0.005
75	-0.088	0.035	-0.043	-0.087	-0.080	0.003	-0.032	-0.027	-0.014	-0.024	-0.010	0.017	0.034	0.022	-0.020	0.104	-0.028	-0.029	0.051	0.012	0.117	-0.035	0.081	-0.017	-0.077	0.016	0.026	-0.048	0.048	-0.095	-0.050	-0.035	0.069	-0.039	0.056	0.024	0.014	-0.083	0.051	0.045	-0.007	0.118	-0.020	-0.054	0.115	-0.009	-0.062	0.063	0.040
76	-0.019	-0.051	-0.008	0.000	-0.074	-0.005	0.127	-0.000	-0.014	-0.004	-0.125	-0.038	-0.018	-0.039	-0.039	-0.055	-0.020	-0.058	0.022	0.007	-0.002	0.154	-0.089	-0.102	0.030	-0.061	-0.094	0.021	0.126	0.102	0.318	-0.054	-0.005	0.073	0.118	0.001	0.181	0.018	-0.040	0.057	-0.015	-0.029	-0.004	0.037	0.130	0.092	0.083	0.209	-0.018
8	-0.004	0.059	0.004	-0.060	-0.031	0.122	-0.052	-0.037	0.169	-0.013	0.083	-0.117	0.003	-0.004	-0.011	-0.010	-0.035	-0.086	-0.073	0.125	-0.027	-0.097	-0.036	-0.177	-0.105	-0.118	0.089	-0.031	0.128	0.004	-0.056	-0.011	-0.037	0.024	0.073	-0.008	0.008	-0.097	0.082	-0.032	-0.072	-0.011	-0.070	0.093	0.022	0.047	0.031	-0.043	0.004
82	-0.047	0.134	0.007	-0.118	0.010	-0.006	0.160	0.095	0.077	0.007	-0.055	0.065	0.151	0.031	-0.054	0.017	-0.003	0.019	0.187	-0.052	-0.053	0.050	0.074	-0.089	-0.059	-0.051	-0.074	0.021	0.016	0.109	0.148	-0.012	-0.065	0.053	-0.079	0.055	-0.055	0.097	-0.046	-0.005	-0.049	0.042	-0.026	0.060	0.293	-0.094	-0.023	0.113	0.023
9	-0.023	0.199	-0.038	0.055	-0.040	0.011	-0.008	-0.018	-0.012	0.103	0.068	0.069	0.057	0.026	-0.062	0.036	-0.034	-0.060	0.054	-0.050	0.046	-0.041	-0.009	-0.156	-0.086	0.027	0.080	0.050	-0.020	0.114	0.036	-0.017	-0.009	-0.018	-0.059	-0.003	0.096	-0.046	-0.080	0.135	0.001	0.078	-0.017	-0.089	0.030	-0.005	-0.009	0.010	0.032
90	-0.081	-0.080	-0.039	-0.042	-0.069	-0.028	-0.102	-0.052	-0.055	-0.040	-0.026	-0.012	0.062	-0.017	-0.041	-0.002	-0.011	-0.037	0.002	-0.029	-0.033	0.057	-0.090	-0.050	0.072	-0.029	0.011	-0.057	0.258	0.061	0.027	0.011	-0.036	-0.025	-0.027	-0.020	0.088	-0.035	-0.042	0.007	-0.019	0.059	-0.017	0.083	-0.019	0.070	-0.049	0.084	-0.077
97	0.115	-0.042	0.104	-0.020	-0.022	-0.051	0.038	-0.012	0.004	-0.038	-0.082	-0.055	0.109	-0.029	-0.002	0.028	-0.004	-0.025	0.059	-0.055	-0.003	-0.038	-0.027	-0.068	0.059	0.037	0.168	0.047	0.048	0.009	-0.014	0.044	0.083	0.048	-0.016	-0.086	0.013	0.035	0.019	-0.013	-0.068	0.019	-0.041	-0.026	0.039	0.089	0.074	0.036	0.033
99	-0.064	-0.039	-0.021	-0.004	-0.036	-0.031	0.078	0.196	-0.021	-0.001	-0.091	-0.082	-0.025	-0.026	-0.038	-0.079	0.094	0.000	-0.077	0.004	0.019	-0.073	0.004	-0.132	-0.016	-0.043	-0.006	0.030	-0.032	-0.062	-0.051	-0.044	-0.037	-0.094	-0.000	-0.051	-0.061	-0.069	0.015	-0.083	-0.049	-0.025	-0.019	-0.097	0.037	0.008	-0.085	-0.024	-0.015
[truncated: 15 more columns]
