# Supplementary material for: Inferring Correlation Networks from Genomic Survey Data
Source: PLoS Comput Biol. 2012 Sep 20;8(9):e1002687. doi: 10.1371/journal.pcbi.1002687 (PMC3447976; doi:10.1371/journal.pcbi.1002687)
Supplement: Dataset S1 — Correlation values for all HMP body sites inferred using both Pearson and SparCC from real and shuffled data. (ZIP) [file pcbi.1002687.s001.zip › Hard palate_sparse_matrix.txt]

OTU_id	10	105	109	11	111	112	113	117	124	125	129	13	133	14	15	16	162	17	178	18	188	19	195	2	20	21	22	23	24	25	26	27	28	29	32	33	35	36	37	38	39	4	45	48	50	51	52	54	56
10	1.000	0.127	-0.238	-0.121	-0.086	0.030	-0.263	0.396	0.104	0.054	0.323	0.125	0.347	0.546	-0.084	-0.126	-0.098	-0.048	-0.217	0.198	-0.061	-0.129	0.244	-0.091	0.283	-0.215	-0.138	0.043	-0.297	0.211	0.329	-0.026	0.432	0.336	-0.118	0.442	0.109	-0.102	0.126	-0.105	-0.057	0.665	-0.058	-0.289	0.343	0.636	-0.051	-0.066	-0.239
105	0.127	1.000	0.043	-0.149	-0.186	0.366	-0.059	0.262	-0.061	0.022	0.006	-0.175	0.034	0.110	-0.285	-0.081	-0.108	-0.146	0.115	-0.097	-0.111	-0.167	0.147	-0.231	-0.053	-0.171	-0.123	-0.220	-0.201	0.193	0.360	-0.135	0.009	0.012	-0.166	0.189	0.009	-0.169	0.126	-0.034	-0.146	-0.015	-0.121	0.117	0.152	0.080	-0.119	-0.039	0.085
109	-0.238	0.043	1.000	0.050	-0.043	0.111	0.142	-0.167	-0.051	0.011	-0.169	-0.013	-0.185	-0.161	-0.044	0.131	0.071	0.008	0.195	-0.138	0.033	0.148	0.018	0.063	-0.210	0.028	0.036	-0.087	0.272	0.083	-0.077	-0.047	-0.223	-0.239	0.072	-0.091	-0.084	0.096	-0.097	-0.039	-0.034	-0.232	0.025	0.303	-0.114	-0.280	-0.030	0.107	0.144
11	-0.121	-0.149	0.050	1.000	0.181	-0.085	0.276	-0.165	-0.027	-0.129	-0.154	0.343	-0.043	-0.088	0.021	0.380	0.056	0.002	0.020	0.087	0.111	0.498	-0.213	0.687	-0.187	0.138	0.023	0.177	0.078	-0.049	-0.187	0.039	-0.050	-0.316	0.034	-0.244	-0.159	0.168	-0.197	0.078	-0.037	-0.023	0.110	0.058	-0.321	-0.153	-0.047	-0.058	0.062
111	-0.086	-0.186	-0.043	0.181	1.000	-0.117	-0.009	-0.057	0.034	-0.003	0.044	-0.000	0.052	-0.100	0.145	0.034	0.043	0.144	-0.055	0.092	0.116	0.066	-0.055	0.231	-0.041	0.077	0.043	0.117	-0.050	-0.169	-0.177	0.140	0.023	-0.054	0.109	-0.159	-0.020	0.087	-0.020	0.049	0.075	-0.071	0.122	-0.070	-0.138	0.021	0.074	-0.068	-0.154
112	0.030	0.366	0.111	-0.085	-0.117	1.000	0.080	0.183	-0.134	0.015	-0.159	-0.145	-0.106	0.024	-0.222	0.040	-0.069	-0.126	0.152	-0.031	-0.060	-0.050	0.150	-0.129	-0.216	-0.099	-0.142	-0.208	0.035	0.227	0.284	-0.120	-0.037	-0.064	-0.161	0.036	-0.088	-0.043	-0.044	-0.002	-0.092	-0.103	-0.074	0.273	0.022	-0.080	-0.047	-0.016	0.225
113	-0.263	-0.059	0.142	0.276	-0.009	0.080	1.000	-0.207	-0.181	-0.108	-0.186	0.140	-0.188	-0.083	0.008	0.286	0.001	0.012	0.105	0.034	0.073	0.315	-0.044	0.232	-0.254	0.149	0.035	0.003	0.239	0.089	-0.137	-0.012	-0.147	-0.229	0.044	-0.157	-0.237	0.134	-0.199	0.044	-0.021	-0.143	0.050	0.204	-0.181	-0.283	-0.112	-0.001	0.257
117	0.396	0.262	-0.167	-0.165	-0.057	0.183	-0.207	1.000	0.052	0.094	0.206	-0.139	0.198	0.141	-0.161	-0.181	-0.113	-0.109	-0.100	0.141	-0.101	-0.158	0.161	-0.198	0.159	-0.196	-0.191	-0.166	-0.250	0.084	0.277	-0.081	0.357	0.203	-0.235	0.200	0.016	-0.197	0.082	-0.058	-0.026	0.220	-0.068	-0.139	0.101	0.355	-0.052	-0.040	-0.116
124	0.104	-0.061	-0.051	-0.027	0.034	-0.134	-0.181	0.052	1.000	0.147	0.123	-0.141	0.037	0.002	0.059	-0.179	0.040	0.006	-0.059	-0.039	0.025	-0.052	-0.006	-0.018	0.183	-0.047	0.064	0.089	-0.070	-0.120	-0.071	0.056	0.004	0.097	0.076	-0.080	0.103	-0.051	0.104	0.038	0.118	-0.041	-0.012	-0.140	0.004	0.119	0.040	0.035	-0.122
125	0.054	0.022	0.011	-0.129	-0.003	0.015	-0.108	0.094	0.147	1.000	0.137	-0.181	0.024	-0.015	-0.126	-0.122	0.075	-0.023	-0.023	-0.067	-0.018	-0.139	0.079	-0.128	0.048	-0.125	-0.198	-0.095	-0.056	-0.070	0.065	0.009	0.012	0.106	-0.081	-0.096	0.239	-0.114	0.301	0.026	0.015	0.008	-0.042	0.031	0.012	0.122	-0.010	0.094	-0.180
129	0.323	0.006	-0.169	-0.154	0.044	-0.159	-0.186	0.206	0.123	0.137	1.000	-0.115	0.229	0.138	0.021	-0.204	0.040	-0.010	-0.155	-0.048	-0.044	-0.103	0.116	-0.076	0.175	-0.080	-0.080	0.018	-0.171	-0.053	0.083	-0.018	0.217	0.262	-0.024	0.132	0.050	-0.123	0.148	-0.107	0.049	0.200	0.021	-0.212	0.116	0.315	-0.037	-0.057	-0.302
13	0.125	-0.175	-0.013	0.343	-0.000	-0.145	0.140	-0.139	-0.141	-0.181	-0.115	1.000	-0.092	0.185	0.089	0.243	0.024	0.077	-0.098	0.175	0.054	0.155	-0.155	0.344	-0.184	0.003	-0.046	0.077	0.035	0.094	-0.088	0.045	-0.071	-0.178	0.026	0.041	-0.145	0.129	-0.207	-0.108	-0.048	0.248	-0.038	-0.003	0.077	-0.015	0.007	-0.114	0.040
133	0.347	0.034	-0.185	-0.043	0.052	-0.106	-0.188	0.198	0.037	0.024	0.229	-0.092	1.000	0.315	0.005	-0.182	0.042	-0.049	-0.142	0.066	-0.007	-0.091	0.010	0.054	0.216	-0.107	-0.072	0.034	-0.246	-0.052	0.104	-0.028	0.213	0.141	-0.053	0.116	0.052	-0.149	0.057	-0.071	-0.050	0.280	-0.009	-0.284	0.129	0.396	-0.068	-0.051	-0.056
14	0.546	0.110	-0.161	-0.088	-0.100	0.024	-0.083	0.141	0.002	-0.015	0.138	0.185	0.315	1.000	-0.122	-0.030	-0.041	-0.088	-0.177	0.115	-0.068	-0.251	0.095	-0.143	0.157	-0.172	-0.117	0.068	-0.200	0.147	0.217	-0.074	0.176	0.164	-0.207	0.417	-0.032	-0.121	0.080	-0.096	-0.196	0.624	-0.129	-0.164	0.388	0.422	-0.154	-0.081	0.037
15	-0.084	-0.285	-0.044	0.021	0.145	-0.222	0.008	-0.161	0.059	-0.126	0.021	0.089	0.005	-0.122	1.000	-0.095	0.065	0.172	-0.070	0.060	0.071	0.075	-0.145	0.095	0.103	0.232	0.194	0.403	0.088	-0.295	-0.309	0.129	-0.071	-0.002	0.415	-0.213	0.003	0.143	-0.083	0.035	0.236	-0.021	0.120	-0.112	-0.023	-0.018	0.207	-0.054	-0.082
16	-0.126	-0.081	0.131	0.380	0.034	0.040	0.286	-0.181	-0.179	-0.122	-0.204	0.243	-0.182	-0.030	-0.095	1.000	0.023	-0.042	0.079	0.194	0.048	0.324	-0.094	0.412	-0.299	0.127	-0.097	0.048	0.139	0.187	-0.117	-0.024	-0.004	-0.216	-0.094	-0.144	-0.178	0.168	-0.242	-0.036	-0.144	-0.032	-0.059	0.130	-0.191	-0.230	-0.129	-0.080	0.118
162	-0.098	-0.108	0.071	0.056	0.043	-0.069	0.001	-0.113	0.040	0.075	0.040	0.024	0.042	-0.041	0.065	0.023	1.000	0.107	-0.014	-0.108	0.164	0.079	-0.082	0.167	-0.078	-0.027	-0.011	0.002	0.069	-0.029	-0.182	0.080	-0.063	-0.054	0.043	-0.121	-0.037	0.094	-0.042	-0.069	0.040	-0.055	0.078	-0.050	-0.016	-0.048	0.040	-0.011	-0.083
17	-0.048	-0.146	0.008	0.002	0.144	-0.126	0.012	-0.109	0.006	-0.023	-0.010	0.077	-0.049	-0.088	0.172	-0.042	0.107	1.000	0.055	-0.118	0.099	-0.048	-0.116	0.087	-0.042	-0.080	0.044	0.090	0.019	-0.164	-0.193	0.507	-0.116	-0.066	0.192	-0.012	-0.035	0.079	0.024	0.162	0.189	-0.015	0.295	0.003	-0.091	-0.011	0.164	-0.033	-0.120
178	-0.217	0.115	0.195	0.020	-0.055	0.152	0.105	-0.100	-0.059	-0.023	-0.155	-0.098	-0.142	-0.177	-0.070	0.079	-0.014	0.055	1.000	-0.101	0.036	0.062	-0.013	0.077	-0.099	-0.076	-0.006	-0.116	0.110	0.015	-0.003	0.037	-0.171	-0.165	0.014	-0.059	-0.003	-0.006	-0.024	0.076	-0.007	-0.205	-0.022	0.256	-0.112	-0.203	-0.006	0.059	0.273
18	0.198	-0.097	-0.138	0.087	0.092	-0.031	0.034	0.141	-0.039	-0.067	-0.048	0.175	0.066	0.115	0.060	0.194	-0.108	-0.118	-0.101	1.000	0.017	0.065	-0.087	0.042	0.029	0.155	0.096	0.085	0.003	0.026	-0.037	-0.063	0.506	0.015	-0.001	0.010	0.030	0.050	-0.130	-0.060	-0.028	0.214	-0.056	-0.069	-0.081	0.128	-0.042	-0.145	-0.039
188	-0.061	-0.111	0.033	0.111	0.116	-0.060	0.073	-0.101	0.025	-0.018	-0.044	0.054	-0.007	-0.068	0.071	0.048	0.164	0.099	0.036	0.017	1.000	0.079	-0.077	0.191	-0.140	-0.023	0.029	0.077	0.063	-0.222	-0.170	0.097	-0.059	-0.105	0.090	-0.129	-0.136	0.049	-0.063	-0.007	0.092	-0.069	0.059	-0.022	-0.147	0.017	0.048	-0.009	-0.048
19	-0.129	-0.167	0.148	0.498	0.066	-0.050	0.315	-0.158	-0.052	-0.139	-0.103	0.155	-0.091	-0.251	0.075	0.324	0.079	-0.048	0.062	0.065	0.079	1.000	-0.122	0.568	-0.220	0.238	0.097	0.098	0.235	0.062	-0.216	-0.054	0.008	-0.136	0.090	-0.187	-0.212	0.159	-0.272	-0.057	0.005	-0.100	0.042	0.080	-0.221	-0.187	-0.034	-0.017	0.052
195	0.244	0.147	0.018	-0.213	-0.055	0.150	-0.044	0.161	-0.006	0.079	0.116	-0.155	0.010	0.095	-0.145	-0.094	-0.082	-0.116	-0.013	-0.087	-0.077	-0.122	1.000	-0.113	0.017	-0.165	-0.133	-0.085	-0.168	0.247	0.352	-0.106	-0.016	0.078	-0.122	0.074	0.080	-0.108	0.159	-0.027	-0.102	0.045	-0.080	-0.014	0.118	0.121	-0.174	0.041	-0.085
2	-0.091	-0.231	0.063	0.687	0.231	-0.129	0.232	-0.198	-0.018	-0.128	-0.076	0.344	0.054	-0.143	0.095	0.412	0.167	0.087	0.077	0.042	0.191	0.568	-0.113	1.000	-0.223	0.049	-0.046	0.160	0.070	-0.044	-0.270	0.105	-0.073	-0.245	0.049	-0.302	-0.126	0.148	-0.179	0.030	-0.051	-0.040	0.168	-0.003	-0.293	-0.111	-0.063	-0.031	-0.012
20	0.283	-0.053	-0.210	-0.187	-0.041	-0.216	-0.254	0.159	0.183	0.048	0.175	-0.184	0.216	0.157	0.103	-0.299	-0.078	-0.042	-0.099	0.029	-0.140	-0.220	0.017	-0.223	1.000	0.008	0.017	0.090	-0.175	-0.169	0.077	-0.038	0.189	0.312	-0.021	-0.016	0.350	-0.196	0.310	0.046	-0.003	0.206	-0.069	-0.261	0.243	0.347	-0.009	0.109	-0.045
21	-0.215	-0.171	0.028	0.138	0.077	-0.099	0.149	-0.196	-0.047	-0.125	-0.080	0.003	-0.107	-0.172	0.232	0.127	-0.027	-0.080	-0.076	0.155	-0.023	0.238	-0.165	0.049	0.008	1.000	0.368	0.249	0.239	-0.124	-0.232	-0.078	0.023	-0.011	0.299	-0.283	-0.149	0.127	-0.146	0.062	0.031	-0.169	-0.004	0.014	-0.117	-0.223	0.037	0.013	0.177
22	-0.138	-0.123	0.036	0.023	0.043	-0.142	0.035	-0.191	0.064	-0.198	-0.080	-0.046	-0.072	-0.117	0.194	-0.097	-0.011	0.044	-0.006	0.096	0.029	0.097	-0.133	-0.046	0.017	0.368	1.000	0.174	0.197	-0.149	-0.194	0.061	-0.043	-0.053	0.247	-0.064	-0.097	0.080	-0.133	-0.024	0.097	-0.128	-0.004	-0.006	0.008	-0.125	0.140	-0.027	0.107
23	0.043	-0.220	-0.087	0.177	0.117	-0.208	0.003	-0.166	0.089	-0.095	0.018	0.077	0.034	0.068	0.403	0.048	0.002	0.090	-0.116	0.085	0.077	0.098	-0.085	0.160	0.090	0.249	0.174	1.000	0.013	-0.256	-0.255	0.092	-0.030	-0.021	0.342	-0.222	-0.092	0.054	-0.082	-0.002	0.149	0.107	0.061	-0.172	-0.086	0.035	0.141	-0.108	-0.112
24	-0.297	-0.201	0.272	0.078	-0.050	0.035	0.239	-0.250	-0.070	-0.056	-0.171	0.035	-0.246	-0.200	0.088	0.139	0.069	0.019	0.110	0.003	0.063	0.235	-0.168	0.070	-0.175	0.239	0.197	0.013	1.000	0.048	-0.190	-0.013	-0.144	-0.119	0.100	-0.166	-0.171	0.302	-0.211	0.062	0.027	-0.199	0.063	0.252	-0.151	-0.352	0.025	0.042	0.214
25	0.211	0.193	0.083	-0.049	-0.169	0.227	0.089	0.084	-0.120	-0.070	-0.053	0.094	-0.052	0.147	-0.295	0.187	-0.029	-0.164	0.015	0.026	-0.222	0.062	0.247	-0.044	-0.169	-0.124	-0.149	-0.256	0.048	1.000	0.392	-0.212	0.005	-0.026	-0.243	0.228	-0.067	-0.040	-0.132	-0.100	-0.190	0.062	-0.159	0.152	0.050	-0.054	-0.161	0.070	0.134
26	0.329	0.360	-0.077	-0.187	-0.177	0.284	-0.137	0.277	-0.071	0.065	0.083	-0.088	0.104	0.217	-0.309	-0.117	-0.182	-0.193	-0.003	-0.037	-0.170	-0.216	0.352	-0.270	0.077	-0.232	-0.194	-0.255	-0.190	0.392	1.000	-0.184	0.092	0.140	-0.294	0.267	0.118	-0.199	0.177	-0.039	-0.157	0.129	-0.161	0.069	0.247	0.164	-0.173	-0.004	0.012
27	-0.026	-0.135	-0.047	0.039	0.140	-0.120	-0.012	-0.081	0.056	0.009	-0.018	0.045	-0.028	-0.074	0.129	-0.024	0.080	0.507	0.037	-0.063	0.097	-0.054	-0.106	0.105	-0.038	-0.078	0.061	0.092	-0.013	-0.212	-0.184	1.000	-0.101	-0.032	0.136	0.034	-0.018	0.038	-0.007	0.149	0.197	0.035	0.271	-0.030	-0.085	0.027	0.177	0.007	-0.147
28	0.432	0.009	-0.223	-0.050	0.023	-0.037	-0.147	0.357	0.004	0.012	0.217	-0.071	0.213	0.176	-0.071	-0.004	-0.063	-0.116	-0.171	0.506	-0.059	0.008	-0.016	-0.073	0.189	0.023	-0.043	-0.030	-0.144	0.005	0.092	-0.101	1.000	0.272	-0.115	0.229	0.132	-0.024	0.051	-0.098	-0.063	0.330	-0.084	-0.226	0.113	0.340	-0.120	-0.146	-0.125
29	0.336	0.012	-0.239	-0.316	-0.054	-0.064	-0.229	0.203	0.097	0.106	0.262	-0.178	0.141	0.164	-0.002	-0.216	-0.054	-0.066	-0.165	0.015	-0.105	-0.136	0.078	-0.245	0.312	-0.011	-0.053	-0.021	-0.119	-0.026	0.140	-0.032	0.272	1.000	-0.123	0.168	0.171	-0.070	0.276	0.032	0.066	0.225	-0.123	-0.264	0.266	0.305	0.050	0.074	-0.201
32	-0.118	-0.166	0.072	0.034	0.109	-0.161	0.044	-0.235	0.076	-0.081	-0.024	0.026	-0.053	-0.207	0.415	-0.094	0.043	0.192	0.014	-0.001	0.090	0.090	-0.122	0.049	-0.021	0.299	0.247	0.342	0.100	-0.243	-0.294	0.136	-0.115	-0.123	1.000	-0.140	-0.114	0.062	-0.075	0.037	0.231	-0.101	0.119	-0.035	-0.188	-0.098	0.198	-0.007	-0.102
33	0.442	0.189	-0.091	-0.244	-0.159	0.036	-0.157	0.200	-0.080	-0.096	0.132	0.041	0.116	0.417	-0.213	-0.144	-0.121	-0.012	-0.059	0.010	-0.129	-0.187	0.074	-0.302	-0.016	-0.283	-0.064	-0.222	-0.166	0.228	0.267	0.034	0.229	0.168	-0.140	1.000	-0.037	-0.111	0.027	-0.100	-0.075	0.431	-0.088	-0.071	0.346	0.265	0.000	-0.092	-0.002
35	0.109	0.009	-0.084	-0.159	-0.020	-0.088	-0.237	0.016	0.103	0.239	0.050	-0.145	0.052	-0.032	0.003	-0.178	-0.037	-0.035	-0.003	0.030	-0.136	-0.212	0.080	-0.126	0.350	-0.149	-0.097	-0.092	-0.171	-0.067	0.118	-0.018	0.132	0.171	-0.114	-0.037	1.000	-0.099	0.401	-0.032	-0.071	0.015	0.024	-0.080	0.153	0.187	-0.041	0.094	-0.105
36	-0.102	-0.169	0.096	0.168	0.087	-0.043	0.134	-0.197	-0.051	-0.114	-0.123	0.129	-0.149	-0.121	0.143	0.168	0.094	0.079	-0.006	0.050	0.049	0.159	-0.108	0.148	-0.196	0.127	0.080	0.054	0.302	-0.040	-0.199	0.038	-0.024	-0.070	0.062	-0.111	-0.099	1.000	-0.212	0.021	0.051	-0.081	0.077	0.047	-0.108	-0.186	0.074	-0.034	0.036
37	0.126	0.126	-0.097	-0.197	-0.020	-0.044	-0.199	0.082	0.104	0.301	0.148	-0.207	0.057	0.080	-0.083	-0.242	-0.042	0.024	-0.024	-0.130	-0.063	-0.272	0.159	-0.179	0.310	-0.146	-0.133	-0.082	-0.211	-0.132	0.177	-0.007	0.051	0.276	-0.075	0.027	0.401	-0.212	1.000	0.037	-0.058	0.061	0.038	-0.139	0.182	0.210	-0.011	0.074	-0.148
38	-0.105	-0.034	-0.039	0.078	0.049	-0.002	0.044	-0.058	0.038	0.026	-0.107	-0.108	-0.071	-0.096	0.035	-0.036	-0.069	0.162	0.076	-0.060	-0.007	-0.057	-0.027	0.030	0.046	0.062	-0.024	-0.002	0.062	-0.100	-0.039	0.149	-0.098	0.032	0.037	-0.100	-0.032	0.021	0.037	1.000	0.115	-0.068	0.050	0.075	-0.156	0.010	0.079	0.127	0.057
39	-0.057	-0.146	-0.034	-0.037	0.075	-0.092	-0.021	-0.026	0.118	0.015	0.049	-0.048	-0.050	-0.196	0.236	-0.144	0.040	0.189	-0.007	-0.028	0.092	0.005	-0.102	-0.051	-0.003	0.031	0.097	0.149	0.027	-0.190	-0.157	0.197	-0.063	0.066	0.231	-0.075	-0.071	0.051	-0.058	0.115	1.000	-0.021	0.046	0.014	-0.105	-0.004	0.351	-0.007	-0.102
4	0.665	-0.015	-0.232	-0.023	-0.071	-0.103	-0.143	0.220	-0.041	0.008	0.200	0.248	0.280	0.624	-0.021	-0.032	-0.055	-0.015	-0.205	0.214	-0.069	-0.100	0.045	-0.040	0.206	-0.169	-0.128	0.107	-0.199	0.062	0.129	0.035	0.330	0.225	-0.101	0.431	0.015	-0.081	0.061	-0.068	-0.021	1.000	-0.058	-0.222	0.204	0.530	-0.014	-0.118	-0.102
45	-0.058	-0.121	0.025	0.110	0.122	-0.074	0.050	-0.068	-0.012	-0.042	0.021	-0.038	-0.009	-0.129	0.120	-0.059	0.078	0.295	-0.022	-0.056	0.059	0.042	-0.080	0.168	-0.069	-0.004	-0.004	0.061	0.063	-0.159	-0.161	0.271	-0.084	-0.123	0.119	-0.088	0.024	0.077	0.038	0.050	0.046	-0.058	1.000	-0.058	-0.161	-0.055	0.008	-0.016	-0.119
48	-0.289	0.117	0.303	0.058	-0.070	0.273	0.204	-0.139	-0.140	0.031	-0.212	-0.003	-0.284	-0.164	-0.112	0.130	-0.050	0.003	0.256	-0.069	-0.022	0.080	-0.014	-0.003	-0.261	0.014	-0.006	-0.172	0.252	0.152	0.069	-0.030	-0.226	-0.264	-0.035	-0.071	-0.080	0.047	-0.139	0.075	0.014	-0.222	-0.058	1.000	-0.173	-0.306	0.034	0.094	0.284
50	0.343	0.152	-0.114	-0.321	-0.138	0.022	-0.181	0.101	0.004	0.012	0.116	0.077	0.129	0.388	-0.023	-0.191	-0.016	-0.091	-0.112	-0.081	-0.147	-0.221	0.118	-0.293	0.243	-0.117	0.008	-0.086	-0.151	0.050	0.247	-0.085	0.113	0.266	-0.188	0.346	0.153	-0.108	0.182	-0.156	-0.105	0.204	-0.161	-0.173	1.000	0.267	-0.088	-0.023	0.034
51	0.636	0.080	-0.280	-0.153	0.021	-0.080	-0.283	0.355	0.119	0.122	0.315	-0.015	0.396	0.422	-0.018	-0.230	-0.048	-0.011	-0.203	0.128	0.017	-0.187	0.121	-0.111	0.347	-0.223	-0.125	0.035	-0.352	-0.054	0.164	0.027	0.340	0.305	-0.098	0.265	0.187	-0.186	0.210	0.010	-0.004	0.530	-0.055	-0.306	0.267	1.000	0.007	-0.070	-0.254
52	-0.051	-0.119	-0.030	-0.047	0.074	-0.047	-0.112	-0.052	0.040	-0.010	-0.037	0.007	-0.068	-0.154	0.207	-0.129	0.040	0.164	-0.006	-0.042	0.048	-0.034	-0.174	-0.063	-0.009	0.037	0.140	0.141	0.025	-0.161	-0.173	0.177	-0.120	0.050	0.198	0.000	-0.041	0.074	-0.011	0.079	0.351	-0.014	0.008	0.034	-0.088	0.007	1.000	-0.017	-0.089
54	-0.066	-0.039	0.107	-0.058	-0.068	-0.016	-0.001	-0.040	0.035	0.094	-0.057	-0.114	-0.051	-0.081	-0.054	-0.080	-0.011	-0.033	0.059	-0.145	-0.009	-0.017	0.041	-0.031	0.109	0.013	-0.027	-0.108	0.042	0.070	-0.004	0.007	-0.146	0.074	-0.007	-0.092	0.094	-0.034	0.074	0.127	-0.007	-0.118	-0.016	0.094	-0.023	-0.070	-0.017	1.000	0.134
56	-0.239	0.085	0.144	0.062	-0.154	0.225	0.257	-0.116	-0.122	-0.180	-0.302	0.040	-0.056	0.037	-0.082	0.118	-0.083	-0.120	0.273	-0.039	-0.048	0.052	-0.085	-0.012	-0.045	0.177	0.107	-0.112	0.214	0.134	0.012	-0.147	-0.125	-0.201	-0.102	-0.002	-0.105	0.036	-0.148	0.057	-0.102	-0.102	-0.119	0.284	0.034	-0.254	-0.089	0.134	1.000
6	0.359	-0.110	-0.218	0.071	0.152	-0.312	-0.190	0.051	0.049	-0.060	0.215	0.164	0.249	0.409	0.155	-0.081	-0.011	0.176	-0.177	0.155	0.092	-0.199	-0.071	0.106	0.204	-0.195	-0.032	0.229	-0.280	-0.372	-0.148	0.227	0.191	0.106	0.036	0.217	0.082	-0.045	0.150	-0.027	0.032	0.549	0.063	-0.306	0.098	0.420	0.063	-0.151	-0.264
61	0.495	0.108	-0.208	-0.086	0.025	-0.026	-0.209	0.206	0.070	0.026	0.241	-0.124	0.529	0.482	0.045	-0.211	0.008	-0.041	-0.175	0.068	-0.014	-0.108	0.102	-0.060	0.252	-0.099	0.004	0.107	-0.254	-0.004	0.181	-0.051	0.243	0.166	-0.053	0.230	0.057	-0.169	0.113	-0.080	-0.039	0.406	-0.033	-0.275	0.233	0.482	-0.079	-0.126	-0.101
67	-0.011	0.209	0.225	0.077	-0.113	0.364	0.250	-0.002	-0.131	-0.105	-0.219	0.115	-0.245	-0.033	-0.189	0.275	-0.112	-0.081	0.154	-0.062	-0.039	0.241	0.206	0.079	-0.380	0.010	-0.081	-0.168	0.112	0.410	0.260	-0.066	-0.095	-0.094	-0.075	0.145	-0.151	0.066	-0.268	-0.013	-0.105	-0.026	-0.054	0.285	-0.071	-0.200	-0.077	-0.008	0.183
68	0.109	0.173	0.033	-0.092	-0.120	0.155	-0.044	0.094	-0.017	0.030	-0.046	-0.006	0.049	0.222	-0.144	-0.048	-0.033	-0.046	-0.006	-0.015	0.001	-0.102	0.038	-0.131	-0.060	-0.204	-0.174	-0.089	-0.069	0.111	0.086	-0.021	0.011	0.082	-0.105	0.253	-0.039	-0.032	0.023	-0.001	-0.049	0.111	-0.082	0.075	0.099	0.062	0.014	-0.012	0.015
7	-0.248	0.200	0.276	0.248	-0.131	0.322	0.360	-0.144	-0.153	-0.079	-0.283	0.171	-0.282	-0.124	-0.138	0.287	-0.037	-0.105	0.221	-0.027	-0.034	0.259	0.024	0.100	-0.327	0.081	0.047	-0.216	0.274	0.388	0.166	-0.125	-0.208	-0.244	-0.106	0.008	-0.114	0.114	-0.197	-0.016	-0.128	-0.217	-0.058	0.427	-0.119	-0.404	-0.084	0.038	0.415
71	0.224	0.164	-0.144	-0.136	-0.083	0.026	-0.058	0.228	-0.005	0.025	0.106	0.008	0.225	0.371	-0.112	-0.078	-0.064	-0.136	-0.130	0.017	-0.110	-0.230	0.154	-0.232	0.104	-0.132	-0.169	-0.009	-0.177	0.073	0.212	-0.100	0.095	0.145	-0.174	0.259	0.093	-0.155	0.113	-0.074	-0.079	0.264	-0.108	-0.085	0.320	0.212	-0.127	0.007	0.082
74	-0.080	0.020	0.142	0.013	-0.032	0.102	-0.006	-0.055	0.107	0.181	-0.067	-0.119	-0.055	-0.120	-0.041	-0.026	0.098	0.030	0.081	-0.061	-0.011	-0.046	-0.054	0.040	-0.108	-0.018	-0.069	-0.082	0.079	0.090	-0.016	-0.001	-0.092	-0.107	0.031	-0.140	0.020	-0.009	0.010	0.112	0.033	-0.122	0.000	0.171	-0.130	-0.053	0.037	0.047	0.041
75	-0.260	0.144	0.273	-0.015	-0.069	0.245	0.092	-0.082	-0.126	-0.038	-0.140	-0.044	-0.165	-0.211	-0.108	0.023	-0.061	-0.062	0.257	-0.163	0.001	0.024	0.026	0.024	-0.119	-0.043	0.022	-0.223	0.254	0.123	0.051	-0.076	-0.224	-0.140	-0.073	-0.072	-0.006	-0.008	0.008	0.049	-0.032	-0.291	-0.015	0.465	-0.042	-0.212	0.019	0.151	0.276
76	-0.123	-0.185	0.039	0.232	0.046	-0.059	0.087	-0.104	0.005	-0.063	-0.062	0.070	-0.000	-0.121	0.121	0.064	0.001	0.019	0.025	0.068	0.061	0.183	-0.173	0.155	-0.072	0.356	0.313	0.215	0.181	-0.151	-0.185	0.016	-0.050	-0.148	0.213	-0.167	-0.160	0.023	-0.187	-0.011	0.023	-0.141	0.046	-0.010	-0.153	-0.117	0.058	-0.021	0.139
8	-0.275	0.116	0.123	0.140	-0.056	0.158	0.250	-0.184	-0.230	-0.115	-0.235	0.213	-0.273	-0.092	-0.030	0.329	-0.056	-0.043	0.165	-0.025	-0.002	0.250	-0.052	0.056	-0.262	0.230	0.093	-0.167	0.167	0.123	0.031	-0.093	-0.155	-0.169	-0.044	-0.005	-0.081	0.141	-0.152	-0.058	-0.160	-0.179	-0.046	0.326	-0.025	-0.281	-0.074	0.004	0.266
82	0.573	0.118	-0.253	-0.195	-0.018	-0.098	-0.300	0.320	0.086	0.112	0.404	-0.061	0.281	0.338	-0.040	-0.145	-0.011	-0.081	-0.239	0.100	-0.063	-0.166	0.229	-0.151	0.285	-0.148	-0.113	0.017	-0.310	-0.018	0.254	-0.037	0.385	0.390	-0.079	0.287	0.161	-0.151	0.224	-0.076	-0.001	0.430	-0.050	-0.323	0.277	0.529	0.001	0.002	-0.293
9	-0.196	0.215	0.180	0.069	-0.148	0.404	0.316	-0.070	-0.136	-0.123	-0.269	0.036	-0.188	0.009	-0.198	0.272	-0.063	-0.116	0.268	-0.051	-0.081	0.107	0.053	-0.023	-0.190	0.042	-0.013	-0.205	0.212	0.357	0.219	-0.127	-0.214	-0.193	-0.145	0.041	-0.133	0.071	-0.228	0.045	-0.044	-0.167	-0.165	0.417	0.039	-0.243	-0.041	0.058	0.473
90	0.036	-0.049	-0.033	0.016	0.069	-0.134	-0.137	-0.030	0.177	0.138	0.070	-0.135	0.065	-0.057	0.030	-0.142	0.096	0.053	-0.059	-0.136	0.052	0.054	-0.005	0.057	0.102	-0.115	-0.014	0.036	-0.091	-0.149	-0.085	0.055	-0.065	-0.033	-0.022	-0.138	0.201	0.000	0.213	-0.033	-0.006	-0.060	0.122	-0.079	-0.055	0.054	-0.028	0.052	-0.152
97	-0.005	-0.009	0.004	0.036	-0.008	-0.048	0.003	-0.015	0.030	0.072	-0.040	-0.065	0.061	0.017	-0.011	-0.000	0.040	0.032	-0.011	-0.092	-0.057	-0.035	-0.003	0.038	0.074	0.000	0.002	-0.043	-0.060	0.019	-0.019	0.044	-0.076	-0.005	-0.072	-0.058	0.082	0.046	0.103	0.018	-0.018	-0.020	0.019	-0.031	0.039	0.035	-0.075	0.065	0.050
99	-0.173	0.105	0.157	0.097	-0.018	-0.006	0.130	-0.080	-0.035	0.002	-0.141	0.043	-0.133	-0.155	-0.101	0.241	0.115	-0.033	0.097	-0.001	0.001	0.159	-0.032	0.111	-0.095	0.042	0.009	-0.133	0.048	0.092	-0.077	-0.052	-0.021	-0.188	-0.041	-0.148	0.030	0.074	0.023	-0.056	-0.056	-0.098	-0.021	0.129	-0.163	-0.138	-0.021	-0.012	0.081
[truncated: 15 more columns]
