# Supplementary material for: Inferring Correlation Networks from Genomic Survey Data
Source: PLoS Comput Biol. 2012 Sep 20;8(9):e1002687. doi: 10.1371/journal.pcbi.1002687 (PMC3447976; doi:10.1371/journal.pcbi.1002687)
Supplement: Dataset S1 — Correlation values for all HMP body sites inferred using both Pearson and SparCC from real and shuffled data. (ZIP) [file pcbi.1002687.s001.zip › Hard palate_sparse_pairs_shuffled.csv]

Weight	From_OTU	To_OTU	From_lineage	To_lineage	From_lineage_short	To_lineage_short
0.22	6	33	Root(100);Bacteria(100);"Firmicutes"(100);"Bacilli"(100);"Lactobacillales"(100);Streptococcaceae(100);Streptococcus(100);	Root(100);Bacteria(100);"Firmicutes"(100);"Clostridia"(100);Clostridiales(100);"Lachnospiraceae"(100);Oribacterium(85);	Streptococcaceae(100);Streptococcus(100);	"Lachnospiraceae"(100);Oribacterium(85);
-0.21	26	7	Root(100);Bacteria(100);"Bacteroidetes"(100);"Bacteroidia"(100);"Bacteroidales"(100);"Prevotellaceae"(100);Prevotella(100);	Root(100);Bacteria(100);"Bacteroidetes"(100);"Bacteroidia"(100);"Bacteroidales"(100);"Porphyromonadaceae"(100);Porphyromonas(100);	"Prevotellaceae"(100);Prevotella(100);	"Porphyromonadaceae"(100);Porphyromonas(100);
0.21	21	13	Root(100);Bacteria(100);"Proteobacteria"(100);Betaproteobacteria(100);Neisseriales(100);Neisseriaceae(100);Neisseria(69);	Root(100);Bacteria(100);"Firmicutes"(100);"Bacilli"(100);"Lactobacillales"(100);unclassified(98);unclassified(98);	Neisseriaceae(100);Neisseria(69);	"Bacilli"(100);"Lactobacillales"(100);
0.21	25	9	Root(100);Bacteria(100);"Bacteroidetes"(97);"Bacteroidia"(59);"Bacteroidales"(59);unclassified(59);unclassified(59);	Root(100);Bacteria(100);"Fusobacteria"(100);"Fusobacteria"(100);"Fusobacteriales"(100);"Fusobacteriaceae"(100);Fusobacterium(100);	"Bacteroidia"(59);"Bacteroidales"(59);	"Fusobacteriaceae"(100);Fusobacterium(100);
0.19	20	37	Root(100);Bacteria(100);"Fusobacteria"(100);"Fusobacteria"(100);"Fusobacteriales"(100);"Leptotrichiaceae"(100);Leptotrichia(100);	Root(100);Bacteria(100);"Firmicutes"(100);"Clostridia"(100);Clostridiales(100);"Lachnospiraceae"(100);unclassified(100);	"Leptotrichiaceae"(100);Leptotrichia(100);	Clostridiales(100);"Lachnospiraceae"(100);
-0.19	178	33	Root(100);Bacteria(100);"Firmicutes"(100);"Clostridia"(100);Clostridiales(100);unclassified(100);unclassified(100);	Root(100);Bacteria(100);"Firmicutes"(100);"Clostridia"(100);Clostridiales(100);"Lachnospiraceae"(100);Oribacterium(85);	"Clostridia"(100);Clostridiales(100);	"Lachnospiraceae"(100);Oribacterium(85);
0.19	109	10	Root(100);Bacteria(100);"Firmicutes"(93);"Clostridia"(93);Clostridiales(93);unclassified(93);unclassified(93);	Root(100);Bacteria(100);"Bacteroidetes"(100);"Bacteroidia"(100);"Bacteroidales"(100);"Prevotellaceae"(100);Prevotella(100);	"Clostridia"(93);Clostridiales(93);	"Prevotellaceae"(100);Prevotella(100);
-0.19	9	37	Root(100);Bacteria(100);"Fusobacteria"(100);"Fusobacteria"(100);"Fusobacteriales"(100);"Fusobacteriaceae"(100);Fusobacterium(100);	Root(100);Bacteria(100);"Firmicutes"(100);"Clostridia"(100);Clostridiales(100);"Lachnospiraceae"(100);unclassified(100);	"Fusobacteriaceae"(100);Fusobacterium(100);	Clostridiales(100);"Lachnospiraceae"(100);
-0.18	2	16	Root(100);Bacteria(100);"Firmicutes"(100);"Bacilli"(100);"Lactobacillales"(100);Streptococcaceae(100);Streptococcus(100);	Root(100);Bacteria(100);"Proteobacteria"(100);Gammaproteobacteria(100);Pasteurellales(100);Pasteurellaceae(100);unclassified(100);	Streptococcaceae(100);Streptococcus(100);	Pasteurellales(100);Pasteurellaceae(100);
-0.18	45	8	Root(100);Bacteria(100);"Bacteroidetes"(100);"Bacteroidia"(100);"Bacteroidales"(100);Bacteroidaceae(100);Bacteroides(100);	Root(100);Bacteria(100);"Proteobacteria"(100);Betaproteobacteria(100);Neisseriales(100);Neisseriaceae(100);Neisseria(95);	Bacteroidaceae(100);Bacteroides(100);	Neisseriaceae(100);Neisseria(95);
-0.18	24	37	Root(100);Bacteria(100);"Bacteroidetes"(100);Flavobacteria(100);"Flavobacteriales"(100);Flavobacteriaceae(100);Capnocytophaga(100);	Root(100);Bacteria(100);"Firmicutes"(100);"Clostridia"(100);Clostridiales(100);"Lachnospiraceae"(100);unclassified(100);	Flavobacteriaceae(100);Capnocytophaga(100);	Clostridiales(100);"Lachnospiraceae"(100);
-0.18	2	33	Root(100);Bacteria(100);"Firmicutes"(100);"Bacilli"(100);"Lactobacillales"(100);Streptococcaceae(100);Streptococcus(100);	Root(100);Bacteria(100);"Firmicutes"(100);"Clostridia"(100);Clostridiales(100);"Lachnospiraceae"(100);Oribacterium(85);	Streptococcaceae(100);Streptococcus(100);	"Lachnospiraceae"(100);Oribacterium(85);
0.18	50	68	Root(100);Bacteria(100);"Firmicutes"(100);"Clostridia"(100);Clostridiales(100);"Lachnospiraceae"(100);unclassified(100);	Root(100);Bacteria(100);"Firmicutes"(100);"Clostridia"(100);Clostridiales(100);"Lachnospiraceae"(100);Catonella(100);	Clostridiales(100);"Lachnospiraceae"(100);	"Lachnospiraceae"(100);Catonella(100);
0.17	124	10	Root(100);Bacteria(100);"Bacteroidetes"(100);"Bacteroidia"(100);"Bacteroidales"(100);"Prevotellaceae"(100);Prevotella(100);	Root(100);Bacteria(100);"Bacteroidetes"(100);"Bacteroidia"(100);"Bacteroidales"(100);"Prevotellaceae"(100);Prevotella(100);	"Prevotellaceae"(100);Prevotella(100);	"Prevotellaceae"(100);Prevotella(100);
-0.17	25	16	Root(100);Bacteria(100);"Bacteroidetes"(97);"Bacteroidia"(59);"Bacteroidales"(59);unclassified(59);unclassified(59);	Root(100);Bacteria(100);"Proteobacteria"(100);Gammaproteobacteria(100);Pasteurellales(100);Pasteurellaceae(100);unclassified(100);	"Bacteroidia"(59);"Bacteroidales"(59);	Pasteurellales(100);Pasteurellaceae(100);
-0.17	82	22	Root(100);Bacteria(100);"Bacteroidetes"(100);"Bacteroidia"(100);"Bacteroidales"(100);"Prevotellaceae"(100);Prevotella(100);	Root(100);Bacteria(100);"Proteobacteria"(100);Betaproteobacteria(100);Burkholderiales(100);unclassified(97);unclassified(97);	"Prevotellaceae"(100);Prevotella(100);	Betaproteobacteria(100);Burkholderiales(100);
0.17	24	35	Root(100);Bacteria(100);"Bacteroidetes"(100);Flavobacteria(100);"Flavobacteriales"(100);Flavobacteriaceae(100);Capnocytophaga(100);	Root(100);Bacteria(100);"Fusobacteria"(100);"Fusobacteria"(100);"Fusobacteriales"(100);"Leptotrichiaceae"(100);Leptotrichia(100);	Flavobacteriaceae(100);Capnocytophaga(100);	"Leptotrichiaceae"(100);Leptotrichia(100);
-0.16	50	35	Root(100);Bacteria(100);"Firmicutes"(100);"Clostridia"(100);Clostridiales(100);"Lachnospiraceae"(100);unclassified(100);	Root(100);Bacteria(100);"Fusobacteria"(100);"Fusobacteria"(100);"Fusobacteriales"(100);"Leptotrichiaceae"(100);Leptotrichia(100);	Clostridiales(100);"Lachnospiraceae"(100);	"Leptotrichiaceae"(100);Leptotrichia(100);
-0.16	133	10	Root(100);Bacteria(100);"Actinobacteria"(100);Actinobacteria(100);Actinomycetales(100);Actinomycetaceae(100);Actinomyces(99);	Root(100);Bacteria(100);"Bacteroidetes"(100);"Bacteroidia"(100);"Bacteroidales"(100);"Prevotellaceae"(100);Prevotella(100);	Actinomycetaceae(100);Actinomyces(99);	"Prevotellaceae"(100);Prevotella(100);
-0.16	25	26	Root(100);Bacteria(100);"Bacteroidetes"(97);"Bacteroidia"(59);"Bacteroidales"(59);unclassified(59);unclassified(59);	Root(100);Bacteria(100);"Bacteroidetes"(100);"Bacteroidia"(100);"Bacteroidales"(100);"Prevotellaceae"(100);Prevotella(100);	"Bacteroidia"(59);"Bacteroidales"(59);	"Prevotellaceae"(100);Prevotella(100);
0.16	82	76	Root(100);Bacteria(100);"Bacteroidetes"(100);"Bacteroidia"(100);"Bacteroidales"(100);"Prevotellaceae"(100);Prevotella(100);	Root(100);Bacteria(100);"Firmicutes"(100);"Bacilli"(100);"Lactobacillales"(100);"Aerococcaceae"(100);unclassified(99);	"Prevotellaceae"(100);Prevotella(100);	"Lactobacillales"(100);"Aerococcaceae"(100);
0.16	50	25	Root(100);Bacteria(100);"Firmicutes"(100);"Clostridia"(100);Clostridiales(100);"Lachnospiraceae"(100);unclassified(100);	Root(100);Bacteria(100);"Bacteroidetes"(97);"Bacteroidia"(59);"Bacteroidales"(59);unclassified(59);unclassified(59);	Clostridiales(100);"Lachnospiraceae"(100);	"Bacteroidia"(59);"Bacteroidales"(59);
0.15	39	11	Root(100);Bacteria(100);"Bacteroidetes"(100);"Bacteroidia"(100);"Bacteroidales"(100);"Prevotellaceae"(100);Prevotella(100);	Root(100);Bacteria(100);"Firmicutes"(100);"Bacilli"(100);Bacillales(100);"Staphylococcaceae"(100);Gemella(100);	"Prevotellaceae"(100);Prevotella(100);	"Staphylococcaceae"(100);Gemella(100);
-0.15	18	67	Root(100);Bacteria(100);"Actinobacteria"(100);Actinobacteria(100);Actinomycetales(100);Micrococcaceae(100);unclassified(97);	Root(100);Bacteria(100);"Bacteroidetes"(100);"Bacteroidia"(100);"Bacteroidales"(100);"Prevotellaceae"(100);Prevotella(100);	Actinomycetales(100);Micrococcaceae(100);	"Prevotellaceae"(100);Prevotella(100);
-0.15	76	129	Root(100);Bacteria(100);"Firmicutes"(100);"Bacilli"(100);"Lactobacillales"(100);"Aerococcaceae"(100);unclassified(99);	Root(100);Bacteria(100);"Bacteroidetes"(100);"Bacteroidia"(100);"Bacteroidales"(100);"Prevotellaceae"(100);Prevotella(100);	"Lactobacillales"(100);"Aerococcaceae"(100);	"Prevotellaceae"(100);Prevotella(100);
0.15	23	2	Root(100);Bacteria(100);"Actinobacteria"(100);Actinobacteria(100);Actinomycetales(100);Actinomycetaceae(100);Actinomyces(100);	Root(100);Bacteria(100);"Firmicutes"(100);"Bacilli"(100);"Lactobacillales"(100);Streptococcaceae(100);Streptococcus(100);	Actinomycetaceae(100);Actinomyces(100);	Streptococcaceae(100);Streptococcus(100);
0.15	4	13	Root(100);Bacteria(100);"Firmicutes"(100);"Clostridia"(100);Clostridiales(100);Veillonellaceae(100);Veillonella(95);	Root(100);Bacteria(100);"Firmicutes"(100);"Bacilli"(100);"Lactobacillales"(100);unclassified(98);unclassified(98);	Veillonellaceae(100);Veillonella(95);	"Bacilli"(100);"Lactobacillales"(100);
0.15	8	75	Root(100);Bacteria(100);"Proteobacteria"(100);Betaproteobacteria(100);Neisseriales(100);Neisseriaceae(100);Neisseria(95);	Root(100);Bacteria(100);"Bacteroidetes"(100);"Bacteroidia"(100);"Bacteroidales"(100);"Prevotellaceae"(100);Prevotella(100);	Neisseriaceae(100);Neisseria(95);	"Prevotellaceae"(100);Prevotella(100);
-0.15	2	6	Root(100);Bacteria(100);"Firmicutes"(100);"Bacilli"(100);"Lactobacillales"(100);Streptococcaceae(100);Streptococcus(100);	Root(100);Bacteria(100);"Firmicutes"(100);"Bacilli"(100);"Lactobacillales"(100);Streptococcaceae(100);Streptococcus(100);	Streptococcaceae(100);Streptococcus(100);	Streptococcaceae(100);Streptococcus(100);
0.15	14	74	Root(100);Bacteria(100);"Actinobacteria"(100);Actinobacteria(100);Actinomycetales(100);Actinomycetaceae(100);Actinomyces(100);	Root(100);Bacteria(100);"Bacteroidetes"(100);"Bacteroidia"(100);"Bacteroidales"(100);"Prevotellaceae"(100);Prevotella(100);	Actinomycetaceae(100);Actinomyces(100);	"Prevotellaceae"(100);Prevotella(100);
0.14	50	82	Root(100);Bacteria(100);"Firmicutes"(100);"Clostridia"(100);Clostridiales(100);"Lachnospiraceae"(100);unclassified(100);	Root(100);Bacteria(100);"Bacteroidetes"(100);"Bacteroidia"(100);"Bacteroidales"(100);"Prevotellaceae"(100);Prevotella(100);	Clostridiales(100);"Lachnospiraceae"(100);	"Prevotellaceae"(100);Prevotella(100);
-0.14	10	67	Root(100);Bacteria(100);"Bacteroidetes"(100);"Bacteroidia"(100);"Bacteroidales"(100);"Prevotellaceae"(100);Prevotella(100);	Root(100);Bacteria(100);"Bacteroidetes"(100);"Bacteroidia"(100);"Bacteroidales"(100);"Prevotellaceae"(100);Prevotella(100);	"Prevotellaceae"(100);Prevotella(100);	"Prevotellaceae"(100);Prevotella(100);
0.14	51	7	Root(100);Bacteria(100);"Actinobacteria"(100);Actinobacteria(100);Coriobacteriales(100);Coriobacteriaceae(100);Atopobium(100);	Root(100);Bacteria(100);"Bacteroidetes"(100);"Bacteroidia"(100);"Bacteroidales"(100);"Porphyromonadaceae"(100);Porphyromonas(100);	Coriobacteriaceae(100);Atopobium(100);	"Porphyromonadaceae"(100);Porphyromonas(100);
-0.14	11	19	Root(100);Bacteria(100);"Firmicutes"(100);"Bacilli"(100);Bacillales(100);"Staphylococcaceae"(100);Gemella(100);	Root(100);Bacteria(100);"Proteobacteria"(100);Gammaproteobacteria(100);Pasteurellales(100);Pasteurellaceae(100);unclassified(100);	"Staphylococcaceae"(100);Gemella(100);	Pasteurellales(100);Pasteurellaceae(100);
0.14	13	22	Root(100);Bacteria(100);"Firmicutes"(100);"Bacilli"(100);"Lactobacillales"(100);unclassified(98);unclassified(98);	Root(100);Bacteria(100);"Proteobacteria"(100);Betaproteobacteria(100);Burkholderiales(100);unclassified(97);unclassified(97);	"Bacilli"(100);"Lactobacillales"(100);	Betaproteobacteria(100);Burkholderiales(100);
-0.14	26	8	Root(100);Bacteria(100);"Bacteroidetes"(100);"Bacteroidia"(100);"Bacteroidales"(100);"Prevotellaceae"(100);Prevotella(100);	Root(100);Bacteria(100);"Proteobacteria"(100);Betaproteobacteria(100);Neisseriales(100);Neisseriaceae(100);Neisseria(95);	"Prevotellaceae"(100);Prevotella(100);	Neisseriaceae(100);Neisseria(95);
0.14	28	2	Root(100);Bacteria(100);"Proteobacteria"(100);Epsilonproteobacteria(100);Campylobacterales(100);Campylobacteraceae(100);Campylobacter(100);	Root(100);Bacteria(100);"Firmicutes"(100);"Bacilli"(100);"Lactobacillales"(100);Streptococcaceae(100);Streptococcus(100);	Campylobacteraceae(100);Campylobacter(100);	Streptococcaceae(100);Streptococcus(100);
-0.14	51	14	Root(100);Bacteria(100);"Actinobacteria"(100);Actinobacteria(100);Coriobacteriales(100);Coriobacteriaceae(100);Atopobium(100);	Root(100);Bacteria(100);"Actinobacteria"(100);Actinobacteria(100);Actinomycetales(100);Actinomycetaceae(100);Actinomyces(100);	Coriobacteriaceae(100);Atopobium(100);	Actinomycetaceae(100);Actinomyces(100);
0.14	18	19	Root(100);Bacteria(100);"Actinobacteria"(100);Actinobacteria(100);Actinomycetales(100);Micrococcaceae(100);unclassified(97);	Root(100);Bacteria(100);"Proteobacteria"(100);Gammaproteobacteria(100);Pasteurellales(100);Pasteurellaceae(100);unclassified(100);	Actinomycetales(100);Micrococcaceae(100);	Pasteurellales(100);Pasteurellaceae(100);
-0.14	7	68	Root(100);Bacteria(100);"Bacteroidetes"(100);"Bacteroidia"(100);"Bacteroidales"(100);"Porphyromonadaceae"(100);Porphyromonas(100);	Root(100);Bacteria(100);"Firmicutes"(100);"Clostridia"(100);Clostridiales(100);"Lachnospiraceae"(100);Catonella(100);	"Porphyromonadaceae"(100);Porphyromonas(100);	"Lachnospiraceae"(100);Catonella(100);
-0.14	117	21	Root(100);Bacteria(100);"Firmicutes"(100);"Clostridia"(100);Clostridiales(100);Incertae_Sedis_XIII(100);Mogibacterium(100);	Root(100);Bacteria(100);"Proteobacteria"(100);Betaproteobacteria(100);Neisseriales(100);Neisseriaceae(100);Neisseria(69);	Incertae_Sedis_XIII(100);Mogibacterium(100);	Neisseriaceae(100);Neisseria(69);
-0.14	133	14	Root(100);Bacteria(100);"Actinobacteria"(100);Actinobacteria(100);Actinomycetales(100);Actinomycetaceae(100);Actinomyces(99);	Root(100);Bacteria(100);"Actinobacteria"(100);Actinobacteria(100);Actinomycetales(100);Actinomycetaceae(100);Actinomyces(100);	Actinomycetaceae(100);Actinomyces(99);	Actinomycetaceae(100);Actinomyces(100);
-0.14	25	162	Root(100);Bacteria(100);"Bacteroidetes"(97);"Bacteroidia"(59);"Bacteroidales"(59);unclassified(59);unclassified(59);	Root(100);Bacteria(100);"Proteobacteria"(100);Gammaproteobacteria(100);Pseudomonadales(100);Moraxellaceae(100);Enhydrobacter(100);	"Bacteroidia"(59);"Bacteroidales"(59);	Moraxellaceae(100);Enhydrobacter(100);
0.14	25	37	Root(100);Bacteria(100);"Bacteroidetes"(97);"Bacteroidia"(59);"Bacteroidales"(59);unclassified(59);unclassified(59);	Root(100);Bacteria(100);"Firmicutes"(100);"Clostridia"(100);Clostridiales(100);"Lachnospiraceae"(100);unclassified(100);	"Bacteroidia"(59);"Bacteroidales"(59);	Clostridiales(100);"Lachnospiraceae"(100);
0.14	22	14	Root(100);Bacteria(100);"Proteobacteria"(100);Betaproteobacteria(100);Burkholderiales(100);unclassified(97);unclassified(97);	Root(100);Bacteria(100);"Actinobacteria"(100);Actinobacteria(100);Actinomycetales(100);Actinomycetaceae(100);Actinomyces(100);	Betaproteobacteria(100);Burkholderiales(100);	Actinomycetaceae(100);Actinomyces(100);
0.13	117	7	Root(100);Bacteria(100);"Firmicutes"(100);"Clostridia"(100);Clostridiales(100);Incertae_Sedis_XIII(100);Mogibacterium(100);	Root(100);Bacteria(100);"Bacteroidetes"(100);"Bacteroidia"(100);"Bacteroidales"(100);"Porphyromonadaceae"(100);Porphyromonas(100);	Incertae_Sedis_XIII(100);Mogibacterium(100);	"Porphyromonadaceae"(100);Porphyromonas(100);
0.13	29	68	Root(100);Bacteria(100);"Firmicutes"(100);"Clostridia"(100);Clostridiales(100);Veillonellaceae(100);Selenomonas(95);	Root(100);Bacteria(100);"Firmicutes"(100);"Clostridia"(100);Clostridiales(100);"Lachnospiraceae"(100);Catonella(100);	Veillonellaceae(100);Selenomonas(95);	"Lachnospiraceae"(100);Catonella(100);
-0.13	38	16	Root(100);Bacteria(100);"Bacteroidetes"(100);"Bacteroidia"(100);"Bacteroidales"(100);"Porphyromonadaceae"(100);Parabacteroides(69);	Root(100);Bacteria(100);"Proteobacteria"(100);Gammaproteobacteria(100);Pasteurellales(100);Pasteurellaceae(100);unclassified(100);	"Porphyromonadaceae"(100);Parabacteroides(69);	Pasteurellales(100);Pasteurellaceae(100);
0.13	11	13	Root(100);Bacteria(100);"Firmicutes"(100);"Bacilli"(100);Bacillales(100);"Staphylococcaceae"(100);Gemella(100);	Root(100);Bacteria(100);"Firmicutes"(100);"Bacilli"(100);"Lactobacillales"(100);unclassified(98);unclassified(98);	"Staphylococcaceae"(100);Gemella(100);	"Bacilli"(100);"Lactobacillales"(100);
0.13	17	11	Root(100);Bacteria(100);"Bacteroidetes"(100);"Bacteroidia"(100);"Bacteroidales"(100);Bacteroidaceae(100);Bacteroides(100);	Root(100);Bacteria(100);"Firmicutes"(100);"Bacilli"(100);Bacillales(100);"Staphylococcaceae"(100);Gemella(100);	Bacteroidaceae(100);Bacteroides(100);	"Staphylococcaceae"(100);Gemella(100);
0.13	2	75	Root(100);Bacteria(100);"Firmicutes"(100);"Bacilli"(100);"Lactobacillales"(100);Streptococcaceae(100);Streptococcus(100);	Root(100);Bacteria(100);"Bacteroidetes"(100);"Bacteroidia"(100);"Bacteroidales"(100);"Prevotellaceae"(100);Prevotella(100);	Streptococcaceae(100);Streptococcus(100);	"Prevotellaceae"(100);Prevotella(100);
0.13	105	38	Root(100);Bacteria(100);"Firmicutes"(100);"Clostridia"(100);Clostridiales(100);unclassified(100);unclassified(100);	Root(100);Bacteria(100);"Bacteroidetes"(100);"Bacteroidia"(100);"Bacteroidales"(100);"Porphyromonadaceae"(100);Parabacteroides(69);	"Clostridia"(100);Clostridiales(100);	"Porphyromonadaceae"(100);Parabacteroides(69);
-0.13	28	14	Root(100);Bacteria(100);"Proteobacteria"(100);Epsilonproteobacteria(100);Campylobacterales(100);Campylobacteraceae(100);Campylobacter(100);	Root(100);Bacteria(100);"Actinobacteria"(100);Actinobacteria(100);Actinomycetales(100);Actinomycetaceae(100);Actinomyces(100);	Campylobacteraceae(100);Campylobacter(100);	Actinomycetaceae(100);Actinomyces(100);
0.13	82	99	Root(100);Bacteria(100);"Bacteroidetes"(100);"Bacteroidia"(100);"Bacteroidales"(100);"Prevotellaceae"(100);Prevotella(100);	Root(100);Bacteria(100);"Proteobacteria"(100);Betaproteobacteria(100);Neisseriales(100);Neisseriaceae(100);unclassified(79);	"Prevotellaceae"(100);Prevotella(100);	Neisseriales(100);Neisseriaceae(100);
-0.13	20	16	Root(100);Bacteria(100);"Fusobacteria"(100);"Fusobacteria"(100);"Fusobacteriales"(100);"Leptotrichiaceae"(100);Leptotrichia(100);	Root(100);Bacteria(100);"Proteobacteria"(100);Gammaproteobacteria(100);Pasteurellales(100);Pasteurellaceae(100);unclassified(100);	"Leptotrichiaceae"(100);Leptotrichia(100);	Pasteurellales(100);Pasteurellaceae(100);
-0.13	113	22	Root(100);Bacteria(100);"Bacteroidetes"(100);Flavobacteria(100);"Flavobacteriales"(100);Flavobacteriaceae(100);unclassified(100);	Root(100);Bacteria(100);"Proteobacteria"(100);Betaproteobacteria(100);Burkholderiales(100);unclassified(97);unclassified(97);	"Flavobacteriales"(100);Flavobacteriaceae(100);	Betaproteobacteria(100);Burkholderiales(100);
0.13	133	26	Root(100);Bacteria(100);"Actinobacteria"(100);Actinobacteria(100);Actinomycetales(100);Actinomycetaceae(100);Actinomyces(99);	Root(100);Bacteria(100);"Bacteroidetes"(100);"Bacteroidia"(100);"Bacteroidales"(100);"Prevotellaceae"(100);Prevotella(100);	Actinomycetaceae(100);Actinomyces(99);	"Prevotellaceae"(100);Prevotella(100);
0.13	129	15	Root(100);Bacteria(100);"Bacteroidetes"(100);"Bacteroidia"(100);"Bacteroidales"(100);"Prevotellaceae"(100);Prevotella(100);	Root(100);Bacteria(100);"Actinobacteria"(100);Actinobacteria(100);Actinomycetales(100);Corynebacteriaceae(93);Corynebacterium(93);	"Prevotellaceae"(100);Prevotella(100);	Corynebacteriaceae(93);Corynebacterium(93);
-0.13	51	133	Root(100);Bacteria(100);"Actinobacteria"(100);Actinobacteria(100);Coriobacteriales(100);Coriobacteriaceae(100);Atopobium(100);	Root(100);Bacteria(100);"Actinobacteria"(100);Actinobacteria(100);Actinomycetales(100);Actinomycetaceae(100);Actinomyces(99);	Coriobacteriaceae(100);Atopobium(100);	Actinomycetaceae(100);Actinomyces(99);
0.12	51	36	Root(100);Bacteria(100);"Actinobacteria"(100);Actinobacteria(100);Coriobacteriales(100);Coriobacteriaceae(100);Atopobium(100);	Root(100);Bacteria(100);"Bacteroidetes"(100);Flavobacteria(100);"Flavobacteriales"(100);Flavobacteriaceae(100);Capnocytophaga(100);	Coriobacteriaceae(100);Atopobium(100);	Flavobacteriaceae(100);Capnocytophaga(100);
0.12	48	22	Root(100);Bacteria(100);"Firmicutes"(100);"Clostridia"(100);Clostridiales(100);Incertae_Sedis_XI(100);Parvimonas(100);	Root(100);Bacteria(100);"Proteobacteria"(100);Betaproteobacteria(100);Burkholderiales(100);unclassified(97);unclassified(97);	Incertae_Sedis_XI(100);Parvimonas(100);	Betaproteobacteria(100);Burkholderiales(100);
-0.12	75	74	Root(100);Bacteria(100);"Bacteroidetes"(100);"Bacteroidia"(100);"Bacteroidales"(100);"Prevotellaceae"(100);Prevotella(100);	Root(100);Bacteria(100);"Bacteroidetes"(100);"Bacteroidia"(100);"Bacteroidales"(100);"Prevotellaceae"(100);Prevotella(100);	"Prevotellaceae"(100);Prevotella(100);	"Prevotellaceae"(100);Prevotella(100);
-0.12	21	8	Root(100);Bacteria(100);"Proteobacteria"(100);Betaproteobacteria(100);Neisseriales(100);Neisseriaceae(100);Neisseria(69);	Root(100);Bacteria(100);"Proteobacteria"(100);Betaproteobacteria(100);Neisseriales(100);Neisseriaceae(100);Neisseria(95);	Neisseriaceae(100);Neisseria(69);	Neisseriaceae(100);Neisseria(95);
-0.12	24	33	Root(100);Bacteria(100);"Bacteroidetes"(100);Flavobacteria(100);"Flavobacteriales"(100);Flavobacteriaceae(100);Capnocytophaga(100);	Root(100);Bacteria(100);"Firmicutes"(100);"Clostridia"(100);Clostridiales(100);"Lachnospiraceae"(100);Oribacterium(85);	Flavobacteriaceae(100);Capnocytophaga(100);	"Lachnospiraceae"(100);Oribacterium(85);
-0.12	50	2	Root(100);Bacteria(100);"Firmicutes"(100);"Clostridia"(100);Clostridiales(100);"Lachnospiraceae"(100);unclassified(100);	Root(100);Bacteria(100);"Firmicutes"(100);"Bacilli"(100);"Lactobacillales"(100);Streptococcaceae(100);Streptococcus(100);	Clostridiales(100);"Lachnospiraceae"(100);	Streptococcaceae(100);Streptococcus(100);
0.12	4	71	Root(100);Bacteria(100);"Firmicutes"(100);"Clostridia"(100);Clostridiales(100);Veillonellaceae(100);Veillonella(95);	Root(100);Bacteria(100);"Firmicutes"(100);"Clostridia"(100);Clostridiales(100);"Lachnospiraceae"(100);unclassified(100);	Veillonellaceae(100);Veillonella(95);	Clostridiales(100);"Lachnospiraceae"(100);
-0.12	20	9	Root(100);Bacteria(100);"Fusobacteria"(100);"Fusobacteria"(100);"Fusobacteriales"(100);"Leptotrichiaceae"(100);Leptotrichia(100);	Root(100);Bacteria(100);"Fusobacteria"(100);"Fusobacteria"(100);"Fusobacteriales"(100);"Fusobacteriaceae"(100);Fusobacterium(100);	"Leptotrichiaceae"(100);Leptotrichia(100);	"Fusobacteriaceae"(100);Fusobacterium(100);
-0.12	26	38	Root(100);Bacteria(100);"Bacteroidetes"(100);"Bacteroidia"(100);"Bacteroidales"(100);"Prevotellaceae"(100);Prevotella(100);	Root(100);Bacteria(100);"Bacteroidetes"(100);"Bacteroidia"(100);"Bacteroidales"(100);"Porphyromonadaceae"(100);Parabacteroides(69);	"Prevotellaceae"(100);Prevotella(100);	"Porphyromonadaceae"(100);Parabacteroides(69);
-0.12	61	22	Root(100);Bacteria(100);"Actinobacteria"(100);Actinobacteria(100);Actinomycetales(100);Actinomycetaceae(100);Actinomyces(100);	Root(100);Bacteria(100);"Proteobacteria"(100);Betaproteobacteria(100);Burkholderiales(100);unclassified(97);unclassified(97);	Actinomycetaceae(100);Actinomyces(100);	Betaproteobacteria(100);Burkholderiales(100);
-0.12	4	129	Root(100);Bacteria(100);"Firmicutes"(100);"Clostridia"(100);Clostridiales(100);Veillonellaceae(100);Veillonella(95);	Root(100);Bacteria(100);"Bacteroidetes"(100);"Bacteroidia"(100);"Bacteroidales"(100);"Prevotellaceae"(100);Prevotella(100);	Veillonellaceae(100);Veillonella(95);	"Prevotellaceae"(100);Prevotella(100);
0.12	48	28	Root(100);Bacteria(100);"Firmicutes"(100);"Clostridia"(100);Clostridiales(100);Incertae_Sedis_XI(100);Parvimonas(100);	Root(100);Bacteria(100);"Proteobacteria"(100);Epsilonproteobacteria(100);Campylobacterales(100);Campylobacteraceae(100);Campylobacter(100);	Incertae_Sedis_XI(100);Parvimonas(100);	Campylobacteraceae(100);Campylobacter(100);
0.12	68	11	Root(100);Bacteria(100);"Firmicutes"(100);"Clostridia"(100);Clostridiales(100);"Lachnospiraceae"(100);Catonella(100);	Root(100);Bacteria(100);"Firmicutes"(100);"Bacilli"(100);Bacillales(100);"Staphylococcaceae"(100);Gemella(100);	"Lachnospiraceae"(100);Catonella(100);	"Staphylococcaceae"(100);Gemella(100);
-0.12	76	13	Root(100);Bacteria(100);"Firmicutes"(100);"Bacilli"(100);"Lactobacillales"(100);"Aerococcaceae"(100);unclassified(99);	Root(100);Bacteria(100);"Firmicutes"(100);"Bacilli"(100);"Lactobacillales"(100);unclassified(98);unclassified(98);	"Lactobacillales"(100);"Aerococcaceae"(100);	"Bacilli"(100);"Lactobacillales"(100);
-0.12	125	74	Root(100);Bacteria(100);"Bacteroidetes"(100);"Bacteroidia"(100);"Bacteroidales"(100);unclassified(100);unclassified(100);	Root(100);Bacteria(100);"Bacteroidetes"(100);"Bacteroidia"(100);"Bacteroidales"(100);"Prevotellaceae"(100);Prevotella(100);	"Bacteroidia"(100);"Bacteroidales"(100);	"Prevotellaceae"(100);Prevotella(100);
-0.12	4	22	Root(100);Bacteria(100);"Firmicutes"(100);"Clostridia"(100);Clostridiales(100);Veillonellaceae(100);Veillonella(95);	Root(100);Bacteria(100);"Proteobacteria"(100);Betaproteobacteria(100);Burkholderiales(100);unclassified(97);unclassified(97);	Veillonellaceae(100);Veillonella(95);	Betaproteobacteria(100);Burkholderiales(100);
-0.12	133	16	Root(100);Bacteria(100);"Actinobacteria"(100);Actinobacteria(100);Actinomycetales(100);Actinomycetaceae(100);Actinomyces(99);	Root(100);Bacteria(100);"Proteobacteria"(100);Gammaproteobacteria(100);Pasteurellales(100);Pasteurellaceae(100);unclassified(100);	Actinomycetaceae(100);Actinomyces(99);	Pasteurellales(100);Pasteurellaceae(100);
0.12	195	109	Root(100);Bacteria(100);"Bacteroidetes"(100);"Bacteroidia"(100);"Bacteroidales"(100);"Prevotellaceae"(100);unclassified(100);	Root(100);Bacteria(100);"Firmicutes"(93);"Clostridia"(93);Clostridiales(93);unclassified(93);unclassified(93);	"Bacteroidales"(100);"Prevotellaceae"(100);	"Clostridia"(93);Clostridiales(93);
0.12	21	4	Root(100);Bacteria(100);"Proteobacteria"(100);Betaproteobacteria(100);Neisseriales(100);Neisseriaceae(100);Neisseria(69);	Root(100);Bacteria(100);"Firmicutes"(100);"Clostridia"(100);Clostridiales(100);Veillonellaceae(100);Veillonella(95);	Neisseriaceae(100);Neisseria(69);	Veillonellaceae(100);Veillonella(95);
0.12	26	45	Root(100);Bacteria(100);"Bacteroidetes"(100);"Bacteroidia"(100);"Bacteroidales"(100);"Prevotellaceae"(100);Prevotella(100);	Root(100);Bacteria(100);"Bacteroidetes"(100);"Bacteroidia"(100);"Bacteroidales"(100);Bacteroidaceae(100);Bacteroides(100);	"Prevotellaceae"(100);Prevotella(100);	Bacteroidaceae(100);Bacteroides(100);
0.11	112	17	Root(100);Bacteria(100);"Firmicutes"(100);"Clostridia"(100);Clostridiales(100);"Peptostreptococcaceae"(100);Peptostreptococcus(100);	Root(100);Bacteria(100);"Bacteroidetes"(100);"Bacteroidia"(100);"Bacteroidales"(100);Bacteroidaceae(100);Bacteroides(100);	"Peptostreptococcaceae"(100);Peptostreptococcus(100);	Bacteroidaceae(100);Bacteroides(100);
-0.11	76	14	Root(100);Bacteria(100);"Firmicutes"(100);"Bacilli"(100);"Lactobacillales"(100);"Aerococcaceae"(100);unclassified(99);	Root(100);Bacteria(100);"Actinobacteria"(100);Actinobacteria(100);Actinomycetales(100);Actinomycetaceae(100);Actinomyces(100);	"Lactobacillales"(100);"Aerococcaceae"(100);	Actinomycetaceae(100);Actinomyces(100);
0.11	76	32	Root(100);Bacteria(100);"Firmicutes"(100);"Bacilli"(100);"Lactobacillales"(100);"Aerococcaceae"(100);unclassified(99);	Root(100);Bacteria(100);"Actinobacteria"(100);Actinobacteria(100);Actinomycetales(100);Corynebacteriaceae(100);Corynebacterium(100);	"Lactobacillales"(100);"Aerococcaceae"(100);	Corynebacteriaceae(100);Corynebacterium(100);
-0.11	4	10	Root(100);Bacteria(100);"Firmicutes"(100);"Clostridia"(100);Clostridiales(100);Veillonellaceae(100);Veillonella(95);	Root(100);Bacteria(100);"Bacteroidetes"(100);"Bacteroidia"(100);"Bacteroidales"(100);"Prevotellaceae"(100);Prevotella(100);	Veillonellaceae(100);Veillonella(95);	"Prevotellaceae"(100);Prevotella(100);
0.11	38	37	Root(100);Bacteria(100);"Bacteroidetes"(100);"Bacteroidia"(100);"Bacteroidales"(100);"Porphyromonadaceae"(100);Parabacteroides(69);	Root(100);Bacteria(100);"Firmicutes"(100);"Clostridia"(100);Clostridiales(100);"Lachnospiraceae"(100);unclassified(100);	"Porphyromonadaceae"(100);Parabacteroides(69);	Clostridiales(100);"Lachnospiraceae"(100);
-0.11	195	35	Root(100);Bacteria(100);"Bacteroidetes"(100);"Bacteroidia"(100);"Bacteroidales"(100);"Prevotellaceae"(100);unclassified(100);	Root(100);Bacteria(100);"Fusobacteria"(100);"Fusobacteria"(100);"Fusobacteriales"(100);"Leptotrichiaceae"(100);Leptotrichia(100);	"Bacteroidales"(100);"Prevotellaceae"(100);	"Leptotrichiaceae"(100);Leptotrichia(100);
0.11	26	20	Root(100);Bacteria(100);"Bacteroidetes"(100);"Bacteroidia"(100);"Bacteroidales"(100);"Prevotellaceae"(100);Prevotella(100);	Root(100);Bacteria(100);"Fusobacteria"(100);"Fusobacteria"(100);"Fusobacteriales"(100);"Leptotrichiaceae"(100);Leptotrichia(100);	"Prevotellaceae"(100);Prevotella(100);	"Leptotrichiaceae"(100);Leptotrichia(100);
0.11	20	11	Root(100);Bacteria(100);"Fusobacteria"(100);"Fusobacteria"(100);"Fusobacteriales"(100);"Leptotrichiaceae"(100);Leptotrichia(100);	Root(100);Bacteria(100);"Firmicutes"(100);"Bacilli"(100);Bacillales(100);"Staphylococcaceae"(100);Gemella(100);	"Leptotrichiaceae"(100);Leptotrichia(100);	"Staphylococcaceae"(100);Gemella(100);
0.11	51	74	Root(100);Bacteria(100);"Actinobacteria"(100);Actinobacteria(100);Coriobacteriales(100);Coriobacteriaceae(100);Atopobium(100);	Root(100);Bacteria(100);"Bacteroidetes"(100);"Bacteroidia"(100);"Bacteroidales"(100);"Prevotellaceae"(100);Prevotella(100);	Coriobacteriaceae(100);Atopobium(100);	"Prevotellaceae"(100);Prevotella(100);
-0.11	8	17	Root(100);Bacteria(100);"Proteobacteria"(100);Betaproteobacteria(100);Neisseriales(100);Neisseriaceae(100);Neisseria(95);	Root(100);Bacteria(100);"Bacteroidetes"(100);"Bacteroidia"(100);"Bacteroidales"(100);Bacteroidaceae(100);Bacteroides(100);	Neisseriaceae(100);Neisseria(95);	Bacteroidaceae(100);Bacteroides(100);
-0.11	11	67	Root(100);Bacteria(100);"Firmicutes"(100);"Bacilli"(100);Bacillales(100);"Staphylococcaceae"(100);Gemella(100);	Root(100);Bacteria(100);"Bacteroidetes"(100);"Bacteroidia"(100);"Bacteroidales"(100);"Prevotellaceae"(100);Prevotella(100);	"Staphylococcaceae"(100);Gemella(100);	"Prevotellaceae"(100);Prevotella(100);
-0.11	105	90	Root(100);Bacteria(100);"Firmicutes"(100);"Clostridia"(100);Clostridiales(100);unclassified(100);unclassified(100);	Root(100);Bacteria(100);"Fusobacteria"(100);"Fusobacteria"(100);"Fusobacteriales"(100);"Leptotrichiaceae"(100);Leptotrichia(100);	"Clostridia"(100);Clostridiales(100);	"Leptotrichiaceae"(100);Leptotrichia(100);
-0.11	76	22	Root(100);Bacteria(100);"Firmicutes"(100);"Bacilli"(100);"Lactobacillales"(100);"Aerococcaceae"(100);unclassified(99);	Root(100);Bacteria(100);"Proteobacteria"(100);Betaproteobacteria(100);Burkholderiales(100);unclassified(97);unclassified(97);	"Lactobacillales"(100);"Aerococcaceae"(100);	Betaproteobacteria(100);Burkholderiales(100);
-0.11	99	56	Root(100);Bacteria(100);"Proteobacteria"(100);Betaproteobacteria(100);Neisseriales(100);Neisseriaceae(100);unclassified(79);	Root(100);Bacteria(100);"Fusobacteria"(100);"Fusobacteria"(100);"Fusobacteriales"(100);"Leptotrichiaceae"(100);Leptotrichia(100);	Neisseriales(100);Neisseriaceae(100);	"Leptotrichiaceae"(100);Leptotrichia(100);
0.11	113	9	Root(100);Bacteria(100);"Bacteroidetes"(100);Flavobacteria(100);"Flavobacteriales"(100);Flavobacteriaceae(100);unclassified(100);	Root(100);Bacteria(100);"Fusobacteria"(100);"Fusobacteria"(100);"Fusobacteriales"(100);"Fusobacteriaceae"(100);Fusobacterium(100);	"Flavobacteriales"(100);Flavobacteriaceae(100);	"Fusobacteriaceae"(100);Fusobacterium(100);
0.11	18	6	Root(100);Bacteria(100);"Actinobacteria"(100);Actinobacteria(100);Actinomycetales(100);Micrococcaceae(100);unclassified(97);	Root(100);Bacteria(100);"Firmicutes"(100);"Bacilli"(100);"Lactobacillales"(100);Streptococcaceae(100);Streptococcus(100);	Actinomycetales(100);Micrococcaceae(100);	Streptococcaceae(100);Streptococcus(100);
-0.11	178	32	Root(100);Bacteria(100);"Firmicutes"(100);"Clostridia"(100);Clostridiales(100);unclassified(100);unclassified(100);	Root(100);Bacteria(100);"Actinobacteria"(100);Actinobacteria(100);Actinomycetales(100);Corynebacteriaceae(100);Corynebacterium(100);	"Clostridia"(100);Clostridiales(100);	Corynebacteriaceae(100);Corynebacterium(100);
-0.11	24	14	Root(100);Bacteria(100);"Bacteroidetes"(100);Flavobacteria(100);"Flavobacteriales"(100);Flavobacteriaceae(100);Capnocytophaga(100);	Root(100);Bacteria(100);"Actinobacteria"(100);Actinobacteria(100);Actinomycetales(100);Actinomycetaceae(100);Actinomyces(100);	Flavobacteriaceae(100);Capnocytophaga(100);	Actinomycetaceae(100);Actinomyces(100);
-0.11	51	37	Root(100);Bacteria(100);"Actinobacteria"(100);Actinobacteria(100);Coriobacteriales(100);Coriobacteriaceae(100);Atopobium(100);	Root(100);Bacteria(100);"Firmicutes"(100);"Clostridia"(100);Clostridiales(100);"Lachnospiraceae"(100);unclassified(100);	Coriobacteriaceae(100);Atopobium(100);	Clostridiales(100);"Lachnospiraceae"(100);
0.11	129	22	Root(100);Bacteria(100);"Bacteroidetes"(100);"Bacteroidia"(100);"Bacteroidales"(100);"Prevotellaceae"(100);Prevotella(100);	Root(100);Bacteria(100);"Proteobacteria"(100);Betaproteobacteria(100);Burkholderiales(100);unclassified(97);unclassified(97);	"Prevotellaceae"(100);Prevotella(100);	Betaproteobacteria(100);Burkholderiales(100);
-0.11	82	67	Root(100);Bacteria(100);"Bacteroidetes"(100);"Bacteroidia"(100);"Bacteroidales"(100);"Prevotellaceae"(100);Prevotella(100);	Root(100);Bacteria(100);"Bacteroidetes"(100);"Bacteroidia"(100);"Bacteroidales"(100);"Prevotellaceae"(100);Prevotella(100);	"Prevotellaceae"(100);Prevotella(100);	"Prevotellaceae"(100);Prevotella(100);
-0.11	8	19	Root(100);Bacteria(100);"Proteobacteria"(100);Betaproteobacteria(100);Neisseriales(100);Neisseriaceae(100);Neisseria(95);	Root(100);Bacteria(100);"Proteobacteria"(100);Gammaproteobacteria(100);Pasteurellales(100);Pasteurellaceae(100);unclassified(100);	Neisseriaceae(100);Neisseria(95);	Pasteurellales(100);Pasteurellaceae(100);
0.11	9	35	Root(100);Bacteria(100);"Fusobacteria"(100);"Fusobacteria"(100);"Fusobacteriales"(100);"Fusobacteriaceae"(100);Fusobacterium(100);	Root(100);Bacteria(100);"Fusobacteria"(100);"Fusobacteria"(100);"Fusobacteriales"(100);"Leptotrichiaceae"(100);Leptotrichia(100);	"Fusobacteriaceae"(100);Fusobacterium(100);	"Leptotrichiaceae"(100);Leptotrichia(100);
0.11	117	99	Root(100);Bacteria(100);"Firmicutes"(100);"Clostridia"(100);Clostridiales(100);Incertae_Sedis_XIII(100);Mogibacterium(100);	Root(100);Bacteria(100);"Proteobacteria"(100);Betaproteobacteria(100);Neisseriales(100);Neisseriaceae(100);unclassified(79);	Incertae_Sedis_XIII(100);Mogibacterium(100);	Neisseriales(100);Neisseriaceae(100);
0.11	117	4	Root(100);Bacteria(100);"Firmicutes"(100);"Clostridia"(100);Clostridiales(100);Incertae_Sedis_XIII(100);Mogibacterium(100);	Root(100);Bacteria(100);"Firmicutes"(100);"Clostridia"(100);Clostridiales(100);Veillonellaceae(100);Veillonella(95);	Incertae_Sedis_XIII(100);Mogibacterium(100);	Veillonellaceae(100);Veillonella(95);
0.11	25	71	Root(100);Bacteria(100);"Bacteroidetes"(97);"Bacteroidia"(59);"Bacteroidales"(59);unclassified(59);unclassified(59);	Root(100);Bacteria(100);"Firmicutes"(100);"Clostridia"(100);Clostridiales(100);"Lachnospiraceae"(100);unclassified(100);	"Bacteroidia"(59);"Bacteroidales"(59);	Clostridiales(100);"Lachnospiraceae"(100);
0.11	50	19	Root(100);Bacteria(100);"Firmicutes"(100);"Clostridia"(100);Clostridiales(100);"Lachnospiraceae"(100);unclassified(100);	Root(100);Bacteria(100);"Proteobacteria"(100);Gammaproteobacteria(100);Pasteurellales(100);Pasteurellaceae(100);unclassified(100);	Clostridiales(100);"Lachnospiraceae"(100);	Pasteurellales(100);Pasteurellaceae(100);
-0.11	18	56	Root(100);Bacteria(100);"Actinobacteria"(100);Actinobacteria(100);Actinomycetales(100);Micrococcaceae(100);unclassified(97);	Root(100);Bacteria(100);"Fusobacteria"(100);"Fusobacteria"(100);"Fusobacteriales"(100);"Leptotrichiaceae"(100);Leptotrichia(100);	Actinomycetales(100);Micrococcaceae(100);	"Leptotrichiaceae"(100);Leptotrichia(100);
0.11	48	8	Root(100);Bacteria(100);"Firmicutes"(100);"Clostridia"(100);Clostridiales(100);Incertae_Sedis_XI(100);Parvimonas(100);	Root(100);Bacteria(100);"Proteobacteria"(100);Betaproteobacteria(100);Neisseriales(100);Neisseriaceae(100);Neisseria(95);	Incertae_Sedis_XI(100);Parvimonas(100);	Neisseriaceae(100);Neisseria(95);
-0.11	109	15	Root(100);Bacteria(100);"Firmicutes"(93);"Clostridia"(93);Clostridiales(93);unclassified(93);unclassified(93);	Root(100);Bacteria(100);"Actinobacteria"(100);Actinobacteria(100);Actinomycetales(100);Corynebacteriaceae(93);Corynebacterium(93);	"Clostridia"(93);Clostridiales(93);	Corynebacteriaceae(93);Corynebacterium(93);
-0.11	16	54	Root(100);Bacteria(100);"Proteobacteria"(100);Gammaproteobacteria(100);Pasteurellales(100);Pasteurellaceae(100);unclassified(100);	Root(100);Bacteria(100);unclassified(100);unclassified(100);unclassified(100);unclassified(100);unclassified(100);	Pasteurellales(100);Pasteurellaceae(100);	Root(100);Bacteria(100);
0.11	117	82	Root(100);Bacteria(100);"Firmicutes"(100);"Clostridia"(100);Clostridiales(100);Incertae_Sedis_XIII(100);Mogibacterium(100);	Root(100);Bacteria(100);"Bacteroidetes"(100);"Bacteroidia"(100);"Bacteroidales"(100);"Prevotellaceae"(100);Prevotella(100);	Incertae_Sedis_XIII(100);Mogibacterium(100);	"Prevotellaceae"(100);Prevotella(100);
0.11	35	67	Root(100);Bacteria(100);"Fusobacteria"(100);"Fusobacteria"(100);"Fusobacteriales"(100);"Leptotrichiaceae"(100);Leptotrichia(100);	Root(100);Bacteria(100);"Bacteroidetes"(100);"Bacteroidia"(100);"Bacteroidales"(100);"Prevotellaceae"(100);Prevotella(100);	"Leptotrichiaceae"(100);Leptotrichia(100);	"Prevotellaceae"(100);Prevotella(100);
-0.11	51	68	Root(100);Bacteria(100);"Actinobacteria"(100);Actinobacteria(100);Coriobacteriales(100);Coriobacteriaceae(100);Atopobium(100);	Root(100);Bacteria(100);"Firmicutes"(100);"Clostridia"(100);Clostridiales(100);"Lachnospiraceae"(100);Catonella(100);	Coriobacteriaceae(100);Atopobium(100);	"Lachnospiraceae"(100);Catonella(100);
-0.11	48	74	Root(100);Bacteria(100);"Firmicutes"(100);"Clostridia"(100);Clostridiales(100);Incertae_Sedis_XI(100);Parvimonas(100);	Root(100);Bacteria(100);"Bacteroidetes"(100);"Bacteroidia"(100);"Bacteroidales"(100);"Prevotellaceae"(100);Prevotella(100);	Incertae_Sedis_XI(100);Parvimonas(100);	"Prevotellaceae"(100);Prevotella(100);
-0.11	29	188	Root(100);Bacteria(100);"Firmicutes"(100);"Clostridia"(100);Clostridiales(100);Veillonellaceae(100);Selenomonas(95);	Root(100);Bacteria(100);"Actinobacteria"(100);Actinobacteria(100);Actinomycetales(100);Corynebacteriaceae(100);Corynebacterium(100);	Veillonellaceae(100);Selenomonas(95);	Corynebacteriaceae(100);Corynebacterium(100);
-0.11	105	36	Root(100);Bacteria(100);"Firmicutes"(100);"Clostridia"(100);Clostridiales(100);unclassified(100);unclassified(100);	Root(100);Bacteria(100);"Bacteroidetes"(100);Flavobacteria(100);"Flavobacteriales"(100);Flavobacteriaceae(100);Capnocytophaga(100);	"Clostridia"(100);Clostridiales(100);	Flavobacteriaceae(100);Capnocytophaga(100);
-0.11	7	11	Root(100);Bacteria(100);"Bacteroidetes"(100);"Bacteroidia"(100);"Bacteroidales"(100);"Porphyromonadaceae"(100);Porphyromonas(100);	Root(100);Bacteria(100);"Firmicutes"(100);"Bacilli"(100);Bacillales(100);"Staphylococcaceae"(100);Gemella(100);	"Porphyromonadaceae"(100);Porphyromonas(100);	"Staphylococcaceae"(100);Gemella(100);
0.11	4	75	Root(100);Bacteria(100);"Firmicutes"(100);"Clostridia"(100);Clostridiales(100);Veillonellaceae(100);Veillonella(95);	Root(100);Bacteria(100);"Bacteroidetes"(100);"Bacteroidia"(100);"Bacteroidales"(100);"Prevotellaceae"(100);Prevotella(100);	Veillonellaceae(100);Veillonella(95);	"Prevotellaceae"(100);Prevotella(100);
0.11	24	129	Root(100);Bacteria(100);"Bacteroidetes"(100);Flavobacteria(100);"Flavobacteriales"(100);Flavobacteriaceae(100);Capnocytophaga(100);	Root(100);Bacteria(100);"Bacteroidetes"(100);"Bacteroidia"(100);"Bacteroidales"(100);"Prevotellaceae"(100);Prevotella(100);	Flavobacteriaceae(100);Capnocytophaga(100);	"Prevotellaceae"(100);Prevotella(100);
0.11	21	2	Root(100);Bacteria(100);"Proteobacteria"(100);Betaproteobacteria(100);Neisseriales(100);Neisseriaceae(100);Neisseria(69);	Root(100);Bacteria(100);"Firmicutes"(100);"Bacilli"(100);"Lactobacillales"(100);Streptococcaceae(100);Streptococcus(100);	Neisseriaceae(100);Neisseria(69);	Streptococcaceae(100);Streptococcus(100);
-0.10	21	124	Root(100);Bacteria(100);"Proteobacteria"(100);Betaproteobacteria(100);Neisseriales(100);Neisseriaceae(100);Neisseria(69);	Root(100);Bacteria(100);"Bacteroidetes"(100);"Bacteroidia"(100);"Bacteroidales"(100);"Prevotellaceae"(100);Prevotella(100);	Neisseriaceae(100);Neisseria(69);	"Prevotellaceae"(100);Prevotella(100);
0.10	25	56	Root(100);Bacteria(100);"Bacteroidetes"(97);"Bacteroidia"(59);"Bacteroidales"(59);unclassified(59);unclassified(59);	Root(100);Bacteria(100);"Fusobacteria"(100);"Fusobacteria"(100);"Fusobacteriales"(100);"Leptotrichiaceae"(100);Leptotrichia(100);	"Bacteroidia"(59);"Bacteroidales"(59);	"Leptotrichiaceae"(100);Leptotrichia(100);
0.10	22	16	Root(100);Bacteria(100);"Proteobacteria"(100);Betaproteobacteria(100);Burkholderiales(100);unclassified(97);unclassified(97);	Root(100);Bacteria(100);"Proteobacteria"(100);Gammaproteobacteria(100);Pasteurellales(100);Pasteurellaceae(100);unclassified(100);	Betaproteobacteria(100);Burkholderiales(100);	Pasteurellales(100);Pasteurellaceae(100);
0.10	112	8	Root(100);Bacteria(100);"Firmicutes"(100);"Clostridia"(100);Clostridiales(100);"Peptostreptococcaceae"(100);Peptostreptococcus(100);	Root(100);Bacteria(100);"Proteobacteria"(100);Betaproteobacteria(100);Neisseriales(100);Neisseriaceae(100);Neisseria(95);	"Peptostreptococcaceae"(100);Peptostreptococcus(100);	Neisseriaceae(100);Neisseria(95);
-0.10	11	10	Root(100);Bacteria(100);"Firmicutes"(100);"Bacilli"(100);Bacillales(100);"Staphylococcaceae"(100);Gemella(100);	Root(100);Bacteria(100);"Bacteroidetes"(100);"Bacteroidia"(100);"Bacteroidales"(100);"Prevotellaceae"(100);Prevotella(100);	"Staphylococcaceae"(100);Gemella(100);	"Prevotellaceae"(100);Prevotella(100);
0.10	7	35	Root(100);Bacteria(100);"Bacteroidetes"(100);"Bacteroidia"(100);"Bacteroidales"(100);"Porphyromonadaceae"(100);Porphyromonas(100);	Root(100);Bacteria(100);"Fusobacteria"(100);"Fusobacteria"(100);"Fusobacteriales"(100);"Leptotrichiaceae"(100);Leptotrichia(100);	"Porphyromonadaceae"(100);Porphyromonas(100);	"Leptotrichiaceae"(100);Leptotrichia(100);
-0.10	27	2	Root(100);Bacteria(100);"Bacteroidetes"(100);"Bacteroidia"(100);"Bacteroidales"(100);Bacteroidaceae(100);Bacteroides(100);	Root(100);Bacteria(100);"Firmicutes"(100);"Bacilli"(100);"Lactobacillales"(100);Streptococcaceae(100);Streptococcus(100);	Bacteroidaceae(100);Bacteroides(100);	Streptococcaceae(100);Streptococcus(100);
-0.10	29	11	Root(100);Bacteria(100);"Firmicutes"(100);"Clostridia"(100);Clostridiales(100);Veillonellaceae(100);Selenomonas(95);	Root(100);Bacteria(100);"Firmicutes"(100);"Bacilli"(100);Bacillales(100);"Staphylococcaceae"(100);Gemella(100);	Veillonellaceae(100);Selenomonas(95);	"Staphylococcaceae"(100);Gemella(100);
0.10	29	33	Root(100);Bacteria(100);"Firmicutes"(100);"Clostridia"(100);Clostridiales(100);Veillonellaceae(100);Selenomonas(95);	Root(100);Bacteria(100);"Firmicutes"(100);"Clostridia"(100);Clostridiales(100);"Lachnospiraceae"(100);Oribacterium(85);	Veillonellaceae(100);Selenomonas(95);	"Lachnospiraceae"(100);Oribacterium(85);
-0.10	9	33	Root(100);Bacteria(100);"Fusobacteria"(100);"Fusobacteria"(100);"Fusobacteriales"(100);"Fusobacteriaceae"(100);Fusobacterium(100);	Root(100);Bacteria(100);"Firmicutes"(100);"Clostridia"(100);Clostridiales(100);"Lachnospiraceae"(100);Oribacterium(85);	"Fusobacteriaceae"(100);Fusobacterium(100);	"Lachnospiraceae"(100);Oribacterium(85);
0.10	4	6	Root(100);Bacteria(100);"Firmicutes"(100);"Clostridia"(100);Clostridiales(100);Veillonellaceae(100);Veillonella(95);	Root(100);Bacteria(100);"Firmicutes"(100);"Bacilli"(100);"Lactobacillales"(100);Streptococcaceae(100);Streptococcus(100);	Veillonellaceae(100);Veillonella(95);	Streptococcaceae(100);Streptococcus(100);
-0.10	117	20	Root(100);Bacteria(100);"Firmicutes"(100);"Clostridia"(100);Clostridiales(100);Incertae_Sedis_XIII(100);Mogibacterium(100);	Root(100);Bacteria(100);"Fusobacteria"(100);"Fusobacteria"(100);"Fusobacteriales"(100);"Leptotrichiaceae"(100);Leptotrichia(100);	Incertae_Sedis_XIII(100);Mogibacterium(100);	"Leptotrichiaceae"(100);Leptotrichia(100);
0.10	124	17	Root(100);Bacteria(100);"Bacteroidetes"(100);"Bacteroidia"(100);"Bacteroidales"(100);"Prevotellaceae"(100);Prevotella(100);	Root(100);Bacteria(100);"Bacteroidetes"(100);"Bacteroidia"(100);"Bacteroidales"(100);Bacteroidaceae(100);Bacteroides(100);	"Prevotellaceae"(100);Prevotella(100);	Bacteroidaceae(100);Bacteroides(100);
0.10	20	33	Root(100);Bacteria(100);"Fusobacteria"(100);"Fusobacteria"(100);"Fusobacteriales"(100);"Leptotrichiaceae"(100);Leptotrichia(100);	Root(100);Bacteria(100);"Firmicutes"(100);"Clostridia"(100);Clostridiales(100);"Lachnospiraceae"(100);Oribacterium(85);	"Leptotrichiaceae"(100);Leptotrichia(100);	"Lachnospiraceae"(100);Oribacterium(85);
-0.10	112	125	Root(100);Bacteria(100);"Firmicutes"(100);"Clostridia"(100);Clostridiales(100);"Peptostreptococcaceae"(100);Peptostreptococcus(100);	Root(100);Bacteria(100);"Bacteroidetes"(100);"Bacteroidia"(100);"Bacteroidales"(100);unclassified(100);unclassified(100);	"Peptostreptococcaceae"(100);Peptostreptococcus(100);	"Bacteroidia"(100);"Bacteroidales"(100);
0.10	50	8	Root(100);Bacteria(100);"Firmicutes"(100);"Clostridia"(100);Clostridiales(100);"Lachnospiraceae"(100);unclassified(100);	Root(100);Bacteria(100);"Proteobacteria"(100);Betaproteobacteria(100);Neisseriales(100);Neisseriaceae(100);Neisseria(95);	Clostridiales(100);"Lachnospiraceae"(100);	Neisseriaceae(100);Neisseria(95);
0.10	111	16	Root(100);Bacteria(100);"Proteobacteria"(100);Gammaproteobacteria(100);"Enterobacteriales"(100);Enterobacteriaceae(100);unclassified(87);	Root(100);Bacteria(100);"Proteobacteria"(100);Gammaproteobacteria(100);Pasteurellales(100);Pasteurellaceae(100);unclassified(100);	"Enterobacteriales"(100);Enterobacteriaceae(100);	Pasteurellales(100);Pasteurellaceae(100);
0.10	26	11	Root(100);Bacteria(100);"Bacteroidetes"(100);"Bacteroidia"(100);"Bacteroidales"(100);"Prevotellaceae"(100);Prevotella(100);	Root(100);Bacteria(100);"Firmicutes"(100);"Bacilli"(100);Bacillales(100);"Staphylococcaceae"(100);Gemella(100);	"Prevotellaceae"(100);Prevotella(100);	"Staphylococcaceae"(100);Gemella(100);
-0.10	28	13	Root(100);Bacteria(100);"Proteobacteria"(100);Epsilonproteobacteria(100);Campylobacterales(100);Campylobacteraceae(100);Campylobacter(100);	Root(100);Bacteria(100);"Firmicutes"(100);"Bacilli"(100);"Lactobacillales"(100);unclassified(98);unclassified(98);	Campylobacteraceae(100);Campylobacter(100);	"Bacilli"(100);"Lactobacillales"(100);
-0.10	7	32	Root(100);Bacteria(100);"Bacteroidetes"(100);"Bacteroidia"(100);"Bacteroidales"(100);"Porphyromonadaceae"(100);Porphyromonas(100);	Root(100);Bacteria(100);"Actinobacteria"(100);Actinobacteria(100);Actinomycetales(100);Corynebacteriaceae(100);Corynebacterium(100);	"Porphyromonadaceae"(100);Porphyromonas(100);	Corynebacteriaceae(100);Corynebacterium(100);
0.10	113	26	Root(100);Bacteria(100);"Bacteroidetes"(100);Flavobacteria(100);"Flavobacteriales"(100);Flavobacteriaceae(100);unclassified(100);	Root(100);Bacteria(100);"Bacteroidetes"(100);"Bacteroidia"(100);"Bacteroidales"(100);"Prevotellaceae"(100);Prevotella(100);	"Flavobacteriales"(100);Flavobacteriaceae(100);	"Prevotellaceae"(100);Prevotella(100);
0.10	26	2	Root(100);Bacteria(100);"Bacteroidetes"(100);"Bacteroidia"(100);"Bacteroidales"(100);"Prevotellaceae"(100);Prevotella(100);	Root(100);Bacteria(100);"Firmicutes"(100);"Bacilli"(100);"Lactobacillales"(100);Streptococcaceae(100);Streptococcus(100);	"Prevotellaceae"(100);Prevotella(100);	Streptococcaceae(100);Streptococcus(100);
0.10	2	129	Root(100);Bacteria(100);"Firmicutes"(100);"Bacilli"(100);"Lactobacillales"(100);Streptococcaceae(100);Streptococcus(100);	Root(100);Bacteria(100);"Bacteroidetes"(100);"Bacteroidia"(100);"Bacteroidales"(100);"Prevotellaceae"(100);Prevotella(100);	Streptococcaceae(100);Streptococcus(100);	"Prevotellaceae"(100);Prevotella(100);
-0.10	48	14	Root(100);Bacteria(100);"Firmicutes"(100);"Clostridia"(100);Clostridiales(100);Incertae_Sedis_XI(100);Parvimonas(100);	Root(100);Bacteria(100);"Actinobacteria"(100);Actinobacteria(100);Actinomycetales(100);Actinomycetaceae(100);Actinomyces(100);	Incertae_Sedis_XI(100);Parvimonas(100);	Actinomycetaceae(100);Actinomyces(100);
-0.10	27	35	Root(100);Bacteria(100);"Bacteroidetes"(100);"Bacteroidia"(100);"Bacteroidales"(100);Bacteroidaceae(100);Bacteroides(100);	Root(100);Bacteria(100);"Fusobacteria"(100);"Fusobacteria"(100);"Fusobacteriales"(100);"Leptotrichiaceae"(100);Leptotrichia(100);	Bacteroidaceae(100);Bacteroides(100);	"Leptotrichiaceae"(100);Leptotrichia(100);
-0.10	97	11	Root(100);Bacteria(100);unclassified(100);unclassified(100);unclassified(100);unclassified(100);unclassified(100);	Root(100);Bacteria(100);"Firmicutes"(100);"Bacilli"(100);Bacillales(100);"Staphylococcaceae"(100);Gemella(100);	Root(100);Bacteria(100);	"Staphylococcaceae"(100);Gemella(100);
0.10	50	6	Root(100);Bacteria(100);"Firmicutes"(100);"Clostridia"(100);Clostridiales(100);"Lachnospiraceae"(100);unclassified(100);	Root(100);Bacteria(100);"Firmicutes"(100);"Bacilli"(100);"Lactobacillales"(100);Streptococcaceae(100);Streptococcus(100);	Clostridiales(100);"Lachnospiraceae"(100);	Streptococcaceae(100);Streptococcus(100);
-0.10	68	162	Root(100);Bacteria(100);"Firmicutes"(100);"Clostridia"(100);Clostridiales(100);"Lachnospiraceae"(100);Catonella(100);	Root(100);Bacteria(100);"Proteobacteria"(100);Gammaproteobacteria(100);Pseudomonadales(100);Moraxellaceae(100);Enhydrobacter(100);	"Lachnospiraceae"(100);Catonella(100);	Moraxellaceae(100);Enhydrobacter(100);
0.10	25	38	Root(100);Bacteria(100);"Bacteroidetes"(97);"Bacteroidia"(59);"Bacteroidales"(59);unclassified(59);unclassified(59);	Root(100);Bacteria(100);"Bacteroidetes"(100);"Bacteroidia"(100);"Bacteroidales"(100);"Porphyromonadaceae"(100);Parabacteroides(69);	"Bacteroidia"(59);"Bacteroidales"(59);	"Porphyromonadaceae"(100);Parabacteroides(69);
-0.10	23	33	Root(100);Bacteria(100);"Actinobacteria"(100);Actinobacteria(100);Actinomycetales(100);Actinomycetaceae(100);Actinomyces(100);	Root(100);Bacteria(100);"Firmicutes"(100);"Clostridia"(100);Clostridiales(100);"Lachnospiraceae"(100);Oribacterium(85);	Actinomycetaceae(100);Actinomyces(100);	"Lachnospiraceae"(100);Oribacterium(85);
-0.10	82	17	Root(100);Bacteria(100);"Bacteroidetes"(100);"Bacteroidia"(100);"Bacteroidales"(100);"Prevotellaceae"(100);Prevotella(100);	Root(100);Bacteria(100);"Bacteroidetes"(100);"Bacteroidia"(100);"Bacteroidales"(100);Bacteroidaceae(100);Bacteroides(100);	"Prevotellaceae"(100);Prevotella(100);	Bacteroidaceae(100);Bacteroides(100);
-0.10	50	23	Root(100);Bacteria(100);"Firmicutes"(100);"Clostridia"(100);Clostridiales(100);"Lachnospiraceae"(100);unclassified(100);	Root(100);Bacteria(100);"Actinobacteria"(100);Actinobacteria(100);Actinomycetales(100);Actinomycetaceae(100);Actinomyces(100);	Clostridiales(100);"Lachnospiraceae"(100);	Actinomycetaceae(100);Actinomyces(100);
0.10	15	52	Root(100);Bacteria(100);"Actinobacteria"(100);Actinobacteria(100);Actinomycetales(100);Corynebacteriaceae(93);Corynebacterium(93);	Root(100);Bacteria(100);"Bacteroidetes"(100);"Bacteroidia"(100);"Bacteroidales"(100);"Prevotellaceae"(100);Prevotella(100);	Corynebacteriaceae(93);Corynebacterium(93);	"Prevotellaceae"(100);Prevotella(100);
-0.10	48	38	Root(100);Bacteria(100);"Firmicutes"(100);"Clostridia"(100);Clostridiales(100);Incertae_Sedis_XI(100);Parvimonas(100);	Root(100);Bacteria(100);"Bacteroidetes"(100);"Bacteroidia"(100);"Bacteroidales"(100);"Porphyromonadaceae"(100);Parabacteroides(69);	Incertae_Sedis_XI(100);Parvimonas(100);	"Porphyromonadaceae"(100);Parabacteroides(69);
-0.10	61	38	Root(100);Bacteria(100);"Actinobacteria"(100);Actinobacteria(100);Actinomycetales(100);Actinomycetaceae(100);Actinomyces(100);	Root(100);Bacteria(100);"Bacteroidetes"(100);"Bacteroidia"(100);"Bacteroidales"(100);"Porphyromonadaceae"(100);Parabacteroides(69);	Actinomycetaceae(100);Actinomyces(100);	"Porphyromonadaceae"(100);Parabacteroides(69);
0.10	15	16	Root(100);Bacteria(100);"Actinobacteria"(100);Actinobacteria(100);Actinomycetales(100);Corynebacteriaceae(93);Corynebacterium(93);	Root(100);Bacteria(100);"Proteobacteria"(100);Gammaproteobacteria(100);Pasteurellales(100);Pasteurellaceae(100);unclassified(100);	Corynebacteriaceae(93);Corynebacterium(93);	Pasteurellales(100);Pasteurellaceae(100);
-0.10	112	23	Root(100);Bacteria(100);"Firmicutes"(100);"Clostridia"(100);Clostridiales(100);"Peptostreptococcaceae"(100);Peptostreptococcus(100);	Root(100);Bacteria(100);"Actinobacteria"(100);Actinobacteria(100);Actinomycetales(100);Actinomycetaceae(100);Actinomyces(100);	"Peptostreptococcaceae"(100);Peptostreptococcus(100);	Actinomycetaceae(100);Actinomyces(100);
0.10	113	16	Root(100);Bacteria(100);"Bacteroidetes"(100);Flavobacteria(100);"Flavobacteriales"(100);Flavobacteriaceae(100);unclassified(100);	Root(100);Bacteria(100);"Proteobacteria"(100);Gammaproteobacteria(100);Pasteurellales(100);Pasteurellaceae(100);unclassified(100);	"Flavobacteriales"(100);Flavobacteriaceae(100);	Pasteurellales(100);Pasteurellaceae(100);
0.10	24	16	Root(100);Bacteria(100);"Bacteroidetes"(100);Flavobacteria(100);"Flavobacteriales"(100);Flavobacteriaceae(100);Capnocytophaga(100);	Root(100);Bacteria(100);"Proteobacteria"(100);Gammaproteobacteria(100);Pasteurellales(100);Pasteurellaceae(100);unclassified(100);	Flavobacteriaceae(100);Capnocytophaga(100);	Pasteurellales(100);Pasteurellaceae(100);
0.10	109	17	Root(100);Bacteria(100);"Firmicutes"(93);"Clostridia"(93);Clostridiales(93);unclassified(93);unclassified(93);	Root(100);Bacteria(100);"Bacteroidetes"(100);"Bacteroidia"(100);"Bacteroidales"(100);Bacteroidaceae(100);Bacteroides(100);	"Clostridia"(93);Clostridiales(93);	Bacteroidaceae(100);Bacteroides(100);
-0.10	7	124	Root(100);Bacteria(100);"Bacteroidetes"(100);"Bacteroidia"(100);"Bacteroidales"(100);"Porphyromonadaceae"(100);Porphyromonas(100);	Root(100);Bacteria(100);"Bacteroidetes"(100);"Bacteroidia"(100);"Bacteroidales"(100);"Prevotellaceae"(100);Prevotella(100);	"Porphyromonadaceae"(100);Porphyromonas(100);	"Prevotellaceae"(100);Prevotella(100);
-0.10	82	28	Root(100);Bacteria(100);"Bacteroidetes"(100);"Bacteroidia"(100);"Bacteroidales"(100);"Prevotellaceae"(100);Prevotella(100);	Root(100);Bacteria(100);"Proteobacteria"(100);Epsilonproteobacteria(100);Campylobacterales(100);Campylobacteraceae(100);Campylobacter(100);	"Prevotellaceae"(100);Prevotella(100);	Campylobacteraceae(100);Campylobacter(100);
0.10	45	6	Root(100);Bacteria(100);"Bacteroidetes"(100);"Bacteroidia"(100);"Bacteroidales"(100);Bacteroidaceae(100);Bacteroides(100);	Root(100);Bacteria(100);"Firmicutes"(100);"Bacilli"(100);"Lactobacillales"(100);Streptococcaceae(100);Streptococcus(100);	Bacteroidaceae(100);Bacteroides(100);	Streptococcaceae(100);Streptococcus(100);
-0.10	7	17	Root(100);Bacteria(100);"Bacteroidetes"(100);"Bacteroidia"(100);"Bacteroidales"(100);"Porphyromonadaceae"(100);Porphyromonas(100);	Root(100);Bacteria(100);"Bacteroidetes"(100);"Bacteroidia"(100);"Bacteroidales"(100);Bacteroidaceae(100);Bacteroides(100);	"Porphyromonadaceae"(100);Porphyromonas(100);	Bacteroidaceae(100);Bacteroides(100);
0.10	24	52	Root(100);Bacteria(100);"Bacteroidetes"(100);Flavobacteria(100);"Flavobacteriales"(100);Flavobacteriaceae(100);Capnocytophaga(100);	Root(100);Bacteria(100);"Bacteroidetes"(100);"Bacteroidia"(100);"Bacteroidales"(100);"Prevotellaceae"(100);Prevotella(100);	Flavobacteriaceae(100);Capnocytophaga(100);	"Prevotellaceae"(100);Prevotella(100);
-0.10	4	19	Root(100);Bacteria(100);"Firmicutes"(100);"Clostridia"(100);Clostridiales(100);Veillonellaceae(100);Veillonella(95);	Root(100);Bacteria(100);"Proteobacteria"(100);Gammaproteobacteria(100);Pasteurellales(100);Pasteurellaceae(100);unclassified(100);	Veillonellaceae(100);Veillonella(95);	Pasteurellales(100);Pasteurellaceae(100);
-0.10	4	16	Root(100);Bacteria(100);"Firmicutes"(100);"Clostridia"(100);Clostridiales(100);Veillonellaceae(100);Veillonella(95);	Root(100);Bacteria(100);"Proteobacteria"(100);Gammaproteobacteria(100);Pasteurellales(100);Pasteurellaceae(100);unclassified(100);	Veillonellaceae(100);Veillonella(95);	Pasteurellales(100);Pasteurellaceae(100);
0.10	7	16	Root(100);Bacteria(100);"Bacteroidetes"(100);"Bacteroidia"(100);"Bacteroidales"(100);"Porphyromonadaceae"(100);Porphyromonas(100);	Root(100);Bacteria(100);"Proteobacteria"(100);Gammaproteobacteria(100);Pasteurellales(100);Pasteurellaceae(100);unclassified(100);	"Porphyromonadaceae"(100);Porphyromonas(100);	Pasteurellales(100);Pasteurellaceae(100);
-0.10	4	8	Root(100);Bacteria(100);"Firmicutes"(100);"Clostridia"(100);Clostridiales(100);Veillonellaceae(100);Veillonella(95);	Root(100);Bacteria(100);"Proteobacteria"(100);Betaproteobacteria(100);Neisseriales(100);Neisseriaceae(100);Neisseria(95);	Veillonellaceae(100);Veillonella(95);	Neisseriaceae(100);Neisseria(95);
0.10	105	11	Root(100);Bacteria(100);"Firmicutes"(100);"Clostridia"(100);Clostridiales(100);unclassified(100);unclassified(100);	Root(100);Bacteria(100);"Firmicutes"(100);"Bacilli"(100);Bacillales(100);"Staphylococcaceae"(100);Gemella(100);	"Clostridia"(100);Clostridiales(100);	"Staphylococcaceae"(100);Gemella(100);
0.10	29	10	Root(100);Bacteria(100);"Firmicutes"(100);"Clostridia"(100);Clostridiales(100);Veillonellaceae(100);Selenomonas(95);	Root(100);Bacteria(100);"Bacteroidetes"(100);"Bacteroidia"(100);"Bacteroidales"(100);"Prevotellaceae"(100);Prevotella(100);	Veillonellaceae(100);Selenomonas(95);	"Prevotellaceae"(100);Prevotella(100);
0.10	19	37	Root(100);Bacteria(100);"Proteobacteria"(100);Gammaproteobacteria(100);Pasteurellales(100);Pasteurellaceae(100);unclassified(100);	Root(100);Bacteria(100);"Firmicutes"(100);"Clostridia"(100);Clostridiales(100);"Lachnospiraceae"(100);unclassified(100);	Pasteurellales(100);Pasteurellaceae(100);	Clostridiales(100);"Lachnospiraceae"(100);
-0.10	112	97	Root(100);Bacteria(100);"Firmicutes"(100);"Clostridia"(100);Clostridiales(100);"Peptostreptococcaceae"(100);Peptostreptococcus(100);	Root(100);Bacteria(100);unclassified(100);unclassified(100);unclassified(100);unclassified(100);unclassified(100);	"Peptostreptococcaceae"(100);Peptostreptococcus(100);	Root(100);Bacteria(100);
-0.10	113	76	Root(100);Bacteria(100);"Bacteroidetes"(100);Flavobacteria(100);"Flavobacteriales"(100);Flavobacteriaceae(100);unclassified(100);	Root(100);Bacteria(100);"Firmicutes"(100);"Bacilli"(100);"Lactobacillales"(100);"Aerococcaceae"(100);unclassified(99);	"Flavobacteriales"(100);Flavobacteriaceae(100);	"Lactobacillales"(100);"Aerococcaceae"(100);
0.10	61	48	Root(100);Bacteria(100);"Actinobacteria"(100);Actinobacteria(100);Actinomycetales(100);Actinomycetaceae(100);Actinomyces(100);	Root(100);Bacteria(100);"Firmicutes"(100);"Clostridia"(100);Clostridiales(100);Incertae_Sedis_XI(100);Parvimonas(100);	Actinomycetaceae(100);Actinomyces(100);	Incertae_Sedis_XI(100);Parvimonas(100);
0.10	133	129	Root(100);Bacteria(100);"Actinobacteria"(100);Actinobacteria(100);Actinomycetales(100);Actinomycetaceae(100);Actinomyces(99);	Root(100);Bacteria(100);"Bacteroidetes"(100);"Bacteroidia"(100);"Bacteroidales"(100);"Prevotellaceae"(100);Prevotella(100);	Actinomycetaceae(100);Actinomyces(99);	"Prevotellaceae"(100);Prevotella(100);
0.10	7	67	Root(100);Bacteria(100);"Bacteroidetes"(100);"Bacteroidia"(100);"Bacteroidales"(100);"Porphyromonadaceae"(100);Porphyromonas(100);	Root(100);Bacteria(100);"Bacteroidetes"(100);"Bacteroidia"(100);"Bacteroidales"(100);"Prevotellaceae"(100);Prevotella(100);	"Porphyromonadaceae"(100);Porphyromonas(100);	"Prevotellaceae"(100);Prevotella(100);
-0.10	24	71	Root(100);Bacteria(100);"Bacteroidetes"(100);Flavobacteria(100);"Flavobacteriales"(100);Flavobacteriaceae(100);Capnocytophaga(100);	Root(100);Bacteria(100);"Firmicutes"(100);"Clostridia"(100);Clostridiales(100);"Lachnospiraceae"(100);unclassified(100);	Flavobacteriaceae(100);Capnocytophaga(100);	Clostridiales(100);"Lachnospiraceae"(100);
-0.10	195	38	Root(100);Bacteria(100);"Bacteroidetes"(100);"Bacteroidia"(100);"Bacteroidales"(100);"Prevotellaceae"(100);unclassified(100);	Root(100);Bacteria(100);"Bacteroidetes"(100);"Bacteroidia"(100);"Bacteroidales"(100);"Porphyromonadaceae"(100);Parabacteroides(69);	"Bacteroidales"(100);"Prevotellaceae"(100);	"Porphyromonadaceae"(100);Parabacteroides(69);
0.10	21	22	Root(100);Bacteria(100);"Proteobacteria"(100);Betaproteobacteria(100);Neisseriales(100);Neisseriaceae(100);Neisseria(69);	Root(100);Bacteria(100);"Proteobacteria"(100);Betaproteobacteria(100);Burkholderiales(100);unclassified(97);unclassified(97);	Neisseriaceae(100);Neisseria(69);	Betaproteobacteria(100);Burkholderiales(100);
-0.10	124	90	Root(100);Bacteria(100);"Bacteroidetes"(100);"Bacteroidia"(100);"Bacteroidales"(100);"Prevotellaceae"(100);Prevotella(100);	Root(100);Bacteria(100);"Fusobacteria"(100);"Fusobacteria"(100);"Fusobacteriales"(100);"Leptotrichiaceae"(100);Leptotrichia(100);	"Prevotellaceae"(100);Prevotella(100);	"Leptotrichiaceae"(100);Leptotrichia(100);
-0.10	18	4	Root(100);Bacteria(100);"Actinobacteria"(100);Actinobacteria(100);Actinomycetales(100);Micrococcaceae(100);unclassified(97);	Root(100);Bacteria(100);"Firmicutes"(100);"Clostridia"(100);Clostridiales(100);Veillonellaceae(100);Veillonella(95);	Actinomycetales(100);Micrococcaceae(100);	Veillonellaceae(100);Veillonella(95);
-0.10	48	105	Root(100);Bacteria(100);"Firmicutes"(100);"Clostridia"(100);Clostridiales(100);Incertae_Sedis_XI(100);Parvimonas(100);	Root(100);Bacteria(100);"Firmicutes"(100);"Clostridia"(100);Clostridiales(100);unclassified(100);unclassified(100);	Incertae_Sedis_XI(100);Parvimonas(100);	"Clostridia"(100);Clostridiales(100);
-0.10	50	22	Root(100);Bacteria(100);"Firmicutes"(100);"Clostridia"(100);Clostridiales(100);"Lachnospiraceae"(100);unclassified(100);	Root(100);Bacteria(100);"Proteobacteria"(100);Betaproteobacteria(100);Burkholderiales(100);unclassified(97);unclassified(97);	Clostridiales(100);"Lachnospiraceae"(100);	Betaproteobacteria(100);Burkholderiales(100);
-0.10	28	18	Root(100);Bacteria(100);"Proteobacteria"(100);Epsilonproteobacteria(100);Campylobacterales(100);Campylobacteraceae(100);Campylobacter(100);	Root(100);Bacteria(100);"Actinobacteria"(100);Actinobacteria(100);Actinomycetales(100);Micrococcaceae(100);unclassified(97);	Campylobacteraceae(100);Campylobacter(100);	Actinomycetales(100);Micrococcaceae(100);
0.10	50	74	Root(100);Bacteria(100);"Firmicutes"(100);"Clostridia"(100);Clostridiales(100);"Lachnospiraceae"(100);unclassified(100);	Root(100);Bacteria(100);"Bacteroidetes"(100);"Bacteroidia"(100);"Bacteroidales"(100);"Prevotellaceae"(100);Prevotella(100);	Clostridiales(100);"Lachnospiraceae"(100);	"Prevotellaceae"(100);Prevotella(100);
0.10	22	35	Root(100);Bacteria(100);"Proteobacteria"(100);Betaproteobacteria(100);Burkholderiales(100);unclassified(97);unclassified(97);	Root(100);Bacteria(100);"Fusobacteria"(100);"Fusobacteria"(100);"Fusobacteriales"(100);"Leptotrichiaceae"(100);Leptotrichia(100);	Betaproteobacteria(100);Burkholderiales(100);	"Leptotrichiaceae"(100);Leptotrichia(100);
-0.10	25	54	Root(100);Bacteria(100);"Bacteroidetes"(97);"Bacteroidia"(59);"Bacteroidales"(59);unclassified(59);unclassified(59);	Root(100);Bacteria(100);unclassified(100);unclassified(100);unclassified(100);unclassified(100);unclassified(100);	"Bacteroidia"(59);"Bacteroidales"(59);	Root(100);Bacteria(100);
-0.09	4	109	Root(100);Bacteria(100);"Firmicutes"(100);"Clostridia"(100);Clostridiales(100);Veillonellaceae(100);Veillonella(95);	Root(100);Bacteria(100);"Firmicutes"(93);"Clostridia"(93);Clostridiales(93);unclassified(93);unclassified(93);	Veillonellaceae(100);Veillonella(95);	"Clostridia"(93);Clostridiales(93);
-0.09	7	37	Root(100);Bacteria(100);"Bacteroidetes"(100);"Bacteroidia"(100);"Bacteroidales"(100);"Porphyromonadaceae"(100);Porphyromonas(100);	Root(100);Bacteria(100);"Firmicutes"(100);"Clostridia"(100);Clostridiales(100);"Lachnospiraceae"(100);unclassified(100);	"Porphyromonadaceae"(100);Porphyromonas(100);	Clostridiales(100);"Lachnospiraceae"(100);
0.09	82	25	Root(100);Bacteria(100);"Bacteroidetes"(100);"Bacteroidia"(100);"Bacteroidales"(100);"Prevotellaceae"(100);Prevotella(100);	Root(100);Bacteria(100);"Bacteroidetes"(97);"Bacteroidia"(59);"Bacteroidales"(59);unclassified(59);unclassified(59);	"Prevotellaceae"(100);Prevotella(100);	"Bacteroidia"(59);"Bacteroidales"(59);
-0.09	61	7	Root(100);Bacteria(100);"Actinobacteria"(100);Actinobacteria(100);Actinomycetales(100);Actinomycetaceae(100);Actinomyces(100);	Root(100);Bacteria(100);"Bacteroidetes"(100);"Bacteroidia"(100);"Bacteroidales"(100);"Porphyromonadaceae"(100);Porphyromonas(100);	Actinomycetaceae(100);Actinomyces(100);	"Porphyromonadaceae"(100);Porphyromonas(100);
0.09	56	67	Root(100);Bacteria(100);"Fusobacteria"(100);"Fusobacteria"(100);"Fusobacteriales"(100);"Leptotrichiaceae"(100);Leptotrichia(100);	Root(100);Bacteria(100);"Bacteroidetes"(100);"Bacteroidia"(100);"Bacteroidales"(100);"Prevotellaceae"(100);Prevotella(100);	"Leptotrichiaceae"(100);Leptotrichia(100);	"Prevotellaceae"(100);Prevotella(100);
0.09	20	54	Root(100);Bacteria(100);"Fusobacteria"(100);"Fusobacteria"(100);"Fusobacteriales"(100);"Leptotrichiaceae"(100);Leptotrichia(100);	Root(100);Bacteria(100);unclassified(100);unclassified(100);unclassified(100);unclassified(100);unclassified(100);	"Leptotrichiaceae"(100);Leptotrichia(100);	Root(100);Bacteria(100);
0.09	133	28	Root(100);Bacteria(100);"Actinobacteria"(100);Actinobacteria(100);Actinomycetales(100);Actinomycetaceae(100);Actinomyces(99);	Root(100);Bacteria(100);"Proteobacteria"(100);Epsilonproteobacteria(100);Campylobacterales(100);Campylobacteraceae(100);Campylobacter(100);	Actinomycetaceae(100);Actinomyces(99);	Campylobacteraceae(100);Campylobacter(100);
-0.09	61	16	Root(100);Bacteria(100);"Actinobacteria"(100);Actinobacteria(100);Actinomycetales(100);Actinomycetaceae(100);Actinomyces(100);	Root(100);Bacteria(100);"Proteobacteria"(100);Gammaproteobacteria(100);Pasteurellales(100);Pasteurellaceae(100);unclassified(100);	Actinomycetaceae(100);Actinomyces(100);	Pasteurellales(100);Pasteurellaceae(100);
-0.09	6	105	Root(100);Bacteria(100);"Firmicutes"(100);"Bacilli"(100);"Lactobacillales"(100);Streptococcaceae(100);Streptococcus(100);	Root(100);Bacteria(100);"Firmicutes"(100);"Clostridia"(100);Clostridiales(100);unclassified(100);unclassified(100);	Streptococcaceae(100);Streptococcus(100);	"Clostridia"(100);Clostridiales(100);
0.09	51	24	Root(100);Bacteria(100);"Actinobacteria"(100);Actinobacteria(100);Coriobacteriales(100);Coriobacteriaceae(100);Atopobium(100);	Root(100);Bacteria(100);"Bacteroidetes"(100);Flavobacteria(100);"Flavobacteriales"(100);Flavobacteriaceae(100);Capnocytophaga(100);	Coriobacteriaceae(100);Atopobium(100);	Flavobacteriaceae(100);Capnocytophaga(100);
-0.09	28	6	Root(100);Bacteria(100);"Proteobacteria"(100);Epsilonproteobacteria(100);Campylobacterales(100);Campylobacteraceae(100);Campylobacter(100);	Root(100);Bacteria(100);"Firmicutes"(100);"Bacilli"(100);"Lactobacillales"(100);Streptococcaceae(100);Streptococcus(100);	Campylobacteraceae(100);Campylobacter(100);	Streptococcaceae(100);Streptococcus(100);
-0.09	13	16	Root(100);Bacteria(100);"Firmicutes"(100);"Bacilli"(100);"Lactobacillales"(100);unclassified(98);unclassified(98);	Root(100);Bacteria(100);"Proteobacteria"(100);Gammaproteobacteria(100);Pasteurellales(100);Pasteurellaceae(100);unclassified(100);	"Bacilli"(100);"Lactobacillales"(100);	Pasteurellales(100);Pasteurellaceae(100);
0.09	111	33	Root(100);Bacteria(100);"Proteobacteria"(100);Gammaproteobacteria(100);"Enterobacteriales"(100);Enterobacteriaceae(100);unclassified(87);	Root(100);Bacteria(100);"Firmicutes"(100);"Clostridia"(100);Clostridiales(100);"Lachnospiraceae"(100);Oribacterium(85);	"Enterobacteriales"(100);Enterobacteriaceae(100);	"Lachnospiraceae"(100);Oribacterium(85);
-0.09	113	29	Root(100);Bacteria(100);"Bacteroidetes"(100);Flavobacteria(100);"Flavobacteriales"(100);Flavobacteriaceae(100);unclassified(100);	Root(100);Bacteria(100);"Firmicutes"(100);"Clostridia"(100);Clostridiales(100);Veillonellaceae(100);Selenomonas(95);	"Flavobacteriales"(100);Flavobacteriaceae(100);	Veillonellaceae(100);Selenomonas(95);
-0.09	23	68	Root(100);Bacteria(100);"Actinobacteria"(100);Actinobacteria(100);Actinomycetales(100);Actinomycetaceae(100);Actinomyces(100);	Root(100);Bacteria(100);"Firmicutes"(100);"Clostridia"(100);Clostridiales(100);"Lachnospiraceae"(100);Catonella(100);	Actinomycetaceae(100);Actinomyces(100);	"Lachnospiraceae"(100);Catonella(100);
0.09	20	125	Root(100);Bacteria(100);"Fusobacteria"(100);"Fusobacteria"(100);"Fusobacteriales"(100);"Leptotrichiaceae"(100);Leptotrichia(100);	Root(100);Bacteria(100);"Bacteroidetes"(100);"Bacteroidia"(100);"Bacteroidales"(100);unclassified(100);unclassified(100);	"Leptotrichiaceae"(100);Leptotrichia(100);	"Bacteroidia"(100);"Bacteroidales"(100);
-0.09	109	129	Root(100);Bacteria(100);"Firmicutes"(93);"Clostridia"(93);Clostridiales(93);unclassified(93);unclassified(93);	Root(100);Bacteria(100);"Bacteroidetes"(100);"Bacteroidia"(100);"Bacteroidales"(100);"Prevotellaceae"(100);Prevotella(100);	"Clostridia"(93);Clostridiales(93);	"Prevotellaceae"(100);Prevotella(100);
0.09	19	35	Root(100);Bacteria(100);"Proteobacteria"(100);Gammaproteobacteria(100);Pasteurellales(100);Pasteurellaceae(100);unclassified(100);	Root(100);Bacteria(100);"Fusobacteria"(100);"Fusobacteria"(100);"Fusobacteriales"(100);"Leptotrichiaceae"(100);Leptotrichia(100);	Pasteurellales(100);Pasteurellaceae(100);	"Leptotrichiaceae"(100);Leptotrichia(100);
-0.09	25	75	Root(100);Bacteria(100);"Bacteroidetes"(97);"Bacteroidia"(59);"Bacteroidales"(59);unclassified(59);unclassified(59);	Root(100);Bacteria(100);"Bacteroidetes"(100);"Bacteroidia"(100);"Bacteroidales"(100);"Prevotellaceae"(100);Prevotella(100);	"Bacteroidia"(59);"Bacteroidales"(59);	"Prevotellaceae"(100);Prevotella(100);
-0.09	4	105	Root(100);Bacteria(100);"Firmicutes"(100);"Clostridia"(100);Clostridiales(100);Veillonellaceae(100);Veillonella(95);	Root(100);Bacteria(100);"Firmicutes"(100);"Clostridia"(100);Clostridiales(100);unclassified(100);unclassified(100);	Veillonellaceae(100);Veillonella(95);	"Clostridia"(100);Clostridiales(100);
0.09	67	90	Root(100);Bacteria(100);"Bacteroidetes"(100);"Bacteroidia"(100);"Bacteroidales"(100);"Prevotellaceae"(100);Prevotella(100);	Root(100);Bacteria(100);"Fusobacteria"(100);"Fusobacteria"(100);"Fusobacteriales"(100);"Leptotrichiaceae"(100);Leptotrichia(100);	"Prevotellaceae"(100);Prevotella(100);	"Leptotrichiaceae"(100);Leptotrichia(100);
-0.09	26	67	Root(100);Bacteria(100);"Bacteroidetes"(100);"Bacteroidia"(100);"Bacteroidales"(100);"Prevotellaceae"(100);Prevotella(100);	Root(100);Bacteria(100);"Bacteroidetes"(100);"Bacteroidia"(100);"Bacteroidales"(100);"Prevotellaceae"(100);Prevotella(100);	"Prevotellaceae"(100);Prevotella(100);	"Prevotellaceae"(100);Prevotella(100);
0.09	21	11	Root(100);Bacteria(100);"Proteobacteria"(100);Betaproteobacteria(100);Neisseriales(100);Neisseriaceae(100);Neisseria(69);	Root(100);Bacteria(100);"Firmicutes"(100);"Bacilli"(100);Bacillales(100);"Staphylococcaceae"(100);Gemella(100);	Neisseriaceae(100);Neisseria(69);	"Staphylococcaceae"(100);Gemella(100);
-0.09	51	27	Root(100);Bacteria(100);"Actinobacteria"(100);Actinobacteria(100);Coriobacteriales(100);Coriobacteriaceae(100);Atopobium(100);	Root(100);Bacteria(100);"Bacteroidetes"(100);"Bacteroidia"(100);"Bacteroidales"(100);Bacteroidaceae(100);Bacteroides(100);	Coriobacteriaceae(100);Atopobium(100);	Bacteroidaceae(100);Bacteroides(100);
0.09	20	14	Root(100);Bacteria(100);"Fusobacteria"(100);"Fusobacteria"(100);"Fusobacteriales"(100);"Leptotrichiaceae"(100);Leptotrichia(100);	Root(100);Bacteria(100);"Actinobacteria"(100);Actinobacteria(100);Actinomycetales(100);Actinomycetaceae(100);Actinomyces(100);	"Leptotrichiaceae"(100);Leptotrichia(100);	Actinomycetaceae(100);Actinomyces(100);
0.09	71	11	Root(100);Bacteria(100);"Firmicutes"(100);"Clostridia"(100);Clostridiales(100);"Lachnospiraceae"(100);unclassified(100);	Root(100);Bacteria(100);"Firmicutes"(100);"Bacilli"(100);Bacillales(100);"Staphylococcaceae"(100);Gemella(100);	Clostridiales(100);"Lachnospiraceae"(100);	"Staphylococcaceae"(100);Gemella(100);
0.09	7	74	Root(100);Bacteria(100);"Bacteroidetes"(100);"Bacteroidia"(100);"Bacteroidales"(100);"Porphyromonadaceae"(100);Porphyromonas(100);	Root(100);Bacteria(100);"Bacteroidetes"(100);"Bacteroidia"(100);"Bacteroidales"(100);"Prevotellaceae"(100);Prevotella(100);	"Porphyromonadaceae"(100);Porphyromonas(100);	"Prevotellaceae"(100);Prevotella(100);
0.09	6	35	Root(100);Bacteria(100);"Firmicutes"(100);"Bacilli"(100);"Lactobacillales"(100);Streptococcaceae(100);Streptococcus(100);	Root(100);Bacteria(100);"Fusobacteria"(100);"Fusobacteria"(100);"Fusobacteriales"(100);"Leptotrichiaceae"(100);Leptotrichia(100);	Streptococcaceae(100);Streptococcus(100);	"Leptotrichiaceae"(100);Leptotrichia(100);
0.09	105	35	Root(100);Bacteria(100);"Firmicutes"(100);"Clostridia"(100);Clostridiales(100);unclassified(100);unclassified(100);	Root(100);Bacteria(100);"Fusobacteria"(100);"Fusobacteria"(100);"Fusobacteriales"(100);"Leptotrichiaceae"(100);Leptotrichia(100);	"Clostridia"(100);Clostridiales(100);	"Leptotrichiaceae"(100);Leptotrichia(100);
0.09	105	22	Root(100);Bacteria(100);"Firmicutes"(100);"Clostridia"(100);Clostridiales(100);unclassified(100);unclassified(100);	Root(100);Bacteria(100);"Proteobacteria"(100);Betaproteobacteria(100);Burkholderiales(100);unclassified(97);unclassified(97);	"Clostridia"(100);Clostridiales(100);	Betaproteobacteria(100);Burkholderiales(100);
-0.09	17	19	Root(100);Bacteria(100);"Bacteroidetes"(100);"Bacteroidia"(100);"Bacteroidales"(100);Bacteroidaceae(100);Bacteroides(100);	Root(100);Bacteria(100);"Proteobacteria"(100);Gammaproteobacteria(100);Pasteurellales(100);Pasteurellaceae(100);unclassified(100);	Bacteroidaceae(100);Bacteroides(100);	Pasteurellales(100);Pasteurellaceae(100);
-0.09	28	76	Root(100);Bacteria(100);"Proteobacteria"(100);Epsilonproteobacteria(100);Campylobacterales(100);Campylobacteraceae(100);Campylobacter(100);	Root(100);Bacteria(100);"Firmicutes"(100);"Bacilli"(100);"Lactobacillales"(100);"Aerococcaceae"(100);unclassified(99);	Campylobacteraceae(100);Campylobacter(100);	"Lactobacillales"(100);"Aerococcaceae"(100);
0.09	16	33	Root(100);Bacteria(100);"Proteobacteria"(100);Gammaproteobacteria(100);Pasteurellales(100);Pasteurellaceae(100);unclassified(100);	Root(100);Bacteria(100);"Firmicutes"(100);"Clostridia"(100);Clostridiales(100);"Lachnospiraceae"(100);Oribacterium(85);	Pasteurellales(100);Pasteurellaceae(100);	"Lachnospiraceae"(100);Oribacterium(85);
-0.09	105	37	Root(100);Bacteria(100);"Firmicutes"(100);"Clostridia"(100);Clostridiales(100);unclassified(100);unclassified(100);	Root(100);Bacteria(100);"Firmicutes"(100);"Clostridia"(100);Clostridiales(100);"Lachnospiraceae"(100);unclassified(100);	"Clostridia"(100);Clostridiales(100);	Clostridiales(100);"Lachnospiraceae"(100);
-0.09	27	6	Root(100);Bacteria(100);"Bacteroidetes"(100);"Bacteroidia"(100);"Bacteroidales"(100);Bacteroidaceae(100);Bacteroides(100);	Root(100);Bacteria(100);"Firmicutes"(100);"Bacilli"(100);"Lactobacillales"(100);Streptococcaceae(100);Streptococcus(100);	Bacteroidaceae(100);Bacteroides(100);	Streptococcaceae(100);Streptococcus(100);
-0.09	6	17	Root(100);Bacteria(100);"Firmicutes"(100);"Bacilli"(100);"Lactobacillales"(100);Streptococcaceae(100);Streptococcus(100);	Root(100);Bacteria(100);"Bacteroidetes"(100);"Bacteroidia"(100);"Bacteroidales"(100);Bacteroidaceae(100);Bacteroides(100);	Streptococcaceae(100);Streptococcus(100);	Bacteroidaceae(100);Bacteroides(100);
0.09	195	56	Root(100);Bacteria(100);"Bacteroidetes"(100);"Bacteroidia"(100);"Bacteroidales"(100);"Prevotellaceae"(100);unclassified(100);	Root(100);Bacteria(100);"Fusobacteria"(100);"Fusobacteria"(100);"Fusobacteriales"(100);"Leptotrichiaceae"(100);Leptotrichia(100);	"Bacteroidales"(100);"Prevotellaceae"(100);	"Leptotrichiaceae"(100);Leptotrichia(100);
-0.09	61	14	Root(100);Bacteria(100);"Actinobacteria"(100);Actinobacteria(100);Actinomycetales(100);Actinomycetaceae(100);Actinomyces(100);	Root(100);Bacteria(100);"Actinobacteria"(100);Actinobacteria(100);Actinomycetales(100);Actinomycetaceae(100);Actinomyces(100);	Actinomycetaceae(100);Actinomyces(100);	Actinomycetaceae(100);Actinomyces(100);
-0.09	117	10	Root(100);Bacteria(100);"Firmicutes"(100);"Clostridia"(100);Clostridiales(100);Incertae_Sedis_XIII(100);Mogibacterium(100);	Root(100);Bacteria(100);"Bacteroidetes"(100);"Bacteroidia"(100);"Bacteroidales"(100);"Prevotellaceae"(100);Prevotella(100);	Incertae_Sedis_XIII(100);Mogibacterium(100);	"Prevotellaceae"(100);Prevotella(100);
0.09	178	68	Root(100);Bacteria(100);"Firmicutes"(100);"Clostridia"(100);Clostridiales(100);unclassified(100);unclassified(100);	Root(100);Bacteria(100);"Firmicutes"(100);"Clostridia"(100);Clostridiales(100);"Lachnospiraceae"(100);Catonella(100);	"Clostridia"(100);Clostridiales(100);	"Lachnospiraceae"(100);Catonella(100);
-0.09	2	125	Root(100);Bacteria(100);"Firmicutes"(100);"Bacilli"(100);"Lactobacillales"(100);Streptococcaceae(100);Streptococcus(100);	Root(100);Bacteria(100);"Bacteroidetes"(100);"Bacteroidia"(100);"Bacteroidales"(100);unclassified(100);unclassified(100);	Streptococcaceae(100);Streptococcus(100);	"Bacteroidia"(100);"Bacteroidales"(100);
-0.09	195	76	Root(100);Bacteria(100);"Bacteroidetes"(100);"Bacteroidia"(100);"Bacteroidales"(100);"Prevotellaceae"(100);unclassified(100);	Root(100);Bacteria(100);"Firmicutes"(100);"Bacilli"(100);"Lactobacillales"(100);"Aerococcaceae"(100);unclassified(99);	"Bacteroidales"(100);"Prevotellaceae"(100);	"Lactobacillales"(100);"Aerococcaceae"(100);
-0.09	9	15	Root(100);Bacteria(100);"Fusobacteria"(100);"Fusobacteria"(100);"Fusobacteriales"(100);"Fusobacteriaceae"(100);Fusobacterium(100);	Root(100);Bacteria(100);"Actinobacteria"(100);Actinobacteria(100);Actinomycetales(100);Corynebacteriaceae(93);Corynebacterium(93);	"Fusobacteriaceae"(100);Fusobacterium(100);	Corynebacteriaceae(93);Corynebacterium(93);
0.09	133	9	Root(100);Bacteria(100);"Actinobacteria"(100);Actinobacteria(100);Actinomycetales(100);Actinomycetaceae(100);Actinomyces(99);	Root(100);Bacteria(100);"Fusobacteria"(100);"Fusobacteria"(100);"Fusobacteriales"(100);"Fusobacteriaceae"(100);Fusobacterium(100);	Actinomycetaceae(100);Actinomyces(99);	"Fusobacteriaceae"(100);Fusobacterium(100);
-0.09	124	33	Root(100);Bacteria(100);"Bacteroidetes"(100);"Bacteroidia"(100);"Bacteroidales"(100);"Prevotellaceae"(100);Prevotella(100);	Root(100);Bacteria(100);"Firmicutes"(100);"Clostridia"(100);Clostridiales(100);"Lachnospiraceae"(100);Oribacterium(85);	"Prevotellaceae"(100);Prevotella(100);	"Lachnospiraceae"(100);Oribacterium(85);
0.09	7	56	Root(100);Bacteria(100);"Bacteroidetes"(100);"Bacteroidia"(100);"Bacteroidales"(100);"Porphyromonadaceae"(100);Porphyromonas(100);	Root(100);Bacteria(100);"Fusobacteria"(100);"Fusobacteria"(100);"Fusobacteriales"(100);"Leptotrichiaceae"(100);Leptotrichia(100);	"Porphyromonadaceae"(100);Porphyromonas(100);	"Leptotrichiaceae"(100);Leptotrichia(100);
-0.09	76	105	Root(100);Bacteria(100);"Firmicutes"(100);"Bacilli"(100);"Lactobacillales"(100);"Aerococcaceae"(100);unclassified(99);	Root(100);Bacteria(100);"Firmicutes"(100);"Clostridia"(100);Clostridiales(100);unclassified(100);unclassified(100);	"Lactobacillales"(100);"Aerococcaceae"(100);	"Clostridia"(100);Clostridiales(100);
0.09	195	117	Root(100);Bacteria(100);"Bacteroidetes"(100);"Bacteroidia"(100);"Bacteroidales"(100);"Prevotellaceae"(100);unclassified(100);	Root(100);Bacteria(100);"Firmicutes"(100);"Clostridia"(100);Clostridiales(100);Incertae_Sedis_XIII(100);Mogibacterium(100);	"Bacteroidales"(100);"Prevotellaceae"(100);	Incertae_Sedis_XIII(100);Mogibacterium(100);
-0.09	113	7	Root(100);Bacteria(100);"Bacteroidetes"(100);Flavobacteria(100);"Flavobacteriales"(100);Flavobacteriaceae(100);unclassified(100);	Root(100);Bacteria(100);"Bacteroidetes"(100);"Bacteroidia"(100);"Bacteroidales"(100);"Porphyromonadaceae"(100);Porphyromonas(100);	"Flavobacteriales"(100);Flavobacteriaceae(100);	"Porphyromonadaceae"(100);Porphyromonas(100);
0.09	61	76	Root(100);Bacteria(100);"Actinobacteria"(100);Actinobacteria(100);Actinomycetales(100);Actinomycetaceae(100);Actinomyces(100);	Root(100);Bacteria(100);"Firmicutes"(100);"Bacilli"(100);"Lactobacillales"(100);"Aerococcaceae"(100);unclassified(99);	Actinomycetaceae(100);Actinomyces(100);	"Lactobacillales"(100);"Aerococcaceae"(100);
-0.09	109	71	Root(100);Bacteria(100);"Firmicutes"(93);"Clostridia"(93);Clostridiales(93);unclassified(93);unclassified(93);	Root(100);Bacteria(100);"Firmicutes"(100);"Clostridia"(100);Clostridiales(100);"Lachnospiraceae"(100);unclassified(100);	"Clostridia"(93);Clostridiales(93);	Clostridiales(100);"Lachnospiraceae"(100);
-0.09	6	16	Root(100);Bacteria(100);"Firmicutes"(100);"Bacilli"(100);"Lactobacillales"(100);Streptococcaceae(100);Streptococcus(100);	Root(100);Bacteria(100);"Proteobacteria"(100);Gammaproteobacteria(100);Pasteurellales(100);Pasteurellaceae(100);unclassified(100);	Streptococcaceae(100);Streptococcus(100);	Pasteurellales(100);Pasteurellaceae(100);
-0.09	29	17	Root(100);Bacteria(100);"Firmicutes"(100);"Clostridia"(100);Clostridiales(100);Veillonellaceae(100);Selenomonas(95);	Root(100);Bacteria(100);"Bacteroidetes"(100);"Bacteroidia"(100);"Bacteroidales"(100);Bacteroidaceae(100);Bacteroides(100);	Veillonellaceae(100);Selenomonas(95);	Bacteroidaceae(100);Bacteroides(100);
0.09	50	26	Root(100);Bacteria(100);"Firmicutes"(100);"Clostridia"(100);Clostridiales(100);"Lachnospiraceae"(100);unclassified(100);	Root(100);Bacteria(100);"Bacteroidetes"(100);"Bacteroidia"(100);"Bacteroidales"(100);"Prevotellaceae"(100);Prevotella(100);	Clostridiales(100);"Lachnospiraceae"(100);	"Prevotellaceae"(100);Prevotella(100);
-0.09	2	68	Root(100);Bacteria(100);"Firmicutes"(100);"Bacilli"(100);"Lactobacillales"(100);Streptococcaceae(100);Streptococcus(100);	Root(100);Bacteria(100);"Firmicutes"(100);"Clostridia"(100);Clostridiales(100);"Lachnospiraceae"(100);Catonella(100);	Streptococcaceae(100);Streptococcus(100);	"Lachnospiraceae"(100);Catonella(100);
0.09	75	35	Root(100);Bacteria(100);"Bacteroidetes"(100);"Bacteroidia"(100);"Bacteroidales"(100);"Prevotellaceae"(100);Prevotella(100);	Root(100);Bacteria(100);"Fusobacteria"(100);"Fusobacteria"(100);"Fusobacteriales"(100);"Leptotrichiaceae"(100);Leptotrichia(100);	"Prevotellaceae"(100);Prevotella(100);	"Leptotrichiaceae"(100);Leptotrichia(100);
-0.09	112	50	Root(100);Bacteria(100);"Firmicutes"(100);"Clostridia"(100);Clostridiales(100);"Peptostreptococcaceae"(100);Peptostreptococcus(100);	Root(100);Bacteria(100);"Firmicutes"(100);"Clostridia"(100);Clostridiales(100);"Lachnospiraceae"(100);unclassified(100);	"Peptostreptococcaceae"(100);Peptostreptococcus(100);	Clostridiales(100);"Lachnospiraceae"(100);
0.09	8	68	Root(100);Bacteria(100);"Proteobacteria"(100);Betaproteobacteria(100);Neisseriales(100);Neisseriaceae(100);Neisseria(95);	Root(100);Bacteria(100);"Firmicutes"(100);"Clostridia"(100);Clostridiales(100);"Lachnospiraceae"(100);Catonella(100);	Neisseriaceae(100);Neisseria(95);	"Lachnospiraceae"(100);Catonella(100);
-0.09	29	99	Root(100);Bacteria(100);"Firmicutes"(100);"Clostridia"(100);Clostridiales(100);Veillonellaceae(100);Selenomonas(95);	Root(100);Bacteria(100);"Proteobacteria"(100);Betaproteobacteria(100);Neisseriales(100);Neisseriaceae(100);unclassified(79);	Veillonellaceae(100);Selenomonas(95);	Neisseriales(100);Neisseriaceae(100);
0.09	28	125	Root(100);Bacteria(100);"Proteobacteria"(100);Epsilonproteobacteria(100);Campylobacterales(100);Campylobacteraceae(100);Campylobacter(100);	Root(100);Bacteria(100);"Bacteroidetes"(100);"Bacteroidia"(100);"Bacteroidales"(100);unclassified(100);unclassified(100);	Campylobacteraceae(100);Campylobacter(100);	"Bacteroidia"(100);"Bacteroidales"(100);
-0.09	25	97	Root(100);Bacteria(100);"Bacteroidetes"(97);"Bacteroidia"(59);"Bacteroidales"(59);unclassified(59);unclassified(59);	Root(100);Bacteria(100);unclassified(100);unclassified(100);unclassified(100);unclassified(100);unclassified(100);	"Bacteroidia"(59);"Bacteroidales"(59);	Root(100);Bacteria(100);
-0.09	112	45	Root(100);Bacteria(100);"Firmicutes"(100);"Clostridia"(100);Clostridiales(100);"Peptostreptococcaceae"(100);Peptostreptococcus(100);	Root(100);Bacteria(100);"Bacteroidetes"(100);"Bacteroidia"(100);"Bacteroidales"(100);Bacteroidaceae(100);Bacteroides(100);	"Peptostreptococcaceae"(100);Peptostreptococcus(100);	Bacteroidaceae(100);Bacteroides(100);
0.09	129	11	Root(100);Bacteria(100);"Bacteroidetes"(100);"Bacteroidia"(100);"Bacteroidales"(100);"Prevotellaceae"(100);Prevotella(100);	Root(100);Bacteria(100);"Firmicutes"(100);"Bacilli"(100);Bacillales(100);"Staphylococcaceae"(100);Gemella(100);	"Prevotellaceae"(100);Prevotella(100);	"Staphylococcaceae"(100);Gemella(100);
-0.09	188	37	Root(100);Bacteria(100);"Actinobacteria"(100);Actinobacteria(100);Actinomycetales(100);Corynebacteriaceae(100);Corynebacterium(100);	Root(100);Bacteria(100);"Firmicutes"(100);"Clostridia"(100);Clostridiales(100);"Lachnospiraceae"(100);unclassified(100);	Corynebacteriaceae(100);Corynebacterium(100);	Clostridiales(100);"Lachnospiraceae"(100);
0.09	99	17	Root(100);Bacteria(100);"Proteobacteria"(100);Betaproteobacteria(100);Neisseriales(100);Neisseriaceae(100);unclassified(79);	Root(100);Bacteria(100);"Bacteroidetes"(100);"Bacteroidia"(100);"Bacteroidales"(100);Bacteroidaceae(100);Bacteroides(100);	Neisseriales(100);Neisseriaceae(100);	Bacteroidaceae(100);Bacteroides(100);
0.09	61	11	Root(100);Bacteria(100);"Actinobacteria"(100);Actinobacteria(100);Actinomycetales(100);Actinomycetaceae(100);Actinomyces(100);	Root(100);Bacteria(100);"Firmicutes"(100);"Bacilli"(100);Bacillales(100);"Staphylococcaceae"(100);Gemella(100);	Actinomycetaceae(100);Actinomyces(100);	"Staphylococcaceae"(100);Gemella(100);
0.09	129	16	Root(100);Bacteria(100);"Bacteroidetes"(100);"Bacteroidia"(100);"Bacteroidales"(100);"Prevotellaceae"(100);Prevotella(100);	Root(100);Bacteria(100);"Proteobacteria"(100);Gammaproteobacteria(100);Pasteurellales(100);Pasteurellaceae(100);unclassified(100);	"Prevotellaceae"(100);Prevotella(100);	Pasteurellales(100);Pasteurellaceae(100);
-0.09	25	20	Root(100);Bacteria(100);"Bacteroidetes"(97);"Bacteroidia"(59);"Bacteroidales"(59);unclassified(59);unclassified(59);	Root(100);Bacteria(100);"Fusobacteria"(100);"Fusobacteria"(100);"Fusobacteriales"(100);"Leptotrichiaceae"(100);Leptotrichia(100);	"Bacteroidia"(59);"Bacteroidales"(59);	"Leptotrichiaceae"(100);Leptotrichia(100);
0.09	23	14	Root(100);Bacteria(100);"Actinobacteria"(100);Actinobacteria(100);Actinomycetales(100);Actinomycetaceae(100);Actinomyces(100);	Root(100);Bacteria(100);"Actinobacteria"(100);Actinobacteria(100);Actinomycetales(100);Actinomycetaceae(100);Actinomyces(100);	Actinomycetaceae(100);Actinomyces(100);	Actinomycetaceae(100);Actinomyces(100);
0.09	111	71	Root(100);Bacteria(100);"Proteobacteria"(100);Gammaproteobacteria(100);"Enterobacteriales"(100);Enterobacteriaceae(100);unclassified(87);	Root(100);Bacteria(100);"Firmicutes"(100);"Clostridia"(100);Clostridiales(100);"Lachnospiraceae"(100);unclassified(100);	"Enterobacteriales"(100);Enterobacteriaceae(100);	Clostridiales(100);"Lachnospiraceae"(100);
-0.09	51	75	Root(100);Bacteria(100);"Actinobacteria"(100);Actinobacteria(100);Coriobacteriales(100);Coriobacteriaceae(100);Atopobium(100);	Root(100);Bacteria(100);"Bacteroidetes"(100);"Bacteroidia"(100);"Bacteroidales"(100);"Prevotellaceae"(100);Prevotella(100);	Coriobacteriaceae(100);Atopobium(100);	"Prevotellaceae"(100);Prevotella(100);
-0.09	6	32	Root(100);Bacteria(100);"Firmicutes"(100);"Bacilli"(100);"Lactobacillales"(100);Streptococcaceae(100);Streptococcus(100);	Root(100);Bacteria(100);"Actinobacteria"(100);Actinobacteria(100);Actinomycetales(100);Corynebacteriaceae(100);Corynebacterium(100);	Streptococcaceae(100);Streptococcus(100);	Corynebacteriaceae(100);Corynebacterium(100);
-0.09	7	22	Root(100);Bacteria(100);"Bacteroidetes"(100);"Bacteroidia"(100);"Bacteroidales"(100);"Porphyromonadaceae"(100);Porphyromonas(100);	Root(100);Bacteria(100);"Proteobacteria"(100);Betaproteobacteria(100);Burkholderiales(100);unclassified(97);unclassified(97);	"Porphyromonadaceae"(100);Porphyromonas(100);	Betaproteobacteria(100);Burkholderiales(100);
-0.09	117	2	Root(100);Bacteria(100);"Firmicutes"(100);"Clostridia"(100);Clostridiales(100);Incertae_Sedis_XIII(100);Mogibacterium(100);	Root(100);Bacteria(100);"Firmicutes"(100);"Bacilli"(100);"Lactobacillales"(100);Streptococcaceae(100);Streptococcus(100);	Incertae_Sedis_XIII(100);Mogibacterium(100);	Streptococcaceae(100);Streptococcus(100);
0.09	111	26	Root(100);Bacteria(100);"Proteobacteria"(100);Gammaproteobacteria(100);"Enterobacteriales"(100);Enterobacteriaceae(100);unclassified(87);	Root(100);Bacteria(100);"Bacteroidetes"(100);"Bacteroidia"(100);"Bacteroidales"(100);"Prevotellaceae"(100);Prevotella(100);	"Enterobacteriales"(100);Enterobacteriaceae(100);	"Prevotellaceae"(100);Prevotella(100);
-0.08	24	4	Root(100);Bacteria(100);"Bacteroidetes"(100);Flavobacteria(100);"Flavobacteriales"(100);Flavobacteriaceae(100);Capnocytophaga(100);	Root(100);Bacteria(100);"Firmicutes"(100);"Clostridia"(100);Clostridiales(100);Veillonellaceae(100);Veillonella(95);	Flavobacteriaceae(100);Capnocytophaga(100);	Veillonellaceae(100);Veillonella(95);
-0.08	68	54	Root(100);Bacteria(100);"Firmicutes"(100);"Clostridia"(100);Clostridiales(100);"Lachnospiraceae"(100);Catonella(100);	Root(100);Bacteria(100);unclassified(100);unclassified(100);unclassified(100);unclassified(100);unclassified(100);	"Lachnospiraceae"(100);Catonella(100);	Root(100);Bacteria(100);
-0.08	15	54	Root(100);Bacteria(100);"Actinobacteria"(100);Actinobacteria(100);Actinomycetales(100);Corynebacteriaceae(93);Corynebacterium(93);	Root(100);Bacteria(100);unclassified(100);unclassified(100);unclassified(100);unclassified(100);unclassified(100);	Corynebacteriaceae(93);Corynebacterium(93);	Root(100);Bacteria(100);
-0.08	23	6	Root(100);Bacteria(100);"Actinobacteria"(100);Actinobacteria(100);Actinomycetales(100);Actinomycetaceae(100);Actinomyces(100);	Root(100);Bacteria(100);"Firmicutes"(100);"Bacilli"(100);"Lactobacillales"(100);Streptococcaceae(100);Streptococcus(100);	Actinomycetaceae(100);Actinomyces(100);	Streptococcaceae(100);Streptococcus(100);
-0.08	24	27	Root(100);Bacteria(100);"Bacteroidetes"(100);Flavobacteria(100);"Flavobacteriales"(100);Flavobacteriaceae(100);Capnocytophaga(100);	Root(100);Bacteria(100);"Bacteroidetes"(100);"Bacteroidia"(100);"Bacteroidales"(100);Bacteroidaceae(100);Bacteroides(100);	Flavobacteriaceae(100);Capnocytophaga(100);	Bacteroidaceae(100);Bacteroides(100);
-0.08	38	36	Root(100);Bacteria(100);"Bacteroidetes"(100);"Bacteroidia"(100);"Bacteroidales"(100);"Porphyromonadaceae"(100);Parabacteroides(69);	Root(100);Bacteria(100);"Bacteroidetes"(100);Flavobacteria(100);"Flavobacteriales"(100);Flavobacteriaceae(100);Capnocytophaga(100);	"Porphyromonadaceae"(100);Parabacteroides(69);	Flavobacteriaceae(100);Capnocytophaga(100);
0.08	112	48	Root(100);Bacteria(100);"Firmicutes"(100);"Clostridia"(100);Clostridiales(100);"Peptostreptococcaceae"(100);Peptostreptococcus(100);	Root(100);Bacteria(100);"Firmicutes"(100);"Clostridia"(100);Clostridiales(100);Incertae_Sedis_XI(100);Parvimonas(100);	"Peptostreptococcaceae"(100);Peptostreptococcus(100);	Incertae_Sedis_XI(100);Parvimonas(100);
0.08	25	18	Root(100);Bacteria(100);"Bacteroidetes"(97);"Bacteroidia"(59);"Bacteroidales"(59);unclassified(59);unclassified(59);	Root(100);Bacteria(100);"Actinobacteria"(100);Actinobacteria(100);Actinomycetales(100);Micrococcaceae(100);unclassified(97);	"Bacteroidia"(59);"Bacteroidales"(59);	Actinomycetales(100);Micrococcaceae(100);
-0.08	125	16	Root(100);Bacteria(100);"Bacteroidetes"(100);"Bacteroidia"(100);"Bacteroidales"(100);unclassified(100);unclassified(100);	Root(100);Bacteria(100);"Proteobacteria"(100);Gammaproteobacteria(100);Pasteurellales(100);Pasteurellaceae(100);unclassified(100);	"Bacteroidia"(100);"Bacteroidales"(100);	Pasteurellales(100);Pasteurellaceae(100);
0.08	25	124	Root(100);Bacteria(100);"Bacteroidetes"(97);"Bacteroidia"(59);"Bacteroidales"(59);unclassified(59);unclassified(59);	Root(100);Bacteria(100);"Bacteroidetes"(100);"Bacteroidia"(100);"Bacteroidales"(100);"Prevotellaceae"(100);Prevotella(100);	"Bacteroidia"(59);"Bacteroidales"(59);	"Prevotellaceae"(100);Prevotella(100);
0.08	117	37	Root(100);Bacteria(100);"Firmicutes"(100);"Clostridia"(100);Clostridiales(100);Incertae_Sedis_XIII(100);Mogibacterium(100);	Root(100);Bacteria(100);"Firmicutes"(100);"Clostridia"(100);Clostridiales(100);"Lachnospiraceae"(100);unclassified(100);	Incertae_Sedis_XIII(100);Mogibacterium(100);	Clostridiales(100);"Lachnospiraceae"(100);
0.08	19	67	Root(100);Bacteria(100);"Proteobacteria"(100);Gammaproteobacteria(100);Pasteurellales(100);Pasteurellaceae(100);unclassified(100);	Root(100);Bacteria(100);"Bacteroidetes"(100);"Bacteroidia"(100);"Bacteroidales"(100);"Prevotellaceae"(100);Prevotella(100);	Pasteurellales(100);Pasteurellaceae(100);	"Prevotellaceae"(100);Prevotella(100);
-0.08	39	17	Root(100);Bacteria(100);"Bacteroidetes"(100);"Bacteroidia"(100);"Bacteroidales"(100);"Prevotellaceae"(100);Prevotella(100);	Root(100);Bacteria(100);"Bacteroidetes"(100);"Bacteroidia"(100);"Bacteroidales"(100);Bacteroidaceae(100);Bacteroides(100);	"Prevotellaceae"(100);Prevotella(100);	Bacteroidaceae(100);Bacteroides(100);
0.08	68	33	Root(100);Bacteria(100);"Firmicutes"(100);"Clostridia"(100);Clostridiales(100);"Lachnospiraceae"(100);Catonella(100);	Root(100);Bacteria(100);"Firmicutes"(100);"Clostridia"(100);Clostridiales(100);"Lachnospiraceae"(100);Oribacterium(85);	"Lachnospiraceae"(100);Catonella(100);	"Lachnospiraceae"(100);Oribacterium(85);
-0.08	51	22	Root(100);Bacteria(100);"Actinobacteria"(100);Actinobacteria(100);Coriobacteriales(100);Coriobacteriaceae(100);Atopobium(100);	Root(100);Bacteria(100);"Proteobacteria"(100);Betaproteobacteria(100);Burkholderiales(100);unclassified(97);unclassified(97);	Coriobacteriaceae(100);Atopobium(100);	Betaproteobacteria(100);Burkholderiales(100);
-0.08	82	13	Root(100);Bacteria(100);"Bacteroidetes"(100);"Bacteroidia"(100);"Bacteroidales"(100);"Prevotellaceae"(100);Prevotella(100);	Root(100);Bacteria(100);"Firmicutes"(100);"Bacilli"(100);"Lactobacillales"(100);unclassified(98);unclassified(98);	"Prevotellaceae"(100);Prevotella(100);	"Bacilli"(100);"Lactobacillales"(100);
0.08	48	13	Root(100);Bacteria(100);"Firmicutes"(100);"Clostridia"(100);Clostridiales(100);Incertae_Sedis_XI(100);Parvimonas(100);	Root(100);Bacteria(100);"Firmicutes"(100);"Bacilli"(100);"Lactobacillales"(100);unclassified(98);unclassified(98);	Incertae_Sedis_XI(100);Parvimonas(100);	"Bacilli"(100);"Lactobacillales"(100);
0.08	26	68	Root(100);Bacteria(100);"Bacteroidetes"(100);"Bacteroidia"(100);"Bacteroidales"(100);"Prevotellaceae"(100);Prevotella(100);	Root(100);Bacteria(100);"Firmicutes"(100);"Clostridia"(100);Clostridiales(100);"Lachnospiraceae"(100);Catonella(100);	"Prevotellaceae"(100);Prevotella(100);	"Lachnospiraceae"(100);Catonella(100);
-0.08	26	27	Root(100);Bacteria(100);"Bacteroidetes"(100);"Bacteroidia"(100);"Bacteroidales"(100);"Prevotellaceae"(100);Prevotella(100);	Root(100);Bacteria(100);"Bacteroidetes"(100);"Bacteroidia"(100);"Bacteroidales"(100);Bacteroidaceae(100);Bacteroides(100);	"Prevotellaceae"(100);Prevotella(100);	Bacteroidaceae(100);Bacteroides(100);
0.08	27	56	Root(100);Bacteria(100);"Bacteroidetes"(100);"Bacteroidia"(100);"Bacteroidales"(100);Bacteroidaceae(100);Bacteroides(100);	Root(100);Bacteria(100);"Fusobacteria"(100);"Fusobacteria"(100);"Fusobacteriales"(100);"Leptotrichiaceae"(100);Leptotrichia(100);	Bacteroidaceae(100);Bacteroides(100);	"Leptotrichiaceae"(100);Leptotrichia(100);
-0.08	29	32	Root(100);Bacteria(100);"Firmicutes"(100);"Clostridia"(100);Clostridiales(100);Veillonellaceae(100);Selenomonas(95);	Root(100);Bacteria(100);"Actinobacteria"(100);Actinobacteria(100);Actinomycetales(100);Corynebacteriaceae(100);Corynebacterium(100);	Veillonellaceae(100);Selenomonas(95);	Corynebacteriaceae(100);Corynebacterium(100);
0.08	29	125	Root(100);Bacteria(100);"Firmicutes"(100);"Clostridia"(100);Clostridiales(100);Veillonellaceae(100);Selenomonas(95);	Root(100);Bacteria(100);"Bacteroidetes"(100);"Bacteroidia"(100);"Bacteroidales"(100);unclassified(100);unclassified(100);	Veillonellaceae(100);Selenomonas(95);	"Bacteroidia"(100);"Bacteroidales"(100);
-0.08	112	7	Root(100);Bacteria(100);"Firmicutes"(100);"Clostridia"(100);Clostridiales(100);"Peptostreptococcaceae"(100);Peptostreptococcus(100);	Root(100);Bacteria(100);"Bacteroidetes"(100);"Bacteroidia"(100);"Bacteroidales"(100);"Porphyromonadaceae"(100);Porphyromonas(100);	"Peptostreptococcaceae"(100);Peptostreptococcus(100);	"Porphyromonadaceae"(100);Porphyromonas(100);
-0.08	8	13	Root(100);Bacteria(100);"Proteobacteria"(100);Betaproteobacteria(100);Neisseriales(100);Neisseriaceae(100);Neisseria(95);	Root(100);Bacteria(100);"Firmicutes"(100);"Bacilli"(100);"Lactobacillales"(100);unclassified(98);unclassified(98);	Neisseriaceae(100);Neisseria(95);	"Bacilli"(100);"Lactobacillales"(100);
0.08	178	97	Root(100);Bacteria(100);"Firmicutes"(100);"Clostridia"(100);Clostridiales(100);unclassified(100);unclassified(100);	Root(100);Bacteria(100);unclassified(100);unclassified(100);unclassified(100);unclassified(100);unclassified(100);	"Clostridia"(100);Clostridiales(100);	Root(100);Bacteria(100);
-0.08	82	14	Root(100);Bacteria(100);"Bacteroidetes"(100);"Bacteroidia"(100);"Bacteroidales"(100);"Prevotellaceae"(100);Prevotella(100);	Root(100);Bacteria(100);"Actinobacteria"(100);Actinobacteria(100);Actinomycetales(100);Actinomycetaceae(100);Actinomyces(100);	"Prevotellaceae"(100);Prevotella(100);	Actinomycetaceae(100);Actinomyces(100);
0.08	111	113	Root(100);Bacteria(100);"Proteobacteria"(100);Gammaproteobacteria(100);"Enterobacteriales"(100);Enterobacteriaceae(100);unclassified(87);	Root(100);Bacteria(100);"Bacteroidetes"(100);Flavobacteria(100);"Flavobacteriales"(100);Flavobacteriaceae(100);unclassified(100);	"Enterobacteriales"(100);Enterobacteriaceae(100);	"Flavobacteriales"(100);Flavobacteriaceae(100);
-0.08	10	38	Root(100);Bacteria(100);"Bacteroidetes"(100);"Bacteroidia"(100);"Bacteroidales"(100);"Prevotellaceae"(100);Prevotella(100);	Root(100);Bacteria(100);"Bacteroidetes"(100);"Bacteroidia"(100);"Bacteroidales"(100);"Porphyromonadaceae"(100);Parabacteroides(69);	"Prevotellaceae"(100);Prevotella(100);	"Porphyromonadaceae"(100);Parabacteroides(69);
0.08	45	19	Root(100);Bacteria(100);"Bacteroidetes"(100);"Bacteroidia"(100);"Bacteroidales"(100);Bacteroidaceae(100);Bacteroides(100);	Root(100);Bacteria(100);"Proteobacteria"(100);Gammaproteobacteria(100);Pasteurellales(100);Pasteurellaceae(100);unclassified(100);	Bacteroidaceae(100);Bacteroides(100);	Pasteurellales(100);Pasteurellaceae(100);
0.08	51	61	Root(100);Bacteria(100);"Actinobacteria"(100);Actinobacteria(100);Coriobacteriales(100);Coriobacteriaceae(100);Atopobium(100);	Root(100);Bacteria(100);"Actinobacteria"(100);Actinobacteria(100);Actinomycetales(100);Actinomycetaceae(100);Actinomyces(100);	Coriobacteriaceae(100);Atopobium(100);	Actinomycetaceae(100);Actinomyces(100);
-0.08	28	124	Root(100);Bacteria(100);"Proteobacteria"(100);Epsilonproteobacteria(100);Campylobacterales(100);Campylobacteraceae(100);Campylobacter(100);	Root(100);Bacteria(100);"Bacteroidetes"(100);"Bacteroidia"(100);"Bacteroidales"(100);"Prevotellaceae"(100);Prevotella(100);	Campylobacteraceae(100);Campylobacter(100);	"Prevotellaceae"(100);Prevotella(100);
-0.08	76	71	Root(100);Bacteria(100);"Firmicutes"(100);"Bacilli"(100);"Lactobacillales"(100);"Aerococcaceae"(100);unclassified(99);	Root(100);Bacteria(100);"Firmicutes"(100);"Clostridia"(100);Clostridiales(100);"Lachnospiraceae"(100);unclassified(100);	"Lactobacillales"(100);"Aerococcaceae"(100);	Clostridiales(100);"Lachnospiraceae"(100);
0.08	76	54	Root(100);Bacteria(100);"Firmicutes"(100);"Bacilli"(100);"Lactobacillales"(100);"Aerococcaceae"(100);unclassified(99);	Root(100);Bacteria(100);unclassified(100);unclassified(100);unclassified(100);unclassified(100);unclassified(100);	"Lactobacillales"(100);"Aerococcaceae"(100);	Root(100);Bacteria(100);
-0.08	133	67	Root(100);Bacteria(100);"Actinobacteria"(100);Actinobacteria(100);Actinomycetales(100);Actinomycetaceae(100);Actinomyces(99);	Root(100);Bacteria(100);"Bacteroidetes"(100);"Bacteroidia"(100);"Bacteroidales"(100);"Prevotellaceae"(100);Prevotella(100);	Actinomycetaceae(100);Actinomyces(99);	"Prevotellaceae"(100);Prevotella(100);
0.08	82	39	Root(100);Bacteria(100);"Bacteroidetes"(100);"Bacteroidia"(100);"Bacteroidales"(100);"Prevotellaceae"(100);Prevotella(100);	Root(100);Bacteria(100);"Bacteroidetes"(100);"Bacteroidia"(100);"Bacteroidales"(100);"Prevotellaceae"(100);Prevotella(100);	"Prevotellaceae"(100);Prevotella(100);	"Prevotellaceae"(100);Prevotella(100);
-0.08	2	7	Root(100);Bacteria(100);"Firmicutes"(100);"Bacilli"(100);"Lactobacillales"(100);Streptococcaceae(100);Streptococcus(100);	Root(100);Bacteria(100);"Bacteroidetes"(100);"Bacteroidia"(100);"Bacteroidales"(100);"Porphyromonadaceae"(100);Porphyromonas(100);	Streptococcaceae(100);Streptococcus(100);	"Porphyromonadaceae"(100);Porphyromonas(100);
0.08	45	76	Root(100);Bacteria(100);"Bacteroidetes"(100);"Bacteroidia"(100);"Bacteroidales"(100);Bacteroidaceae(100);Bacteroides(100);	Root(100);Bacteria(100);"Firmicutes"(100);"Bacilli"(100);"Lactobacillales"(100);"Aerococcaceae"(100);unclassified(99);	Bacteroidaceae(100);Bacteroides(100);	"Lactobacillales"(100);"Aerococcaceae"(100);
0.08	26	13	Root(100);Bacteria(100);"Bacteroidetes"(100);"Bacteroidia"(100);"Bacteroidales"(100);"Prevotellaceae"(100);Prevotella(100);	Root(100);Bacteria(100);"Firmicutes"(100);"Bacilli"(100);"Lactobacillales"(100);unclassified(98);unclassified(98);	"Prevotellaceae"(100);Prevotella(100);	"Bacilli"(100);"Lactobacillales"(100);
0.08	133	75	Root(100);Bacteria(100);"Actinobacteria"(100);Actinobacteria(100);Actinomycetales(100);Actinomycetaceae(100);Actinomyces(99);	Root(100);Bacteria(100);"Bacteroidetes"(100);"Bacteroidia"(100);"Bacteroidales"(100);"Prevotellaceae"(100);Prevotella(100);	Actinomycetaceae(100);Actinomyces(99);	"Prevotellaceae"(100);Prevotella(100);
0.08	14	37	Root(100);Bacteria(100);"Actinobacteria"(100);Actinobacteria(100);Actinomycetales(100);Actinomycetaceae(100);Actinomyces(100);	Root(100);Bacteria(100);"Firmicutes"(100);"Clostridia"(100);Clostridiales(100);"Lachnospiraceae"(100);unclassified(100);	Actinomycetaceae(100);Actinomyces(100);	Clostridiales(100);"Lachnospiraceae"(100);
-0.08	48	35	Root(100);Bacteria(100);"Firmicutes"(100);"Clostridia"(100);Clostridiales(100);Incertae_Sedis_XI(100);Parvimonas(100);	Root(100);Bacteria(100);"Fusobacteria"(100);"Fusobacteria"(100);"Fusobacteriales"(100);"Leptotrichiaceae"(100);Leptotrichia(100);	Incertae_Sedis_XI(100);Parvimonas(100);	"Leptotrichiaceae"(100);Leptotrichia(100);
0.08	178	21	Root(100);Bacteria(100);"Firmicutes"(100);"Clostridia"(100);Clostridiales(100);unclassified(100);unclassified(100);	Root(100);Bacteria(100);"Proteobacteria"(100);Betaproteobacteria(100);Neisseriales(100);Neisseriaceae(100);Neisseria(69);	"Clostridia"(100);Clostridiales(100);	Neisseriaceae(100);Neisseria(69);
-0.08	48	33	Root(100);Bacteria(100);"Firmicutes"(100);"Clostridia"(100);Clostridiales(100);Incertae_Sedis_XI(100);Parvimonas(100);	Root(100);Bacteria(100);"Firmicutes"(100);"Clostridia"(100);Clostridiales(100);"Lachnospiraceae"(100);Oribacterium(85);	Incertae_Sedis_XI(100);Parvimonas(100);	"Lachnospiraceae"(100);Oribacterium(85);
0.08	76	19	Root(100);Bacteria(100);"Firmicutes"(100);"Bacilli"(100);"Lactobacillales"(100);"Aerococcaceae"(100);unclassified(99);	Root(100);Bacteria(100);"Proteobacteria"(100);Gammaproteobacteria(100);Pasteurellales(100);Pasteurellaceae(100);unclassified(100);	"Lactobacillales"(100);"Aerococcaceae"(100);	Pasteurellales(100);Pasteurellaceae(100);
0.08	33	90	Root(100);Bacteria(100);"Firmicutes"(100);"Clostridia"(100);Clostridiales(100);"Lachnospiraceae"(100);Oribacterium(85);	Root(100);Bacteria(100);"Fusobacteria"(100);"Fusobacteria"(100);"Fusobacteriales"(100);"Leptotrichiaceae"(100);Leptotrichia(100);	"Lachnospiraceae"(100);Oribacterium(85);	"Leptotrichiaceae"(100);Leptotrichia(100);
-0.08	2	109	Root(100);Bacteria(100);"Firmicutes"(100);"Bacilli"(100);"Lactobacillales"(100);Streptococcaceae(100);Streptococcus(100);	Root(100);Bacteria(100);"Firmicutes"(93);"Clostridia"(93);Clostridiales(93);unclassified(93);unclassified(93);	Streptococcaceae(100);Streptococcus(100);	"Clostridia"(93);Clostridiales(93);
0.08	48	76	Root(100);Bacteria(100);"Firmicutes"(100);"Clostridia"(100);Clostridiales(100);Incertae_Sedis_XI(100);Parvimonas(100);	Root(100);Bacteria(100);"Firmicutes"(100);"Bacilli"(100);"Lactobacillales"(100);"Aerococcaceae"(100);unclassified(99);	Incertae_Sedis_XI(100);Parvimonas(100);	"Lactobacillales"(100);"Aerococcaceae"(100);
0.08	76	90	Root(100);Bacteria(100);"Firmicutes"(100);"Bacilli"(100);"Lactobacillales"(100);"Aerococcaceae"(100);unclassified(99);	Root(100);Bacteria(100);"Fusobacteria"(100);"Fusobacteria"(100);"Fusobacteriales"(100);"Leptotrichiaceae"(100);Leptotrichia(100);	"Lactobacillales"(100);"Aerococcaceae"(100);	"Leptotrichiaceae"(100);Leptotrichia(100);
0.08	133	2	Root(100);Bacteria(100);"Actinobacteria"(100);Actinobacteria(100);Actinomycetales(100);Actinomycetaceae(100);Actinomyces(99);	Root(100);Bacteria(100);"Firmicutes"(100);"Bacilli"(100);"Lactobacillales"(100);Streptococcaceae(100);Streptococcus(100);	Actinomycetaceae(100);Actinomyces(99);	Streptococcaceae(100);Streptococcus(100);
0.08	111	45	Root(100);Bacteria(100);"Proteobacteria"(100);Gammaproteobacteria(100);"Enterobacteriales"(100);Enterobacteriaceae(100);unclassified(87);	Root(100);Bacteria(100);"Bacteroidetes"(100);"Bacteroidia"(100);"Bacteroidales"(100);Bacteroidaceae(100);Bacteroides(100);	"Enterobacteriales"(100);Enterobacteriaceae(100);	Bacteroidaceae(100);Bacteroides(100);
0.08	4	67	Root(100);Bacteria(100);"Firmicutes"(100);"Clostridia"(100);Clostridiales(100);Veillonellaceae(100);Veillonella(95);	Root(100);Bacteria(100);"Bacteroidetes"(100);"Bacteroidia"(100);"Bacteroidales"(100);"Prevotellaceae"(100);Prevotella(100);	Veillonellaceae(100);Veillonella(95);	"Prevotellaceae"(100);Prevotella(100);
0.08	2	71	Root(100);Bacteria(100);"Firmicutes"(100);"Bacilli"(100);"Lactobacillales"(100);Streptococcaceae(100);Streptococcus(100);	Root(100);Bacteria(100);"Firmicutes"(100);"Clostridia"(100);Clostridiales(100);"Lachnospiraceae"(100);unclassified(100);	Streptococcaceae(100);Streptococcus(100);	Clostridiales(100);"Lachnospiraceae"(100);
-0.08	113	17	Root(100);Bacteria(100);"Bacteroidetes"(100);Flavobacteria(100);"Flavobacteriales"(100);Flavobacteriaceae(100);unclassified(100);	Root(100);Bacteria(100);"Bacteroidetes"(100);"Bacteroidia"(100);"Bacteroidales"(100);Bacteroidaceae(100);Bacteroides(100);	"Flavobacteriales"(100);Flavobacteriaceae(100);	Bacteroidaceae(100);Bacteroides(100);
0.08	7	76	Root(100);Bacteria(100);"Bacteroidetes"(100);"Bacteroidia"(100);"Bacteroidales"(100);"Porphyromonadaceae"(100);Porphyromonas(100);	Root(100);Bacteria(100);"Firmicutes"(100);"Bacilli"(100);"Lactobacillales"(100);"Aerococcaceae"(100);unclassified(99);	"Porphyromonadaceae"(100);Porphyromonas(100);	"Lactobacillales"(100);"Aerococcaceae"(100);
-0.08	75	36	Root(100);Bacteria(100);"Bacteroidetes"(100);"Bacteroidia"(100);"Bacteroidales"(100);"Prevotellaceae"(100);Prevotella(100);	Root(100);Bacteria(100);"Bacteroidetes"(100);Flavobacteria(100);"Flavobacteriales"(100);Flavobacteriaceae(100);Capnocytophaga(100);	"Prevotellaceae"(100);Prevotella(100);	Flavobacteriaceae(100);Capnocytophaga(100);
0.08	109	56	Root(100);Bacteria(100);"Firmicutes"(93);"Clostridia"(93);Clostridiales(93);unclassified(93);unclassified(93);	Root(100);Bacteria(100);"Fusobacteria"(100);"Fusobacteria"(100);"Fusobacteriales"(100);"Leptotrichiaceae"(100);Leptotrichia(100);	"Clostridia"(93);Clostridiales(93);	"Leptotrichiaceae"(100);Leptotrichia(100);
-0.08	9	76	Root(100);Bacteria(100);"Fusobacteria"(100);"Fusobacteria"(100);"Fusobacteriales"(100);"Fusobacteriaceae"(100);Fusobacterium(100);	Root(100);Bacteria(100);"Firmicutes"(100);"Bacilli"(100);"Lactobacillales"(100);"Aerococcaceae"(100);unclassified(99);	"Fusobacteriaceae"(100);Fusobacterium(100);	"Lactobacillales"(100);"Aerococcaceae"(100);
0.08	97	10	Root(100);Bacteria(100);unclassified(100);unclassified(100);unclassified(100);unclassified(100);unclassified(100);	Root(100);Bacteria(100);"Bacteroidetes"(100);"Bacteroidia"(100);"Bacteroidales"(100);"Prevotellaceae"(100);Prevotella(100);	Root(100);Bacteria(100);	"Prevotellaceae"(100);Prevotella(100);
0.08	99	54	Root(100);Bacteria(100);"Proteobacteria"(100);Betaproteobacteria(100);Neisseriales(100);Neisseriaceae(100);unclassified(79);	Root(100);Bacteria(100);unclassified(100);unclassified(100);unclassified(100);unclassified(100);unclassified(100);	Neisseriales(100);Neisseriaceae(100);	Root(100);Bacteria(100);
0.08	26	16	Root(100);Bacteria(100);"Bacteroidetes"(100);"Bacteroidia"(100);"Bacteroidales"(100);"Prevotellaceae"(100);Prevotella(100);	Root(100);Bacteria(100);"Proteobacteria"(100);Gammaproteobacteria(100);Pasteurellales(100);Pasteurellaceae(100);unclassified(100);	"Prevotellaceae"(100);Prevotella(100);	Pasteurellales(100);Pasteurellaceae(100);
-0.08	7	39	Root(100);Bacteria(100);"Bacteroidetes"(100);"Bacteroidia"(100);"Bacteroidales"(100);"Porphyromonadaceae"(100);Porphyromonas(100);	Root(100);Bacteria(100);"Bacteroidetes"(100);"Bacteroidia"(100);"Bacteroidales"(100);"Prevotellaceae"(100);Prevotella(100);	"Porphyromonadaceae"(100);Porphyromonas(100);	"Prevotellaceae"(100);Prevotella(100);
-0.08	20	8	Root(100);Bacteria(100);"Fusobacteria"(100);"Fusobacteria"(100);"Fusobacteriales"(100);"Leptotrichiaceae"(100);Leptotrichia(100);	Root(100);Bacteria(100);"Proteobacteria"(100);Betaproteobacteria(100);Neisseriales(100);Neisseriaceae(100);Neisseria(95);	"Leptotrichiaceae"(100);Leptotrichia(100);	Neisseriaceae(100);Neisseria(95);
-0.08	82	71	Root(100);Bacteria(100);"Bacteroidetes"(100);"Bacteroidia"(100);"Bacteroidales"(100);"Prevotellaceae"(100);Prevotella(100);	Root(100);Bacteria(100);"Firmicutes"(100);"Clostridia"(100);Clostridiales(100);"Lachnospiraceae"(100);unclassified(100);	"Prevotellaceae"(100);Prevotella(100);	Clostridiales(100);"Lachnospiraceae"(100);
-0.08	24	19	Root(100);Bacteria(100);"Bacteroidetes"(100);Flavobacteria(100);"Flavobacteriales"(100);Flavobacteriaceae(100);Capnocytophaga(100);	Root(100);Bacteria(100);"Proteobacteria"(100);Gammaproteobacteria(100);Pasteurellales(100);Pasteurellaceae(100);unclassified(100);	Flavobacteriaceae(100);Capnocytophaga(100);	Pasteurellales(100);Pasteurellaceae(100);
-0.08	7	75	Root(100);Bacteria(100);"Bacteroidetes"(100);"Bacteroidia"(100);"Bacteroidales"(100);"Porphyromonadaceae"(100);Porphyromonas(100);	Root(100);Bacteria(100);"Bacteroidetes"(100);"Bacteroidia"(100);"Bacteroidales"(100);"Prevotellaceae"(100);Prevotella(100);	"Porphyromonadaceae"(100);Porphyromonas(100);	"Prevotellaceae"(100);Prevotella(100);
-0.08	48	11	Root(100);Bacteria(100);"Firmicutes"(100);"Clostridia"(100);Clostridiales(100);Incertae_Sedis_XI(100);Parvimonas(100);	Root(100);Bacteria(100);"Firmicutes"(100);"Bacilli"(100);Bacillales(100);"Staphylococcaceae"(100);Gemella(100);	Incertae_Sedis_XI(100);Parvimonas(100);	"Staphylococcaceae"(100);Gemella(100);
-0.08	97	33	Root(100);Bacteria(100);unclassified(100);unclassified(100);unclassified(100);unclassified(100);unclassified(100);	Root(100);Bacteria(100);"Firmicutes"(100);"Clostridia"(100);Clostridiales(100);"Lachnospiraceae"(100);Oribacterium(85);	Root(100);Bacteria(100);	"Lachnospiraceae"(100);Oribacterium(85);
-0.08	8	36	Root(100);Bacteria(100);"Proteobacteria"(100);Betaproteobacteria(100);Neisseriales(100);Neisseriaceae(100);Neisseria(95);	Root(100);Bacteria(100);"Bacteroidetes"(100);Flavobacteria(100);"Flavobacteriales"(100);Flavobacteriaceae(100);Capnocytophaga(100);	Neisseriaceae(100);Neisseria(95);	Flavobacteriaceae(100);Capnocytophaga(100);
0.08	112	61	Root(100);Bacteria(100);"Firmicutes"(100);"Clostridia"(100);Clostridiales(100);"Peptostreptococcaceae"(100);Peptostreptococcus(100);	Root(100);Bacteria(100);"Actinobacteria"(100);Actinobacteria(100);Actinomycetales(100);Actinomycetaceae(100);Actinomyces(100);	"Peptostreptococcaceae"(100);Peptostreptococcus(100);	Actinomycetaceae(100);Actinomyces(100);
0.08	21	28	Root(100);Bacteria(100);"Proteobacteria"(100);Betaproteobacteria(100);Neisseriales(100);Neisseriaceae(100);Neisseria(69);	Root(100);Bacteria(100);"Proteobacteria"(100);Epsilonproteobacteria(100);Campylobacterales(100);Campylobacteraceae(100);Campylobacter(100);	Neisseriaceae(100);Neisseria(69);	Campylobacteraceae(100);Campylobacter(100);
0.08	51	8	Root(100);Bacteria(100);"Actinobacteria"(100);Actinobacteria(100);Coriobacteriales(100);Coriobacteriaceae(100);Atopobium(100);	Root(100);Bacteria(100);"Proteobacteria"(100);Betaproteobacteria(100);Neisseriales(100);Neisseriaceae(100);Neisseria(95);	Coriobacteriaceae(100);Atopobium(100);	Neisseriaceae(100);Neisseria(95);
0.08	4	68	Root(100);Bacteria(100);"Firmicutes"(100);"Clostridia"(100);Clostridiales(100);Veillonellaceae(100);Veillonella(95);	Root(100);Bacteria(100);"Firmicutes"(100);"Clostridia"(100);Clostridiales(100);"Lachnospiraceae"(100);Catonella(100);	Veillonellaceae(100);Veillonella(95);	"Lachnospiraceae"(100);Catonella(100);
0.08	14	32	Root(100);Bacteria(100);"Actinobacteria"(100);Actinobacteria(100);Actinomycetales(100);Actinomycetaceae(100);Actinomyces(100);	Root(100);Bacteria(100);"Actinobacteria"(100);Actinobacteria(100);Actinomycetales(100);Corynebacteriaceae(100);Corynebacterium(100);	Actinomycetaceae(100);Actinomyces(100);	Corynebacteriaceae(100);Corynebacterium(100);
0.08	17	13	Root(100);Bacteria(100);"Bacteroidetes"(100);"Bacteroidia"(100);"Bacteroidales"(100);Bacteroidaceae(100);Bacteroides(100);	Root(100);Bacteria(100);"Firmicutes"(100);"Bacilli"(100);"Lactobacillales"(100);unclassified(98);unclassified(98);	Bacteroidaceae(100);Bacteroides(100);	"Bacilli"(100);"Lactobacillales"(100);
0.08	113	105	Root(100);Bacteria(100);"Bacteroidetes"(100);Flavobacteria(100);"Flavobacteriales"(100);Flavobacteriaceae(100);unclassified(100);	Root(100);Bacteria(100);"Firmicutes"(100);"Clostridia"(100);Clostridiales(100);unclassified(100);unclassified(100);	"Flavobacteriales"(100);Flavobacteriaceae(100);	"Clostridia"(100);Clostridiales(100);
-0.08	129	10	Root(100);Bacteria(100);"Bacteroidetes"(100);"Bacteroidia"(100);"Bacteroidales"(100);"Prevotellaceae"(100);Prevotella(100);	Root(100);Bacteria(100);"Bacteroidetes"(100);"Bacteroidia"(100);"Bacteroidales"(100);"Prevotellaceae"(100);Prevotella(100);	"Prevotellaceae"(100);Prevotella(100);	"Prevotellaceae"(100);Prevotella(100);
-0.08	125	14	Root(100);Bacteria(100);"Bacteroidetes"(100);"Bacteroidia"(100);"Bacteroidales"(100);unclassified(100);unclassified(100);	Root(100);Bacteria(100);"Actinobacteria"(100);Actinobacteria(100);Actinomycetales(100);Actinomycetaceae(100);Actinomyces(100);	"Bacteroidia"(100);"Bacteroidales"(100);	Actinomycetaceae(100);Actinomyces(100);
-0.08	109	16	Root(100);Bacteria(100);"Firmicutes"(93);"Clostridia"(93);Clostridiales(93);unclassified(93);unclassified(93);	Root(100);Bacteria(100);"Proteobacteria"(100);Gammaproteobacteria(100);Pasteurellales(100);Pasteurellaceae(100);unclassified(100);	"Clostridia"(93);Clostridiales(93);	Pasteurellales(100);Pasteurellaceae(100);
-0.08	111	67	Root(100);Bacteria(100);"Proteobacteria"(100);Gammaproteobacteria(100);"Enterobacteriales"(100);Enterobacteriaceae(100);unclassified(87);	Root(100);Bacteria(100);"Bacteroidetes"(100);"Bacteroidia"(100);"Bacteroidales"(100);"Prevotellaceae"(100);Prevotella(100);	"Enterobacteriales"(100);Enterobacteriaceae(100);	"Prevotellaceae"(100);Prevotella(100);
-0.08	20	67	Root(100);Bacteria(100);"Fusobacteria"(100);"Fusobacteria"(100);"Fusobacteriales"(100);"Leptotrichiaceae"(100);Leptotrichia(100);	Root(100);Bacteria(100);"Bacteroidetes"(100);"Bacteroidia"(100);"Bacteroidales"(100);"Prevotellaceae"(100);Prevotella(100);	"Leptotrichiaceae"(100);Leptotrichia(100);	"Prevotellaceae"(100);Prevotella(100);
0.08	18	109	Root(100);Bacteria(100);"Actinobacteria"(100);Actinobacteria(100);Actinomycetales(100);Micrococcaceae(100);unclassified(97);	Root(100);Bacteria(100);"Firmicutes"(93);"Clostridia"(93);Clostridiales(93);unclassified(93);unclassified(93);	Actinomycetales(100);Micrococcaceae(100);	"Clostridia"(93);Clostridiales(93);
0.08	16	32	Root(100);Bacteria(100);"Proteobacteria"(100);Gammaproteobacteria(100);Pasteurellales(100);Pasteurellaceae(100);unclassified(100);	Root(100);Bacteria(100);"Actinobacteria"(100);Actinobacteria(100);Actinomycetales(100);Corynebacteriaceae(100);Corynebacterium(100);	Pasteurellales(100);Pasteurellaceae(100);	Corynebacteriaceae(100);Corynebacterium(100);
0.07	113	125	Root(100);Bacteria(100);"Bacteroidetes"(100);Flavobacteria(100);"Flavobacteriales"(100);Flavobacteriaceae(100);unclassified(100);	Root(100);Bacteria(100);"Bacteroidetes"(100);"Bacteroidia"(100);"Bacteroidales"(100);unclassified(100);unclassified(100);	"Flavobacteriales"(100);Flavobacteriaceae(100);	"Bacteroidia"(100);"Bacteroidales"(100);
0.07	25	29	Root(100);Bacteria(100);"Bacteroidetes"(97);"Bacteroidia"(59);"Bacteroidales"(59);unclassified(59);unclassified(59);	Root(100);Bacteria(100);"Firmicutes"(100);"Clostridia"(100);Clostridiales(100);Veillonellaceae(100);Selenomonas(95);	"Bacteroidia"(59);"Bacteroidales"(59);	Veillonellaceae(100);Selenomonas(95);
-0.07	15	74	Root(100);Bacteria(100);"Actinobacteria"(100);Actinobacteria(100);Actinomycetales(100);Corynebacteriaceae(93);Corynebacterium(93);	Root(100);Bacteria(100);"Bacteroidetes"(100);"Bacteroidia"(100);"Bacteroidales"(100);"Prevotellaceae"(100);Prevotella(100);	Corynebacteriaceae(93);Corynebacterium(93);	"Prevotellaceae"(100);Prevotella(100);
0.07	28	105	Root(100);Bacteria(100);"Proteobacteria"(100);Epsilonproteobacteria(100);Campylobacterales(100);Campylobacteraceae(100);Campylobacter(100);	Root(100);Bacteria(100);"Firmicutes"(100);"Clostridia"(100);Clostridiales(100);unclassified(100);unclassified(100);	Campylobacteraceae(100);Campylobacter(100);	"Clostridia"(100);Clostridiales(100);
0.07	195	36	Root(100);Bacteria(100);"Bacteroidetes"(100);"Bacteroidia"(100);"Bacteroidales"(100);"Prevotellaceae"(100);unclassified(100);	Root(100);Bacteria(100);"Bacteroidetes"(100);Flavobacteria(100);"Flavobacteriales"(100);Flavobacteriaceae(100);Capnocytophaga(100);	"Bacteroidales"(100);"Prevotellaceae"(100);	Flavobacteriaceae(100);Capnocytophaga(100);
0.07	45	18	Root(100);Bacteria(100);"Bacteroidetes"(100);"Bacteroidia"(100);"Bacteroidales"(100);Bacteroidaceae(100);Bacteroides(100);	Root(100);Bacteria(100);"Actinobacteria"(100);Actinobacteria(100);Actinomycetales(100);Micrococcaceae(100);unclassified(97);	Bacteroidaceae(100);Bacteroides(100);	Actinomycetales(100);Micrococcaceae(100);
0.07	61	4	Root(100);Bacteria(100);"Actinobacteria"(100);Actinobacteria(100);Actinomycetales(100);Actinomycetaceae(100);Actinomyces(100);	Root(100);Bacteria(100);"Firmicutes"(100);"Clostridia"(100);Clostridiales(100);Veillonellaceae(100);Veillonella(95);	Actinomycetaceae(100);Actinomyces(100);	Veillonellaceae(100);Veillonella(95);
0.07	51	76	Root(100);Bacteria(100);"Actinobacteria"(100);Actinobacteria(100);Coriobacteriales(100);Coriobacteriaceae(100);Atopobium(100);	Root(100);Bacteria(100);"Firmicutes"(100);"Bacilli"(100);"Lactobacillales"(100);"Aerococcaceae"(100);unclassified(99);	Coriobacteriaceae(100);Atopobium(100);	"Lactobacillales"(100);"Aerococcaceae"(100);
0.07	28	37	Root(100);Bacteria(100);"Proteobacteria"(100);Epsilonproteobacteria(100);Campylobacterales(100);Campylobacteraceae(100);Campylobacter(100);	Root(100);Bacteria(100);"Firmicutes"(100);"Clostridia"(100);Clostridiales(100);"Lachnospiraceae"(100);unclassified(100);	Campylobacteraceae(100);Campylobacter(100);	Clostridiales(100);"Lachnospiraceae"(100);
0.07	2	37	Root(100);Bacteria(100);"Firmicutes"(100);"Bacilli"(100);"Lactobacillales"(100);Streptococcaceae(100);Streptococcus(100);	Root(100);Bacteria(100);"Firmicutes"(100);"Clostridia"(100);Clostridiales(100);"Lachnospiraceae"(100);unclassified(100);	Streptococcaceae(100);Streptococcus(100);	Clostridiales(100);"Lachnospiraceae"(100);
-0.07	82	35	Root(100);Bacteria(100);"Bacteroidetes"(100);"Bacteroidia"(100);"Bacteroidales"(100);"Prevotellaceae"(100);Prevotella(100);	Root(100);Bacteria(100);"Fusobacteria"(100);"Fusobacteria"(100);"Fusobacteriales"(100);"Leptotrichiaceae"(100);Leptotrichia(100);	"Prevotellaceae"(100);Prevotella(100);	"Leptotrichiaceae"(100);Leptotrichia(100);
0.07	129	67	Root(100);Bacteria(100);"Bacteroidetes"(100);"Bacteroidia"(100);"Bacteroidales"(100);"Prevotellaceae"(100);Prevotella(100);	Root(100);Bacteria(100);"Bacteroidetes"(100);"Bacteroidia"(100);"Bacteroidales"(100);"Prevotellaceae"(100);Prevotella(100);	"Prevotellaceae"(100);Prevotella(100);	"Prevotellaceae"(100);Prevotella(100);
0.07	61	99	Root(100);Bacteria(100);"Actinobacteria"(100);Actinobacteria(100);Actinomycetales(100);Actinomycetaceae(100);Actinomyces(100);	Root(100);Bacteria(100);"Proteobacteria"(100);Betaproteobacteria(100);Neisseriales(100);Neisseriaceae(100);unclassified(79);	Actinomycetaceae(100);Actinomyces(100);	Neisseriales(100);Neisseriaceae(100);
0.07	97	37	Root(100);Bacteria(100);unclassified(100);unclassified(100);unclassified(100);unclassified(100);unclassified(100);	Root(100);Bacteria(100);"Firmicutes"(100);"Clostridia"(100);Clostridiales(100);"Lachnospiraceae"(100);unclassified(100);	Root(100);Bacteria(100);	Clostridiales(100);"Lachnospiraceae"(100);
-0.07	99	37	Root(100);Bacteria(100);"Proteobacteria"(100);Betaproteobacteria(100);Neisseriales(100);Neisseriaceae(100);unclassified(79);	Root(100);Bacteria(100);"Firmicutes"(100);"Clostridia"(100);Clostridiales(100);"Lachnospiraceae"(100);unclassified(100);	Neisseriales(100);Neisseriaceae(100);	Clostridiales(100);"Lachnospiraceae"(100);
0.07	68	90	Root(100);Bacteria(100);"Firmicutes"(100);"Clostridia"(100);Clostridiales(100);"Lachnospiraceae"(100);Catonella(100);	Root(100);Bacteria(100);"Fusobacteria"(100);"Fusobacteria"(100);"Fusobacteriales"(100);"Leptotrichiaceae"(100);Leptotrichia(100);	"Lachnospiraceae"(100);Catonella(100);	"Leptotrichiaceae"(100);Leptotrichia(100);
-0.07	21	37	Root(100);Bacteria(100);"Proteobacteria"(100);Betaproteobacteria(100);Neisseriales(100);Neisseriaceae(100);Neisseria(69);	Root(100);Bacteria(100);"Firmicutes"(100);"Clostridia"(100);Clostridiales(100);"Lachnospiraceae"(100);unclassified(100);	Neisseriaceae(100);Neisseria(69);	Clostridiales(100);"Lachnospiraceae"(100);
0.07	112	188	Root(100);Bacteria(100);"Firmicutes"(100);"Clostridia"(100);Clostridiales(100);"Peptostreptococcaceae"(100);Peptostreptococcus(100);	Root(100);Bacteria(100);"Actinobacteria"(100);Actinobacteria(100);Actinomycetales(100);Corynebacteriaceae(100);Corynebacterium(100);	"Peptostreptococcaceae"(100);Peptostreptococcus(100);	Corynebacteriaceae(100);Corynebacterium(100);
0.07	112	22	Root(100);Bacteria(100);"Firmicutes"(100);"Clostridia"(100);Clostridiales(100);"Peptostreptococcaceae"(100);Peptostreptococcus(100);	Root(100);Bacteria(100);"Proteobacteria"(100);Betaproteobacteria(100);Burkholderiales(100);unclassified(97);unclassified(97);	"Peptostreptococcaceae"(100);Peptostreptococcus(100);	Betaproteobacteria(100);Burkholderiales(100);
0.07	133	15	Root(100);Bacteria(100);"Actinobacteria"(100);Actinobacteria(100);Actinomycetales(100);Actinomycetaceae(100);Actinomyces(99);	Root(100);Bacteria(100);"Actinobacteria"(100);Actinobacteria(100);Actinomycetales(100);Corynebacteriaceae(93);Corynebacterium(93);	Actinomycetaceae(100);Actinomyces(99);	Corynebacteriaceae(93);Corynebacterium(93);
-0.07	20	4	Root(100);Bacteria(100);"Fusobacteria"(100);"Fusobacteria"(100);"Fusobacteriales"(100);"Leptotrichiaceae"(100);Leptotrichia(100);	Root(100);Bacteria(100);"Firmicutes"(100);"Clostridia"(100);Clostridiales(100);Veillonellaceae(100);Veillonella(95);	"Leptotrichiaceae"(100);Leptotrichia(100);	Veillonellaceae(100);Veillonella(95);
0.07	99	109	Root(100);Bacteria(100);"Proteobacteria"(100);Betaproteobacteria(100);Neisseriales(100);Neisseriaceae(100);unclassified(79);	Root(100);Bacteria(100);"Firmicutes"(93);"Clostridia"(93);Clostridiales(93);unclassified(93);unclassified(93);	Neisseriales(100);Neisseriaceae(100);	"Clostridia"(93);Clostridiales(93);
-0.07	7	71	Root(100);Bacteria(100);"Bacteroidetes"(100);"Bacteroidia"(100);"Bacteroidales"(100);"Porphyromonadaceae"(100);Porphyromonas(100);	Root(100);Bacteria(100);"Firmicutes"(100);"Clostridia"(100);Clostridiales(100);"Lachnospiraceae"(100);unclassified(100);	"Porphyromonadaceae"(100);Porphyromonas(100);	Clostridiales(100);"Lachnospiraceae"(100);
-0.07	37	35	Root(100);Bacteria(100);"Firmicutes"(100);"Clostridia"(100);Clostridiales(100);"Lachnospiraceae"(100);unclassified(100);	Root(100);Bacteria(100);"Fusobacteria"(100);"Fusobacteria"(100);"Fusobacteriales"(100);"Leptotrichiaceae"(100);Leptotrichia(100);	Clostridiales(100);"Lachnospiraceae"(100);	"Leptotrichiaceae"(100);Leptotrichia(100);
-0.07	195	33	Root(100);Bacteria(100);"Bacteroidetes"(100);"Bacteroidia"(100);"Bacteroidales"(100);"Prevotellaceae"(100);unclassified(100);	Root(100);Bacteria(100);"Firmicutes"(100);"Clostridia"(100);Clostridiales(100);"Lachnospiraceae"(100);Oribacterium(85);	"Bacteroidales"(100);"Prevotellaceae"(100);	"Lachnospiraceae"(100);Oribacterium(85);
0.07	26	19	Root(100);Bacteria(100);"Bacteroidetes"(100);"Bacteroidia"(100);"Bacteroidales"(100);"Prevotellaceae"(100);Prevotella(100);	Root(100);Bacteria(100);"Proteobacteria"(100);Gammaproteobacteria(100);Pasteurellales(100);Pasteurellaceae(100);unclassified(100);	"Prevotellaceae"(100);Prevotella(100);	Pasteurellales(100);Pasteurellaceae(100);
-0.07	112	2	Root(100);Bacteria(100);"Firmicutes"(100);"Clostridia"(100);Clostridiales(100);"Peptostreptococcaceae"(100);Peptostreptococcus(100);	Root(100);Bacteria(100);"Firmicutes"(100);"Bacilli"(100);"Lactobacillales"(100);Streptococcaceae(100);Streptococcus(100);	"Peptostreptococcaceae"(100);Peptostreptococcus(100);	Streptococcaceae(100);Streptococcus(100);
0.07	50	4	Root(100);Bacteria(100);"Firmicutes"(100);"Clostridia"(100);Clostridiales(100);"Lachnospiraceae"(100);unclassified(100);	Root(100);Bacteria(100);"Firmicutes"(100);"Clostridia"(100);Clostridiales(100);Veillonellaceae(100);Veillonella(95);	Clostridiales(100);"Lachnospiraceae"(100);	Veillonellaceae(100);Veillonella(95);
0.07	48	7	Root(100);Bacteria(100);"Firmicutes"(100);"Clostridia"(100);Clostridiales(100);Incertae_Sedis_XI(100);Parvimonas(100);	Root(100);Bacteria(100);"Bacteroidetes"(100);"Bacteroidia"(100);"Bacteroidales"(100);"Porphyromonadaceae"(100);Porphyromonas(100);	Incertae_Sedis_XI(100);Parvimonas(100);	"Porphyromonadaceae"(100);Porphyromonas(100);
0.07	51	21	Root(100);Bacteria(100);"Actinobacteria"(100);Actinobacteria(100);Coriobacteriales(100);Coriobacteriaceae(100);Atopobium(100);	Root(100);Bacteria(100);"Proteobacteria"(100);Betaproteobacteria(100);Neisseriales(100);Neisseriaceae(100);Neisseria(69);	Coriobacteriaceae(100);Atopobium(100);	Neisseriaceae(100);Neisseria(69);
-0.07	50	17	Root(100);Bacteria(100);"Firmicutes"(100);"Clostridia"(100);Clostridiales(100);"Lachnospiraceae"(100);unclassified(100);	Root(100);Bacteria(100);"Bacteroidetes"(100);"Bacteroidia"(100);"Bacteroidales"(100);Bacteroidaceae(100);Bacteroides(100);	Clostridiales(100);"Lachnospiraceae"(100);	Bacteroidaceae(100);Bacteroides(100);
-0.07	97	74	Root(100);Bacteria(100);unclassified(100);unclassified(100);unclassified(100);unclassified(100);unclassified(100);	Root(100);Bacteria(100);"Bacteroidetes"(100);"Bacteroidia"(100);"Bacteroidales"(100);"Prevotellaceae"(100);Prevotella(100);	Root(100);Bacteria(100);	"Prevotellaceae"(100);Prevotella(100);
-0.07	50	7	Root(100);Bacteria(100);"Firmicutes"(100);"Clostridia"(100);Clostridiales(100);"Lachnospiraceae"(100);unclassified(100);	Root(100);Bacteria(100);"Bacteroidetes"(100);"Bacteroidia"(100);"Bacteroidales"(100);"Porphyromonadaceae"(100);Porphyromonas(100);	Clostridiales(100);"Lachnospiraceae"(100);	"Porphyromonadaceae"(100);Porphyromonas(100);
-0.07	26	15	Root(100);Bacteria(100);"Bacteroidetes"(100);"Bacteroidia"(100);"Bacteroidales"(100);"Prevotellaceae"(100);Prevotella(100);	Root(100);Bacteria(100);"Actinobacteria"(100);Actinobacteria(100);Actinomycetales(100);Corynebacteriaceae(93);Corynebacterium(93);	"Prevotellaceae"(100);Prevotella(100);	Corynebacteriaceae(93);Corynebacterium(93);
-0.07	21	29	Root(100);Bacteria(100);"Proteobacteria"(100);Betaproteobacteria(100);Neisseriales(100);Neisseriaceae(100);Neisseria(69);	Root(100);Bacteria(100);"Firmicutes"(100);"Clostridia"(100);Clostridiales(100);Veillonellaceae(100);Selenomonas(95);	Neisseriaceae(100);Neisseria(69);	Veillonellaceae(100);Selenomonas(95);
0.07	178	82	Root(100);Bacteria(100);"Firmicutes"(100);"Clostridia"(100);Clostridiales(100);unclassified(100);unclassified(100);	Root(100);Bacteria(100);"Bacteroidetes"(100);"Bacteroidia"(100);"Bacteroidales"(100);"Prevotellaceae"(100);Prevotella(100);	"Clostridia"(100);Clostridiales(100);	"Prevotellaceae"(100);Prevotella(100);
0.07	39	33	Root(100);Bacteria(100);"Bacteroidetes"(100);"Bacteroidia"(100);"Bacteroidales"(100);"Prevotellaceae"(100);Prevotella(100);	Root(100);Bacteria(100);"Firmicutes"(100);"Clostridia"(100);Clostridiales(100);"Lachnospiraceae"(100);Oribacterium(85);	"Prevotellaceae"(100);Prevotella(100);	"Lachnospiraceae"(100);Oribacterium(85);
-0.07	25	129	Root(100);Bacteria(100);"Bacteroidetes"(97);"Bacteroidia"(59);"Bacteroidales"(59);unclassified(59);unclassified(59);	Root(100);Bacteria(100);"Bacteroidetes"(100);"Bacteroidia"(100);"Bacteroidales"(100);"Prevotellaceae"(100);Prevotella(100);	"Bacteroidia"(59);"Bacteroidales"(59);	"Prevotellaceae"(100);Prevotella(100);
0.07	112	109	Root(100);Bacteria(100);"Firmicutes"(100);"Clostridia"(100);Clostridiales(100);"Peptostreptococcaceae"(100);Peptostreptococcus(100);	Root(100);Bacteria(100);"Firmicutes"(93);"Clostridia"(93);Clostridiales(93);unclassified(93);unclassified(93);	"Peptostreptococcaceae"(100);Peptostreptococcus(100);	"Clostridia"(93);Clostridiales(93);
-0.07	133	74	Root(100);Bacteria(100);"Actinobacteria"(100);Actinobacteria(100);Actinomycetales(100);Actinomycetaceae(100);Actinomyces(99);	Root(100);Bacteria(100);"Bacteroidetes"(100);"Bacteroidia"(100);"Bacteroidales"(100);"Prevotellaceae"(100);Prevotella(100);	Actinomycetaceae(100);Actinomyces(99);	"Prevotellaceae"(100);Prevotella(100);
0.07	61	20	Root(100);Bacteria(100);"Actinobacteria"(100);Actinobacteria(100);Actinomycetales(100);Actinomycetaceae(100);Actinomyces(100);	Root(100);Bacteria(100);"Fusobacteria"(100);"Fusobacteria"(100);"Fusobacteriales"(100);"Leptotrichiaceae"(100);Leptotrichia(100);	Actinomycetaceae(100);Actinomyces(100);	"Leptotrichiaceae"(100);Leptotrichia(100);
-0.07	45	28	Root(100);Bacteria(100);"Bacteroidetes"(100);"Bacteroidia"(100);"Bacteroidales"(100);Bacteroidaceae(100);Bacteroides(100);	Root(100);Bacteria(100);"Proteobacteria"(100);Epsilonproteobacteria(100);Campylobacterales(100);Campylobacteraceae(100);Campylobacter(100);	Bacteroidaceae(100);Bacteroides(100);	Campylobacteraceae(100);Campylobacter(100);
0.07	24	76	Root(100);Bacteria(100);"Bacteroidetes"(100);Flavobacteria(100);"Flavobacteriales"(100);Flavobacteriaceae(100);Capnocytophaga(100);	Root(100);Bacteria(100);"Firmicutes"(100);"Bacilli"(100);"Lactobacillales"(100);"Aerococcaceae"(100);unclassified(99);	Flavobacteriaceae(100);Capnocytophaga(100);	"Lactobacillales"(100);"Aerococcaceae"(100);
0.07	51	99	Root(100);Bacteria(100);"Actinobacteria"(100);Actinobacteria(100);Coriobacteriales(100);Coriobacteriaceae(100);Atopobium(100);	Root(100);Bacteria(100);"Proteobacteria"(100);Betaproteobacteria(100);Neisseriales(100);Neisseriaceae(100);unclassified(79);	Coriobacteriaceae(100);Atopobium(100);	Neisseriales(100);Neisseriaceae(100);
0.07	9	56	Root(100);Bacteria(100);"Fusobacteria"(100);"Fusobacteria"(100);"Fusobacteriales"(100);"Fusobacteriaceae"(100);Fusobacterium(100);	Root(100);Bacteria(100);"Fusobacteria"(100);"Fusobacteria"(100);"Fusobacteriales"(100);"Leptotrichiaceae"(100);Leptotrichia(100);	"Fusobacteriaceae"(100);Fusobacterium(100);	"Leptotrichiaceae"(100);Leptotrichia(100);
-0.07	51	162	Root(100);Bacteria(100);"Actinobacteria"(100);Actinobacteria(100);Coriobacteriales(100);Coriobacteriaceae(100);Atopobium(100);	Root(100);Bacteria(100);"Proteobacteria"(100);Gammaproteobacteria(100);Pseudomonadales(100);Moraxellaceae(100);Enhydrobacter(100);	Coriobacteriaceae(100);Atopobium(100);	Moraxellaceae(100);Enhydrobacter(100);
0.07	8	74	Root(100);Bacteria(100);"Proteobacteria"(100);Betaproteobacteria(100);Neisseriales(100);Neisseriaceae(100);Neisseria(95);	Root(100);Bacteria(100);"Bacteroidetes"(100);"Bacteroidia"(100);"Bacteroidales"(100);"Prevotellaceae"(100);Prevotella(100);	Neisseriaceae(100);Neisseria(95);	"Prevotellaceae"(100);Prevotella(100);
0.07	105	14	Root(100);Bacteria(100);"Firmicutes"(100);"Clostridia"(100);Clostridiales(100);unclassified(100);unclassified(100);	Root(100);Bacteria(100);"Actinobacteria"(100);Actinobacteria(100);Actinomycetales(100);Actinomycetaceae(100);Actinomyces(100);	"Clostridia"(100);Clostridiales(100);	Actinomycetaceae(100);Actinomyces(100);
0.07	162	36	Root(100);Bacteria(100);"Proteobacteria"(100);Gammaproteobacteria(100);Pseudomonadales(100);Moraxellaceae(100);Enhydrobacter(100);	Root(100);Bacteria(100);"Bacteroidetes"(100);Flavobacteria(100);"Flavobacteriales"(100);Flavobacteriaceae(100);Capnocytophaga(100);	Moraxellaceae(100);Enhydrobacter(100);	Flavobacteriaceae(100);Capnocytophaga(100);
0.07	50	56	Root(100);Bacteria(100);"Firmicutes"(100);"Clostridia"(100);Clostridiales(100);"Lachnospiraceae"(100);unclassified(100);	Root(100);Bacteria(100);"Fusobacteria"(100);"Fusobacteria"(100);"Fusobacteriales"(100);"Leptotrichiaceae"(100);Leptotrichia(100);	Clostridiales(100);"Lachnospiraceae"(100);	"Leptotrichiaceae"(100);Leptotrichia(100);
-0.07	133	111	Root(100);Bacteria(100);"Actinobacteria"(100);Actinobacteria(100);Actinomycetales(100);Actinomycetaceae(100);Actinomyces(99);	Root(100);Bacteria(100);"Proteobacteria"(100);Gammaproteobacteria(100);"Enterobacteriales"(100);Enterobacteriaceae(100);unclassified(87);	Actinomycetaceae(100);Actinomyces(99);	"Enterobacteriales"(100);Enterobacteriaceae(100);
0.07	39	35	Root(100);Bacteria(100);"Bacteroidetes"(100);"Bacteroidia"(100);"Bacteroidales"(100);"Prevotellaceae"(100);Prevotella(100);	Root(100);Bacteria(100);"Fusobacteria"(100);"Fusobacteria"(100);"Fusobacteriales"(100);"Leptotrichiaceae"(100);Leptotrichia(100);	"Prevotellaceae"(100);Prevotella(100);	"Leptotrichiaceae"(100);Leptotrichia(100);
0.07	76	74	Root(100);Bacteria(100);"Firmicutes"(100);"Bacilli"(100);"Lactobacillales"(100);"Aerococcaceae"(100);unclassified(99);	Root(100);Bacteria(100);"Bacteroidetes"(100);"Bacteroidia"(100);"Bacteroidales"(100);"Prevotellaceae"(100);Prevotella(100);	"Lactobacillales"(100);"Aerococcaceae"(100);	"Prevotellaceae"(100);Prevotella(100);
0.07	23	162	Root(100);Bacteria(100);"Actinobacteria"(100);Actinobacteria(100);Actinomycetales(100);Actinomycetaceae(100);Actinomyces(100);	Root(100);Bacteria(100);"Proteobacteria"(100);Gammaproteobacteria(100);Pseudomonadales(100);Moraxellaceae(100);Enhydrobacter(100);	Actinomycetaceae(100);Actinomyces(100);	Moraxellaceae(100);Enhydrobacter(100);
0.07	6	36	Root(100);Bacteria(100);"Firmicutes"(100);"Bacilli"(100);"Lactobacillales"(100);Streptococcaceae(100);Streptococcus(100);	Root(100);Bacteria(100);"Bacteroidetes"(100);Flavobacteria(100);"Flavobacteriales"(100);Flavobacteriaceae(100);Capnocytophaga(100);	Streptococcaceae(100);Streptococcus(100);	Flavobacteriaceae(100);Capnocytophaga(100);
0.07	10	16	Root(100);Bacteria(100);"Bacteroidetes"(100);"Bacteroidia"(100);"Bacteroidales"(100);"Prevotellaceae"(100);Prevotella(100);	Root(100);Bacteria(100);"Proteobacteria"(100);Gammaproteobacteria(100);Pasteurellales(100);Pasteurellaceae(100);unclassified(100);	"Prevotellaceae"(100);Prevotella(100);	Pasteurellales(100);Pasteurellaceae(100);
-0.07	20	71	Root(100);Bacteria(100);"Fusobacteria"(100);"Fusobacteria"(100);"Fusobacteriales"(100);"Leptotrichiaceae"(100);Leptotrichia(100);	Root(100);Bacteria(100);"Firmicutes"(100);"Clostridia"(100);Clostridiales(100);"Lachnospiraceae"(100);unclassified(100);	"Leptotrichiaceae"(100);Leptotrichia(100);	Clostridiales(100);"Lachnospiraceae"(100);
-0.07	22	19	Root(100);Bacteria(100);"Proteobacteria"(100);Betaproteobacteria(100);Burkholderiales(100);unclassified(97);unclassified(97);	Root(100);Bacteria(100);"Proteobacteria"(100);Gammaproteobacteria(100);Pasteurellales(100);Pasteurellaceae(100);unclassified(100);	Betaproteobacteria(100);Burkholderiales(100);	Pasteurellales(100);Pasteurellaceae(100);
0.07	97	71	Root(100);Bacteria(100);unclassified(100);unclassified(100);unclassified(100);unclassified(100);unclassified(100);	Root(100);Bacteria(100);"Firmicutes"(100);"Clostridia"(100);Clostridiales(100);"Lachnospiraceae"(100);unclassified(100);	Root(100);Bacteria(100);	Clostridiales(100);"Lachnospiraceae"(100);
0.07	124	71	Root(100);Bacteria(100);"Bacteroidetes"(100);"Bacteroidia"(100);"Bacteroidales"(100);"Prevotellaceae"(100);Prevotella(100);	Root(100);Bacteria(100);"Firmicutes"(100);"Clostridia"(100);Clostridiales(100);"Lachnospiraceae"(100);unclassified(100);	"Prevotellaceae"(100);Prevotella(100);	Clostridiales(100);"Lachnospiraceae"(100);
0.07	24	90	Root(100);Bacteria(100);"Bacteroidetes"(100);Flavobacteria(100);"Flavobacteriales"(100);Flavobacteriaceae(100);Capnocytophaga(100);	Root(100);Bacteria(100);"Fusobacteria"(100);"Fusobacteria"(100);"Fusobacteriales"(100);"Leptotrichiaceae"(100);Leptotrichia(100);	Flavobacteriaceae(100);Capnocytophaga(100);	"Leptotrichiaceae"(100);Leptotrichia(100);
0.07	113	38	Root(100);Bacteria(100);"Bacteroidetes"(100);Flavobacteria(100);"Flavobacteriales"(100);Flavobacteriaceae(100);unclassified(100);	Root(100);Bacteria(100);"Bacteroidetes"(100);"Bacteroidia"(100);"Bacteroidales"(100);"Porphyromonadaceae"(100);Parabacteroides(69);	"Flavobacteriales"(100);Flavobacteriaceae(100);	"Porphyromonadaceae"(100);Parabacteroides(69);
0.07	112	9	Root(100);Bacteria(100);"Firmicutes"(100);"Clostridia"(100);Clostridiales(100);"Peptostreptococcaceae"(100);Peptostreptococcus(100);	Root(100);Bacteria(100);"Fusobacteria"(100);"Fusobacteria"(100);"Fusobacteriales"(100);"Fusobacteriaceae"(100);Fusobacterium(100);	"Peptostreptococcaceae"(100);Peptostreptococcus(100);	"Fusobacteriaceae"(100);Fusobacterium(100);
0.07	178	28	Root(100);Bacteria(100);"Firmicutes"(100);"Clostridia"(100);Clostridiales(100);unclassified(100);unclassified(100);	Root(100);Bacteria(100);"Proteobacteria"(100);Epsilonproteobacteria(100);Campylobacterales(100);Campylobacteraceae(100);Campylobacter(100);	"Clostridia"(100);Clostridiales(100);	Campylobacteraceae(100);Campylobacter(100);
-0.07	61	71	Root(100);Bacteria(100);"Actinobacteria"(100);Actinobacteria(100);Actinomycetales(100);Actinomycetaceae(100);Actinomyces(100);	Root(100);Bacteria(100);"Firmicutes"(100);"Clostridia"(100);Clostridiales(100);"Lachnospiraceae"(100);unclassified(100);	Actinomycetaceae(100);Actinomyces(100);	Clostridiales(100);"Lachnospiraceae"(100);
0.07	112	28	Root(100);Bacteria(100);"Firmicutes"(100);"Clostridia"(100);Clostridiales(100);"Peptostreptococcaceae"(100);Peptostreptococcus(100);	Root(100);Bacteria(100);"Proteobacteria"(100);Epsilonproteobacteria(100);Campylobacterales(100);Campylobacteraceae(100);Campylobacter(100);	"Peptostreptococcaceae"(100);Peptostreptococcus(100);	Campylobacteraceae(100);Campylobacter(100);
0.07	38	74	Root(100);Bacteria(100);"Bacteroidetes"(100);"Bacteroidia"(100);"Bacteroidales"(100);"Porphyromonadaceae"(100);Parabacteroides(69);	Root(100);Bacteria(100);"Bacteroidetes"(100);"Bacteroidia"(100);"Bacteroidales"(100);"Prevotellaceae"(100);Prevotella(100);	"Porphyromonadaceae"(100);Parabacteroides(69);	"Prevotellaceae"(100);Prevotella(100);
-0.07	21	33	Root(100);Bacteria(100);"Proteobacteria"(100);Betaproteobacteria(100);Neisseriales(100);Neisseriaceae(100);Neisseria(69);	Root(100);Bacteria(100);"Firmicutes"(100);"Clostridia"(100);Clostridiales(100);"Lachnospiraceae"(100);Oribacterium(85);	Neisseriaceae(100);Neisseria(69);	"Lachnospiraceae"(100);Oribacterium(85);
0.07	162	56	Root(100);Bacteria(100);"Proteobacteria"(100);Gammaproteobacteria(100);Pseudomonadales(100);Moraxellaceae(100);Enhydrobacter(100);	Root(100);Bacteria(100);"Fusobacteria"(100);"Fusobacteria"(100);"Fusobacteriales"(100);"Leptotrichiaceae"(100);Leptotrichia(100);	Moraxellaceae(100);Enhydrobacter(100);	"Leptotrichiaceae"(100);Leptotrichia(100);
-0.07	178	23	Root(100);Bacteria(100);"Firmicutes"(100);"Clostridia"(100);Clostridiales(100);unclassified(100);unclassified(100);	Root(100);Bacteria(100);"Actinobacteria"(100);Actinobacteria(100);Actinomycetales(100);Actinomycetaceae(100);Actinomyces(100);	"Clostridia"(100);Clostridiales(100);	Actinomycetaceae(100);Actinomyces(100);
-0.07	133	178	Root(100);Bacteria(100);"Actinobacteria"(100);Actinobacteria(100);Actinomycetales(100);Actinomycetaceae(100);Actinomyces(99);	Root(100);Bacteria(100);"Firmicutes"(100);"Clostridia"(100);Clostridiales(100);unclassified(100);unclassified(100);	Actinomycetaceae(100);Actinomyces(99);	"Clostridia"(100);Clostridiales(100);
0.07	113	71	Root(100);Bacteria(100);"Bacteroidetes"(100);Flavobacteria(100);"Flavobacteriales"(100);Flavobacteriaceae(100);unclassified(100);	Root(100);Bacteria(100);"Firmicutes"(100);"Clostridia"(100);Clostridiales(100);"Lachnospiraceae"(100);unclassified(100);	"Flavobacteriales"(100);Flavobacteriaceae(100);	Clostridiales(100);"Lachnospiraceae"(100);
-0.07	61	35	Root(100);Bacteria(100);"Actinobacteria"(100);Actinobacteria(100);Actinomycetales(100);Actinomycetaceae(100);Actinomyces(100);	Root(100);Bacteria(100);"Fusobacteria"(100);"Fusobacteria"(100);"Fusobacteriales"(100);"Leptotrichiaceae"(100);Leptotrichia(100);	Actinomycetaceae(100);Actinomyces(100);	"Leptotrichiaceae"(100);Leptotrichia(100);
-0.07	22	52	Root(100);Bacteria(100);"Proteobacteria"(100);Betaproteobacteria(100);Burkholderiales(100);unclassified(97);unclassified(97);	Root(100);Bacteria(100);"Bacteroidetes"(100);"Bacteroidia"(100);"Bacteroidales"(100);"Prevotellaceae"(100);Prevotella(100);	Betaproteobacteria(100);Burkholderiales(100);	"Prevotellaceae"(100);Prevotella(100);
0.07	26	23	Root(100);Bacteria(100);"Bacteroidetes"(100);"Bacteroidia"(100);"Bacteroidales"(100);"Prevotellaceae"(100);Prevotella(100);	Root(100);Bacteria(100);"Actinobacteria"(100);Actinobacteria(100);Actinomycetales(100);Actinomycetaceae(100);Actinomyces(100);	"Prevotellaceae"(100);Prevotella(100);	Actinomycetaceae(100);Actinomyces(100);
-0.07	26	18	Root(100);Bacteria(100);"Bacteroidetes"(100);"Bacteroidia"(100);"Bacteroidales"(100);"Prevotellaceae"(100);Prevotella(100);	Root(100);Bacteria(100);"Actinobacteria"(100);Actinobacteria(100);Actinomycetales(100);Micrococcaceae(100);unclassified(97);	"Prevotellaceae"(100);Prevotella(100);	Actinomycetales(100);Micrococcaceae(100);
-0.07	111	52	Root(100);Bacteria(100);"Proteobacteria"(100);Gammaproteobacteria(100);"Enterobacteriales"(100);Enterobacteriaceae(100);unclassified(87);	Root(100);Bacteria(100);"Bacteroidetes"(100);"Bacteroidia"(100);"Bacteroidales"(100);"Prevotellaceae"(100);Prevotella(100);	"Enterobacteriales"(100);Enterobacteriaceae(100);	"Prevotellaceae"(100);Prevotella(100);
-0.07	117	35	Root(100);Bacteria(100);"Firmicutes"(100);"Clostridia"(100);Clostridiales(100);Incertae_Sedis_XIII(100);Mogibacterium(100);	Root(100);Bacteria(100);"Fusobacteria"(100);"Fusobacteria"(100);"Fusobacteriales"(100);"Leptotrichiaceae"(100);Leptotrichia(100);	Incertae_Sedis_XIII(100);Mogibacterium(100);	"Leptotrichiaceae"(100);Leptotrichia(100);
-0.07	111	76	Root(100);Bacteria(100);"Proteobacteria"(100);Gammaproteobacteria(100);"Enterobacteriales"(100);Enterobacteriaceae(100);unclassified(87);	Root(100);Bacteria(100);"Firmicutes"(100);"Bacilli"(100);"Lactobacillales"(100);"Aerococcaceae"(100);unclassified(99);	"Enterobacteriales"(100);Enterobacteriaceae(100);	"Lactobacillales"(100);"Aerococcaceae"(100);
-0.07	51	82	Root(100);Bacteria(100);"Actinobacteria"(100);Actinobacteria(100);Coriobacteriales(100);Coriobacteriaceae(100);Atopobium(100);	Root(100);Bacteria(100);"Bacteroidetes"(100);"Bacteroidia"(100);"Bacteroidales"(100);"Prevotellaceae"(100);Prevotella(100);	Coriobacteriaceae(100);Atopobium(100);	"Prevotellaceae"(100);Prevotella(100);
-0.07	61	52	Root(100);Bacteria(100);"Actinobacteria"(100);Actinobacteria(100);Actinomycetales(100);Actinomycetaceae(100);Actinomyces(100);	Root(100);Bacteria(100);"Bacteroidetes"(100);"Bacteroidia"(100);"Bacteroidales"(100);"Prevotellaceae"(100);Prevotella(100);	Actinomycetaceae(100);Actinomyces(100);	"Prevotellaceae"(100);Prevotella(100);
0.07	19	90	Root(100);Bacteria(100);"Proteobacteria"(100);Gammaproteobacteria(100);Pasteurellales(100);Pasteurellaceae(100);unclassified(100);	Root(100);Bacteria(100);"Fusobacteria"(100);"Fusobacteria"(100);"Fusobacteriales"(100);"Leptotrichiaceae"(100);Leptotrichia(100);	Pasteurellales(100);Pasteurellaceae(100);	"Leptotrichiaceae"(100);Leptotrichia(100);
0.07	20	38	Root(100);Bacteria(100);"Fusobacteria"(100);"Fusobacteria"(100);"Fusobacteriales"(100);"Leptotrichiaceae"(100);Leptotrichia(100);	Root(100);Bacteria(100);"Bacteroidetes"(100);"Bacteroidia"(100);"Bacteroidales"(100);"Porphyromonadaceae"(100);Parabacteroides(69);	"Leptotrichiaceae"(100);Leptotrichia(100);	"Porphyromonadaceae"(100);Parabacteroides(69);
-0.07	112	117	Root(100);Bacteria(100);"Firmicutes"(100);"Clostridia"(100);Clostridiales(100);"Peptostreptococcaceae"(100);Peptostreptococcus(100);	Root(100);Bacteria(100);"Firmicutes"(100);"Clostridia"(100);Clostridiales(100);Incertae_Sedis_XIII(100);Mogibacterium(100);	"Peptostreptococcaceae"(100);Peptostreptococcus(100);	Incertae_Sedis_XIII(100);Mogibacterium(100);
-0.07	18	14	Root(100);Bacteria(100);"Actinobacteria"(100);Actinobacteria(100);Actinomycetales(100);Micrococcaceae(100);unclassified(97);	Root(100);Bacteria(100);"Actinobacteria"(100);Actinobacteria(100);Actinomycetales(100);Actinomycetaceae(100);Actinomyces(100);	Actinomycetales(100);Micrococcaceae(100);	Actinomycetaceae(100);Actinomyces(100);
0.07	27	109	Root(100);Bacteria(100);"Bacteroidetes"(100);"Bacteroidia"(100);"Bacteroidales"(100);Bacteroidaceae(100);Bacteroides(100);	Root(100);Bacteria(100);"Firmicutes"(93);"Clostridia"(93);Clostridiales(93);unclassified(93);unclassified(93);	Bacteroidaceae(100);Bacteroides(100);	"Clostridia"(93);Clostridiales(93);
0.07	61	18	Root(100);Bacteria(100);"Actinobacteria"(100);Actinobacteria(100);Actinomycetales(100);Actinomycetaceae(100);Actinomyces(100);	Root(100);Bacteria(100);"Actinobacteria"(100);Actinobacteria(100);Actinomycetales(100);Micrococcaceae(100);unclassified(97);	Actinomycetaceae(100);Actinomyces(100);	Actinomycetales(100);Micrococcaceae(100);
-0.07	82	105	Root(100);Bacteria(100);"Bacteroidetes"(100);"Bacteroidia"(100);"Bacteroidales"(100);"Prevotellaceae"(100);Prevotella(100);	Root(100);Bacteria(100);"Firmicutes"(100);"Clostridia"(100);Clostridiales(100);unclassified(100);unclassified(100);	"Prevotellaceae"(100);Prevotella(100);	"Clostridia"(100);Clostridiales(100);
-0.07	50	10	Root(100);Bacteria(100);"Firmicutes"(100);"Clostridia"(100);Clostridiales(100);"Lachnospiraceae"(100);unclassified(100);	Root(100);Bacteria(100);"Bacteroidetes"(100);"Bacteroidia"(100);"Bacteroidales"(100);"Prevotellaceae"(100);Prevotella(100);	Clostridiales(100);"Lachnospiraceae"(100);	"Prevotellaceae"(100);Prevotella(100);
-0.07	50	129	Root(100);Bacteria(100);"Firmicutes"(100);"Clostridia"(100);Clostridiales(100);"Lachnospiraceae"(100);unclassified(100);	Root(100);Bacteria(100);"Bacteroidetes"(100);"Bacteroidia"(100);"Bacteroidales"(100);"Prevotellaceae"(100);Prevotella(100);	Clostridiales(100);"Lachnospiraceae"(100);	"Prevotellaceae"(100);Prevotella(100);
-0.07	71	35	Root(100);Bacteria(100);"Firmicutes"(100);"Clostridia"(100);Clostridiales(100);"Lachnospiraceae"(100);unclassified(100);	Root(100);Bacteria(100);"Fusobacteria"(100);"Fusobacteria"(100);"Fusobacteriales"(100);"Leptotrichiaceae"(100);Leptotrichia(100);	Clostridiales(100);"Lachnospiraceae"(100);	"Leptotrichiaceae"(100);Leptotrichia(100);
0.07	23	13	Root(100);Bacteria(100);"Actinobacteria"(100);Actinobacteria(100);Actinomycetales(100);Actinomycetaceae(100);Actinomyces(100);	Root(100);Bacteria(100);"Firmicutes"(100);"Bacilli"(100);"Lactobacillales"(100);unclassified(98);unclassified(98);	Actinomycetaceae(100);Actinomyces(100);	"Bacilli"(100);"Lactobacillales"(100);
-0.07	14	90	Root(100);Bacteria(100);"Actinobacteria"(100);Actinobacteria(100);Actinomycetales(100);Actinomycetaceae(100);Actinomyces(100);	Root(100);Bacteria(100);"Fusobacteria"(100);"Fusobacteria"(100);"Fusobacteriales"(100);"Leptotrichiaceae"(100);Leptotrichia(100);	Actinomycetaceae(100);Actinomyces(100);	"Leptotrichiaceae"(100);Leptotrichia(100);
0.07	27	48	Root(100);Bacteria(100);"Bacteroidetes"(100);"Bacteroidia"(100);"Bacteroidales"(100);Bacteroidaceae(100);Bacteroides(100);	Root(100);Bacteria(100);"Firmicutes"(100);"Clostridia"(100);Clostridiales(100);Incertae_Sedis_XI(100);Parvimonas(100);	Bacteroidaceae(100);Bacteroides(100);	Incertae_Sedis_XI(100);Parvimonas(100);
0.07	39	71	Root(100);Bacteria(100);"Bacteroidetes"(100);"Bacteroidia"(100);"Bacteroidales"(100);"Prevotellaceae"(100);Prevotella(100);	Root(100);Bacteria(100);"Firmicutes"(100);"Clostridia"(100);Clostridiales(100);"Lachnospiraceae"(100);unclassified(100);	"Prevotellaceae"(100);Prevotella(100);	Clostridiales(100);"Lachnospiraceae"(100);
-0.07	14	35	Root(100);Bacteria(100);"Actinobacteria"(100);Actinobacteria(100);Actinomycetales(100);Actinomycetaceae(100);Actinomyces(100);	Root(100);Bacteria(100);"Fusobacteria"(100);"Fusobacteria"(100);"Fusobacteriales"(100);"Leptotrichiaceae"(100);Leptotrichia(100);	Actinomycetaceae(100);Actinomyces(100);	"Leptotrichiaceae"(100);Leptotrichia(100);
0.07	27	7	Root(100);Bacteria(100);"Bacteroidetes"(100);"Bacteroidia"(100);"Bacteroidales"(100);Bacteroidaceae(100);Bacteroides(100);	Root(100);Bacteria(100);"Bacteroidetes"(100);"Bacteroidia"(100);"Bacteroidales"(100);"Porphyromonadaceae"(100);Porphyromonas(100);	Bacteroidaceae(100);Bacteroides(100);	"Porphyromonadaceae"(100);Porphyromonas(100);
-0.07	111	2	Root(100);Bacteria(100);"Proteobacteria"(100);Gammaproteobacteria(100);"Enterobacteriales"(100);Enterobacteriaceae(100);unclassified(87);	Root(100);Bacteria(100);"Firmicutes"(100);"Bacilli"(100);"Lactobacillales"(100);Streptococcaceae(100);Streptococcus(100);	"Enterobacteriales"(100);Enterobacteriaceae(100);	Streptococcaceae(100);Streptococcus(100);
-0.07	26	14	Root(100);Bacteria(100);"Bacteroidetes"(100);"Bacteroidia"(100);"Bacteroidales"(100);"Prevotellaceae"(100);Prevotella(100);	Root(100);Bacteria(100);"Actinobacteria"(100);Actinobacteria(100);Actinomycetales(100);Actinomycetaceae(100);Actinomyces(100);	"Prevotellaceae"(100);Prevotella(100);	Actinomycetaceae(100);Actinomyces(100);
0.07	27	39	Root(100);Bacteria(100);"Bacteroidetes"(100);"Bacteroidia"(100);"Bacteroidales"(100);Bacteroidaceae(100);Bacteroides(100);	Root(100);Bacteria(100);"Bacteroidetes"(100);"Bacteroidia"(100);"Bacteroidales"(100);"Prevotellaceae"(100);Prevotella(100);	Bacteroidaceae(100);Bacteroides(100);	"Prevotellaceae"(100);Prevotella(100);
0.07	4	37	Root(100);Bacteria(100);"Firmicutes"(100);"Clostridia"(100);Clostridiales(100);Veillonellaceae(100);Veillonella(95);	Root(100);Bacteria(100);"Firmicutes"(100);"Clostridia"(100);Clostridiales(100);"Lachnospiraceae"(100);unclassified(100);	Veillonellaceae(100);Veillonella(95);	Clostridiales(100);"Lachnospiraceae"(100);
0.07	50	109	Root(100);Bacteria(100);"Firmicutes"(100);"Clostridia"(100);Clostridiales(100);"Lachnospiraceae"(100);unclassified(100);	Root(100);Bacteria(100);"Firmicutes"(93);"Clostridia"(93);Clostridiales(93);unclassified(93);unclassified(93);	Clostridiales(100);"Lachnospiraceae"(100);	"Clostridia"(93);Clostridiales(93);
0.07	82	45	Root(100);Bacteria(100);"Bacteroidetes"(100);"Bacteroidia"(100);"Bacteroidales"(100);"Prevotellaceae"(100);Prevotella(100);	Root(100);Bacteria(100);"Bacteroidetes"(100);"Bacteroidia"(100);"Bacteroidales"(100);Bacteroidaceae(100);Bacteroides(100);	"Prevotellaceae"(100);Prevotella(100);	Bacteroidaceae(100);Bacteroides(100);
0.07	111	56	Root(100);Bacteria(100);"Proteobacteria"(100);Gammaproteobacteria(100);"Enterobacteriales"(100);Enterobacteriaceae(100);unclassified(87);	Root(100);Bacteria(100);"Fusobacteria"(100);"Fusobacteria"(100);"Fusobacteriales"(100);"Leptotrichiaceae"(100);Leptotrichia(100);	"Enterobacteriales"(100);Enterobacteriaceae(100);	"Leptotrichiaceae"(100);Leptotrichia(100);
-0.07	111	54	Root(100);Bacteria(100);"Proteobacteria"(100);Gammaproteobacteria(100);"Enterobacteriales"(100);Enterobacteriaceae(100);unclassified(87);	Root(100);Bacteria(100);unclassified(100);unclassified(100);unclassified(100);unclassified(100);unclassified(100);	"Enterobacteriales"(100);Enterobacteriaceae(100);	Root(100);Bacteria(100);
-0.07	50	105	Root(100);Bacteria(100);"Firmicutes"(100);"Clostridia"(100);Clostridiales(100);"Lachnospiraceae"(100);unclassified(100);	Root(100);Bacteria(100);"Firmicutes"(100);"Clostridia"(100);Clostridiales(100);unclassified(100);unclassified(100);	Clostridiales(100);"Lachnospiraceae"(100);	"Clostridia"(100);Clostridiales(100);
-0.07	113	90	Root(100);Bacteria(100);"Bacteroidetes"(100);Flavobacteria(100);"Flavobacteriales"(100);Flavobacteriaceae(100);unclassified(100);	Root(100);Bacteria(100);"Fusobacteria"(100);"Fusobacteria"(100);"Fusobacteriales"(100);"Leptotrichiaceae"(100);Leptotrichia(100);	"Flavobacteriales"(100);Flavobacteriaceae(100);	"Leptotrichiaceae"(100);Leptotrichia(100);
-0.07	82	32	Root(100);Bacteria(100);"Bacteroidetes"(100);"Bacteroidia"(100);"Bacteroidales"(100);"Prevotellaceae"(100);Prevotella(100);	Root(100);Bacteria(100);"Actinobacteria"(100);Actinobacteria(100);Actinomycetales(100);Corynebacteriaceae(100);Corynebacterium(100);	"Prevotellaceae"(100);Prevotella(100);	Corynebacteriaceae(100);Corynebacterium(100);
-0.07	15	90	Root(100);Bacteria(100);"Actinobacteria"(100);Actinobacteria(100);Actinomycetales(100);Corynebacteriaceae(93);Corynebacterium(93);	Root(100);Bacteria(100);"Fusobacteria"(100);"Fusobacteria"(100);"Fusobacteriales"(100);"Leptotrichiaceae"(100);Leptotrichia(100);	Corynebacteriaceae(93);Corynebacterium(93);	"Leptotrichiaceae"(100);Leptotrichia(100);
0.07	18	90	Root(100);Bacteria(100);"Actinobacteria"(100);Actinobacteria(100);Actinomycetales(100);Micrococcaceae(100);unclassified(97);	Root(100);Bacteria(100);"Fusobacteria"(100);"Fusobacteria"(100);"Fusobacteriales"(100);"Leptotrichiaceae"(100);Leptotrichia(100);	Actinomycetales(100);Micrococcaceae(100);	"Leptotrichiaceae"(100);Leptotrichia(100);
0.07	29	76	Root(100);Bacteria(100);"Firmicutes"(100);"Clostridia"(100);Clostridiales(100);Veillonellaceae(100);Selenomonas(95);	Root(100);Bacteria(100);"Firmicutes"(100);"Bacilli"(100);"Lactobacillales"(100);"Aerococcaceae"(100);unclassified(99);	Veillonellaceae(100);Selenomonas(95);	"Lactobacillales"(100);"Aerococcaceae"(100);
-0.07	26	56	Root(100);Bacteria(100);"Bacteroidetes"(100);"Bacteroidia"(100);"Bacteroidales"(100);"Prevotellaceae"(100);Prevotella(100);	Root(100);Bacteria(100);"Fusobacteria"(100);"Fusobacteria"(100);"Fusobacteriales"(100);"Leptotrichiaceae"(100);Leptotrichia(100);	"Prevotellaceae"(100);Prevotella(100);	"Leptotrichiaceae"(100);Leptotrichia(100);
-0.07	117	11	Root(100);Bacteria(100);"Firmicutes"(100);"Clostridia"(100);Clostridiales(100);Incertae_Sedis_XIII(100);Mogibacterium(100);	Root(100);Bacteria(100);"Firmicutes"(100);"Bacilli"(100);Bacillales(100);"Staphylococcaceae"(100);Gemella(100);	Incertae_Sedis_XIII(100);Mogibacterium(100);	"Staphylococcaceae"(100);Gemella(100);
-0.07	25	13	Root(100);Bacteria(100);"Bacteroidetes"(97);"Bacteroidia"(59);"Bacteroidales"(59);unclassified(59);unclassified(59);	Root(100);Bacteria(100);"Firmicutes"(100);"Bacilli"(100);"Lactobacillales"(100);unclassified(98);unclassified(98);	"Bacteroidia"(59);"Bacteroidales"(59);	"Bacilli"(100);"Lactobacillales"(100);
-0.07	7	105	Root(100);Bacteria(100);"Bacteroidetes"(100);"Bacteroidia"(100);"Bacteroidales"(100);"Porphyromonadaceae"(100);Porphyromonas(100);	Root(100);Bacteria(100);"Firmicutes"(100);"Clostridia"(100);Clostridiales(100);unclassified(100);unclassified(100);	"Porphyromonadaceae"(100);Porphyromonas(100);	"Clostridia"(100);Clostridiales(100);
-0.07	56	90	Root(100);Bacteria(100);"Fusobacteria"(100);"Fusobacteria"(100);"Fusobacteriales"(100);"Leptotrichiaceae"(100);Leptotrichia(100);	Root(100);Bacteria(100);"Fusobacteria"(100);"Fusobacteria"(100);"Fusobacteriales"(100);"Leptotrichiaceae"(100);Leptotrichia(100);	"Leptotrichiaceae"(100);Leptotrichia(100);	"Leptotrichiaceae"(100);Leptotrichia(100);
-0.07	11	52	Root(100);Bacteria(100);"Firmicutes"(100);"Bacilli"(100);Bacillales(100);"Staphylococcaceae"(100);Gemella(100);	Root(100);Bacteria(100);"Bacteroidetes"(100);"Bacteroidia"(100);"Bacteroidales"(100);"Prevotellaceae"(100);Prevotella(100);	"Staphylococcaceae"(100);Gemella(100);	"Prevotellaceae"(100);Prevotella(100);
0.07	68	19	Root(100);Bacteria(100);"Firmicutes"(100);"Clostridia"(100);Clostridiales(100);"Lachnospiraceae"(100);Catonella(100);	Root(100);Bacteria(100);"Proteobacteria"(100);Gammaproteobacteria(100);Pasteurellales(100);Pasteurellaceae(100);unclassified(100);	"Lachnospiraceae"(100);Catonella(100);	Pasteurellales(100);Pasteurellaceae(100);
0.07	133	68	Root(100);Bacteria(100);"Actinobacteria"(100);Actinobacteria(100);Actinomycetales(100);Actinomycetaceae(100);Actinomyces(99);	Root(100);Bacteria(100);"Firmicutes"(100);"Clostridia"(100);Clostridiales(100);"Lachnospiraceae"(100);Catonella(100);	Actinomycetaceae(100);Actinomyces(99);	"Lachnospiraceae"(100);Catonella(100);
-0.07	111	24	Root(100);Bacteria(100);"Proteobacteria"(100);Gammaproteobacteria(100);"Enterobacteriales"(100);Enterobacteriaceae(100);unclassified(87);	Root(100);Bacteria(100);"Bacteroidetes"(100);Flavobacteria(100);"Flavobacteriales"(100);Flavobacteriaceae(100);Capnocytophaga(100);	"Enterobacteriales"(100);Enterobacteriaceae(100);	Flavobacteriaceae(100);Capnocytophaga(100);
0.07	162	37	Root(100);Bacteria(100);"Proteobacteria"(100);Gammaproteobacteria(100);Pseudomonadales(100);Moraxellaceae(100);Enhydrobacter(100);	Root(100);Bacteria(100);"Firmicutes"(100);"Clostridia"(100);Clostridiales(100);"Lachnospiraceae"(100);unclassified(100);	Moraxellaceae(100);Enhydrobacter(100);	Clostridiales(100);"Lachnospiraceae"(100);
-0.07	178	35	Root(100);Bacteria(100);"Firmicutes"(100);"Clostridia"(100);Clostridiales(100);unclassified(100);unclassified(100);	Root(100);Bacteria(100);"Fusobacteria"(100);"Fusobacteria"(100);"Fusobacteriales"(100);"Leptotrichiaceae"(100);Leptotrichia(100);	"Clostridia"(100);Clostridiales(100);	"Leptotrichiaceae"(100);Leptotrichia(100);
0.07	13	52	Root(100);Bacteria(100);"Firmicutes"(100);"Bacilli"(100);"Lactobacillales"(100);unclassified(98);unclassified(98);	Root(100);Bacteria(100);"Bacteroidetes"(100);"Bacteroidia"(100);"Bacteroidales"(100);"Prevotellaceae"(100);Prevotella(100);	"Bacilli"(100);"Lactobacillales"(100);	"Prevotellaceae"(100);Prevotella(100);
-0.07	14	67	Root(100);Bacteria(100);"Actinobacteria"(100);Actinobacteria(100);Actinomycetales(100);Actinomycetaceae(100);Actinomyces(100);	Root(100);Bacteria(100);"Bacteroidetes"(100);"Bacteroidia"(100);"Bacteroidales"(100);"Prevotellaceae"(100);Prevotella(100);	Actinomycetaceae(100);Actinomyces(100);	"Prevotellaceae"(100);Prevotella(100);
0.07	51	67	Root(100);Bacteria(100);"Actinobacteria"(100);Actinobacteria(100);Coriobacteriales(100);Coriobacteriaceae(100);Atopobium(100);	Root(100);Bacteria(100);"Bacteroidetes"(100);"Bacteroidia"(100);"Bacteroidales"(100);"Prevotellaceae"(100);Prevotella(100);	Coriobacteriaceae(100);Atopobium(100);	"Prevotellaceae"(100);Prevotella(100);
-0.07	111	90	Root(100);Bacteria(100);"Proteobacteria"(100);Gammaproteobacteria(100);"Enterobacteriales"(100);Enterobacteriaceae(100);unclassified(87);	Root(100);Bacteria(100);"Fusobacteria"(100);"Fusobacteria"(100);"Fusobacteriales"(100);"Leptotrichiaceae"(100);Leptotrichia(100);	"Enterobacteriales"(100);Enterobacteriaceae(100);	"Leptotrichiaceae"(100);Leptotrichia(100);
0.07	7	19	Root(100);Bacteria(100);"Bacteroidetes"(100);"Bacteroidia"(100);"Bacteroidales"(100);"Porphyromonadaceae"(100);Porphyromonas(100);	Root(100);Bacteria(100);"Proteobacteria"(100);Gammaproteobacteria(100);Pasteurellales(100);Pasteurellaceae(100);unclassified(100);	"Porphyromonadaceae"(100);Porphyromonas(100);	Pasteurellales(100);Pasteurellaceae(100);
0.06	25	14	Root(100);Bacteria(100);"Bacteroidetes"(97);"Bacteroidia"(59);"Bacteroidales"(59);unclassified(59);unclassified(59);	Root(100);Bacteria(100);"Actinobacteria"(100);Actinobacteria(100);Actinomycetales(100);Actinomycetaceae(100);Actinomyces(100);	"Bacteroidia"(59);"Bacteroidales"(59);	Actinomycetaceae(100);Actinomyces(100);
0.06	13	67	Root(100);Bacteria(100);"Firmicutes"(100);"Bacilli"(100);"Lactobacillales"(100);unclassified(98);unclassified(98);	Root(100);Bacteria(100);"Bacteroidetes"(100);"Bacteroidia"(100);"Bacteroidales"(100);"Prevotellaceae"(100);Prevotella(100);	"Bacilli"(100);"Lactobacillales"(100);	"Prevotellaceae"(100);Prevotella(100);
0.06	26	76	Root(100);Bacteria(100);"Bacteroidetes"(100);"Bacteroidia"(100);"Bacteroidales"(100);"Prevotellaceae"(100);Prevotella(100);	Root(100);Bacteria(100);"Firmicutes"(100);"Bacilli"(100);"Lactobacillales"(100);"Aerococcaceae"(100);unclassified(99);	"Prevotellaceae"(100);Prevotella(100);	"Lactobacillales"(100);"Aerococcaceae"(100);
-0.06	39	76	Root(100);Bacteria(100);"Bacteroidetes"(100);"Bacteroidia"(100);"Bacteroidales"(100);"Prevotellaceae"(100);Prevotella(100);	Root(100);Bacteria(100);"Firmicutes"(100);"Bacilli"(100);"Lactobacillales"(100);"Aerococcaceae"(100);unclassified(99);	"Prevotellaceae"(100);Prevotella(100);	"Lactobacillales"(100);"Aerococcaceae"(100);
-0.06	112	19	Root(100);Bacteria(100);"Firmicutes"(100);"Clostridia"(100);Clostridiales(100);"Peptostreptococcaceae"(100);Peptostreptococcus(100);	Root(100);Bacteria(100);"Proteobacteria"(100);Gammaproteobacteria(100);Pasteurellales(100);Pasteurellaceae(100);unclassified(100);	"Peptostreptococcaceae"(100);Peptostreptococcus(100);	Pasteurellales(100);Pasteurellaceae(100);
0.06	129	36	Root(100);Bacteria(100);"Bacteroidetes"(100);"Bacteroidia"(100);"Bacteroidales"(100);"Prevotellaceae"(100);Prevotella(100);	Root(100);Bacteria(100);"Bacteroidetes"(100);Flavobacteria(100);"Flavobacteriales"(100);Flavobacteriaceae(100);Capnocytophaga(100);	"Prevotellaceae"(100);Prevotella(100);	Flavobacteriaceae(100);Capnocytophaga(100);
-0.06	27	68	Root(100);Bacteria(100);"Bacteroidetes"(100);"Bacteroidia"(100);"Bacteroidales"(100);Bacteroidaceae(100);Bacteroides(100);	Root(100);Bacteria(100);"Firmicutes"(100);"Clostridia"(100);Clostridiales(100);"Lachnospiraceae"(100);Catonella(100);	Bacteroidaceae(100);Bacteroides(100);	"Lachnospiraceae"(100);Catonella(100);
-0.06	26	32	Root(100);Bacteria(100);"Bacteroidetes"(100);"Bacteroidia"(100);"Bacteroidales"(100);"Prevotellaceae"(100);Prevotella(100);	Root(100);Bacteria(100);"Actinobacteria"(100);Actinobacteria(100);Actinomycetales(100);Corynebacteriaceae(100);Corynebacterium(100);	"Prevotellaceae"(100);Prevotella(100);	Corynebacteriaceae(100);Corynebacterium(100);
0.06	9	11	Root(100);Bacteria(100);"Fusobacteria"(100);"Fusobacteria"(100);"Fusobacteriales"(100);"Fusobacteriaceae"(100);Fusobacterium(100);	Root(100);Bacteria(100);"Firmicutes"(100);"Bacilli"(100);Bacillales(100);"Staphylococcaceae"(100);Gemella(100);	"Fusobacteriaceae"(100);Fusobacterium(100);	"Staphylococcaceae"(100);Gemella(100);
-0.06	76	15	Root(100);Bacteria(100);"Firmicutes"(100);"Bacilli"(100);"Lactobacillales"(100);"Aerococcaceae"(100);unclassified(99);	Root(100);Bacteria(100);"Actinobacteria"(100);Actinobacteria(100);Actinomycetales(100);Corynebacteriaceae(93);Corynebacterium(93);	"Lactobacillales"(100);"Aerococcaceae"(100);	Corynebacteriaceae(93);Corynebacterium(93);
-0.06	68	74	Root(100);Bacteria(100);"Firmicutes"(100);"Clostridia"(100);Clostridiales(100);"Lachnospiraceae"(100);Catonella(100);	Root(100);Bacteria(100);"Bacteroidetes"(100);"Bacteroidia"(100);"Bacteroidales"(100);"Prevotellaceae"(100);Prevotella(100);	"Lachnospiraceae"(100);Catonella(100);	"Prevotellaceae"(100);Prevotella(100);
0.06	20	13	Root(100);Bacteria(100);"Fusobacteria"(100);"Fusobacteria"(100);"Fusobacteriales"(100);"Leptotrichiaceae"(100);Leptotrichia(100);	Root(100);Bacteria(100);"Firmicutes"(100);"Bacilli"(100);"Lactobacillales"(100);unclassified(98);unclassified(98);	"Leptotrichiaceae"(100);Leptotrichia(100);	"Bacilli"(100);"Lactobacillales"(100);
-0.06	82	11	Root(100);Bacteria(100);"Bacteroidetes"(100);"Bacteroidia"(100);"Bacteroidales"(100);"Prevotellaceae"(100);Prevotella(100);	Root(100);Bacteria(100);"Firmicutes"(100);"Bacilli"(100);Bacillales(100);"Staphylococcaceae"(100);Gemella(100);	"Prevotellaceae"(100);Prevotella(100);	"Staphylococcaceae"(100);Gemella(100);
-0.06	29	71	Root(100);Bacteria(100);"Firmicutes"(100);"Clostridia"(100);Clostridiales(100);Veillonellaceae(100);Selenomonas(95);	Root(100);Bacteria(100);"Firmicutes"(100);"Clostridia"(100);Clostridiales(100);"Lachnospiraceae"(100);unclassified(100);	Veillonellaceae(100);Selenomonas(95);	Clostridiales(100);"Lachnospiraceae"(100);
-0.06	24	74	Root(100);Bacteria(100);"Bacteroidetes"(100);Flavobacteria(100);"Flavobacteriales"(100);Flavobacteriaceae(100);Capnocytophaga(100);	Root(100);Bacteria(100);"Bacteroidetes"(100);"Bacteroidia"(100);"Bacteroidales"(100);"Prevotellaceae"(100);Prevotella(100);	Flavobacteriaceae(100);Capnocytophaga(100);	"Prevotellaceae"(100);Prevotella(100);
-0.06	113	15	Root(100);Bacteria(100);"Bacteroidetes"(100);Flavobacteria(100);"Flavobacteriales"(100);Flavobacteriaceae(100);unclassified(100);	Root(100);Bacteria(100);"Actinobacteria"(100);Actinobacteria(100);Actinomycetales(100);Corynebacteriaceae(93);Corynebacterium(93);	"Flavobacteriales"(100);Flavobacteriaceae(100);	Corynebacteriaceae(93);Corynebacterium(93);
-0.06	29	14	Root(100);Bacteria(100);"Firmicutes"(100);"Clostridia"(100);Clostridiales(100);Veillonellaceae(100);Selenomonas(95);	Root(100);Bacteria(100);"Actinobacteria"(100);Actinobacteria(100);Actinomycetales(100);Actinomycetaceae(100);Actinomyces(100);	Veillonellaceae(100);Selenomonas(95);	Actinomycetaceae(100);Actinomyces(100);
0.06	51	15	Root(100);Bacteria(100);"Actinobacteria"(100);Actinobacteria(100);Coriobacteriales(100);Coriobacteriaceae(100);Atopobium(100);	Root(100);Bacteria(100);"Actinobacteria"(100);Actinobacteria(100);Actinomycetales(100);Corynebacteriaceae(93);Corynebacterium(93);	Coriobacteriaceae(100);Atopobium(100);	Corynebacteriaceae(93);Corynebacterium(93);
-0.06	82	38	Root(100);Bacteria(100);"Bacteroidetes"(100);"Bacteroidia"(100);"Bacteroidales"(100);"Prevotellaceae"(100);Prevotella(100);	Root(100);Bacteria(100);"Bacteroidetes"(100);"Bacteroidia"(100);"Bacteroidales"(100);"Porphyromonadaceae"(100);Parabacteroides(69);	"Prevotellaceae"(100);Prevotella(100);	"Porphyromonadaceae"(100);Parabacteroides(69);
0.06	133	38	Root(100);Bacteria(100);"Actinobacteria"(100);Actinobacteria(100);Actinomycetales(100);Actinomycetaceae(100);Actinomyces(99);	Root(100);Bacteria(100);"Bacteroidetes"(100);"Bacteroidia"(100);"Bacteroidales"(100);"Porphyromonadaceae"(100);Parabacteroides(69);	Actinomycetaceae(100);Actinomyces(99);	"Porphyromonadaceae"(100);Parabacteroides(69);
0.06	129	14	Root(100);Bacteria(100);"Bacteroidetes"(100);"Bacteroidia"(100);"Bacteroidales"(100);"Prevotellaceae"(100);Prevotella(100);	Root(100);Bacteria(100);"Actinobacteria"(100);Actinobacteria(100);Actinomycetales(100);Actinomycetaceae(100);Actinomyces(100);	"Prevotellaceae"(100);Prevotella(100);	Actinomycetaceae(100);Actinomyces(100);
0.06	74	54	Root(100);Bacteria(100);"Bacteroidetes"(100);"Bacteroidia"(100);"Bacteroidales"(100);"Prevotellaceae"(100);Prevotella(100);	Root(100);Bacteria(100);unclassified(100);unclassified(100);unclassified(100);unclassified(100);unclassified(100);	"Prevotellaceae"(100);Prevotella(100);	Root(100);Bacteria(100);
-0.06	178	129	Root(100);Bacteria(100);"Firmicutes"(100);"Clostridia"(100);Clostridiales(100);unclassified(100);unclassified(100);	Root(100);Bacteria(100);"Bacteroidetes"(100);"Bacteroidia"(100);"Bacteroidales"(100);"Prevotellaceae"(100);Prevotella(100);	"Clostridia"(100);Clostridiales(100);	"Prevotellaceae"(100);Prevotella(100);
0.06	99	14	Root(100);Bacteria(100);"Proteobacteria"(100);Betaproteobacteria(100);Neisseriales(100);Neisseriaceae(100);unclassified(79);	Root(100);Bacteria(100);"Actinobacteria"(100);Actinobacteria(100);Actinomycetales(100);Actinomycetaceae(100);Actinomyces(100);	Neisseriales(100);Neisseriaceae(100);	Actinomycetaceae(100);Actinomyces(100);
-0.06	61	162	Root(100);Bacteria(100);"Actinobacteria"(100);Actinobacteria(100);Actinomycetales(100);Actinomycetaceae(100);Actinomyces(100);	Root(100);Bacteria(100);"Proteobacteria"(100);Gammaproteobacteria(100);Pseudomonadales(100);Moraxellaceae(100);Enhydrobacter(100);	Actinomycetaceae(100);Actinomyces(100);	Moraxellaceae(100);Enhydrobacter(100);
-0.06	61	67	Root(100);Bacteria(100);"Actinobacteria"(100);Actinobacteria(100);Actinomycetales(100);Actinomycetaceae(100);Actinomyces(100);	Root(100);Bacteria(100);"Bacteroidetes"(100);"Bacteroidia"(100);"Bacteroidales"(100);"Prevotellaceae"(100);Prevotella(100);	Actinomycetaceae(100);Actinomyces(100);	"Prevotellaceae"(100);Prevotella(100);
0.06	195	14	Root(100);Bacteria(100);"Bacteroidetes"(100);"Bacteroidia"(100);"Bacteroidales"(100);"Prevotellaceae"(100);unclassified(100);	Root(100);Bacteria(100);"Actinobacteria"(100);Actinobacteria(100);Actinomycetales(100);Actinomycetaceae(100);Actinomyces(100);	"Bacteroidales"(100);"Prevotellaceae"(100);	Actinomycetaceae(100);Actinomyces(100);
0.06	133	17	Root(100);Bacteria(100);"Actinobacteria"(100);Actinobacteria(100);Actinomycetales(100);Actinomycetaceae(100);Actinomyces(99);	Root(100);Bacteria(100);"Bacteroidetes"(100);"Bacteroidia"(100);"Bacteroidales"(100);Bacteroidaceae(100);Bacteroides(100);	Actinomycetaceae(100);Actinomyces(99);	Bacteroidaceae(100);Bacteroides(100);
0.06	37	54	Root(100);Bacteria(100);"Firmicutes"(100);"Clostridia"(100);Clostridiales(100);"Lachnospiraceae"(100);unclassified(100);	Root(100);Bacteria(100);unclassified(100);unclassified(100);unclassified(100);unclassified(100);unclassified(100);	Clostridiales(100);"Lachnospiraceae"(100);	Root(100);Bacteria(100);
0.06	17	67	Root(100);Bacteria(100);"Bacteroidetes"(100);"Bacteroidia"(100);"Bacteroidales"(100);Bacteroidaceae(100);Bacteroides(100);	Root(100);Bacteria(100);"Bacteroidetes"(100);"Bacteroidia"(100);"Bacteroidales"(100);"Prevotellaceae"(100);Prevotella(100);	Bacteroidaceae(100);Bacteroides(100);	"Prevotellaceae"(100);Prevotella(100);
-0.06	51	17	Root(100);Bacteria(100);"Actinobacteria"(100);Actinobacteria(100);Coriobacteriales(100);Coriobacteriaceae(100);Atopobium(100);	Root(100);Bacteria(100);"Bacteroidetes"(100);"Bacteroidia"(100);"Bacteroidales"(100);Bacteroidaceae(100);Bacteroides(100);	Coriobacteriaceae(100);Atopobium(100);	Bacteroidaceae(100);Bacteroides(100);
-0.06	48	75	Root(100);Bacteria(100);"Firmicutes"(100);"Clostridia"(100);Clostridiales(100);Incertae_Sedis_XI(100);Parvimonas(100);	Root(100);Bacteria(100);"Bacteroidetes"(100);"Bacteroidia"(100);"Bacteroidales"(100);"Prevotellaceae"(100);Prevotella(100);	Incertae_Sedis_XI(100);Parvimonas(100);	"Prevotellaceae"(100);Prevotella(100);
0.06	4	56	Root(100);Bacteria(100);"Firmicutes"(100);"Clostridia"(100);Clostridiales(100);Veillonellaceae(100);Veillonella(95);	Root(100);Bacteria(100);"Fusobacteria"(100);"Fusobacteria"(100);"Fusobacteriales"(100);"Leptotrichiaceae"(100);Leptotrichia(100);	Veillonellaceae(100);Veillonella(95);	"Leptotrichiaceae"(100);Leptotrichia(100);
-0.06	195	39	Root(100);Bacteria(100);"Bacteroidetes"(100);"Bacteroidia"(100);"Bacteroidales"(100);"Prevotellaceae"(100);unclassified(100);	Root(100);Bacteria(100);"Bacteroidetes"(100);"Bacteroidia"(100);"Bacteroidales"(100);"Prevotellaceae"(100);Prevotella(100);	"Bacteroidales"(100);"Prevotellaceae"(100);	"Prevotellaceae"(100);Prevotella(100);
0.06	23	76	Root(100);Bacteria(100);"Actinobacteria"(100);Actinobacteria(100);Actinomycetales(100);Actinomycetaceae(100);Actinomyces(100);	Root(100);Bacteria(100);"Firmicutes"(100);"Bacilli"(100);"Lactobacillales"(100);"Aerococcaceae"(100);unclassified(99);	Actinomycetaceae(100);Actinomyces(100);	"Lactobacillales"(100);"Aerococcaceae"(100);
-0.06	9	32	Root(100);Bacteria(100);"Fusobacteria"(100);"Fusobacteria"(100);"Fusobacteriales"(100);"Fusobacteriaceae"(100);Fusobacterium(100);	Root(100);Bacteria(100);"Actinobacteria"(100);Actinobacteria(100);Actinomycetales(100);Corynebacteriaceae(100);Corynebacterium(100);	"Fusobacteriaceae"(100);Fusobacterium(100);	Corynebacteriaceae(100);Corynebacterium(100);
0.06	111	4	Root(100);Bacteria(100);"Proteobacteria"(100);Gammaproteobacteria(100);"Enterobacteriales"(100);Enterobacteriaceae(100);unclassified(87);	Root(100);Bacteria(100);"Firmicutes"(100);"Clostridia"(100);Clostridiales(100);Veillonellaceae(100);Veillonella(95);	"Enterobacteriales"(100);Enterobacteriaceae(100);	Veillonellaceae(100);Veillonella(95);
0.06	29	8	Root(100);Bacteria(100);"Firmicutes"(100);"Clostridia"(100);Clostridiales(100);Veillonellaceae(100);Selenomonas(95);	Root(100);Bacteria(100);"Proteobacteria"(100);Betaproteobacteria(100);Neisseriales(100);Neisseriaceae(100);Neisseria(95);	Veillonellaceae(100);Selenomonas(95);	Neisseriaceae(100);Neisseria(95);
0.06	50	29	Root(100);Bacteria(100);"Firmicutes"(100);"Clostridia"(100);Clostridiales(100);"Lachnospiraceae"(100);unclassified(100);	Root(100);Bacteria(100);"Firmicutes"(100);"Clostridia"(100);Clostridiales(100);Veillonellaceae(100);Selenomonas(95);	Clostridiales(100);"Lachnospiraceae"(100);	Veillonellaceae(100);Selenomonas(95);
-0.06	125	11	Root(100);Bacteria(100);"Bacteroidetes"(100);"Bacteroidia"(100);"Bacteroidales"(100);unclassified(100);unclassified(100);	Root(100);Bacteria(100);"Firmicutes"(100);"Bacilli"(100);Bacillales(100);"Staphylococcaceae"(100);Gemella(100);	"Bacteroidia"(100);"Bacteroidales"(100);	"Staphylococcaceae"(100);Gemella(100);
0.06	129	32	Root(100);Bacteria(100);"Bacteroidetes"(100);"Bacteroidia"(100);"Bacteroidales"(100);"Prevotellaceae"(100);Prevotella(100);	Root(100);Bacteria(100);"Actinobacteria"(100);Actinobacteria(100);Actinomycetales(100);Corynebacteriaceae(100);Corynebacterium(100);	"Prevotellaceae"(100);Prevotella(100);	Corynebacteriaceae(100);Corynebacterium(100);
-0.06	6	71	Root(100);Bacteria(100);"Firmicutes"(100);"Bacilli"(100);"Lactobacillales"(100);Streptococcaceae(100);Streptococcus(100);	Root(100);Bacteria(100);"Firmicutes"(100);"Clostridia"(100);Clostridiales(100);"Lachnospiraceae"(100);unclassified(100);	Streptococcaceae(100);Streptococcus(100);	Clostridiales(100);"Lachnospiraceae"(100);
-0.06	50	111	Root(100);Bacteria(100);"Firmicutes"(100);"Clostridia"(100);Clostridiales(100);"Lachnospiraceae"(100);unclassified(100);	Root(100);Bacteria(100);"Proteobacteria"(100);Gammaproteobacteria(100);"Enterobacteriales"(100);Enterobacteriaceae(100);unclassified(87);	Clostridiales(100);"Lachnospiraceae"(100);	"Enterobacteriales"(100);Enterobacteriaceae(100);
-0.06	178	188	Root(100);Bacteria(100);"Firmicutes"(100);"Clostridia"(100);Clostridiales(100);unclassified(100);unclassified(100);	Root(100);Bacteria(100);"Actinobacteria"(100);Actinobacteria(100);Actinomycetales(100);Corynebacteriaceae(100);Corynebacterium(100);	"Clostridia"(100);Clostridiales(100);	Corynebacteriaceae(100);Corynebacterium(100);
0.06	39	38	Root(100);Bacteria(100);"Bacteroidetes"(100);"Bacteroidia"(100);"Bacteroidales"(100);"Prevotellaceae"(100);Prevotella(100);	Root(100);Bacteria(100);"Bacteroidetes"(100);"Bacteroidia"(100);"Bacteroidales"(100);"Porphyromonadaceae"(100);Parabacteroides(69);	"Prevotellaceae"(100);Prevotella(100);	"Porphyromonadaceae"(100);Parabacteroides(69);
0.06	51	10	Root(100);Bacteria(100);"Actinobacteria"(100);Actinobacteria(100);Coriobacteriales(100);Coriobacteriaceae(100);Atopobium(100);	Root(100);Bacteria(100);"Bacteroidetes"(100);"Bacteroidia"(100);"Bacteroidales"(100);"Prevotellaceae"(100);Prevotella(100);	Coriobacteriaceae(100);Atopobium(100);	"Prevotellaceae"(100);Prevotella(100);
0.06	117	15	Root(100);Bacteria(100);"Firmicutes"(100);"Clostridia"(100);Clostridiales(100);Incertae_Sedis_XIII(100);Mogibacterium(100);	Root(100);Bacteria(100);"Actinobacteria"(100);Actinobacteria(100);Actinomycetales(100);Corynebacteriaceae(93);Corynebacterium(93);	Incertae_Sedis_XIII(100);Mogibacterium(100);	Corynebacteriaceae(93);Corynebacterium(93);
-0.06	25	188	Root(100);Bacteria(100);"Bacteroidetes"(97);"Bacteroidia"(59);"Bacteroidales"(59);unclassified(59);unclassified(59);	Root(100);Bacteria(100);"Actinobacteria"(100);Actinobacteria(100);Actinomycetales(100);Corynebacteriaceae(100);Corynebacterium(100);	"Bacteroidia"(59);"Bacteroidales"(59);	Corynebacteriaceae(100);Corynebacterium(100);
0.06	75	15	Root(100);Bacteria(100);"Bacteroidetes"(100);"Bacteroidia"(100);"Bacteroidales"(100);"Prevotellaceae"(100);Prevotella(100);	Root(100);Bacteria(100);"Actinobacteria"(100);Actinobacteria(100);Actinomycetales(100);Corynebacteriaceae(93);Corynebacterium(93);	"Prevotellaceae"(100);Prevotella(100);	Corynebacteriaceae(93);Corynebacterium(93);
0.06	113	52	Root(100);Bacteria(100);"Bacteroidetes"(100);Flavobacteria(100);"Flavobacteriales"(100);Flavobacteriaceae(100);unclassified(100);	Root(100);Bacteria(100);"Bacteroidetes"(100);"Bacteroidia"(100);"Bacteroidales"(100);"Prevotellaceae"(100);Prevotella(100);	"Flavobacteriales"(100);Flavobacteriaceae(100);	"Prevotellaceae"(100);Prevotella(100);
0.06	50	117	Root(100);Bacteria(100);"Firmicutes"(100);"Clostridia"(100);Clostridiales(100);"Lachnospiraceae"(100);unclassified(100);	Root(100);Bacteria(100);"Firmicutes"(100);"Clostridia"(100);Clostridiales(100);Incertae_Sedis_XIII(100);Mogibacterium(100);	Clostridiales(100);"Lachnospiraceae"(100);	Incertae_Sedis_XIII(100);Mogibacterium(100);
0.06	113	82	Root(100);Bacteria(100);"Bacteroidetes"(100);Flavobacteria(100);"Flavobacteriales"(100);Flavobacteriaceae(100);unclassified(100);	Root(100);Bacteria(100);"Bacteroidetes"(100);"Bacteroidia"(100);"Bacteroidales"(100);"Prevotellaceae"(100);Prevotella(100);	"Flavobacteriales"(100);Flavobacteriaceae(100);	"Prevotellaceae"(100);Prevotella(100);
-0.06	28	99	Root(100);Bacteria(100);"Proteobacteria"(100);Epsilonproteobacteria(100);Campylobacterales(100);Campylobacteraceae(100);Campylobacter(100);	Root(100);Bacteria(100);"Proteobacteria"(100);Betaproteobacteria(100);Neisseriales(100);Neisseriaceae(100);unclassified(79);	Campylobacteraceae(100);Campylobacter(100);	Neisseriales(100);Neisseriaceae(100);
-0.06	112	26	Root(100);Bacteria(100);"Firmicutes"(100);"Clostridia"(100);Clostridiales(100);"Peptostreptococcaceae"(100);Peptostreptococcus(100);	Root(100);Bacteria(100);"Bacteroidetes"(100);"Bacteroidia"(100);"Bacteroidales"(100);"Prevotellaceae"(100);Prevotella(100);	"Peptostreptococcaceae"(100);Peptostreptococcus(100);	"Prevotellaceae"(100);Prevotella(100);
-0.06	9	71	Root(100);Bacteria(100);"Fusobacteria"(100);"Fusobacteria"(100);"Fusobacteriales"(100);"Fusobacteriaceae"(100);Fusobacterium(100);	Root(100);Bacteria(100);"Firmicutes"(100);"Clostridia"(100);Clostridiales(100);"Lachnospiraceae"(100);unclassified(100);	"Fusobacteriaceae"(100);Fusobacterium(100);	Clostridiales(100);"Lachnospiraceae"(100);
0.06	51	48	Root(100);Bacteria(100);"Actinobacteria"(100);Actinobacteria(100);Coriobacteriales(100);Coriobacteriaceae(100);Atopobium(100);	Root(100);Bacteria(100);"Firmicutes"(100);"Clostridia"(100);Clostridiales(100);Incertae_Sedis_XI(100);Parvimonas(100);	Coriobacteriaceae(100);Atopobium(100);	Incertae_Sedis_XI(100);Parvimonas(100);
-0.06	178	67	Root(100);Bacteria(100);"Firmicutes"(100);"Clostridia"(100);Clostridiales(100);unclassified(100);unclassified(100);	Root(100);Bacteria(100);"Bacteroidetes"(100);"Bacteroidia"(100);"Bacteroidales"(100);"Prevotellaceae"(100);Prevotella(100);	"Clostridia"(100);Clostridiales(100);	"Prevotellaceae"(100);Prevotella(100);
0.06	14	54	Root(100);Bacteria(100);"Actinobacteria"(100);Actinobacteria(100);Actinomycetales(100);Actinomycetaceae(100);Actinomyces(100);	Root(100);Bacteria(100);unclassified(100);unclassified(100);unclassified(100);unclassified(100);unclassified(100);	Actinomycetaceae(100);Actinomyces(100);	Root(100);Bacteria(100);
-0.06	82	33	Root(100);Bacteria(100);"Bacteroidetes"(100);"Bacteroidia"(100);"Bacteroidales"(100);"Prevotellaceae"(100);Prevotella(100);	Root(100);Bacteria(100);"Firmicutes"(100);"Clostridia"(100);Clostridiales(100);"Lachnospiraceae"(100);Oribacterium(85);	"Prevotellaceae"(100);Prevotella(100);	"Lachnospiraceae"(100);Oribacterium(85);
-0.06	20	56	Root(100);Bacteria(100);"Fusobacteria"(100);"Fusobacteria"(100);"Fusobacteriales"(100);"Leptotrichiaceae"(100);Leptotrichia(100);	Root(100);Bacteria(100);"Fusobacteria"(100);"Fusobacteria"(100);"Fusobacteriales"(100);"Leptotrichiaceae"(100);Leptotrichia(100);	"Leptotrichiaceae"(100);Leptotrichia(100);	"Leptotrichiaceae"(100);Leptotrichia(100);
0.06	28	29	Root(100);Bacteria(100);"Proteobacteria"(100);Epsilonproteobacteria(100);Campylobacterales(100);Campylobacteraceae(100);Campylobacter(100);	Root(100);Bacteria(100);"Firmicutes"(100);"Clostridia"(100);Clostridiales(100);Veillonellaceae(100);Selenomonas(95);	Campylobacteraceae(100);Campylobacter(100);	Veillonellaceae(100);Selenomonas(95);
-0.06	50	162	Root(100);Bacteria(100);"Firmicutes"(100);"Clostridia"(100);Clostridiales(100);"Lachnospiraceae"(100);unclassified(100);	Root(100);Bacteria(100);"Proteobacteria"(100);Gammaproteobacteria(100);Pseudomonadales(100);Moraxellaceae(100);Enhydrobacter(100);	Clostridiales(100);"Lachnospiraceae"(100);	Moraxellaceae(100);Enhydrobacter(100);
0.06	61	13	Root(100);Bacteria(100);"Actinobacteria"(100);Actinobacteria(100);Actinomycetales(100);Actinomycetaceae(100);Actinomyces(100);	Root(100);Bacteria(100);"Firmicutes"(100);"Bacilli"(100);"Lactobacillales"(100);unclassified(98);unclassified(98);	Actinomycetaceae(100);Actinomyces(100);	"Bacilli"(100);"Lactobacillales"(100);
-0.06	68	17	Root(100);Bacteria(100);"Firmicutes"(100);"Clostridia"(100);Clostridiales(100);"Lachnospiraceae"(100);Catonella(100);	Root(100);Bacteria(100);"Bacteroidetes"(100);"Bacteroidia"(100);"Bacteroidales"(100);Bacteroidaceae(100);Bacteroides(100);	"Lachnospiraceae"(100);Catonella(100);	Bacteroidaceae(100);Bacteroides(100);
-0.06	105	54	Root(100);Bacteria(100);"Firmicutes"(100);"Clostridia"(100);Clostridiales(100);unclassified(100);unclassified(100);	Root(100);Bacteria(100);unclassified(100);unclassified(100);unclassified(100);unclassified(100);unclassified(100);	"Clostridia"(100);Clostridiales(100);	Root(100);Bacteria(100);
0.06	9	22	Root(100);Bacteria(100);"Fusobacteria"(100);"Fusobacteria"(100);"Fusobacteriales"(100);"Fusobacteriaceae"(100);Fusobacterium(100);	Root(100);Bacteria(100);"Proteobacteria"(100);Betaproteobacteria(100);Burkholderiales(100);unclassified(97);unclassified(97);	"Fusobacteriaceae"(100);Fusobacterium(100);	Betaproteobacteria(100);Burkholderiales(100);
0.06	27	28	Root(100);Bacteria(100);"Bacteroidetes"(100);"Bacteroidia"(100);"Bacteroidales"(100);Bacteroidaceae(100);Bacteroides(100);	Root(100);Bacteria(100);"Proteobacteria"(100);Epsilonproteobacteria(100);Campylobacterales(100);Campylobacteraceae(100);Campylobacter(100);	Bacteroidaceae(100);Bacteroides(100);	Campylobacteraceae(100);Campylobacter(100);
0.06	13	38	Root(100);Bacteria(100);"Firmicutes"(100);"Bacilli"(100);"Lactobacillales"(100);unclassified(98);unclassified(98);	Root(100);Bacteria(100);"Bacteroidetes"(100);"Bacteroidia"(100);"Bacteroidales"(100);"Porphyromonadaceae"(100);Parabacteroides(69);	"Bacilli"(100);"Lactobacillales"(100);	"Porphyromonadaceae"(100);Parabacteroides(69);
-0.06	29	4	Root(100);Bacteria(100);"Firmicutes"(100);"Clostridia"(100);Clostridiales(100);Veillonellaceae(100);Selenomonas(95);	Root(100);Bacteria(100);"Firmicutes"(100);"Clostridia"(100);Clostridiales(100);Veillonellaceae(100);Veillonella(95);	Veillonellaceae(100);Selenomonas(95);	Veillonellaceae(100);Veillonella(95);
0.06	61	8	Root(100);Bacteria(100);"Actinobacteria"(100);Actinobacteria(100);Actinomycetales(100);Actinomycetaceae(100);Actinomyces(100);	Root(100);Bacteria(100);"Proteobacteria"(100);Betaproteobacteria(100);Neisseriales(100);Neisseriaceae(100);Neisseria(95);	Actinomycetaceae(100);Actinomyces(100);	Neisseriaceae(100);Neisseria(95);
-0.06	25	21	Root(100);Bacteria(100);"Bacteroidetes"(97);"Bacteroidia"(59);"Bacteroidales"(59);unclassified(59);unclassified(59);	Root(100);Bacteria(100);"Proteobacteria"(100);Betaproteobacteria(100);Neisseriales(100);Neisseriaceae(100);Neisseria(69);	"Bacteroidia"(59);"Bacteroidales"(59);	Neisseriaceae(100);Neisseria(69);
-0.06	29	9	Root(100);Bacteria(100);"Firmicutes"(100);"Clostridia"(100);Clostridiales(100);Veillonellaceae(100);Selenomonas(95);	Root(100);Bacteria(100);"Fusobacteria"(100);"Fusobacteria"(100);"Fusobacteriales"(100);"Fusobacteriaceae"(100);Fusobacterium(100);	Veillonellaceae(100);Selenomonas(95);	"Fusobacteriaceae"(100);Fusobacterium(100);
-0.06	28	39	Root(100);Bacteria(100);"Proteobacteria"(100);Epsilonproteobacteria(100);Campylobacterales(100);Campylobacteraceae(100);Campylobacter(100);	Root(100);Bacteria(100);"Bacteroidetes"(100);"Bacteroidia"(100);"Bacteroidales"(100);"Prevotellaceae"(100);Prevotella(100);	Campylobacteraceae(100);Campylobacter(100);	"Prevotellaceae"(100);Prevotella(100);
-0.06	50	61	Root(100);Bacteria(100);"Firmicutes"(100);"Clostridia"(100);Clostridiales(100);"Lachnospiraceae"(100);unclassified(100);	Root(100);Bacteria(100);"Actinobacteria"(100);Actinobacteria(100);Actinomycetales(100);Actinomycetaceae(100);Actinomyces(100);	Clostridiales(100);"Lachnospiraceae"(100);	Actinomycetaceae(100);Actinomyces(100);
-0.06	8	38	Root(100);Bacteria(100);"Proteobacteria"(100);Betaproteobacteria(100);Neisseriales(100);Neisseriaceae(100);Neisseria(95);	Root(100);Bacteria(100);"Bacteroidetes"(100);"Bacteroidia"(100);"Bacteroidales"(100);"Porphyromonadaceae"(100);Parabacteroides(69);	Neisseriaceae(100);Neisseria(95);	"Porphyromonadaceae"(100);Parabacteroides(69);
0.06	22	32	Root(100);Bacteria(100);"Proteobacteria"(100);Betaproteobacteria(100);Burkholderiales(100);unclassified(97);unclassified(97);	Root(100);Bacteria(100);"Actinobacteria"(100);Actinobacteria(100);Actinomycetales(100);Corynebacteriaceae(100);Corynebacterium(100);	Betaproteobacteria(100);Burkholderiales(100);	Corynebacteriaceae(100);Corynebacterium(100);
-0.06	188	39	Root(100);Bacteria(100);"Actinobacteria"(100);Actinobacteria(100);Actinomycetales(100);Corynebacteriaceae(100);Corynebacterium(100);	Root(100);Bacteria(100);"Bacteroidetes"(100);"Bacteroidia"(100);"Bacteroidales"(100);"Prevotellaceae"(100);Prevotella(100);	Corynebacteriaceae(100);Corynebacterium(100);	"Prevotellaceae"(100);Prevotella(100);
0.06	8	67	Root(100);Bacteria(100);"Proteobacteria"(100);Betaproteobacteria(100);Neisseriales(100);Neisseriaceae(100);Neisseria(95);	Root(100);Bacteria(100);"Bacteroidetes"(100);"Bacteroidia"(100);"Bacteroidales"(100);"Prevotellaceae"(100);Prevotella(100);	Neisseriaceae(100);Neisseria(95);	"Prevotellaceae"(100);Prevotella(100);
0.06	178	36	Root(100);Bacteria(100);"Firmicutes"(100);"Clostridia"(100);Clostridiales(100);unclassified(100);unclassified(100);	Root(100);Bacteria(100);"Bacteroidetes"(100);Flavobacteria(100);"Flavobacteriales"(100);Flavobacteriaceae(100);Capnocytophaga(100);	"Clostridia"(100);Clostridiales(100);	Flavobacteriaceae(100);Capnocytophaga(100);
-0.06	23	90	Root(100);Bacteria(100);"Actinobacteria"(100);Actinobacteria(100);Actinomycetales(100);Actinomycetaceae(100);Actinomyces(100);	Root(100);Bacteria(100);"Fusobacteria"(100);"Fusobacteria"(100);"Fusobacteriales"(100);"Leptotrichiaceae"(100);Leptotrichia(100);	Actinomycetaceae(100);Actinomyces(100);	"Leptotrichiaceae"(100);Leptotrichia(100);
0.06	17	22	Root(100);Bacteria(100);"Bacteroidetes"(100);"Bacteroidia"(100);"Bacteroidales"(100);Bacteroidaceae(100);Bacteroides(100);	Root(100);Bacteria(100);"Proteobacteria"(100);Betaproteobacteria(100);Burkholderiales(100);unclassified(97);unclassified(97);	Bacteroidaceae(100);Bacteroides(100);	Betaproteobacteria(100);Burkholderiales(100);
-0.06	10	13	Root(100);Bacteria(100);"Bacteroidetes"(100);"Bacteroidia"(100);"Bacteroidales"(100);"Prevotellaceae"(100);Prevotella(100);	Root(100);Bacteria(100);"Firmicutes"(100);"Bacilli"(100);"Lactobacillales"(100);unclassified(98);unclassified(98);	"Prevotellaceae"(100);Prevotella(100);	"Bacilli"(100);"Lactobacillales"(100);
-0.06	133	52	Root(100);Bacteria(100);"Actinobacteria"(100);Actinobacteria(100);Actinomycetales(100);Actinomycetaceae(100);Actinomyces(99);	Root(100);Bacteria(100);"Bacteroidetes"(100);"Bacteroidia"(100);"Bacteroidales"(100);"Prevotellaceae"(100);Prevotella(100);	Actinomycetaceae(100);Actinomyces(99);	"Prevotellaceae"(100);Prevotella(100);
0.06	24	36	Root(100);Bacteria(100);"Bacteroidetes"(100);Flavobacteria(100);"Flavobacteriales"(100);Flavobacteriaceae(100);Capnocytophaga(100);	Root(100);Bacteria(100);"Bacteroidetes"(100);Flavobacteria(100);"Flavobacteriales"(100);Flavobacteriaceae(100);Capnocytophaga(100);	Flavobacteriaceae(100);Capnocytophaga(100);	Flavobacteriaceae(100);Capnocytophaga(100);
0.06	2	105	Root(100);Bacteria(100);"Firmicutes"(100);"Bacilli"(100);"Lactobacillales"(100);Streptococcaceae(100);Streptococcus(100);	Root(100);Bacteria(100);"Firmicutes"(100);"Clostridia"(100);Clostridiales(100);unclassified(100);unclassified(100);	Streptococcaceae(100);Streptococcus(100);	"Clostridia"(100);Clostridiales(100);
-0.06	50	45	Root(100);Bacteria(100);"Firmicutes"(100);"Clostridia"(100);Clostridiales(100);"Lachnospiraceae"(100);unclassified(100);	Root(100);Bacteria(100);"Bacteroidetes"(100);"Bacteroidia"(100);"Bacteroidales"(100);Bacteroidaceae(100);Bacteroides(100);	Clostridiales(100);"Lachnospiraceae"(100);	Bacteroidaceae(100);Bacteroides(100);
-0.06	109	105	Root(100);Bacteria(100);"Firmicutes"(93);"Clostridia"(93);Clostridiales(93);unclassified(93);unclassified(93);	Root(100);Bacteria(100);"Firmicutes"(100);"Clostridia"(100);Clostridiales(100);unclassified(100);unclassified(100);	"Clostridia"(93);Clostridiales(93);	"Clostridia"(100);Clostridiales(100);
0.06	23	124	Root(100);Bacteria(100);"Actinobacteria"(100);Actinobacteria(100);Actinomycetales(100);Actinomycetaceae(100);Actinomyces(100);	Root(100);Bacteria(100);"Bacteroidetes"(100);"Bacteroidia"(100);"Bacteroidales"(100);"Prevotellaceae"(100);Prevotella(100);	Actinomycetaceae(100);Actinomyces(100);	"Prevotellaceae"(100);Prevotella(100);
-0.06	68	76	Root(100);Bacteria(100);"Firmicutes"(100);"Clostridia"(100);Clostridiales(100);"Lachnospiraceae"(100);Catonella(100);	Root(100);Bacteria(100);"Firmicutes"(100);"Bacilli"(100);"Lactobacillales"(100);"Aerococcaceae"(100);unclassified(99);	"Lachnospiraceae"(100);Catonella(100);	"Lactobacillales"(100);"Aerococcaceae"(100);
-0.06	61	33	Root(100);Bacteria(100);"Actinobacteria"(100);Actinobacteria(100);Actinomycetales(100);Actinomycetaceae(100);Actinomyces(100);	Root(100);Bacteria(100);"Firmicutes"(100);"Clostridia"(100);Clostridiales(100);"Lachnospiraceae"(100);Oribacterium(85);	Actinomycetaceae(100);Actinomyces(100);	"Lachnospiraceae"(100);Oribacterium(85);
0.06	111	7	Root(100);Bacteria(100);"Proteobacteria"(100);Gammaproteobacteria(100);"Enterobacteriales"(100);Enterobacteriaceae(100);unclassified(87);	Root(100);Bacteria(100);"Bacteroidetes"(100);"Bacteroidia"(100);"Bacteroidales"(100);"Porphyromonadaceae"(100);Porphyromonas(100);	"Enterobacteriales"(100);Enterobacteriaceae(100);	"Porphyromonadaceae"(100);Porphyromonas(100);
0.06	29	19	Root(100);Bacteria(100);"Firmicutes"(100);"Clostridia"(100);Clostridiales(100);Veillonellaceae(100);Selenomonas(95);	Root(100);Bacteria(100);"Proteobacteria"(100);Gammaproteobacteria(100);Pasteurellales(100);Pasteurellaceae(100);unclassified(100);	Veillonellaceae(100);Selenomonas(95);	Pasteurellales(100);Pasteurellaceae(100);
-0.06	13	32	Root(100);Bacteria(100);"Firmicutes"(100);"Bacilli"(100);"Lactobacillales"(100);unclassified(98);unclassified(98);	Root(100);Bacteria(100);"Actinobacteria"(100);Actinobacteria(100);Actinomycetales(100);Corynebacteriaceae(100);Corynebacterium(100);	"Bacilli"(100);"Lactobacillales"(100);	Corynebacteriaceae(100);Corynebacterium(100);
0.06	24	105	Root(100);Bacteria(100);"Bacteroidetes"(100);Flavobacteria(100);"Flavobacteriales"(100);Flavobacteriaceae(100);Capnocytophaga(100);	Root(100);Bacteria(100);"Firmicutes"(100);"Clostridia"(100);Clostridiales(100);unclassified(100);unclassified(100);	Flavobacteriaceae(100);Capnocytophaga(100);	"Clostridia"(100);Clostridiales(100);
-0.06	6	8	Root(100);Bacteria(100);"Firmicutes"(100);"Bacilli"(100);"Lactobacillales"(100);Streptococcaceae(100);Streptococcus(100);	Root(100);Bacteria(100);"Proteobacteria"(100);Betaproteobacteria(100);Neisseriales(100);Neisseriaceae(100);Neisseria(95);	Streptococcaceae(100);Streptococcus(100);	Neisseriaceae(100);Neisseria(95);
0.06	4	9	Root(100);Bacteria(100);"Firmicutes"(100);"Clostridia"(100);Clostridiales(100);Veillonellaceae(100);Veillonella(95);	Root(100);Bacteria(100);"Fusobacteria"(100);"Fusobacteria"(100);"Fusobacteriales"(100);"Fusobacteriaceae"(100);Fusobacterium(100);	Veillonellaceae(100);Veillonella(95);	"Fusobacteriaceae"(100);Fusobacterium(100);
0.06	26	97	Root(100);Bacteria(100);"Bacteroidetes"(100);"Bacteroidia"(100);"Bacteroidales"(100);"Prevotellaceae"(100);Prevotella(100);	Root(100);Bacteria(100);unclassified(100);unclassified(100);unclassified(100);unclassified(100);unclassified(100);	"Prevotellaceae"(100);Prevotella(100);	Root(100);Bacteria(100);
0.06	129	105	Root(100);Bacteria(100);"Bacteroidetes"(100);"Bacteroidia"(100);"Bacteroidales"(100);"Prevotellaceae"(100);Prevotella(100);	Root(100);Bacteria(100);"Firmicutes"(100);"Clostridia"(100);Clostridiales(100);unclassified(100);unclassified(100);	"Prevotellaceae"(100);Prevotella(100);	"Clostridia"(100);Clostridiales(100);
-0.06	50	97	Root(100);Bacteria(100);"Firmicutes"(100);"Clostridia"(100);Clostridiales(100);"Lachnospiraceae"(100);unclassified(100);	Root(100);Bacteria(100);unclassified(100);unclassified(100);unclassified(100);unclassified(100);unclassified(100);	Clostridiales(100);"Lachnospiraceae"(100);	Root(100);Bacteria(100);
0.06	18	99	Root(100);Bacteria(100);"Actinobacteria"(100);Actinobacteria(100);Actinomycetales(100);Micrococcaceae(100);unclassified(97);	Root(100);Bacteria(100);"Proteobacteria"(100);Betaproteobacteria(100);Neisseriales(100);Neisseriaceae(100);unclassified(79);	Actinomycetales(100);Micrococcaceae(100);	Neisseriales(100);Neisseriaceae(100);
0.06	82	90	Root(100);Bacteria(100);"Bacteroidetes"(100);"Bacteroidia"(100);"Bacteroidales"(100);"Prevotellaceae"(100);Prevotella(100);	Root(100);Bacteria(100);"Fusobacteria"(100);"Fusobacteria"(100);"Fusobacteriales"(100);"Leptotrichiaceae"(100);Leptotrichia(100);	"Prevotellaceae"(100);Prevotella(100);	"Leptotrichiaceae"(100);Leptotrichia(100);
0.06	29	37	Root(100);Bacteria(100);"Firmicutes"(100);"Clostridia"(100);Clostridiales(100);Veillonellaceae(100);Selenomonas(95);	Root(100);Bacteria(100);"Firmicutes"(100);"Clostridia"(100);Clostridiales(100);"Lachnospiraceae"(100);unclassified(100);	Veillonellaceae(100);Selenomonas(95);	Clostridiales(100);"Lachnospiraceae"(100);
-0.06	28	162	Root(100);Bacteria(100);"Proteobacteria"(100);Epsilonproteobacteria(100);Campylobacterales(100);Campylobacteraceae(100);Campylobacter(100);	Root(100);Bacteria(100);"Proteobacteria"(100);Gammaproteobacteria(100);Pseudomonadales(100);Moraxellaceae(100);Enhydrobacter(100);	Campylobacteraceae(100);Campylobacter(100);	Moraxellaceae(100);Enhydrobacter(100);
-0.06	111	48	Root(100);Bacteria(100);"Proteobacteria"(100);Gammaproteobacteria(100);"Enterobacteriales"(100);Enterobacteriaceae(100);unclassified(87);	Root(100);Bacteria(100);"Firmicutes"(100);"Clostridia"(100);Clostridiales(100);Incertae_Sedis_XI(100);Parvimonas(100);	"Enterobacteriales"(100);Enterobacteriaceae(100);	Incertae_Sedis_XI(100);Parvimonas(100);
0.06	9	38	Root(100);Bacteria(100);"Fusobacteria"(100);"Fusobacteria"(100);"Fusobacteriales"(100);"Fusobacteriaceae"(100);Fusobacterium(100);	Root(100);Bacteria(100);"Bacteroidetes"(100);"Bacteroidia"(100);"Bacteroidales"(100);"Porphyromonadaceae"(100);Parabacteroides(69);	"Fusobacteriaceae"(100);Fusobacterium(100);	"Porphyromonadaceae"(100);Parabacteroides(69);
-0.06	25	76	Root(100);Bacteria(100);"Bacteroidetes"(97);"Bacteroidia"(59);"Bacteroidales"(59);unclassified(59);unclassified(59);	Root(100);Bacteria(100);"Firmicutes"(100);"Bacilli"(100);"Lactobacillales"(100);"Aerococcaceae"(100);unclassified(99);	"Bacteroidia"(59);"Bacteroidales"(59);	"Lactobacillales"(100);"Aerococcaceae"(100);
-0.06	29	75	Root(100);Bacteria(100);"Firmicutes"(100);"Clostridia"(100);Clostridiales(100);Veillonellaceae(100);Selenomonas(95);	Root(100);Bacteria(100);"Bacteroidetes"(100);"Bacteroidia"(100);"Bacteroidales"(100);"Prevotellaceae"(100);Prevotella(100);	Veillonellaceae(100);Selenomonas(95);	"Prevotellaceae"(100);Prevotella(100);
0.06	61	54	Root(100);Bacteria(100);"Actinobacteria"(100);Actinobacteria(100);Actinomycetales(100);Actinomycetaceae(100);Actinomyces(100);	Root(100);Bacteria(100);unclassified(100);unclassified(100);unclassified(100);unclassified(100);unclassified(100);	Actinomycetaceae(100);Actinomyces(100);	Root(100);Bacteria(100);
0.06	45	54	Root(100);Bacteria(100);"Bacteroidetes"(100);"Bacteroidia"(100);"Bacteroidales"(100);Bacteroidaceae(100);Bacteroides(100);	Root(100);Bacteria(100);unclassified(100);unclassified(100);unclassified(100);unclassified(100);unclassified(100);	Bacteroidaceae(100);Bacteroides(100);	Root(100);Bacteria(100);
0.06	28	129	Root(100);Bacteria(100);"Proteobacteria"(100);Epsilonproteobacteria(100);Campylobacterales(100);Campylobacteraceae(100);Campylobacter(100);	Root(100);Bacteria(100);"Bacteroidetes"(100);"Bacteroidia"(100);"Bacteroidales"(100);"Prevotellaceae"(100);Prevotella(100);	Campylobacteraceae(100);Campylobacter(100);	"Prevotellaceae"(100);Prevotella(100);
-0.06	76	16	Root(100);Bacteria(100);"Firmicutes"(100);"Bacilli"(100);"Lactobacillales"(100);"Aerococcaceae"(100);unclassified(99);	Root(100);Bacteria(100);"Proteobacteria"(100);Gammaproteobacteria(100);Pasteurellales(100);Pasteurellaceae(100);unclassified(100);	"Lactobacillales"(100);"Aerococcaceae"(100);	Pasteurellales(100);Pasteurellaceae(100);
-0.06	29	39	Root(100);Bacteria(100);"Firmicutes"(100);"Clostridia"(100);Clostridiales(100);Veillonellaceae(100);Selenomonas(95);	Root(100);Bacteria(100);"Bacteroidetes"(100);"Bacteroidia"(100);"Bacteroidales"(100);"Prevotellaceae"(100);Prevotella(100);	Veillonellaceae(100);Selenomonas(95);	"Prevotellaceae"(100);Prevotella(100);
0.06	195	125	Root(100);Bacteria(100);"Bacteroidetes"(100);"Bacteroidia"(100);"Bacteroidales"(100);"Prevotellaceae"(100);unclassified(100);	Root(100);Bacteria(100);"Bacteroidetes"(100);"Bacteroidia"(100);"Bacteroidales"(100);unclassified(100);unclassified(100);	"Bacteroidales"(100);"Prevotellaceae"(100);	"Bacteroidia"(100);"Bacteroidales"(100);
-0.06	2	22	Root(100);Bacteria(100);"Firmicutes"(100);"Bacilli"(100);"Lactobacillales"(100);Streptococcaceae(100);Streptococcus(100);	Root(100);Bacteria(100);"Proteobacteria"(100);Betaproteobacteria(100);Burkholderiales(100);unclassified(97);unclassified(97);	Streptococcaceae(100);Streptococcus(100);	Betaproteobacteria(100);Burkholderiales(100);
-0.06	82	188	Root(100);Bacteria(100);"Bacteroidetes"(100);"Bacteroidia"(100);"Bacteroidales"(100);"Prevotellaceae"(100);Prevotella(100);	Root(100);Bacteria(100);"Actinobacteria"(100);Actinobacteria(100);Actinomycetales(100);Corynebacteriaceae(100);Corynebacterium(100);	"Prevotellaceae"(100);Prevotella(100);	Corynebacteriaceae(100);Corynebacterium(100);
-0.06	16	37	Root(100);Bacteria(100);"Proteobacteria"(100);Gammaproteobacteria(100);Pasteurellales(100);Pasteurellaceae(100);unclassified(100);	Root(100);Bacteria(100);"Firmicutes"(100);"Clostridia"(100);Clostridiales(100);"Lachnospiraceae"(100);unclassified(100);	Pasteurellales(100);Pasteurellaceae(100);	Clostridiales(100);"Lachnospiraceae"(100);
0.06	129	35	Root(100);Bacteria(100);"Bacteroidetes"(100);"Bacteroidia"(100);"Bacteroidales"(100);"Prevotellaceae"(100);Prevotella(100);	Root(100);Bacteria(100);"Fusobacteria"(100);"Fusobacteria"(100);"Fusobacteriales"(100);"Leptotrichiaceae"(100);Leptotrichia(100);	"Prevotellaceae"(100);Prevotella(100);	"Leptotrichiaceae"(100);Leptotrichia(100);
-0.06	26	36	Root(100);Bacteria(100);"Bacteroidetes"(100);"Bacteroidia"(100);"Bacteroidales"(100);"Prevotellaceae"(100);Prevotella(100);	Root(100);Bacteria(100);"Bacteroidetes"(100);Flavobacteria(100);"Flavobacteriales"(100);Flavobacteriaceae(100);Capnocytophaga(100);	"Prevotellaceae"(100);Prevotella(100);	Flavobacteriaceae(100);Capnocytophaga(100);
0.06	112	52	Root(100);Bacteria(100);"Firmicutes"(100);"Clostridia"(100);Clostridiales(100);"Peptostreptococcaceae"(100);Peptostreptococcus(100);	Root(100);Bacteria(100);"Bacteroidetes"(100);"Bacteroidia"(100);"Bacteroidales"(100);"Prevotellaceae"(100);Prevotella(100);	"Peptostreptococcaceae"(100);Peptostreptococcus(100);	"Prevotellaceae"(100);Prevotella(100);
-0.06	39	99	Root(100);Bacteria(100);"Bacteroidetes"(100);"Bacteroidia"(100);"Bacteroidales"(100);"Prevotellaceae"(100);Prevotella(100);	Root(100);Bacteria(100);"Proteobacteria"(100);Betaproteobacteria(100);Neisseriales(100);Neisseriaceae(100);unclassified(79);	"Prevotellaceae"(100);Prevotella(100);	Neisseriales(100);Neisseriaceae(100);
0.06	195	112	Root(100);Bacteria(100);"Bacteroidetes"(100);"Bacteroidia"(100);"Bacteroidales"(100);"Prevotellaceae"(100);unclassified(100);	Root(100);Bacteria(100);"Firmicutes"(100);"Clostridia"(100);Clostridiales(100);"Peptostreptococcaceae"(100);Peptostreptococcus(100);	"Bacteroidales"(100);"Prevotellaceae"(100);	"Peptostreptococcaceae"(100);Peptostreptococcus(100);
0.06	20	28	Root(100);Bacteria(100);"Fusobacteria"(100);"Fusobacteria"(100);"Fusobacteriales"(100);"Leptotrichiaceae"(100);Leptotrichia(100);	Root(100);Bacteria(100);"Proteobacteria"(100);Epsilonproteobacteria(100);Campylobacterales(100);Campylobacteraceae(100);Campylobacter(100);	"Leptotrichiaceae"(100);Leptotrichia(100);	Campylobacteraceae(100);Campylobacter(100);
0.06	6	68	Root(100);Bacteria(100);"Firmicutes"(100);"Bacilli"(100);"Lactobacillales"(100);Streptococcaceae(100);Streptococcus(100);	Root(100);Bacteria(100);"Firmicutes"(100);"Clostridia"(100);Clostridiales(100);"Lachnospiraceae"(100);Catonella(100);	Streptococcaceae(100);Streptococcus(100);	"Lachnospiraceae"(100);Catonella(100);
-0.06	24	25	Root(100);Bacteria(100);"Bacteroidetes"(100);Flavobacteria(100);"Flavobacteriales"(100);Flavobacteriaceae(100);Capnocytophaga(100);	Root(100);Bacteria(100);"Bacteroidetes"(97);"Bacteroidia"(59);"Bacteroidales"(59);unclassified(59);unclassified(59);	Flavobacteriaceae(100);Capnocytophaga(100);	"Bacteroidia"(59);"Bacteroidales"(59);
0.06	23	9	Root(100);Bacteria(100);"Actinobacteria"(100);Actinobacteria(100);Actinomycetales(100);Actinomycetaceae(100);Actinomyces(100);	Root(100);Bacteria(100);"Fusobacteria"(100);"Fusobacteria"(100);"Fusobacteriales"(100);"Fusobacteriaceae"(100);Fusobacterium(100);	Actinomycetaceae(100);Actinomyces(100);	"Fusobacteriaceae"(100);Fusobacterium(100);
-0.06	24	26	Root(100);Bacteria(100);"Bacteroidetes"(100);Flavobacteria(100);"Flavobacteriales"(100);Flavobacteriaceae(100);Capnocytophaga(100);	Root(100);Bacteria(100);"Bacteroidetes"(100);"Bacteroidia"(100);"Bacteroidales"(100);"Prevotellaceae"(100);Prevotella(100);	Flavobacteriaceae(100);Capnocytophaga(100);	"Prevotellaceae"(100);Prevotella(100);
-0.06	51	52	Root(100);Bacteria(100);"Actinobacteria"(100);Actinobacteria(100);Coriobacteriales(100);Coriobacteriaceae(100);Atopobium(100);	Root(100);Bacteria(100);"Bacteroidetes"(100);"Bacteroidia"(100);"Bacteroidales"(100);"Prevotellaceae"(100);Prevotella(100);	Coriobacteriaceae(100);Atopobium(100);	"Prevotellaceae"(100);Prevotella(100);
-0.06	45	67	Root(100);Bacteria(100);"Bacteroidetes"(100);"Bacteroidia"(100);"Bacteroidales"(100);Bacteroidaceae(100);Bacteroides(100);	Root(100);Bacteria(100);"Bacteroidetes"(100);"Bacteroidia"(100);"Bacteroidales"(100);"Prevotellaceae"(100);Prevotella(100);	Bacteroidaceae(100);Bacteroides(100);	"Prevotellaceae"(100);Prevotella(100);
-0.06	113	68	Root(100);Bacteria(100);"Bacteroidetes"(100);Flavobacteria(100);"Flavobacteriales"(100);Flavobacteriaceae(100);unclassified(100);	Root(100);Bacteria(100);"Firmicutes"(100);"Clostridia"(100);Clostridiales(100);"Lachnospiraceae"(100);Catonella(100);	"Flavobacteriales"(100);Flavobacteriaceae(100);	"Lachnospiraceae"(100);Catonella(100);
-0.06	133	35	Root(100);Bacteria(100);"Actinobacteria"(100);Actinobacteria(100);Actinomycetales(100);Actinomycetaceae(100);Actinomyces(99);	Root(100);Bacteria(100);"Fusobacteria"(100);"Fusobacteria"(100);"Fusobacteriales"(100);"Leptotrichiaceae"(100);Leptotrichia(100);	Actinomycetaceae(100);Actinomyces(99);	"Leptotrichiaceae"(100);Leptotrichia(100);
0.06	112	54	Root(100);Bacteria(100);"Firmicutes"(100);"Clostridia"(100);Clostridiales(100);"Peptostreptococcaceae"(100);Peptostreptococcus(100);	Root(100);Bacteria(100);unclassified(100);unclassified(100);unclassified(100);unclassified(100);unclassified(100);	"Peptostreptococcaceae"(100);Peptostreptococcus(100);	Root(100);Bacteria(100);
0.06	112	178	Root(100);Bacteria(100);"Firmicutes"(100);"Clostridia"(100);Clostridiales(100);"Peptostreptococcaceae"(100);Peptostreptococcus(100);	Root(100);Bacteria(100);"Firmicutes"(100);"Clostridia"(100);Clostridiales(100);unclassified(100);unclassified(100);	"Peptostreptococcaceae"(100);Peptostreptococcus(100);	"Clostridia"(100);Clostridiales(100);
0.06	26	39	Root(100);Bacteria(100);"Bacteroidetes"(100);"Bacteroidia"(100);"Bacteroidales"(100);"Prevotellaceae"(100);Prevotella(100);	Root(100);Bacteria(100);"Bacteroidetes"(100);"Bacteroidia"(100);"Bacteroidales"(100);"Prevotellaceae"(100);Prevotella(100);	"Prevotellaceae"(100);Prevotella(100);	"Prevotellaceae"(100);Prevotella(100);
-0.06	188	32	Root(100);Bacteria(100);"Actinobacteria"(100);Actinobacteria(100);Actinomycetales(100);Corynebacteriaceae(100);Corynebacterium(100);	Root(100);Bacteria(100);"Actinobacteria"(100);Actinobacteria(100);Actinomycetales(100);Corynebacteriaceae(100);Corynebacterium(100);	Corynebacteriaceae(100);Corynebacterium(100);	Corynebacteriaceae(100);Corynebacterium(100);
-0.06	7	38	Root(100);Bacteria(100);"Bacteroidetes"(100);"Bacteroidia"(100);"Bacteroidales"(100);"Porphyromonadaceae"(100);Porphyromonas(100);	Root(100);Bacteria(100);"Bacteroidetes"(100);"Bacteroidia"(100);"Bacteroidales"(100);"Porphyromonadaceae"(100);Parabacteroides(69);	"Porphyromonadaceae"(100);Porphyromonas(100);	"Porphyromonadaceae"(100);Parabacteroides(69);
0.06	178	18	Root(100);Bacteria(100);"Firmicutes"(100);"Clostridia"(100);Clostridiales(100);unclassified(100);unclassified(100);	Root(100);Bacteria(100);"Actinobacteria"(100);Actinobacteria(100);Actinomycetales(100);Micrococcaceae(100);unclassified(97);	"Clostridia"(100);Clostridiales(100);	Actinomycetales(100);Micrococcaceae(100);
-0.06	18	15	Root(100);Bacteria(100);"Actinobacteria"(100);Actinobacteria(100);Actinomycetales(100);Micrococcaceae(100);unclassified(97);	Root(100);Bacteria(100);"Actinobacteria"(100);Actinobacteria(100);Actinomycetales(100);Corynebacteriaceae(93);Corynebacterium(93);	Actinomycetales(100);Micrococcaceae(100);	Corynebacteriaceae(93);Corynebacterium(93);
-0.06	4	35	Root(100);Bacteria(100);"Firmicutes"(100);"Clostridia"(100);Clostridiales(100);Veillonellaceae(100);Veillonella(95);	Root(100);Bacteria(100);"Fusobacteria"(100);"Fusobacteria"(100);"Fusobacteriales"(100);"Leptotrichiaceae"(100);Leptotrichia(100);	Veillonellaceae(100);Veillonella(95);	"Leptotrichiaceae"(100);Leptotrichia(100);
-0.06	111	25	Root(100);Bacteria(100);"Proteobacteria"(100);Gammaproteobacteria(100);"Enterobacteriales"(100);Enterobacteriaceae(100);unclassified(87);	Root(100);Bacteria(100);"Bacteroidetes"(97);"Bacteroidia"(59);"Bacteroidales"(59);unclassified(59);unclassified(59);	"Enterobacteriales"(100);Enterobacteriaceae(100);	"Bacteroidia"(59);"Bacteroidales"(59);
0.06	113	27	Root(100);Bacteria(100);"Bacteroidetes"(100);Flavobacteria(100);"Flavobacteriales"(100);Flavobacteriaceae(100);unclassified(100);	Root(100);Bacteria(100);"Bacteroidetes"(100);"Bacteroidia"(100);"Bacteroidales"(100);Bacteroidaceae(100);Bacteroides(100);	"Flavobacteriales"(100);Flavobacteriaceae(100);	Bacteroidaceae(100);Bacteroides(100);
0.06	29	52	Root(100);Bacteria(100);"Firmicutes"(100);"Clostridia"(100);Clostridiales(100);Veillonellaceae(100);Selenomonas(95);	Root(100);Bacteria(100);"Bacteroidetes"(100);"Bacteroidia"(100);"Bacteroidales"(100);"Prevotellaceae"(100);Prevotella(100);	Veillonellaceae(100);Selenomonas(95);	"Prevotellaceae"(100);Prevotella(100);
0.06	113	18	Root(100);Bacteria(100);"Bacteroidetes"(100);Flavobacteria(100);"Flavobacteriales"(100);Flavobacteriaceae(100);unclassified(100);	Root(100);Bacteria(100);"Actinobacteria"(100);Actinobacteria(100);Actinomycetales(100);Micrococcaceae(100);unclassified(97);	"Flavobacteriales"(100);Flavobacteriaceae(100);	Actinomycetales(100);Micrococcaceae(100);
-0.06	20	109	Root(100);Bacteria(100);"Fusobacteria"(100);"Fusobacteria"(100);"Fusobacteriales"(100);"Leptotrichiaceae"(100);Leptotrichia(100);	Root(100);Bacteria(100);"Firmicutes"(93);"Clostridia"(93);Clostridiales(93);unclassified(93);unclassified(93);	"Leptotrichiaceae"(100);Leptotrichia(100);	"Clostridia"(93);Clostridiales(93);
0.06	45	14	Root(100);Bacteria(100);"Bacteroidetes"(100);"Bacteroidia"(100);"Bacteroidales"(100);Bacteroidaceae(100);Bacteroides(100);	Root(100);Bacteria(100);"Actinobacteria"(100);Actinobacteria(100);Actinomycetales(100);Actinomycetaceae(100);Actinomyces(100);	Bacteroidaceae(100);Bacteroides(100);	Actinomycetaceae(100);Actinomyces(100);
0.06	188	10	Root(100);Bacteria(100);"Actinobacteria"(100);Actinobacteria(100);Actinomycetales(100);Corynebacteriaceae(100);Corynebacterium(100);	Root(100);Bacteria(100);"Bacteroidetes"(100);"Bacteroidia"(100);"Bacteroidales"(100);"Prevotellaceae"(100);Prevotella(100);	Corynebacteriaceae(100);Corynebacterium(100);	"Prevotellaceae"(100);Prevotella(100);
-0.06	45	39	Root(100);Bacteria(100);"Bacteroidetes"(100);"Bacteroidia"(100);"Bacteroidales"(100);Bacteroidaceae(100);Bacteroides(100);	Root(100);Bacteria(100);"Bacteroidetes"(100);"Bacteroidia"(100);"Bacteroidales"(100);"Prevotellaceae"(100);Prevotella(100);	Bacteroidaceae(100);Bacteroides(100);	"Prevotellaceae"(100);Prevotella(100);
-0.06	21	52	Root(100);Bacteria(100);"Proteobacteria"(100);Betaproteobacteria(100);Neisseriales(100);Neisseriaceae(100);Neisseria(69);	Root(100);Bacteria(100);"Bacteroidetes"(100);"Bacteroidia"(100);"Bacteroidales"(100);"Prevotellaceae"(100);Prevotella(100);	Neisseriaceae(100);Neisseria(69);	"Prevotellaceae"(100);Prevotella(100);
0.06	105	32	Root(100);Bacteria(100);"Firmicutes"(100);"Clostridia"(100);Clostridiales(100);unclassified(100);unclassified(100);	Root(100);Bacteria(100);"Actinobacteria"(100);Actinobacteria(100);Actinomycetales(100);Corynebacteriaceae(100);Corynebacterium(100);	"Clostridia"(100);Clostridiales(100);	Corynebacteriaceae(100);Corynebacterium(100);
-0.06	117	68	Root(100);Bacteria(100);"Firmicutes"(100);"Clostridia"(100);Clostridiales(100);Incertae_Sedis_XIII(100);Mogibacterium(100);	Root(100);Bacteria(100);"Firmicutes"(100);"Clostridia"(100);Clostridiales(100);"Lachnospiraceae"(100);Catonella(100);	Incertae_Sedis_XIII(100);Mogibacterium(100);	"Lachnospiraceae"(100);Catonella(100);
-0.06	61	6	Root(100);Bacteria(100);"Actinobacteria"(100);Actinobacteria(100);Actinomycetales(100);Actinomycetaceae(100);Actinomyces(100);	Root(100);Bacteria(100);"Firmicutes"(100);"Bacilli"(100);"Lactobacillales"(100);Streptococcaceae(100);Streptococcus(100);	Actinomycetaceae(100);Actinomyces(100);	Streptococcaceae(100);Streptococcus(100);
-0.06	61	111	Root(100);Bacteria(100);"Actinobacteria"(100);Actinobacteria(100);Actinomycetales(100);Actinomycetaceae(100);Actinomyces(100);	Root(100);Bacteria(100);"Proteobacteria"(100);Gammaproteobacteria(100);"Enterobacteriales"(100);Enterobacteriaceae(100);unclassified(87);	Actinomycetaceae(100);Actinomyces(100);	"Enterobacteriales"(100);Enterobacteriaceae(100);
0.06	38	33	Root(100);Bacteria(100);"Bacteroidetes"(100);"Bacteroidia"(100);"Bacteroidales"(100);"Porphyromonadaceae"(100);Parabacteroides(69);	Root(100);Bacteria(100);"Firmicutes"(100);"Clostridia"(100);Clostridiales(100);"Lachnospiraceae"(100);Oribacterium(85);	"Porphyromonadaceae"(100);Parabacteroides(69);	"Lachnospiraceae"(100);Oribacterium(85);
-0.06	97	32	Root(100);Bacteria(100);unclassified(100);unclassified(100);unclassified(100);unclassified(100);unclassified(100);	Root(100);Bacteria(100);"Actinobacteria"(100);Actinobacteria(100);Actinomycetales(100);Corynebacteriaceae(100);Corynebacterium(100);	Root(100);Bacteria(100);	Corynebacteriaceae(100);Corynebacterium(100);
-0.06	28	8	Root(100);Bacteria(100);"Proteobacteria"(100);Epsilonproteobacteria(100);Campylobacterales(100);Campylobacteraceae(100);Campylobacter(100);	Root(100);Bacteria(100);"Proteobacteria"(100);Betaproteobacteria(100);Neisseriales(100);Neisseriaceae(100);Neisseria(95);	Campylobacteraceae(100);Campylobacter(100);	Neisseriaceae(100);Neisseria(95);
0.06	17	14	Root(100);Bacteria(100);"Bacteroidetes"(100);"Bacteroidia"(100);"Bacteroidales"(100);Bacteroidaceae(100);Bacteroides(100);	Root(100);Bacteria(100);"Actinobacteria"(100);Actinobacteria(100);Actinomycetales(100);Actinomycetaceae(100);Actinomyces(100);	Bacteroidaceae(100);Bacteroides(100);	Actinomycetaceae(100);Actinomyces(100);
0.06	82	27	Root(100);Bacteria(100);"Bacteroidetes"(100);"Bacteroidia"(100);"Bacteroidales"(100);"Prevotellaceae"(100);Prevotella(100);	Root(100);Bacteria(100);"Bacteroidetes"(100);"Bacteroidia"(100);"Bacteroidales"(100);Bacteroidaceae(100);Bacteroides(100);	"Prevotellaceae"(100);Prevotella(100);	Bacteroidaceae(100);Bacteroides(100);
-0.06	71	10	Root(100);Bacteria(100);"Firmicutes"(100);"Clostridia"(100);Clostridiales(100);"Lachnospiraceae"(100);unclassified(100);	Root(100);Bacteria(100);"Bacteroidetes"(100);"Bacteroidia"(100);"Bacteroidales"(100);"Prevotellaceae"(100);Prevotella(100);	Clostridiales(100);"Lachnospiraceae"(100);	"Prevotellaceae"(100);Prevotella(100);
-0.06	111	75	Root(100);Bacteria(100);"Proteobacteria"(100);Gammaproteobacteria(100);"Enterobacteriales"(100);Enterobacteriaceae(100);unclassified(87);	Root(100);Bacteria(100);"Bacteroidetes"(100);"Bacteroidia"(100);"Bacteroidales"(100);"Prevotellaceae"(100);Prevotella(100);	"Enterobacteriales"(100);Enterobacteriaceae(100);	"Prevotellaceae"(100);Prevotella(100);
0.06	6	37	Root(100);Bacteria(100);"Firmicutes"(100);"Bacilli"(100);"Lactobacillales"(100);Streptococcaceae(100);Streptococcus(100);	Root(100);Bacteria(100);"Firmicutes"(100);"Clostridia"(100);Clostridiales(100);"Lachnospiraceae"(100);unclassified(100);	Streptococcaceae(100);Streptococcus(100);	Clostridiales(100);"Lachnospiraceae"(100);
0.06	50	52	Root(100);Bacteria(100);"Firmicutes"(100);"Clostridia"(100);Clostridiales(100);"Lachnospiraceae"(100);unclassified(100);	Root(100);Bacteria(100);"Bacteroidetes"(100);"Bacteroidia"(100);"Bacteroidales"(100);"Prevotellaceae"(100);Prevotella(100);	Clostridiales(100);"Lachnospiraceae"(100);	"Prevotellaceae"(100);Prevotella(100);
0.06	195	18	Root(100);Bacteria(100);"Bacteroidetes"(100);"Bacteroidia"(100);"Bacteroidales"(100);"Prevotellaceae"(100);unclassified(100);	Root(100);Bacteria(100);"Actinobacteria"(100);Actinobacteria(100);Actinomycetales(100);Micrococcaceae(100);unclassified(97);	"Bacteroidales"(100);"Prevotellaceae"(100);	Actinomycetales(100);Micrococcaceae(100);
0.06	25	74	Root(100);Bacteria(100);"Bacteroidetes"(97);"Bacteroidia"(59);"Bacteroidales"(59);unclassified(59);unclassified(59);	Root(100);Bacteria(100);"Bacteroidetes"(100);"Bacteroidia"(100);"Bacteroidales"(100);"Prevotellaceae"(100);Prevotella(100);	"Bacteroidia"(59);"Bacteroidales"(59);	"Prevotellaceae"(100);Prevotella(100);
-0.06	19	36	Root(100);Bacteria(100);"Proteobacteria"(100);Gammaproteobacteria(100);Pasteurellales(100);Pasteurellaceae(100);unclassified(100);	Root(100);Bacteria(100);"Bacteroidetes"(100);Flavobacteria(100);"Flavobacteriales"(100);Flavobacteriaceae(100);Capnocytophaga(100);	Pasteurellales(100);Pasteurellaceae(100);	Flavobacteriaceae(100);Capnocytophaga(100);
-0.06	111	178	Root(100);Bacteria(100);"Proteobacteria"(100);Gammaproteobacteria(100);"Enterobacteriales"(100);Enterobacteriaceae(100);unclassified(87);	Root(100);Bacteria(100);"Firmicutes"(100);"Clostridia"(100);Clostridiales(100);unclassified(100);unclassified(100);	"Enterobacteriales"(100);Enterobacteriaceae(100);	"Clostridia"(100);Clostridiales(100);
-0.06	21	129	Root(100);Bacteria(100);"Proteobacteria"(100);Betaproteobacteria(100);Neisseriales(100);Neisseriaceae(100);Neisseria(69);	Root(100);Bacteria(100);"Bacteroidetes"(100);"Bacteroidia"(100);"Bacteroidales"(100);"Prevotellaceae"(100);Prevotella(100);	Neisseriaceae(100);Neisseria(69);	"Prevotellaceae"(100);Prevotella(100);
-0.05	195	32	Root(100);Bacteria(100);"Bacteroidetes"(100);"Bacteroidia"(100);"Bacteroidales"(100);"Prevotellaceae"(100);unclassified(100);	Root(100);Bacteria(100);"Actinobacteria"(100);Actinobacteria(100);Actinomycetales(100);Corynebacteriaceae(100);Corynebacterium(100);	"Bacteroidales"(100);"Prevotellaceae"(100);	Corynebacteriaceae(100);Corynebacterium(100);
-0.05	75	10	Root(100);Bacteria(100);"Bacteroidetes"(100);"Bacteroidia"(100);"Bacteroidales"(100);"Prevotellaceae"(100);Prevotella(100);	Root(100);Bacteria(100);"Bacteroidetes"(100);"Bacteroidia"(100);"Bacteroidales"(100);"Prevotellaceae"(100);Prevotella(100);	"Prevotellaceae"(100);Prevotella(100);	"Prevotellaceae"(100);Prevotella(100);
-0.05	99	15	Root(100);Bacteria(100);"Proteobacteria"(100);Betaproteobacteria(100);Neisseriales(100);Neisseriaceae(100);unclassified(79);	Root(100);Bacteria(100);"Actinobacteria"(100);Actinobacteria(100);Actinomycetales(100);Corynebacteriaceae(93);Corynebacterium(93);	Neisseriales(100);Neisseriaceae(100);	Corynebacteriaceae(93);Corynebacterium(93);
-0.05	33	54	Root(100);Bacteria(100);"Firmicutes"(100);"Clostridia"(100);Clostridiales(100);"Lachnospiraceae"(100);Oribacterium(85);	Root(100);Bacteria(100);unclassified(100);unclassified(100);unclassified(100);unclassified(100);unclassified(100);	"Lachnospiraceae"(100);Oribacterium(85);	Root(100);Bacteria(100);
-0.05	7	52	Root(100);Bacteria(100);"Bacteroidetes"(100);"Bacteroidia"(100);"Bacteroidales"(100);"Porphyromonadaceae"(100);Porphyromonas(100);	Root(100);Bacteria(100);"Bacteroidetes"(100);"Bacteroidia"(100);"Bacteroidales"(100);"Prevotellaceae"(100);Prevotella(100);	"Porphyromonadaceae"(100);Porphyromonas(100);	"Prevotellaceae"(100);Prevotella(100);
0.05	15	36	Root(100);Bacteria(100);"Actinobacteria"(100);Actinobacteria(100);Actinomycetales(100);Corynebacteriaceae(93);Corynebacterium(93);	Root(100);Bacteria(100);"Bacteroidetes"(100);Flavobacteria(100);"Flavobacteriales"(100);Flavobacteriaceae(100);Capnocytophaga(100);	Corynebacteriaceae(93);Corynebacterium(93);	Flavobacteriaceae(100);Capnocytophaga(100);
-0.05	112	99	Root(100);Bacteria(100);"Firmicutes"(100);"Clostridia"(100);Clostridiales(100);"Peptostreptococcaceae"(100);Peptostreptococcus(100);	Root(100);Bacteria(100);"Proteobacteria"(100);Betaproteobacteria(100);Neisseriales(100);Neisseriaceae(100);unclassified(79);	"Peptostreptococcaceae"(100);Peptostreptococcus(100);	Neisseriales(100);Neisseriaceae(100);
-0.05	178	19	Root(100);Bacteria(100);"Firmicutes"(100);"Clostridia"(100);Clostridiales(100);unclassified(100);unclassified(100);	Root(100);Bacteria(100);"Proteobacteria"(100);Gammaproteobacteria(100);Pasteurellales(100);Pasteurellaceae(100);unclassified(100);	"Clostridia"(100);Clostridiales(100);	Pasteurellales(100);Pasteurellaceae(100);
-0.05	124	38	Root(100);Bacteria(100);"Bacteroidetes"(100);"Bacteroidia"(100);"Bacteroidales"(100);"Prevotellaceae"(100);Prevotella(100);	Root(100);Bacteria(100);"Bacteroidetes"(100);"Bacteroidia"(100);"Bacteroidales"(100);"Porphyromonadaceae"(100);Parabacteroides(69);	"Prevotellaceae"(100);Prevotella(100);	"Porphyromonadaceae"(100);Parabacteroides(69);
0.05	38	22	Root(100);Bacteria(100);"Bacteroidetes"(100);"Bacteroidia"(100);"Bacteroidales"(100);"Porphyromonadaceae"(100);Parabacteroides(69);	Root(100);Bacteria(100);"Proteobacteria"(100);Betaproteobacteria(100);Burkholderiales(100);unclassified(97);unclassified(97);	"Porphyromonadaceae"(100);Parabacteroides(69);	Betaproteobacteria(100);Burkholderiales(100);
0.05	188	17	Root(100);Bacteria(100);"Actinobacteria"(100);Actinobacteria(100);Actinomycetales(100);Corynebacteriaceae(100);Corynebacterium(100);	Root(100);Bacteria(100);"Bacteroidetes"(100);"Bacteroidia"(100);"Bacteroidales"(100);Bacteroidaceae(100);Bacteroides(100);	Corynebacteriaceae(100);Corynebacterium(100);	Bacteroidaceae(100);Bacteroides(100);
-0.05	76	33	Root(100);Bacteria(100);"Firmicutes"(100);"Bacilli"(100);"Lactobacillales"(100);"Aerococcaceae"(100);unclassified(99);	Root(100);Bacteria(100);"Firmicutes"(100);"Clostridia"(100);Clostridiales(100);"Lachnospiraceae"(100);Oribacterium(85);	"Lactobacillales"(100);"Aerococcaceae"(100);	"Lachnospiraceae"(100);Oribacterium(85);
0.05	109	124	Root(100);Bacteria(100);"Firmicutes"(93);"Clostridia"(93);Clostridiales(93);unclassified(93);unclassified(93);	Root(100);Bacteria(100);"Bacteroidetes"(100);"Bacteroidia"(100);"Bacteroidales"(100);"Prevotellaceae"(100);Prevotella(100);	"Clostridia"(93);Clostridiales(93);	"Prevotellaceae"(100);Prevotella(100);
0.05	113	99	Root(100);Bacteria(100);"Bacteroidetes"(100);Flavobacteria(100);"Flavobacteriales"(100);Flavobacteriaceae(100);unclassified(100);	Root(100);Bacteria(100);"Proteobacteria"(100);Betaproteobacteria(100);Neisseriales(100);Neisseriaceae(100);unclassified(79);	"Flavobacteriales"(100);Flavobacteriaceae(100);	Neisseriales(100);Neisseriaceae(100);
0.05	23	10	Root(100);Bacteria(100);"Actinobacteria"(100);Actinobacteria(100);Actinomycetales(100);Actinomycetaceae(100);Actinomyces(100);	Root(100);Bacteria(100);"Bacteroidetes"(100);"Bacteroidia"(100);"Bacteroidales"(100);"Prevotellaceae"(100);Prevotella(100);	Actinomycetaceae(100);Actinomyces(100);	"Prevotellaceae"(100);Prevotella(100);
-0.05	26	48	Root(100);Bacteria(100);"Bacteroidetes"(100);"Bacteroidia"(100);"Bacteroidales"(100);"Prevotellaceae"(100);Prevotella(100);	Root(100);Bacteria(100);"Firmicutes"(100);"Clostridia"(100);Clostridiales(100);Incertae_Sedis_XI(100);Parvimonas(100);	"Prevotellaceae"(100);Prevotella(100);	Incertae_Sedis_XI(100);Parvimonas(100);
-0.05	113	48	Root(100);Bacteria(100);"Bacteroidetes"(100);Flavobacteria(100);"Flavobacteriales"(100);Flavobacteriaceae(100);unclassified(100);	Root(100);Bacteria(100);"Firmicutes"(100);"Clostridia"(100);Clostridiales(100);Incertae_Sedis_XI(100);Parvimonas(100);	"Flavobacteriales"(100);Flavobacteriaceae(100);	Incertae_Sedis_XI(100);Parvimonas(100);
0.05	23	16	Root(100);Bacteria(100);"Actinobacteria"(100);Actinobacteria(100);Actinomycetales(100);Actinomycetaceae(100);Actinomyces(100);	Root(100);Bacteria(100);"Proteobacteria"(100);Gammaproteobacteria(100);Pasteurellales(100);Pasteurellaceae(100);unclassified(100);	Actinomycetaceae(100);Actinomyces(100);	Pasteurellales(100);Pasteurellaceae(100);
0.05	133	18	Root(100);Bacteria(100);"Actinobacteria"(100);Actinobacteria(100);Actinomycetales(100);Actinomycetaceae(100);Actinomyces(99);	Root(100);Bacteria(100);"Actinobacteria"(100);Actinobacteria(100);Actinomycetales(100);Micrococcaceae(100);unclassified(97);	Actinomycetaceae(100);Actinomyces(99);	Actinomycetales(100);Micrococcaceae(100);
0.05	129	54	Root(100);Bacteria(100);"Bacteroidetes"(100);"Bacteroidia"(100);"Bacteroidales"(100);"Prevotellaceae"(100);Prevotella(100);	Root(100);Bacteria(100);unclassified(100);unclassified(100);unclassified(100);unclassified(100);unclassified(100);	"Prevotellaceae"(100);Prevotella(100);	Root(100);Bacteria(100);
-0.05	109	22	Root(100);Bacteria(100);"Firmicutes"(93);"Clostridia"(93);Clostridiales(93);unclassified(93);unclassified(93);	Root(100);Bacteria(100);"Proteobacteria"(100);Betaproteobacteria(100);Burkholderiales(100);unclassified(97);unclassified(97);	"Clostridia"(93);Clostridiales(93);	Betaproteobacteria(100);Burkholderiales(100);
-0.05	61	75	Root(100);Bacteria(100);"Actinobacteria"(100);Actinobacteria(100);Actinomycetales(100);Actinomycetaceae(100);Actinomyces(100);	Root(100);Bacteria(100);"Bacteroidetes"(100);"Bacteroidia"(100);"Bacteroidales"(100);"Prevotellaceae"(100);Prevotella(100);	Actinomycetaceae(100);Actinomyces(100);	"Prevotellaceae"(100);Prevotella(100);
-0.05	133	56	Root(100);Bacteria(100);"Actinobacteria"(100);Actinobacteria(100);Actinomycetales(100);Actinomycetaceae(100);Actinomyces(99);	Root(100);Bacteria(100);"Fusobacteria"(100);"Fusobacteria"(100);"Fusobacteriales"(100);"Leptotrichiaceae"(100);Leptotrichia(100);	Actinomycetaceae(100);Actinomyces(99);	"Leptotrichiaceae"(100);Leptotrichia(100);
0.05	111	11	Root(100);Bacteria(100);"Proteobacteria"(100);Gammaproteobacteria(100);"Enterobacteriales"(100);Enterobacteriaceae(100);unclassified(87);	Root(100);Bacteria(100);"Firmicutes"(100);"Bacilli"(100);Bacillales(100);"Staphylococcaceae"(100);Gemella(100);	"Enterobacteriales"(100);Enterobacteriaceae(100);	"Staphylococcaceae"(100);Gemella(100);
0.05	97	22	Root(100);Bacteria(100);unclassified(100);unclassified(100);unclassified(100);unclassified(100);unclassified(100);	Root(100);Bacteria(100);"Proteobacteria"(100);Betaproteobacteria(100);Burkholderiales(100);unclassified(97);unclassified(97);	Root(100);Bacteria(100);	Betaproteobacteria(100);Burkholderiales(100);
0.05	15	67	Root(100);Bacteria(100);"Actinobacteria"(100);Actinobacteria(100);Actinomycetales(100);Corynebacteriaceae(93);Corynebacterium(93);	Root(100);Bacteria(100);"Bacteroidetes"(100);"Bacteroidia"(100);"Bacteroidales"(100);"Prevotellaceae"(100);Prevotella(100);	Corynebacteriaceae(93);Corynebacterium(93);	"Prevotellaceae"(100);Prevotella(100);
0.05	17	33	Root(100);Bacteria(100);"Bacteroidetes"(100);"Bacteroidia"(100);"Bacteroidales"(100);Bacteroidaceae(100);Bacteroides(100);	Root(100);Bacteria(100);"Firmicutes"(100);"Clostridia"(100);Clostridiales(100);"Lachnospiraceae"(100);Oribacterium(85);	Bacteroidaceae(100);Bacteroides(100);	"Lachnospiraceae"(100);Oribacterium(85);
-0.05	99	38	Root(100);Bacteria(100);"Proteobacteria"(100);Betaproteobacteria(100);Neisseriales(100);Neisseriaceae(100);unclassified(79);	Root(100);Bacteria(100);"Bacteroidetes"(100);"Bacteroidia"(100);"Bacteroidales"(100);"Porphyromonadaceae"(100);Parabacteroides(69);	Neisseriales(100);Neisseriaceae(100);	"Porphyromonadaceae"(100);Parabacteroides(69);
-0.05	162	67	Root(100);Bacteria(100);"Proteobacteria"(100);Gammaproteobacteria(100);Pseudomonadales(100);Moraxellaceae(100);Enhydrobacter(100);	Root(100);Bacteria(100);"Bacteroidetes"(100);"Bacteroidia"(100);"Bacteroidales"(100);"Prevotellaceae"(100);Prevotella(100);	Moraxellaceae(100);Enhydrobacter(100);	"Prevotellaceae"(100);Prevotella(100);
-0.05	117	6	Root(100);Bacteria(100);"Firmicutes"(100);"Clostridia"(100);Clostridiales(100);Incertae_Sedis_XIII(100);Mogibacterium(100);	Root(100);Bacteria(100);"Firmicutes"(100);"Bacilli"(100);"Lactobacillales"(100);Streptococcaceae(100);Streptococcus(100);	Incertae_Sedis_XIII(100);Mogibacterium(100);	Streptococcaceae(100);Streptococcus(100);
-0.05	188	36	Root(100);Bacteria(100);"Actinobacteria"(100);Actinobacteria(100);Actinomycetales(100);Corynebacteriaceae(100);Corynebacterium(100);	Root(100);Bacteria(100);"Bacteroidetes"(100);Flavobacteria(100);"Flavobacteriales"(100);Flavobacteriaceae(100);Capnocytophaga(100);	Corynebacteriaceae(100);Corynebacterium(100);	Flavobacteriaceae(100);Capnocytophaga(100);
0.05	6	54	Root(100);Bacteria(100);"Firmicutes"(100);"Bacilli"(100);"Lactobacillales"(100);Streptococcaceae(100);Streptococcus(100);	Root(100);Bacteria(100);unclassified(100);unclassified(100);unclassified(100);unclassified(100);unclassified(100);	Streptococcaceae(100);Streptococcus(100);	Root(100);Bacteria(100);
0.05	16	52	Root(100);Bacteria(100);"Proteobacteria"(100);Gammaproteobacteria(100);Pasteurellales(100);Pasteurellaceae(100);unclassified(100);	Root(100);Bacteria(100);"Bacteroidetes"(100);"Bacteroidia"(100);"Bacteroidales"(100);"Prevotellaceae"(100);Prevotella(100);	Pasteurellales(100);Pasteurellaceae(100);	"Prevotellaceae"(100);Prevotella(100);
-0.05	48	129	Root(100);Bacteria(100);"Firmicutes"(100);"Clostridia"(100);Clostridiales(100);Incertae_Sedis_XI(100);Parvimonas(100);	Root(100);Bacteria(100);"Bacteroidetes"(100);"Bacteroidia"(100);"Bacteroidales"(100);"Prevotellaceae"(100);Prevotella(100);	Incertae_Sedis_XI(100);Parvimonas(100);	"Prevotellaceae"(100);Prevotella(100);
-0.05	48	54	Root(100);Bacteria(100);"Firmicutes"(100);"Clostridia"(100);Clostridiales(100);Incertae_Sedis_XI(100);Parvimonas(100);	Root(100);Bacteria(100);unclassified(100);unclassified(100);unclassified(100);unclassified(100);unclassified(100);	Incertae_Sedis_XI(100);Parvimonas(100);	Root(100);Bacteria(100);
0.05	133	71	Root(100);Bacteria(100);"Actinobacteria"(100);Actinobacteria(100);Actinomycetales(100);Actinomycetaceae(100);Actinomyces(99);	Root(100);Bacteria(100);"Firmicutes"(100);"Clostridia"(100);Clostridiales(100);"Lachnospiraceae"(100);unclassified(100);	Actinomycetaceae(100);Actinomyces(99);	Clostridiales(100);"Lachnospiraceae"(100);
-0.05	9	10	Root(100);Bacteria(100);"Fusobacteria"(100);"Fusobacteria"(100);"Fusobacteriales"(100);"Fusobacteriaceae"(100);Fusobacterium(100);	Root(100);Bacteria(100);"Bacteroidetes"(100);"Bacteroidia"(100);"Bacteroidales"(100);"Prevotellaceae"(100);Prevotella(100);	"Fusobacteriaceae"(100);Fusobacterium(100);	"Prevotellaceae"(100);Prevotella(100);
-0.05	75	109	Root(100);Bacteria(100);"Bacteroidetes"(100);"Bacteroidia"(100);"Bacteroidales"(100);"Prevotellaceae"(100);Prevotella(100);	Root(100);Bacteria(100);"Firmicutes"(93);"Clostridia"(93);Clostridiales(93);unclassified(93);unclassified(93);	"Prevotellaceae"(100);Prevotella(100);	"Clostridia"(93);Clostridiales(93);
-0.05	4	124	Root(100);Bacteria(100);"Firmicutes"(100);"Clostridia"(100);Clostridiales(100);Veillonellaceae(100);Veillonella(95);	Root(100);Bacteria(100);"Bacteroidetes"(100);"Bacteroidia"(100);"Bacteroidales"(100);"Prevotellaceae"(100);Prevotella(100);	Veillonellaceae(100);Veillonella(95);	"Prevotellaceae"(100);Prevotella(100);
0.05	14	56	Root(100);Bacteria(100);"Actinobacteria"(100);Actinobacteria(100);Actinomycetales(100);Actinomycetaceae(100);Actinomyces(100);	Root(100);Bacteria(100);"Fusobacteria"(100);"Fusobacteria"(100);"Fusobacteriales"(100);"Leptotrichiaceae"(100);Leptotrichia(100);	Actinomycetaceae(100);Actinomyces(100);	"Leptotrichiaceae"(100);Leptotrichia(100);
0.05	29	6	Root(100);Bacteria(100);"Firmicutes"(100);"Clostridia"(100);Clostridiales(100);Veillonellaceae(100);Selenomonas(95);	Root(100);Bacteria(100);"Firmicutes"(100);"Bacilli"(100);"Lactobacillales"(100);Streptococcaceae(100);Streptococcus(100);	Veillonellaceae(100);Selenomonas(95);	Streptococcaceae(100);Streptococcus(100);
-0.05	48	6	Root(100);Bacteria(100);"Firmicutes"(100);"Clostridia"(100);Clostridiales(100);Incertae_Sedis_XI(100);Parvimonas(100);	Root(100);Bacteria(100);"Firmicutes"(100);"Bacilli"(100);"Lactobacillales"(100);Streptococcaceae(100);Streptococcus(100);	Incertae_Sedis_XI(100);Parvimonas(100);	Streptococcaceae(100);Streptococcus(100);
0.05	117	109	Root(100);Bacteria(100);"Firmicutes"(100);"Clostridia"(100);Clostridiales(100);Incertae_Sedis_XIII(100);Mogibacterium(100);	Root(100);Bacteria(100);"Firmicutes"(93);"Clostridia"(93);Clostridiales(93);unclassified(93);unclassified(93);	Incertae_Sedis_XIII(100);Mogibacterium(100);	"Clostridia"(93);Clostridiales(93);
-0.05	6	124	Root(100);Bacteria(100);"Firmicutes"(100);"Bacilli"(100);"Lactobacillales"(100);Streptococcaceae(100);Streptococcus(100);	Root(100);Bacteria(100);"Bacteroidetes"(100);"Bacteroidia"(100);"Bacteroidales"(100);"Prevotellaceae"(100);Prevotella(100);	Streptococcaceae(100);Streptococcus(100);	"Prevotellaceae"(100);Prevotella(100);
0.05	20	162	Root(100);Bacteria(100);"Fusobacteria"(100);"Fusobacteria"(100);"Fusobacteriales"(100);"Leptotrichiaceae"(100);Leptotrichia(100);	Root(100);Bacteria(100);"Proteobacteria"(100);Gammaproteobacteria(100);Pseudomonadales(100);Moraxellaceae(100);Enhydrobacter(100);	"Leptotrichiaceae"(100);Leptotrichia(100);	Moraxellaceae(100);Enhydrobacter(100);
-0.05	82	162	Root(100);Bacteria(100);"Bacteroidetes"(100);"Bacteroidia"(100);"Bacteroidales"(100);"Prevotellaceae"(100);Prevotella(100);	Root(100);Bacteria(100);"Proteobacteria"(100);Gammaproteobacteria(100);Pseudomonadales(100);Moraxellaceae(100);Enhydrobacter(100);	"Prevotellaceae"(100);Prevotella(100);	Moraxellaceae(100);Enhydrobacter(100);
-0.05	61	129	Root(100);Bacteria(100);"Actinobacteria"(100);Actinobacteria(100);Actinomycetales(100);Actinomycetaceae(100);Actinomyces(100);	Root(100);Bacteria(100);"Bacteroidetes"(100);"Bacteroidia"(100);"Bacteroidales"(100);"Prevotellaceae"(100);Prevotella(100);	Actinomycetaceae(100);Actinomyces(100);	"Prevotellaceae"(100);Prevotella(100);
0.05	178	4	Root(100);Bacteria(100);"Firmicutes"(100);"Clostridia"(100);Clostridiales(100);unclassified(100);unclassified(100);	Root(100);Bacteria(100);"Firmicutes"(100);"Clostridia"(100);Clostridiales(100);Veillonellaceae(100);Veillonella(95);	"Clostridia"(100);Clostridiales(100);	Veillonellaceae(100);Veillonella(95);
0.05	32	36	Root(100);Bacteria(100);"Actinobacteria"(100);Actinobacteria(100);Actinomycetales(100);Corynebacteriaceae(100);Corynebacterium(100);	Root(100);Bacteria(100);"Bacteroidetes"(100);Flavobacteria(100);"Flavobacteriales"(100);Flavobacteriaceae(100);Capnocytophaga(100);	Corynebacteriaceae(100);Corynebacterium(100);	Flavobacteriaceae(100);Capnocytophaga(100);
-0.05	39	52	Root(100);Bacteria(100);"Bacteroidetes"(100);"Bacteroidia"(100);"Bacteroidales"(100);"Prevotellaceae"(100);Prevotella(100);	Root(100);Bacteria(100);"Bacteroidetes"(100);"Bacteroidia"(100);"Bacteroidales"(100);"Prevotellaceae"(100);Prevotella(100);	"Prevotellaceae"(100);Prevotella(100);	"Prevotellaceae"(100);Prevotella(100);
0.05	99	10	Root(100);Bacteria(100);"Proteobacteria"(100);Betaproteobacteria(100);Neisseriales(100);Neisseriaceae(100);unclassified(79);	Root(100);Bacteria(100);"Bacteroidetes"(100);"Bacteroidia"(100);"Bacteroidales"(100);"Prevotellaceae"(100);Prevotella(100);	Neisseriales(100);Neisseriaceae(100);	"Prevotellaceae"(100);Prevotella(100);
-0.05	48	23	Root(100);Bacteria(100);"Firmicutes"(100);"Clostridia"(100);Clostridiales(100);Incertae_Sedis_XI(100);Parvimonas(100);	Root(100);Bacteria(100);"Actinobacteria"(100);Actinobacteria(100);Actinomycetales(100);Actinomycetaceae(100);Actinomyces(100);	Incertae_Sedis_XI(100);Parvimonas(100);	Actinomycetaceae(100);Actinomyces(100);
0.05	111	35	Root(100);Bacteria(100);"Proteobacteria"(100);Gammaproteobacteria(100);"Enterobacteriales"(100);Enterobacteriaceae(100);unclassified(87);	Root(100);Bacteria(100);"Fusobacteria"(100);"Fusobacteria"(100);"Fusobacteriales"(100);"Leptotrichiaceae"(100);Leptotrichia(100);	"Enterobacteriales"(100);Enterobacteriaceae(100);	"Leptotrichiaceae"(100);Leptotrichia(100);
0.05	6	67	Root(100);Bacteria(100);"Firmicutes"(100);"Bacilli"(100);"Lactobacillales"(100);Streptococcaceae(100);Streptococcus(100);	Root(100);Bacteria(100);"Bacteroidetes"(100);"Bacteroidia"(100);"Bacteroidales"(100);"Prevotellaceae"(100);Prevotella(100);	Streptococcaceae(100);Streptococcus(100);	"Prevotellaceae"(100);Prevotella(100);
0.05	61	105	Root(100);Bacteria(100);"Actinobacteria"(100);Actinobacteria(100);Actinomycetales(100);Actinomycetaceae(100);Actinomyces(100);	Root(100);Bacteria(100);"Firmicutes"(100);"Clostridia"(100);Clostridiales(100);unclassified(100);unclassified(100);	Actinomycetaceae(100);Actinomyces(100);	"Clostridia"(100);Clostridiales(100);
-0.05	113	56	Root(100);Bacteria(100);"Bacteroidetes"(100);Flavobacteria(100);"Flavobacteriales"(100);Flavobacteriaceae(100);unclassified(100);	Root(100);Bacteria(100);"Fusobacteria"(100);"Fusobacteria"(100);"Fusobacteriales"(100);"Leptotrichiaceae"(100);Leptotrichia(100);	"Flavobacteriales"(100);Flavobacteriaceae(100);	"Leptotrichiaceae"(100);Leptotrichia(100);
0.05	117	29	Root(100);Bacteria(100);"Firmicutes"(100);"Clostridia"(100);Clostridiales(100);Incertae_Sedis_XIII(100);Mogibacterium(100);	Root(100);Bacteria(100);"Firmicutes"(100);"Clostridia"(100);Clostridiales(100);Veillonellaceae(100);Selenomonas(95);	Incertae_Sedis_XIII(100);Mogibacterium(100);	Veillonellaceae(100);Selenomonas(95);
-0.05	21	32	Root(100);Bacteria(100);"Proteobacteria"(100);Betaproteobacteria(100);Neisseriales(100);Neisseriaceae(100);Neisseria(69);	Root(100);Bacteria(100);"Actinobacteria"(100);Actinobacteria(100);Actinomycetales(100);Corynebacteriaceae(100);Corynebacterium(100);	Neisseriaceae(100);Neisseria(69);	Corynebacteriaceae(100);Corynebacterium(100);
-0.05	195	21	Root(100);Bacteria(100);"Bacteroidetes"(100);"Bacteroidia"(100);"Bacteroidales"(100);"Prevotellaceae"(100);unclassified(100);	Root(100);Bacteria(100);"Proteobacteria"(100);Betaproteobacteria(100);Neisseriales(100);Neisseriaceae(100);Neisseria(69);	"Bacteroidales"(100);"Prevotellaceae"(100);	Neisseriaceae(100);Neisseria(69);
-0.05	97	129	Root(100);Bacteria(100);unclassified(100);unclassified(100);unclassified(100);unclassified(100);unclassified(100);	Root(100);Bacteria(100);"Bacteroidetes"(100);"Bacteroidia"(100);"Bacteroidales"(100);"Prevotellaceae"(100);Prevotella(100);	Root(100);Bacteria(100);	"Prevotellaceae"(100);Prevotella(100);
0.05	6	76	Root(100);Bacteria(100);"Firmicutes"(100);"Bacilli"(100);"Lactobacillales"(100);Streptococcaceae(100);Streptococcus(100);	Root(100);Bacteria(100);"Firmicutes"(100);"Bacilli"(100);"Lactobacillales"(100);"Aerococcaceae"(100);unclassified(99);	Streptococcaceae(100);Streptococcus(100);	"Lactobacillales"(100);"Aerococcaceae"(100);
0.05	25	10	Root(100);Bacteria(100);"Bacteroidetes"(97);"Bacteroidia"(59);"Bacteroidales"(59);unclassified(59);unclassified(59);	Root(100);Bacteria(100);"Bacteroidetes"(100);"Bacteroidia"(100);"Bacteroidales"(100);"Prevotellaceae"(100);Prevotella(100);	"Bacteroidia"(59);"Bacteroidales"(59);	"Prevotellaceae"(100);Prevotella(100);
0.05	24	17	Root(100);Bacteria(100);"Bacteroidetes"(100);Flavobacteria(100);"Flavobacteriales"(100);Flavobacteriaceae(100);Capnocytophaga(100);	Root(100);Bacteria(100);"Bacteroidetes"(100);"Bacteroidia"(100);"Bacteroidales"(100);Bacteroidaceae(100);Bacteroides(100);	Flavobacteriaceae(100);Capnocytophaga(100);	Bacteroidaceae(100);Bacteroides(100);
-0.05	6	9	Root(100);Bacteria(100);"Firmicutes"(100);"Bacilli"(100);"Lactobacillales"(100);Streptococcaceae(100);Streptococcus(100);	Root(100);Bacteria(100);"Fusobacteria"(100);"Fusobacteria"(100);"Fusobacteriales"(100);"Fusobacteriaceae"(100);Fusobacterium(100);	Streptococcaceae(100);Streptococcus(100);	"Fusobacteriaceae"(100);Fusobacterium(100);
-0.05	25	125	Root(100);Bacteria(100);"Bacteroidetes"(97);"Bacteroidia"(59);"Bacteroidales"(59);unclassified(59);unclassified(59);	Root(100);Bacteria(100);"Bacteroidetes"(100);"Bacteroidia"(100);"Bacteroidales"(100);unclassified(100);unclassified(100);	"Bacteroidia"(59);"Bacteroidales"(59);	"Bacteroidia"(100);"Bacteroidales"(100);
-0.05	117	9	Root(100);Bacteria(100);"Firmicutes"(100);"Clostridia"(100);Clostridiales(100);Incertae_Sedis_XIII(100);Mogibacterium(100);	Root(100);Bacteria(100);"Fusobacteria"(100);"Fusobacteria"(100);"Fusobacteriales"(100);"Fusobacteriaceae"(100);Fusobacterium(100);	Incertae_Sedis_XIII(100);Mogibacterium(100);	"Fusobacteriaceae"(100);Fusobacterium(100);
0.05	9	129	Root(100);Bacteria(100);"Fusobacteria"(100);"Fusobacteria"(100);"Fusobacteriales"(100);"Fusobacteriaceae"(100);Fusobacterium(100);	Root(100);Bacteria(100);"Bacteroidetes"(100);"Bacteroidia"(100);"Bacteroidales"(100);"Prevotellaceae"(100);Prevotella(100);	"Fusobacteriaceae"(100);Fusobacterium(100);	"Prevotellaceae"(100);Prevotella(100);
-0.05	9	97	Root(100);Bacteria(100);"Fusobacteria"(100);"Fusobacteria"(100);"Fusobacteriales"(100);"Fusobacteriaceae"(100);Fusobacterium(100);	Root(100);Bacteria(100);unclassified(100);unclassified(100);unclassified(100);unclassified(100);unclassified(100);	"Fusobacteriaceae"(100);Fusobacterium(100);	Root(100);Bacteria(100);
-0.05	125	32	Root(100);Bacteria(100);"Bacteroidetes"(100);"Bacteroidia"(100);"Bacteroidales"(100);unclassified(100);unclassified(100);	Root(100);Bacteria(100);"Actinobacteria"(100);Actinobacteria(100);Actinomycetales(100);Corynebacteriaceae(100);Corynebacterium(100);	"Bacteroidia"(100);"Bacteroidales"(100);	Corynebacteriaceae(100);Corynebacterium(100);
-0.05	76	109	Root(100);Bacteria(100);"Firmicutes"(100);"Bacilli"(100);"Lactobacillales"(100);"Aerococcaceae"(100);unclassified(99);	Root(100);Bacteria(100);"Firmicutes"(93);"Clostridia"(93);Clostridiales(93);unclassified(93);unclassified(93);	"Lactobacillales"(100);"Aerococcaceae"(100);	"Clostridia"(93);Clostridiales(93);
-0.05	10	56	Root(100);Bacteria(100);"Bacteroidetes"(100);"Bacteroidia"(100);"Bacteroidales"(100);"Prevotellaceae"(100);Prevotella(100);	Root(100);Bacteria(100);"Fusobacteria"(100);"Fusobacteria"(100);"Fusobacteriales"(100);"Leptotrichiaceae"(100);Leptotrichia(100);	"Prevotellaceae"(100);Prevotella(100);	"Leptotrichiaceae"(100);Leptotrichia(100);
-0.05	111	99	Root(100);Bacteria(100);"Proteobacteria"(100);Gammaproteobacteria(100);"Enterobacteriales"(100);Enterobacteriaceae(100);unclassified(87);	Root(100);Bacteria(100);"Proteobacteria"(100);Betaproteobacteria(100);Neisseriales(100);Neisseriaceae(100);unclassified(79);	"Enterobacteriales"(100);Enterobacteriaceae(100);	Neisseriales(100);Neisseriaceae(100);
0.05	111	23	Root(100);Bacteria(100);"Proteobacteria"(100);Gammaproteobacteria(100);"Enterobacteriales"(100);Enterobacteriaceae(100);unclassified(87);	Root(100);Bacteria(100);"Actinobacteria"(100);Actinobacteria(100);Actinomycetales(100);Actinomycetaceae(100);Actinomyces(100);	"Enterobacteriales"(100);Enterobacteriaceae(100);	Actinomycetaceae(100);Actinomyces(100);
-0.05	195	20	Root(100);Bacteria(100);"Bacteroidetes"(100);"Bacteroidia"(100);"Bacteroidales"(100);"Prevotellaceae"(100);unclassified(100);	Root(100);Bacteria(100);"Fusobacteria"(100);"Fusobacteria"(100);"Fusobacteriales"(100);"Leptotrichiaceae"(100);Leptotrichia(100);	"Bacteroidales"(100);"Prevotellaceae"(100);	"Leptotrichiaceae"(100);Leptotrichia(100);
0.05	56	74	Root(100);Bacteria(100);"Fusobacteria"(100);"Fusobacteria"(100);"Fusobacteriales"(100);"Leptotrichiaceae"(100);Leptotrichia(100);	Root(100);Bacteria(100);"Bacteroidetes"(100);"Bacteroidia"(100);"Bacteroidales"(100);"Prevotellaceae"(100);Prevotella(100);	"Leptotrichiaceae"(100);Leptotrichia(100);	"Prevotellaceae"(100);Prevotella(100);
0.05	4	74	Root(100);Bacteria(100);"Firmicutes"(100);"Clostridia"(100);Clostridiales(100);Veillonellaceae(100);Veillonella(95);	Root(100);Bacteria(100);"Bacteroidetes"(100);"Bacteroidia"(100);"Bacteroidales"(100);"Prevotellaceae"(100);Prevotella(100);	Veillonellaceae(100);Veillonella(95);	"Prevotellaceae"(100);Prevotella(100);
0.05	68	97	Root(100);Bacteria(100);"Firmicutes"(100);"Clostridia"(100);Clostridiales(100);"Lachnospiraceae"(100);Catonella(100);	Root(100);Bacteria(100);unclassified(100);unclassified(100);unclassified(100);unclassified(100);unclassified(100);	"Lachnospiraceae"(100);Catonella(100);	Root(100);Bacteria(100);
-0.05	39	10	Root(100);Bacteria(100);"Bacteroidetes"(100);"Bacteroidia"(100);"Bacteroidales"(100);"Prevotellaceae"(100);Prevotella(100);	Root(100);Bacteria(100);"Bacteroidetes"(100);"Bacteroidia"(100);"Bacteroidales"(100);"Prevotellaceae"(100);Prevotella(100);	"Prevotellaceae"(100);Prevotella(100);	"Prevotellaceae"(100);Prevotella(100);
-0.05	51	11	Root(100);Bacteria(100);"Actinobacteria"(100);Actinobacteria(100);Coriobacteriales(100);Coriobacteriaceae(100);Atopobium(100);	Root(100);Bacteria(100);"Firmicutes"(100);"Bacilli"(100);Bacillales(100);"Staphylococcaceae"(100);Gemella(100);	Coriobacteriaceae(100);Atopobium(100);	"Staphylococcaceae"(100);Gemella(100);
0.05	195	129	Root(100);Bacteria(100);"Bacteroidetes"(100);"Bacteroidia"(100);"Bacteroidales"(100);"Prevotellaceae"(100);unclassified(100);	Root(100);Bacteria(100);"Bacteroidetes"(100);"Bacteroidia"(100);"Bacteroidales"(100);"Prevotellaceae"(100);Prevotella(100);	"Bacteroidales"(100);"Prevotellaceae"(100);	"Prevotellaceae"(100);Prevotella(100);
0.05	21	15	Root(100);Bacteria(100);"Proteobacteria"(100);Betaproteobacteria(100);Neisseriales(100);Neisseriaceae(100);Neisseria(69);	Root(100);Bacteria(100);"Actinobacteria"(100);Actinobacteria(100);Actinomycetales(100);Corynebacteriaceae(93);Corynebacterium(93);	Neisseriaceae(100);Neisseria(69);	Corynebacteriaceae(93);Corynebacterium(93);
0.05	28	17	Root(100);Bacteria(100);"Proteobacteria"(100);Epsilonproteobacteria(100);Campylobacterales(100);Campylobacteraceae(100);Campylobacter(100);	Root(100);Bacteria(100);"Bacteroidetes"(100);"Bacteroidia"(100);"Bacteroidales"(100);Bacteroidaceae(100);Bacteroides(100);	Campylobacteraceae(100);Campylobacter(100);	Bacteroidaceae(100);Bacteroides(100);
0.05	4	32	Root(100);Bacteria(100);"Firmicutes"(100);"Clostridia"(100);Clostridiales(100);Veillonellaceae(100);Veillonella(95);	Root(100);Bacteria(100);"Actinobacteria"(100);Actinobacteria(100);Actinomycetales(100);Corynebacteriaceae(100);Corynebacterium(100);	Veillonellaceae(100);Veillonella(95);	Corynebacteriaceae(100);Corynebacterium(100);
0.05	15	22	Root(100);Bacteria(100);"Actinobacteria"(100);Actinobacteria(100);Actinomycetales(100);Corynebacteriaceae(93);Corynebacterium(93);	Root(100);Bacteria(100);"Proteobacteria"(100);Betaproteobacteria(100);Burkholderiales(100);unclassified(97);unclassified(97);	Corynebacteriaceae(93);Corynebacterium(93);	Betaproteobacteria(100);Burkholderiales(100);
0.05	8	33	Root(100);Bacteria(100);"Proteobacteria"(100);Betaproteobacteria(100);Neisseriales(100);Neisseriaceae(100);Neisseria(95);	Root(100);Bacteria(100);"Firmicutes"(100);"Clostridia"(100);Clostridiales(100);"Lachnospiraceae"(100);Oribacterium(85);	Neisseriaceae(100);Neisseria(95);	"Lachnospiraceae"(100);Oribacterium(85);
0.05	195	99	Root(100);Bacteria(100);"Bacteroidetes"(100);"Bacteroidia"(100);"Bacteroidales"(100);"Prevotellaceae"(100);unclassified(100);	Root(100);Bacteria(100);"Proteobacteria"(100);Betaproteobacteria(100);Neisseriales(100);Neisseriaceae(100);unclassified(79);	"Bacteroidales"(100);"Prevotellaceae"(100);	Neisseriales(100);Neisseriaceae(100);
-0.05	195	52	Root(100);Bacteria(100);"Bacteroidetes"(100);"Bacteroidia"(100);"Bacteroidales"(100);"Prevotellaceae"(100);unclassified(100);	Root(100);Bacteria(100);"Bacteroidetes"(100);"Bacteroidia"(100);"Bacteroidales"(100);"Prevotellaceae"(100);Prevotella(100);	"Bacteroidales"(100);"Prevotellaceae"(100);	"Prevotellaceae"(100);Prevotella(100);
0.05	27	97	Root(100);Bacteria(100);"Bacteroidetes"(100);"Bacteroidia"(100);"Bacteroidales"(100);Bacteroidaceae(100);Bacteroides(100);	Root(100);Bacteria(100);unclassified(100);unclassified(100);unclassified(100);unclassified(100);unclassified(100);	Bacteroidaceae(100);Bacteroides(100);	Root(100);Bacteria(100);
0.05	113	21	Root(100);Bacteria(100);"Bacteroidetes"(100);Flavobacteria(100);"Flavobacteriales"(100);Flavobacteriaceae(100);unclassified(100);	Root(100);Bacteria(100);"Proteobacteria"(100);Betaproteobacteria(100);Neisseriales(100);Neisseriaceae(100);Neisseria(69);	"Flavobacteriales"(100);Flavobacteriaceae(100);	Neisseriaceae(100);Neisseria(69);
-0.05	26	10	Root(100);Bacteria(100);"Bacteroidetes"(100);"Bacteroidia"(100);"Bacteroidales"(100);"Prevotellaceae"(100);Prevotella(100);	Root(100);Bacteria(100);"Bacteroidetes"(100);"Bacteroidia"(100);"Bacteroidales"(100);"Prevotellaceae"(100);Prevotella(100);	"Prevotellaceae"(100);Prevotella(100);	"Prevotellaceae"(100);Prevotella(100);
-0.05	17	56	Root(100);Bacteria(100);"Bacteroidetes"(100);"Bacteroidia"(100);"Bacteroidales"(100);Bacteroidaceae(100);Bacteroides(100);	Root(100);Bacteria(100);"Fusobacteria"(100);"Fusobacteria"(100);"Fusobacteriales"(100);"Leptotrichiaceae"(100);Leptotrichia(100);	Bacteroidaceae(100);Bacteroides(100);	"Leptotrichiaceae"(100);Leptotrichia(100);
0.05	25	19	Root(100);Bacteria(100);"Bacteroidetes"(97);"Bacteroidia"(59);"Bacteroidales"(59);unclassified(59);unclassified(59);	Root(100);Bacteria(100);"Proteobacteria"(100);Gammaproteobacteria(100);Pasteurellales(100);Pasteurellaceae(100);unclassified(100);	"Bacteroidia"(59);"Bacteroidales"(59);	Pasteurellales(100);Pasteurellaceae(100);
0.05	117	162	Root(100);Bacteria(100);"Firmicutes"(100);"Clostridia"(100);Clostridiales(100);Incertae_Sedis_XIII(100);Mogibacterium(100);	Root(100);Bacteria(100);"Proteobacteria"(100);Gammaproteobacteria(100);Pseudomonadales(100);Moraxellaceae(100);Enhydrobacter(100);	Incertae_Sedis_XIII(100);Mogibacterium(100);	Moraxellaceae(100);Enhydrobacter(100);
-0.05	4	33	Root(100);Bacteria(100);"Firmicutes"(100);"Clostridia"(100);Clostridiales(100);Veillonellaceae(100);Veillonella(95);	Root(100);Bacteria(100);"Firmicutes"(100);"Clostridia"(100);Clostridiales(100);"Lachnospiraceae"(100);Oribacterium(85);	Veillonellaceae(100);Veillonella(95);	"Lachnospiraceae"(100);Oribacterium(85);
-0.05	25	22	Root(100);Bacteria(100);"Bacteroidetes"(97);"Bacteroidia"(59);"Bacteroidales"(59);unclassified(59);unclassified(59);	Root(100);Bacteria(100);"Proteobacteria"(100);Betaproteobacteria(100);Burkholderiales(100);unclassified(97);unclassified(97);	"Bacteroidia"(59);"Bacteroidales"(59);	Betaproteobacteria(100);Burkholderiales(100);
0.05	23	105	Root(100);Bacteria(100);"Actinobacteria"(100);Actinobacteria(100);Actinomycetales(100);Actinomycetaceae(100);Actinomyces(100);	Root(100);Bacteria(100);"Firmicutes"(100);"Clostridia"(100);Clostridiales(100);unclassified(100);unclassified(100);	Actinomycetaceae(100);Actinomyces(100);	"Clostridia"(100);Clostridiales(100);
-0.05	113	32	Root(100);Bacteria(100);"Bacteroidetes"(100);Flavobacteria(100);"Flavobacteriales"(100);Flavobacteriaceae(100);unclassified(100);	Root(100);Bacteria(100);"Actinobacteria"(100);Actinobacteria(100);Actinomycetales(100);Corynebacteriaceae(100);Corynebacterium(100);	"Flavobacteriales"(100);Flavobacteriaceae(100);	Corynebacteriaceae(100);Corynebacterium(100);
0.05	29	7	Root(100);Bacteria(100);"Firmicutes"(100);"Clostridia"(100);Clostridiales(100);Veillonellaceae(100);Selenomonas(95);	Root(100);Bacteria(100);"Bacteroidetes"(100);"Bacteroidia"(100);"Bacteroidales"(100);"Porphyromonadaceae"(100);Porphyromonas(100);	Veillonellaceae(100);Selenomonas(95);	"Porphyromonadaceae"(100);Porphyromonas(100);
0.05	7	9	Root(100);Bacteria(100);"Bacteroidetes"(100);"Bacteroidia"(100);"Bacteroidales"(100);"Porphyromonadaceae"(100);Porphyromonas(100);	Root(100);Bacteria(100);"Fusobacteria"(100);"Fusobacteria"(100);"Fusobacteriales"(100);"Fusobacteriaceae"(100);Fusobacterium(100);	"Porphyromonadaceae"(100);Porphyromonas(100);	"Fusobacteriaceae"(100);Fusobacterium(100);
-0.05	25	11	Root(100);Bacteria(100);"Bacteroidetes"(97);"Bacteroidia"(59);"Bacteroidales"(59);unclassified(59);unclassified(59);	Root(100);Bacteria(100);"Firmicutes"(100);"Bacilli"(100);Bacillales(100);"Staphylococcaceae"(100);Gemella(100);	"Bacteroidia"(59);"Bacteroidales"(59);	"Staphylococcaceae"(100);Gemella(100);
-0.05	178	8	Root(100);Bacteria(100);"Firmicutes"(100);"Clostridia"(100);Clostridiales(100);unclassified(100);unclassified(100);	Root(100);Bacteria(100);"Proteobacteria"(100);Betaproteobacteria(100);Neisseriales(100);Neisseriaceae(100);Neisseria(95);	"Clostridia"(100);Clostridiales(100);	Neisseriaceae(100);Neisseria(95);
0.05	14	16	Root(100);Bacteria(100);"Actinobacteria"(100);Actinobacteria(100);Actinomycetales(100);Actinomycetaceae(100);Actinomyces(100);	Root(100);Bacteria(100);"Proteobacteria"(100);Gammaproteobacteria(100);Pasteurellales(100);Pasteurellaceae(100);unclassified(100);	Actinomycetaceae(100);Actinomyces(100);	Pasteurellales(100);Pasteurellaceae(100);
0.05	97	99	Root(100);Bacteria(100);unclassified(100);unclassified(100);unclassified(100);unclassified(100);unclassified(100);	Root(100);Bacteria(100);"Proteobacteria"(100);Betaproteobacteria(100);Neisseriales(100);Neisseriaceae(100);unclassified(79);	Root(100);Bacteria(100);	Neisseriales(100);Neisseriaceae(100);
-0.05	99	129	Root(100);Bacteria(100);"Proteobacteria"(100);Betaproteobacteria(100);Neisseriales(100);Neisseriaceae(100);unclassified(79);	Root(100);Bacteria(100);"Bacteroidetes"(100);"Bacteroidia"(100);"Bacteroidales"(100);"Prevotellaceae"(100);Prevotella(100);	Neisseriales(100);Neisseriaceae(100);	"Prevotellaceae"(100);Prevotella(100);
-0.05	112	36	Root(100);Bacteria(100);"Firmicutes"(100);"Clostridia"(100);Clostridiales(100);"Peptostreptococcaceae"(100);Peptostreptococcus(100);	Root(100);Bacteria(100);"Bacteroidetes"(100);Flavobacteria(100);"Flavobacteriales"(100);Flavobacteriaceae(100);Capnocytophaga(100);	"Peptostreptococcaceae"(100);Peptostreptococcus(100);	Flavobacteriaceae(100);Capnocytophaga(100);
-0.05	125	52	Root(100);Bacteria(100);"Bacteroidetes"(100);"Bacteroidia"(100);"Bacteroidales"(100);unclassified(100);unclassified(100);	Root(100);Bacteria(100);"Bacteroidetes"(100);"Bacteroidia"(100);"Bacteroidales"(100);"Prevotellaceae"(100);Prevotella(100);	"Bacteroidia"(100);"Bacteroidales"(100);	"Prevotellaceae"(100);Prevotella(100);
0.05	82	48	Root(100);Bacteria(100);"Bacteroidetes"(100);"Bacteroidia"(100);"Bacteroidales"(100);"Prevotellaceae"(100);Prevotella(100);	Root(100);Bacteria(100);"Firmicutes"(100);"Clostridia"(100);Clostridiales(100);Incertae_Sedis_XI(100);Parvimonas(100);	"Prevotellaceae"(100);Prevotella(100);	Incertae_Sedis_XI(100);Parvimonas(100);
0.05	21	67	Root(100);Bacteria(100);"Proteobacteria"(100);Betaproteobacteria(100);Neisseriales(100);Neisseriaceae(100);Neisseria(69);	Root(100);Bacteria(100);"Bacteroidetes"(100);"Bacteroidia"(100);"Bacteroidales"(100);"Prevotellaceae"(100);Prevotella(100);	Neisseriaceae(100);Neisseria(69);	"Prevotellaceae"(100);Prevotella(100);
-0.05	188	67	Root(100);Bacteria(100);"Actinobacteria"(100);Actinobacteria(100);Actinomycetales(100);Corynebacteriaceae(100);Corynebacterium(100);	Root(100);Bacteria(100);"Bacteroidetes"(100);"Bacteroidia"(100);"Bacteroidales"(100);"Prevotellaceae"(100);Prevotella(100);	Corynebacteriaceae(100);Corynebacterium(100);	"Prevotellaceae"(100);Prevotella(100);
0.05	20	76	Root(100);Bacteria(100);"Fusobacteria"(100);"Fusobacteria"(100);"Fusobacteriales"(100);"Leptotrichiaceae"(100);Leptotrichia(100);	Root(100);Bacteria(100);"Firmicutes"(100);"Bacilli"(100);"Lactobacillales"(100);"Aerococcaceae"(100);unclassified(99);	"Leptotrichiaceae"(100);Leptotrichia(100);	"Lactobacillales"(100);"Aerococcaceae"(100);
-0.05	24	56	Root(100);Bacteria(100);"Bacteroidetes"(100);Flavobacteria(100);"Flavobacteriales"(100);Flavobacteriaceae(100);Capnocytophaga(100);	Root(100);Bacteria(100);"Fusobacteria"(100);"Fusobacteria"(100);"Fusobacteriales"(100);"Leptotrichiaceae"(100);Leptotrichia(100);	Flavobacteriaceae(100);Capnocytophaga(100);	"Leptotrichiaceae"(100);Leptotrichia(100);
0.05	99	16	Root(100);Bacteria(100);"Proteobacteria"(100);Betaproteobacteria(100);Neisseriales(100);Neisseriaceae(100);unclassified(79);	Root(100);Bacteria(100);"Proteobacteria"(100);Gammaproteobacteria(100);Pasteurellales(100);Pasteurellaceae(100);unclassified(100);	Neisseriales(100);Neisseriaceae(100);	Pasteurellales(100);Pasteurellaceae(100);
0.05	51	23	Root(100);Bacteria(100);"Actinobacteria"(100);Actinobacteria(100);Coriobacteriales(100);Coriobacteriaceae(100);Atopobium(100);	Root(100);Bacteria(100);"Actinobacteria"(100);Actinobacteria(100);Actinomycetales(100);Actinomycetaceae(100);Actinomyces(100);	Coriobacteriaceae(100);Atopobium(100);	Actinomycetaceae(100);Actinomyces(100);
0.05	133	11	Root(100);Bacteria(100);"Actinobacteria"(100);Actinobacteria(100);Actinomycetales(100);Actinomycetaceae(100);Actinomyces(99);	Root(100);Bacteria(100);"Firmicutes"(100);"Bacilli"(100);Bacillales(100);"Staphylococcaceae"(100);Gemella(100);	Actinomycetaceae(100);Actinomyces(99);	"Staphylococcaceae"(100);Gemella(100);
-0.05	133	7	Root(100);Bacteria(100);"Actinobacteria"(100);Actinobacteria(100);Actinomycetales(100);Actinomycetaceae(100);Actinomyces(99);	Root(100);Bacteria(100);"Bacteroidetes"(100);"Bacteroidia"(100);"Bacteroidales"(100);"Porphyromonadaceae"(100);Porphyromonas(100);	Actinomycetaceae(100);Actinomyces(99);	"Porphyromonadaceae"(100);Porphyromonas(100);
-0.05	133	32	Root(100);Bacteria(100);"Actinobacteria"(100);Actinobacteria(100);Actinomycetales(100);Actinomycetaceae(100);Actinomyces(99);	Root(100);Bacteria(100);"Actinobacteria"(100);Actinobacteria(100);Actinomycetales(100);Corynebacteriaceae(100);Corynebacterium(100);	Actinomycetaceae(100);Actinomyces(99);	Corynebacteriaceae(100);Corynebacterium(100);
0.05	82	9	Root(100);Bacteria(100);"Bacteroidetes"(100);"Bacteroidia"(100);"Bacteroidales"(100);"Prevotellaceae"(100);Prevotella(100);	Root(100);Bacteria(100);"Fusobacteria"(100);"Fusobacteria"(100);"Fusobacteriales"(100);"Fusobacteriaceae"(100);Fusobacterium(100);	"Prevotellaceae"(100);Prevotella(100);	"Fusobacteriaceae"(100);Fusobacterium(100);
-0.05	68	99	Root(100);Bacteria(100);"Firmicutes"(100);"Clostridia"(100);Clostridiales(100);"Lachnospiraceae"(100);Catonella(100);	Root(100);Bacteria(100);"Proteobacteria"(100);Betaproteobacteria(100);Neisseriales(100);Neisseriaceae(100);unclassified(79);	"Lachnospiraceae"(100);Catonella(100);	Neisseriales(100);Neisseriaceae(100);
-0.05	13	90	Root(100);Bacteria(100);"Firmicutes"(100);"Bacilli"(100);"Lactobacillales"(100);unclassified(98);unclassified(98);	Root(100);Bacteria(100);"Fusobacteria"(100);"Fusobacteria"(100);"Fusobacteriales"(100);"Leptotrichiaceae"(100);Leptotrichia(100);	"Bacilli"(100);"Lactobacillales"(100);	"Leptotrichiaceae"(100);Leptotrichia(100);
-0.05	23	109	Root(100);Bacteria(100);"Actinobacteria"(100);Actinobacteria(100);Actinomycetales(100);Actinomycetaceae(100);Actinomyces(100);	Root(100);Bacteria(100);"Firmicutes"(93);"Clostridia"(93);Clostridiales(93);unclassified(93);unclassified(93);	Actinomycetaceae(100);Actinomyces(100);	"Clostridia"(93);Clostridiales(93);
0.05	18	11	Root(100);Bacteria(100);"Actinobacteria"(100);Actinobacteria(100);Actinomycetales(100);Micrococcaceae(100);unclassified(97);	Root(100);Bacteria(100);"Firmicutes"(100);"Bacilli"(100);Bacillales(100);"Staphylococcaceae"(100);Gemella(100);	Actinomycetales(100);Micrococcaceae(100);	"Staphylococcaceae"(100);Gemella(100);
-0.05	117	22	Root(100);Bacteria(100);"Firmicutes"(100);"Clostridia"(100);Clostridiales(100);Incertae_Sedis_XIII(100);Mogibacterium(100);	Root(100);Bacteria(100);"Proteobacteria"(100);Betaproteobacteria(100);Burkholderiales(100);unclassified(97);unclassified(97);	Incertae_Sedis_XIII(100);Mogibacterium(100);	Betaproteobacteria(100);Burkholderiales(100);
0.05	50	18	Root(100);Bacteria(100);"Firmicutes"(100);"Clostridia"(100);Clostridiales(100);"Lachnospiraceae"(100);unclassified(100);	Root(100);Bacteria(100);"Actinobacteria"(100);Actinobacteria(100);Actinomycetales(100);Micrococcaceae(100);unclassified(97);	Clostridiales(100);"Lachnospiraceae"(100);	Actinomycetales(100);Micrococcaceae(100);
-0.05	125	129	Root(100);Bacteria(100);"Bacteroidetes"(100);"Bacteroidia"(100);"Bacteroidales"(100);unclassified(100);unclassified(100);	Root(100);Bacteria(100);"Bacteroidetes"(100);"Bacteroidia"(100);"Bacteroidales"(100);"Prevotellaceae"(100);Prevotella(100);	"Bacteroidia"(100);"Bacteroidales"(100);	"Prevotellaceae"(100);Prevotella(100);
-0.05	111	19	Root(100);Bacteria(100);"Proteobacteria"(100);Gammaproteobacteria(100);"Enterobacteriales"(100);Enterobacteriaceae(100);unclassified(87);	Root(100);Bacteria(100);"Proteobacteria"(100);Gammaproteobacteria(100);Pasteurellales(100);Pasteurellaceae(100);unclassified(100);	"Enterobacteriales"(100);Enterobacteriaceae(100);	Pasteurellales(100);Pasteurellaceae(100);
-0.05	195	23	Root(100);Bacteria(100);"Bacteroidetes"(100);"Bacteroidia"(100);"Bacteroidales"(100);"Prevotellaceae"(100);unclassified(100);	Root(100);Bacteria(100);"Actinobacteria"(100);Actinobacteria(100);Actinomycetales(100);Actinomycetaceae(100);Actinomyces(100);	"Bacteroidales"(100);"Prevotellaceae"(100);	Actinomycetaceae(100);Actinomyces(100);
0.05	20	90	Root(100);Bacteria(100);"Fusobacteria"(100);"Fusobacteria"(100);"Fusobacteriales"(100);"Leptotrichiaceae"(100);Leptotrichia(100);	Root(100);Bacteria(100);"Fusobacteria"(100);"Fusobacteria"(100);"Fusobacteriales"(100);"Leptotrichiaceae"(100);Leptotrichia(100);	"Leptotrichiaceae"(100);Leptotrichia(100);	"Leptotrichiaceae"(100);Leptotrichia(100);
-0.05	99	67	Root(100);Bacteria(100);"Proteobacteria"(100);Betaproteobacteria(100);Neisseriales(100);Neisseriaceae(100);unclassified(79);	Root(100);Bacteria(100);"Bacteroidetes"(100);"Bacteroidia"(100);"Bacteroidales"(100);"Prevotellaceae"(100);Prevotella(100);	Neisseriales(100);Neisseriaceae(100);	"Prevotellaceae"(100);Prevotella(100);
-0.05	195	50	Root(100);Bacteria(100);"Bacteroidetes"(100);"Bacteroidia"(100);"Bacteroidales"(100);"Prevotellaceae"(100);unclassified(100);	Root(100);Bacteria(100);"Firmicutes"(100);"Clostridia"(100);Clostridiales(100);"Lachnospiraceae"(100);unclassified(100);	"Bacteroidales"(100);"Prevotellaceae"(100);	Clostridiales(100);"Lachnospiraceae"(100);
0.05	162	10	Root(100);Bacteria(100);"Proteobacteria"(100);Gammaproteobacteria(100);Pseudomonadales(100);Moraxellaceae(100);Enhydrobacter(100);	Root(100);Bacteria(100);"Bacteroidetes"(100);"Bacteroidia"(100);"Bacteroidales"(100);"Prevotellaceae"(100);Prevotella(100);	Moraxellaceae(100);Enhydrobacter(100);	"Prevotellaceae"(100);Prevotella(100);
0.05	75	33	Root(100);Bacteria(100);"Bacteroidetes"(100);"Bacteroidia"(100);"Bacteroidales"(100);"Prevotellaceae"(100);Prevotella(100);	Root(100);Bacteria(100);"Firmicutes"(100);"Clostridia"(100);Clostridiales(100);"Lachnospiraceae"(100);Oribacterium(85);	"Prevotellaceae"(100);Prevotella(100);	"Lachnospiraceae"(100);Oribacterium(85);
0.05	188	19	Root(100);Bacteria(100);"Actinobacteria"(100);Actinobacteria(100);Actinomycetales(100);Corynebacteriaceae(100);Corynebacterium(100);	Root(100);Bacteria(100);"Proteobacteria"(100);Gammaproteobacteria(100);Pasteurellales(100);Pasteurellaceae(100);unclassified(100);	Corynebacteriaceae(100);Corynebacterium(100);	Pasteurellales(100);Pasteurellaceae(100);
0.05	6	75	Root(100);Bacteria(100);"Firmicutes"(100);"Bacilli"(100);"Lactobacillales"(100);Streptococcaceae(100);Streptococcus(100);	Root(100);Bacteria(100);"Bacteroidetes"(100);"Bacteroidia"(100);"Bacteroidales"(100);"Prevotellaceae"(100);Prevotella(100);	Streptococcaceae(100);Streptococcus(100);	"Prevotellaceae"(100);Prevotella(100);
-0.05	51	18	Root(100);Bacteria(100);"Actinobacteria"(100);Actinobacteria(100);Coriobacteriales(100);Coriobacteriaceae(100);Atopobium(100);	Root(100);Bacteria(100);"Actinobacteria"(100);Actinobacteria(100);Actinomycetales(100);Micrococcaceae(100);unclassified(97);	Coriobacteriaceae(100);Atopobium(100);	Actinomycetales(100);Micrococcaceae(100);
0.05	21	36	Root(100);Bacteria(100);"Proteobacteria"(100);Betaproteobacteria(100);Neisseriales(100);Neisseriaceae(100);Neisseria(69);	Root(100);Bacteria(100);"Bacteroidetes"(100);Flavobacteria(100);"Flavobacteriales"(100);Flavobacteriaceae(100);Capnocytophaga(100);	Neisseriaceae(100);Neisseria(69);	Flavobacteriaceae(100);Capnocytophaga(100);
0.05	111	32	Root(100);Bacteria(100);"Proteobacteria"(100);Gammaproteobacteria(100);"Enterobacteriales"(100);Enterobacteriaceae(100);unclassified(87);	Root(100);Bacteria(100);"Actinobacteria"(100);Actinobacteria(100);Actinomycetales(100);Corynebacteriaceae(100);Corynebacterium(100);	"Enterobacteriales"(100);Enterobacteriaceae(100);	Corynebacteriaceae(100);Corynebacterium(100);
-0.05	133	21	Root(100);Bacteria(100);"Actinobacteria"(100);Actinobacteria(100);Actinomycetales(100);Actinomycetaceae(100);Actinomyces(99);	Root(100);Bacteria(100);"Proteobacteria"(100);Betaproteobacteria(100);Neisseriales(100);Neisseriaceae(100);Neisseria(69);	Actinomycetaceae(100);Actinomyces(99);	Neisseriaceae(100);Neisseria(69);
-0.05	10	22	Root(100);Bacteria(100);"Bacteroidetes"(100);"Bacteroidia"(100);"Bacteroidales"(100);"Prevotellaceae"(100);Prevotella(100);	Root(100);Bacteria(100);"Proteobacteria"(100);Betaproteobacteria(100);Burkholderiales(100);unclassified(97);unclassified(97);	"Prevotellaceae"(100);Prevotella(100);	Betaproteobacteria(100);Burkholderiales(100);
-0.05	97	39	Root(100);Bacteria(100);unclassified(100);unclassified(100);unclassified(100);unclassified(100);unclassified(100);	Root(100);Bacteria(100);"Bacteroidetes"(100);"Bacteroidia"(100);"Bacteroidales"(100);"Prevotellaceae"(100);Prevotella(100);	Root(100);Bacteria(100);	"Prevotellaceae"(100);Prevotella(100);
-0.05	68	36	Root(100);Bacteria(100);"Firmicutes"(100);"Clostridia"(100);Clostridiales(100);"Lachnospiraceae"(100);Catonella(100);	Root(100);Bacteria(100);"Bacteroidetes"(100);Flavobacteria(100);"Flavobacteriales"(100);Flavobacteriaceae(100);Capnocytophaga(100);	"Lachnospiraceae"(100);Catonella(100);	Flavobacteriaceae(100);Capnocytophaga(100);
0.05	178	37	Root(100);Bacteria(100);"Firmicutes"(100);"Clostridia"(100);Clostridiales(100);unclassified(100);unclassified(100);	Root(100);Bacteria(100);"Firmicutes"(100);"Clostridia"(100);Clostridiales(100);"Lachnospiraceae"(100);unclassified(100);	"Clostridia"(100);Clostridiales(100);	Clostridiales(100);"Lachnospiraceae"(100);
0.05	37	36	Root(100);Bacteria(100);"Firmicutes"(100);"Clostridia"(100);Clostridiales(100);"Lachnospiraceae"(100);unclassified(100);	Root(100);Bacteria(100);"Bacteroidetes"(100);Flavobacteria(100);"Flavobacteriales"(100);Flavobacteriaceae(100);Capnocytophaga(100);	Clostridiales(100);"Lachnospiraceae"(100);	Flavobacteriaceae(100);Capnocytophaga(100);
-0.05	113	6	Root(100);Bacteria(100);"Bacteroidetes"(100);Flavobacteria(100);"Flavobacteriales"(100);Flavobacteriaceae(100);unclassified(100);	Root(100);Bacteria(100);"Firmicutes"(100);"Bacilli"(100);"Lactobacillales"(100);Streptococcaceae(100);Streptococcus(100);	"Flavobacteriales"(100);Flavobacteriaceae(100);	Streptococcaceae(100);Streptococcus(100);
-0.05	27	129	Root(100);Bacteria(100);"Bacteroidetes"(100);"Bacteroidia"(100);"Bacteroidales"(100);Bacteroidaceae(100);Bacteroides(100);	Root(100);Bacteria(100);"Bacteroidetes"(100);"Bacteroidia"(100);"Bacteroidales"(100);"Prevotellaceae"(100);Prevotella(100);	Bacteroidaceae(100);Bacteroides(100);	"Prevotellaceae"(100);Prevotella(100);
-0.05	24	13	Root(100);Bacteria(100);"Bacteroidetes"(100);Flavobacteria(100);"Flavobacteriales"(100);Flavobacteriaceae(100);Capnocytophaga(100);	Root(100);Bacteria(100);"Firmicutes"(100);"Bacilli"(100);"Lactobacillales"(100);unclassified(98);unclassified(98);	Flavobacteriaceae(100);Capnocytophaga(100);	"Bacilli"(100);"Lactobacillales"(100);
-0.05	2	188	Root(100);Bacteria(100);"Firmicutes"(100);"Bacilli"(100);"Lactobacillales"(100);Streptococcaceae(100);Streptococcus(100);	Root(100);Bacteria(100);"Actinobacteria"(100);Actinobacteria(100);Actinomycetales(100);Corynebacteriaceae(100);Corynebacterium(100);	Streptococcaceae(100);Streptococcus(100);	Corynebacteriaceae(100);Corynebacterium(100);
-0.05	18	162	Root(100);Bacteria(100);"Actinobacteria"(100);Actinobacteria(100);Actinomycetales(100);Micrococcaceae(100);unclassified(97);	Root(100);Bacteria(100);"Proteobacteria"(100);Gammaproteobacteria(100);Pseudomonadales(100);Moraxellaceae(100);Enhydrobacter(100);	Actinomycetales(100);Micrococcaceae(100);	Moraxellaceae(100);Enhydrobacter(100);
0.05	2	38	Root(100);Bacteria(100);"Firmicutes"(100);"Bacilli"(100);"Lactobacillales"(100);Streptococcaceae(100);Streptococcus(100);	Root(100);Bacteria(100);"Bacteroidetes"(100);"Bacteroidia"(100);"Bacteroidales"(100);"Porphyromonadaceae"(100);Parabacteroides(69);	Streptococcaceae(100);Streptococcus(100);	"Porphyromonadaceae"(100);Parabacteroides(69);
-0.05	105	74	Root(100);Bacteria(100);"Firmicutes"(100);"Clostridia"(100);Clostridiales(100);unclassified(100);unclassified(100);	Root(100);Bacteria(100);"Bacteroidetes"(100);"Bacteroidia"(100);"Bacteroidales"(100);"Prevotellaceae"(100);Prevotella(100);	"Clostridia"(100);Clostridiales(100);	"Prevotellaceae"(100);Prevotella(100);
0.05	125	37	Root(100);Bacteria(100);"Bacteroidetes"(100);"Bacteroidia"(100);"Bacteroidales"(100);unclassified(100);unclassified(100);	Root(100);Bacteria(100);"Firmicutes"(100);"Clostridia"(100);Clostridiales(100);"Lachnospiraceae"(100);unclassified(100);	"Bacteroidia"(100);"Bacteroidales"(100);	Clostridiales(100);"Lachnospiraceae"(100);
0.05	25	15	Root(100);Bacteria(100);"Bacteroidetes"(97);"Bacteroidia"(59);"Bacteroidales"(59);unclassified(59);unclassified(59);	Root(100);Bacteria(100);"Actinobacteria"(100);Actinobacteria(100);Actinomycetales(100);Corynebacteriaceae(93);Corynebacterium(93);	"Bacteroidia"(59);"Bacteroidales"(59);	Corynebacteriaceae(93);Corynebacterium(93);
-0.05	23	15	Root(100);Bacteria(100);"Actinobacteria"(100);Actinobacteria(100);Actinomycetales(100);Actinomycetaceae(100);Actinomyces(100);	Root(100);Bacteria(100);"Actinobacteria"(100);Actinobacteria(100);Actinomycetales(100);Corynebacteriaceae(93);Corynebacterium(93);	Actinomycetaceae(100);Actinomyces(100);	Corynebacteriaceae(93);Corynebacterium(93);
-0.05	178	125	Root(100);Bacteria(100);"Firmicutes"(100);"Clostridia"(100);Clostridiales(100);unclassified(100);unclassified(100);	Root(100);Bacteria(100);"Bacteroidetes"(100);"Bacteroidia"(100);"Bacteroidales"(100);unclassified(100);unclassified(100);	"Clostridia"(100);Clostridiales(100);	"Bacteroidia"(100);"Bacteroidales"(100);
0.05	71	22	Root(100);Bacteria(100);"Firmicutes"(100);"Clostridia"(100);Clostridiales(100);"Lachnospiraceae"(100);unclassified(100);	Root(100);Bacteria(100);"Proteobacteria"(100);Betaproteobacteria(100);Burkholderiales(100);unclassified(97);unclassified(97);	Clostridiales(100);"Lachnospiraceae"(100);	Betaproteobacteria(100);Burkholderiales(100);
-0.05	26	35	Root(100);Bacteria(100);"Bacteroidetes"(100);"Bacteroidia"(100);"Bacteroidales"(100);"Prevotellaceae"(100);Prevotella(100);	Root(100);Bacteria(100);"Fusobacteria"(100);"Fusobacteria"(100);"Fusobacteriales"(100);"Leptotrichiaceae"(100);Leptotrichia(100);	"Prevotellaceae"(100);Prevotella(100);	"Leptotrichiaceae"(100);Leptotrichia(100);
-0.05	39	54	Root(100);Bacteria(100);"Bacteroidetes"(100);"Bacteroidia"(100);"Bacteroidales"(100);"Prevotellaceae"(100);Prevotella(100);	Root(100);Bacteria(100);unclassified(100);unclassified(100);unclassified(100);unclassified(100);unclassified(100);	"Prevotellaceae"(100);Prevotella(100);	Root(100);Bacteria(100);
-0.05	117	75	Root(100);Bacteria(100);"Firmicutes"(100);"Clostridia"(100);Clostridiales(100);Incertae_Sedis_XIII(100);Mogibacterium(100);	Root(100);Bacteria(100);"Bacteroidetes"(100);"Bacteroidia"(100);"Bacteroidales"(100);"Prevotellaceae"(100);Prevotella(100);	Incertae_Sedis_XIII(100);Mogibacterium(100);	"Prevotellaceae"(100);Prevotella(100);
-0.05	129	17	Root(100);Bacteria(100);"Bacteroidetes"(100);"Bacteroidia"(100);"Bacteroidales"(100);"Prevotellaceae"(100);Prevotella(100);	Root(100);Bacteria(100);"Bacteroidetes"(100);"Bacteroidia"(100);"Bacteroidales"(100);Bacteroidaceae(100);Bacteroides(100);	"Prevotellaceae"(100);Prevotella(100);	Bacteroidaceae(100);Bacteroides(100);
0.05	71	17	Root(100);Bacteria(100);"Firmicutes"(100);"Clostridia"(100);Clostridiales(100);"Lachnospiraceae"(100);unclassified(100);	Root(100);Bacteria(100);"Bacteroidetes"(100);"Bacteroidia"(100);"Bacteroidales"(100);Bacteroidaceae(100);Bacteroides(100);	Clostridiales(100);"Lachnospiraceae"(100);	Bacteroidaceae(100);Bacteroides(100);
0.05	162	22	Root(100);Bacteria(100);"Proteobacteria"(100);Gammaproteobacteria(100);Pseudomonadales(100);Moraxellaceae(100);Enhydrobacter(100);	Root(100);Bacteria(100);"Proteobacteria"(100);Betaproteobacteria(100);Burkholderiales(100);unclassified(97);unclassified(97);	Moraxellaceae(100);Enhydrobacter(100);	Betaproteobacteria(100);Burkholderiales(100);
0.05	71	37	Root(100);Bacteria(100);"Firmicutes"(100);"Clostridia"(100);Clostridiales(100);"Lachnospiraceae"(100);unclassified(100);	Root(100);Bacteria(100);"Firmicutes"(100);"Clostridia"(100);Clostridiales(100);"Lachnospiraceae"(100);unclassified(100);	Clostridiales(100);"Lachnospiraceae"(100);	Clostridiales(100);"Lachnospiraceae"(100);
-0.05	68	10	Root(100);Bacteria(100);"Firmicutes"(100);"Clostridia"(100);Clostridiales(100);"Lachnospiraceae"(100);Catonella(100);	Root(100);Bacteria(100);"Bacteroidetes"(100);"Bacteroidia"(100);"Bacteroidales"(100);"Prevotellaceae"(100);Prevotella(100);	"Lachnospiraceae"(100);Catonella(100);	"Prevotellaceae"(100);Prevotella(100);
0.05	2	54	Root(100);Bacteria(100);"Firmicutes"(100);"Bacilli"(100);"Lactobacillales"(100);Streptococcaceae(100);Streptococcus(100);	Root(100);Bacteria(100);unclassified(100);unclassified(100);unclassified(100);unclassified(100);unclassified(100);	Streptococcaceae(100);Streptococcus(100);	Root(100);Bacteria(100);
-0.05	18	97	Root(100);Bacteria(100);"Actinobacteria"(100);Actinobacteria(100);Actinomycetales(100);Micrococcaceae(100);unclassified(97);	Root(100);Bacteria(100);unclassified(100);unclassified(100);unclassified(100);unclassified(100);unclassified(100);	Actinomycetales(100);Micrococcaceae(100);	Root(100);Bacteria(100);
0.05	99	125	Root(100);Bacteria(100);"Proteobacteria"(100);Betaproteobacteria(100);Neisseriales(100);Neisseriaceae(100);unclassified(79);	Root(100);Bacteria(100);"Bacteroidetes"(100);"Bacteroidia"(100);"Bacteroidales"(100);unclassified(100);unclassified(100);	Neisseriales(100);Neisseriaceae(100);	"Bacteroidia"(100);"Bacteroidales"(100);
-0.05	117	38	Root(100);Bacteria(100);"Firmicutes"(100);"Clostridia"(100);Clostridiales(100);Incertae_Sedis_XIII(100);Mogibacterium(100);	Root(100);Bacteria(100);"Bacteroidetes"(100);"Bacteroidia"(100);"Bacteroidales"(100);"Porphyromonadaceae"(100);Parabacteroides(69);	Incertae_Sedis_XIII(100);Mogibacterium(100);	"Porphyromonadaceae"(100);Parabacteroides(69);
-0.05	50	28	Root(100);Bacteria(100);"Firmicutes"(100);"Clostridia"(100);Clostridiales(100);"Lachnospiraceae"(100);unclassified(100);	Root(100);Bacteria(100);"Proteobacteria"(100);Epsilonproteobacteria(100);Campylobacterales(100);Campylobacteraceae(100);Campylobacter(100);	Clostridiales(100);"Lachnospiraceae"(100);	Campylobacteraceae(100);Campylobacter(100);
-0.05	28	90	Root(100);Bacteria(100);"Proteobacteria"(100);Epsilonproteobacteria(100);Campylobacterales(100);Campylobacteraceae(100);Campylobacter(100);	Root(100);Bacteria(100);"Fusobacteria"(100);"Fusobacteria"(100);"Fusobacteriales"(100);"Leptotrichiaceae"(100);Leptotrichia(100);	Campylobacteraceae(100);Campylobacter(100);	"Leptotrichiaceae"(100);Leptotrichia(100);
0.05	20	21	Root(100);Bacteria(100);"Fusobacteria"(100);"Fusobacteria"(100);"Fusobacteriales"(100);"Leptotrichiaceae"(100);Leptotrichia(100);	Root(100);Bacteria(100);"Proteobacteria"(100);Betaproteobacteria(100);Neisseriales(100);Neisseriaceae(100);Neisseria(69);	"Leptotrichiaceae"(100);Leptotrichia(100);	Neisseriaceae(100);Neisseria(69);
0.05	75	129	Root(100);Bacteria(100);"Bacteroidetes"(100);"Bacteroidia"(100);"Bacteroidales"(100);"Prevotellaceae"(100);Prevotella(100);	Root(100);Bacteria(100);"Bacteroidetes"(100);"Bacteroidia"(100);"Bacteroidales"(100);"Prevotellaceae"(100);Prevotella(100);	"Prevotellaceae"(100);Prevotella(100);	"Prevotellaceae"(100);Prevotella(100);
0.05	61	24	Root(100);Bacteria(100);"Actinobacteria"(100);Actinobacteria(100);Actinomycetales(100);Actinomycetaceae(100);Actinomyces(100);	Root(100);Bacteria(100);"Bacteroidetes"(100);Flavobacteria(100);"Flavobacteriales"(100);Flavobacteriaceae(100);Capnocytophaga(100);	Actinomycetaceae(100);Actinomyces(100);	Flavobacteriaceae(100);Capnocytophaga(100);
0.05	188	14	Root(100);Bacteria(100);"Actinobacteria"(100);Actinobacteria(100);Actinomycetales(100);Corynebacteriaceae(100);Corynebacterium(100);	Root(100);Bacteria(100);"Actinobacteria"(100);Actinobacteria(100);Actinomycetales(100);Actinomycetaceae(100);Actinomyces(100);	Corynebacteriaceae(100);Corynebacterium(100);	Actinomycetaceae(100);Actinomyces(100);
0.05	39	37	Root(100);Bacteria(100);"Bacteroidetes"(100);"Bacteroidia"(100);"Bacteroidales"(100);"Prevotellaceae"(100);Prevotella(100);	Root(100);Bacteria(100);"Firmicutes"(100);"Clostridia"(100);Clostridiales(100);"Lachnospiraceae"(100);unclassified(100);	"Prevotellaceae"(100);Prevotella(100);	Clostridiales(100);"Lachnospiraceae"(100);
-0.05	27	75	Root(100);Bacteria(100);"Bacteroidetes"(100);"Bacteroidia"(100);"Bacteroidales"(100);Bacteroidaceae(100);Bacteroides(100);	Root(100);Bacteria(100);"Bacteroidetes"(100);"Bacteroidia"(100);"Bacteroidales"(100);"Prevotellaceae"(100);Prevotella(100);	Bacteroidaceae(100);Bacteroides(100);	"Prevotellaceae"(100);Prevotella(100);
0.05	6	90	Root(100);Bacteria(100);"Firmicutes"(100);"Bacilli"(100);"Lactobacillales"(100);Streptococcaceae(100);Streptococcus(100);	Root(100);Bacteria(100);"Fusobacteria"(100);"Fusobacteria"(100);"Fusobacteriales"(100);"Leptotrichiaceae"(100);Leptotrichia(100);	Streptococcaceae(100);Streptococcus(100);	"Leptotrichiaceae"(100);Leptotrichia(100);
-0.05	17	74	Root(100);Bacteria(100);"Bacteroidetes"(100);"Bacteroidia"(100);"Bacteroidales"(100);Bacteroidaceae(100);Bacteroides(100);	Root(100);Bacteria(100);"Bacteroidetes"(100);"Bacteroidia"(100);"Bacteroidales"(100);"Prevotellaceae"(100);Prevotella(100);	Bacteroidaceae(100);Bacteroides(100);	"Prevotellaceae"(100);Prevotella(100);
-0.05	22	74	Root(100);Bacteria(100);"Proteobacteria"(100);Betaproteobacteria(100);Burkholderiales(100);unclassified(97);unclassified(97);	Root(100);Bacteria(100);"Bacteroidetes"(100);"Bacteroidia"(100);"Bacteroidales"(100);"Prevotellaceae"(100);Prevotella(100);	Betaproteobacteria(100);Burkholderiales(100);	"Prevotellaceae"(100);Prevotella(100);
-0.05	14	19	Root(100);Bacteria(100);"Actinobacteria"(100);Actinobacteria(100);Actinomycetales(100);Actinomycetaceae(100);Actinomyces(100);	Root(100);Bacteria(100);"Proteobacteria"(100);Gammaproteobacteria(100);Pasteurellales(100);Pasteurellaceae(100);unclassified(100);	Actinomycetaceae(100);Actinomyces(100);	Pasteurellales(100);Pasteurellaceae(100);
0.05	195	162	Root(100);Bacteria(100);"Bacteroidetes"(100);"Bacteroidia"(100);"Bacteroidales"(100);"Prevotellaceae"(100);unclassified(100);	Root(100);Bacteria(100);"Proteobacteria"(100);Gammaproteobacteria(100);Pseudomonadales(100);Moraxellaceae(100);Enhydrobacter(100);	"Bacteroidales"(100);"Prevotellaceae"(100);	Moraxellaceae(100);Enhydrobacter(100);
0.05	82	23	Root(100);Bacteria(100);"Bacteroidetes"(100);"Bacteroidia"(100);"Bacteroidales"(100);"Prevotellaceae"(100);Prevotella(100);	Root(100);Bacteria(100);"Actinobacteria"(100);Actinobacteria(100);Actinomycetales(100);Actinomycetaceae(100);Actinomyces(100);	"Prevotellaceae"(100);Prevotella(100);	Actinomycetaceae(100);Actinomyces(100);
-0.05	133	76	Root(100);Bacteria(100);"Actinobacteria"(100);Actinobacteria(100);Actinomycetales(100);Actinomycetaceae(100);Actinomyces(99);	Root(100);Bacteria(100);"Firmicutes"(100);"Bacilli"(100);"Lactobacillales"(100);"Aerococcaceae"(100);unclassified(99);	Actinomycetaceae(100);Actinomyces(99);	"Lactobacillales"(100);"Aerococcaceae"(100);
-0.05	111	188	Root(100);Bacteria(100);"Proteobacteria"(100);Gammaproteobacteria(100);"Enterobacteriales"(100);Enterobacteriaceae(100);unclassified(87);	Root(100);Bacteria(100);"Actinobacteria"(100);Actinobacteria(100);Actinomycetales(100);Corynebacteriaceae(100);Corynebacterium(100);	"Enterobacteriales"(100);Enterobacteriaceae(100);	Corynebacteriaceae(100);Corynebacterium(100);
-0.04	29	109	Root(100);Bacteria(100);"Firmicutes"(100);"Clostridia"(100);Clostridiales(100);Veillonellaceae(100);Selenomonas(95);	Root(100);Bacteria(100);"Firmicutes"(93);"Clostridia"(93);Clostridiales(93);unclassified(93);unclassified(93);	Veillonellaceae(100);Selenomonas(95);	"Clostridia"(93);Clostridiales(93);
0.04	24	124	Root(100);Bacteria(100);"Bacteroidetes"(100);Flavobacteria(100);"Flavobacteriales"(100);Flavobacteriaceae(100);Capnocytophaga(100);	Root(100);Bacteria(100);"Bacteroidetes"(100);"Bacteroidia"(100);"Bacteroidales"(100);"Prevotellaceae"(100);Prevotella(100);	Flavobacteriaceae(100);Capnocytophaga(100);	"Prevotellaceae"(100);Prevotella(100);
-0.04	111	13	Root(100);Bacteria(100);"Proteobacteria"(100);Gammaproteobacteria(100);"Enterobacteriales"(100);Enterobacteriaceae(100);unclassified(87);	Root(100);Bacteria(100);"Firmicutes"(100);"Bacilli"(100);"Lactobacillales"(100);unclassified(98);unclassified(98);	"Enterobacteriales"(100);Enterobacteriaceae(100);	"Bacilli"(100);"Lactobacillales"(100);
0.04	25	109	Root(100);Bacteria(100);"Bacteroidetes"(97);"Bacteroidia"(59);"Bacteroidales"(59);unclassified(59);unclassified(59);	Root(100);Bacteria(100);"Firmicutes"(93);"Clostridia"(93);Clostridiales(93);unclassified(93);unclassified(93);	"Bacteroidia"(59);"Bacteroidales"(59);	"Clostridia"(93);Clostridiales(93);
0.04	178	25	Root(100);Bacteria(100);"Firmicutes"(100);"Clostridia"(100);Clostridiales(100);unclassified(100);unclassified(100);	Root(100);Bacteria(100);"Bacteroidetes"(97);"Bacteroidia"(59);"Bacteroidales"(59);unclassified(59);unclassified(59);	"Clostridia"(100);Clostridiales(100);	"Bacteroidia"(59);"Bacteroidales"(59);
0.04	10	14	Root(100);Bacteria(100);"Bacteroidetes"(100);"Bacteroidia"(100);"Bacteroidales"(100);"Prevotellaceae"(100);Prevotella(100);	Root(100);Bacteria(100);"Actinobacteria"(100);Actinobacteria(100);Actinomycetales(100);Actinomycetaceae(100);Actinomyces(100);	"Prevotellaceae"(100);Prevotella(100);	Actinomycetaceae(100);Actinomyces(100);
0.04	61	68	Root(100);Bacteria(100);"Actinobacteria"(100);Actinobacteria(100);Actinomycetales(100);Actinomycetaceae(100);Actinomyces(100);	Root(100);Bacteria(100);"Firmicutes"(100);"Clostridia"(100);Clostridiales(100);"Lachnospiraceae"(100);Catonella(100);	Actinomycetaceae(100);Actinomyces(100);	"Lachnospiraceae"(100);Catonella(100);
0.04	28	97	Root(100);Bacteria(100);"Proteobacteria"(100);Epsilonproteobacteria(100);Campylobacterales(100);Campylobacteraceae(100);Campylobacter(100);	Root(100);Bacteria(100);unclassified(100);unclassified(100);unclassified(100);unclassified(100);unclassified(100);	Campylobacteraceae(100);Campylobacter(100);	Root(100);Bacteria(100);
0.04	24	97	Root(100);Bacteria(100);"Bacteroidetes"(100);Flavobacteria(100);"Flavobacteriales"(100);Flavobacteriaceae(100);Capnocytophaga(100);	Root(100);Bacteria(100);unclassified(100);unclassified(100);unclassified(100);unclassified(100);unclassified(100);	Flavobacteriaceae(100);Capnocytophaga(100);	Root(100);Bacteria(100);
0.04	111	105	Root(100);Bacteria(100);"Proteobacteria"(100);Gammaproteobacteria(100);"Enterobacteriales"(100);Enterobacteriaceae(100);unclassified(87);	Root(100);Bacteria(100);"Firmicutes"(100);"Clostridia"(100);Clostridiales(100);unclassified(100);unclassified(100);	"Enterobacteriales"(100);Enterobacteriaceae(100);	"Clostridia"(100);Clostridiales(100);
-0.04	99	35	Root(100);Bacteria(100);"Proteobacteria"(100);Betaproteobacteria(100);Neisseriales(100);Neisseriaceae(100);unclassified(79);	Root(100);Bacteria(100);"Fusobacteria"(100);"Fusobacteria"(100);"Fusobacteriales"(100);"Leptotrichiaceae"(100);Leptotrichia(100);	Neisseriales(100);Neisseriaceae(100);	"Leptotrichiaceae"(100);Leptotrichia(100);
0.04	26	125	Root(100);Bacteria(100);"Bacteroidetes"(100);"Bacteroidia"(100);"Bacteroidales"(100);"Prevotellaceae"(100);Prevotella(100);	Root(100);Bacteria(100);"Bacteroidetes"(100);"Bacteroidia"(100);"Bacteroidales"(100);unclassified(100);unclassified(100);	"Prevotellaceae"(100);Prevotella(100);	"Bacteroidia"(100);"Bacteroidales"(100);
0.04	39	75	Root(100);Bacteria(100);"Bacteroidetes"(100);"Bacteroidia"(100);"Bacteroidales"(100);"Prevotellaceae"(100);Prevotella(100);	Root(100);Bacteria(100);"Bacteroidetes"(100);"Bacteroidia"(100);"Bacteroidales"(100);"Prevotellaceae"(100);Prevotella(100);	"Prevotellaceae"(100);Prevotella(100);	"Prevotellaceae"(100);Prevotella(100);
0.04	113	28	Root(100);Bacteria(100);"Bacteroidetes"(100);Flavobacteria(100);"Flavobacteriales"(100);Flavobacteriaceae(100);unclassified(100);	Root(100);Bacteria(100);"Proteobacteria"(100);Epsilonproteobacteria(100);Campylobacterales(100);Campylobacteraceae(100);Campylobacter(100);	"Flavobacteriales"(100);Flavobacteriaceae(100);	Campylobacteraceae(100);Campylobacter(100);
-0.04	113	74	Root(100);Bacteria(100);"Bacteroidetes"(100);Flavobacteria(100);"Flavobacteriales"(100);Flavobacteriaceae(100);unclassified(100);	Root(100);Bacteria(100);"Bacteroidetes"(100);"Bacteroidia"(100);"Bacteroidales"(100);"Prevotellaceae"(100);Prevotella(100);	"Flavobacteriales"(100);Flavobacteriaceae(100);	"Prevotellaceae"(100);Prevotella(100);
0.04	76	10	Root(100);Bacteria(100);"Firmicutes"(100);"Bacilli"(100);"Lactobacillales"(100);"Aerococcaceae"(100);unclassified(99);	Root(100);Bacteria(100);"Bacteroidetes"(100);"Bacteroidia"(100);"Bacteroidales"(100);"Prevotellaceae"(100);Prevotella(100);	"Lactobacillales"(100);"Aerococcaceae"(100);	"Prevotellaceae"(100);Prevotella(100);
-0.04	133	113	Root(100);Bacteria(100);"Actinobacteria"(100);Actinobacteria(100);Actinomycetales(100);Actinomycetaceae(100);Actinomyces(99);	Root(100);Bacteria(100);"Bacteroidetes"(100);Flavobacteria(100);"Flavobacteriales"(100);Flavobacteriaceae(100);unclassified(100);	Actinomycetaceae(100);Actinomyces(99);	"Flavobacteriales"(100);Flavobacteriaceae(100);
-0.04	27	18	Root(100);Bacteria(100);"Bacteroidetes"(100);"Bacteroidia"(100);"Bacteroidales"(100);Bacteroidaceae(100);Bacteroides(100);	Root(100);Bacteria(100);"Actinobacteria"(100);Actinobacteria(100);Actinomycetales(100);Micrococcaceae(100);unclassified(97);	Bacteroidaceae(100);Bacteroides(100);	Actinomycetales(100);Micrococcaceae(100);
0.04	125	38	Root(100);Bacteria(100);"Bacteroidetes"(100);"Bacteroidia"(100);"Bacteroidales"(100);unclassified(100);unclassified(100);	Root(100);Bacteria(100);"Bacteroidetes"(100);"Bacteroidia"(100);"Bacteroidales"(100);"Porphyromonadaceae"(100);Parabacteroides(69);	"Bacteroidia"(100);"Bacteroidales"(100);	"Porphyromonadaceae"(100);Parabacteroides(69);
-0.04	17	16	Root(100);Bacteria(100);"Bacteroidetes"(100);"Bacteroidia"(100);"Bacteroidales"(100);Bacteroidaceae(100);Bacteroides(100);	Root(100);Bacteria(100);"Proteobacteria"(100);Gammaproteobacteria(100);Pasteurellales(100);Pasteurellaceae(100);unclassified(100);	Bacteroidaceae(100);Bacteroides(100);	Pasteurellales(100);Pasteurellaceae(100);
0.04	21	38	Root(100);Bacteria(100);"Proteobacteria"(100);Betaproteobacteria(100);Neisseriales(100);Neisseriaceae(100);Neisseria(69);	Root(100);Bacteria(100);"Bacteroidetes"(100);"Bacteroidia"(100);"Bacteroidales"(100);"Porphyromonadaceae"(100);Parabacteroides(69);	Neisseriaceae(100);Neisseria(69);	"Porphyromonadaceae"(100);Parabacteroides(69);
0.04	18	9	Root(100);Bacteria(100);"Actinobacteria"(100);Actinobacteria(100);Actinomycetales(100);Micrococcaceae(100);unclassified(97);	Root(100);Bacteria(100);"Fusobacteria"(100);"Fusobacteria"(100);"Fusobacteriales"(100);"Fusobacteriaceae"(100);Fusobacterium(100);	Actinomycetales(100);Micrococcaceae(100);	"Fusobacteriaceae"(100);Fusobacterium(100);
0.04	10	36	Root(100);Bacteria(100);"Bacteroidetes"(100);"Bacteroidia"(100);"Bacteroidales"(100);"Prevotellaceae"(100);Prevotella(100);	Root(100);Bacteria(100);"Bacteroidetes"(100);Flavobacteria(100);"Flavobacteriales"(100);Flavobacteriaceae(100);Capnocytophaga(100);	"Prevotellaceae"(100);Prevotella(100);	Flavobacteriaceae(100);Capnocytophaga(100);
-0.04	112	37	Root(100);Bacteria(100);"Firmicutes"(100);"Clostridia"(100);Clostridiales(100);"Peptostreptococcaceae"(100);Peptostreptococcus(100);	Root(100);Bacteria(100);"Firmicutes"(100);"Clostridia"(100);Clostridiales(100);"Lachnospiraceae"(100);unclassified(100);	"Peptostreptococcaceae"(100);Peptostreptococcus(100);	Clostridiales(100);"Lachnospiraceae"(100);
-0.04	32	35	Root(100);Bacteria(100);"Actinobacteria"(100);Actinobacteria(100);Actinomycetales(100);Corynebacteriaceae(100);Corynebacterium(100);	Root(100);Bacteria(100);"Fusobacteria"(100);"Fusobacteria"(100);"Fusobacteriales"(100);"Leptotrichiaceae"(100);Leptotrichia(100);	Corynebacteriaceae(100);Corynebacterium(100);	"Leptotrichiaceae"(100);Leptotrichia(100);
0.04	39	32	Root(100);Bacteria(100);"Bacteroidetes"(100);"Bacteroidia"(100);"Bacteroidales"(100);"Prevotellaceae"(100);Prevotella(100);	Root(100);Bacteria(100);"Actinobacteria"(100);Actinobacteria(100);Actinomycetales(100);Corynebacteriaceae(100);Corynebacterium(100);	"Prevotellaceae"(100);Prevotella(100);	Corynebacteriaceae(100);Corynebacterium(100);
0.04	39	16	Root(100);Bacteria(100);"Bacteroidetes"(100);"Bacteroidia"(100);"Bacteroidales"(100);"Prevotellaceae"(100);Prevotella(100);	Root(100);Bacteria(100);"Proteobacteria"(100);Gammaproteobacteria(100);Pasteurellales(100);Pasteurellaceae(100);unclassified(100);	"Prevotellaceae"(100);Prevotella(100);	Pasteurellales(100);Pasteurellaceae(100);
0.04	75	37	Root(100);Bacteria(100);"Bacteroidetes"(100);"Bacteroidia"(100);"Bacteroidales"(100);"Prevotellaceae"(100);Prevotella(100);	Root(100);Bacteria(100);"Firmicutes"(100);"Clostridia"(100);Clostridiales(100);"Lachnospiraceae"(100);unclassified(100);	"Prevotellaceae"(100);Prevotella(100);	Clostridiales(100);"Lachnospiraceae"(100);
0.04	24	22	Root(100);Bacteria(100);"Bacteroidetes"(100);Flavobacteria(100);"Flavobacteriales"(100);Flavobacteriaceae(100);Capnocytophaga(100);	Root(100);Bacteria(100);"Proteobacteria"(100);Betaproteobacteria(100);Burkholderiales(100);unclassified(97);unclassified(97);	Flavobacteriaceae(100);Capnocytophaga(100);	Betaproteobacteria(100);Burkholderiales(100);
-0.04	18	10	Root(100);Bacteria(100);"Actinobacteria"(100);Actinobacteria(100);Actinomycetales(100);Micrococcaceae(100);unclassified(97);	Root(100);Bacteria(100);"Bacteroidetes"(100);"Bacteroidia"(100);"Bacteroidales"(100);"Prevotellaceae"(100);Prevotella(100);	Actinomycetales(100);Micrococcaceae(100);	"Prevotellaceae"(100);Prevotella(100);
0.04	8	105	Root(100);Bacteria(100);"Proteobacteria"(100);Betaproteobacteria(100);Neisseriales(100);Neisseriaceae(100);Neisseria(95);	Root(100);Bacteria(100);"Firmicutes"(100);"Clostridia"(100);Clostridiales(100);unclassified(100);unclassified(100);	Neisseriaceae(100);Neisseria(95);	"Clostridia"(100);Clostridiales(100);
-0.04	178	39	Root(100);Bacteria(100);"Firmicutes"(100);"Clostridia"(100);Clostridiales(100);unclassified(100);unclassified(100);	Root(100);Bacteria(100);"Bacteroidetes"(100);"Bacteroidia"(100);"Bacteroidales"(100);"Prevotellaceae"(100);Prevotella(100);	"Clostridia"(100);Clostridiales(100);	"Prevotellaceae"(100);Prevotella(100);
0.04	133	162	Root(100);Bacteria(100);"Actinobacteria"(100);Actinobacteria(100);Actinomycetales(100);Actinomycetaceae(100);Actinomyces(99);	Root(100);Bacteria(100);"Proteobacteria"(100);Gammaproteobacteria(100);Pseudomonadales(100);Moraxellaceae(100);Enhydrobacter(100);	Actinomycetaceae(100);Actinomyces(99);	Moraxellaceae(100);Enhydrobacter(100);
0.04	113	124	Root(100);Bacteria(100);"Bacteroidetes"(100);Flavobacteria(100);"Flavobacteriales"(100);Flavobacteriaceae(100);unclassified(100);	Root(100);Bacteria(100);"Bacteroidetes"(100);"Bacteroidia"(100);"Bacteroidales"(100);"Prevotellaceae"(100);Prevotella(100);	"Flavobacteriales"(100);Flavobacteriaceae(100);	"Prevotellaceae"(100);Prevotella(100);
-0.04	27	105	Root(100);Bacteria(100);"Bacteroidetes"(100);"Bacteroidia"(100);"Bacteroidales"(100);Bacteroidaceae(100);Bacteroides(100);	Root(100);Bacteria(100);"Firmicutes"(100);"Clostridia"(100);Clostridiales(100);unclassified(100);unclassified(100);	Bacteroidaceae(100);Bacteroides(100);	"Clostridia"(100);Clostridiales(100);
-0.04	45	9	Root(100);Bacteria(100);"Bacteroidetes"(100);"Bacteroidia"(100);"Bacteroidales"(100);Bacteroidaceae(100);Bacteroides(100);	Root(100);Bacteria(100);"Fusobacteria"(100);"Fusobacteria"(100);"Fusobacteriales"(100);"Fusobacteriaceae"(100);Fusobacterium(100);	Bacteroidaceae(100);Bacteroides(100);	"Fusobacteriaceae"(100);Fusobacterium(100);
-0.04	195	11	Root(100);Bacteria(100);"Bacteroidetes"(100);"Bacteroidia"(100);"Bacteroidales"(100);"Prevotellaceae"(100);unclassified(100);	Root(100);Bacteria(100);"Firmicutes"(100);"Bacilli"(100);Bacillales(100);"Staphylococcaceae"(100);Gemella(100);	"Bacteroidales"(100);"Prevotellaceae"(100);	"Staphylococcaceae"(100);Gemella(100);
-0.04	99	52	Root(100);Bacteria(100);"Proteobacteria"(100);Betaproteobacteria(100);Neisseriales(100);Neisseriaceae(100);unclassified(79);	Root(100);Bacteria(100);"Bacteroidetes"(100);"Bacteroidia"(100);"Bacteroidales"(100);"Prevotellaceae"(100);Prevotella(100);	Neisseriales(100);Neisseriaceae(100);	"Prevotellaceae"(100);Prevotella(100);
0.04	38	67	Root(100);Bacteria(100);"Bacteroidetes"(100);"Bacteroidia"(100);"Bacteroidales"(100);"Porphyromonadaceae"(100);Parabacteroides(69);	Root(100);Bacteria(100);"Bacteroidetes"(100);"Bacteroidia"(100);"Bacteroidales"(100);"Prevotellaceae"(100);Prevotella(100);	"Porphyromonadaceae"(100);Parabacteroides(69);	"Prevotellaceae"(100);Prevotella(100);
0.04	15	33	Root(100);Bacteria(100);"Actinobacteria"(100);Actinobacteria(100);Actinomycetales(100);Corynebacteriaceae(93);Corynebacterium(93);	Root(100);Bacteria(100);"Firmicutes"(100);"Clostridia"(100);Clostridiales(100);"Lachnospiraceae"(100);Oribacterium(85);	Corynebacteriaceae(93);Corynebacterium(93);	"Lachnospiraceae"(100);Oribacterium(85);
0.04	18	22	Root(100);Bacteria(100);"Actinobacteria"(100);Actinobacteria(100);Actinomycetales(100);Micrococcaceae(100);unclassified(97);	Root(100);Bacteria(100);"Proteobacteria"(100);Betaproteobacteria(100);Burkholderiales(100);unclassified(97);unclassified(97);	Actinomycetales(100);Micrococcaceae(100);	Betaproteobacteria(100);Burkholderiales(100);
0.04	11	38	Root(100);Bacteria(100);"Firmicutes"(100);"Bacilli"(100);Bacillales(100);"Staphylococcaceae"(100);Gemella(100);	Root(100);Bacteria(100);"Bacteroidetes"(100);"Bacteroidia"(100);"Bacteroidales"(100);"Porphyromonadaceae"(100);Parabacteroides(69);	"Staphylococcaceae"(100);Gemella(100);	"Porphyromonadaceae"(100);Parabacteroides(69);
0.04	124	14	Root(100);Bacteria(100);"Bacteroidetes"(100);"Bacteroidia"(100);"Bacteroidales"(100);"Prevotellaceae"(100);Prevotella(100);	Root(100);Bacteria(100);"Actinobacteria"(100);Actinobacteria(100);Actinomycetales(100);Actinomycetaceae(100);Actinomyces(100);	"Prevotellaceae"(100);Prevotella(100);	Actinomycetaceae(100);Actinomyces(100);
0.04	23	29	Root(100);Bacteria(100);"Actinobacteria"(100);Actinobacteria(100);Actinomycetales(100);Actinomycetaceae(100);Actinomyces(100);	Root(100);Bacteria(100);"Firmicutes"(100);"Clostridia"(100);Clostridiales(100);Veillonellaceae(100);Selenomonas(95);	Actinomycetaceae(100);Actinomyces(100);	Veillonellaceae(100);Selenomonas(95);
-0.04	28	74	Root(100);Bacteria(100);"Proteobacteria"(100);Epsilonproteobacteria(100);Campylobacterales(100);Campylobacteraceae(100);Campylobacter(100);	Root(100);Bacteria(100);"Bacteroidetes"(100);"Bacteroidia"(100);"Bacteroidales"(100);"Prevotellaceae"(100);Prevotella(100);	Campylobacteraceae(100);Campylobacter(100);	"Prevotellaceae"(100);Prevotella(100);
0.04	16	67	Root(100);Bacteria(100);"Proteobacteria"(100);Gammaproteobacteria(100);Pasteurellales(100);Pasteurellaceae(100);unclassified(100);	Root(100);Bacteria(100);"Bacteroidetes"(100);"Bacteroidia"(100);"Bacteroidales"(100);"Prevotellaceae"(100);Prevotella(100);	Pasteurellales(100);Pasteurellaceae(100);	"Prevotellaceae"(100);Prevotella(100);
-0.04	109	33	Root(100);Bacteria(100);"Firmicutes"(93);"Clostridia"(93);Clostridiales(93);unclassified(93);unclassified(93);	Root(100);Bacteria(100);"Firmicutes"(100);"Clostridia"(100);Clostridiales(100);"Lachnospiraceae"(100);Oribacterium(85);	"Clostridia"(93);Clostridiales(93);	"Lachnospiraceae"(100);Oribacterium(85);
-0.04	50	24	Root(100);Bacteria(100);"Firmicutes"(100);"Clostridia"(100);Clostridiales(100);"Lachnospiraceae"(100);unclassified(100);	Root(100);Bacteria(100);"Bacteroidetes"(100);Flavobacteria(100);"Flavobacteriales"(100);Flavobacteriaceae(100);Capnocytophaga(100);	Clostridiales(100);"Lachnospiraceae"(100);	Flavobacteriaceae(100);Capnocytophaga(100);
-0.04	20	18	Root(100);Bacteria(100);"Fusobacteria"(100);"Fusobacteria"(100);"Fusobacteriales"(100);"Leptotrichiaceae"(100);Leptotrichia(100);	Root(100);Bacteria(100);"Actinobacteria"(100);Actinobacteria(100);Actinomycetales(100);Micrococcaceae(100);unclassified(97);	"Leptotrichiaceae"(100);Leptotrichia(100);	Actinomycetales(100);Micrococcaceae(100);
-0.04	36	74	Root(100);Bacteria(100);"Bacteroidetes"(100);Flavobacteria(100);"Flavobacteriales"(100);Flavobacteriaceae(100);Capnocytophaga(100);	Root(100);Bacteria(100);"Bacteroidetes"(100);"Bacteroidia"(100);"Bacteroidales"(100);"Prevotellaceae"(100);Prevotella(100);	Flavobacteriaceae(100);Capnocytophaga(100);	"Prevotellaceae"(100);Prevotella(100);
0.04	15	37	Root(100);Bacteria(100);"Actinobacteria"(100);Actinobacteria(100);Actinomycetales(100);Corynebacteriaceae(93);Corynebacterium(93);	Root(100);Bacteria(100);"Firmicutes"(100);"Clostridia"(100);Clostridiales(100);"Lachnospiraceae"(100);unclassified(100);	Corynebacteriaceae(93);Corynebacterium(93);	Clostridiales(100);"Lachnospiraceae"(100);
0.04	7	125	Root(100);Bacteria(100);"Bacteroidetes"(100);"Bacteroidia"(100);"Bacteroidales"(100);"Porphyromonadaceae"(100);Porphyromonas(100);	Root(100);Bacteria(100);"Bacteroidetes"(100);"Bacteroidia"(100);"Bacteroidales"(100);unclassified(100);unclassified(100);	"Porphyromonadaceae"(100);Porphyromonas(100);	"Bacteroidia"(100);"Bacteroidales"(100);
-0.04	9	67	Root(100);Bacteria(100);"Fusobacteria"(100);"Fusobacteria"(100);"Fusobacteriales"(100);"Fusobacteriaceae"(100);Fusobacterium(100);	Root(100);Bacteria(100);"Bacteroidetes"(100);"Bacteroidia"(100);"Bacteroidales"(100);"Prevotellaceae"(100);Prevotella(100);	"Fusobacteriaceae"(100);Fusobacterium(100);	"Prevotellaceae"(100);Prevotella(100);
-0.04	36	52	Root(100);Bacteria(100);"Bacteroidetes"(100);Flavobacteria(100);"Flavobacteriales"(100);Flavobacteriaceae(100);Capnocytophaga(100);	Root(100);Bacteria(100);"Bacteroidetes"(100);"Bacteroidia"(100);"Bacteroidales"(100);"Prevotellaceae"(100);Prevotella(100);	Flavobacteriaceae(100);Capnocytophaga(100);	"Prevotellaceae"(100);Prevotella(100);
-0.04	97	105	Root(100);Bacteria(100);unclassified(100);unclassified(100);unclassified(100);unclassified(100);unclassified(100);	Root(100);Bacteria(100);"Firmicutes"(100);"Clostridia"(100);Clostridiales(100);unclassified(100);unclassified(100);	Root(100);Bacteria(100);	"Clostridia"(100);Clostridiales(100);
-0.04	27	36	Root(100);Bacteria(100);"Bacteroidetes"(100);"Bacteroidia"(100);"Bacteroidales"(100);Bacteroidaceae(100);Bacteroides(100);	Root(100);Bacteria(100);"Bacteroidetes"(100);Flavobacteria(100);"Flavobacteriales"(100);Flavobacteriaceae(100);Capnocytophaga(100);	Bacteroidaceae(100);Bacteroides(100);	Flavobacteriaceae(100);Capnocytophaga(100);
-0.04	162	54	Root(100);Bacteria(100);"Proteobacteria"(100);Gammaproteobacteria(100);Pseudomonadales(100);Moraxellaceae(100);Enhydrobacter(100);	Root(100);Bacteria(100);unclassified(100);unclassified(100);unclassified(100);unclassified(100);unclassified(100);	Moraxellaceae(100);Enhydrobacter(100);	Root(100);Bacteria(100);
0.04	24	9	Root(100);Bacteria(100);"Bacteroidetes"(100);Flavobacteria(100);"Flavobacteriales"(100);Flavobacteriaceae(100);Capnocytophaga(100);	Root(100);Bacteria(100);"Fusobacteria"(100);"Fusobacteria"(100);"Fusobacteriales"(100);"Fusobacteriaceae"(100);Fusobacterium(100);	Flavobacteriaceae(100);Capnocytophaga(100);	"Fusobacteriaceae"(100);Fusobacterium(100);
0.04	27	52	Root(100);Bacteria(100);"Bacteroidetes"(100);"Bacteroidia"(100);"Bacteroidales"(100);Bacteroidaceae(100);Bacteroides(100);	Root(100);Bacteria(100);"Bacteroidetes"(100);"Bacteroidia"(100);"Bacteroidales"(100);"Prevotellaceae"(100);Prevotella(100);	Bacteroidaceae(100);Bacteroides(100);	"Prevotellaceae"(100);Prevotella(100);
0.04	51	32	Root(100);Bacteria(100);"Actinobacteria"(100);Actinobacteria(100);Coriobacteriales(100);Coriobacteriaceae(100);Atopobium(100);	Root(100);Bacteria(100);"Actinobacteria"(100);Actinobacteria(100);Actinomycetales(100);Corynebacteriaceae(100);Corynebacterium(100);	Coriobacteriaceae(100);Atopobium(100);	Corynebacteriaceae(100);Corynebacterium(100);
0.04	124	16	Root(100);Bacteria(100);"Bacteroidetes"(100);"Bacteroidia"(100);"Bacteroidales"(100);"Prevotellaceae"(100);Prevotella(100);	Root(100);Bacteria(100);"Proteobacteria"(100);Gammaproteobacteria(100);Pasteurellales(100);Pasteurellaceae(100);unclassified(100);	"Prevotellaceae"(100);Prevotella(100);	Pasteurellales(100);Pasteurellaceae(100);
-0.04	51	25	Root(100);Bacteria(100);"Actinobacteria"(100);Actinobacteria(100);Coriobacteriales(100);Coriobacteriaceae(100);Atopobium(100);	Root(100);Bacteria(100);"Bacteroidetes"(97);"Bacteroidia"(59);"Bacteroidales"(59);unclassified(59);unclassified(59);	Coriobacteriaceae(100);Atopobium(100);	"Bacteroidia"(59);"Bacteroidales"(59);
-0.04	113	14	Root(100);Bacteria(100);"Bacteroidetes"(100);Flavobacteria(100);"Flavobacteriales"(100);Flavobacteriaceae(100);unclassified(100);	Root(100);Bacteria(100);"Actinobacteria"(100);Actinobacteria(100);Actinomycetales(100);Actinomycetaceae(100);Actinomyces(100);	"Flavobacteriales"(100);Flavobacteriaceae(100);	Actinomycetaceae(100);Actinomyces(100);
-0.04	26	99	Root(100);Bacteria(100);"Bacteroidetes"(100);"Bacteroidia"(100);"Bacteroidales"(100);"Prevotellaceae"(100);Prevotella(100);	Root(100);Bacteria(100);"Proteobacteria"(100);Betaproteobacteria(100);Neisseriales(100);Neisseriaceae(100);unclassified(79);	"Prevotellaceae"(100);Prevotella(100);	Neisseriales(100);Neisseriaceae(100);
-0.04	61	9	Root(100);Bacteria(100);"Actinobacteria"(100);Actinobacteria(100);Actinomycetales(100);Actinomycetaceae(100);Actinomyces(100);	Root(100);Bacteria(100);"Fusobacteria"(100);"Fusobacteria"(100);"Fusobacteriales"(100);"Fusobacteriaceae"(100);Fusobacterium(100);	Actinomycetaceae(100);Actinomyces(100);	"Fusobacteriaceae"(100);Fusobacterium(100);
0.04	82	36	Root(100);Bacteria(100);"Bacteroidetes"(100);"Bacteroidia"(100);"Bacteroidales"(100);"Prevotellaceae"(100);Prevotella(100);	Root(100);Bacteria(100);"Bacteroidetes"(100);Flavobacteria(100);"Flavobacteriales"(100);Flavobacteriaceae(100);Capnocytophaga(100);	"Prevotellaceae"(100);Prevotella(100);	Flavobacteriaceae(100);Capnocytophaga(100);
-0.04	68	14	Root(100);Bacteria(100);"Firmicutes"(100);"Clostridia"(100);Clostridiales(100);"Lachnospiraceae"(100);Catonella(100);	Root(100);Bacteria(100);"Actinobacteria"(100);Actinobacteria(100);Actinomycetales(100);Actinomycetaceae(100);Actinomyces(100);	"Lachnospiraceae"(100);Catonella(100);	Actinomycetaceae(100);Actinomyces(100);
-0.04	18	188	Root(100);Bacteria(100);"Actinobacteria"(100);Actinobacteria(100);Actinomycetales(100);Micrococcaceae(100);unclassified(97);	Root(100);Bacteria(100);"Actinobacteria"(100);Actinobacteria(100);Actinomycetales(100);Corynebacteriaceae(100);Corynebacterium(100);	Actinomycetales(100);Micrococcaceae(100);	Corynebacteriaceae(100);Corynebacterium(100);
-0.04	178	162	Root(100);Bacteria(100);"Firmicutes"(100);"Clostridia"(100);Clostridiales(100);unclassified(100);unclassified(100);	Root(100);Bacteria(100);"Proteobacteria"(100);Gammaproteobacteria(100);Pseudomonadales(100);Moraxellaceae(100);Enhydrobacter(100);	"Clostridia"(100);Clostridiales(100);	Moraxellaceae(100);Enhydrobacter(100);
0.04	21	17	Root(100);Bacteria(100);"Proteobacteria"(100);Betaproteobacteria(100);Neisseriales(100);Neisseriaceae(100);Neisseria(69);	Root(100);Bacteria(100);"Bacteroidetes"(100);"Bacteroidia"(100);"Bacteroidales"(100);Bacteroidaceae(100);Bacteroides(100);	Neisseriaceae(100);Neisseria(69);	Bacteroidaceae(100);Bacteroides(100);
-0.04	45	125	Root(100);Bacteria(100);"Bacteroidetes"(100);"Bacteroidia"(100);"Bacteroidales"(100);Bacteroidaceae(100);Bacteroides(100);	Root(100);Bacteria(100);"Bacteroidetes"(100);"Bacteroidia"(100);"Bacteroidales"(100);unclassified(100);unclassified(100);	Bacteroidaceae(100);Bacteroides(100);	"Bacteroidia"(100);"Bacteroidales"(100);
0.04	8	15	Root(100);Bacteria(100);"Proteobacteria"(100);Betaproteobacteria(100);Neisseriales(100);Neisseriaceae(100);Neisseria(95);	Root(100);Bacteria(100);"Actinobacteria"(100);Actinobacteria(100);Actinomycetales(100);Corynebacteriaceae(93);Corynebacterium(93);	Neisseriaceae(100);Neisseria(95);	Corynebacteriaceae(93);Corynebacterium(93);
0.04	188	99	Root(100);Bacteria(100);"Actinobacteria"(100);Actinobacteria(100);Actinomycetales(100);Corynebacteriaceae(100);Corynebacterium(100);	Root(100);Bacteria(100);"Proteobacteria"(100);Betaproteobacteria(100);Neisseriales(100);Neisseriaceae(100);unclassified(79);	Corynebacteriaceae(100);Corynebacterium(100);	Neisseriales(100);Neisseriaceae(100);
0.04	50	178	Root(100);Bacteria(100);"Firmicutes"(100);"Clostridia"(100);Clostridiales(100);"Lachnospiraceae"(100);unclassified(100);	Root(100);Bacteria(100);"Firmicutes"(100);"Clostridia"(100);Clostridiales(100);unclassified(100);unclassified(100);	Clostridiales(100);"Lachnospiraceae"(100);	"Clostridia"(100);Clostridiales(100);
0.04	71	32	Root(100);Bacteria(100);"Firmicutes"(100);"Clostridia"(100);Clostridiales(100);"Lachnospiraceae"(100);unclassified(100);	Root(100);Bacteria(100);"Actinobacteria"(100);Actinobacteria(100);Actinomycetales(100);Corynebacteriaceae(100);Corynebacterium(100);	Clostridiales(100);"Lachnospiraceae"(100);	Corynebacteriaceae(100);Corynebacterium(100);
-0.04	28	32	Root(100);Bacteria(100);"Proteobacteria"(100);Epsilonproteobacteria(100);Campylobacterales(100);Campylobacteraceae(100);Campylobacter(100);	Root(100);Bacteria(100);"Actinobacteria"(100);Actinobacteria(100);Actinomycetales(100);Corynebacteriaceae(100);Corynebacterium(100);	Campylobacteraceae(100);Campylobacter(100);	Corynebacteriaceae(100);Corynebacterium(100);
0.04	35	33	Root(100);Bacteria(100);"Fusobacteria"(100);"Fusobacteria"(100);"Fusobacteriales"(100);"Leptotrichiaceae"(100);Leptotrichia(100);	Root(100);Bacteria(100);"Firmicutes"(100);"Clostridia"(100);Clostridiales(100);"Lachnospiraceae"(100);Oribacterium(85);	"Leptotrichiaceae"(100);Leptotrichia(100);	"Lachnospiraceae"(100);Oribacterium(85);
0.04	48	17	Root(100);Bacteria(100);"Firmicutes"(100);"Clostridia"(100);Clostridiales(100);Incertae_Sedis_XI(100);Parvimonas(100);	Root(100);Bacteria(100);"Bacteroidetes"(100);"Bacteroidia"(100);"Bacteroidales"(100);Bacteroidaceae(100);Bacteroides(100);	Incertae_Sedis_XI(100);Parvimonas(100);	Bacteroidaceae(100);Bacteroides(100);
-0.04	25	17	Root(100);Bacteria(100);"Bacteroidetes"(97);"Bacteroidia"(59);"Bacteroidales"(59);unclassified(59);unclassified(59);	Root(100);Bacteria(100);"Bacteroidetes"(100);"Bacteroidia"(100);"Bacteroidales"(100);Bacteroidaceae(100);Bacteroides(100);	"Bacteroidia"(59);"Bacteroidales"(59);	Bacteroidaceae(100);Bacteroides(100);
0.04	117	97	Root(100);Bacteria(100);"Firmicutes"(100);"Clostridia"(100);Clostridiales(100);Incertae_Sedis_XIII(100);Mogibacterium(100);	Root(100);Bacteria(100);unclassified(100);unclassified(100);unclassified(100);unclassified(100);unclassified(100);	Incertae_Sedis_XIII(100);Mogibacterium(100);	Root(100);Bacteria(100);
0.04	56	33	Root(100);Bacteria(100);"Fusobacteria"(100);"Fusobacteria"(100);"Fusobacteriales"(100);"Leptotrichiaceae"(100);Leptotrichia(100);	Root(100);Bacteria(100);"Firmicutes"(100);"Clostridia"(100);Clostridiales(100);"Lachnospiraceae"(100);Oribacterium(85);	"Leptotrichiaceae"(100);Leptotrichia(100);	"Lachnospiraceae"(100);Oribacterium(85);
-0.04	113	20	Root(100);Bacteria(100);"Bacteroidetes"(100);Flavobacteria(100);"Flavobacteriales"(100);Flavobacteriaceae(100);unclassified(100);	Root(100);Bacteria(100);"Fusobacteria"(100);"Fusobacteria"(100);"Fusobacteriales"(100);"Leptotrichiaceae"(100);Leptotrichia(100);	"Flavobacteriales"(100);Flavobacteriaceae(100);	"Leptotrichiaceae"(100);Leptotrichia(100);
0.04	188	15	Root(100);Bacteria(100);"Actinobacteria"(100);Actinobacteria(100);Actinomycetales(100);Corynebacteriaceae(100);Corynebacterium(100);	Root(100);Bacteria(100);"Actinobacteria"(100);Actinobacteria(100);Actinomycetales(100);Corynebacteriaceae(93);Corynebacterium(93);	Corynebacteriaceae(100);Corynebacterium(100);	Corynebacteriaceae(93);Corynebacterium(93);
0.04	39	74	Root(100);Bacteria(100);"Bacteroidetes"(100);"Bacteroidia"(100);"Bacteroidales"(100);"Prevotellaceae"(100);Prevotella(100);	Root(100);Bacteria(100);"Bacteroidetes"(100);"Bacteroidia"(100);"Bacteroidales"(100);"Prevotellaceae"(100);Prevotella(100);	"Prevotellaceae"(100);Prevotella(100);	"Prevotellaceae"(100);Prevotella(100);
0.04	27	22	Root(100);Bacteria(100);"Bacteroidetes"(100);"Bacteroidia"(100);"Bacteroidales"(100);Bacteroidaceae(100);Bacteroides(100);	Root(100);Bacteria(100);"Proteobacteria"(100);Betaproteobacteria(100);Burkholderiales(100);unclassified(97);unclassified(97);	Bacteroidaceae(100);Bacteroides(100);	Betaproteobacteria(100);Burkholderiales(100);
-0.04	28	4	Root(100);Bacteria(100);"Proteobacteria"(100);Epsilonproteobacteria(100);Campylobacterales(100);Campylobacteraceae(100);Campylobacter(100);	Root(100);Bacteria(100);"Firmicutes"(100);"Clostridia"(100);Clostridiales(100);Veillonellaceae(100);Veillonella(95);	Campylobacteraceae(100);Campylobacter(100);	Veillonellaceae(100);Veillonella(95);
-0.04	52	74	Root(100);Bacteria(100);"Bacteroidetes"(100);"Bacteroidia"(100);"Bacteroidales"(100);"Prevotellaceae"(100);Prevotella(100);	Root(100);Bacteria(100);"Bacteroidetes"(100);"Bacteroidia"(100);"Bacteroidales"(100);"Prevotellaceae"(100);Prevotella(100);	"Prevotellaceae"(100);Prevotella(100);	"Prevotellaceae"(100);Prevotella(100);
0.04	26	54	Root(100);Bacteria(100);"Bacteroidetes"(100);"Bacteroidia"(100);"Bacteroidales"(100);"Prevotellaceae"(100);Prevotella(100);	Root(100);Bacteria(100);unclassified(100);unclassified(100);unclassified(100);unclassified(100);unclassified(100);	"Prevotellaceae"(100);Prevotella(100);	Root(100);Bacteria(100);
-0.04	45	75	Root(100);Bacteria(100);"Bacteroidetes"(100);"Bacteroidia"(100);"Bacteroidales"(100);Bacteroidaceae(100);Bacteroides(100);	Root(100);Bacteria(100);"Bacteroidetes"(100);"Bacteroidia"(100);"Bacteroidales"(100);"Prevotellaceae"(100);Prevotella(100);	Bacteroidaceae(100);Bacteroides(100);	"Prevotellaceae"(100);Prevotella(100);
0.04	111	14	Root(100);Bacteria(100);"Proteobacteria"(100);Gammaproteobacteria(100);"Enterobacteriales"(100);Enterobacteriaceae(100);unclassified(87);	Root(100);Bacteria(100);"Actinobacteria"(100);Actinobacteria(100);Actinomycetales(100);Actinomycetaceae(100);Actinomyces(100);	"Enterobacteriales"(100);Enterobacteriaceae(100);	Actinomycetaceae(100);Actinomyces(100);
-0.04	178	56	Root(100);Bacteria(100);"Firmicutes"(100);"Clostridia"(100);Clostridiales(100);unclassified(100);unclassified(100);	Root(100);Bacteria(100);"Fusobacteria"(100);"Fusobacteria"(100);"Fusobacteriales"(100);"Leptotrichiaceae"(100);Leptotrichia(100);	"Clostridia"(100);Clostridiales(100);	"Leptotrichiaceae"(100);Leptotrichia(100);
0.04	82	24	Root(100);Bacteria(100);"Bacteroidetes"(100);"Bacteroidia"(100);"Bacteroidales"(100);"Prevotellaceae"(100);Prevotella(100);	Root(100);Bacteria(100);"Bacteroidetes"(100);Flavobacteria(100);"Flavobacteriales"(100);Flavobacteriaceae(100);Capnocytophaga(100);	"Prevotellaceae"(100);Prevotella(100);	Flavobacteriaceae(100);Capnocytophaga(100);
0.04	117	74	Root(100);Bacteria(100);"Firmicutes"(100);"Clostridia"(100);Clostridiales(100);Incertae_Sedis_XIII(100);Mogibacterium(100);	Root(100);Bacteria(100);"Bacteroidetes"(100);"Bacteroidia"(100);"Bacteroidales"(100);"Prevotellaceae"(100);Prevotella(100);	Incertae_Sedis_XIII(100);Mogibacterium(100);	"Prevotellaceae"(100);Prevotella(100);
-0.04	36	35	Root(100);Bacteria(100);"Bacteroidetes"(100);Flavobacteria(100);"Flavobacteriales"(100);Flavobacteriaceae(100);Capnocytophaga(100);	Root(100);Bacteria(100);"Fusobacteria"(100);"Fusobacteria"(100);"Fusobacteriales"(100);"Leptotrichiaceae"(100);Leptotrichia(100);	Flavobacteriaceae(100);Capnocytophaga(100);	"Leptotrichiaceae"(100);Leptotrichia(100);
0.04	45	90	Root(100);Bacteria(100);"Bacteroidetes"(100);"Bacteroidia"(100);"Bacteroidales"(100);Bacteroidaceae(100);Bacteroides(100);	Root(100);Bacteria(100);"Fusobacteria"(100);"Fusobacteria"(100);"Fusobacteriales"(100);"Leptotrichiaceae"(100);Leptotrichia(100);	Bacteroidaceae(100);Bacteroides(100);	"Leptotrichiaceae"(100);Leptotrichia(100);
-0.04	82	52	Root(100);Bacteria(100);"Bacteroidetes"(100);"Bacteroidia"(100);"Bacteroidales"(100);"Prevotellaceae"(100);Prevotella(100);	Root(100);Bacteria(100);"Bacteroidetes"(100);"Bacteroidia"(100);"Bacteroidales"(100);"Prevotellaceae"(100);Prevotella(100);	"Prevotellaceae"(100);Prevotella(100);	"Prevotellaceae"(100);Prevotella(100);
0.04	28	56	Root(100);Bacteria(100);"Proteobacteria"(100);Epsilonproteobacteria(100);Campylobacterales(100);Campylobacteraceae(100);Campylobacter(100);	Root(100);Bacteria(100);"Fusobacteria"(100);"Fusobacteria"(100);"Fusobacteriales"(100);"Leptotrichiaceae"(100);Leptotrichia(100);	Campylobacteraceae(100);Campylobacter(100);	"Leptotrichiaceae"(100);Leptotrichia(100);
0.04	61	74	Root(100);Bacteria(100);"Actinobacteria"(100);Actinobacteria(100);Actinomycetales(100);Actinomycetaceae(100);Actinomyces(100);	Root(100);Bacteria(100);"Bacteroidetes"(100);"Bacteroidia"(100);"Bacteroidales"(100);"Prevotellaceae"(100);Prevotella(100);	Actinomycetaceae(100);Actinomyces(100);	"Prevotellaceae"(100);Prevotella(100);
0.04	8	16	Root(100);Bacteria(100);"Proteobacteria"(100);Betaproteobacteria(100);Neisseriales(100);Neisseriaceae(100);Neisseria(95);	Root(100);Bacteria(100);"Proteobacteria"(100);Gammaproteobacteria(100);Pasteurellales(100);Pasteurellaceae(100);unclassified(100);	Neisseriaceae(100);Neisseria(95);	Pasteurellales(100);Pasteurellaceae(100);
-0.04	28	16	Root(100);Bacteria(100);"Proteobacteria"(100);Epsilonproteobacteria(100);Campylobacterales(100);Campylobacteraceae(100);Campylobacter(100);	Root(100);Bacteria(100);"Proteobacteria"(100);Gammaproteobacteria(100);Pasteurellales(100);Pasteurellaceae(100);unclassified(100);	Campylobacteraceae(100);Campylobacter(100);	Pasteurellales(100);Pasteurellaceae(100);
-0.04	20	68	Root(100);Bacteria(100);"Fusobacteria"(100);"Fusobacteria"(100);"Fusobacteriales"(100);"Leptotrichiaceae"(100);Leptotrichia(100);	Root(100);Bacteria(100);"Firmicutes"(100);"Clostridia"(100);Clostridiales(100);"Lachnospiraceae"(100);Catonella(100);	"Leptotrichiaceae"(100);Leptotrichia(100);	"Lachnospiraceae"(100);Catonella(100);
0.04	51	35	Root(100);Bacteria(100);"Actinobacteria"(100);Actinobacteria(100);Coriobacteriales(100);Coriobacteriaceae(100);Atopobium(100);	Root(100);Bacteria(100);"Fusobacteria"(100);"Fusobacteria"(100);"Fusobacteriales"(100);"Leptotrichiaceae"(100);Leptotrichia(100);	Coriobacteriaceae(100);Atopobium(100);	"Leptotrichiaceae"(100);Leptotrichia(100);
-0.04	24	29	Root(100);Bacteria(100);"Bacteroidetes"(100);Flavobacteria(100);"Flavobacteriales"(100);Flavobacteriaceae(100);Capnocytophaga(100);	Root(100);Bacteria(100);"Firmicutes"(100);"Clostridia"(100);Clostridiales(100);Veillonellaceae(100);Selenomonas(95);	Flavobacteriaceae(100);Capnocytophaga(100);	Veillonellaceae(100);Selenomonas(95);
0.04	18	105	Root(100);Bacteria(100);"Actinobacteria"(100);Actinobacteria(100);Actinomycetales(100);Micrococcaceae(100);unclassified(97);	Root(100);Bacteria(100);"Firmicutes"(100);"Clostridia"(100);Clostridiales(100);unclassified(100);unclassified(100);	Actinomycetales(100);Micrococcaceae(100);	"Clostridia"(100);Clostridiales(100);
-0.04	11	35	Root(100);Bacteria(100);"Firmicutes"(100);"Bacilli"(100);Bacillales(100);"Staphylococcaceae"(100);Gemella(100);	Root(100);Bacteria(100);"Fusobacteria"(100);"Fusobacteria"(100);"Fusobacteriales"(100);"Leptotrichiaceae"(100);Leptotrichia(100);	"Staphylococcaceae"(100);Gemella(100);	"Leptotrichiaceae"(100);Leptotrichia(100);
-0.04	71	162	Root(100);Bacteria(100);"Firmicutes"(100);"Clostridia"(100);Clostridiales(100);"Lachnospiraceae"(100);unclassified(100);	Root(100);Bacteria(100);"Proteobacteria"(100);Gammaproteobacteria(100);Pseudomonadales(100);Moraxellaceae(100);Enhydrobacter(100);	Clostridiales(100);"Lachnospiraceae"(100);	Moraxellaceae(100);Enhydrobacter(100);
-0.04	45	15	Root(100);Bacteria(100);"Bacteroidetes"(100);"Bacteroidia"(100);"Bacteroidales"(100);Bacteroidaceae(100);Bacteroides(100);	Root(100);Bacteria(100);"Actinobacteria"(100);Actinobacteria(100);Actinomycetales(100);Corynebacteriaceae(93);Corynebacterium(93);	Bacteroidaceae(100);Bacteroides(100);	Corynebacteriaceae(93);Corynebacterium(93);
-0.04	129	56	Root(100);Bacteria(100);"Bacteroidetes"(100);"Bacteroidia"(100);"Bacteroidales"(100);"Prevotellaceae"(100);Prevotella(100);	Root(100);Bacteria(100);"Fusobacteria"(100);"Fusobacteria"(100);"Fusobacteriales"(100);"Leptotrichiaceae"(100);Leptotrichia(100);	"Prevotellaceae"(100);Prevotella(100);	"Leptotrichiaceae"(100);Leptotrichia(100);
0.04	27	125	Root(100);Bacteria(100);"Bacteroidetes"(100);"Bacteroidia"(100);"Bacteroidales"(100);Bacteroidaceae(100);Bacteroides(100);	Root(100);Bacteria(100);"Bacteroidetes"(100);"Bacteroidia"(100);"Bacteroidales"(100);unclassified(100);unclassified(100);	Bacteroidaceae(100);Bacteroides(100);	"Bacteroidia"(100);"Bacteroidales"(100);
-0.04	75	19	Root(100);Bacteria(100);"Bacteroidetes"(100);"Bacteroidia"(100);"Bacteroidales"(100);"Prevotellaceae"(100);Prevotella(100);	Root(100);Bacteria(100);"Proteobacteria"(100);Gammaproteobacteria(100);Pasteurellales(100);Pasteurellaceae(100);unclassified(100);	"Prevotellaceae"(100);Prevotella(100);	Pasteurellales(100);Pasteurellaceae(100);
-0.04	8	99	Root(100);Bacteria(100);"Proteobacteria"(100);Betaproteobacteria(100);Neisseriales(100);Neisseriaceae(100);Neisseria(95);	Root(100);Bacteria(100);"Proteobacteria"(100);Betaproteobacteria(100);Neisseriales(100);Neisseriaceae(100);unclassified(79);	Neisseriaceae(100);Neisseria(95);	Neisseriales(100);Neisseriaceae(100);
-0.04	32	90	Root(100);Bacteria(100);"Actinobacteria"(100);Actinobacteria(100);Actinomycetales(100);Corynebacteriaceae(100);Corynebacterium(100);	Root(100);Bacteria(100);"Fusobacteria"(100);"Fusobacteria"(100);"Fusobacteriales"(100);"Leptotrichiaceae"(100);Leptotrichia(100);	Corynebacteriaceae(100);Corynebacterium(100);	"Leptotrichiaceae"(100);Leptotrichia(100);
0.04	188	54	Root(100);Bacteria(100);"Actinobacteria"(100);Actinobacteria(100);Actinomycetales(100);Corynebacteriaceae(100);Corynebacterium(100);	Root(100);Bacteria(100);unclassified(100);unclassified(100);unclassified(100);unclassified(100);unclassified(100);	Corynebacteriaceae(100);Corynebacterium(100);	Root(100);Bacteria(100);
-0.04	45	29	Root(100);Bacteria(100);"Bacteroidetes"(100);"Bacteroidia"(100);"Bacteroidales"(100);Bacteroidaceae(100);Bacteroides(100);	Root(100);Bacteria(100);"Firmicutes"(100);"Clostridia"(100);Clostridiales(100);Veillonellaceae(100);Selenomonas(95);	Bacteroidaceae(100);Bacteroides(100);	Veillonellaceae(100);Selenomonas(95);
-0.04	24	20	Root(100);Bacteria(100);"Bacteroidetes"(100);Flavobacteria(100);"Flavobacteriales"(100);Flavobacteriaceae(100);Capnocytophaga(100);	Root(100);Bacteria(100);"Fusobacteria"(100);"Fusobacteria"(100);"Fusobacteriales"(100);"Leptotrichiaceae"(100);Leptotrichia(100);	Flavobacteriaceae(100);Capnocytophaga(100);	"Leptotrichiaceae"(100);Leptotrichia(100);
0.04	21	162	Root(100);Bacteria(100);"Proteobacteria"(100);Betaproteobacteria(100);Neisseriales(100);Neisseriaceae(100);Neisseria(69);	Root(100);Bacteria(100);"Proteobacteria"(100);Gammaproteobacteria(100);Pseudomonadales(100);Moraxellaceae(100);Enhydrobacter(100);	Neisseriaceae(100);Neisseria(69);	Moraxellaceae(100);Enhydrobacter(100);
-0.04	133	109	Root(100);Bacteria(100);"Actinobacteria"(100);Actinobacteria(100);Actinomycetales(100);Actinomycetaceae(100);Actinomyces(99);	Root(100);Bacteria(100);"Firmicutes"(93);"Clostridia"(93);Clostridiales(93);unclassified(93);unclassified(93);	Actinomycetaceae(100);Actinomyces(99);	"Clostridia"(93);Clostridiales(93);
0.04	32	33	Root(100);Bacteria(100);"Actinobacteria"(100);Actinobacteria(100);Actinomycetales(100);Corynebacteriaceae(100);Corynebacterium(100);	Root(100);Bacteria(100);"Firmicutes"(100);"Clostridia"(100);Clostridiales(100);"Lachnospiraceae"(100);Oribacterium(85);	Corynebacteriaceae(100);Corynebacterium(100);	"Lachnospiraceae"(100);Oribacterium(85);
0.04	16	36	Root(100);Bacteria(100);"Proteobacteria"(100);Gammaproteobacteria(100);Pasteurellales(100);Pasteurellaceae(100);unclassified(100);	Root(100);Bacteria(100);"Bacteroidetes"(100);Flavobacteria(100);"Flavobacteriales"(100);Flavobacteriaceae(100);Capnocytophaga(100);	Pasteurellales(100);Pasteurellaceae(100);	Flavobacteriaceae(100);Capnocytophaga(100);
-0.04	117	18	Root(100);Bacteria(100);"Firmicutes"(100);"Clostridia"(100);Clostridiales(100);Incertae_Sedis_XIII(100);Mogibacterium(100);	Root(100);Bacteria(100);"Actinobacteria"(100);Actinobacteria(100);Actinomycetales(100);Micrococcaceae(100);unclassified(97);	Incertae_Sedis_XIII(100);Mogibacterium(100);	Actinomycetales(100);Micrococcaceae(100);
0.04	28	22	Root(100);Bacteria(100);"Proteobacteria"(100);Epsilonproteobacteria(100);Campylobacterales(100);Campylobacteraceae(100);Campylobacter(100);	Root(100);Bacteria(100);"Proteobacteria"(100);Betaproteobacteria(100);Burkholderiales(100);unclassified(97);unclassified(97);	Campylobacteraceae(100);Campylobacter(100);	Betaproteobacteria(100);Burkholderiales(100);
0.04	6	56	Root(100);Bacteria(100);"Firmicutes"(100);"Bacilli"(100);"Lactobacillales"(100);Streptococcaceae(100);Streptococcus(100);	Root(100);Bacteria(100);"Fusobacteria"(100);"Fusobacteria"(100);"Fusobacteriales"(100);"Leptotrichiaceae"(100);Leptotrichia(100);	Streptococcaceae(100);Streptococcus(100);	"Leptotrichiaceae"(100);Leptotrichia(100);
-0.04	195	68	Root(100);Bacteria(100);"Bacteroidetes"(100);"Bacteroidia"(100);"Bacteroidales"(100);"Prevotellaceae"(100);unclassified(100);	Root(100);Bacteria(100);"Firmicutes"(100);"Clostridia"(100);Clostridiales(100);"Lachnospiraceae"(100);Catonella(100);	"Bacteroidales"(100);"Prevotellaceae"(100);	"Lachnospiraceae"(100);Catonella(100);
-0.04	195	26	Root(100);Bacteria(100);"Bacteroidetes"(100);"Bacteroidia"(100);"Bacteroidales"(100);"Prevotellaceae"(100);unclassified(100);	Root(100);Bacteria(100);"Bacteroidetes"(100);"Bacteroidia"(100);"Bacteroidales"(100);"Prevotellaceae"(100);Prevotella(100);	"Bacteroidales"(100);"Prevotellaceae"(100);	"Prevotellaceae"(100);Prevotella(100);
0.04	28	15	Root(100);Bacteria(100);"Proteobacteria"(100);Epsilonproteobacteria(100);Campylobacterales(100);Campylobacteraceae(100);Campylobacter(100);	Root(100);Bacteria(100);"Actinobacteria"(100);Actinobacteria(100);Actinomycetales(100);Corynebacteriaceae(93);Corynebacterium(93);	Campylobacteraceae(100);Campylobacter(100);	Corynebacteriaceae(93);Corynebacterium(93);
-0.04	124	19	Root(100);Bacteria(100);"Bacteroidetes"(100);"Bacteroidia"(100);"Bacteroidales"(100);"Prevotellaceae"(100);Prevotella(100);	Root(100);Bacteria(100);"Proteobacteria"(100);Gammaproteobacteria(100);Pasteurellales(100);Pasteurellaceae(100);unclassified(100);	"Prevotellaceae"(100);Prevotella(100);	Pasteurellales(100);Pasteurellaceae(100);
-0.04	178	29	Root(100);Bacteria(100);"Firmicutes"(100);"Clostridia"(100);Clostridiales(100);unclassified(100);unclassified(100);	Root(100);Bacteria(100);"Firmicutes"(100);"Clostridia"(100);Clostridiales(100);Veillonellaceae(100);Selenomonas(95);	"Clostridia"(100);Clostridiales(100);	Veillonellaceae(100);Selenomonas(95);
0.04	7	14	Root(100);Bacteria(100);"Bacteroidetes"(100);"Bacteroidia"(100);"Bacteroidales"(100);"Porphyromonadaceae"(100);Porphyromonas(100);	Root(100);Bacteria(100);"Actinobacteria"(100);Actinobacteria(100);Actinomycetales(100);Actinomycetaceae(100);Actinomyces(100);	"Porphyromonadaceae"(100);Porphyromonas(100);	Actinomycetaceae(100);Actinomyces(100);
-0.04	99	11	Root(100);Bacteria(100);"Proteobacteria"(100);Betaproteobacteria(100);Neisseriales(100);Neisseriaceae(100);unclassified(79);	Root(100);Bacteria(100);"Firmicutes"(100);"Bacilli"(100);Bacillales(100);"Staphylococcaceae"(100);Gemella(100);	Neisseriales(100);Neisseriaceae(100);	"Staphylococcaceae"(100);Gemella(100);
-0.04	39	56	Root(100);Bacteria(100);"Bacteroidetes"(100);"Bacteroidia"(100);"Bacteroidales"(100);"Prevotellaceae"(100);Prevotella(100);	Root(100);Bacteria(100);"Fusobacteria"(100);"Fusobacteria"(100);"Fusobacteriales"(100);"Leptotrichiaceae"(100);Leptotrichia(100);	"Prevotellaceae"(100);Prevotella(100);	"Leptotrichiaceae"(100);Leptotrichia(100);
0.04	82	124	Root(100);Bacteria(100);"Bacteroidetes"(100);"Bacteroidia"(100);"Bacteroidales"(100);"Prevotellaceae"(100);Prevotella(100);	Root(100);Bacteria(100);"Bacteroidetes"(100);"Bacteroidia"(100);"Bacteroidales"(100);"Prevotellaceae"(100);Prevotella(100);	"Prevotellaceae"(100);Prevotella(100);	"Prevotellaceae"(100);Prevotella(100);
-0.04	22	37	Root(100);Bacteria(100);"Proteobacteria"(100);Betaproteobacteria(100);Burkholderiales(100);unclassified(97);unclassified(97);	Root(100);Bacteria(100);"Firmicutes"(100);"Clostridia"(100);Clostridiales(100);"Lachnospiraceae"(100);unclassified(100);	Betaproteobacteria(100);Burkholderiales(100);	Clostridiales(100);"Lachnospiraceae"(100);
0.04	71	56	Root(100);Bacteria(100);"Firmicutes"(100);"Clostridia"(100);Clostridiales(100);"Lachnospiraceae"(100);unclassified(100);	Root(100);Bacteria(100);"Fusobacteria"(100);"Fusobacteria"(100);"Fusobacteriales"(100);"Leptotrichiaceae"(100);Leptotrichia(100);	Clostridiales(100);"Lachnospiraceae"(100);	"Leptotrichiaceae"(100);Leptotrichia(100);
-0.04	2	11	Root(100);Bacteria(100);"Firmicutes"(100);"Bacilli"(100);"Lactobacillales"(100);Streptococcaceae(100);Streptococcus(100);	Root(100);Bacteria(100);"Firmicutes"(100);"Bacilli"(100);Bacillales(100);"Staphylococcaceae"(100);Gemella(100);	Streptococcaceae(100);Streptococcus(100);	"Staphylococcaceae"(100);Gemella(100);
-0.04	18	39	Root(100);Bacteria(100);"Actinobacteria"(100);Actinobacteria(100);Actinomycetales(100);Micrococcaceae(100);unclassified(97);	Root(100);Bacteria(100);"Bacteroidetes"(100);"Bacteroidia"(100);"Bacteroidales"(100);"Prevotellaceae"(100);Prevotella(100);	Actinomycetales(100);Micrococcaceae(100);	"Prevotellaceae"(100);Prevotella(100);
0.04	28	9	Root(100);Bacteria(100);"Proteobacteria"(100);Epsilonproteobacteria(100);Campylobacterales(100);Campylobacteraceae(100);Campylobacter(100);	Root(100);Bacteria(100);"Fusobacteria"(100);"Fusobacteria"(100);"Fusobacteriales"(100);"Fusobacteriaceae"(100);Fusobacterium(100);	Campylobacteraceae(100);Campylobacter(100);	"Fusobacteriaceae"(100);Fusobacterium(100);
-0.04	20	10	Root(100);Bacteria(100);"Fusobacteria"(100);"Fusobacteria"(100);"Fusobacteriales"(100);"Leptotrichiaceae"(100);Leptotrichia(100);	Root(100);Bacteria(100);"Bacteroidetes"(100);"Bacteroidia"(100);"Bacteroidales"(100);"Prevotellaceae"(100);Prevotella(100);	"Leptotrichiaceae"(100);Leptotrichia(100);	"Prevotellaceae"(100);Prevotella(100);
-0.04	71	54	Root(100);Bacteria(100);"Firmicutes"(100);"Clostridia"(100);Clostridiales(100);"Lachnospiraceae"(100);unclassified(100);	Root(100);Bacteria(100);unclassified(100);unclassified(100);unclassified(100);unclassified(100);unclassified(100);	Clostridiales(100);"Lachnospiraceae"(100);	Root(100);Bacteria(100);
0.04	21	99	Root(100);Bacteria(100);"Proteobacteria"(100);Betaproteobacteria(100);Neisseriales(100);Neisseriaceae(100);Neisseria(69);	Root(100);Bacteria(100);"Proteobacteria"(100);Betaproteobacteria(100);Neisseriales(100);Neisseriaceae(100);unclassified(79);	Neisseriaceae(100);Neisseria(69);	Neisseriales(100);Neisseriaceae(100);
-0.04	61	10	Root(100);Bacteria(100);"Actinobacteria"(100);Actinobacteria(100);Actinomycetales(100);Actinomycetaceae(100);Actinomyces(100);	Root(100);Bacteria(100);"Bacteroidetes"(100);"Bacteroidia"(100);"Bacteroidales"(100);"Prevotellaceae"(100);Prevotella(100);	Actinomycetaceae(100);Actinomyces(100);	"Prevotellaceae"(100);Prevotella(100);
-0.04	112	75	Root(100);Bacteria(100);"Firmicutes"(100);"Clostridia"(100);Clostridiales(100);"Peptostreptococcaceae"(100);Peptostreptococcus(100);	Root(100);Bacteria(100);"Bacteroidetes"(100);"Bacteroidia"(100);"Bacteroidales"(100);"Prevotellaceae"(100);Prevotella(100);	"Peptostreptococcaceae"(100);Peptostreptococcus(100);	"Prevotellaceae"(100);Prevotella(100);
-0.04	117	90	Root(100);Bacteria(100);"Firmicutes"(100);"Clostridia"(100);Clostridiales(100);Incertae_Sedis_XIII(100);Mogibacterium(100);	Root(100);Bacteria(100);"Fusobacteria"(100);"Fusobacteria"(100);"Fusobacteriales"(100);"Leptotrichiaceae"(100);Leptotrichia(100);	Incertae_Sedis_XIII(100);Mogibacterium(100);	"Leptotrichiaceae"(100);Leptotrichia(100);
0.04	109	52	Root(100);Bacteria(100);"Firmicutes"(93);"Clostridia"(93);Clostridiales(93);unclassified(93);unclassified(93);	Root(100);Bacteria(100);"Bacteroidetes"(100);"Bacteroidia"(100);"Bacteroidales"(100);"Prevotellaceae"(100);Prevotella(100);	"Clostridia"(93);Clostridiales(93);	"Prevotellaceae"(100);Prevotella(100);
0.04	25	32	Root(100);Bacteria(100);"Bacteroidetes"(97);"Bacteroidia"(59);"Bacteroidales"(59);unclassified(59);unclassified(59);	Root(100);Bacteria(100);"Actinobacteria"(100);Actinobacteria(100);Actinomycetales(100);Corynebacteriaceae(100);Corynebacterium(100);	"Bacteroidia"(59);"Bacteroidales"(59);	Corynebacteriaceae(100);Corynebacterium(100);
-0.04	113	75	Root(100);Bacteria(100);"Bacteroidetes"(100);Flavobacteria(100);"Flavobacteriales"(100);Flavobacteriaceae(100);unclassified(100);	Root(100);Bacteria(100);"Bacteroidetes"(100);"Bacteroidia"(100);"Bacteroidales"(100);"Prevotellaceae"(100);Prevotella(100);	"Flavobacteriales"(100);Flavobacteriaceae(100);	"Prevotellaceae"(100);Prevotella(100);
-0.04	124	54	Root(100);Bacteria(100);"Bacteroidetes"(100);"Bacteroidia"(100);"Bacteroidales"(100);"Prevotellaceae"(100);Prevotella(100);	Root(100);Bacteria(100);unclassified(100);unclassified(100);unclassified(100);unclassified(100);unclassified(100);	"Prevotellaceae"(100);Prevotella(100);	Root(100);Bacteria(100);
-0.04	117	76	Root(100);Bacteria(100);"Firmicutes"(100);"Clostridia"(100);Clostridiales(100);Incertae_Sedis_XIII(100);Mogibacterium(100);	Root(100);Bacteria(100);"Firmicutes"(100);"Bacilli"(100);"Lactobacillales"(100);"Aerococcaceae"(100);unclassified(99);	Incertae_Sedis_XIII(100);Mogibacterium(100);	"Lactobacillales"(100);"Aerococcaceae"(100);
-0.04	113	45	Root(100);Bacteria(100);"Bacteroidetes"(100);Flavobacteria(100);"Flavobacteriales"(100);Flavobacteriaceae(100);unclassified(100);	Root(100);Bacteria(100);"Bacteroidetes"(100);"Bacteroidia"(100);"Bacteroidales"(100);Bacteroidaceae(100);Bacteroides(100);	"Flavobacteriales"(100);Flavobacteriaceae(100);	Bacteroidaceae(100);Bacteroides(100);
0.04	112	10	Root(100);Bacteria(100);"Firmicutes"(100);"Clostridia"(100);Clostridiales(100);"Peptostreptococcaceae"(100);Peptostreptococcus(100);	Root(100);Bacteria(100);"Bacteroidetes"(100);"Bacteroidia"(100);"Bacteroidales"(100);"Prevotellaceae"(100);Prevotella(100);	"Peptostreptococcaceae"(100);Peptostreptococcus(100);	"Prevotellaceae"(100);Prevotella(100);
-0.04	111	9	Root(100);Bacteria(100);"Proteobacteria"(100);Gammaproteobacteria(100);"Enterobacteriales"(100);Enterobacteriaceae(100);unclassified(87);	Root(100);Bacteria(100);"Fusobacteria"(100);"Fusobacteria"(100);"Fusobacteriales"(100);"Fusobacteriaceae"(100);Fusobacterium(100);	"Enterobacteriales"(100);Enterobacteriaceae(100);	"Fusobacteriaceae"(100);Fusobacterium(100);
-0.04	178	26	Root(100);Bacteria(100);"Firmicutes"(100);"Clostridia"(100);Clostridiales(100);unclassified(100);unclassified(100);	Root(100);Bacteria(100);"Bacteroidetes"(100);"Bacteroidia"(100);"Bacteroidales"(100);"Prevotellaceae"(100);Prevotella(100);	"Clostridia"(100);Clostridiales(100);	"Prevotellaceae"(100);Prevotella(100);
0.04	133	6	Root(100);Bacteria(100);"Actinobacteria"(100);Actinobacteria(100);Actinomycetales(100);Actinomycetaceae(100);Actinomyces(99);	Root(100);Bacteria(100);"Firmicutes"(100);"Bacilli"(100);"Lactobacillales"(100);Streptococcaceae(100);Streptococcus(100);	Actinomycetaceae(100);Actinomyces(99);	Streptococcaceae(100);Streptococcus(100);
0.04	56	52	Root(100);Bacteria(100);"Fusobacteria"(100);"Fusobacteria"(100);"Fusobacteriales"(100);"Leptotrichiaceae"(100);Leptotrichia(100);	Root(100);Bacteria(100);"Bacteroidetes"(100);"Bacteroidia"(100);"Bacteroidales"(100);"Prevotellaceae"(100);Prevotella(100);	"Leptotrichiaceae"(100);Leptotrichia(100);	"Prevotellaceae"(100);Prevotella(100);
0.04	133	25	Root(100);Bacteria(100);"Actinobacteria"(100);Actinobacteria(100);Actinomycetales(100);Actinomycetaceae(100);Actinomyces(99);	Root(100);Bacteria(100);"Bacteroidetes"(97);"Bacteroidia"(59);"Bacteroidales"(59);unclassified(59);unclassified(59);	Actinomycetaceae(100);Actinomyces(99);	"Bacteroidia"(59);"Bacteroidales"(59);
0.04	51	188	Root(100);Bacteria(100);"Actinobacteria"(100);Actinobacteria(100);Coriobacteriales(100);Coriobacteriaceae(100);Atopobium(100);	Root(100);Bacteria(100);"Actinobacteria"(100);Actinobacteria(100);Actinomycetales(100);Corynebacteriaceae(100);Corynebacterium(100);	Coriobacteriaceae(100);Atopobium(100);	Corynebacteriaceae(100);Corynebacterium(100);
-0.04	113	23	Root(100);Bacteria(100);"Bacteroidetes"(100);Flavobacteria(100);"Flavobacteriales"(100);Flavobacteriaceae(100);unclassified(100);	Root(100);Bacteria(100);"Actinobacteria"(100);Actinobacteria(100);Actinomycetales(100);Actinomycetaceae(100);Actinomyces(100);	"Flavobacteriales"(100);Flavobacteriaceae(100);	Actinomycetaceae(100);Actinomyces(100);
-0.04	6	19	Root(100);Bacteria(100);"Firmicutes"(100);"Bacilli"(100);"Lactobacillales"(100);Streptococcaceae(100);Streptococcus(100);	Root(100);Bacteria(100);"Proteobacteria"(100);Gammaproteobacteria(100);Pasteurellales(100);Pasteurellaceae(100);unclassified(100);	Streptococcaceae(100);Streptococcus(100);	Pasteurellales(100);Pasteurellaceae(100);
0.04	29	35	Root(100);Bacteria(100);"Firmicutes"(100);"Clostridia"(100);Clostridiales(100);Veillonellaceae(100);Selenomonas(95);	Root(100);Bacteria(100);"Fusobacteria"(100);"Fusobacteria"(100);"Fusobacteriales"(100);"Leptotrichiaceae"(100);Leptotrichia(100);	Veillonellaceae(100);Selenomonas(95);	"Leptotrichiaceae"(100);Leptotrichia(100);
0.04	27	4	Root(100);Bacteria(100);"Bacteroidetes"(100);"Bacteroidia"(100);"Bacteroidales"(100);Bacteroidaceae(100);Bacteroides(100);	Root(100);Bacteria(100);"Firmicutes"(100);"Clostridia"(100);Clostridiales(100);Veillonellaceae(100);Veillonella(95);	Bacteroidaceae(100);Bacteroides(100);	Veillonellaceae(100);Veillonella(95);
0.04	48	39	Root(100);Bacteria(100);"Firmicutes"(100);"Clostridia"(100);Clostridiales(100);Incertae_Sedis_XI(100);Parvimonas(100);	Root(100);Bacteria(100);"Bacteroidetes"(100);"Bacteroidia"(100);"Bacteroidales"(100);"Prevotellaceae"(100);Prevotella(100);	Incertae_Sedis_XI(100);Parvimonas(100);	"Prevotellaceae"(100);Prevotella(100);
-0.04	6	97	Root(100);Bacteria(100);"Firmicutes"(100);"Bacilli"(100);"Lactobacillales"(100);Streptococcaceae(100);Streptococcus(100);	Root(100);Bacteria(100);unclassified(100);unclassified(100);unclassified(100);unclassified(100);unclassified(100);	Streptococcaceae(100);Streptococcus(100);	Root(100);Bacteria(100);
0.04	45	32	Root(100);Bacteria(100);"Bacteroidetes"(100);"Bacteroidia"(100);"Bacteroidales"(100);Bacteroidaceae(100);Bacteroides(100);	Root(100);Bacteria(100);"Actinobacteria"(100);Actinobacteria(100);Actinomycetales(100);Corynebacteriaceae(100);Corynebacterium(100);	Bacteroidaceae(100);Bacteroides(100);	Corynebacteriaceae(100);Corynebacterium(100);
-0.04	111	36	Root(100);Bacteria(100);"Proteobacteria"(100);Gammaproteobacteria(100);"Enterobacteriales"(100);Enterobacteriaceae(100);unclassified(87);	Root(100);Bacteria(100);"Bacteroidetes"(100);Flavobacteria(100);"Flavobacteriales"(100);Flavobacteriaceae(100);Capnocytophaga(100);	"Enterobacteriales"(100);Enterobacteriaceae(100);	Flavobacteriaceae(100);Capnocytophaga(100);
0.04	82	56	Root(100);Bacteria(100);"Bacteroidetes"(100);"Bacteroidia"(100);"Bacteroidales"(100);"Prevotellaceae"(100);Prevotella(100);	Root(100);Bacteria(100);"Fusobacteria"(100);"Fusobacteria"(100);"Fusobacteriales"(100);"Leptotrichiaceae"(100);Leptotrichia(100);	"Prevotellaceae"(100);Prevotella(100);	"Leptotrichiaceae"(100);Leptotrichia(100);
-0.04	21	23	Root(100);Bacteria(100);"Proteobacteria"(100);Betaproteobacteria(100);Neisseriales(100);Neisseriaceae(100);Neisseria(69);	Root(100);Bacteria(100);"Actinobacteria"(100);Actinobacteria(100);Actinomycetales(100);Actinomycetaceae(100);Actinomyces(100);	Neisseriaceae(100);Neisseria(69);	Actinomycetaceae(100);Actinomyces(100);
-0.04	111	28	Root(100);Bacteria(100);"Proteobacteria"(100);Gammaproteobacteria(100);"Enterobacteriales"(100);Enterobacteriaceae(100);unclassified(87);	Root(100);Bacteria(100);"Proteobacteria"(100);Epsilonproteobacteria(100);Campylobacterales(100);Campylobacteraceae(100);Campylobacter(100);	"Enterobacteriales"(100);Enterobacteriaceae(100);	Campylobacteraceae(100);Campylobacter(100);
-0.04	112	33	Root(100);Bacteria(100);"Firmicutes"(100);"Clostridia"(100);Clostridiales(100);"Peptostreptococcaceae"(100);Peptostreptococcus(100);	Root(100);Bacteria(100);"Firmicutes"(100);"Clostridia"(100);Clostridiales(100);"Lachnospiraceae"(100);Oribacterium(85);	"Peptostreptococcaceae"(100);Peptostreptococcus(100);	"Lachnospiraceae"(100);Oribacterium(85);
0.04	76	52	Root(100);Bacteria(100);"Firmicutes"(100);"Bacilli"(100);"Lactobacillales"(100);"Aerococcaceae"(100);unclassified(99);	Root(100);Bacteria(100);"Bacteroidetes"(100);"Bacteroidia"(100);"Bacteroidales"(100);"Prevotellaceae"(100);Prevotella(100);	"Lactobacillales"(100);"Aerococcaceae"(100);	"Prevotellaceae"(100);Prevotella(100);
-0.04	28	7	Root(100);Bacteria(100);"Proteobacteria"(100);Epsilonproteobacteria(100);Campylobacterales(100);Campylobacteraceae(100);Campylobacter(100);	Root(100);Bacteria(100);"Bacteroidetes"(100);"Bacteroidia"(100);"Bacteroidales"(100);"Porphyromonadaceae"(100);Porphyromonas(100);	Campylobacteraceae(100);Campylobacter(100);	"Porphyromonadaceae"(100);Porphyromonas(100);
-0.04	2	56	Root(100);Bacteria(100);"Firmicutes"(100);"Bacilli"(100);"Lactobacillales"(100);Streptococcaceae(100);Streptococcus(100);	Root(100);Bacteria(100);"Fusobacteria"(100);"Fusobacteria"(100);"Fusobacteriales"(100);"Leptotrichiaceae"(100);Leptotrichia(100);	Streptococcaceae(100);Streptococcus(100);	"Leptotrichiaceae"(100);Leptotrichia(100);
-0.04	20	19	Root(100);Bacteria(100);"Fusobacteria"(100);"Fusobacteria"(100);"Fusobacteriales"(100);"Leptotrichiaceae"(100);Leptotrichia(100);	Root(100);Bacteria(100);"Proteobacteria"(100);Gammaproteobacteria(100);Pasteurellales(100);Pasteurellaceae(100);unclassified(100);	"Leptotrichiaceae"(100);Leptotrichia(100);	Pasteurellales(100);Pasteurellaceae(100);
0.04	9	74	Root(100);Bacteria(100);"Fusobacteria"(100);"Fusobacteria"(100);"Fusobacteriales"(100);"Fusobacteriaceae"(100);Fusobacterium(100);	Root(100);Bacteria(100);"Bacteroidetes"(100);"Bacteroidia"(100);"Bacteroidales"(100);"Prevotellaceae"(100);Prevotella(100);	"Fusobacteriaceae"(100);Fusobacterium(100);	"Prevotellaceae"(100);Prevotella(100);
-0.04	14	36	Root(100);Bacteria(100);"Actinobacteria"(100);Actinobacteria(100);Actinomycetales(100);Actinomycetaceae(100);Actinomyces(100);	Root(100);Bacteria(100);"Bacteroidetes"(100);Flavobacteria(100);"Flavobacteriales"(100);Flavobacteriaceae(100);Capnocytophaga(100);	Actinomycetaceae(100);Actinomyces(100);	Flavobacteriaceae(100);Capnocytophaga(100);
-0.04	39	124	Root(100);Bacteria(100);"Bacteroidetes"(100);"Bacteroidia"(100);"Bacteroidales"(100);"Prevotellaceae"(100);Prevotella(100);	Root(100);Bacteria(100);"Bacteroidetes"(100);"Bacteroidia"(100);"Bacteroidales"(100);"Prevotellaceae"(100);Prevotella(100);	"Prevotellaceae"(100);Prevotella(100);	"Prevotellaceae"(100);Prevotella(100);
0.04	10	33	Root(100);Bacteria(100);"Bacteroidetes"(100);"Bacteroidia"(100);"Bacteroidales"(100);"Prevotellaceae"(100);Prevotella(100);	Root(100);Bacteria(100);"Firmicutes"(100);"Clostridia"(100);Clostridiales(100);"Lachnospiraceae"(100);Oribacterium(85);	"Prevotellaceae"(100);Prevotella(100);	"Lachnospiraceae"(100);Oribacterium(85);
0.04	48	29	Root(100);Bacteria(100);"Firmicutes"(100);"Clostridia"(100);Clostridiales(100);Incertae_Sedis_XI(100);Parvimonas(100);	Root(100);Bacteria(100);"Firmicutes"(100);"Clostridia"(100);Clostridiales(100);Veillonellaceae(100);Selenomonas(95);	Incertae_Sedis_XI(100);Parvimonas(100);	Veillonellaceae(100);Selenomonas(95);
-0.04	50	33	Root(100);Bacteria(100);"Firmicutes"(100);"Clostridia"(100);Clostridiales(100);"Lachnospiraceae"(100);unclassified(100);	Root(100);Bacteria(100);"Firmicutes"(100);"Clostridia"(100);Clostridiales(100);"Lachnospiraceae"(100);Oribacterium(85);	Clostridiales(100);"Lachnospiraceae"(100);	"Lachnospiraceae"(100);Oribacterium(85);
-0.04	20	23	Root(100);Bacteria(100);"Fusobacteria"(100);"Fusobacteria"(100);"Fusobacteriales"(100);"Leptotrichiaceae"(100);Leptotrichia(100);	Root(100);Bacteria(100);"Actinobacteria"(100);Actinobacteria(100);Actinomycetales(100);Actinomycetaceae(100);Actinomyces(100);	"Leptotrichiaceae"(100);Leptotrichia(100);	Actinomycetaceae(100);Actinomyces(100);
0.04	68	16	Root(100);Bacteria(100);"Firmicutes"(100);"Clostridia"(100);Clostridiales(100);"Lachnospiraceae"(100);Catonella(100);	Root(100);Bacteria(100);"Proteobacteria"(100);Gammaproteobacteria(100);Pasteurellales(100);Pasteurellaceae(100);unclassified(100);	"Lachnospiraceae"(100);Catonella(100);	Pasteurellales(100);Pasteurellaceae(100);
0.04	133	27	Root(100);Bacteria(100);"Actinobacteria"(100);Actinobacteria(100);Actinomycetales(100);Actinomycetaceae(100);Actinomyces(99);	Root(100);Bacteria(100);"Bacteroidetes"(100);"Bacteroidia"(100);"Bacteroidales"(100);Bacteroidaceae(100);Bacteroides(100);	Actinomycetaceae(100);Actinomyces(99);	Bacteroidaceae(100);Bacteroides(100);
0.04	75	16	Root(100);Bacteria(100);"Bacteroidetes"(100);"Bacteroidia"(100);"Bacteroidales"(100);"Prevotellaceae"(100);Prevotella(100);	Root(100);Bacteria(100);"Proteobacteria"(100);Gammaproteobacteria(100);Pasteurellales(100);Pasteurellaceae(100);unclassified(100);	"Prevotellaceae"(100);Prevotella(100);	Pasteurellales(100);Pasteurellaceae(100);
0.04	162	35	Root(100);Bacteria(100);"Proteobacteria"(100);Gammaproteobacteria(100);Pseudomonadales(100);Moraxellaceae(100);Enhydrobacter(100);	Root(100);Bacteria(100);"Fusobacteria"(100);"Fusobacteria"(100);"Fusobacteriales"(100);"Leptotrichiaceae"(100);Leptotrichia(100);	Moraxellaceae(100);Enhydrobacter(100);	"Leptotrichiaceae"(100);Leptotrichia(100);
0.04	99	105	Root(100);Bacteria(100);"Proteobacteria"(100);Betaproteobacteria(100);Neisseriales(100);Neisseriaceae(100);unclassified(79);	Root(100);Bacteria(100);"Firmicutes"(100);"Clostridia"(100);Clostridiales(100);unclassified(100);unclassified(100);	Neisseriales(100);Neisseriaceae(100);	"Clostridia"(100);Clostridiales(100);
-0.04	6	38	Root(100);Bacteria(100);"Firmicutes"(100);"Bacilli"(100);"Lactobacillales"(100);Streptococcaceae(100);Streptococcus(100);	Root(100);Bacteria(100);"Bacteroidetes"(100);"Bacteroidia"(100);"Bacteroidales"(100);"Porphyromonadaceae"(100);Parabacteroides(69);	Streptococcaceae(100);Streptococcus(100);	"Porphyromonadaceae"(100);Parabacteroides(69);
-0.04	51	38	Root(100);Bacteria(100);"Actinobacteria"(100);Actinobacteria(100);Coriobacteriales(100);Coriobacteriaceae(100);Atopobium(100);	Root(100);Bacteria(100);"Bacteroidetes"(100);"Bacteroidia"(100);"Bacteroidales"(100);"Porphyromonadaceae"(100);Parabacteroides(69);	Coriobacteriaceae(100);Atopobium(100);	"Porphyromonadaceae"(100);Parabacteroides(69);
-0.04	27	54	Root(100);Bacteria(100);"Bacteroidetes"(100);"Bacteroidia"(100);"Bacteroidales"(100);Bacteroidaceae(100);Bacteroides(100);	Root(100);Bacteria(100);unclassified(100);unclassified(100);unclassified(100);unclassified(100);unclassified(100);	Bacteroidaceae(100);Bacteroides(100);	Root(100);Bacteria(100);
0.04	23	19	Root(100);Bacteria(100);"Actinobacteria"(100);Actinobacteria(100);Actinomycetales(100);Actinomycetaceae(100);Actinomyces(100);	Root(100);Bacteria(100);"Proteobacteria"(100);Gammaproteobacteria(100);Pasteurellales(100);Pasteurellaceae(100);unclassified(100);	Actinomycetaceae(100);Actinomyces(100);	Pasteurellales(100);Pasteurellaceae(100);
0.04	124	74	Root(100);Bacteria(100);"Bacteroidetes"(100);"Bacteroidia"(100);"Bacteroidales"(100);"Prevotellaceae"(100);Prevotella(100);	Root(100);Bacteria(100);"Bacteroidetes"(100);"Bacteroidia"(100);"Bacteroidales"(100);"Prevotellaceae"(100);Prevotella(100);	"Prevotellaceae"(100);Prevotella(100);	"Prevotellaceae"(100);Prevotella(100);
-0.04	51	45	Root(100);Bacteria(100);"Actinobacteria"(100);Actinobacteria(100);Coriobacteriales(100);Coriobacteriaceae(100);Atopobium(100);	Root(100);Bacteria(100);"Bacteroidetes"(100);"Bacteroidia"(100);"Bacteroidales"(100);Bacteroidaceae(100);Bacteroides(100);	Coriobacteriaceae(100);Atopobium(100);	Bacteroidaceae(100);Bacteroides(100);
-0.04	178	75	Root(100);Bacteria(100);"Firmicutes"(100);"Clostridia"(100);Clostridiales(100);unclassified(100);unclassified(100);	Root(100);Bacteria(100);"Bacteroidetes"(100);"Bacteroidia"(100);"Bacteroidales"(100);"Prevotellaceae"(100);Prevotella(100);	"Clostridia"(100);Clostridiales(100);	"Prevotellaceae"(100);Prevotella(100);
0.04	6	162	Root(100);Bacteria(100);"Firmicutes"(100);"Bacilli"(100);"Lactobacillales"(100);Streptococcaceae(100);Streptococcus(100);	Root(100);Bacteria(100);"Proteobacteria"(100);Gammaproteobacteria(100);Pseudomonadales(100);Moraxellaceae(100);Enhydrobacter(100);	Streptococcaceae(100);Streptococcus(100);	Moraxellaceae(100);Enhydrobacter(100);
-0.04	61	97	Root(100);Bacteria(100);"Actinobacteria"(100);Actinobacteria(100);Actinomycetales(100);Actinomycetaceae(100);Actinomyces(100);	Root(100);Bacteria(100);unclassified(100);unclassified(100);unclassified(100);unclassified(100);unclassified(100);	Actinomycetaceae(100);Actinomyces(100);	Root(100);Bacteria(100);
0.04	50	76	Root(100);Bacteria(100);"Firmicutes"(100);"Clostridia"(100);Clostridiales(100);"Lachnospiraceae"(100);unclassified(100);	Root(100);Bacteria(100);"Firmicutes"(100);"Bacilli"(100);"Lactobacillales"(100);"Aerococcaceae"(100);unclassified(99);	Clostridiales(100);"Lachnospiraceae"(100);	"Lactobacillales"(100);"Aerococcaceae"(100);
-0.04	22	36	Root(100);Bacteria(100);"Proteobacteria"(100);Betaproteobacteria(100);Burkholderiales(100);unclassified(97);unclassified(97);	Root(100);Bacteria(100);"Bacteroidetes"(100);Flavobacteria(100);"Flavobacteriales"(100);Flavobacteriaceae(100);Capnocytophaga(100);	Betaproteobacteria(100);Burkholderiales(100);	Flavobacteriaceae(100);Capnocytophaga(100);
-0.04	178	74	Root(100);Bacteria(100);"Firmicutes"(100);"Clostridia"(100);Clostridiales(100);unclassified(100);unclassified(100);	Root(100);Bacteria(100);"Bacteroidetes"(100);"Bacteroidia"(100);"Bacteroidales"(100);"Prevotellaceae"(100);Prevotella(100);	"Clostridia"(100);Clostridiales(100);	"Prevotellaceae"(100);Prevotella(100);
-0.04	133	45	Root(100);Bacteria(100);"Actinobacteria"(100);Actinobacteria(100);Actinomycetales(100);Actinomycetaceae(100);Actinomyces(99);	Root(100);Bacteria(100);"Bacteroidetes"(100);"Bacteroidia"(100);"Bacteroidales"(100);Bacteroidaceae(100);Bacteroides(100);	Actinomycetaceae(100);Actinomyces(99);	Bacteroidaceae(100);Bacteroides(100);
0.04	178	27	Root(100);Bacteria(100);"Firmicutes"(100);"Clostridia"(100);Clostridiales(100);unclassified(100);unclassified(100);	Root(100);Bacteria(100);"Bacteroidetes"(100);"Bacteroidia"(100);"Bacteroidales"(100);Bacteroidaceae(100);Bacteroides(100);	"Clostridia"(100);Clostridiales(100);	Bacteroidaceae(100);Bacteroides(100);
-0.04	129	37	Root(100);Bacteria(100);"Bacteroidetes"(100);"Bacteroidia"(100);"Bacteroidales"(100);"Prevotellaceae"(100);Prevotella(100);	Root(100);Bacteria(100);"Firmicutes"(100);"Clostridia"(100);Clostridiales(100);"Lachnospiraceae"(100);unclassified(100);	"Prevotellaceae"(100);Prevotella(100);	Clostridiales(100);"Lachnospiraceae"(100);
0.04	45	35	Root(100);Bacteria(100);"Bacteroidetes"(100);"Bacteroidia"(100);"Bacteroidales"(100);Bacteroidaceae(100);Bacteroides(100);	Root(100);Bacteria(100);"Fusobacteria"(100);"Fusobacteria"(100);"Fusobacteriales"(100);"Leptotrichiaceae"(100);Leptotrichia(100);	Bacteroidaceae(100);Bacteroides(100);	"Leptotrichiaceae"(100);Leptotrichia(100);
0.04	8	14	Root(100);Bacteria(100);"Proteobacteria"(100);Betaproteobacteria(100);Neisseriales(100);Neisseriaceae(100);Neisseria(95);	Root(100);Bacteria(100);"Actinobacteria"(100);Actinobacteria(100);Actinomycetales(100);Actinomycetaceae(100);Actinomyces(100);	Neisseriaceae(100);Neisseria(95);	Actinomycetaceae(100);Actinomyces(100);
-0.04	111	17	Root(100);Bacteria(100);"Proteobacteria"(100);Gammaproteobacteria(100);"Enterobacteriales"(100);Enterobacteriaceae(100);unclassified(87);	Root(100);Bacteria(100);"Bacteroidetes"(100);"Bacteroidia"(100);"Bacteroidales"(100);Bacteroidaceae(100);Bacteroides(100);	"Enterobacteriales"(100);Enterobacteriaceae(100);	Bacteroidaceae(100);Bacteroides(100);
0.04	61	90	Root(100);Bacteria(100);"Actinobacteria"(100);Actinobacteria(100);Actinomycetales(100);Actinomycetaceae(100);Actinomyces(100);	Root(100);Bacteria(100);"Fusobacteria"(100);"Fusobacteria"(100);"Fusobacteriales"(100);"Leptotrichiaceae"(100);Leptotrichia(100);	Actinomycetaceae(100);Actinomyces(100);	"Leptotrichiaceae"(100);Leptotrichia(100);
0.04	24	48	Root(100);Bacteria(100);"Bacteroidetes"(100);Flavobacteria(100);"Flavobacteriales"(100);Flavobacteriaceae(100);Capnocytophaga(100);	Root(100);Bacteria(100);"Firmicutes"(100);"Clostridia"(100);Clostridiales(100);Incertae_Sedis_XI(100);Parvimonas(100);	Flavobacteriaceae(100);Capnocytophaga(100);	Incertae_Sedis_XI(100);Parvimonas(100);
-0.04	23	54	Root(100);Bacteria(100);"Actinobacteria"(100);Actinobacteria(100);Actinomycetales(100);Actinomycetaceae(100);Actinomyces(100);	Root(100);Bacteria(100);unclassified(100);unclassified(100);unclassified(100);unclassified(100);unclassified(100);	Actinomycetaceae(100);Actinomyces(100);	Root(100);Bacteria(100);
0.04	23	39	Root(100);Bacteria(100);"Actinobacteria"(100);Actinobacteria(100);Actinomycetales(100);Actinomycetaceae(100);Actinomyces(100);	Root(100);Bacteria(100);"Bacteroidetes"(100);"Bacteroidia"(100);"Bacteroidales"(100);"Prevotellaceae"(100);Prevotella(100);	Actinomycetaceae(100);Actinomyces(100);	"Prevotellaceae"(100);Prevotella(100);
-0.04	25	45	Root(100);Bacteria(100);"Bacteroidetes"(97);"Bacteroidia"(59);"Bacteroidales"(59);unclassified(59);unclassified(59);	Root(100);Bacteria(100);"Bacteroidetes"(100);"Bacteroidia"(100);"Bacteroidales"(100);Bacteroidaceae(100);Bacteroides(100);	"Bacteroidia"(59);"Bacteroidales"(59);	Bacteroidaceae(100);Bacteroides(100);
0.04	7	90	Root(100);Bacteria(100);"Bacteroidetes"(100);"Bacteroidia"(100);"Bacteroidales"(100);"Porphyromonadaceae"(100);Porphyromonas(100);	Root(100);Bacteria(100);"Fusobacteria"(100);"Fusobacteria"(100);"Fusobacteriales"(100);"Leptotrichiaceae"(100);Leptotrichia(100);	"Porphyromonadaceae"(100);Porphyromonas(100);	"Leptotrichiaceae"(100);Leptotrichia(100);
0.04	24	68	Root(100);Bacteria(100);"Bacteroidetes"(100);Flavobacteria(100);"Flavobacteriales"(100);Flavobacteriaceae(100);Capnocytophaga(100);	Root(100);Bacteria(100);"Firmicutes"(100);"Clostridia"(100);Clostridiales(100);"Lachnospiraceae"(100);Catonella(100);	Flavobacteriaceae(100);Capnocytophaga(100);	"Lachnospiraceae"(100);Catonella(100);
0.04	26	6	Root(100);Bacteria(100);"Bacteroidetes"(100);"Bacteroidia"(100);"Bacteroidales"(100);"Prevotellaceae"(100);Prevotella(100);	Root(100);Bacteria(100);"Firmicutes"(100);"Bacilli"(100);"Lactobacillales"(100);Streptococcaceae(100);Streptococcus(100);	"Prevotellaceae"(100);Prevotella(100);	Streptococcaceae(100);Streptococcus(100);
0.04	21	71	Root(100);Bacteria(100);"Proteobacteria"(100);Betaproteobacteria(100);Neisseriales(100);Neisseriaceae(100);Neisseria(69);	Root(100);Bacteria(100);"Firmicutes"(100);"Clostridia"(100);Clostridiales(100);"Lachnospiraceae"(100);unclassified(100);	Neisseriaceae(100);Neisseria(69);	Clostridiales(100);"Lachnospiraceae"(100);
-0.04	75	11	Root(100);Bacteria(100);"Bacteroidetes"(100);"Bacteroidia"(100);"Bacteroidales"(100);"Prevotellaceae"(100);Prevotella(100);	Root(100);Bacteria(100);"Firmicutes"(100);"Bacilli"(100);Bacillales(100);"Staphylococcaceae"(100);Gemella(100);	"Prevotellaceae"(100);Prevotella(100);	"Staphylococcaceae"(100);Gemella(100);
0.04	178	15	Root(100);Bacteria(100);"Firmicutes"(100);"Clostridia"(100);Clostridiales(100);unclassified(100);unclassified(100);	Root(100);Bacteria(100);"Actinobacteria"(100);Actinobacteria(100);Actinomycetales(100);Corynebacteriaceae(93);Corynebacterium(93);	"Clostridia"(100);Clostridiales(100);	Corynebacteriaceae(93);Corynebacterium(93);
-0.04	51	39	Root(100);Bacteria(100);"Actinobacteria"(100);Actinobacteria(100);Coriobacteriales(100);Coriobacteriaceae(100);Atopobium(100);	Root(100);Bacteria(100);"Bacteroidetes"(100);"Bacteroidia"(100);"Bacteroidales"(100);"Prevotellaceae"(100);Prevotella(100);	Coriobacteriaceae(100);Atopobium(100);	"Prevotellaceae"(100);Prevotella(100);
-0.04	97	13	Root(100);Bacteria(100);unclassified(100);unclassified(100);unclassified(100);unclassified(100);unclassified(100);	Root(100);Bacteria(100);"Firmicutes"(100);"Bacilli"(100);"Lactobacillales"(100);unclassified(98);unclassified(98);	Root(100);Bacteria(100);	"Bacilli"(100);"Lactobacillales"(100);
0.04	105	10	Root(100);Bacteria(100);"Firmicutes"(100);"Clostridia"(100);Clostridiales(100);unclassified(100);unclassified(100);	Root(100);Bacteria(100);"Bacteroidetes"(100);"Bacteroidia"(100);"Bacteroidales"(100);"Prevotellaceae"(100);Prevotella(100);	"Clostridia"(100);Clostridiales(100);	"Prevotellaceae"(100);Prevotella(100);
-0.03	109	32	Root(100);Bacteria(100);"Firmicutes"(93);"Clostridia"(93);Clostridiales(93);unclassified(93);unclassified(93);	Root(100);Bacteria(100);"Actinobacteria"(100);Actinobacteria(100);Actinomycetales(100);Corynebacteriaceae(100);Corynebacterium(100);	"Clostridia"(93);Clostridiales(93);	Corynebacteriaceae(100);Corynebacterium(100);
-0.03	22	54	Root(100);Bacteria(100);"Proteobacteria"(100);Betaproteobacteria(100);Burkholderiales(100);unclassified(97);unclassified(97);	Root(100);Bacteria(100);unclassified(100);unclassified(100);unclassified(100);unclassified(100);unclassified(100);	Betaproteobacteria(100);Burkholderiales(100);	Root(100);Bacteria(100);
0.03	75	14	Root(100);Bacteria(100);"Bacteroidetes"(100);"Bacteroidia"(100);"Bacteroidales"(100);"Prevotellaceae"(100);Prevotella(100);	Root(100);Bacteria(100);"Actinobacteria"(100);Actinobacteria(100);Actinomycetales(100);Actinomycetaceae(100);Actinomyces(100);	"Prevotellaceae"(100);Prevotella(100);	Actinomycetaceae(100);Actinomyces(100);
0.03	113	39	Root(100);Bacteria(100);"Bacteroidetes"(100);Flavobacteria(100);"Flavobacteriales"(100);Flavobacteriaceae(100);unclassified(100);	Root(100);Bacteria(100);"Bacteroidetes"(100);"Bacteroidia"(100);"Bacteroidales"(100);"Prevotellaceae"(100);Prevotella(100);	"Flavobacteriales"(100);Flavobacteriaceae(100);	"Prevotellaceae"(100);Prevotella(100);
-0.03	9	19	Root(100);Bacteria(100);"Fusobacteria"(100);"Fusobacteria"(100);"Fusobacteriales"(100);"Fusobacteriaceae"(100);Fusobacterium(100);	Root(100);Bacteria(100);"Proteobacteria"(100);Gammaproteobacteria(100);Pasteurellales(100);Pasteurellaceae(100);unclassified(100);	"Fusobacteriaceae"(100);Fusobacterium(100);	Pasteurellales(100);Pasteurellaceae(100);
-0.03	27	19	Root(100);Bacteria(100);"Bacteroidetes"(100);"Bacteroidia"(100);"Bacteroidales"(100);Bacteroidaceae(100);Bacteroides(100);	Root(100);Bacteria(100);"Proteobacteria"(100);Gammaproteobacteria(100);Pasteurellales(100);Pasteurellaceae(100);unclassified(100);	Bacteroidaceae(100);Bacteroides(100);	Pasteurellales(100);Pasteurellaceae(100);
0.03	45	129	Root(100);Bacteria(100);"Bacteroidetes"(100);"Bacteroidia"(100);"Bacteroidales"(100);Bacteroidaceae(100);Bacteroides(100);	Root(100);Bacteria(100);"Bacteroidetes"(100);"Bacteroidia"(100);"Bacteroidales"(100);"Prevotellaceae"(100);Prevotella(100);	Bacteroidaceae(100);Bacteroides(100);	"Prevotellaceae"(100);Prevotella(100);
0.03	111	37	Root(100);Bacteria(100);"Proteobacteria"(100);Gammaproteobacteria(100);"Enterobacteriales"(100);Enterobacteriaceae(100);unclassified(87);	Root(100);Bacteria(100);"Firmicutes"(100);"Clostridia"(100);Clostridiales(100);"Lachnospiraceae"(100);unclassified(100);	"Enterobacteriales"(100);Enterobacteriaceae(100);	Clostridiales(100);"Lachnospiraceae"(100);
0.03	195	8	Root(100);Bacteria(100);"Bacteroidetes"(100);"Bacteroidia"(100);"Bacteroidales"(100);"Prevotellaceae"(100);unclassified(100);	Root(100);Bacteria(100);"Proteobacteria"(100);Betaproteobacteria(100);Neisseriales(100);Neisseriaceae(100);Neisseria(95);	"Bacteroidales"(100);"Prevotellaceae"(100);	Neisseriaceae(100);Neisseria(95);
0.03	26	75	Root(100);Bacteria(100);"Bacteroidetes"(100);"Bacteroidia"(100);"Bacteroidales"(100);"Prevotellaceae"(100);Prevotella(100);	Root(100);Bacteria(100);"Bacteroidetes"(100);"Bacteroidia"(100);"Bacteroidales"(100);"Prevotellaceae"(100);Prevotella(100);	"Prevotellaceae"(100);Prevotella(100);	"Prevotellaceae"(100);Prevotella(100);
-0.03	21	6	Root(100);Bacteria(100);"Proteobacteria"(100);Betaproteobacteria(100);Neisseriales(100);Neisseriaceae(100);Neisseria(69);	Root(100);Bacteria(100);"Firmicutes"(100);"Bacilli"(100);"Lactobacillales"(100);Streptococcaceae(100);Streptococcus(100);	Neisseriaceae(100);Neisseria(69);	Streptococcaceae(100);Streptococcus(100);
-0.03	2	99	Root(100);Bacteria(100);"Firmicutes"(100);"Bacilli"(100);"Lactobacillales"(100);Streptococcaceae(100);Streptococcus(100);	Root(100);Bacteria(100);"Proteobacteria"(100);Betaproteobacteria(100);Neisseriales(100);Neisseriaceae(100);unclassified(79);	Streptococcaceae(100);Streptococcus(100);	Neisseriales(100);Neisseriaceae(100);
-0.03	25	99	Root(100);Bacteria(100);"Bacteroidetes"(97);"Bacteroidia"(59);"Bacteroidales"(59);unclassified(59);unclassified(59);	Root(100);Bacteria(100);"Proteobacteria"(100);Betaproteobacteria(100);Neisseriales(100);Neisseriaceae(100);unclassified(79);	"Bacteroidia"(59);"Bacteroidales"(59);	Neisseriales(100);Neisseriaceae(100);
-0.03	45	16	Root(100);Bacteria(100);"Bacteroidetes"(100);"Bacteroidia"(100);"Bacteroidales"(100);Bacteroidaceae(100);Bacteroides(100);	Root(100);Bacteria(100);"Proteobacteria"(100);Gammaproteobacteria(100);Pasteurellales(100);Pasteurellaceae(100);unclassified(100);	Bacteroidaceae(100);Bacteroides(100);	Pasteurellales(100);Pasteurellaceae(100);
-0.03	17	35	Root(100);Bacteria(100);"Bacteroidetes"(100);"Bacteroidia"(100);"Bacteroidales"(100);Bacteroidaceae(100);Bacteroides(100);	Root(100);Bacteria(100);"Fusobacteria"(100);"Fusobacteria"(100);"Fusobacteriales"(100);"Leptotrichiaceae"(100);Leptotrichia(100);	Bacteroidaceae(100);Bacteroides(100);	"Leptotrichiaceae"(100);Leptotrichia(100);
-0.03	195	28	Root(100);Bacteria(100);"Bacteroidetes"(100);"Bacteroidia"(100);"Bacteroidales"(100);"Prevotellaceae"(100);unclassified(100);	Root(100);Bacteria(100);"Proteobacteria"(100);Epsilonproteobacteria(100);Campylobacterales(100);Campylobacteraceae(100);Campylobacter(100);	"Bacteroidales"(100);"Prevotellaceae"(100);	Campylobacteraceae(100);Campylobacter(100);
0.03	195	22	Root(100);Bacteria(100);"Bacteroidetes"(100);"Bacteroidia"(100);"Bacteroidales"(100);"Prevotellaceae"(100);unclassified(100);	Root(100);Bacteria(100);"Proteobacteria"(100);Betaproteobacteria(100);Burkholderiales(100);unclassified(97);unclassified(97);	"Bacteroidales"(100);"Prevotellaceae"(100);	Betaproteobacteria(100);Burkholderiales(100);
-0.03	23	37	Root(100);Bacteria(100);"Actinobacteria"(100);Actinobacteria(100);Actinomycetales(100);Actinomycetaceae(100);Actinomyces(100);	Root(100);Bacteria(100);"Firmicutes"(100);"Clostridia"(100);Clostridiales(100);"Lachnospiraceae"(100);unclassified(100);	Actinomycetaceae(100);Actinomyces(100);	Clostridiales(100);"Lachnospiraceae"(100);
0.03	71	14	Root(100);Bacteria(100);"Firmicutes"(100);"Clostridia"(100);Clostridiales(100);"Lachnospiraceae"(100);unclassified(100);	Root(100);Bacteria(100);"Actinobacteria"(100);Actinobacteria(100);Actinomycetales(100);Actinomycetaceae(100);Actinomyces(100);	Clostridiales(100);"Lachnospiraceae"(100);	Actinomycetaceae(100);Actinomyces(100);
-0.03	188	22	Root(100);Bacteria(100);"Actinobacteria"(100);Actinobacteria(100);Actinomycetales(100);Corynebacteriaceae(100);Corynebacterium(100);	Root(100);Bacteria(100);"Proteobacteria"(100);Betaproteobacteria(100);Burkholderiales(100);unclassified(97);unclassified(97);	Corynebacteriaceae(100);Corynebacterium(100);	Betaproteobacteria(100);Burkholderiales(100);
0.03	48	125	Root(100);Bacteria(100);"Firmicutes"(100);"Clostridia"(100);Clostridiales(100);Incertae_Sedis_XI(100);Parvimonas(100);	Root(100);Bacteria(100);"Bacteroidetes"(100);"Bacteroidia"(100);"Bacteroidales"(100);unclassified(100);unclassified(100);	Incertae_Sedis_XI(100);Parvimonas(100);	"Bacteroidia"(100);"Bacteroidales"(100);
-0.03	4	76	Root(100);Bacteria(100);"Firmicutes"(100);"Clostridia"(100);Clostridiales(100);Veillonellaceae(100);Veillonella(95);	Root(100);Bacteria(100);"Firmicutes"(100);"Bacilli"(100);"Lactobacillales"(100);"Aerococcaceae"(100);unclassified(99);	Veillonellaceae(100);Veillonella(95);	"Lactobacillales"(100);"Aerococcaceae"(100);
0.03	28	10	Root(100);Bacteria(100);"Proteobacteria"(100);Epsilonproteobacteria(100);Campylobacterales(100);Campylobacteraceae(100);Campylobacter(100);	Root(100);Bacteria(100);"Bacteroidetes"(100);"Bacteroidia"(100);"Bacteroidales"(100);"Prevotellaceae"(100);Prevotella(100);	Campylobacteraceae(100);Campylobacter(100);	"Prevotellaceae"(100);Prevotella(100);
0.03	97	75	Root(100);Bacteria(100);unclassified(100);unclassified(100);unclassified(100);unclassified(100);unclassified(100);	Root(100);Bacteria(100);"Bacteroidetes"(100);"Bacteroidia"(100);"Bacteroidales"(100);"Prevotellaceae"(100);Prevotella(100);	Root(100);Bacteria(100);	"Prevotellaceae"(100);Prevotella(100);
0.03	112	76	Root(100);Bacteria(100);"Firmicutes"(100);"Clostridia"(100);Clostridiales(100);"Peptostreptococcaceae"(100);Peptostreptococcus(100);	Root(100);Bacteria(100);"Firmicutes"(100);"Bacilli"(100);"Lactobacillales"(100);"Aerococcaceae"(100);unclassified(99);	"Peptostreptococcaceae"(100);Peptostreptococcus(100);	"Lactobacillales"(100);"Aerococcaceae"(100);
-0.03	9	124	Root(100);Bacteria(100);"Fusobacteria"(100);"Fusobacteria"(100);"Fusobacteriales"(100);"Fusobacteriaceae"(100);Fusobacterium(100);	Root(100);Bacteria(100);"Bacteroidetes"(100);"Bacteroidia"(100);"Bacteroidales"(100);"Prevotellaceae"(100);Prevotella(100);	"Fusobacteriaceae"(100);Fusobacterium(100);	"Prevotellaceae"(100);Prevotella(100);
-0.03	112	39	Root(100);Bacteria(100);"Firmicutes"(100);"Clostridia"(100);Clostridiales(100);"Peptostreptococcaceae"(100);Peptostreptococcus(100);	Root(100);Bacteria(100);"Bacteroidetes"(100);"Bacteroidia"(100);"Bacteroidales"(100);"Prevotellaceae"(100);Prevotella(100);	"Peptostreptococcaceae"(100);Peptostreptococcus(100);	"Prevotellaceae"(100);Prevotella(100);
0.03	117	23	Root(100);Bacteria(100);"Firmicutes"(100);"Clostridia"(100);Clostridiales(100);Incertae_Sedis_XIII(100);Mogibacterium(100);	Root(100);Bacteria(100);"Actinobacteria"(100);Actinobacteria(100);Actinomycetales(100);Actinomycetaceae(100);Actinomyces(100);	Incertae_Sedis_XIII(100);Mogibacterium(100);	Actinomycetaceae(100);Actinomyces(100);
0.03	195	178	Root(100);Bacteria(100);"Bacteroidetes"(100);"Bacteroidia"(100);"Bacteroidales"(100);"Prevotellaceae"(100);unclassified(100);	Root(100);Bacteria(100);"Firmicutes"(100);"Clostridia"(100);Clostridiales(100);unclassified(100);unclassified(100);	"Bacteroidales"(100);"Prevotellaceae"(100);	"Clostridia"(100);Clostridiales(100);
0.03	112	25	Root(100);Bacteria(100);"Firmicutes"(100);"Clostridia"(100);Clostridiales(100);"Peptostreptococcaceae"(100);Peptostreptococcus(100);	Root(100);Bacteria(100);"Bacteroidetes"(97);"Bacteroidia"(59);"Bacteroidales"(59);unclassified(59);unclassified(59);	"Peptostreptococcaceae"(100);Peptostreptococcus(100);	"Bacteroidia"(59);"Bacteroidales"(59);
0.03	6	10	Root(100);Bacteria(100);"Firmicutes"(100);"Bacilli"(100);"Lactobacillales"(100);Streptococcaceae(100);Streptococcus(100);	Root(100);Bacteria(100);"Bacteroidetes"(100);"Bacteroidia"(100);"Bacteroidales"(100);"Prevotellaceae"(100);Prevotella(100);	Streptococcaceae(100);Streptococcus(100);	"Prevotellaceae"(100);Prevotella(100);
0.03	20	2	Root(100);Bacteria(100);"Fusobacteria"(100);"Fusobacteria"(100);"Fusobacteriales"(100);"Leptotrichiaceae"(100);Leptotrichia(100);	Root(100);Bacteria(100);"Firmicutes"(100);"Bacilli"(100);"Lactobacillales"(100);Streptococcaceae(100);Streptococcus(100);	"Leptotrichiaceae"(100);Leptotrichia(100);	Streptococcaceae(100);Streptococcus(100);
-0.03	20	105	Root(100);Bacteria(100);"Fusobacteria"(100);"Fusobacteria"(100);"Fusobacteriales"(100);"Leptotrichiaceae"(100);Leptotrichia(100);	Root(100);Bacteria(100);"Firmicutes"(100);"Clostridia"(100);Clostridiales(100);unclassified(100);unclassified(100);	"Leptotrichiaceae"(100);Leptotrichia(100);	"Clostridia"(100);Clostridiales(100);
-0.03	15	14	Root(100);Bacteria(100);"Actinobacteria"(100);Actinobacteria(100);Actinomycetales(100);Corynebacteriaceae(93);Corynebacterium(93);	Root(100);Bacteria(100);"Actinobacteria"(100);Actinobacteria(100);Actinomycetales(100);Actinomycetaceae(100);Actinomyces(100);	Corynebacteriaceae(93);Corynebacterium(93);	Actinomycetaceae(100);Actinomyces(100);
0.03	9	109	Root(100);Bacteria(100);"Fusobacteria"(100);"Fusobacteria"(100);"Fusobacteriales"(100);"Fusobacteriaceae"(100);Fusobacterium(100);	Root(100);Bacteria(100);"Firmicutes"(93);"Clostridia"(93);Clostridiales(93);unclassified(93);unclassified(93);	"Fusobacteriaceae"(100);Fusobacterium(100);	"Clostridia"(93);Clostridiales(93);
-0.03	26	28	Root(100);Bacteria(100);"Bacteroidetes"(100);"Bacteroidia"(100);"Bacteroidales"(100);"Prevotellaceae"(100);Prevotella(100);	Root(100);Bacteria(100);"Proteobacteria"(100);Epsilonproteobacteria(100);Campylobacterales(100);Campylobacteraceae(100);Campylobacter(100);	"Prevotellaceae"(100);Prevotella(100);	Campylobacteraceae(100);Campylobacter(100);
-0.03	26	22	Root(100);Bacteria(100);"Bacteroidetes"(100);"Bacteroidia"(100);"Bacteroidales"(100);"Prevotellaceae"(100);Prevotella(100);	Root(100);Bacteria(100);"Proteobacteria"(100);Betaproteobacteria(100);Burkholderiales(100);unclassified(97);unclassified(97);	"Prevotellaceae"(100);Prevotella(100);	Betaproteobacteria(100);Burkholderiales(100);
0.03	112	68	Root(100);Bacteria(100);"Firmicutes"(100);"Clostridia"(100);Clostridiales(100);"Peptostreptococcaceae"(100);Peptostreptococcus(100);	Root(100);Bacteria(100);"Firmicutes"(100);"Clostridia"(100);Clostridiales(100);"Lachnospiraceae"(100);Catonella(100);	"Peptostreptococcaceae"(100);Peptostreptococcus(100);	"Lachnospiraceae"(100);Catonella(100);
-0.03	82	29	Root(100);Bacteria(100);"Bacteroidetes"(100);"Bacteroidia"(100);"Bacteroidales"(100);"Prevotellaceae"(100);Prevotella(100);	Root(100);Bacteria(100);"Firmicutes"(100);"Clostridia"(100);Clostridiales(100);Veillonellaceae(100);Selenomonas(95);	"Prevotellaceae"(100);Prevotella(100);	Veillonellaceae(100);Selenomonas(95);
-0.03	14	52	Root(100);Bacteria(100);"Actinobacteria"(100);Actinobacteria(100);Actinomycetales(100);Actinomycetaceae(100);Actinomyces(100);	Root(100);Bacteria(100);"Bacteroidetes"(100);"Bacteroidia"(100);"Bacteroidales"(100);"Prevotellaceae"(100);Prevotella(100);	Actinomycetaceae(100);Actinomyces(100);	"Prevotellaceae"(100);Prevotella(100);
0.03	99	32	Root(100);Bacteria(100);"Proteobacteria"(100);Betaproteobacteria(100);Neisseriales(100);Neisseriaceae(100);unclassified(79);	Root(100);Bacteria(100);"Actinobacteria"(100);Actinobacteria(100);Actinomycetales(100);Corynebacteriaceae(100);Corynebacterium(100);	Neisseriales(100);Neisseriaceae(100);	Corynebacteriaceae(100);Corynebacterium(100);
-0.03	117	8	Root(100);Bacteria(100);"Firmicutes"(100);"Clostridia"(100);Clostridiales(100);Incertae_Sedis_XIII(100);Mogibacterium(100);	Root(100);Bacteria(100);"Proteobacteria"(100);Betaproteobacteria(100);Neisseriales(100);Neisseriaceae(100);Neisseria(95);	Incertae_Sedis_XIII(100);Mogibacterium(100);	Neisseriaceae(100);Neisseria(95);
-0.03	21	109	Root(100);Bacteria(100);"Proteobacteria"(100);Betaproteobacteria(100);Neisseriales(100);Neisseriaceae(100);Neisseria(69);	Root(100);Bacteria(100);"Firmicutes"(93);"Clostridia"(93);Clostridiales(93);unclassified(93);unclassified(93);	Neisseriaceae(100);Neisseria(69);	"Clostridia"(93);Clostridiales(93);
-0.03	18	37	Root(100);Bacteria(100);"Actinobacteria"(100);Actinobacteria(100);Actinomycetales(100);Micrococcaceae(100);unclassified(97);	Root(100);Bacteria(100);"Firmicutes"(100);"Clostridia"(100);Clostridiales(100);"Lachnospiraceae"(100);unclassified(100);	Actinomycetales(100);Micrococcaceae(100);	Clostridiales(100);"Lachnospiraceae"(100);
-0.03	129	90	Root(100);Bacteria(100);"Bacteroidetes"(100);"Bacteroidia"(100);"Bacteroidales"(100);"Prevotellaceae"(100);Prevotella(100);	Root(100);Bacteria(100);"Fusobacteria"(100);"Fusobacteria"(100);"Fusobacteriales"(100);"Leptotrichiaceae"(100);Leptotrichia(100);	"Prevotellaceae"(100);Prevotella(100);	"Leptotrichiaceae"(100);Leptotrichia(100);
-0.03	113	35	Root(100);Bacteria(100);"Bacteroidetes"(100);Flavobacteria(100);"Flavobacteriales"(100);Flavobacteriaceae(100);unclassified(100);	Root(100);Bacteria(100);"Fusobacteria"(100);"Fusobacteria"(100);"Fusobacteriales"(100);"Leptotrichiaceae"(100);Leptotrichia(100);	"Flavobacteriales"(100);Flavobacteriaceae(100);	"Leptotrichiaceae"(100);Leptotrichia(100);
0.03	133	39	Root(100);Bacteria(100);"Actinobacteria"(100);Actinobacteria(100);Actinomycetales(100);Actinomycetaceae(100);Actinomyces(99);	Root(100);Bacteria(100);"Bacteroidetes"(100);"Bacteroidia"(100);"Bacteroidales"(100);"Prevotellaceae"(100);Prevotella(100);	Actinomycetaceae(100);Actinomyces(99);	"Prevotellaceae"(100);Prevotella(100);
-0.03	8	11	Root(100);Bacteria(100);"Proteobacteria"(100);Betaproteobacteria(100);Neisseriales(100);Neisseriaceae(100);Neisseria(95);	Root(100);Bacteria(100);"Firmicutes"(100);"Bacilli"(100);Bacillales(100);"Staphylococcaceae"(100);Gemella(100);	Neisseriaceae(100);Neisseria(95);	"Staphylococcaceae"(100);Gemella(100);
0.03	10	32	Root(100);Bacteria(100);"Bacteroidetes"(100);"Bacteroidia"(100);"Bacteroidales"(100);"Prevotellaceae"(100);Prevotella(100);	Root(100);Bacteria(100);"Actinobacteria"(100);Actinobacteria(100);Actinomycetales(100);Corynebacteriaceae(100);Corynebacterium(100);	"Prevotellaceae"(100);Prevotella(100);	Corynebacteriaceae(100);Corynebacterium(100);
0.03	19	74	Root(100);Bacteria(100);"Proteobacteria"(100);Gammaproteobacteria(100);Pasteurellales(100);Pasteurellaceae(100);unclassified(100);	Root(100);Bacteria(100);"Bacteroidetes"(100);"Bacteroidia"(100);"Bacteroidales"(100);"Prevotellaceae"(100);Prevotella(100);	Pasteurellales(100);Pasteurellaceae(100);	"Prevotellaceae"(100);Prevotella(100);
0.03	28	38	Root(100);Bacteria(100);"Proteobacteria"(100);Epsilonproteobacteria(100);Campylobacterales(100);Campylobacteraceae(100);Campylobacter(100);	Root(100);Bacteria(100);"Bacteroidetes"(100);"Bacteroidia"(100);"Bacteroidales"(100);"Porphyromonadaceae"(100);Parabacteroides(69);	Campylobacteraceae(100);Campylobacter(100);	"Porphyromonadaceae"(100);Parabacteroides(69);
-0.03	97	67	Root(100);Bacteria(100);unclassified(100);unclassified(100);unclassified(100);unclassified(100);unclassified(100);	Root(100);Bacteria(100);"Bacteroidetes"(100);"Bacteroidia"(100);"Bacteroidales"(100);"Prevotellaceae"(100);Prevotella(100);	Root(100);Bacteria(100);	"Prevotellaceae"(100);Prevotella(100);
-0.03	56	35	Root(100);Bacteria(100);"Fusobacteria"(100);"Fusobacteria"(100);"Fusobacteriales"(100);"Leptotrichiaceae"(100);Leptotrichia(100);	Root(100);Bacteria(100);"Fusobacteria"(100);"Fusobacteria"(100);"Fusobacteriales"(100);"Leptotrichiaceae"(100);Leptotrichia(100);	"Leptotrichiaceae"(100);Leptotrichia(100);	"Leptotrichiaceae"(100);Leptotrichia(100);
0.03	48	90	Root(100);Bacteria(100);"Firmicutes"(100);"Clostridia"(100);Clostridiales(100);Incertae_Sedis_XI(100);Parvimonas(100);	Root(100);Bacteria(100);"Fusobacteria"(100);"Fusobacteria"(100);"Fusobacteriales"(100);"Leptotrichiaceae"(100);Leptotrichia(100);	Incertae_Sedis_XI(100);Parvimonas(100);	"Leptotrichiaceae"(100);Leptotrichia(100);
-0.03	8	54	Root(100);Bacteria(100);"Proteobacteria"(100);Betaproteobacteria(100);Neisseriales(100);Neisseriaceae(100);Neisseria(95);	Root(100);Bacteria(100);unclassified(100);unclassified(100);unclassified(100);unclassified(100);unclassified(100);	Neisseriaceae(100);Neisseria(95);	Root(100);Bacteria(100);
0.03	117	188	Root(100);Bacteria(100);"Firmicutes"(100);"Clostridia"(100);Clostridiales(100);Incertae_Sedis_XIII(100);Mogibacterium(100);	Root(100);Bacteria(100);"Actinobacteria"(100);Actinobacteria(100);Actinomycetales(100);Corynebacteriaceae(100);Corynebacterium(100);	Incertae_Sedis_XIII(100);Mogibacterium(100);	Corynebacteriaceae(100);Corynebacterium(100);
-0.03	20	129	Root(100);Bacteria(100);"Fusobacteria"(100);"Fusobacteria"(100);"Fusobacteriales"(100);"Leptotrichiaceae"(100);Leptotrichia(100);	Root(100);Bacteria(100);"Bacteroidetes"(100);"Bacteroidia"(100);"Bacteroidales"(100);"Prevotellaceae"(100);Prevotella(100);	"Leptotrichiaceae"(100);Leptotrichia(100);	"Prevotellaceae"(100);Prevotella(100);
-0.03	99	36	Root(100);Bacteria(100);"Proteobacteria"(100);Betaproteobacteria(100);Neisseriales(100);Neisseriaceae(100);unclassified(79);	Root(100);Bacteria(100);"Bacteroidetes"(100);Flavobacteria(100);"Flavobacteriales"(100);Flavobacteriaceae(100);Capnocytophaga(100);	Neisseriales(100);Neisseriaceae(100);	Flavobacteriaceae(100);Capnocytophaga(100);
-0.03	29	2	Root(100);Bacteria(100);"Firmicutes"(100);"Clostridia"(100);Clostridiales(100);Veillonellaceae(100);Selenomonas(95);	Root(100);Bacteria(100);"Firmicutes"(100);"Bacilli"(100);"Lactobacillales"(100);Streptococcaceae(100);Streptococcus(100);	Veillonellaceae(100);Selenomonas(95);	Streptococcaceae(100);Streptococcus(100);
-0.03	51	20	Root(100);Bacteria(100);"Actinobacteria"(100);Actinobacteria(100);Coriobacteriales(100);Coriobacteriaceae(100);Atopobium(100);	Root(100);Bacteria(100);"Fusobacteria"(100);"Fusobacteria"(100);"Fusobacteriales"(100);"Leptotrichiaceae"(100);Leptotrichia(100);	Coriobacteriaceae(100);Atopobium(100);	"Leptotrichiaceae"(100);Leptotrichia(100);
0.03	195	7	Root(100);Bacteria(100);"Bacteroidetes"(100);"Bacteroidia"(100);"Bacteroidales"(100);"Prevotellaceae"(100);unclassified(100);	Root(100);Bacteria(100);"Bacteroidetes"(100);"Bacteroidia"(100);"Bacteroidales"(100);"Porphyromonadaceae"(100);Porphyromonas(100);	"Bacteroidales"(100);"Prevotellaceae"(100);	"Porphyromonadaceae"(100);Porphyromonas(100);
-0.03	13	74	Root(100);Bacteria(100);"Firmicutes"(100);"Bacilli"(100);"Lactobacillales"(100);unclassified(98);unclassified(98);	Root(100);Bacteria(100);"Bacteroidetes"(100);"Bacteroidia"(100);"Bacteroidales"(100);"Prevotellaceae"(100);Prevotella(100);	"Bacilli"(100);"Lactobacillales"(100);	"Prevotellaceae"(100);Prevotella(100);
-0.03	20	39	Root(100);Bacteria(100);"Fusobacteria"(100);"Fusobacteria"(100);"Fusobacteriales"(100);"Leptotrichiaceae"(100);Leptotrichia(100);	Root(100);Bacteria(100);"Bacteroidetes"(100);"Bacteroidia"(100);"Bacteroidales"(100);"Prevotellaceae"(100);Prevotella(100);	"Leptotrichiaceae"(100);Leptotrichia(100);	"Prevotellaceae"(100);Prevotella(100);
0.03	27	16	Root(100);Bacteria(100);"Bacteroidetes"(100);"Bacteroidia"(100);"Bacteroidales"(100);Bacteroidaceae(100);Bacteroides(100);	Root(100);Bacteria(100);"Proteobacteria"(100);Gammaproteobacteria(100);Pasteurellales(100);Pasteurellaceae(100);unclassified(100);	Bacteroidaceae(100);Bacteroides(100);	Pasteurellales(100);Pasteurellaceae(100);
-0.03	48	2	Root(100);Bacteria(100);"Firmicutes"(100);"Clostridia"(100);Clostridiales(100);Incertae_Sedis_XI(100);Parvimonas(100);	Root(100);Bacteria(100);"Firmicutes"(100);"Bacilli"(100);"Lactobacillales"(100);Streptococcaceae(100);Streptococcus(100);	Incertae_Sedis_XI(100);Parvimonas(100);	Streptococcaceae(100);Streptococcus(100);
-0.03	25	90	Root(100);Bacteria(100);"Bacteroidetes"(97);"Bacteroidia"(59);"Bacteroidales"(59);unclassified(59);unclassified(59);	Root(100);Bacteria(100);"Fusobacteria"(100);"Fusobacteria"(100);"Fusobacteriales"(100);"Leptotrichiaceae"(100);Leptotrichia(100);	"Bacteroidia"(59);"Bacteroidales"(59);	"Leptotrichiaceae"(100);Leptotrichia(100);
-0.03	113	36	Root(100);Bacteria(100);"Bacteroidetes"(100);Flavobacteria(100);"Flavobacteriales"(100);Flavobacteriaceae(100);unclassified(100);	Root(100);Bacteria(100);"Bacteroidetes"(100);Flavobacteria(100);"Flavobacteriales"(100);Flavobacteriaceae(100);Capnocytophaga(100);	"Flavobacteriales"(100);Flavobacteriaceae(100);	Flavobacteriaceae(100);Capnocytophaga(100);
-0.03	24	32	Root(100);Bacteria(100);"Bacteroidetes"(100);Flavobacteria(100);"Flavobacteriales"(100);Flavobacteriaceae(100);Capnocytophaga(100);	Root(100);Bacteria(100);"Actinobacteria"(100);Actinobacteria(100);Actinomycetales(100);Corynebacteriaceae(100);Corynebacterium(100);	Flavobacteriaceae(100);Capnocytophaga(100);	Corynebacteriaceae(100);Corynebacterium(100);
0.03	26	33	Root(100);Bacteria(100);"Bacteroidetes"(100);"Bacteroidia"(100);"Bacteroidales"(100);"Prevotellaceae"(100);Prevotella(100);	Root(100);Bacteria(100);"Firmicutes"(100);"Clostridia"(100);Clostridiales(100);"Lachnospiraceae"(100);Oribacterium(85);	"Prevotellaceae"(100);Prevotella(100);	"Lachnospiraceae"(100);Oribacterium(85);
-0.03	27	23	Root(100);Bacteria(100);"Bacteroidetes"(100);"Bacteroidia"(100);"Bacteroidales"(100);Bacteroidaceae(100);Bacteroides(100);	Root(100);Bacteria(100);"Actinobacteria"(100);Actinobacteria(100);Actinomycetales(100);Actinomycetaceae(100);Actinomyces(100);	Bacteroidaceae(100);Bacteroides(100);	Actinomycetaceae(100);Actinomyces(100);
0.03	61	113	Root(100);Bacteria(100);"Actinobacteria"(100);Actinobacteria(100);Actinomycetales(100);Actinomycetaceae(100);Actinomyces(100);	Root(100);Bacteria(100);"Bacteroidetes"(100);Flavobacteria(100);"Flavobacteriales"(100);Flavobacteriaceae(100);unclassified(100);	Actinomycetaceae(100);Actinomyces(100);	"Flavobacteriales"(100);Flavobacteriaceae(100);
0.03	124	162	Root(100);Bacteria(100);"Bacteroidetes"(100);"Bacteroidia"(100);"Bacteroidales"(100);"Prevotellaceae"(100);Prevotella(100);	Root(100);Bacteria(100);"Proteobacteria"(100);Gammaproteobacteria(100);Pseudomonadales(100);Moraxellaceae(100);Enhydrobacter(100);	"Prevotellaceae"(100);Prevotella(100);	Moraxellaceae(100);Enhydrobacter(100);
0.03	24	188	Root(100);Bacteria(100);"Bacteroidetes"(100);Flavobacteria(100);"Flavobacteriales"(100);Flavobacteriaceae(100);Capnocytophaga(100);	Root(100);Bacteria(100);"Actinobacteria"(100);Actinobacteria(100);Actinomycetales(100);Corynebacteriaceae(100);Corynebacterium(100);	Flavobacteriaceae(100);Capnocytophaga(100);	Corynebacteriaceae(100);Corynebacterium(100);
0.03	188	76	Root(100);Bacteria(100);"Actinobacteria"(100);Actinobacteria(100);Actinomycetales(100);Corynebacteriaceae(100);Corynebacterium(100);	Root(100);Bacteria(100);"Firmicutes"(100);"Bacilli"(100);"Lactobacillales"(100);"Aerococcaceae"(100);unclassified(99);	Corynebacteriaceae(100);Corynebacterium(100);	"Lactobacillales"(100);"Aerococcaceae"(100);
0.03	112	67	Root(100);Bacteria(100);"Firmicutes"(100);"Clostridia"(100);Clostridiales(100);"Peptostreptococcaceae"(100);Peptostreptococcus(100);	Root(100);Bacteria(100);"Bacteroidetes"(100);"Bacteroidia"(100);"Bacteroidales"(100);"Prevotellaceae"(100);Prevotella(100);	"Peptostreptococcaceae"(100);Peptostreptococcus(100);	"Prevotellaceae"(100);Prevotella(100);
0.03	39	36	Root(100);Bacteria(100);"Bacteroidetes"(100);"Bacteroidia"(100);"Bacteroidales"(100);"Prevotellaceae"(100);Prevotella(100);	Root(100);Bacteria(100);"Bacteroidetes"(100);Flavobacteria(100);"Flavobacteriales"(100);Flavobacteriaceae(100);Capnocytophaga(100);	"Prevotellaceae"(100);Prevotella(100);	Flavobacteriaceae(100);Capnocytophaga(100);
0.03	39	14	Root(100);Bacteria(100);"Bacteroidetes"(100);"Bacteroidia"(100);"Bacteroidales"(100);"Prevotellaceae"(100);Prevotella(100);	Root(100);Bacteria(100);"Actinobacteria"(100);Actinobacteria(100);Actinomycetales(100);Actinomycetaceae(100);Actinomyces(100);	"Prevotellaceae"(100);Prevotella(100);	Actinomycetaceae(100);Actinomyces(100);
0.03	27	29	Root(100);Bacteria(100);"Bacteroidetes"(100);"Bacteroidia"(100);"Bacteroidales"(100);Bacteroidaceae(100);Bacteroides(100);	Root(100);Bacteria(100);"Firmicutes"(100);"Clostridia"(100);Clostridiales(100);Veillonellaceae(100);Selenomonas(95);	Bacteroidaceae(100);Bacteroides(100);	Veillonellaceae(100);Selenomonas(95);
0.03	178	9	Root(100);Bacteria(100);"Firmicutes"(100);"Clostridia"(100);Clostridiales(100);unclassified(100);unclassified(100);	Root(100);Bacteria(100);"Fusobacteria"(100);"Fusobacteria"(100);"Fusobacteriales"(100);"Fusobacteriaceae"(100);Fusobacterium(100);	"Clostridia"(100);Clostridiales(100);	"Fusobacteriaceae"(100);Fusobacterium(100);
0.03	50	13	Root(100);Bacteria(100);"Firmicutes"(100);"Clostridia"(100);Clostridiales(100);"Lachnospiraceae"(100);unclassified(100);	Root(100);Bacteria(100);"Firmicutes"(100);"Bacilli"(100);"Lactobacillales"(100);unclassified(98);unclassified(98);	Clostridiales(100);"Lachnospiraceae"(100);	"Bacilli"(100);"Lactobacillales"(100);
-0.03	18	17	Root(100);Bacteria(100);"Actinobacteria"(100);Actinobacteria(100);Actinomycetales(100);Micrococcaceae(100);unclassified(97);	Root(100);Bacteria(100);"Bacteroidetes"(100);"Bacteroidia"(100);"Bacteroidales"(100);Bacteroidaceae(100);Bacteroides(100);	Actinomycetales(100);Micrococcaceae(100);	Bacteroidaceae(100);Bacteroides(100);
-0.03	188	35	Root(100);Bacteria(100);"Actinobacteria"(100);Actinobacteria(100);Actinomycetales(100);Corynebacteriaceae(100);Corynebacterium(100);	Root(100);Bacteria(100);"Fusobacteria"(100);"Fusobacteria"(100);"Fusobacteriales"(100);"Leptotrichiaceae"(100);Leptotrichia(100);	Corynebacteriaceae(100);Corynebacterium(100);	"Leptotrichiaceae"(100);Leptotrichia(100);
-0.03	9	90	Root(100);Bacteria(100);"Fusobacteria"(100);"Fusobacteria"(100);"Fusobacteriales"(100);"Fusobacteriaceae"(100);Fusobacterium(100);	Root(100);Bacteria(100);"Fusobacteria"(100);"Fusobacteria"(100);"Fusobacteriales"(100);"Leptotrichiaceae"(100);Leptotrichia(100);	"Fusobacteriaceae"(100);Fusobacterium(100);	"Leptotrichiaceae"(100);Leptotrichia(100);
0.03	82	75	Root(100);Bacteria(100);"Bacteroidetes"(100);"Bacteroidia"(100);"Bacteroidales"(100);"Prevotellaceae"(100);Prevotella(100);	Root(100);Bacteria(100);"Bacteroidetes"(100);"Bacteroidia"(100);"Bacteroidales"(100);"Prevotellaceae"(100);Prevotella(100);	"Prevotellaceae"(100);Prevotella(100);	"Prevotellaceae"(100);Prevotella(100);
-0.03	195	6	Root(100);Bacteria(100);"Bacteroidetes"(100);"Bacteroidia"(100);"Bacteroidales"(100);"Prevotellaceae"(100);unclassified(100);	Root(100);Bacteria(100);"Firmicutes"(100);"Bacilli"(100);"Lactobacillales"(100);Streptococcaceae(100);Streptococcus(100);	"Bacteroidales"(100);"Prevotellaceae"(100);	Streptococcaceae(100);Streptococcus(100);
0.03	25	7	Root(100);Bacteria(100);"Bacteroidetes"(97);"Bacteroidia"(59);"Bacteroidales"(59);unclassified(59);unclassified(59);	Root(100);Bacteria(100);"Bacteroidetes"(100);"Bacteroidia"(100);"Bacteroidales"(100);"Porphyromonadaceae"(100);Porphyromonas(100);	"Bacteroidia"(59);"Bacteroidales"(59);	"Porphyromonadaceae"(100);Porphyromonas(100);
-0.03	56	37	Root(100);Bacteria(100);"Fusobacteria"(100);"Fusobacteria"(100);"Fusobacteriales"(100);"Leptotrichiaceae"(100);Leptotrichia(100);	Root(100);Bacteria(100);"Firmicutes"(100);"Clostridia"(100);Clostridiales(100);"Lachnospiraceae"(100);unclassified(100);	"Leptotrichiaceae"(100);Leptotrichia(100);	Clostridiales(100);"Lachnospiraceae"(100);
-0.03	133	36	Root(100);Bacteria(100);"Actinobacteria"(100);Actinobacteria(100);Actinomycetales(100);Actinomycetaceae(100);Actinomyces(99);	Root(100);Bacteria(100);"Bacteroidetes"(100);Flavobacteria(100);"Flavobacteriales"(100);Flavobacteriaceae(100);Capnocytophaga(100);	Actinomycetaceae(100);Actinomyces(99);	Flavobacteriaceae(100);Capnocytophaga(100);
-0.03	4	54	Root(100);Bacteria(100);"Firmicutes"(100);"Clostridia"(100);Clostridiales(100);Veillonellaceae(100);Veillonella(95);	Root(100);Bacteria(100);unclassified(100);unclassified(100);unclassified(100);unclassified(100);unclassified(100);	Veillonellaceae(100);Veillonella(95);	Root(100);Bacteria(100);
0.03	75	38	Root(100);Bacteria(100);"Bacteroidetes"(100);"Bacteroidia"(100);"Bacteroidales"(100);"Prevotellaceae"(100);Prevotella(100);	Root(100);Bacteria(100);"Bacteroidetes"(100);"Bacteroidia"(100);"Bacteroidales"(100);"Porphyromonadaceae"(100);Parabacteroides(69);	"Prevotellaceae"(100);Prevotella(100);	"Porphyromonadaceae"(100);Parabacteroides(69);
0.03	17	162	Root(100);Bacteria(100);"Bacteroidetes"(100);"Bacteroidia"(100);"Bacteroidales"(100);Bacteroidaceae(100);Bacteroides(100);	Root(100);Bacteria(100);"Proteobacteria"(100);Gammaproteobacteria(100);Pseudomonadales(100);Moraxellaceae(100);Enhydrobacter(100);	Bacteroidaceae(100);Bacteroides(100);	Moraxellaceae(100);Enhydrobacter(100);
0.03	111	38	Root(100);Bacteria(100);"Proteobacteria"(100);Gammaproteobacteria(100);"Enterobacteriales"(100);Enterobacteriaceae(100);unclassified(87);	Root(100);Bacteria(100);"Bacteroidetes"(100);"Bacteroidia"(100);"Bacteroidales"(100);"Porphyromonadaceae"(100);Parabacteroides(69);	"Enterobacteriales"(100);Enterobacteriaceae(100);	"Porphyromonadaceae"(100);Parabacteroides(69);
-0.03	45	56	Root(100);Bacteria(100);"Bacteroidetes"(100);"Bacteroidia"(100);"Bacteroidales"(100);Bacteroidaceae(100);Bacteroides(100);	Root(100);Bacteria(100);"Fusobacteria"(100);"Fusobacteria"(100);"Fusobacteriales"(100);"Leptotrichiaceae"(100);Leptotrichia(100);	Bacteroidaceae(100);Bacteroides(100);	"Leptotrichiaceae"(100);Leptotrichia(100);
0.03	8	52	Root(100);Bacteria(100);"Proteobacteria"(100);Betaproteobacteria(100);Neisseriales(100);Neisseriaceae(100);Neisseria(95);	Root(100);Bacteria(100);"Bacteroidetes"(100);"Bacteroidia"(100);"Bacteroidales"(100);"Prevotellaceae"(100);Prevotella(100);	Neisseriaceae(100);Neisseria(95);	"Prevotellaceae"(100);Prevotella(100);
0.03	2	10	Root(100);Bacteria(100);"Firmicutes"(100);"Bacilli"(100);"Lactobacillales"(100);Streptococcaceae(100);Streptococcus(100);	Root(100);Bacteria(100);"Bacteroidetes"(100);"Bacteroidia"(100);"Bacteroidales"(100);"Prevotellaceae"(100);Prevotella(100);	Streptococcaceae(100);Streptococcus(100);	"Prevotellaceae"(100);Prevotella(100);
-0.03	50	125	Root(100);Bacteria(100);"Firmicutes"(100);"Clostridia"(100);Clostridiales(100);"Lachnospiraceae"(100);unclassified(100);	Root(100);Bacteria(100);"Bacteroidetes"(100);"Bacteroidia"(100);"Bacteroidales"(100);unclassified(100);unclassified(100);	Clostridiales(100);"Lachnospiraceae"(100);	"Bacteroidia"(100);"Bacteroidales"(100);
-0.03	76	38	Root(100);Bacteria(100);"Firmicutes"(100);"Bacilli"(100);"Lactobacillales"(100);"Aerococcaceae"(100);unclassified(99);	Root(100);Bacteria(100);"Bacteroidetes"(100);"Bacteroidia"(100);"Bacteroidales"(100);"Porphyromonadaceae"(100);Parabacteroides(69);	"Lactobacillales"(100);"Aerococcaceae"(100);	"Porphyromonadaceae"(100);Parabacteroides(69);
0.03	68	109	Root(100);Bacteria(100);"Firmicutes"(100);"Clostridia"(100);Clostridiales(100);"Lachnospiraceae"(100);Catonella(100);	Root(100);Bacteria(100);"Firmicutes"(93);"Clostridia"(93);Clostridiales(93);unclassified(93);unclassified(93);	"Lachnospiraceae"(100);Catonella(100);	"Clostridia"(93);Clostridiales(93);
0.03	48	36	Root(100);Bacteria(100);"Firmicutes"(100);"Clostridia"(100);Clostridiales(100);Incertae_Sedis_XI(100);Parvimonas(100);	Root(100);Bacteria(100);"Bacteroidetes"(100);Flavobacteria(100);"Flavobacteriales"(100);Flavobacteriaceae(100);Capnocytophaga(100);	Incertae_Sedis_XI(100);Parvimonas(100);	Flavobacteriaceae(100);Capnocytophaga(100);
-0.03	129	162	Root(100);Bacteria(100);"Bacteroidetes"(100);"Bacteroidia"(100);"Bacteroidales"(100);"Prevotellaceae"(100);Prevotella(100);	Root(100);Bacteria(100);"Proteobacteria"(100);Gammaproteobacteria(100);Pseudomonadales(100);Moraxellaceae(100);Enhydrobacter(100);	"Prevotellaceae"(100);Prevotella(100);	Moraxellaceae(100);Enhydrobacter(100);
0.03	9	8	Root(100);Bacteria(100);"Fusobacteria"(100);"Fusobacteria"(100);"Fusobacteriales"(100);"Fusobacteriaceae"(100);Fusobacterium(100);	Root(100);Bacteria(100);"Proteobacteria"(100);Betaproteobacteria(100);Neisseriales(100);Neisseriaceae(100);Neisseria(95);	"Fusobacteriaceae"(100);Fusobacterium(100);	Neisseriaceae(100);Neisseria(95);
-0.03	50	54	Root(100);Bacteria(100);"Firmicutes"(100);"Clostridia"(100);Clostridiales(100);"Lachnospiraceae"(100);unclassified(100);	Root(100);Bacteria(100);unclassified(100);unclassified(100);unclassified(100);unclassified(100);unclassified(100);	Clostridiales(100);"Lachnospiraceae"(100);	Root(100);Bacteria(100);
0.03	48	124	Root(100);Bacteria(100);"Firmicutes"(100);"Clostridia"(100);Clostridiales(100);Incertae_Sedis_XI(100);Parvimonas(100);	Root(100);Bacteria(100);"Bacteroidetes"(100);"Bacteroidia"(100);"Bacteroidales"(100);"Prevotellaceae"(100);Prevotella(100);	Incertae_Sedis_XI(100);Parvimonas(100);	"Prevotellaceae"(100);Prevotella(100);
0.03	28	68	Root(100);Bacteria(100);"Proteobacteria"(100);Epsilonproteobacteria(100);Campylobacterales(100);Campylobacteraceae(100);Campylobacter(100);	Root(100);Bacteria(100);"Firmicutes"(100);"Clostridia"(100);Clostridiales(100);"Lachnospiraceae"(100);Catonella(100);	Campylobacteraceae(100);Campylobacter(100);	"Lachnospiraceae"(100);Catonella(100);
-0.03	20	29	Root(100);Bacteria(100);"Fusobacteria"(100);"Fusobacteria"(100);"Fusobacteriales"(100);"Leptotrichiaceae"(100);Leptotrichia(100);	Root(100);Bacteria(100);"Firmicutes"(100);"Clostridia"(100);Clostridiales(100);Veillonellaceae(100);Selenomonas(95);	"Leptotrichiaceae"(100);Leptotrichia(100);	Veillonellaceae(100);Selenomonas(95);
0.03	162	11	Root(100);Bacteria(100);"Proteobacteria"(100);Gammaproteobacteria(100);Pseudomonadales(100);Moraxellaceae(100);Enhydrobacter(100);	Root(100);Bacteria(100);"Firmicutes"(100);"Bacilli"(100);Bacillales(100);"Staphylococcaceae"(100);Gemella(100);	Moraxellaceae(100);Enhydrobacter(100);	"Staphylococcaceae"(100);Gemella(100);
-0.03	195	67	Root(100);Bacteria(100);"Bacteroidetes"(100);"Bacteroidia"(100);"Bacteroidales"(100);"Prevotellaceae"(100);unclassified(100);	Root(100);Bacteria(100);"Bacteroidetes"(100);"Bacteroidia"(100);"Bacteroidales"(100);"Prevotellaceae"(100);Prevotella(100);	"Bacteroidales"(100);"Prevotellaceae"(100);	"Prevotellaceae"(100);Prevotella(100);
0.03	76	125	Root(100);Bacteria(100);"Firmicutes"(100);"Bacilli"(100);"Lactobacillales"(100);"Aerococcaceae"(100);unclassified(99);	Root(100);Bacteria(100);"Bacteroidetes"(100);"Bacteroidia"(100);"Bacteroidales"(100);unclassified(100);unclassified(100);	"Lactobacillales"(100);"Aerococcaceae"(100);	"Bacteroidia"(100);"Bacteroidales"(100);
-0.03	113	188	Root(100);Bacteria(100);"Bacteroidetes"(100);Flavobacteria(100);"Flavobacteriales"(100);Flavobacteriaceae(100);unclassified(100);	Root(100);Bacteria(100);"Actinobacteria"(100);Actinobacteria(100);Actinomycetales(100);Corynebacteriaceae(100);Corynebacterium(100);	"Flavobacteriales"(100);Flavobacteriaceae(100);	Corynebacteriaceae(100);Corynebacterium(100);
0.03	111	129	Root(100);Bacteria(100);"Proteobacteria"(100);Gammaproteobacteria(100);"Enterobacteriales"(100);Enterobacteriaceae(100);unclassified(87);	Root(100);Bacteria(100);"Bacteroidetes"(100);"Bacteroidia"(100);"Bacteroidales"(100);"Prevotellaceae"(100);Prevotella(100);	"Enterobacteriales"(100);Enterobacteriaceae(100);	"Prevotellaceae"(100);Prevotella(100);
0.03	125	105	Root(100);Bacteria(100);"Bacteroidetes"(100);"Bacteroidia"(100);"Bacteroidales"(100);unclassified(100);unclassified(100);	Root(100);Bacteria(100);"Firmicutes"(100);"Clostridia"(100);Clostridiales(100);unclassified(100);unclassified(100);	"Bacteroidia"(100);"Bacteroidales"(100);	"Clostridia"(100);Clostridiales(100);
-0.03	125	19	Root(100);Bacteria(100);"Bacteroidetes"(100);"Bacteroidia"(100);"Bacteroidales"(100);unclassified(100);unclassified(100);	Root(100);Bacteria(100);"Proteobacteria"(100);Gammaproteobacteria(100);Pasteurellales(100);Pasteurellaceae(100);unclassified(100);	"Bacteroidia"(100);"Bacteroidales"(100);	Pasteurellales(100);Pasteurellaceae(100);
-0.03	109	36	Root(100);Bacteria(100);"Firmicutes"(93);"Clostridia"(93);Clostridiales(93);unclassified(93);unclassified(93);	Root(100);Bacteria(100);"Bacteroidetes"(100);Flavobacteria(100);"Flavobacteriales"(100);Flavobacteriaceae(100);Capnocytophaga(100);	"Clostridia"(93);Clostridiales(93);	Flavobacteriaceae(100);Capnocytophaga(100);
0.03	27	90	Root(100);Bacteria(100);"Bacteroidetes"(100);"Bacteroidia"(100);"Bacteroidales"(100);Bacteroidaceae(100);Bacteroides(100);	Root(100);Bacteria(100);"Fusobacteria"(100);"Fusobacteria"(100);"Fusobacteriales"(100);"Leptotrichiaceae"(100);Leptotrichia(100);	Bacteroidaceae(100);Bacteroides(100);	"Leptotrichiaceae"(100);Leptotrichia(100);
0.03	178	7	Root(100);Bacteria(100);"Firmicutes"(100);"Clostridia"(100);Clostridiales(100);unclassified(100);unclassified(100);	Root(100);Bacteria(100);"Bacteroidetes"(100);"Bacteroidia"(100);"Bacteroidales"(100);"Porphyromonadaceae"(100);Porphyromonas(100);	"Clostridia"(100);Clostridiales(100);	"Porphyromonadaceae"(100);Porphyromonas(100);
-0.03	112	13	Root(100);Bacteria(100);"Firmicutes"(100);"Clostridia"(100);Clostridiales(100);"Peptostreptococcaceae"(100);Peptostreptococcus(100);	Root(100);Bacteria(100);"Firmicutes"(100);"Bacilli"(100);"Lactobacillales"(100);unclassified(98);unclassified(98);	"Peptostreptococcaceae"(100);Peptostreptococcus(100);	"Bacilli"(100);"Lactobacillales"(100);
-0.03	29	56	Root(100);Bacteria(100);"Firmicutes"(100);"Clostridia"(100);Clostridiales(100);Veillonellaceae(100);Selenomonas(95);	Root(100);Bacteria(100);"Fusobacteria"(100);"Fusobacteria"(100);"Fusobacteriales"(100);"Leptotrichiaceae"(100);Leptotrichia(100);	Veillonellaceae(100);Selenomonas(95);	"Leptotrichiaceae"(100);Leptotrichia(100);
0.03	45	38	Root(100);Bacteria(100);"Bacteroidetes"(100);"Bacteroidia"(100);"Bacteroidales"(100);Bacteroidaceae(100);Bacteroides(100);	Root(100);Bacteria(100);"Bacteroidetes"(100);"Bacteroidia"(100);"Bacteroidales"(100);"Porphyromonadaceae"(100);Parabacteroides(69);	Bacteroidaceae(100);Bacteroides(100);	"Porphyromonadaceae"(100);Parabacteroides(69);
-0.03	24	99	Root(100);Bacteria(100);"Bacteroidetes"(100);Flavobacteria(100);"Flavobacteriales"(100);Flavobacteriaceae(100);Capnocytophaga(100);	Root(100);Bacteria(100);"Proteobacteria"(100);Betaproteobacteria(100);Neisseriales(100);Neisseriaceae(100);unclassified(79);	Flavobacteriaceae(100);Capnocytophaga(100);	Neisseriales(100);Neisseriaceae(100);
[truncated: 863 more rows]
