# Supplementary material for: Inferring Correlation Networks from Genomic Survey Data
Source: PLoS Comput Biol. 2012 Sep 20;8(9):e1002687. doi: 10.1371/journal.pcbi.1002687 (PMC3447976; doi:10.1371/journal.pcbi.1002687)
Supplement: Dataset S1 — Correlation values for all HMP body sites inferred using both Pearson and SparCC from real and shuffled data. (ZIP) [file pcbi.1002687.s001.zip › Keratinized gingiva_sparse_pairs.csv]

Weight	From_OTU	To_OTU	From_lineage	To_lineage	From_lineage_short	To_lineage_short
0.54	25	7	Root(100);Bacteria(100);"Bacteroidetes"(97);"Bacteroidia"(59);"Bacteroidales"(59);unclassified(59);unclassified(59);	Root(100);Bacteria(100);"Bacteroidetes"(100);"Bacteroidia"(100);"Bacteroidales"(100);"Porphyromonadaceae"(100);Porphyromonas(100);	"Bacteroidia"(59);"Bacteroidales"(59);	"Porphyromonadaceae"(100);Porphyromonas(100);
0.49	67	25	Root(100);Bacteria(100);"Bacteroidetes"(100);"Bacteroidia"(100);"Bacteroidales"(100);"Prevotellaceae"(100);Prevotella(100);	Root(100);Bacteria(100);"Bacteroidetes"(97);"Bacteroidia"(59);"Bacteroidales"(59);unclassified(59);unclassified(59);	"Prevotellaceae"(100);Prevotella(100);	"Bacteroidia"(59);"Bacteroidales"(59);
0.48	25	4	Root(100);Bacteria(100);"Bacteroidetes"(97);"Bacteroidia"(59);"Bacteroidales"(59);unclassified(59);unclassified(59);	Root(100);Bacteria(100);"Firmicutes"(100);"Clostridia"(100);Clostridiales(100);Veillonellaceae(100);Veillonella(95);	"Bacteroidia"(59);"Bacteroidales"(59);	Veillonellaceae(100);Veillonella(95);
0.48	4	13	Root(100);Bacteria(100);"Firmicutes"(100);"Clostridia"(100);Clostridiales(100);Veillonellaceae(100);Veillonella(95);	Root(100);Bacteria(100);"Firmicutes"(100);"Bacilli"(100);"Lactobacillales"(100);unclassified(98);unclassified(98);	Veillonellaceae(100);Veillonella(95);	"Bacilli"(100);"Lactobacillales"(100);
0.47	7	13	Root(100);Bacteria(100);"Bacteroidetes"(100);"Bacteroidia"(100);"Bacteroidales"(100);"Porphyromonadaceae"(100);Porphyromonas(100);	Root(100);Bacteria(100);"Firmicutes"(100);"Bacilli"(100);"Lactobacillales"(100);unclassified(98);unclassified(98);	"Porphyromonadaceae"(100);Porphyromonas(100);	"Bacilli"(100);"Lactobacillales"(100);
0.47	25	13	Root(100);Bacteria(100);"Bacteroidetes"(97);"Bacteroidia"(59);"Bacteroidales"(59);unclassified(59);unclassified(59);	Root(100);Bacteria(100);"Firmicutes"(100);"Bacilli"(100);"Lactobacillales"(100);unclassified(98);unclassified(98);	"Bacteroidia"(59);"Bacteroidales"(59);	"Bacilli"(100);"Lactobacillales"(100);
0.46	7	9	Root(100);Bacteria(100);"Bacteroidetes"(100);"Bacteroidia"(100);"Bacteroidales"(100);"Porphyromonadaceae"(100);Porphyromonas(100);	Root(100);Bacteria(100);"Fusobacteria"(100);"Fusobacteria"(100);"Fusobacteriales"(100);"Fusobacteriaceae"(100);Fusobacterium(100);	"Porphyromonadaceae"(100);Porphyromonas(100);	"Fusobacteriaceae"(100);Fusobacterium(100);
0.46	25	9	Root(100);Bacteria(100);"Bacteroidetes"(97);"Bacteroidia"(59);"Bacteroidales"(59);unclassified(59);unclassified(59);	Root(100);Bacteria(100);"Fusobacteria"(100);"Fusobacteria"(100);"Fusobacteriales"(100);"Fusobacteriaceae"(100);Fusobacterium(100);	"Bacteroidia"(59);"Bacteroidales"(59);	"Fusobacteriaceae"(100);Fusobacterium(100);
0.45	67	9	Root(100);Bacteria(100);"Bacteroidetes"(100);"Bacteroidia"(100);"Bacteroidales"(100);"Prevotellaceae"(100);Prevotella(100);	Root(100);Bacteria(100);"Fusobacteria"(100);"Fusobacteria"(100);"Fusobacteriales"(100);"Fusobacteriaceae"(100);Fusobacterium(100);	"Prevotellaceae"(100);Prevotella(100);	"Fusobacteriaceae"(100);Fusobacterium(100);
-0.43	7	6	Root(100);Bacteria(100);"Bacteroidetes"(100);"Bacteroidia"(100);"Bacteroidales"(100);"Porphyromonadaceae"(100);Porphyromonas(100);	Root(100);Bacteria(100);"Firmicutes"(100);"Bacilli"(100);"Lactobacillales"(100);Streptococcaceae(100);Streptococcus(100);	"Porphyromonadaceae"(100);Porphyromonas(100);	Streptococcaceae(100);Streptococcus(100);
-0.43	2	9	Root(100);Bacteria(100);"Firmicutes"(100);"Bacilli"(100);"Lactobacillales"(100);Streptococcaceae(100);Streptococcus(100);	Root(100);Bacteria(100);"Fusobacteria"(100);"Fusobacteria"(100);"Fusobacteriales"(100);"Fusobacteriaceae"(100);Fusobacterium(100);	Streptococcaceae(100);Streptococcus(100);	"Fusobacteriaceae"(100);Fusobacterium(100);
0.40	11	13	Root(100);Bacteria(100);"Firmicutes"(100);"Bacilli"(100);Bacillales(100);"Staphylococcaceae"(100);Gemella(100);	Root(100);Bacteria(100);"Firmicutes"(100);"Bacilli"(100);"Lactobacillales"(100);unclassified(98);unclassified(98);	"Staphylococcaceae"(100);Gemella(100);	"Bacilli"(100);"Lactobacillales"(100);
-0.40	6	9	Root(100);Bacteria(100);"Firmicutes"(100);"Bacilli"(100);"Lactobacillales"(100);Streptococcaceae(100);Streptococcus(100);	Root(100);Bacteria(100);"Fusobacteria"(100);"Fusobacteria"(100);"Fusobacteriales"(100);"Fusobacteriaceae"(100);Fusobacterium(100);	Streptococcaceae(100);Streptococcus(100);	"Fusobacteriaceae"(100);Fusobacterium(100);
0.39	2	19	Root(100);Bacteria(100);"Firmicutes"(100);"Bacilli"(100);"Lactobacillales"(100);Streptococcaceae(100);Streptococcus(100);	Root(100);Bacteria(100);"Proteobacteria"(100);Gammaproteobacteria(100);Pasteurellales(100);Pasteurellaceae(100);unclassified(100);	Streptococcaceae(100);Streptococcus(100);	Pasteurellales(100);Pasteurellaceae(100);
0.37	67	7	Root(100);Bacteria(100);"Bacteroidetes"(100);"Bacteroidia"(100);"Bacteroidales"(100);"Prevotellaceae"(100);Prevotella(100);	Root(100);Bacteria(100);"Bacteroidetes"(100);"Bacteroidia"(100);"Bacteroidales"(100);"Porphyromonadaceae"(100);Porphyromonas(100);	"Prevotellaceae"(100);Prevotella(100);	"Porphyromonadaceae"(100);Porphyromonas(100);
0.37	2	6	Root(100);Bacteria(100);"Firmicutes"(100);"Bacilli"(100);"Lactobacillales"(100);Streptococcaceae(100);Streptococcus(100);	Root(100);Bacteria(100);"Firmicutes"(100);"Bacilli"(100);"Lactobacillales"(100);Streptococcaceae(100);Streptococcus(100);	Streptococcaceae(100);Streptococcus(100);	Streptococcaceae(100);Streptococcus(100);
-0.35	25	6	Root(100);Bacteria(100);"Bacteroidetes"(97);"Bacteroidia"(59);"Bacteroidales"(59);unclassified(59);unclassified(59);	Root(100);Bacteria(100);"Firmicutes"(100);"Bacilli"(100);"Lactobacillales"(100);Streptococcaceae(100);Streptococcus(100);	"Bacteroidia"(59);"Bacteroidales"(59);	Streptococcaceae(100);Streptococcus(100);
0.35	10	14	Root(100);Bacteria(100);"Bacteroidetes"(100);"Bacteroidia"(100);"Bacteroidales"(100);"Prevotellaceae"(100);Prevotella(100);	Root(100);Bacteria(100);"Actinobacteria"(100);Actinobacteria(100);Actinomycetales(100);Actinomycetaceae(100);Actinomyces(100);	"Prevotellaceae"(100);Prevotella(100);	Actinomycetaceae(100);Actinomyces(100);
0.33	6	10	Root(100);Bacteria(100);"Firmicutes"(100);"Bacilli"(100);"Lactobacillales"(100);Streptococcaceae(100);Streptococcus(100);	Root(100);Bacteria(100);"Bacteroidetes"(100);"Bacteroidia"(100);"Bacteroidales"(100);"Prevotellaceae"(100);Prevotella(100);	Streptococcaceae(100);Streptococcus(100);	"Prevotellaceae"(100);Prevotella(100);
0.29	23	15	Root(100);Bacteria(100);"Actinobacteria"(100);Actinobacteria(100);Actinomycetales(100);Actinomycetaceae(100);Actinomyces(100);	Root(100);Bacteria(100);"Actinobacteria"(100);Actinobacteria(100);Actinomycetales(100);Corynebacteriaceae(93);Corynebacterium(93);	Actinomycetaceae(100);Actinomyces(100);	Corynebacteriaceae(93);Corynebacterium(93);
0.29	21	76	Root(100);Bacteria(100);"Proteobacteria"(100);Betaproteobacteria(100);Neisseriales(100);Neisseriaceae(100);Neisseria(69);	Root(100);Bacteria(100);"Firmicutes"(100);"Bacilli"(100);"Lactobacillales"(100);"Aerococcaceae"(100);unclassified(99);	Neisseriaceae(100);Neisseria(69);	"Lactobacillales"(100);"Aerococcaceae"(100);
0.28	67	13	Root(100);Bacteria(100);"Bacteroidetes"(100);"Bacteroidia"(100);"Bacteroidales"(100);"Prevotellaceae"(100);Prevotella(100);	Root(100);Bacteria(100);"Firmicutes"(100);"Bacilli"(100);"Lactobacillales"(100);unclassified(98);unclassified(98);	"Prevotellaceae"(100);Prevotella(100);	"Bacilli"(100);"Lactobacillales"(100);
0.27	25	264	Root(100);Bacteria(100);"Bacteroidetes"(97);"Bacteroidia"(59);"Bacteroidales"(59);unclassified(59);unclassified(59);	Root(100);Bacteria(100);"Bacteroidetes"(100);"Bacteroidia"(100);"Bacteroidales"(100);"Prevotellaceae"(100);Prevotella(99);	"Bacteroidia"(59);"Bacteroidales"(59);	"Prevotellaceae"(100);Prevotella(99);
-0.27	28	8	Root(100);Bacteria(100);"Proteobacteria"(100);Epsilonproteobacteria(100);Campylobacterales(100);Campylobacteraceae(100);Campylobacter(100);	Root(100);Bacteria(100);"Proteobacteria"(100);Betaproteobacteria(100);Neisseriales(100);Neisseriaceae(100);Neisseria(95);	Campylobacteraceae(100);Campylobacter(100);	Neisseriaceae(100);Neisseria(95);
0.26	67	4	Root(100);Bacteria(100);"Bacteroidetes"(100);"Bacteroidia"(100);"Bacteroidales"(100);"Prevotellaceae"(100);Prevotella(100);	Root(100);Bacteria(100);"Firmicutes"(100);"Clostridia"(100);Clostridiales(100);Veillonellaceae(100);Veillonella(95);	"Prevotellaceae"(100);Prevotella(100);	Veillonellaceae(100);Veillonella(95);
0.26	23	18	Root(100);Bacteria(100);"Actinobacteria"(100);Actinobacteria(100);Actinomycetales(100);Actinomycetaceae(100);Actinomyces(100);	Root(100);Bacteria(100);"Actinobacteria"(100);Actinobacteria(100);Actinomycetales(100);Micrococcaceae(100);unclassified(97);	Actinomycetaceae(100);Actinomyces(100);	Actinomycetales(100);Micrococcaceae(100);
0.26	21	22	Root(100);Bacteria(100);"Proteobacteria"(100);Betaproteobacteria(100);Neisseriales(100);Neisseriaceae(100);Neisseria(69);	Root(100);Bacteria(100);"Proteobacteria"(100);Betaproteobacteria(100);Burkholderiales(100);unclassified(97);unclassified(97);	Neisseriaceae(100);Neisseria(69);	Betaproteobacteria(100);Burkholderiales(100);
0.26	21	8	Root(100);Bacteria(100);"Proteobacteria"(100);Betaproteobacteria(100);Neisseriales(100);Neisseriaceae(100);Neisseria(69);	Root(100);Bacteria(100);"Proteobacteria"(100);Betaproteobacteria(100);Neisseriales(100);Neisseriaceae(100);Neisseria(95);	Neisseriaceae(100);Neisseria(69);	Neisseriaceae(100);Neisseria(95);
0.25	28	29	Root(100);Bacteria(100);"Proteobacteria"(100);Epsilonproteobacteria(100);Campylobacterales(100);Campylobacteraceae(100);Campylobacter(100);	Root(100);Bacteria(100);"Firmicutes"(100);"Clostridia"(100);Clostridiales(100);Veillonellaceae(100);Selenomonas(95);	Campylobacteraceae(100);Campylobacter(100);	Veillonellaceae(100);Selenomonas(95);
0.25	21	23	Root(100);Bacteria(100);"Proteobacteria"(100);Betaproteobacteria(100);Neisseriales(100);Neisseriaceae(100);Neisseria(69);	Root(100);Bacteria(100);"Actinobacteria"(100);Actinobacteria(100);Actinomycetales(100);Actinomycetaceae(100);Actinomyces(100);	Neisseriaceae(100);Neisseria(69);	Actinomycetaceae(100);Actinomyces(100);
-0.25	6	13	Root(100);Bacteria(100);"Firmicutes"(100);"Bacilli"(100);"Lactobacillales"(100);Streptococcaceae(100);Streptococcus(100);	Root(100);Bacteria(100);"Firmicutes"(100);"Bacilli"(100);"Lactobacillales"(100);unclassified(98);unclassified(98);	Streptococcaceae(100);Streptococcus(100);	"Bacilli"(100);"Lactobacillales"(100);
-0.25	25	2	Root(100);Bacteria(100);"Bacteroidetes"(97);"Bacteroidia"(59);"Bacteroidales"(59);unclassified(59);unclassified(59);	Root(100);Bacteria(100);"Firmicutes"(100);"Bacilli"(100);"Lactobacillales"(100);Streptococcaceae(100);Streptococcus(100);	"Bacteroidia"(59);"Bacteroidales"(59);	Streptococcaceae(100);Streptococcus(100);
-0.25	2	7	Root(100);Bacteria(100);"Firmicutes"(100);"Bacilli"(100);"Lactobacillales"(100);Streptococcaceae(100);Streptococcus(100);	Root(100);Bacteria(100);"Bacteroidetes"(100);"Bacteroidia"(100);"Bacteroidales"(100);"Porphyromonadaceae"(100);Porphyromonas(100);	Streptococcaceae(100);Streptococcus(100);	"Porphyromonadaceae"(100);Porphyromonas(100);
0.24	113	19	Root(100);Bacteria(100);"Bacteroidetes"(100);Flavobacteria(100);"Flavobacteriales"(100);Flavobacteriaceae(100);unclassified(100);	Root(100);Bacteria(100);"Proteobacteria"(100);Gammaproteobacteria(100);Pasteurellales(100);Pasteurellaceae(100);unclassified(100);	"Flavobacteriales"(100);Flavobacteriaceae(100);	Pasteurellales(100);Pasteurellaceae(100);
-0.24	19	50	Root(100);Bacteria(100);"Proteobacteria"(100);Gammaproteobacteria(100);Pasteurellales(100);Pasteurellaceae(100);unclassified(100);	Root(100);Bacteria(100);"Firmicutes"(100);"Clostridia"(100);Clostridiales(100);"Lachnospiraceae"(100);unclassified(100);	Pasteurellales(100);Pasteurellaceae(100);	Clostridiales(100);"Lachnospiraceae"(100);
0.24	24	21	Root(100);Bacteria(100);"Bacteroidetes"(100);Flavobacteria(100);"Flavobacteriales"(100);Flavobacteriaceae(100);Capnocytophaga(100);	Root(100);Bacteria(100);"Proteobacteria"(100);Betaproteobacteria(100);Neisseriales(100);Neisseriaceae(100);Neisseria(69);	Flavobacteriaceae(100);Capnocytophaga(100);	Neisseriaceae(100);Neisseria(69);
0.23	21	18	Root(100);Bacteria(100);"Proteobacteria"(100);Betaproteobacteria(100);Neisseriales(100);Neisseriaceae(100);Neisseria(69);	Root(100);Bacteria(100);"Actinobacteria"(100);Actinobacteria(100);Actinomycetales(100);Micrococcaceae(100);unclassified(97);	Neisseriaceae(100);Neisseria(69);	Actinomycetales(100);Micrococcaceae(100);
-0.23	25	23	Root(100);Bacteria(100);"Bacteroidetes"(97);"Bacteroidia"(59);"Bacteroidales"(59);unclassified(59);unclassified(59);	Root(100);Bacteria(100);"Actinobacteria"(100);Actinobacteria(100);Actinomycetales(100);Actinomycetaceae(100);Actinomyces(100);	"Bacteroidia"(59);"Bacteroidales"(59);	Actinomycetaceae(100);Actinomyces(100);
0.23	9	13	Root(100);Bacteria(100);"Fusobacteria"(100);"Fusobacteria"(100);"Fusobacteriales"(100);"Fusobacteriaceae"(100);Fusobacterium(100);	Root(100);Bacteria(100);"Firmicutes"(100);"Bacilli"(100);"Lactobacillales"(100);unclassified(98);unclassified(98);	"Fusobacteriaceae"(100);Fusobacterium(100);	"Bacilli"(100);"Lactobacillales"(100);
0.23	20	78	Root(100);Bacteria(100);"Fusobacteria"(100);"Fusobacteria"(100);"Fusobacteriales"(100);"Leptotrichiaceae"(100);Leptotrichia(100);	Root(100);Bacteria(100);"Fusobacteria"(100);"Fusobacteria"(100);"Fusobacteriales"(100);"Leptotrichiaceae"(100);Leptotrichia(100);	"Leptotrichiaceae"(100);Leptotrichia(100);	"Leptotrichiaceae"(100);Leptotrichia(100);
0.23	179	264	Root(100);Bacteria(100);"Fusobacteria"(100);"Fusobacteria"(100);"Fusobacteriales"(100);"Leptotrichiaceae"(100);Streptobacillus(100);	Root(100);Bacteria(100);"Bacteroidetes"(100);"Bacteroidia"(100);"Bacteroidales"(100);"Prevotellaceae"(100);Prevotella(99);	"Leptotrichiaceae"(100);Streptobacillus(100);	"Prevotellaceae"(100);Prevotella(99);
-0.23	25	18	Root(100);Bacteria(100);"Bacteroidetes"(97);"Bacteroidia"(59);"Bacteroidales"(59);unclassified(59);unclassified(59);	Root(100);Bacteria(100);"Actinobacteria"(100);Actinobacteria(100);Actinomycetales(100);Micrococcaceae(100);unclassified(97);	"Bacteroidia"(59);"Bacteroidales"(59);	Actinomycetales(100);Micrococcaceae(100);
0.23	23	14	Root(100);Bacteria(100);"Actinobacteria"(100);Actinobacteria(100);Actinomycetales(100);Actinomycetaceae(100);Actinomyces(100);	Root(100);Bacteria(100);"Actinobacteria"(100);Actinobacteria(100);Actinomycetales(100);Actinomycetaceae(100);Actinomyces(100);	Actinomycetaceae(100);Actinomyces(100);	Actinomycetaceae(100);Actinomyces(100);
-0.23	14	19	Root(100);Bacteria(100);"Actinobacteria"(100);Actinobacteria(100);Actinomycetales(100);Actinomycetaceae(100);Actinomyces(100);	Root(100);Bacteria(100);"Proteobacteria"(100);Gammaproteobacteria(100);Pasteurellales(100);Pasteurellaceae(100);unclassified(100);	Actinomycetaceae(100);Actinomyces(100);	Pasteurellales(100);Pasteurellaceae(100);
-0.23	29	19	Root(100);Bacteria(100);"Firmicutes"(100);"Clostridia"(100);Clostridiales(100);Veillonellaceae(100);Selenomonas(95);	Root(100);Bacteria(100);"Proteobacteria"(100);Gammaproteobacteria(100);Pasteurellales(100);Pasteurellaceae(100);unclassified(100);	Veillonellaceae(100);Selenomonas(95);	Pasteurellales(100);Pasteurellaceae(100);
0.22	7	8	Root(100);Bacteria(100);"Bacteroidetes"(100);"Bacteroidia"(100);"Bacteroidales"(100);"Porphyromonadaceae"(100);Porphyromonas(100);	Root(100);Bacteria(100);"Proteobacteria"(100);Betaproteobacteria(100);Neisseriales(100);Neisseriaceae(100);Neisseria(95);	"Porphyromonadaceae"(100);Porphyromonas(100);	Neisseriaceae(100);Neisseria(95);
0.22	23	6	Root(100);Bacteria(100);"Actinobacteria"(100);Actinobacteria(100);Actinomycetales(100);Actinomycetaceae(100);Actinomyces(100);	Root(100);Bacteria(100);"Firmicutes"(100);"Bacilli"(100);"Lactobacillales"(100);Streptococcaceae(100);Streptococcus(100);	Actinomycetaceae(100);Actinomyces(100);	Streptococcaceae(100);Streptococcus(100);
0.22	6	14	Root(100);Bacteria(100);"Firmicutes"(100);"Bacilli"(100);"Lactobacillales"(100);Streptococcaceae(100);Streptococcus(100);	Root(100);Bacteria(100);"Actinobacteria"(100);Actinobacteria(100);Actinomycetales(100);Actinomycetaceae(100);Actinomyces(100);	Streptococcaceae(100);Streptococcus(100);	Actinomycetaceae(100);Actinomyces(100);
-0.22	23	7	Root(100);Bacteria(100);"Actinobacteria"(100);Actinobacteria(100);Actinomycetales(100);Actinomycetaceae(100);Actinomyces(100);	Root(100);Bacteria(100);"Bacteroidetes"(100);"Bacteroidia"(100);"Bacteroidales"(100);"Porphyromonadaceae"(100);Porphyromonas(100);	Actinomycetaceae(100);Actinomyces(100);	"Porphyromonadaceae"(100);Porphyromonas(100);
0.22	7	11	Root(100);Bacteria(100);"Bacteroidetes"(100);"Bacteroidia"(100);"Bacteroidales"(100);"Porphyromonadaceae"(100);Porphyromonas(100);	Root(100);Bacteria(100);"Firmicutes"(100);"Bacilli"(100);Bacillales(100);"Staphylococcaceae"(100);Gemella(100);	"Porphyromonadaceae"(100);Porphyromonas(100);	"Staphylococcaceae"(100);Gemella(100);
-0.22	29	8	Root(100);Bacteria(100);"Firmicutes"(100);"Clostridia"(100);Clostridiales(100);Veillonellaceae(100);Selenomonas(95);	Root(100);Bacteria(100);"Proteobacteria"(100);Betaproteobacteria(100);Neisseriales(100);Neisseriaceae(100);Neisseria(95);	Veillonellaceae(100);Selenomonas(95);	Neisseriaceae(100);Neisseria(95);
0.22	20	50	Root(100);Bacteria(100);"Fusobacteria"(100);"Fusobacteria"(100);"Fusobacteriales"(100);"Leptotrichiaceae"(100);Leptotrichia(100);	Root(100);Bacteria(100);"Firmicutes"(100);"Clostridia"(100);Clostridiales(100);"Lachnospiraceae"(100);unclassified(100);	"Leptotrichiaceae"(100);Leptotrichia(100);	Clostridiales(100);"Lachnospiraceae"(100);
-0.21	29	76	Root(100);Bacteria(100);"Firmicutes"(100);"Clostridia"(100);Clostridiales(100);Veillonellaceae(100);Selenomonas(95);	Root(100);Bacteria(100);"Firmicutes"(100);"Bacilli"(100);"Lactobacillales"(100);"Aerococcaceae"(100);unclassified(99);	Veillonellaceae(100);Selenomonas(95);	"Lactobacillales"(100);"Aerococcaceae"(100);
0.21	4	7	Root(100);Bacteria(100);"Firmicutes"(100);"Clostridia"(100);Clostridiales(100);Veillonellaceae(100);Veillonella(95);	Root(100);Bacteria(100);"Bacteroidetes"(100);"Bacteroidia"(100);"Bacteroidales"(100);"Porphyromonadaceae"(100);Porphyromonas(100);	Veillonellaceae(100);Veillonella(95);	"Porphyromonadaceae"(100);Porphyromonas(100);
0.21	28	4	Root(100);Bacteria(100);"Proteobacteria"(100);Epsilonproteobacteria(100);Campylobacterales(100);Campylobacteraceae(100);Campylobacter(100);	Root(100);Bacteria(100);"Firmicutes"(100);"Clostridia"(100);Clostridiales(100);Veillonellaceae(100);Veillonella(95);	Campylobacteraceae(100);Campylobacter(100);	Veillonellaceae(100);Veillonella(95);
0.21	11	19	Root(100);Bacteria(100);"Firmicutes"(100);"Bacilli"(100);Bacillales(100);"Staphylococcaceae"(100);Gemella(100);	Root(100);Bacteria(100);"Proteobacteria"(100);Gammaproteobacteria(100);Pasteurellales(100);Pasteurellaceae(100);unclassified(100);	"Staphylococcaceae"(100);Gemella(100);	Pasteurellales(100);Pasteurellaceae(100);
-0.21	21	29	Root(100);Bacteria(100);"Proteobacteria"(100);Betaproteobacteria(100);Neisseriales(100);Neisseriaceae(100);Neisseria(69);	Root(100);Bacteria(100);"Firmicutes"(100);"Clostridia"(100);Clostridiales(100);Veillonellaceae(100);Selenomonas(95);	Neisseriaceae(100);Neisseria(69);	Veillonellaceae(100);Selenomonas(95);
0.21	6	18	Root(100);Bacteria(100);"Firmicutes"(100);"Bacilli"(100);"Lactobacillales"(100);Streptococcaceae(100);Streptococcus(100);	Root(100);Bacteria(100);"Actinobacteria"(100);Actinobacteria(100);Actinomycetales(100);Micrococcaceae(100);unclassified(97);	Streptococcaceae(100);Streptococcus(100);	Actinomycetales(100);Micrococcaceae(100);
-0.21	20	7	Root(100);Bacteria(100);"Fusobacteria"(100);"Fusobacteria"(100);"Fusobacteriales"(100);"Leptotrichiaceae"(100);Leptotrichia(100);	Root(100);Bacteria(100);"Bacteroidetes"(100);"Bacteroidia"(100);"Bacteroidales"(100);"Porphyromonadaceae"(100);Porphyromonas(100);	"Leptotrichiaceae"(100);Leptotrichia(100);	"Porphyromonadaceae"(100);Porphyromonas(100);
0.20	4	9	Root(100);Bacteria(100);"Firmicutes"(100);"Clostridia"(100);Clostridiales(100);Veillonellaceae(100);Veillonella(95);	Root(100);Bacteria(100);"Fusobacteria"(100);"Fusobacteria"(100);"Fusobacteriales"(100);"Fusobacteriaceae"(100);Fusobacterium(100);	Veillonellaceae(100);Veillonella(95);	"Fusobacteriaceae"(100);Fusobacterium(100);
0.20	65	87	Root(100);Bacteria(100);"Proteobacteria"(100);Epsilonproteobacteria(100);Campylobacterales(100);Campylobacteraceae(100);Campylobacter(100);	Root(100);Bacteria(100);"Bacteroidetes"(100);Flavobacteria(100);"Flavobacteriales"(100);Flavobacteriaceae(100);Capnocytophaga(100);	Campylobacteraceae(100);Campylobacter(100);	Flavobacteriaceae(100);Capnocytophaga(100);
0.20	2	349	Root(100);Bacteria(100);"Firmicutes"(100);"Bacilli"(100);"Lactobacillales"(100);Streptococcaceae(100);Streptococcus(100);	Root(100);Bacteria(100);"Bacteroidetes"(97);unclassified(95);unclassified(95);unclassified(95);unclassified(95);	Streptococcaceae(100);Streptococcus(100);	Bacteria(100);"Bacteroidetes"(97);
0.20	132	2	Root(100);Bacteria(100);"Bacteroidetes"(100);Flavobacteria(100);"Flavobacteriales"(100);Flavobacteriaceae(100);unclassified(100);	Root(100);Bacteria(100);"Firmicutes"(100);"Bacilli"(100);"Lactobacillales"(100);Streptococcaceae(100);Streptococcus(100);	"Flavobacteriales"(100);Flavobacteriaceae(100);	Streptococcaceae(100);Streptococcus(100);
0.20	22	76	Root(100);Bacteria(100);"Proteobacteria"(100);Betaproteobacteria(100);Burkholderiales(100);unclassified(97);unclassified(97);	Root(100);Bacteria(100);"Firmicutes"(100);"Bacilli"(100);"Lactobacillales"(100);"Aerococcaceae"(100);unclassified(99);	Betaproteobacteria(100);Burkholderiales(100);	"Lactobacillales"(100);"Aerococcaceae"(100);
0.19	10	18	Root(100);Bacteria(100);"Bacteroidetes"(100);"Bacteroidia"(100);"Bacteroidales"(100);"Prevotellaceae"(100);Prevotella(100);	Root(100);Bacteria(100);"Actinobacteria"(100);Actinobacteria(100);Actinomycetales(100);Micrococcaceae(100);unclassified(97);	"Prevotellaceae"(100);Prevotella(100);	Actinomycetales(100);Micrococcaceae(100);
-0.19	4	19	Root(100);Bacteria(100);"Firmicutes"(100);"Clostridia"(100);Clostridiales(100);Veillonellaceae(100);Veillonella(95);	Root(100);Bacteria(100);"Proteobacteria"(100);Gammaproteobacteria(100);Pasteurellales(100);Pasteurellaceae(100);unclassified(100);	Veillonellaceae(100);Veillonella(95);	Pasteurellales(100);Pasteurellaceae(100);
0.19	20	29	Root(100);Bacteria(100);"Fusobacteria"(100);"Fusobacteria"(100);"Fusobacteriales"(100);"Leptotrichiaceae"(100);Leptotrichia(100);	Root(100);Bacteria(100);"Firmicutes"(100);"Clostridia"(100);Clostridiales(100);Veillonellaceae(100);Selenomonas(95);	"Leptotrichiaceae"(100);Leptotrichia(100);	Veillonellaceae(100);Selenomonas(95);
-0.19	22	4	Root(100);Bacteria(100);"Proteobacteria"(100);Betaproteobacteria(100);Burkholderiales(100);unclassified(97);unclassified(97);	Root(100);Bacteria(100);"Firmicutes"(100);"Clostridia"(100);Clostridiales(100);Veillonellaceae(100);Veillonella(95);	Betaproteobacteria(100);Burkholderiales(100);	Veillonellaceae(100);Veillonella(95);
0.19	26	10	Root(100);Bacteria(100);"Bacteroidetes"(100);"Bacteroidia"(100);"Bacteroidales"(100);"Prevotellaceae"(100);Prevotella(100);	Root(100);Bacteria(100);"Bacteroidetes"(100);"Bacteroidia"(100);"Bacteroidales"(100);"Prevotellaceae"(100);Prevotella(100);	"Prevotellaceae"(100);Prevotella(100);	"Prevotellaceae"(100);Prevotella(100);
0.19	87	29	Root(100);Bacteria(100);"Bacteroidetes"(100);Flavobacteria(100);"Flavobacteriales"(100);Flavobacteriaceae(100);Capnocytophaga(100);	Root(100);Bacteria(100);"Firmicutes"(100);"Clostridia"(100);Clostridiales(100);Veillonellaceae(100);Selenomonas(95);	Flavobacteriaceae(100);Capnocytophaga(100);	Veillonellaceae(100);Selenomonas(95);
0.18	113	16	Root(100);Bacteria(100);"Bacteroidetes"(100);Flavobacteria(100);"Flavobacteriales"(100);Flavobacteriaceae(100);unclassified(100);	Root(100);Bacteria(100);"Proteobacteria"(100);Gammaproteobacteria(100);Pasteurellales(100);Pasteurellaceae(100);unclassified(100);	"Flavobacteriales"(100);Flavobacteriaceae(100);	Pasteurellales(100);Pasteurellaceae(100);
-0.18	22	9	Root(100);Bacteria(100);"Proteobacteria"(100);Betaproteobacteria(100);Burkholderiales(100);unclassified(97);unclassified(97);	Root(100);Bacteria(100);"Fusobacteria"(100);"Fusobacteria"(100);"Fusobacteriales"(100);"Fusobacteriaceae"(100);Fusobacterium(100);	Betaproteobacteria(100);Burkholderiales(100);	"Fusobacteriaceae"(100);Fusobacterium(100);
-0.18	67	21	Root(100);Bacteria(100);"Bacteroidetes"(100);"Bacteroidia"(100);"Bacteroidales"(100);"Prevotellaceae"(100);Prevotella(100);	Root(100);Bacteria(100);"Proteobacteria"(100);Betaproteobacteria(100);Neisseriales(100);Neisseriaceae(100);Neisseria(69);	"Prevotellaceae"(100);Prevotella(100);	Neisseriaceae(100);Neisseria(69);
0.18	25	11	Root(100);Bacteria(100);"Bacteroidetes"(97);"Bacteroidia"(59);"Bacteroidales"(59);unclassified(59);unclassified(59);	Root(100);Bacteria(100);"Firmicutes"(100);"Bacilli"(100);Bacillales(100);"Staphylococcaceae"(100);Gemella(100);	"Bacteroidia"(59);"Bacteroidales"(59);	"Staphylococcaceae"(100);Gemella(100);
0.17	14	18	Root(100);Bacteria(100);"Actinobacteria"(100);Actinobacteria(100);Actinomycetales(100);Actinomycetaceae(100);Actinomyces(100);	Root(100);Bacteria(100);"Actinobacteria"(100);Actinobacteria(100);Actinomycetales(100);Micrococcaceae(100);unclassified(97);	Actinomycetaceae(100);Actinomyces(100);	Actinomycetales(100);Micrococcaceae(100);
0.17	8	19	Root(100);Bacteria(100);"Proteobacteria"(100);Betaproteobacteria(100);Neisseriales(100);Neisseriaceae(100);Neisseria(95);	Root(100);Bacteria(100);"Proteobacteria"(100);Gammaproteobacteria(100);Pasteurellales(100);Pasteurellaceae(100);unclassified(100);	Neisseriaceae(100);Neisseria(95);	Pasteurellales(100);Pasteurellaceae(100);
-0.17	2	4	Root(100);Bacteria(100);"Firmicutes"(100);"Bacilli"(100);"Lactobacillales"(100);Streptococcaceae(100);Streptococcus(100);	Root(100);Bacteria(100);"Firmicutes"(100);"Clostridia"(100);Clostridiales(100);Veillonellaceae(100);Veillonella(95);	Streptococcaceae(100);Streptococcus(100);	Veillonellaceae(100);Veillonella(95);
0.17	20	15	Root(100);Bacteria(100);"Fusobacteria"(100);"Fusobacteria"(100);"Fusobacteriales"(100);"Leptotrichiaceae"(100);Leptotrichia(100);	Root(100);Bacteria(100);"Actinobacteria"(100);Actinobacteria(100);Actinomycetales(100);Corynebacteriaceae(93);Corynebacterium(93);	"Leptotrichiaceae"(100);Leptotrichia(100);	Corynebacteriaceae(93);Corynebacterium(93);
-0.17	29	2	Root(100);Bacteria(100);"Firmicutes"(100);"Clostridia"(100);Clostridiales(100);Veillonellaceae(100);Selenomonas(95);	Root(100);Bacteria(100);"Firmicutes"(100);"Bacilli"(100);"Lactobacillales"(100);Streptococcaceae(100);Streptococcus(100);	Veillonellaceae(100);Selenomonas(95);	Streptococcaceae(100);Streptococcus(100);
-0.17	113	26	Root(100);Bacteria(100);"Bacteroidetes"(100);Flavobacteria(100);"Flavobacteriales"(100);Flavobacteriaceae(100);unclassified(100);	Root(100);Bacteria(100);"Bacteroidetes"(100);"Bacteroidia"(100);"Bacteroidales"(100);"Prevotellaceae"(100);Prevotella(100);	"Flavobacteriales"(100);Flavobacteriaceae(100);	"Prevotellaceae"(100);Prevotella(100);
-0.17	22	28	Root(100);Bacteria(100);"Proteobacteria"(100);Betaproteobacteria(100);Burkholderiales(100);unclassified(97);unclassified(97);	Root(100);Bacteria(100);"Proteobacteria"(100);Epsilonproteobacteria(100);Campylobacterales(100);Campylobacteraceae(100);Campylobacter(100);	Betaproteobacteria(100);Burkholderiales(100);	Campylobacteraceae(100);Campylobacter(100);
-0.16	8	50	Root(100);Bacteria(100);"Proteobacteria"(100);Betaproteobacteria(100);Neisseriales(100);Neisseriaceae(100);Neisseria(95);	Root(100);Bacteria(100);"Firmicutes"(100);"Clostridia"(100);Clostridiales(100);"Lachnospiraceae"(100);unclassified(100);	Neisseriaceae(100);Neisseria(95);	Clostridiales(100);"Lachnospiraceae"(100);
-0.16	23	13	Root(100);Bacteria(100);"Actinobacteria"(100);Actinobacteria(100);Actinomycetales(100);Actinomycetaceae(100);Actinomyces(100);	Root(100);Bacteria(100);"Firmicutes"(100);"Bacilli"(100);"Lactobacillales"(100);unclassified(98);unclassified(98);	Actinomycetaceae(100);Actinomyces(100);	"Bacilli"(100);"Lactobacillales"(100);
-0.16	67	6	Root(100);Bacteria(100);"Bacteroidetes"(100);"Bacteroidia"(100);"Bacteroidales"(100);"Prevotellaceae"(100);Prevotella(100);	Root(100);Bacteria(100);"Firmicutes"(100);"Bacilli"(100);"Lactobacillales"(100);Streptococcaceae(100);Streptococcus(100);	"Prevotellaceae"(100);Prevotella(100);	Streptococcaceae(100);Streptococcus(100);
0.16	56	50	Root(100);Bacteria(100);"Fusobacteria"(100);"Fusobacteria"(100);"Fusobacteriales"(100);"Leptotrichiaceae"(100);Leptotrichia(100);	Root(100);Bacteria(100);"Firmicutes"(100);"Clostridia"(100);Clostridiales(100);"Lachnospiraceae"(100);unclassified(100);	"Leptotrichiaceae"(100);Leptotrichia(100);	Clostridiales(100);"Lachnospiraceae"(100);
-0.16	4	8	Root(100);Bacteria(100);"Firmicutes"(100);"Clostridia"(100);Clostridiales(100);Veillonellaceae(100);Veillonella(95);	Root(100);Bacteria(100);"Proteobacteria"(100);Betaproteobacteria(100);Neisseriales(100);Neisseriaceae(100);Neisseria(95);	Veillonellaceae(100);Veillonella(95);	Neisseriaceae(100);Neisseria(95);
-0.16	132	28	Root(100);Bacteria(100);"Bacteroidetes"(100);Flavobacteria(100);"Flavobacteriales"(100);Flavobacteriaceae(100);unclassified(100);	Root(100);Bacteria(100);"Proteobacteria"(100);Epsilonproteobacteria(100);Campylobacterales(100);Campylobacteraceae(100);Campylobacter(100);	"Flavobacteriales"(100);Flavobacteriaceae(100);	Campylobacteraceae(100);Campylobacter(100);
-0.16	87	10	Root(100);Bacteria(100);"Bacteroidetes"(100);Flavobacteria(100);"Flavobacteriales"(100);Flavobacteriaceae(100);Capnocytophaga(100);	Root(100);Bacteria(100);"Bacteroidetes"(100);"Bacteroidia"(100);"Bacteroidales"(100);"Prevotellaceae"(100);Prevotella(100);	Flavobacteriaceae(100);Capnocytophaga(100);	"Prevotellaceae"(100);Prevotella(100);
0.16	29	78	Root(100);Bacteria(100);"Firmicutes"(100);"Clostridia"(100);Clostridiales(100);Veillonellaceae(100);Selenomonas(95);	Root(100);Bacteria(100);"Fusobacteria"(100);"Fusobacteria"(100);"Fusobacteriales"(100);"Leptotrichiaceae"(100);Leptotrichia(100);	Veillonellaceae(100);Selenomonas(95);	"Leptotrichiaceae"(100);Leptotrichia(100);
-0.16	7	15	Root(100);Bacteria(100);"Bacteroidetes"(100);"Bacteroidia"(100);"Bacteroidales"(100);"Porphyromonadaceae"(100);Porphyromonas(100);	Root(100);Bacteria(100);"Actinobacteria"(100);Actinobacteria(100);Actinomycetales(100);Corynebacteriaceae(93);Corynebacterium(93);	"Porphyromonadaceae"(100);Porphyromonas(100);	Corynebacteriaceae(93);Corynebacterium(93);
0.16	132	8	Root(100);Bacteria(100);"Bacteroidetes"(100);Flavobacteria(100);"Flavobacteriales"(100);Flavobacteriaceae(100);unclassified(100);	Root(100);Bacteria(100);"Proteobacteria"(100);Betaproteobacteria(100);Neisseriales(100);Neisseriaceae(100);Neisseria(95);	"Flavobacteriales"(100);Flavobacteriaceae(100);	Neisseriaceae(100);Neisseria(95);
-0.16	25	21	Root(100);Bacteria(100);"Bacteroidetes"(97);"Bacteroidia"(59);"Bacteroidales"(59);unclassified(59);unclassified(59);	Root(100);Bacteria(100);"Proteobacteria"(100);Betaproteobacteria(100);Neisseriales(100);Neisseriaceae(100);Neisseria(69);	"Bacteroidia"(59);"Bacteroidales"(59);	Neisseriaceae(100);Neisseria(69);
0.15	65	7	Root(100);Bacteria(100);"Proteobacteria"(100);Epsilonproteobacteria(100);Campylobacterales(100);Campylobacteraceae(100);Campylobacter(100);	Root(100);Bacteria(100);"Bacteroidetes"(100);"Bacteroidia"(100);"Bacteroidales"(100);"Porphyromonadaceae"(100);Porphyromonas(100);	Campylobacteraceae(100);Campylobacter(100);	"Porphyromonadaceae"(100);Porphyromonas(100);
-0.15	67	20	Root(100);Bacteria(100);"Bacteroidetes"(100);"Bacteroidia"(100);"Bacteroidales"(100);"Prevotellaceae"(100);Prevotella(100);	Root(100);Bacteria(100);"Fusobacteria"(100);"Fusobacteria"(100);"Fusobacteriales"(100);"Leptotrichiaceae"(100);Leptotrichia(100);	"Prevotellaceae"(100);Prevotella(100);	"Leptotrichiaceae"(100);Leptotrichia(100);
-0.15	67	23	Root(100);Bacteria(100);"Bacteroidetes"(100);"Bacteroidia"(100);"Bacteroidales"(100);"Prevotellaceae"(100);Prevotella(100);	Root(100);Bacteria(100);"Actinobacteria"(100);Actinobacteria(100);Actinomycetales(100);Actinomycetaceae(100);Actinomyces(100);	"Prevotellaceae"(100);Prevotella(100);	Actinomycetaceae(100);Actinomyces(100);
-0.15	7	18	Root(100);Bacteria(100);"Bacteroidetes"(100);"Bacteroidia"(100);"Bacteroidales"(100);"Porphyromonadaceae"(100);Porphyromonas(100);	Root(100);Bacteria(100);"Actinobacteria"(100);Actinobacteria(100);Actinomycetales(100);Micrococcaceae(100);unclassified(97);	"Porphyromonadaceae"(100);Porphyromonas(100);	Actinomycetales(100);Micrococcaceae(100);
0.15	10	50	Root(100);Bacteria(100);"Bacteroidetes"(100);"Bacteroidia"(100);"Bacteroidales"(100);"Prevotellaceae"(100);Prevotella(100);	Root(100);Bacteria(100);"Firmicutes"(100);"Clostridia"(100);Clostridiales(100);"Lachnospiraceae"(100);unclassified(100);	"Prevotellaceae"(100);Prevotella(100);	Clostridiales(100);"Lachnospiraceae"(100);
-0.15	9	18	Root(100);Bacteria(100);"Fusobacteria"(100);"Fusobacteria"(100);"Fusobacteriales"(100);"Fusobacteriaceae"(100);Fusobacterium(100);	Root(100);Bacteria(100);"Actinobacteria"(100);Actinobacteria(100);Actinomycetales(100);Micrococcaceae(100);unclassified(97);	"Fusobacteriaceae"(100);Fusobacterium(100);	Actinomycetales(100);Micrococcaceae(100);
0.15	14	50	Root(100);Bacteria(100);"Actinobacteria"(100);Actinobacteria(100);Actinomycetales(100);Actinomycetaceae(100);Actinomyces(100);	Root(100);Bacteria(100);"Firmicutes"(100);"Clostridia"(100);Clostridiales(100);"Lachnospiraceae"(100);unclassified(100);	Actinomycetaceae(100);Actinomyces(100);	Clostridiales(100);"Lachnospiraceae"(100);
-0.15	65	10	Root(100);Bacteria(100);"Proteobacteria"(100);Epsilonproteobacteria(100);Campylobacterales(100);Campylobacteraceae(100);Campylobacter(100);	Root(100);Bacteria(100);"Bacteroidetes"(100);"Bacteroidia"(100);"Bacteroidales"(100);"Prevotellaceae"(100);Prevotella(100);	Campylobacteraceae(100);Campylobacter(100);	"Prevotellaceae"(100);Prevotella(100);
-0.15	67	2	Root(100);Bacteria(100);"Bacteroidetes"(100);"Bacteroidia"(100);"Bacteroidales"(100);"Prevotellaceae"(100);Prevotella(100);	Root(100);Bacteria(100);"Firmicutes"(100);"Bacilli"(100);"Lactobacillales"(100);Streptococcaceae(100);Streptococcus(100);	"Prevotellaceae"(100);Prevotella(100);	Streptococcaceae(100);Streptococcus(100);
0.15	23	10	Root(100);Bacteria(100);"Actinobacteria"(100);Actinobacteria(100);Actinomycetales(100);Actinomycetaceae(100);Actinomyces(100);	Root(100);Bacteria(100);"Bacteroidetes"(100);"Bacteroidia"(100);"Bacteroidales"(100);"Prevotellaceae"(100);Prevotella(100);	Actinomycetaceae(100);Actinomyces(100);	"Prevotellaceae"(100);Prevotella(100);
0.15	20	6	Root(100);Bacteria(100);"Fusobacteria"(100);"Fusobacteria"(100);"Fusobacteriales"(100);"Leptotrichiaceae"(100);Leptotrichia(100);	Root(100);Bacteria(100);"Firmicutes"(100);"Bacilli"(100);"Lactobacillales"(100);Streptococcaceae(100);Streptococcus(100);	"Leptotrichiaceae"(100);Leptotrichia(100);	Streptococcaceae(100);Streptococcus(100);
-0.15	87	26	Root(100);Bacteria(100);"Bacteroidetes"(100);Flavobacteria(100);"Flavobacteriales"(100);Flavobacteriaceae(100);Capnocytophaga(100);	Root(100);Bacteria(100);"Bacteroidetes"(100);"Bacteroidia"(100);"Bacteroidales"(100);"Prevotellaceae"(100);Prevotella(100);	Flavobacteriaceae(100);Capnocytophaga(100);	"Prevotellaceae"(100);Prevotella(100);
0.15	65	25	Root(100);Bacteria(100);"Proteobacteria"(100);Epsilonproteobacteria(100);Campylobacterales(100);Campylobacteraceae(100);Campylobacter(100);	Root(100);Bacteria(100);"Bacteroidetes"(97);"Bacteroidia"(59);"Bacteroidales"(59);unclassified(59);unclassified(59);	Campylobacteraceae(100);Campylobacter(100);	"Bacteroidia"(59);"Bacteroidales"(59);
-0.15	25	22	Root(100);Bacteria(100);"Bacteroidetes"(97);"Bacteroidia"(59);"Bacteroidales"(59);unclassified(59);unclassified(59);	Root(100);Bacteria(100);"Proteobacteria"(100);Betaproteobacteria(100);Burkholderiales(100);unclassified(97);unclassified(97);	"Bacteroidia"(59);"Bacteroidales"(59);	Betaproteobacteria(100);Burkholderiales(100);
0.15	2	11	Root(100);Bacteria(100);"Firmicutes"(100);"Bacilli"(100);"Lactobacillales"(100);Streptococcaceae(100);Streptococcus(100);	Root(100);Bacteria(100);"Firmicutes"(100);"Bacilli"(100);Bacillales(100);"Staphylococcaceae"(100);Gemella(100);	Streptococcaceae(100);Streptococcus(100);	"Staphylococcaceae"(100);Gemella(100);
0.15	65	99	Root(100);Bacteria(100);"Proteobacteria"(100);Epsilonproteobacteria(100);Campylobacterales(100);Campylobacteraceae(100);Campylobacter(100);	Root(100);Bacteria(100);"Proteobacteria"(100);Betaproteobacteria(100);Neisseriales(100);Neisseriaceae(100);unclassified(79);	Campylobacteraceae(100);Campylobacter(100);	Neisseriales(100);Neisseriaceae(100);
-0.15	21	4	Root(100);Bacteria(100);"Proteobacteria"(100);Betaproteobacteria(100);Neisseriales(100);Neisseriaceae(100);Neisseria(69);	Root(100);Bacteria(100);"Firmicutes"(100);"Clostridia"(100);Clostridiales(100);Veillonellaceae(100);Veillonella(95);	Neisseriaceae(100);Neisseria(69);	Veillonellaceae(100);Veillonella(95);
-0.14	179	23	Root(100);Bacteria(100);"Fusobacteria"(100);"Fusobacteria"(100);"Fusobacteriales"(100);"Leptotrichiaceae"(100);Streptobacillus(100);	Root(100);Bacteria(100);"Actinobacteria"(100);Actinobacteria(100);Actinomycetales(100);Actinomycetaceae(100);Actinomyces(100);	"Leptotrichiaceae"(100);Streptobacillus(100);	Actinomycetaceae(100);Actinomyces(100);
-0.14	28	2	Root(100);Bacteria(100);"Proteobacteria"(100);Epsilonproteobacteria(100);Campylobacterales(100);Campylobacteraceae(100);Campylobacter(100);	Root(100);Bacteria(100);"Firmicutes"(100);"Bacilli"(100);"Lactobacillales"(100);Streptococcaceae(100);Streptococcus(100);	Campylobacteraceae(100);Campylobacter(100);	Streptococcaceae(100);Streptococcus(100);
-0.14	4	18	Root(100);Bacteria(100);"Firmicutes"(100);"Clostridia"(100);Clostridiales(100);Veillonellaceae(100);Veillonella(95);	Root(100);Bacteria(100);"Actinobacteria"(100);Actinobacteria(100);Actinomycetales(100);Micrococcaceae(100);unclassified(97);	Veillonellaceae(100);Veillonella(95);	Actinomycetales(100);Micrococcaceae(100);
0.14	21	16	Root(100);Bacteria(100);"Proteobacteria"(100);Betaproteobacteria(100);Neisseriales(100);Neisseriaceae(100);Neisseria(69);	Root(100);Bacteria(100);"Proteobacteria"(100);Gammaproteobacteria(100);Pasteurellales(100);Pasteurellaceae(100);unclassified(100);	Neisseriaceae(100);Neisseria(69);	Pasteurellales(100);Pasteurellaceae(100);
0.14	179	25	Root(100);Bacteria(100);"Fusobacteria"(100);"Fusobacteria"(100);"Fusobacteriales"(100);"Leptotrichiaceae"(100);Streptobacillus(100);	Root(100);Bacteria(100);"Bacteroidetes"(97);"Bacteroidia"(59);"Bacteroidales"(59);unclassified(59);unclassified(59);	"Leptotrichiaceae"(100);Streptobacillus(100);	"Bacteroidia"(59);"Bacteroidales"(59);
0.14	9	56	Root(100);Bacteria(100);"Fusobacteria"(100);"Fusobacteria"(100);"Fusobacteriales"(100);"Fusobacteriaceae"(100);Fusobacterium(100);	Root(100);Bacteria(100);"Fusobacteria"(100);"Fusobacteria"(100);"Fusobacteriales"(100);"Leptotrichiaceae"(100);Leptotrichia(100);	"Fusobacteriaceae"(100);Fusobacterium(100);	"Leptotrichiaceae"(100);Leptotrichia(100);
0.14	65	9	Root(100);Bacteria(100);"Proteobacteria"(100);Epsilonproteobacteria(100);Campylobacterales(100);Campylobacteraceae(100);Campylobacter(100);	Root(100);Bacteria(100);"Fusobacteria"(100);"Fusobacteria"(100);"Fusobacteriales"(100);"Fusobacteriaceae"(100);Fusobacterium(100);	Campylobacteraceae(100);Campylobacter(100);	"Fusobacteriaceae"(100);Fusobacterium(100);
0.14	16	18	Root(100);Bacteria(100);"Proteobacteria"(100);Gammaproteobacteria(100);Pasteurellales(100);Pasteurellaceae(100);unclassified(100);	Root(100);Bacteria(100);"Actinobacteria"(100);Actinobacteria(100);Actinomycetales(100);Micrococcaceae(100);unclassified(97);	Pasteurellales(100);Pasteurellaceae(100);	Actinomycetales(100);Micrococcaceae(100);
0.14	78	15	Root(100);Bacteria(100);"Fusobacteria"(100);"Fusobacteria"(100);"Fusobacteriales"(100);"Leptotrichiaceae"(100);Leptotrichia(100);	Root(100);Bacteria(100);"Actinobacteria"(100);Actinobacteria(100);Actinomycetales(100);Corynebacteriaceae(93);Corynebacterium(93);	"Leptotrichiaceae"(100);Leptotrichia(100);	Corynebacteriaceae(93);Corynebacterium(93);
-0.14	20	19	Root(100);Bacteria(100);"Fusobacteria"(100);"Fusobacteria"(100);"Fusobacteriales"(100);"Leptotrichiaceae"(100);Leptotrichia(100);	Root(100);Bacteria(100);"Proteobacteria"(100);Gammaproteobacteria(100);Pasteurellales(100);Pasteurellaceae(100);unclassified(100);	"Leptotrichiaceae"(100);Leptotrichia(100);	Pasteurellales(100);Pasteurellaceae(100);
0.14	29	9	Root(100);Bacteria(100);"Firmicutes"(100);"Clostridia"(100);Clostridiales(100);Veillonellaceae(100);Selenomonas(95);	Root(100);Bacteria(100);"Fusobacteria"(100);"Fusobacteria"(100);"Fusobacteriales"(100);"Fusobacteriaceae"(100);Fusobacterium(100);	Veillonellaceae(100);Selenomonas(95);	"Fusobacteriaceae"(100);Fusobacterium(100);
0.14	29	99	Root(100);Bacteria(100);"Firmicutes"(100);"Clostridia"(100);Clostridiales(100);Veillonellaceae(100);Selenomonas(95);	Root(100);Bacteria(100);"Proteobacteria"(100);Betaproteobacteria(100);Neisseriales(100);Neisseriaceae(100);unclassified(79);	Veillonellaceae(100);Selenomonas(95);	Neisseriales(100);Neisseriaceae(100);
0.14	2	16	Root(100);Bacteria(100);"Firmicutes"(100);"Bacilli"(100);"Lactobacillales"(100);Streptococcaceae(100);Streptococcus(100);	Root(100);Bacteria(100);"Proteobacteria"(100);Gammaproteobacteria(100);Pasteurellales(100);Pasteurellaceae(100);unclassified(100);	Streptococcaceae(100);Streptococcus(100);	Pasteurellales(100);Pasteurellaceae(100);
0.14	23	76	Root(100);Bacteria(100);"Actinobacteria"(100);Actinobacteria(100);Actinomycetales(100);Actinomycetaceae(100);Actinomyces(100);	Root(100);Bacteria(100);"Firmicutes"(100);"Bacilli"(100);"Lactobacillales"(100);"Aerococcaceae"(100);unclassified(99);	Actinomycetaceae(100);Actinomyces(100);	"Lactobacillales"(100);"Aerococcaceae"(100);
-0.14	13	15	Root(100);Bacteria(100);"Firmicutes"(100);"Bacilli"(100);"Lactobacillales"(100);unclassified(98);unclassified(98);	Root(100);Bacteria(100);"Actinobacteria"(100);Actinobacteria(100);Actinomycetales(100);Corynebacteriaceae(93);Corynebacterium(93);	"Bacilli"(100);"Lactobacillales"(100);	Corynebacteriaceae(93);Corynebacterium(93);
0.14	113	2	Root(100);Bacteria(100);"Bacteroidetes"(100);Flavobacteria(100);"Flavobacteriales"(100);Flavobacteriaceae(100);unclassified(100);	Root(100);Bacteria(100);"Firmicutes"(100);"Bacilli"(100);"Lactobacillales"(100);Streptococcaceae(100);Streptococcus(100);	"Flavobacteriales"(100);Flavobacteriaceae(100);	Streptococcaceae(100);Streptococcus(100);
-0.14	67	18	Root(100);Bacteria(100);"Bacteroidetes"(100);"Bacteroidia"(100);"Bacteroidales"(100);"Prevotellaceae"(100);Prevotella(100);	Root(100);Bacteria(100);"Actinobacteria"(100);Actinobacteria(100);Actinomycetales(100);Micrococcaceae(100);unclassified(97);	"Prevotellaceae"(100);Prevotella(100);	Actinomycetales(100);Micrococcaceae(100);
0.14	22	8	Root(100);Bacteria(100);"Proteobacteria"(100);Betaproteobacteria(100);Burkholderiales(100);unclassified(97);unclassified(97);	Root(100);Bacteria(100);"Proteobacteria"(100);Betaproteobacteria(100);Neisseriales(100);Neisseriaceae(100);Neisseria(95);	Betaproteobacteria(100);Burkholderiales(100);	Neisseriaceae(100);Neisseria(95);
0.14	20	28	Root(100);Bacteria(100);"Fusobacteria"(100);"Fusobacteria"(100);"Fusobacteriales"(100);"Leptotrichiaceae"(100);Leptotrichia(100);	Root(100);Bacteria(100);"Proteobacteria"(100);Epsilonproteobacteria(100);Campylobacterales(100);Campylobacteraceae(100);Campylobacter(100);	"Leptotrichiaceae"(100);Leptotrichia(100);	Campylobacteraceae(100);Campylobacter(100);
0.14	2	92	Root(100);Bacteria(100);"Firmicutes"(100);"Bacilli"(100);"Lactobacillales"(100);Streptococcaceae(100);Streptococcus(100);	Root(100);Bacteria(100);"Bacteroidetes"(100);"Bacteroidia"(100);"Bacteroidales"(100);"Prevotellaceae"(100);Prevotella(100);	Streptococcaceae(100);Streptococcus(100);	"Prevotellaceae"(100);Prevotella(100);
-0.14	6	8	Root(100);Bacteria(100);"Firmicutes"(100);"Bacilli"(100);"Lactobacillales"(100);Streptococcaceae(100);Streptococcus(100);	Root(100);Bacteria(100);"Proteobacteria"(100);Betaproteobacteria(100);Neisseriales(100);Neisseriaceae(100);Neisseria(95);	Streptococcaceae(100);Streptococcus(100);	Neisseriaceae(100);Neisseria(95);
-0.14	132	9	Root(100);Bacteria(100);"Bacteroidetes"(100);Flavobacteria(100);"Flavobacteriales"(100);Flavobacteriaceae(100);unclassified(100);	Root(100);Bacteria(100);"Fusobacteria"(100);"Fusobacteria"(100);"Fusobacteriales"(100);"Fusobacteriaceae"(100);Fusobacterium(100);	"Flavobacteriales"(100);Flavobacteriaceae(100);	"Fusobacteriaceae"(100);Fusobacterium(100);
-0.14	23	264	Root(100);Bacteria(100);"Actinobacteria"(100);Actinobacteria(100);Actinomycetales(100);Actinomycetaceae(100);Actinomyces(100);	Root(100);Bacteria(100);"Bacteroidetes"(100);"Bacteroidia"(100);"Bacteroidales"(100);"Prevotellaceae"(100);Prevotella(99);	Actinomycetaceae(100);Actinomyces(100);	"Prevotellaceae"(100);Prevotella(99);
-0.14	113	15	Root(100);Bacteria(100);"Bacteroidetes"(100);Flavobacteria(100);"Flavobacteriales"(100);Flavobacteriaceae(100);unclassified(100);	Root(100);Bacteria(100);"Actinobacteria"(100);Actinobacteria(100);Actinomycetales(100);Corynebacteriaceae(93);Corynebacterium(93);	"Flavobacteriales"(100);Flavobacteriaceae(100);	Corynebacteriaceae(93);Corynebacterium(93);
0.14	113	25	Root(100);Bacteria(100);"Bacteroidetes"(100);Flavobacteria(100);"Flavobacteriales"(100);Flavobacteriaceae(100);unclassified(100);	Root(100);Bacteria(100);"Bacteroidetes"(97);"Bacteroidia"(59);"Bacteroidales"(59);unclassified(59);unclassified(59);	"Flavobacteriales"(100);Flavobacteriaceae(100);	"Bacteroidia"(59);"Bacteroidales"(59);
0.14	24	8	Root(100);Bacteria(100);"Bacteroidetes"(100);Flavobacteria(100);"Flavobacteriales"(100);Flavobacteriaceae(100);Capnocytophaga(100);	Root(100);Bacteria(100);"Proteobacteria"(100);Betaproteobacteria(100);Neisseriales(100);Neisseriaceae(100);Neisseria(95);	Flavobacteriaceae(100);Capnocytophaga(100);	Neisseriaceae(100);Neisseria(95);
0.13	2	18	Root(100);Bacteria(100);"Firmicutes"(100);"Bacilli"(100);"Lactobacillales"(100);Streptococcaceae(100);Streptococcus(100);	Root(100);Bacteria(100);"Actinobacteria"(100);Actinobacteria(100);Actinomycetales(100);Micrococcaceae(100);unclassified(97);	Streptococcaceae(100);Streptococcus(100);	Actinomycetales(100);Micrococcaceae(100);
0.13	264	13	Root(100);Bacteria(100);"Bacteroidetes"(100);"Bacteroidia"(100);"Bacteroidales"(100);"Prevotellaceae"(100);Prevotella(99);	Root(100);Bacteria(100);"Firmicutes"(100);"Bacilli"(100);"Lactobacillales"(100);unclassified(98);unclassified(98);	"Prevotellaceae"(100);Prevotella(99);	"Bacilli"(100);"Lactobacillales"(100);
-0.13	20	8	Root(100);Bacteria(100);"Fusobacteria"(100);"Fusobacteria"(100);"Fusobacteriales"(100);"Leptotrichiaceae"(100);Leptotrichia(100);	Root(100);Bacteria(100);"Proteobacteria"(100);Betaproteobacteria(100);Neisseriales(100);Neisseriaceae(100);Neisseria(95);	"Leptotrichiaceae"(100);Leptotrichia(100);	Neisseriaceae(100);Neisseria(95);
0.13	22	2	Root(100);Bacteria(100);"Proteobacteria"(100);Betaproteobacteria(100);Burkholderiales(100);unclassified(97);unclassified(97);	Root(100);Bacteria(100);"Firmicutes"(100);"Bacilli"(100);"Lactobacillales"(100);Streptococcaceae(100);Streptococcus(100);	Betaproteobacteria(100);Burkholderiales(100);	Streptococcaceae(100);Streptococcus(100);
-0.13	22	29	Root(100);Bacteria(100);"Proteobacteria"(100);Betaproteobacteria(100);Burkholderiales(100);unclassified(97);unclassified(97);	Root(100);Bacteria(100);"Firmicutes"(100);"Clostridia"(100);Clostridiales(100);Veillonellaceae(100);Selenomonas(95);	Betaproteobacteria(100);Burkholderiales(100);	Veillonellaceae(100);Selenomonas(95);
-0.13	20	13	Root(100);Bacteria(100);"Fusobacteria"(100);"Fusobacteria"(100);"Fusobacteriales"(100);"Leptotrichiaceae"(100);Leptotrichia(100);	Root(100);Bacteria(100);"Firmicutes"(100);"Bacilli"(100);"Lactobacillales"(100);unclassified(98);unclassified(98);	"Leptotrichiaceae"(100);Leptotrichia(100);	"Bacilli"(100);"Lactobacillales"(100);
-0.13	28	11	Root(100);Bacteria(100);"Proteobacteria"(100);Epsilonproteobacteria(100);Campylobacterales(100);Campylobacteraceae(100);Campylobacter(100);	Root(100);Bacteria(100);"Firmicutes"(100);"Bacilli"(100);Bacillales(100);"Staphylococcaceae"(100);Gemella(100);	Campylobacteraceae(100);Campylobacter(100);	"Staphylococcaceae"(100);Gemella(100);
0.13	87	28	Root(100);Bacteria(100);"Bacteroidetes"(100);Flavobacteria(100);"Flavobacteriales"(100);Flavobacteriaceae(100);Capnocytophaga(100);	Root(100);Bacteria(100);"Proteobacteria"(100);Epsilonproteobacteria(100);Campylobacterales(100);Campylobacteraceae(100);Campylobacter(100);	Flavobacteriaceae(100);Capnocytophaga(100);	Campylobacteraceae(100);Campylobacter(100);
0.13	29	50	Root(100);Bacteria(100);"Firmicutes"(100);"Clostridia"(100);Clostridiales(100);Veillonellaceae(100);Selenomonas(95);	Root(100);Bacteria(100);"Firmicutes"(100);"Clostridia"(100);Clostridiales(100);"Lachnospiraceae"(100);unclassified(100);	Veillonellaceae(100);Selenomonas(95);	Clostridiales(100);"Lachnospiraceae"(100);
-0.13	9	19	Root(100);Bacteria(100);"Fusobacteria"(100);"Fusobacteria"(100);"Fusobacteriales"(100);"Fusobacteriaceae"(100);Fusobacterium(100);	Root(100);Bacteria(100);"Proteobacteria"(100);Gammaproteobacteria(100);Pasteurellales(100);Pasteurellaceae(100);unclassified(100);	"Fusobacteriaceae"(100);Fusobacterium(100);	Pasteurellales(100);Pasteurellaceae(100);
-0.13	28	76	Root(100);Bacteria(100);"Proteobacteria"(100);Epsilonproteobacteria(100);Campylobacterales(100);Campylobacteraceae(100);Campylobacter(100);	Root(100);Bacteria(100);"Firmicutes"(100);"Bacilli"(100);"Lactobacillales"(100);"Aerococcaceae"(100);unclassified(99);	Campylobacteraceae(100);Campylobacter(100);	"Lactobacillales"(100);"Aerococcaceae"(100);
0.13	87	9	Root(100);Bacteria(100);"Bacteroidetes"(100);Flavobacteria(100);"Flavobacteriales"(100);Flavobacteriaceae(100);Capnocytophaga(100);	Root(100);Bacteria(100);"Fusobacteria"(100);"Fusobacteria"(100);"Fusobacteriales"(100);"Fusobacteriaceae"(100);Fusobacterium(100);	Flavobacteriaceae(100);Capnocytophaga(100);	"Fusobacteriaceae"(100);Fusobacterium(100);
-0.13	65	22	Root(100);Bacteria(100);"Proteobacteria"(100);Epsilonproteobacteria(100);Campylobacterales(100);Campylobacteraceae(100);Campylobacter(100);	Root(100);Bacteria(100);"Proteobacteria"(100);Betaproteobacteria(100);Burkholderiales(100);unclassified(97);unclassified(97);	Campylobacteraceae(100);Campylobacter(100);	Betaproteobacteria(100);Burkholderiales(100);
-0.13	179	20	Root(100);Bacteria(100);"Fusobacteria"(100);"Fusobacteria"(100);"Fusobacteriales"(100);"Leptotrichiaceae"(100);Streptobacillus(100);	Root(100);Bacteria(100);"Fusobacteria"(100);"Fusobacteria"(100);"Fusobacteriales"(100);"Leptotrichiaceae"(100);Leptotrichia(100);	"Leptotrichiaceae"(100);Streptobacillus(100);	"Leptotrichiaceae"(100);Leptotrichia(100);
-0.13	26	21	Root(100);Bacteria(100);"Bacteroidetes"(100);"Bacteroidia"(100);"Bacteroidales"(100);"Prevotellaceae"(100);Prevotella(100);	Root(100);Bacteria(100);"Proteobacteria"(100);Betaproteobacteria(100);Neisseriales(100);Neisseriaceae(100);Neisseria(69);	"Prevotellaceae"(100);Prevotella(100);	Neisseriaceae(100);Neisseria(69);
0.13	132	19	Root(100);Bacteria(100);"Bacteroidetes"(100);Flavobacteria(100);"Flavobacteriales"(100);Flavobacteriaceae(100);unclassified(100);	Root(100);Bacteria(100);"Proteobacteria"(100);Gammaproteobacteria(100);Pasteurellales(100);Pasteurellaceae(100);unclassified(100);	"Flavobacteriales"(100);Flavobacteriaceae(100);	Pasteurellales(100);Pasteurellaceae(100);
0.13	78	56	Root(100);Bacteria(100);"Fusobacteria"(100);"Fusobacteria"(100);"Fusobacteriales"(100);"Leptotrichiaceae"(100);Leptotrichia(100);	Root(100);Bacteria(100);"Fusobacteria"(100);"Fusobacteria"(100);"Fusobacteriales"(100);"Leptotrichiaceae"(100);Leptotrichia(100);	"Leptotrichiaceae"(100);Leptotrichia(100);	"Leptotrichiaceae"(100);Leptotrichia(100);
0.12	113	9	Root(100);Bacteria(100);"Bacteroidetes"(100);Flavobacteria(100);"Flavobacteriales"(100);Flavobacteriaceae(100);unclassified(100);	Root(100);Bacteria(100);"Fusobacteria"(100);"Fusobacteria"(100);"Fusobacteriales"(100);"Fusobacteriaceae"(100);Fusobacterium(100);	"Flavobacteriales"(100);Flavobacteriaceae(100);	"Fusobacteriaceae"(100);Fusobacterium(100);
0.12	22	18	Root(100);Bacteria(100);"Proteobacteria"(100);Betaproteobacteria(100);Burkholderiales(100);unclassified(97);unclassified(97);	Root(100);Bacteria(100);"Actinobacteria"(100);Actinobacteria(100);Actinomycetales(100);Micrococcaceae(100);unclassified(97);	Betaproteobacteria(100);Burkholderiales(100);	Actinomycetales(100);Micrococcaceae(100);
-0.12	264	18	Root(100);Bacteria(100);"Bacteroidetes"(100);"Bacteroidia"(100);"Bacteroidales"(100);"Prevotellaceae"(100);Prevotella(99);	Root(100);Bacteria(100);"Actinobacteria"(100);Actinobacteria(100);Actinomycetales(100);Micrococcaceae(100);unclassified(97);	"Prevotellaceae"(100);Prevotella(99);	Actinomycetales(100);Micrococcaceae(100);
0.12	4	14	Root(100);Bacteria(100);"Firmicutes"(100);"Clostridia"(100);Clostridiales(100);Veillonellaceae(100);Veillonella(95);	Root(100);Bacteria(100);"Actinobacteria"(100);Actinobacteria(100);Actinomycetales(100);Actinomycetaceae(100);Actinomyces(100);	Veillonellaceae(100);Veillonella(95);	Actinomycetaceae(100);Actinomyces(100);
-0.12	23	19	Root(100);Bacteria(100);"Actinobacteria"(100);Actinobacteria(100);Actinomycetales(100);Actinomycetaceae(100);Actinomyces(100);	Root(100);Bacteria(100);"Proteobacteria"(100);Gammaproteobacteria(100);Pasteurellales(100);Pasteurellaceae(100);unclassified(100);	Actinomycetaceae(100);Actinomyces(100);	Pasteurellales(100);Pasteurellaceae(100);
0.12	21	11	Root(100);Bacteria(100);"Proteobacteria"(100);Betaproteobacteria(100);Neisseriales(100);Neisseriaceae(100);Neisseria(69);	Root(100);Bacteria(100);"Firmicutes"(100);"Bacilli"(100);Bacillales(100);"Staphylococcaceae"(100);Gemella(100);	Neisseriaceae(100);Neisseria(69);	"Staphylococcaceae"(100);Gemella(100);
0.12	179	19	Root(100);Bacteria(100);"Fusobacteria"(100);"Fusobacteria"(100);"Fusobacteriales"(100);"Leptotrichiaceae"(100);Streptobacillus(100);	Root(100);Bacteria(100);"Proteobacteria"(100);Gammaproteobacteria(100);Pasteurellales(100);Pasteurellaceae(100);unclassified(100);	"Leptotrichiaceae"(100);Streptobacillus(100);	Pasteurellales(100);Pasteurellaceae(100);
0.12	65	19	Root(100);Bacteria(100);"Proteobacteria"(100);Epsilonproteobacteria(100);Campylobacterales(100);Campylobacteraceae(100);Campylobacter(100);	Root(100);Bacteria(100);"Proteobacteria"(100);Gammaproteobacteria(100);Pasteurellales(100);Pasteurellaceae(100);unclassified(100);	Campylobacteraceae(100);Campylobacter(100);	Pasteurellales(100);Pasteurellaceae(100);
0.12	113	7	Root(100);Bacteria(100);"Bacteroidetes"(100);Flavobacteria(100);"Flavobacteriales"(100);Flavobacteriaceae(100);unclassified(100);	Root(100);Bacteria(100);"Bacteroidetes"(100);"Bacteroidia"(100);"Bacteroidales"(100);"Porphyromonadaceae"(100);Porphyromonas(100);	"Flavobacteriales"(100);Flavobacteriaceae(100);	"Porphyromonadaceae"(100);Porphyromonas(100);
-0.12	21	28	Root(100);Bacteria(100);"Proteobacteria"(100);Betaproteobacteria(100);Neisseriales(100);Neisseriaceae(100);Neisseria(69);	Root(100);Bacteria(100);"Proteobacteria"(100);Epsilonproteobacteria(100);Campylobacterales(100);Campylobacteraceae(100);Campylobacter(100);	Neisseriaceae(100);Neisseria(69);	Campylobacteraceae(100);Campylobacter(100);
-0.12	179	28	Root(100);Bacteria(100);"Fusobacteria"(100);"Fusobacteria"(100);"Fusobacteriales"(100);"Leptotrichiaceae"(100);Streptobacillus(100);	Root(100);Bacteria(100);"Proteobacteria"(100);Epsilonproteobacteria(100);Campylobacterales(100);Campylobacteraceae(100);Campylobacter(100);	"Leptotrichiaceae"(100);Streptobacillus(100);	Campylobacteraceae(100);Campylobacter(100);
-0.12	264	56	Root(100);Bacteria(100);"Bacteroidetes"(100);"Bacteroidia"(100);"Bacteroidales"(100);"Prevotellaceae"(100);Prevotella(99);	Root(100);Bacteria(100);"Fusobacteria"(100);"Fusobacteria"(100);"Fusobacteriales"(100);"Leptotrichiaceae"(100);Leptotrichia(100);	"Prevotellaceae"(100);Prevotella(99);	"Leptotrichiaceae"(100);Leptotrichia(100);
-0.12	87	76	Root(100);Bacteria(100);"Bacteroidetes"(100);Flavobacteria(100);"Flavobacteriales"(100);Flavobacteriaceae(100);Capnocytophaga(100);	Root(100);Bacteria(100);"Firmicutes"(100);"Bacilli"(100);"Lactobacillales"(100);"Aerococcaceae"(100);unclassified(99);	Flavobacteriaceae(100);Capnocytophaga(100);	"Lactobacillales"(100);"Aerococcaceae"(100);
-0.12	25	15	Root(100);Bacteria(100);"Bacteroidetes"(97);"Bacteroidia"(59);"Bacteroidales"(59);unclassified(59);unclassified(59);	Root(100);Bacteria(100);"Actinobacteria"(100);Actinobacteria(100);Actinomycetales(100);Corynebacteriaceae(93);Corynebacterium(93);	"Bacteroidia"(59);"Bacteroidales"(59);	Corynebacteriaceae(93);Corynebacterium(93);
0.12	113	87	Root(100);Bacteria(100);"Bacteroidetes"(100);Flavobacteria(100);"Flavobacteriales"(100);Flavobacteriaceae(100);unclassified(100);	Root(100);Bacteria(100);"Bacteroidetes"(100);Flavobacteria(100);"Flavobacteriales"(100);Flavobacteriaceae(100);Capnocytophaga(100);	"Flavobacteriales"(100);Flavobacteriaceae(100);	Flavobacteriaceae(100);Capnocytophaga(100);
-0.12	65	76	Root(100);Bacteria(100);"Proteobacteria"(100);Epsilonproteobacteria(100);Campylobacterales(100);Campylobacteraceae(100);Campylobacter(100);	Root(100);Bacteria(100);"Firmicutes"(100);"Bacilli"(100);"Lactobacillales"(100);"Aerococcaceae"(100);unclassified(99);	Campylobacteraceae(100);Campylobacter(100);	"Lactobacillales"(100);"Aerococcaceae"(100);
0.12	2	10	Root(100);Bacteria(100);"Firmicutes"(100);"Bacilli"(100);"Lactobacillales"(100);Streptococcaceae(100);Streptococcus(100);	Root(100);Bacteria(100);"Bacteroidetes"(100);"Bacteroidia"(100);"Bacteroidales"(100);"Prevotellaceae"(100);Prevotella(100);	Streptococcaceae(100);Streptococcus(100);	"Prevotellaceae"(100);Prevotella(100);
0.12	13	19	Root(100);Bacteria(100);"Firmicutes"(100);"Bacilli"(100);"Lactobacillales"(100);unclassified(98);unclassified(98);	Root(100);Bacteria(100);"Proteobacteria"(100);Gammaproteobacteria(100);Pasteurellales(100);Pasteurellaceae(100);unclassified(100);	"Bacilli"(100);"Lactobacillales"(100);	Pasteurellales(100);Pasteurellaceae(100);
0.12	26	6	Root(100);Bacteria(100);"Bacteroidetes"(100);"Bacteroidia"(100);"Bacteroidales"(100);"Prevotellaceae"(100);Prevotella(100);	Root(100);Bacteria(100);"Firmicutes"(100);"Bacilli"(100);"Lactobacillales"(100);Streptococcaceae(100);Streptococcus(100);	"Prevotellaceae"(100);Prevotella(100);	Streptococcaceae(100);Streptococcus(100);
0.12	22	23	Root(100);Bacteria(100);"Proteobacteria"(100);Betaproteobacteria(100);Burkholderiales(100);unclassified(97);unclassified(97);	Root(100);Bacteria(100);"Actinobacteria"(100);Actinobacteria(100);Actinomycetales(100);Actinomycetaceae(100);Actinomyces(100);	Betaproteobacteria(100);Burkholderiales(100);	Actinomycetaceae(100);Actinomyces(100);
0.12	29	4	Root(100);Bacteria(100);"Firmicutes"(100);"Clostridia"(100);Clostridiales(100);Veillonellaceae(100);Selenomonas(95);	Root(100);Bacteria(100);"Firmicutes"(100);"Clostridia"(100);Clostridiales(100);Veillonellaceae(100);Veillonella(95);	Veillonellaceae(100);Selenomonas(95);	Veillonellaceae(100);Veillonella(95);
-0.12	24	26	Root(100);Bacteria(100);"Bacteroidetes"(100);Flavobacteria(100);"Flavobacteriales"(100);Flavobacteriaceae(100);Capnocytophaga(100);	Root(100);Bacteria(100);"Bacteroidetes"(100);"Bacteroidia"(100);"Bacteroidales"(100);"Prevotellaceae"(100);Prevotella(100);	Flavobacteriaceae(100);Capnocytophaga(100);	"Prevotellaceae"(100);Prevotella(100);
-0.12	113	14	Root(100);Bacteria(100);"Bacteroidetes"(100);Flavobacteria(100);"Flavobacteriales"(100);Flavobacteriaceae(100);unclassified(100);	Root(100);Bacteria(100);"Actinobacteria"(100);Actinobacteria(100);Actinomycetales(100);Actinomycetaceae(100);Actinomyces(100);	"Flavobacteriales"(100);Flavobacteriaceae(100);	Actinomycetaceae(100);Actinomyces(100);
0.12	25	28	Root(100);Bacteria(100);"Bacteroidetes"(97);"Bacteroidia"(59);"Bacteroidales"(59);unclassified(59);unclassified(59);	Root(100);Bacteria(100);"Proteobacteria"(100);Epsilonproteobacteria(100);Campylobacterales(100);Campylobacteraceae(100);Campylobacter(100);	"Bacteroidia"(59);"Bacteroidales"(59);	Campylobacteraceae(100);Campylobacter(100);
-0.12	179	50	Root(100);Bacteria(100);"Fusobacteria"(100);"Fusobacteria"(100);"Fusobacteriales"(100);"Leptotrichiaceae"(100);Streptobacillus(100);	Root(100);Bacteria(100);"Firmicutes"(100);"Clostridia"(100);Clostridiales(100);"Lachnospiraceae"(100);unclassified(100);	"Leptotrichiaceae"(100);Streptobacillus(100);	Clostridiales(100);"Lachnospiraceae"(100);
0.12	24	22	Root(100);Bacteria(100);"Bacteroidetes"(100);Flavobacteria(100);"Flavobacteriales"(100);Flavobacteriaceae(100);Capnocytophaga(100);	Root(100);Bacteria(100);"Proteobacteria"(100);Betaproteobacteria(100);Burkholderiales(100);unclassified(97);unclassified(97);	Flavobacteriaceae(100);Capnocytophaga(100);	Betaproteobacteria(100);Burkholderiales(100);
0.12	20	18	Root(100);Bacteria(100);"Fusobacteria"(100);"Fusobacteria"(100);"Fusobacteriales"(100);"Leptotrichiaceae"(100);Leptotrichia(100);	Root(100);Bacteria(100);"Actinobacteria"(100);Actinobacteria(100);Actinomycetales(100);Micrococcaceae(100);unclassified(97);	"Leptotrichiaceae"(100);Leptotrichia(100);	Actinomycetales(100);Micrococcaceae(100);
0.12	132	22	Root(100);Bacteria(100);"Bacteroidetes"(100);Flavobacteria(100);"Flavobacteriales"(100);Flavobacteriaceae(100);unclassified(100);	Root(100);Bacteria(100);"Proteobacteria"(100);Betaproteobacteria(100);Burkholderiales(100);unclassified(97);unclassified(97);	"Flavobacteriales"(100);Flavobacteriaceae(100);	Betaproteobacteria(100);Burkholderiales(100);
-0.12	65	21	Root(100);Bacteria(100);"Proteobacteria"(100);Epsilonproteobacteria(100);Campylobacterales(100);Campylobacteraceae(100);Campylobacter(100);	Root(100);Bacteria(100);"Proteobacteria"(100);Betaproteobacteria(100);Neisseriales(100);Neisseriaceae(100);Neisseria(69);	Campylobacteraceae(100);Campylobacter(100);	Neisseriaceae(100);Neisseria(69);
0.12	28	9	Root(100);Bacteria(100);"Proteobacteria"(100);Epsilonproteobacteria(100);Campylobacterales(100);Campylobacteraceae(100);Campylobacter(100);	Root(100);Bacteria(100);"Fusobacteria"(100);"Fusobacteria"(100);"Fusobacteriales"(100);"Fusobacteriaceae"(100);Fusobacterium(100);	Campylobacteraceae(100);Campylobacter(100);	"Fusobacteriaceae"(100);Fusobacterium(100);
0.11	4	10	Root(100);Bacteria(100);"Firmicutes"(100);"Clostridia"(100);Clostridiales(100);Veillonellaceae(100);Veillonella(95);	Root(100);Bacteria(100);"Bacteroidetes"(100);"Bacteroidia"(100);"Bacteroidales"(100);"Prevotellaceae"(100);Prevotella(100);	Veillonellaceae(100);Veillonella(95);	"Prevotellaceae"(100);Prevotella(100);
0.11	78	50	Root(100);Bacteria(100);"Fusobacteria"(100);"Fusobacteria"(100);"Fusobacteriales"(100);"Leptotrichiaceae"(100);Leptotrichia(100);	Root(100);Bacteria(100);"Firmicutes"(100);"Clostridia"(100);Clostridiales(100);"Lachnospiraceae"(100);unclassified(100);	"Leptotrichiaceae"(100);Leptotrichia(100);	Clostridiales(100);"Lachnospiraceae"(100);
-0.11	179	21	Root(100);Bacteria(100);"Fusobacteria"(100);"Fusobacteria"(100);"Fusobacteriales"(100);"Leptotrichiaceae"(100);Streptobacillus(100);	Root(100);Bacteria(100);"Proteobacteria"(100);Betaproteobacteria(100);Neisseriales(100);Neisseriaceae(100);Neisseria(69);	"Leptotrichiaceae"(100);Streptobacillus(100);	Neisseriaceae(100);Neisseria(69);
-0.11	21	264	Root(100);Bacteria(100);"Proteobacteria"(100);Betaproteobacteria(100);Neisseriales(100);Neisseriaceae(100);Neisseria(69);	Root(100);Bacteria(100);"Bacteroidetes"(100);"Bacteroidia"(100);"Bacteroidales"(100);"Prevotellaceae"(100);Prevotella(99);	Neisseriaceae(100);Neisseria(69);	"Prevotellaceae"(100);Prevotella(99);
-0.11	29	18	Root(100);Bacteria(100);"Firmicutes"(100);"Clostridia"(100);Clostridiales(100);Veillonellaceae(100);Selenomonas(95);	Root(100);Bacteria(100);"Actinobacteria"(100);Actinobacteria(100);Actinomycetales(100);Micrococcaceae(100);unclassified(97);	Veillonellaceae(100);Selenomonas(95);	Actinomycetales(100);Micrococcaceae(100);
-0.11	87	14	Root(100);Bacteria(100);"Bacteroidetes"(100);Flavobacteria(100);"Flavobacteriales"(100);Flavobacteriaceae(100);Capnocytophaga(100);	Root(100);Bacteria(100);"Actinobacteria"(100);Actinobacteria(100);Actinomycetales(100);Actinomycetaceae(100);Actinomyces(100);	Flavobacteriaceae(100);Capnocytophaga(100);	Actinomycetaceae(100);Actinomyces(100);
0.11	20	56	Root(100);Bacteria(100);"Fusobacteria"(100);"Fusobacteria"(100);"Fusobacteriales"(100);"Leptotrichiaceae"(100);Leptotrichia(100);	Root(100);Bacteria(100);"Fusobacteria"(100);"Fusobacteria"(100);"Fusobacteriales"(100);"Leptotrichiaceae"(100);Leptotrichia(100);	"Leptotrichiaceae"(100);Leptotrichia(100);	"Leptotrichiaceae"(100);Leptotrichia(100);
-0.11	28	19	Root(100);Bacteria(100);"Proteobacteria"(100);Epsilonproteobacteria(100);Campylobacterales(100);Campylobacteraceae(100);Campylobacter(100);	Root(100);Bacteria(100);"Proteobacteria"(100);Gammaproteobacteria(100);Pasteurellales(100);Pasteurellaceae(100);unclassified(100);	Campylobacteraceae(100);Campylobacter(100);	Pasteurellales(100);Pasteurellaceae(100);
-0.11	78	16	Root(100);Bacteria(100);"Fusobacteria"(100);"Fusobacteria"(100);"Fusobacteriales"(100);"Leptotrichiaceae"(100);Leptotrichia(100);	Root(100);Bacteria(100);"Proteobacteria"(100);Gammaproteobacteria(100);Pasteurellales(100);Pasteurellaceae(100);unclassified(100);	"Leptotrichiaceae"(100);Leptotrichia(100);	Pasteurellales(100);Pasteurellaceae(100);
-0.11	179	14	Root(100);Bacteria(100);"Fusobacteria"(100);"Fusobacteria"(100);"Fusobacteriales"(100);"Leptotrichiaceae"(100);Streptobacillus(100);	Root(100);Bacteria(100);"Actinobacteria"(100);Actinobacteria(100);Actinomycetales(100);Actinomycetaceae(100);Actinomyces(100);	"Leptotrichiaceae"(100);Streptobacillus(100);	Actinomycetaceae(100);Actinomyces(100);
0.11	132	349	Root(100);Bacteria(100);"Bacteroidetes"(100);Flavobacteria(100);"Flavobacteriales"(100);Flavobacteriaceae(100);unclassified(100);	Root(100);Bacteria(100);"Bacteroidetes"(97);unclassified(95);unclassified(95);unclassified(95);unclassified(95);	"Flavobacteriales"(100);Flavobacteriaceae(100);	Bacteria(100);"Bacteroidetes"(97);
-0.11	24	6	Root(100);Bacteria(100);"Bacteroidetes"(100);Flavobacteria(100);"Flavobacteriales"(100);Flavobacteriaceae(100);Capnocytophaga(100);	Root(100);Bacteria(100);"Firmicutes"(100);"Bacilli"(100);"Lactobacillales"(100);Streptococcaceae(100);Streptococcus(100);	Flavobacteriaceae(100);Capnocytophaga(100);	Streptococcaceae(100);Streptococcus(100);
-0.11	21	92	Root(100);Bacteria(100);"Proteobacteria"(100);Betaproteobacteria(100);Neisseriales(100);Neisseriaceae(100);Neisseria(69);	Root(100);Bacteria(100);"Bacteroidetes"(100);"Bacteroidia"(100);"Bacteroidales"(100);"Prevotellaceae"(100);Prevotella(100);	Neisseriaceae(100);Neisseria(69);	"Prevotellaceae"(100);Prevotella(100);
0.11	22	15	Root(100);Bacteria(100);"Proteobacteria"(100);Betaproteobacteria(100);Burkholderiales(100);unclassified(97);unclassified(97);	Root(100);Bacteria(100);"Actinobacteria"(100);Actinobacteria(100);Actinomycetales(100);Corynebacteriaceae(93);Corynebacterium(93);	Betaproteobacteria(100);Burkholderiales(100);	Corynebacteriaceae(93);Corynebacterium(93);
-0.11	113	20	Root(100);Bacteria(100);"Bacteroidetes"(100);Flavobacteria(100);"Flavobacteriales"(100);Flavobacteriaceae(100);unclassified(100);	Root(100);Bacteria(100);"Fusobacteria"(100);"Fusobacteria"(100);"Fusobacteriales"(100);"Leptotrichiaceae"(100);Leptotrichia(100);	"Flavobacteriales"(100);Flavobacteriaceae(100);	"Leptotrichiaceae"(100);Leptotrichia(100);
0.11	113	13	Root(100);Bacteria(100);"Bacteroidetes"(100);Flavobacteria(100);"Flavobacteriales"(100);Flavobacteriaceae(100);unclassified(100);	Root(100);Bacteria(100);"Firmicutes"(100);"Bacilli"(100);"Lactobacillales"(100);unclassified(98);unclassified(98);	"Flavobacteriales"(100);Flavobacteriaceae(100);	"Bacilli"(100);"Lactobacillales"(100);
-0.11	24	11	Root(100);Bacteria(100);"Bacteroidetes"(100);Flavobacteria(100);"Flavobacteriales"(100);Flavobacteriaceae(100);Capnocytophaga(100);	Root(100);Bacteria(100);"Firmicutes"(100);"Bacilli"(100);Bacillales(100);"Staphylococcaceae"(100);Gemella(100);	Flavobacteriaceae(100);Capnocytophaga(100);	"Staphylococcaceae"(100);Gemella(100);
-0.11	99	10	Root(100);Bacteria(100);"Proteobacteria"(100);Betaproteobacteria(100);Neisseriales(100);Neisseriaceae(100);unclassified(79);	Root(100);Bacteria(100);"Bacteroidetes"(100);"Bacteroidia"(100);"Bacteroidales"(100);"Prevotellaceae"(100);Prevotella(100);	Neisseriales(100);Neisseriaceae(100);	"Prevotellaceae"(100);Prevotella(100);
0.11	22	19	Root(100);Bacteria(100);"Proteobacteria"(100);Betaproteobacteria(100);Burkholderiales(100);unclassified(97);unclassified(97);	Root(100);Bacteria(100);"Proteobacteria"(100);Gammaproteobacteria(100);Pasteurellales(100);Pasteurellaceae(100);unclassified(100);	Betaproteobacteria(100);Burkholderiales(100);	Pasteurellales(100);Pasteurellaceae(100);
-0.11	11	15	Root(100);Bacteria(100);"Firmicutes"(100);"Bacilli"(100);Bacillales(100);"Staphylococcaceae"(100);Gemella(100);	Root(100);Bacteria(100);"Actinobacteria"(100);Actinobacteria(100);Actinomycetales(100);Corynebacteriaceae(93);Corynebacterium(93);	"Staphylococcaceae"(100);Gemella(100);	Corynebacteriaceae(93);Corynebacterium(93);
-0.11	78	13	Root(100);Bacteria(100);"Fusobacteria"(100);"Fusobacteria"(100);"Fusobacteriales"(100);"Leptotrichiaceae"(100);Leptotrichia(100);	Root(100);Bacteria(100);"Firmicutes"(100);"Bacilli"(100);"Lactobacillales"(100);unclassified(98);unclassified(98);	"Leptotrichiaceae"(100);Leptotrichia(100);	"Bacilli"(100);"Lactobacillales"(100);
0.11	28	99	Root(100);Bacteria(100);"Proteobacteria"(100);Epsilonproteobacteria(100);Campylobacterales(100);Campylobacteraceae(100);Campylobacter(100);	Root(100);Bacteria(100);"Proteobacteria"(100);Betaproteobacteria(100);Neisseriales(100);Neisseriaceae(100);unclassified(79);	Campylobacteraceae(100);Campylobacter(100);	Neisseriales(100);Neisseriaceae(100);
-0.11	132	4	Root(100);Bacteria(100);"Bacteroidetes"(100);Flavobacteria(100);"Flavobacteriales"(100);Flavobacteriaceae(100);unclassified(100);	Root(100);Bacteria(100);"Firmicutes"(100);"Clostridia"(100);Clostridiales(100);Veillonellaceae(100);Veillonella(95);	"Flavobacteriales"(100);Flavobacteriaceae(100);	Veillonellaceae(100);Veillonella(95);
-0.11	113	78	Root(100);Bacteria(100);"Bacteroidetes"(100);Flavobacteria(100);"Flavobacteriales"(100);Flavobacteriaceae(100);unclassified(100);	Root(100);Bacteria(100);"Fusobacteria"(100);"Fusobacteria"(100);"Fusobacteriales"(100);"Leptotrichiaceae"(100);Leptotrichia(100);	"Flavobacteriales"(100);Flavobacteriaceae(100);	"Leptotrichiaceae"(100);Leptotrichia(100);
-0.11	65	18	Root(100);Bacteria(100);"Proteobacteria"(100);Epsilonproteobacteria(100);Campylobacterales(100);Campylobacteraceae(100);Campylobacter(100);	Root(100);Bacteria(100);"Actinobacteria"(100);Actinobacteria(100);Actinomycetales(100);Micrococcaceae(100);unclassified(97);	Campylobacteraceae(100);Campylobacter(100);	Actinomycetales(100);Micrococcaceae(100);
0.11	25	8	Root(100);Bacteria(100);"Bacteroidetes"(97);"Bacteroidia"(59);"Bacteroidales"(59);unclassified(59);unclassified(59);	Root(100);Bacteria(100);"Proteobacteria"(100);Betaproteobacteria(100);Neisseriales(100);Neisseriaceae(100);Neisseria(95);	"Bacteroidia"(59);"Bacteroidales"(59);	Neisseriaceae(100);Neisseria(95);
-0.11	65	14	Root(100);Bacteria(100);"Proteobacteria"(100);Epsilonproteobacteria(100);Campylobacterales(100);Campylobacteraceae(100);Campylobacter(100);	Root(100);Bacteria(100);"Actinobacteria"(100);Actinobacteria(100);Actinomycetales(100);Actinomycetaceae(100);Actinomyces(100);	Campylobacteraceae(100);Campylobacter(100);	Actinomycetaceae(100);Actinomyces(100);
-0.11	113	22	Root(100);Bacteria(100);"Bacteroidetes"(100);Flavobacteria(100);"Flavobacteriales"(100);Flavobacteriaceae(100);unclassified(100);	Root(100);Bacteria(100);"Proteobacteria"(100);Betaproteobacteria(100);Burkholderiales(100);unclassified(97);unclassified(97);	"Flavobacteriales"(100);Flavobacteriaceae(100);	Betaproteobacteria(100);Burkholderiales(100);
0.11	349	19	Root(100);Bacteria(100);"Bacteroidetes"(97);unclassified(95);unclassified(95);unclassified(95);unclassified(95);	Root(100);Bacteria(100);"Proteobacteria"(100);Gammaproteobacteria(100);Pasteurellales(100);Pasteurellaceae(100);unclassified(100);	Bacteria(100);"Bacteroidetes"(97);	Pasteurellales(100);Pasteurellaceae(100);
0.11	23	2	Root(100);Bacteria(100);"Actinobacteria"(100);Actinobacteria(100);Actinomycetales(100);Actinomycetaceae(100);Actinomyces(100);	Root(100);Bacteria(100);"Firmicutes"(100);"Bacilli"(100);"Lactobacillales"(100);Streptococcaceae(100);Streptococcus(100);	Actinomycetaceae(100);Actinomyces(100);	Streptococcaceae(100);Streptococcus(100);
0.10	24	56	Root(100);Bacteria(100);"Bacteroidetes"(100);Flavobacteria(100);"Flavobacteriales"(100);Flavobacteriaceae(100);Capnocytophaga(100);	Root(100);Bacteria(100);"Fusobacteria"(100);"Fusobacteria"(100);"Fusobacteriales"(100);"Leptotrichiaceae"(100);Leptotrichia(100);	Flavobacteriaceae(100);Capnocytophaga(100);	"Leptotrichiaceae"(100);Leptotrichia(100);
-0.10	132	23	Root(100);Bacteria(100);"Bacteroidetes"(100);Flavobacteria(100);"Flavobacteriales"(100);Flavobacteriaceae(100);unclassified(100);	Root(100);Bacteria(100);"Actinobacteria"(100);Actinobacteria(100);Actinomycetales(100);Actinomycetaceae(100);Actinomyces(100);	"Flavobacteriales"(100);Flavobacteriaceae(100);	Actinomycetaceae(100);Actinomyces(100);
-0.10	20	76	Root(100);Bacteria(100);"Fusobacteria"(100);"Fusobacteria"(100);"Fusobacteriales"(100);"Leptotrichiaceae"(100);Leptotrichia(100);	Root(100);Bacteria(100);"Firmicutes"(100);"Bacilli"(100);"Lactobacillales"(100);"Aerococcaceae"(100);unclassified(99);	"Leptotrichiaceae"(100);Leptotrichia(100);	"Lactobacillales"(100);"Aerococcaceae"(100);
0.10	179	2	Root(100);Bacteria(100);"Fusobacteria"(100);"Fusobacteria"(100);"Fusobacteriales"(100);"Leptotrichiaceae"(100);Streptobacillus(100);	Root(100);Bacteria(100);"Firmicutes"(100);"Bacilli"(100);"Lactobacillales"(100);Streptococcaceae(100);Streptococcus(100);	"Leptotrichiaceae"(100);Streptobacillus(100);	Streptococcaceae(100);Streptococcus(100);
0.10	23	16	Root(100);Bacteria(100);"Actinobacteria"(100);Actinobacteria(100);Actinomycetales(100);Actinomycetaceae(100);Actinomyces(100);	Root(100);Bacteria(100);"Proteobacteria"(100);Gammaproteobacteria(100);Pasteurellales(100);Pasteurellaceae(100);unclassified(100);	Actinomycetaceae(100);Actinomyces(100);	Pasteurellales(100);Pasteurellaceae(100);
0.10	4	264	Root(100);Bacteria(100);"Firmicutes"(100);"Clostridia"(100);Clostridiales(100);Veillonellaceae(100);Veillonella(95);	Root(100);Bacteria(100);"Bacteroidetes"(100);"Bacteroidia"(100);"Bacteroidales"(100);"Prevotellaceae"(100);Prevotella(99);	Veillonellaceae(100);Veillonella(95);	"Prevotellaceae"(100);Prevotella(99);
-0.10	16	50	Root(100);Bacteria(100);"Proteobacteria"(100);Gammaproteobacteria(100);Pasteurellales(100);Pasteurellaceae(100);unclassified(100);	Root(100);Bacteria(100);"Firmicutes"(100);"Clostridia"(100);Clostridiales(100);"Lachnospiraceae"(100);unclassified(100);	Pasteurellales(100);Pasteurellaceae(100);	Clostridiales(100);"Lachnospiraceae"(100);
-0.10	8	78	Root(100);Bacteria(100);"Proteobacteria"(100);Betaproteobacteria(100);Neisseriales(100);Neisseriaceae(100);Neisseria(95);	Root(100);Bacteria(100);"Fusobacteria"(100);"Fusobacteria"(100);"Fusobacteriales"(100);"Leptotrichiaceae"(100);Leptotrichia(100);	Neisseriaceae(100);Neisseria(95);	"Leptotrichiaceae"(100);Leptotrichia(100);
0.10	21	19	Root(100);Bacteria(100);"Proteobacteria"(100);Betaproteobacteria(100);Neisseriales(100);Neisseriaceae(100);Neisseria(69);	Root(100);Bacteria(100);"Proteobacteria"(100);Gammaproteobacteria(100);Pasteurellales(100);Pasteurellaceae(100);unclassified(100);	Neisseriaceae(100);Neisseria(69);	Pasteurellales(100);Pasteurellaceae(100);
-0.10	8	56	Root(100);Bacteria(100);"Proteobacteria"(100);Betaproteobacteria(100);Neisseriales(100);Neisseriaceae(100);Neisseria(95);	Root(100);Bacteria(100);"Fusobacteria"(100);"Fusobacteria"(100);"Fusobacteriales"(100);"Leptotrichiaceae"(100);Leptotrichia(100);	Neisseriaceae(100);Neisseria(95);	"Leptotrichiaceae"(100);Leptotrichia(100);
0.10	24	15	Root(100);Bacteria(100);"Bacteroidetes"(100);Flavobacteria(100);"Flavobacteriales"(100);Flavobacteriaceae(100);Capnocytophaga(100);	Root(100);Bacteria(100);"Actinobacteria"(100);Actinobacteria(100);Actinomycetales(100);Corynebacteriaceae(93);Corynebacterium(93);	Flavobacteriaceae(100);Capnocytophaga(100);	Corynebacteriaceae(93);Corynebacterium(93);
-0.10	78	14	Root(100);Bacteria(100);"Fusobacteria"(100);"Fusobacteria"(100);"Fusobacteriales"(100);"Leptotrichiaceae"(100);Leptotrichia(100);	Root(100);Bacteria(100);"Actinobacteria"(100);Actinobacteria(100);Actinomycetales(100);Actinomycetaceae(100);Actinomyces(100);	"Leptotrichiaceae"(100);Leptotrichia(100);	Actinomycetaceae(100);Actinomyces(100);
0.10	26	2	Root(100);Bacteria(100);"Bacteroidetes"(100);"Bacteroidia"(100);"Bacteroidales"(100);"Prevotellaceae"(100);Prevotella(100);	Root(100);Bacteria(100);"Firmicutes"(100);"Bacilli"(100);"Lactobacillales"(100);Streptococcaceae(100);Streptococcus(100);	"Prevotellaceae"(100);Prevotella(100);	Streptococcaceae(100);Streptococcus(100);
-0.10	9	349	Root(100);Bacteria(100);"Fusobacteria"(100);"Fusobacteria"(100);"Fusobacteriales"(100);"Fusobacteriaceae"(100);Fusobacterium(100);	Root(100);Bacteria(100);"Bacteroidetes"(97);unclassified(95);unclassified(95);unclassified(95);unclassified(95);	"Fusobacteriaceae"(100);Fusobacterium(100);	Bacteria(100);"Bacteroidetes"(97);
-0.10	65	6	Root(100);Bacteria(100);"Proteobacteria"(100);Epsilonproteobacteria(100);Campylobacterales(100);Campylobacteraceae(100);Campylobacter(100);	Root(100);Bacteria(100);"Firmicutes"(100);"Bacilli"(100);"Lactobacillales"(100);Streptococcaceae(100);Streptococcus(100);	Campylobacteraceae(100);Campylobacter(100);	Streptococcaceae(100);Streptococcus(100);
-0.10	179	18	Root(100);Bacteria(100);"Fusobacteria"(100);"Fusobacteria"(100);"Fusobacteriales"(100);"Leptotrichiaceae"(100);Streptobacillus(100);	Root(100);Bacteria(100);"Actinobacteria"(100);Actinobacteria(100);Actinomycetales(100);Micrococcaceae(100);unclassified(97);	"Leptotrichiaceae"(100);Streptobacillus(100);	Actinomycetales(100);Micrococcaceae(100);
-0.10	15	16	Root(100);Bacteria(100);"Actinobacteria"(100);Actinobacteria(100);Actinomycetales(100);Corynebacteriaceae(93);Corynebacterium(93);	Root(100);Bacteria(100);"Proteobacteria"(100);Gammaproteobacteria(100);Pasteurellales(100);Pasteurellaceae(100);unclassified(100);	Corynebacteriaceae(93);Corynebacterium(93);	Pasteurellales(100);Pasteurellaceae(100);
-0.10	65	15	Root(100);Bacteria(100);"Proteobacteria"(100);Epsilonproteobacteria(100);Campylobacterales(100);Campylobacteraceae(100);Campylobacter(100);	Root(100);Bacteria(100);"Actinobacteria"(100);Actinobacteria(100);Actinomycetales(100);Corynebacteriaceae(93);Corynebacterium(93);	Campylobacteraceae(100);Campylobacter(100);	Corynebacteriaceae(93);Corynebacterium(93);
-0.10	113	92	Root(100);Bacteria(100);"Bacteroidetes"(100);Flavobacteria(100);"Flavobacteriales"(100);Flavobacteriaceae(100);unclassified(100);	Root(100);Bacteria(100);"Bacteroidetes"(100);"Bacteroidia"(100);"Bacteroidales"(100);"Prevotellaceae"(100);Prevotella(100);	"Flavobacteriales"(100);Flavobacteriaceae(100);	"Prevotellaceae"(100);Prevotella(100);
-0.10	264	10	Root(100);Bacteria(100);"Bacteroidetes"(100);"Bacteroidia"(100);"Bacteroidales"(100);"Prevotellaceae"(100);Prevotella(99);	Root(100);Bacteria(100);"Bacteroidetes"(100);"Bacteroidia"(100);"Bacteroidales"(100);"Prevotellaceae"(100);Prevotella(100);	"Prevotellaceae"(100);Prevotella(99);	"Prevotellaceae"(100);Prevotella(100);
0.10	67	26	Root(100);Bacteria(100);"Bacteroidetes"(100);"Bacteroidia"(100);"Bacteroidales"(100);"Prevotellaceae"(100);Prevotella(100);	Root(100);Bacteria(100);"Bacteroidetes"(100);"Bacteroidia"(100);"Bacteroidales"(100);"Prevotellaceae"(100);Prevotella(100);	"Prevotellaceae"(100);Prevotella(100);	"Prevotellaceae"(100);Prevotella(100);
0.10	25	29	Root(100);Bacteria(100);"Bacteroidetes"(97);"Bacteroidia"(59);"Bacteroidales"(59);unclassified(59);unclassified(59);	Root(100);Bacteria(100);"Firmicutes"(100);"Clostridia"(100);Clostridiales(100);Veillonellaceae(100);Selenomonas(95);	"Bacteroidia"(59);"Bacteroidales"(59);	Veillonellaceae(100);Selenomonas(95);
-0.10	87	6	Root(100);Bacteria(100);"Bacteroidetes"(100);Flavobacteria(100);"Flavobacteriales"(100);Flavobacteriaceae(100);Capnocytophaga(100);	Root(100);Bacteria(100);"Firmicutes"(100);"Bacilli"(100);"Lactobacillales"(100);Streptococcaceae(100);Streptococcus(100);	Flavobacteriaceae(100);Capnocytophaga(100);	Streptococcaceae(100);Streptococcus(100);
-0.10	349	14	Root(100);Bacteria(100);"Bacteroidetes"(97);unclassified(95);unclassified(95);unclassified(95);unclassified(95);	Root(100);Bacteria(100);"Actinobacteria"(100);Actinobacteria(100);Actinomycetales(100);Actinomycetaceae(100);Actinomyces(100);	Bacteria(100);"Bacteroidetes"(97);	Actinomycetaceae(100);Actinomyces(100);
0.10	113	65	Root(100);Bacteria(100);"Bacteroidetes"(100);Flavobacteria(100);"Flavobacteriales"(100);Flavobacteriaceae(100);unclassified(100);	Root(100);Bacteria(100);"Proteobacteria"(100);Epsilonproteobacteria(100);Campylobacterales(100);Campylobacteraceae(100);Campylobacter(100);	"Flavobacteriales"(100);Flavobacteriaceae(100);	Campylobacteraceae(100);Campylobacter(100);
0.10	65	29	Root(100);Bacteria(100);"Proteobacteria"(100);Epsilonproteobacteria(100);Campylobacterales(100);Campylobacteraceae(100);Campylobacter(100);	Root(100);Bacteria(100);"Firmicutes"(100);"Clostridia"(100);Clostridiales(100);Veillonellaceae(100);Selenomonas(95);	Campylobacteraceae(100);Campylobacter(100);	Veillonellaceae(100);Selenomonas(95);
0.10	15	50	Root(100);Bacteria(100);"Actinobacteria"(100);Actinobacteria(100);Actinomycetales(100);Corynebacteriaceae(93);Corynebacterium(93);	Root(100);Bacteria(100);"Firmicutes"(100);"Clostridia"(100);Clostridiales(100);"Lachnospiraceae"(100);unclassified(100);	Corynebacteriaceae(93);Corynebacterium(93);	Clostridiales(100);"Lachnospiraceae"(100);
0.10	67	28	Root(100);Bacteria(100);"Bacteroidetes"(100);"Bacteroidia"(100);"Bacteroidales"(100);"Prevotellaceae"(100);Prevotella(100);	Root(100);Bacteria(100);"Proteobacteria"(100);Epsilonproteobacteria(100);Campylobacterales(100);Campylobacteraceae(100);Campylobacter(100);	"Prevotellaceae"(100);Prevotella(100);	Campylobacteraceae(100);Campylobacter(100);
0.10	65	67	Root(100);Bacteria(100);"Proteobacteria"(100);Epsilonproteobacteria(100);Campylobacterales(100);Campylobacteraceae(100);Campylobacter(100);	Root(100);Bacteria(100);"Bacteroidetes"(100);"Bacteroidia"(100);"Bacteroidales"(100);"Prevotellaceae"(100);Prevotella(100);	Campylobacteraceae(100);Campylobacter(100);	"Prevotellaceae"(100);Prevotella(100);
0.10	26	14	Root(100);Bacteria(100);"Bacteroidetes"(100);"Bacteroidia"(100);"Bacteroidales"(100);"Prevotellaceae"(100);Prevotella(100);	Root(100);Bacteria(100);"Actinobacteria"(100);Actinobacteria(100);Actinomycetales(100);Actinomycetaceae(100);Actinomyces(100);	"Prevotellaceae"(100);Prevotella(100);	Actinomycetaceae(100);Actinomyces(100);
0.10	87	78	Root(100);Bacteria(100);"Bacteroidetes"(100);Flavobacteria(100);"Flavobacteriales"(100);Flavobacteriaceae(100);Capnocytophaga(100);	Root(100);Bacteria(100);"Fusobacteria"(100);"Fusobacteria"(100);"Fusobacteriales"(100);"Leptotrichiaceae"(100);Leptotrichia(100);	Flavobacteriaceae(100);Capnocytophaga(100);	"Leptotrichiaceae"(100);Leptotrichia(100);
0.10	28	50	Root(100);Bacteria(100);"Proteobacteria"(100);Epsilonproteobacteria(100);Campylobacterales(100);Campylobacteraceae(100);Campylobacter(100);	Root(100);Bacteria(100);"Firmicutes"(100);"Clostridia"(100);Clostridiales(100);"Lachnospiraceae"(100);unclassified(100);	Campylobacteraceae(100);Campylobacter(100);	Clostridiales(100);"Lachnospiraceae"(100);
-0.10	65	20	Root(100);Bacteria(100);"Proteobacteria"(100);Epsilonproteobacteria(100);Campylobacterales(100);Campylobacteraceae(100);Campylobacter(100);	Root(100);Bacteria(100);"Fusobacteria"(100);"Fusobacteria"(100);"Fusobacteriales"(100);"Leptotrichiaceae"(100);Leptotrichia(100);	Campylobacteraceae(100);Campylobacter(100);	"Leptotrichiaceae"(100);Leptotrichia(100);
0.09	132	179	Root(100);Bacteria(100);"Bacteroidetes"(100);Flavobacteria(100);"Flavobacteriales"(100);Flavobacteriaceae(100);unclassified(100);	Root(100);Bacteria(100);"Fusobacteria"(100);"Fusobacteria"(100);"Fusobacteriales"(100);"Leptotrichiaceae"(100);Streptobacillus(100);	"Flavobacteriales"(100);Flavobacteriaceae(100);	"Leptotrichiaceae"(100);Streptobacillus(100);
-0.09	65	26	Root(100);Bacteria(100);"Proteobacteria"(100);Epsilonproteobacteria(100);Campylobacterales(100);Campylobacteraceae(100);Campylobacter(100);	Root(100);Bacteria(100);"Bacteroidetes"(100);"Bacteroidia"(100);"Bacteroidales"(100);"Prevotellaceae"(100);Prevotella(100);	Campylobacteraceae(100);Campylobacter(100);	"Prevotellaceae"(100);Prevotella(100);
-0.09	8	10	Root(100);Bacteria(100);"Proteobacteria"(100);Betaproteobacteria(100);Neisseriales(100);Neisseriaceae(100);Neisseria(95);	Root(100);Bacteria(100);"Bacteroidetes"(100);"Bacteroidia"(100);"Bacteroidales"(100);"Prevotellaceae"(100);Prevotella(100);	Neisseriaceae(100);Neisseria(95);	"Prevotellaceae"(100);Prevotella(100);
-0.09	92	11	Root(100);Bacteria(100);"Bacteroidetes"(100);"Bacteroidia"(100);"Bacteroidales"(100);"Prevotellaceae"(100);Prevotella(100);	Root(100);Bacteria(100);"Firmicutes"(100);"Bacilli"(100);Bacillales(100);"Staphylococcaceae"(100);Gemella(100);	"Prevotellaceae"(100);Prevotella(100);	"Staphylococcaceae"(100);Gemella(100);
-0.09	21	9	Root(100);Bacteria(100);"Proteobacteria"(100);Betaproteobacteria(100);Neisseriales(100);Neisseriaceae(100);Neisseria(69);	Root(100);Bacteria(100);"Fusobacteria"(100);"Fusobacteria"(100);"Fusobacteriales"(100);"Fusobacteriaceae"(100);Fusobacterium(100);	Neisseriaceae(100);Neisseria(69);	"Fusobacteriaceae"(100);Fusobacterium(100);
-0.09	22	7	Root(100);Bacteria(100);"Proteobacteria"(100);Betaproteobacteria(100);Burkholderiales(100);unclassified(97);unclassified(97);	Root(100);Bacteria(100);"Bacteroidetes"(100);"Bacteroidia"(100);"Bacteroidales"(100);"Porphyromonadaceae"(100);Porphyromonas(100);	Betaproteobacteria(100);Burkholderiales(100);	"Porphyromonadaceae"(100);Porphyromonas(100);
-0.09	92	14	Root(100);Bacteria(100);"Bacteroidetes"(100);"Bacteroidia"(100);"Bacteroidales"(100);"Prevotellaceae"(100);Prevotella(100);	Root(100);Bacteria(100);"Actinobacteria"(100);Actinobacteria(100);Actinomycetales(100);Actinomycetaceae(100);Actinomyces(100);	"Prevotellaceae"(100);Prevotella(100);	Actinomycetaceae(100);Actinomyces(100);
0.09	8	13	Root(100);Bacteria(100);"Proteobacteria"(100);Betaproteobacteria(100);Neisseriales(100);Neisseriaceae(100);Neisseria(95);	Root(100);Bacteria(100);"Firmicutes"(100);"Bacilli"(100);"Lactobacillales"(100);unclassified(98);unclassified(98);	Neisseriaceae(100);Neisseria(95);	"Bacilli"(100);"Lactobacillales"(100);
-0.09	179	16	Root(100);Bacteria(100);"Fusobacteria"(100);"Fusobacteria"(100);"Fusobacteriales"(100);"Leptotrichiaceae"(100);Streptobacillus(100);	Root(100);Bacteria(100);"Proteobacteria"(100);Gammaproteobacteria(100);Pasteurellales(100);Pasteurellaceae(100);unclassified(100);	"Leptotrichiaceae"(100);Streptobacillus(100);	Pasteurellales(100);Pasteurellaceae(100);
-0.09	29	16	Root(100);Bacteria(100);"Firmicutes"(100);"Clostridia"(100);Clostridiales(100);Veillonellaceae(100);Selenomonas(95);	Root(100);Bacteria(100);"Proteobacteria"(100);Gammaproteobacteria(100);Pasteurellales(100);Pasteurellaceae(100);unclassified(100);	Veillonellaceae(100);Selenomonas(95);	Pasteurellales(100);Pasteurellaceae(100);
0.09	15	18	Root(100);Bacteria(100);"Actinobacteria"(100);Actinobacteria(100);Actinomycetales(100);Corynebacteriaceae(93);Corynebacterium(93);	Root(100);Bacteria(100);"Actinobacteria"(100);Actinobacteria(100);Actinomycetales(100);Micrococcaceae(100);unclassified(97);	Corynebacteriaceae(93);Corynebacterium(93);	Actinomycetales(100);Micrococcaceae(100);
-0.09	2	99	Root(100);Bacteria(100);"Firmicutes"(100);"Bacilli"(100);"Lactobacillales"(100);Streptococcaceae(100);Streptococcus(100);	Root(100);Bacteria(100);"Proteobacteria"(100);Betaproteobacteria(100);Neisseriales(100);Neisseriaceae(100);unclassified(79);	Streptococcaceae(100);Streptococcus(100);	Neisseriales(100);Neisseriaceae(100);
0.09	179	8	Root(100);Bacteria(100);"Fusobacteria"(100);"Fusobacteria"(100);"Fusobacteriales"(100);"Leptotrichiaceae"(100);Streptobacillus(100);	Root(100);Bacteria(100);"Proteobacteria"(100);Betaproteobacteria(100);Neisseriales(100);Neisseriaceae(100);Neisseria(95);	"Leptotrichiaceae"(100);Streptobacillus(100);	Neisseriaceae(100);Neisseria(95);
0.09	24	23	Root(100);Bacteria(100);"Bacteroidetes"(100);Flavobacteria(100);"Flavobacteriales"(100);Flavobacteriaceae(100);Capnocytophaga(100);	Root(100);Bacteria(100);"Actinobacteria"(100);Actinobacteria(100);Actinomycetales(100);Actinomycetaceae(100);Actinomyces(100);	Flavobacteriaceae(100);Capnocytophaga(100);	Actinomycetaceae(100);Actinomyces(100);
0.09	87	20	Root(100);Bacteria(100);"Bacteroidetes"(100);Flavobacteria(100);"Flavobacteriales"(100);Flavobacteriaceae(100);Capnocytophaga(100);	Root(100);Bacteria(100);"Fusobacteria"(100);"Fusobacteria"(100);"Fusobacteriales"(100);"Leptotrichiaceae"(100);Leptotrichia(100);	Flavobacteriaceae(100);Capnocytophaga(100);	"Leptotrichiaceae"(100);Leptotrichia(100);
-0.09	13	18	Root(100);Bacteria(100);"Firmicutes"(100);"Bacilli"(100);"Lactobacillales"(100);unclassified(98);unclassified(98);	Root(100);Bacteria(100);"Actinobacteria"(100);Actinobacteria(100);Actinomycetales(100);Micrococcaceae(100);unclassified(97);	"Bacilli"(100);"Lactobacillales"(100);	Actinomycetales(100);Micrococcaceae(100);
0.09	21	15	Root(100);Bacteria(100);"Proteobacteria"(100);Betaproteobacteria(100);Neisseriales(100);Neisseriaceae(100);Neisseria(69);	Root(100);Bacteria(100);"Actinobacteria"(100);Actinobacteria(100);Actinomycetales(100);Corynebacteriaceae(93);Corynebacterium(93);	Neisseriaceae(100);Neisseria(69);	Corynebacteriaceae(93);Corynebacterium(93);
-0.09	26	9	Root(100);Bacteria(100);"Bacteroidetes"(100);"Bacteroidia"(100);"Bacteroidales"(100);"Prevotellaceae"(100);Prevotella(100);	Root(100);Bacteria(100);"Fusobacteria"(100);"Fusobacteria"(100);"Fusobacteriales"(100);"Fusobacteriaceae"(100);Fusobacterium(100);	"Prevotellaceae"(100);Prevotella(100);	"Fusobacteriaceae"(100);Fusobacterium(100);
-0.09	29	11	Root(100);Bacteria(100);"Firmicutes"(100);"Clostridia"(100);Clostridiales(100);Veillonellaceae(100);Selenomonas(95);	Root(100);Bacteria(100);"Firmicutes"(100);"Bacilli"(100);Bacillales(100);"Staphylococcaceae"(100);Gemella(100);	Veillonellaceae(100);Selenomonas(95);	"Staphylococcaceae"(100);Gemella(100);
-0.09	179	10	Root(100);Bacteria(100);"Fusobacteria"(100);"Fusobacteria"(100);"Fusobacteriales"(100);"Leptotrichiaceae"(100);Streptobacillus(100);	Root(100);Bacteria(100);"Bacteroidetes"(100);"Bacteroidia"(100);"Bacteroidales"(100);"Prevotellaceae"(100);Prevotella(100);	"Leptotrichiaceae"(100);Streptobacillus(100);	"Prevotellaceae"(100);Prevotella(100);
0.09	21	10	Root(100);Bacteria(100);"Proteobacteria"(100);Betaproteobacteria(100);Neisseriales(100);Neisseriaceae(100);Neisseria(69);	Root(100);Bacteria(100);"Bacteroidetes"(100);"Bacteroidia"(100);"Bacteroidales"(100);"Prevotellaceae"(100);Prevotella(100);	Neisseriaceae(100);Neisseria(69);	"Prevotellaceae"(100);Prevotella(100);
-0.09	24	264	Root(100);Bacteria(100);"Bacteroidetes"(100);Flavobacteria(100);"Flavobacteriales"(100);Flavobacteriaceae(100);Capnocytophaga(100);	Root(100);Bacteria(100);"Bacteroidetes"(100);"Bacteroidia"(100);"Bacteroidales"(100);"Prevotellaceae"(100);Prevotella(99);	Flavobacteriaceae(100);Capnocytophaga(100);	"Prevotellaceae"(100);Prevotella(99);
-0.09	67	15	Root(100);Bacteria(100);"Bacteroidetes"(100);"Bacteroidia"(100);"Bacteroidales"(100);"Prevotellaceae"(100);Prevotella(100);	Root(100);Bacteria(100);"Actinobacteria"(100);Actinobacteria(100);Actinomycetales(100);Corynebacteriaceae(93);Corynebacterium(93);	"Prevotellaceae"(100);Prevotella(100);	Corynebacteriaceae(93);Corynebacterium(93);
-0.09	24	10	Root(100);Bacteria(100);"Bacteroidetes"(100);Flavobacteria(100);"Flavobacteriales"(100);Flavobacteriaceae(100);Capnocytophaga(100);	Root(100);Bacteria(100);"Bacteroidetes"(100);"Bacteroidia"(100);"Bacteroidales"(100);"Prevotellaceae"(100);Prevotella(100);	Flavobacteriaceae(100);Capnocytophaga(100);	"Prevotellaceae"(100);Prevotella(100);
0.09	76	19	Root(100);Bacteria(100);"Firmicutes"(100);"Bacilli"(100);"Lactobacillales"(100);"Aerococcaceae"(100);unclassified(99);	Root(100);Bacteria(100);"Proteobacteria"(100);Gammaproteobacteria(100);Pasteurellales(100);Pasteurellaceae(100);unclassified(100);	"Lactobacillales"(100);"Aerococcaceae"(100);	Pasteurellales(100);Pasteurellaceae(100);
-0.09	65	23	Root(100);Bacteria(100);"Proteobacteria"(100);Epsilonproteobacteria(100);Campylobacterales(100);Campylobacteraceae(100);Campylobacter(100);	Root(100);Bacteria(100);"Actinobacteria"(100);Actinobacteria(100);Actinomycetales(100);Actinomycetaceae(100);Actinomyces(100);	Campylobacteraceae(100);Campylobacter(100);	Actinomycetaceae(100);Actinomyces(100);
0.09	20	10	Root(100);Bacteria(100);"Fusobacteria"(100);"Fusobacteria"(100);"Fusobacteriales"(100);"Leptotrichiaceae"(100);Leptotrichia(100);	Root(100);Bacteria(100);"Bacteroidetes"(100);"Bacteroidia"(100);"Bacteroidales"(100);"Prevotellaceae"(100);Prevotella(100);	"Leptotrichiaceae"(100);Leptotrichia(100);	"Prevotellaceae"(100);Prevotella(100);
0.09	6	50	Root(100);Bacteria(100);"Firmicutes"(100);"Bacilli"(100);"Lactobacillales"(100);Streptococcaceae(100);Streptococcus(100);	Root(100);Bacteria(100);"Firmicutes"(100);"Clostridia"(100);Clostridiales(100);"Lachnospiraceae"(100);unclassified(100);	Streptococcaceae(100);Streptococcus(100);	Clostridiales(100);"Lachnospiraceae"(100);
-0.09	87	8	Root(100);Bacteria(100);"Bacteroidetes"(100);Flavobacteria(100);"Flavobacteriales"(100);Flavobacteriaceae(100);Capnocytophaga(100);	Root(100);Bacteria(100);"Proteobacteria"(100);Betaproteobacteria(100);Neisseriales(100);Neisseriaceae(100);Neisseria(95);	Flavobacteriaceae(100);Capnocytophaga(100);	Neisseriaceae(100);Neisseria(95);
-0.09	87	21	Root(100);Bacteria(100);"Bacteroidetes"(100);Flavobacteria(100);"Flavobacteriales"(100);Flavobacteriaceae(100);Capnocytophaga(100);	Root(100);Bacteria(100);"Proteobacteria"(100);Betaproteobacteria(100);Neisseriales(100);Neisseriaceae(100);Neisseria(69);	Flavobacteriaceae(100);Capnocytophaga(100);	Neisseriaceae(100);Neisseria(69);
0.09	2	78	Root(100);Bacteria(100);"Firmicutes"(100);"Bacilli"(100);"Lactobacillales"(100);Streptococcaceae(100);Streptococcus(100);	Root(100);Bacteria(100);"Fusobacteria"(100);"Fusobacteria"(100);"Fusobacteriales"(100);"Leptotrichiaceae"(100);Leptotrichia(100);	Streptococcaceae(100);Streptococcus(100);	"Leptotrichiaceae"(100);Leptotrichia(100);
0.09	179	13	Root(100);Bacteria(100);"Fusobacteria"(100);"Fusobacteria"(100);"Fusobacteriales"(100);"Leptotrichiaceae"(100);Streptobacillus(100);	Root(100);Bacteria(100);"Firmicutes"(100);"Bacilli"(100);"Lactobacillales"(100);unclassified(98);unclassified(98);	"Leptotrichiaceae"(100);Streptobacillus(100);	"Bacilli"(100);"Lactobacillales"(100);
-0.09	132	87	Root(100);Bacteria(100);"Bacteroidetes"(100);Flavobacteria(100);"Flavobacteriales"(100);Flavobacteriaceae(100);unclassified(100);	Root(100);Bacteria(100);"Bacteroidetes"(100);Flavobacteria(100);"Flavobacteriales"(100);Flavobacteriaceae(100);Capnocytophaga(100);	"Flavobacteriales"(100);Flavobacteriaceae(100);	Flavobacteriaceae(100);Capnocytophaga(100);
0.09	87	99	Root(100);Bacteria(100);"Bacteroidetes"(100);Flavobacteria(100);"Flavobacteriales"(100);Flavobacteriaceae(100);Capnocytophaga(100);	Root(100);Bacteria(100);"Proteobacteria"(100);Betaproteobacteria(100);Neisseriales(100);Neisseriaceae(100);unclassified(79);	Flavobacteriaceae(100);Capnocytophaga(100);	Neisseriales(100);Neisseriaceae(100);
-0.09	8	99	Root(100);Bacteria(100);"Proteobacteria"(100);Betaproteobacteria(100);Neisseriales(100);Neisseriaceae(100);Neisseria(95);	Root(100);Bacteria(100);"Proteobacteria"(100);Betaproteobacteria(100);Neisseriales(100);Neisseriaceae(100);unclassified(79);	Neisseriaceae(100);Neisseria(95);	Neisseriales(100);Neisseriaceae(100);
-0.09	113	29	Root(100);Bacteria(100);"Bacteroidetes"(100);Flavobacteria(100);"Flavobacteriales"(100);Flavobacteriaceae(100);unclassified(100);	Root(100);Bacteria(100);"Firmicutes"(100);"Clostridia"(100);Clostridiales(100);Veillonellaceae(100);Selenomonas(95);	"Flavobacteriales"(100);Flavobacteriaceae(100);	Veillonellaceae(100);Selenomonas(95);
-0.09	7	10	Root(100);Bacteria(100);"Bacteroidetes"(100);"Bacteroidia"(100);"Bacteroidales"(100);"Porphyromonadaceae"(100);Porphyromonas(100);	Root(100);Bacteria(100);"Bacteroidetes"(100);"Bacteroidia"(100);"Bacteroidales"(100);"Prevotellaceae"(100);Prevotella(100);	"Porphyromonadaceae"(100);Porphyromonas(100);	"Prevotellaceae"(100);Prevotella(100);
-0.09	132	56	Root(100);Bacteria(100);"Bacteroidetes"(100);Flavobacteria(100);"Flavobacteriales"(100);Flavobacteriaceae(100);unclassified(100);	Root(100);Bacteria(100);"Fusobacteria"(100);"Fusobacteria"(100);"Fusobacteriales"(100);"Leptotrichiaceae"(100);Leptotrichia(100);	"Flavobacteriales"(100);Flavobacteriaceae(100);	"Leptotrichiaceae"(100);Leptotrichia(100);
-0.09	67	22	Root(100);Bacteria(100);"Bacteroidetes"(100);"Bacteroidia"(100);"Bacteroidales"(100);"Prevotellaceae"(100);Prevotella(100);	Root(100);Bacteria(100);"Proteobacteria"(100);Betaproteobacteria(100);Burkholderiales(100);unclassified(97);unclassified(97);	"Prevotellaceae"(100);Prevotella(100);	Betaproteobacteria(100);Burkholderiales(100);
-0.08	7	78	Root(100);Bacteria(100);"Bacteroidetes"(100);"Bacteroidia"(100);"Bacteroidales"(100);"Porphyromonadaceae"(100);Porphyromonas(100);	Root(100);Bacteria(100);"Fusobacteria"(100);"Fusobacteria"(100);"Fusobacteriales"(100);"Leptotrichiaceae"(100);Leptotrichia(100);	"Porphyromonadaceae"(100);Porphyromonas(100);	"Leptotrichiaceae"(100);Leptotrichia(100);
-0.08	21	78	Root(100);Bacteria(100);"Proteobacteria"(100);Betaproteobacteria(100);Neisseriales(100);Neisseriaceae(100);Neisseria(69);	Root(100);Bacteria(100);"Fusobacteria"(100);"Fusobacteria"(100);"Fusobacteriales"(100);"Leptotrichiaceae"(100);Leptotrichia(100);	Neisseriaceae(100);Neisseria(69);	"Leptotrichiaceae"(100);Leptotrichia(100);
-0.08	99	14	Root(100);Bacteria(100);"Proteobacteria"(100);Betaproteobacteria(100);Neisseriales(100);Neisseriaceae(100);unclassified(79);	Root(100);Bacteria(100);"Actinobacteria"(100);Actinobacteria(100);Actinomycetales(100);Actinomycetaceae(100);Actinomyces(100);	Neisseriales(100);Neisseriaceae(100);	Actinomycetaceae(100);Actinomyces(100);
-0.08	21	99	Root(100);Bacteria(100);"Proteobacteria"(100);Betaproteobacteria(100);Neisseriales(100);Neisseriaceae(100);Neisseria(69);	Root(100);Bacteria(100);"Proteobacteria"(100);Betaproteobacteria(100);Neisseriales(100);Neisseriaceae(100);unclassified(79);	Neisseriaceae(100);Neisseria(69);	Neisseriales(100);Neisseriaceae(100);
-0.08	2	14	Root(100);Bacteria(100);"Firmicutes"(100);"Bacilli"(100);"Lactobacillales"(100);Streptococcaceae(100);Streptococcus(100);	Root(100);Bacteria(100);"Actinobacteria"(100);Actinobacteria(100);Actinomycetales(100);Actinomycetaceae(100);Actinomyces(100);	Streptococcaceae(100);Streptococcus(100);	Actinomycetaceae(100);Actinomyces(100);
-0.08	87	18	Root(100);Bacteria(100);"Bacteroidetes"(100);Flavobacteria(100);"Flavobacteriales"(100);Flavobacteriaceae(100);Capnocytophaga(100);	Root(100);Bacteria(100);"Actinobacteria"(100);Actinobacteria(100);Actinomycetales(100);Micrococcaceae(100);unclassified(97);	Flavobacteriaceae(100);Capnocytophaga(100);	Actinomycetales(100);Micrococcaceae(100);
-0.08	20	11	Root(100);Bacteria(100);"Fusobacteria"(100);"Fusobacteria"(100);"Fusobacteriales"(100);"Leptotrichiaceae"(100);Leptotrichia(100);	Root(100);Bacteria(100);"Firmicutes"(100);"Bacilli"(100);Bacillales(100);"Staphylococcaceae"(100);Gemella(100);	"Leptotrichiaceae"(100);Leptotrichia(100);	"Staphylococcaceae"(100);Gemella(100);
-0.08	21	50	Root(100);Bacteria(100);"Proteobacteria"(100);Betaproteobacteria(100);Neisseriales(100);Neisseriaceae(100);Neisseria(69);	Root(100);Bacteria(100);"Firmicutes"(100);"Clostridia"(100);Clostridiales(100);"Lachnospiraceae"(100);unclassified(100);	Neisseriaceae(100);Neisseria(69);	Clostridiales(100);"Lachnospiraceae"(100);
0.08	349	264	Root(100);Bacteria(100);"Bacteroidetes"(97);unclassified(95);unclassified(95);unclassified(95);unclassified(95);	Root(100);Bacteria(100);"Bacteroidetes"(100);"Bacteroidia"(100);"Bacteroidales"(100);"Prevotellaceae"(100);Prevotella(99);	Bacteria(100);"Bacteroidetes"(97);	"Prevotellaceae"(100);Prevotella(99);
-0.08	13	56	Root(100);Bacteria(100);"Firmicutes"(100);"Bacilli"(100);"Lactobacillales"(100);unclassified(98);unclassified(98);	Root(100);Bacteria(100);"Fusobacteria"(100);"Fusobacteria"(100);"Fusobacteriales"(100);"Leptotrichiaceae"(100);Leptotrichia(100);	"Bacilli"(100);"Lactobacillales"(100);	"Leptotrichiaceae"(100);Leptotrichia(100);
0.08	92	15	Root(100);Bacteria(100);"Bacteroidetes"(100);"Bacteroidia"(100);"Bacteroidales"(100);"Prevotellaceae"(100);Prevotella(100);	Root(100);Bacteria(100);"Actinobacteria"(100);Actinobacteria(100);Actinomycetales(100);Corynebacteriaceae(93);Corynebacterium(93);	"Prevotellaceae"(100);Prevotella(100);	Corynebacteriaceae(93);Corynebacterium(93);
-0.08	76	50	Root(100);Bacteria(100);"Firmicutes"(100);"Bacilli"(100);"Lactobacillales"(100);"Aerococcaceae"(100);unclassified(99);	Root(100);Bacteria(100);"Firmicutes"(100);"Clostridia"(100);Clostridiales(100);"Lachnospiraceae"(100);unclassified(100);	"Lactobacillales"(100);"Aerococcaceae"(100);	Clostridiales(100);"Lachnospiraceae"(100);
0.08	349	92	Root(100);Bacteria(100);"Bacteroidetes"(97);unclassified(95);unclassified(95);unclassified(95);unclassified(95);	Root(100);Bacteria(100);"Bacteroidetes"(100);"Bacteroidia"(100);"Bacteroidales"(100);"Prevotellaceae"(100);Prevotella(100);	Bacteria(100);"Bacteroidetes"(97);	"Prevotellaceae"(100);Prevotella(100);
0.08	8	11	Root(100);Bacteria(100);"Proteobacteria"(100);Betaproteobacteria(100);Neisseriales(100);Neisseriaceae(100);Neisseria(95);	Root(100);Bacteria(100);"Firmicutes"(100);"Bacilli"(100);Bacillales(100);"Staphylococcaceae"(100);Gemella(100);	Neisseriaceae(100);Neisseria(95);	"Staphylococcaceae"(100);Gemella(100);
-0.08	349	11	Root(100);Bacteria(100);"Bacteroidetes"(97);unclassified(95);unclassified(95);unclassified(95);unclassified(95);	Root(100);Bacteria(100);"Firmicutes"(100);"Bacilli"(100);Bacillales(100);"Staphylococcaceae"(100);Gemella(100);	Bacteria(100);"Bacteroidetes"(97);	"Staphylococcaceae"(100);Gemella(100);
-0.08	179	56	Root(100);Bacteria(100);"Fusobacteria"(100);"Fusobacteria"(100);"Fusobacteriales"(100);"Leptotrichiaceae"(100);Streptobacillus(100);	Root(100);Bacteria(100);"Fusobacteria"(100);"Fusobacteria"(100);"Fusobacteriales"(100);"Leptotrichiaceae"(100);Leptotrichia(100);	"Leptotrichiaceae"(100);Streptobacillus(100);	"Leptotrichiaceae"(100);Leptotrichia(100);
-0.08	132	29	Root(100);Bacteria(100);"Bacteroidetes"(100);Flavobacteria(100);"Flavobacteriales"(100);Flavobacteriaceae(100);unclassified(100);	Root(100);Bacteria(100);"Firmicutes"(100);"Clostridia"(100);Clostridiales(100);Veillonellaceae(100);Selenomonas(95);	"Flavobacteriales"(100);Flavobacteriaceae(100);	Veillonellaceae(100);Selenomonas(95);
-0.08	28	7	Root(100);Bacteria(100);"Proteobacteria"(100);Epsilonproteobacteria(100);Campylobacterales(100);Campylobacteraceae(100);Campylobacter(100);	Root(100);Bacteria(100);"Bacteroidetes"(100);"Bacteroidia"(100);"Bacteroidales"(100);"Porphyromonadaceae"(100);Porphyromonas(100);	Campylobacteraceae(100);Campylobacter(100);	"Porphyromonadaceae"(100);Porphyromonas(100);
-0.08	2	13	Root(100);Bacteria(100);"Firmicutes"(100);"Bacilli"(100);"Lactobacillales"(100);Streptococcaceae(100);Streptococcus(100);	Root(100);Bacteria(100);"Firmicutes"(100);"Bacilli"(100);"Lactobacillales"(100);unclassified(98);unclassified(98);	Streptococcaceae(100);Streptococcus(100);	"Bacilli"(100);"Lactobacillales"(100);
-0.08	132	50	Root(100);Bacteria(100);"Bacteroidetes"(100);Flavobacteria(100);"Flavobacteriales"(100);Flavobacteriaceae(100);unclassified(100);	Root(100);Bacteria(100);"Firmicutes"(100);"Clostridia"(100);Clostridiales(100);"Lachnospiraceae"(100);unclassified(100);	"Flavobacteriales"(100);Flavobacteriaceae(100);	Clostridiales(100);"Lachnospiraceae"(100);
0.08	6	15	Root(100);Bacteria(100);"Firmicutes"(100);"Bacilli"(100);"Lactobacillales"(100);Streptococcaceae(100);Streptococcus(100);	Root(100);Bacteria(100);"Actinobacteria"(100);Actinobacteria(100);Actinomycetales(100);Corynebacteriaceae(93);Corynebacterium(93);	Streptococcaceae(100);Streptococcus(100);	Corynebacteriaceae(93);Corynebacterium(93);
0.08	15	56	Root(100);Bacteria(100);"Actinobacteria"(100);Actinobacteria(100);Actinomycetales(100);Corynebacteriaceae(93);Corynebacterium(93);	Root(100);Bacteria(100);"Fusobacteria"(100);"Fusobacteria"(100);"Fusobacteriales"(100);"Leptotrichiaceae"(100);Leptotrichia(100);	Corynebacteriaceae(93);Corynebacterium(93);	"Leptotrichiaceae"(100);Leptotrichia(100);
0.08	25	26	Root(100);Bacteria(100);"Bacteroidetes"(97);"Bacteroidia"(59);"Bacteroidales"(59);unclassified(59);unclassified(59);	Root(100);Bacteria(100);"Bacteroidetes"(100);"Bacteroidia"(100);"Bacteroidales"(100);"Prevotellaceae"(100);Prevotella(100);	"Bacteroidia"(59);"Bacteroidales"(59);	"Prevotellaceae"(100);Prevotella(100);
0.08	67	99	Root(100);Bacteria(100);"Bacteroidetes"(100);"Bacteroidia"(100);"Bacteroidales"(100);"Prevotellaceae"(100);Prevotella(100);	Root(100);Bacteria(100);"Proteobacteria"(100);Betaproteobacteria(100);Neisseriales(100);Neisseriaceae(100);unclassified(79);	"Prevotellaceae"(100);Prevotella(100);	Neisseriales(100);Neisseriaceae(100);
-0.08	21	349	Root(100);Bacteria(100);"Proteobacteria"(100);Betaproteobacteria(100);Neisseriales(100);Neisseriaceae(100);Neisseria(69);	Root(100);Bacteria(100);"Bacteroidetes"(97);unclassified(95);unclassified(95);unclassified(95);unclassified(95);	Neisseriaceae(100);Neisseria(69);	Bacteria(100);"Bacteroidetes"(97);
-0.08	11	56	Root(100);Bacteria(100);"Firmicutes"(100);"Bacilli"(100);Bacillales(100);"Staphylococcaceae"(100);Gemella(100);	Root(100);Bacteria(100);"Fusobacteria"(100);"Fusobacteria"(100);"Fusobacteriales"(100);"Leptotrichiaceae"(100);Leptotrichia(100);	"Staphylococcaceae"(100);Gemella(100);	"Leptotrichiaceae"(100);Leptotrichia(100);
0.08	67	19	Root(100);Bacteria(100);"Bacteroidetes"(100);"Bacteroidia"(100);"Bacteroidales"(100);"Prevotellaceae"(100);Prevotella(100);	Root(100);Bacteria(100);"Proteobacteria"(100);Gammaproteobacteria(100);Pasteurellales(100);Pasteurellaceae(100);unclassified(100);	"Prevotellaceae"(100);Prevotella(100);	Pasteurellales(100);Pasteurellaceae(100);
-0.08	6	19	Root(100);Bacteria(100);"Firmicutes"(100);"Bacilli"(100);"Lactobacillales"(100);Streptococcaceae(100);Streptococcus(100);	Root(100);Bacteria(100);"Proteobacteria"(100);Gammaproteobacteria(100);Pasteurellales(100);Pasteurellaceae(100);unclassified(100);	Streptococcaceae(100);Streptococcus(100);	Pasteurellales(100);Pasteurellaceae(100);
-0.08	113	264	Root(100);Bacteria(100);"Bacteroidetes"(100);Flavobacteria(100);"Flavobacteriales"(100);Flavobacteriaceae(100);unclassified(100);	Root(100);Bacteria(100);"Bacteroidetes"(100);"Bacteroidia"(100);"Bacteroidales"(100);"Prevotellaceae"(100);Prevotella(99);	"Flavobacteriales"(100);Flavobacteriaceae(100);	"Prevotellaceae"(100);Prevotella(99);
-0.08	132	99	Root(100);Bacteria(100);"Bacteroidetes"(100);Flavobacteria(100);"Flavobacteriales"(100);Flavobacteriaceae(100);unclassified(100);	Root(100);Bacteria(100);"Proteobacteria"(100);Betaproteobacteria(100);Neisseriales(100);Neisseriaceae(100);unclassified(79);	"Flavobacteriales"(100);Flavobacteriaceae(100);	Neisseriales(100);Neisseriaceae(100);
0.08	25	99	Root(100);Bacteria(100);"Bacteroidetes"(97);"Bacteroidia"(59);"Bacteroidales"(59);unclassified(59);unclassified(59);	Root(100);Bacteria(100);"Proteobacteria"(100);Betaproteobacteria(100);Neisseriales(100);Neisseriaceae(100);unclassified(79);	"Bacteroidia"(59);"Bacteroidales"(59);	Neisseriales(100);Neisseriaceae(100);
-0.08	25	20	Root(100);Bacteria(100);"Bacteroidetes"(97);"Bacteroidia"(59);"Bacteroidales"(59);unclassified(59);unclassified(59);	Root(100);Bacteria(100);"Fusobacteria"(100);"Fusobacteria"(100);"Fusobacteriales"(100);"Leptotrichiaceae"(100);Leptotrichia(100);	"Bacteroidia"(59);"Bacteroidales"(59);	"Leptotrichiaceae"(100);Leptotrichia(100);
0.08	21	14	Root(100);Bacteria(100);"Proteobacteria"(100);Betaproteobacteria(100);Neisseriales(100);Neisseriaceae(100);Neisseria(69);	Root(100);Bacteria(100);"Actinobacteria"(100);Actinobacteria(100);Actinomycetales(100);Actinomycetaceae(100);Actinomyces(100);	Neisseriaceae(100);Neisseria(69);	Actinomycetaceae(100);Actinomyces(100);
-0.08	113	6	Root(100);Bacteria(100);"Bacteroidetes"(100);Flavobacteria(100);"Flavobacteriales"(100);Flavobacteriaceae(100);unclassified(100);	Root(100);Bacteria(100);"Firmicutes"(100);"Bacilli"(100);"Lactobacillales"(100);Streptococcaceae(100);Streptococcus(100);	"Flavobacteriales"(100);Flavobacteriaceae(100);	Streptococcaceae(100);Streptococcus(100);
0.08	2	76	Root(100);Bacteria(100);"Firmicutes"(100);"Bacilli"(100);"Lactobacillales"(100);Streptococcaceae(100);Streptococcus(100);	Root(100);Bacteria(100);"Firmicutes"(100);"Bacilli"(100);"Lactobacillales"(100);"Aerococcaceae"(100);unclassified(99);	Streptococcaceae(100);Streptococcus(100);	"Lactobacillales"(100);"Aerococcaceae"(100);
0.08	8	76	Root(100);Bacteria(100);"Proteobacteria"(100);Betaproteobacteria(100);Neisseriales(100);Neisseriaceae(100);Neisseria(95);	Root(100);Bacteria(100);"Firmicutes"(100);"Bacilli"(100);"Lactobacillales"(100);"Aerococcaceae"(100);unclassified(99);	Neisseriaceae(100);Neisseria(95);	"Lactobacillales"(100);"Aerococcaceae"(100);
-0.08	113	10	Root(100);Bacteria(100);"Bacteroidetes"(100);Flavobacteria(100);"Flavobacteriales"(100);Flavobacteriaceae(100);unclassified(100);	Root(100);Bacteria(100);"Bacteroidetes"(100);"Bacteroidia"(100);"Bacteroidales"(100);"Prevotellaceae"(100);Prevotella(100);	"Flavobacteriales"(100);Flavobacteriaceae(100);	"Prevotellaceae"(100);Prevotella(100);
-0.08	28	92	Root(100);Bacteria(100);"Proteobacteria"(100);Epsilonproteobacteria(100);Campylobacterales(100);Campylobacteraceae(100);Campylobacter(100);	Root(100);Bacteria(100);"Bacteroidetes"(100);"Bacteroidia"(100);"Bacteroidales"(100);"Prevotellaceae"(100);Prevotella(100);	Campylobacteraceae(100);Campylobacter(100);	"Prevotellaceae"(100);Prevotella(100);
-0.08	264	16	Root(100);Bacteria(100);"Bacteroidetes"(100);"Bacteroidia"(100);"Bacteroidales"(100);"Prevotellaceae"(100);Prevotella(99);	Root(100);Bacteria(100);"Proteobacteria"(100);Gammaproteobacteria(100);Pasteurellales(100);Pasteurellaceae(100);unclassified(100);	"Prevotellaceae"(100);Prevotella(99);	Pasteurellales(100);Pasteurellaceae(100);
-0.08	65	2	Root(100);Bacteria(100);"Proteobacteria"(100);Epsilonproteobacteria(100);Campylobacterales(100);Campylobacteraceae(100);Campylobacter(100);	Root(100);Bacteria(100);"Firmicutes"(100);"Bacilli"(100);"Lactobacillales"(100);Streptococcaceae(100);Streptococcus(100);	Campylobacteraceae(100);Campylobacter(100);	Streptococcaceae(100);Streptococcus(100);
0.07	6	99	Root(100);Bacteria(100);"Firmicutes"(100);"Bacilli"(100);"Lactobacillales"(100);Streptococcaceae(100);Streptococcus(100);	Root(100);Bacteria(100);"Proteobacteria"(100);Betaproteobacteria(100);Neisseriales(100);Neisseriaceae(100);unclassified(79);	Streptococcaceae(100);Streptococcus(100);	Neisseriales(100);Neisseriaceae(100);
0.07	4	99	Root(100);Bacteria(100);"Firmicutes"(100);"Clostridia"(100);Clostridiales(100);Veillonellaceae(100);Veillonella(95);	Root(100);Bacteria(100);"Proteobacteria"(100);Betaproteobacteria(100);Neisseriales(100);Neisseriaceae(100);unclassified(79);	Veillonellaceae(100);Veillonella(95);	Neisseriales(100);Neisseriaceae(100);
-0.07	132	65	Root(100);Bacteria(100);"Bacteroidetes"(100);Flavobacteria(100);"Flavobacteriales"(100);Flavobacteriaceae(100);unclassified(100);	Root(100);Bacteria(100);"Proteobacteria"(100);Epsilonproteobacteria(100);Campylobacterales(100);Campylobacteraceae(100);Campylobacter(100);	"Flavobacteriales"(100);Flavobacteriaceae(100);	Campylobacteraceae(100);Campylobacter(100);
-0.07	65	349	Root(100);Bacteria(100);"Proteobacteria"(100);Epsilonproteobacteria(100);Campylobacterales(100);Campylobacteraceae(100);Campylobacter(100);	Root(100);Bacteria(100);"Bacteroidetes"(97);unclassified(95);unclassified(95);unclassified(95);unclassified(95);	Campylobacteraceae(100);Campylobacter(100);	Bacteria(100);"Bacteroidetes"(97);
0.07	29	15	Root(100);Bacteria(100);"Firmicutes"(100);"Clostridia"(100);Clostridiales(100);Veillonellaceae(100);Selenomonas(95);	Root(100);Bacteria(100);"Actinobacteria"(100);Actinobacteria(100);Actinomycetales(100);Corynebacteriaceae(93);Corynebacterium(93);	Veillonellaceae(100);Selenomonas(95);	Corynebacteriaceae(93);Corynebacterium(93);
-0.07	24	50	Root(100);Bacteria(100);"Bacteroidetes"(100);Flavobacteria(100);"Flavobacteriales"(100);Flavobacteriaceae(100);Capnocytophaga(100);	Root(100);Bacteria(100);"Firmicutes"(100);"Clostridia"(100);Clostridiales(100);"Lachnospiraceae"(100);unclassified(100);	Flavobacteriaceae(100);Capnocytophaga(100);	Clostridiales(100);"Lachnospiraceae"(100);
-0.07	15	19	Root(100);Bacteria(100);"Actinobacteria"(100);Actinobacteria(100);Actinomycetales(100);Corynebacteriaceae(93);Corynebacterium(93);	Root(100);Bacteria(100);"Proteobacteria"(100);Gammaproteobacteria(100);Pasteurellales(100);Pasteurellaceae(100);unclassified(100);	Corynebacteriaceae(93);Corynebacterium(93);	Pasteurellales(100);Pasteurellaceae(100);
0.07	24	19	Root(100);Bacteria(100);"Bacteroidetes"(100);Flavobacteria(100);"Flavobacteriales"(100);Flavobacteriaceae(100);Capnocytophaga(100);	Root(100);Bacteria(100);"Proteobacteria"(100);Gammaproteobacteria(100);Pasteurellales(100);Pasteurellaceae(100);unclassified(100);	Flavobacteriaceae(100);Capnocytophaga(100);	Pasteurellales(100);Pasteurellaceae(100);
-0.07	25	10	Root(100);Bacteria(100);"Bacteroidetes"(97);"Bacteroidia"(59);"Bacteroidales"(59);unclassified(59);unclassified(59);	Root(100);Bacteria(100);"Bacteroidetes"(100);"Bacteroidia"(100);"Bacteroidales"(100);"Prevotellaceae"(100);Prevotella(100);	"Bacteroidia"(59);"Bacteroidales"(59);	"Prevotellaceae"(100);Prevotella(100);
0.07	87	25	Root(100);Bacteria(100);"Bacteroidetes"(100);Flavobacteria(100);"Flavobacteriales"(100);Flavobacteriaceae(100);Capnocytophaga(100);	Root(100);Bacteria(100);"Bacteroidetes"(97);"Bacteroidia"(59);"Bacteroidales"(59);unclassified(59);unclassified(59);	Flavobacteriaceae(100);Capnocytophaga(100);	"Bacteroidia"(59);"Bacteroidales"(59);
-0.07	7	50	Root(100);Bacteria(100);"Bacteroidetes"(100);"Bacteroidia"(100);"Bacteroidales"(100);"Porphyromonadaceae"(100);Porphyromonas(100);	Root(100);Bacteria(100);"Firmicutes"(100);"Clostridia"(100);Clostridiales(100);"Lachnospiraceae"(100);unclassified(100);	"Porphyromonadaceae"(100);Porphyromonas(100);	Clostridiales(100);"Lachnospiraceae"(100);
0.07	132	13	Root(100);Bacteria(100);"Bacteroidetes"(100);Flavobacteria(100);"Flavobacteriales"(100);Flavobacteriaceae(100);unclassified(100);	Root(100);Bacteria(100);"Firmicutes"(100);"Bacilli"(100);"Lactobacillales"(100);unclassified(98);unclassified(98);	"Flavobacteriales"(100);Flavobacteriaceae(100);	"Bacilli"(100);"Lactobacillales"(100);
-0.07	22	99	Root(100);Bacteria(100);"Proteobacteria"(100);Betaproteobacteria(100);Burkholderiales(100);unclassified(97);unclassified(97);	Root(100);Bacteria(100);"Proteobacteria"(100);Betaproteobacteria(100);Neisseriales(100);Neisseriaceae(100);unclassified(79);	Betaproteobacteria(100);Burkholderiales(100);	Neisseriales(100);Neisseriaceae(100);
-0.07	113	23	Root(100);Bacteria(100);"Bacteroidetes"(100);Flavobacteria(100);"Flavobacteriales"(100);Flavobacteriaceae(100);unclassified(100);	Root(100);Bacteria(100);"Actinobacteria"(100);Actinobacteria(100);Actinomycetales(100);Actinomycetaceae(100);Actinomyces(100);	"Flavobacteriales"(100);Flavobacteriaceae(100);	Actinomycetaceae(100);Actinomyces(100);
-0.07	28	264	Root(100);Bacteria(100);"Proteobacteria"(100);Epsilonproteobacteria(100);Campylobacterales(100);Campylobacteraceae(100);Campylobacter(100);	Root(100);Bacteria(100);"Bacteroidetes"(100);"Bacteroidia"(100);"Bacteroidales"(100);"Prevotellaceae"(100);Prevotella(99);	Campylobacteraceae(100);Campylobacter(100);	"Prevotellaceae"(100);Prevotella(99);
0.07	7	16	Root(100);Bacteria(100);"Bacteroidetes"(100);"Bacteroidia"(100);"Bacteroidales"(100);"Porphyromonadaceae"(100);Porphyromonas(100);	Root(100);Bacteria(100);"Proteobacteria"(100);Gammaproteobacteria(100);Pasteurellales(100);Pasteurellaceae(100);unclassified(100);	"Porphyromonadaceae"(100);Porphyromonas(100);	Pasteurellales(100);Pasteurellaceae(100);
-0.07	19	56	Root(100);Bacteria(100);"Proteobacteria"(100);Gammaproteobacteria(100);Pasteurellales(100);Pasteurellaceae(100);unclassified(100);	Root(100);Bacteria(100);"Fusobacteria"(100);"Fusobacteria"(100);"Fusobacteriales"(100);"Leptotrichiaceae"(100);Leptotrichia(100);	Pasteurellales(100);Pasteurellaceae(100);	"Leptotrichiaceae"(100);Leptotrichia(100);
-0.07	78	11	Root(100);Bacteria(100);"Fusobacteria"(100);"Fusobacteria"(100);"Fusobacteriales"(100);"Leptotrichiaceae"(100);Leptotrichia(100);	Root(100);Bacteria(100);"Firmicutes"(100);"Bacilli"(100);Bacillales(100);"Staphylococcaceae"(100);Gemella(100);	"Leptotrichiaceae"(100);Leptotrichia(100);	"Staphylococcaceae"(100);Gemella(100);
0.07	24	92	Root(100);Bacteria(100);"Bacteroidetes"(100);Flavobacteria(100);"Flavobacteriales"(100);Flavobacteriaceae(100);Capnocytophaga(100);	Root(100);Bacteria(100);"Bacteroidetes"(100);"Bacteroidia"(100);"Bacteroidales"(100);"Prevotellaceae"(100);Prevotella(100);	Flavobacteriaceae(100);Capnocytophaga(100);	"Prevotellaceae"(100);Prevotella(100);
-0.07	19	18	Root(100);Bacteria(100);"Proteobacteria"(100);Gammaproteobacteria(100);Pasteurellales(100);Pasteurellaceae(100);unclassified(100);	Root(100);Bacteria(100);"Actinobacteria"(100);Actinobacteria(100);Actinomycetales(100);Micrococcaceae(100);unclassified(97);	Pasteurellales(100);Pasteurellaceae(100);	Actinomycetales(100);Micrococcaceae(100);
-0.07	7	349	Root(100);Bacteria(100);"Bacteroidetes"(100);"Bacteroidia"(100);"Bacteroidales"(100);"Porphyromonadaceae"(100);Porphyromonas(100);	Root(100);Bacteria(100);"Bacteroidetes"(97);unclassified(95);unclassified(95);unclassified(95);unclassified(95);	"Porphyromonadaceae"(100);Porphyromonas(100);	Bacteria(100);"Bacteroidetes"(97);
0.07	179	349	Root(100);Bacteria(100);"Fusobacteria"(100);"Fusobacteria"(100);"Fusobacteriales"(100);"Leptotrichiaceae"(100);Streptobacillus(100);	Root(100);Bacteria(100);"Bacteroidetes"(97);unclassified(95);unclassified(95);unclassified(95);unclassified(95);	"Leptotrichiaceae"(100);Streptobacillus(100);	Bacteria(100);"Bacteroidetes"(97);
-0.07	113	50	Root(100);Bacteria(100);"Bacteroidetes"(100);Flavobacteria(100);"Flavobacteriales"(100);Flavobacteriaceae(100);unclassified(100);	Root(100);Bacteria(100);"Firmicutes"(100);"Clostridia"(100);Clostridiales(100);"Lachnospiraceae"(100);unclassified(100);	"Flavobacteriales"(100);Flavobacteriaceae(100);	Clostridiales(100);"Lachnospiraceae"(100);
-0.07	29	10	Root(100);Bacteria(100);"Firmicutes"(100);"Clostridia"(100);Clostridiales(100);Veillonellaceae(100);Selenomonas(95);	Root(100);Bacteria(100);"Bacteroidetes"(100);"Bacteroidia"(100);"Bacteroidales"(100);"Prevotellaceae"(100);Prevotella(100);	Veillonellaceae(100);Selenomonas(95);	"Prevotellaceae"(100);Prevotella(100);
0.07	25	349	Root(100);Bacteria(100);"Bacteroidetes"(97);"Bacteroidia"(59);"Bacteroidales"(59);unclassified(59);unclassified(59);	Root(100);Bacteria(100);"Bacteroidetes"(97);unclassified(95);unclassified(95);unclassified(95);unclassified(95);	"Bacteroidia"(59);"Bacteroidales"(59);	Bacteria(100);"Bacteroidetes"(97);
0.07	20	23	Root(100);Bacteria(100);"Fusobacteria"(100);"Fusobacteria"(100);"Fusobacteriales"(100);"Leptotrichiaceae"(100);Leptotrichia(100);	Root(100);Bacteria(100);"Actinobacteria"(100);Actinobacteria(100);Actinomycetales(100);Actinomycetaceae(100);Actinomyces(100);	"Leptotrichiaceae"(100);Leptotrichia(100);	Actinomycetaceae(100);Actinomyces(100);
-0.07	24	99	Root(100);Bacteria(100);"Bacteroidetes"(100);Flavobacteria(100);"Flavobacteriales"(100);Flavobacteriaceae(100);Capnocytophaga(100);	Root(100);Bacteria(100);"Proteobacteria"(100);Betaproteobacteria(100);Neisseriales(100);Neisseriaceae(100);unclassified(79);	Flavobacteriaceae(100);Capnocytophaga(100);	Neisseriales(100);Neisseriaceae(100);
-0.07	99	76	Root(100);Bacteria(100);"Proteobacteria"(100);Betaproteobacteria(100);Neisseriales(100);Neisseriaceae(100);unclassified(79);	Root(100);Bacteria(100);"Firmicutes"(100);"Bacilli"(100);"Lactobacillales"(100);"Aerococcaceae"(100);unclassified(99);	Neisseriales(100);Neisseriaceae(100);	"Lactobacillales"(100);"Aerococcaceae"(100);
-0.07	26	8	Root(100);Bacteria(100);"Bacteroidetes"(100);"Bacteroidia"(100);"Bacteroidales"(100);"Prevotellaceae"(100);Prevotella(100);	Root(100);Bacteria(100);"Proteobacteria"(100);Betaproteobacteria(100);Neisseriales(100);Neisseriaceae(100);Neisseria(95);	"Prevotellaceae"(100);Prevotella(100);	Neisseriaceae(100);Neisseria(95);
-0.07	264	14	Root(100);Bacteria(100);"Bacteroidetes"(100);"Bacteroidia"(100);"Bacteroidales"(100);"Prevotellaceae"(100);Prevotella(99);	Root(100);Bacteria(100);"Actinobacteria"(100);Actinobacteria(100);Actinomycetales(100);Actinomycetaceae(100);Actinomyces(100);	"Prevotellaceae"(100);Prevotella(99);	Actinomycetaceae(100);Actinomyces(100);
0.07	28	10	Root(100);Bacteria(100);"Proteobacteria"(100);Epsilonproteobacteria(100);Campylobacterales(100);Campylobacteraceae(100);Campylobacter(100);	Root(100);Bacteria(100);"Bacteroidetes"(100);"Bacteroidia"(100);"Bacteroidales"(100);"Prevotellaceae"(100);Prevotella(100);	Campylobacteraceae(100);Campylobacter(100);	"Prevotellaceae"(100);Prevotella(100);
0.07	4	50	Root(100);Bacteria(100);"Firmicutes"(100);"Clostridia"(100);Clostridiales(100);Veillonellaceae(100);Veillonella(95);	Root(100);Bacteria(100);"Firmicutes"(100);"Clostridia"(100);Clostridiales(100);"Lachnospiraceae"(100);unclassified(100);	Veillonellaceae(100);Veillonella(95);	Clostridiales(100);"Lachnospiraceae"(100);
0.07	67	264	Root(100);Bacteria(100);"Bacteroidetes"(100);"Bacteroidia"(100);"Bacteroidales"(100);"Prevotellaceae"(100);Prevotella(100);	Root(100);Bacteria(100);"Bacteroidetes"(100);"Bacteroidia"(100);"Bacteroidales"(100);"Prevotellaceae"(100);Prevotella(99);	"Prevotellaceae"(100);Prevotella(100);	"Prevotellaceae"(100);Prevotella(99);
-0.07	24	4	Root(100);Bacteria(100);"Bacteroidetes"(100);Flavobacteria(100);"Flavobacteriales"(100);Flavobacteriaceae(100);Capnocytophaga(100);	Root(100);Bacteria(100);"Firmicutes"(100);"Clostridia"(100);Clostridiales(100);Veillonellaceae(100);Veillonella(95);	Flavobacteriaceae(100);Capnocytophaga(100);	Veillonellaceae(100);Veillonella(95);
0.06	179	67	Root(100);Bacteria(100);"Fusobacteria"(100);"Fusobacteria"(100);"Fusobacteriales"(100);"Leptotrichiaceae"(100);Streptobacillus(100);	Root(100);Bacteria(100);"Bacteroidetes"(100);"Bacteroidia"(100);"Bacteroidales"(100);"Prevotellaceae"(100);Prevotella(100);	"Leptotrichiaceae"(100);Streptobacillus(100);	"Prevotellaceae"(100);Prevotella(100);
0.06	76	56	Root(100);Bacteria(100);"Firmicutes"(100);"Bacilli"(100);"Lactobacillales"(100);"Aerococcaceae"(100);unclassified(99);	Root(100);Bacteria(100);"Fusobacteria"(100);"Fusobacteria"(100);"Fusobacteriales"(100);"Leptotrichiaceae"(100);Leptotrichia(100);	"Lactobacillales"(100);"Aerococcaceae"(100);	"Leptotrichiaceae"(100);Leptotrichia(100);
-0.06	99	11	Root(100);Bacteria(100);"Proteobacteria"(100);Betaproteobacteria(100);Neisseriales(100);Neisseriaceae(100);unclassified(79);	Root(100);Bacteria(100);"Firmicutes"(100);"Bacilli"(100);Bacillales(100);"Staphylococcaceae"(100);Gemella(100);	Neisseriales(100);Neisseriaceae(100);	"Staphylococcaceae"(100);Gemella(100);
0.06	23	50	Root(100);Bacteria(100);"Actinobacteria"(100);Actinobacteria(100);Actinomycetales(100);Actinomycetaceae(100);Actinomyces(100);	Root(100);Bacteria(100);"Firmicutes"(100);"Clostridia"(100);Clostridiales(100);"Lachnospiraceae"(100);unclassified(100);	Actinomycetaceae(100);Actinomyces(100);	Clostridiales(100);"Lachnospiraceae"(100);
0.06	179	92	Root(100);Bacteria(100);"Fusobacteria"(100);"Fusobacteria"(100);"Fusobacteriales"(100);"Leptotrichiaceae"(100);Streptobacillus(100);	Root(100);Bacteria(100);"Bacteroidetes"(100);"Bacteroidia"(100);"Bacteroidales"(100);"Prevotellaceae"(100);Prevotella(100);	"Leptotrichiaceae"(100);Streptobacillus(100);	"Prevotellaceae"(100);Prevotella(100);
-0.06	23	99	Root(100);Bacteria(100);"Actinobacteria"(100);Actinobacteria(100);Actinomycetales(100);Actinomycetaceae(100);Actinomyces(100);	Root(100);Bacteria(100);"Proteobacteria"(100);Betaproteobacteria(100);Neisseriales(100);Neisseriaceae(100);unclassified(79);	Actinomycetaceae(100);Actinomyces(100);	Neisseriales(100);Neisseriaceae(100);
0.06	28	6	Root(100);Bacteria(100);"Proteobacteria"(100);Epsilonproteobacteria(100);Campylobacterales(100);Campylobacteraceae(100);Campylobacter(100);	Root(100);Bacteria(100);"Firmicutes"(100);"Bacilli"(100);"Lactobacillales"(100);Streptococcaceae(100);Streptococcus(100);	Campylobacteraceae(100);Campylobacter(100);	Streptococcaceae(100);Streptococcus(100);
0.06	67	92	Root(100);Bacteria(100);"Bacteroidetes"(100);"Bacteroidia"(100);"Bacteroidales"(100);"Prevotellaceae"(100);Prevotella(100);	Root(100);Bacteria(100);"Bacteroidetes"(100);"Bacteroidia"(100);"Bacteroidales"(100);"Prevotellaceae"(100);Prevotella(100);	"Prevotellaceae"(100);Prevotella(100);	"Prevotellaceae"(100);Prevotella(100);
-0.06	9	10	Root(100);Bacteria(100);"Fusobacteria"(100);"Fusobacteria"(100);"Fusobacteriales"(100);"Fusobacteriaceae"(100);Fusobacterium(100);	Root(100);Bacteria(100);"Bacteroidetes"(100);"Bacteroidia"(100);"Bacteroidales"(100);"Prevotellaceae"(100);Prevotella(100);	"Fusobacteriaceae"(100);Fusobacterium(100);	"Prevotellaceae"(100);Prevotella(100);
-0.06	16	19	Root(100);Bacteria(100);"Proteobacteria"(100);Gammaproteobacteria(100);Pasteurellales(100);Pasteurellaceae(100);unclassified(100);	Root(100);Bacteria(100);"Proteobacteria"(100);Gammaproteobacteria(100);Pasteurellales(100);Pasteurellaceae(100);unclassified(100);	Pasteurellales(100);Pasteurellaceae(100);	Pasteurellales(100);Pasteurellaceae(100);
0.06	6	16	Root(100);Bacteria(100);"Firmicutes"(100);"Bacilli"(100);"Lactobacillales"(100);Streptococcaceae(100);Streptococcus(100);	Root(100);Bacteria(100);"Proteobacteria"(100);Gammaproteobacteria(100);Pasteurellales(100);Pasteurellaceae(100);unclassified(100);	Streptococcaceae(100);Streptococcus(100);	Pasteurellales(100);Pasteurellaceae(100);
0.06	26	50	Root(100);Bacteria(100);"Bacteroidetes"(100);"Bacteroidia"(100);"Bacteroidales"(100);"Prevotellaceae"(100);Prevotella(100);	Root(100);Bacteria(100);"Firmicutes"(100);"Clostridia"(100);Clostridiales(100);"Lachnospiraceae"(100);unclassified(100);	"Prevotellaceae"(100);Prevotella(100);	Clostridiales(100);"Lachnospiraceae"(100);
0.06	20	22	Root(100);Bacteria(100);"Fusobacteria"(100);"Fusobacteria"(100);"Fusobacteriales"(100);"Leptotrichiaceae"(100);Leptotrichia(100);	Root(100);Bacteria(100);"Proteobacteria"(100);Betaproteobacteria(100);Burkholderiales(100);unclassified(97);unclassified(97);	"Leptotrichiaceae"(100);Leptotrichia(100);	Betaproteobacteria(100);Burkholderiales(100);
-0.06	4	92	Root(100);Bacteria(100);"Firmicutes"(100);"Clostridia"(100);Clostridiales(100);Veillonellaceae(100);Veillonella(95);	Root(100);Bacteria(100);"Bacteroidetes"(100);"Bacteroidia"(100);"Bacteroidales"(100);"Prevotellaceae"(100);Prevotella(100);	Veillonellaceae(100);Veillonella(95);	"Prevotellaceae"(100);Prevotella(100);
0.06	26	92	Root(100);Bacteria(100);"Bacteroidetes"(100);"Bacteroidia"(100);"Bacteroidales"(100);"Prevotellaceae"(100);Prevotella(100);	Root(100);Bacteria(100);"Bacteroidetes"(100);"Bacteroidia"(100);"Bacteroidales"(100);"Prevotellaceae"(100);Prevotella(100);	"Prevotellaceae"(100);Prevotella(100);	"Prevotellaceae"(100);Prevotella(100);
-0.06	65	50	Root(100);Bacteria(100);"Proteobacteria"(100);Epsilonproteobacteria(100);Campylobacterales(100);Campylobacteraceae(100);Campylobacter(100);	Root(100);Bacteria(100);"Firmicutes"(100);"Clostridia"(100);Clostridiales(100);"Lachnospiraceae"(100);unclassified(100);	Campylobacteraceae(100);Campylobacter(100);	Clostridiales(100);"Lachnospiraceae"(100);
-0.06	87	22	Root(100);Bacteria(100);"Bacteroidetes"(100);Flavobacteria(100);"Flavobacteriales"(100);Flavobacteriaceae(100);Capnocytophaga(100);	Root(100);Bacteria(100);"Proteobacteria"(100);Betaproteobacteria(100);Burkholderiales(100);unclassified(97);unclassified(97);	Flavobacteriaceae(100);Capnocytophaga(100);	Betaproteobacteria(100);Burkholderiales(100);
-0.06	26	11	Root(100);Bacteria(100);"Bacteroidetes"(100);"Bacteroidia"(100);"Bacteroidales"(100);"Prevotellaceae"(100);Prevotella(100);	Root(100);Bacteria(100);"Firmicutes"(100);"Bacilli"(100);Bacillales(100);"Staphylococcaceae"(100);Gemella(100);	"Prevotellaceae"(100);Prevotella(100);	"Staphylococcaceae"(100);Gemella(100);
-0.06	8	14	Root(100);Bacteria(100);"Proteobacteria"(100);Betaproteobacteria(100);Neisseriales(100);Neisseriaceae(100);Neisseria(95);	Root(100);Bacteria(100);"Actinobacteria"(100);Actinobacteria(100);Actinomycetales(100);Actinomycetaceae(100);Actinomyces(100);	Neisseriaceae(100);Neisseria(95);	Actinomycetaceae(100);Actinomyces(100);
0.06	132	7	Root(100);Bacteria(100);"Bacteroidetes"(100);Flavobacteria(100);"Flavobacteriales"(100);Flavobacteriaceae(100);unclassified(100);	Root(100);Bacteria(100);"Bacteroidetes"(100);"Bacteroidia"(100);"Bacteroidales"(100);"Porphyromonadaceae"(100);Porphyromonas(100);	"Flavobacteriales"(100);Flavobacteriaceae(100);	"Porphyromonadaceae"(100);Porphyromonas(100);
0.06	25	92	Root(100);Bacteria(100);"Bacteroidetes"(97);"Bacteroidia"(59);"Bacteroidales"(59);unclassified(59);unclassified(59);	Root(100);Bacteria(100);"Bacteroidetes"(100);"Bacteroidia"(100);"Bacteroidales"(100);"Prevotellaceae"(100);Prevotella(100);	"Bacteroidia"(59);"Bacteroidales"(59);	"Prevotellaceae"(100);Prevotella(100);
-0.06	4	76	Root(100);Bacteria(100);"Firmicutes"(100);"Clostridia"(100);Clostridiales(100);Veillonellaceae(100);Veillonella(95);	Root(100);Bacteria(100);"Firmicutes"(100);"Bacilli"(100);"Lactobacillales"(100);"Aerococcaceae"(100);unclassified(99);	Veillonellaceae(100);Veillonella(95);	"Lactobacillales"(100);"Aerococcaceae"(100);
-0.06	24	2	Root(100);Bacteria(100);"Bacteroidetes"(100);Flavobacteria(100);"Flavobacteriales"(100);Flavobacteriaceae(100);Capnocytophaga(100);	Root(100);Bacteria(100);"Firmicutes"(100);"Bacilli"(100);"Lactobacillales"(100);Streptococcaceae(100);Streptococcus(100);	Flavobacteriaceae(100);Capnocytophaga(100);	Streptococcaceae(100);Streptococcus(100);
-0.06	22	13	Root(100);Bacteria(100);"Proteobacteria"(100);Betaproteobacteria(100);Burkholderiales(100);unclassified(97);unclassified(97);	Root(100);Bacteria(100);"Firmicutes"(100);"Bacilli"(100);"Lactobacillales"(100);unclassified(98);unclassified(98);	Betaproteobacteria(100);Burkholderiales(100);	"Bacilli"(100);"Lactobacillales"(100);
0.06	9	50	Root(100);Bacteria(100);"Fusobacteria"(100);"Fusobacteria"(100);"Fusobacteriales"(100);"Fusobacteriaceae"(100);Fusobacterium(100);	Root(100);Bacteria(100);"Firmicutes"(100);"Clostridia"(100);Clostridiales(100);"Lachnospiraceae"(100);unclassified(100);	"Fusobacteriaceae"(100);Fusobacterium(100);	Clostridiales(100);"Lachnospiraceae"(100);
-0.06	26	16	Root(100);Bacteria(100);"Bacteroidetes"(100);"Bacteroidia"(100);"Bacteroidales"(100);"Prevotellaceae"(100);Prevotella(100);	Root(100);Bacteria(100);"Proteobacteria"(100);Gammaproteobacteria(100);Pasteurellales(100);Pasteurellaceae(100);unclassified(100);	"Prevotellaceae"(100);Prevotella(100);	Pasteurellales(100);Pasteurellaceae(100);
0.06	132	92	Root(100);Bacteria(100);"Bacteroidetes"(100);Flavobacteria(100);"Flavobacteriales"(100);Flavobacteriaceae(100);unclassified(100);	Root(100);Bacteria(100);"Bacteroidetes"(100);"Bacteroidia"(100);"Bacteroidales"(100);"Prevotellaceae"(100);Prevotella(100);	"Flavobacteriales"(100);Flavobacteriaceae(100);	"Prevotellaceae"(100);Prevotella(100);
-0.06	11	50	Root(100);Bacteria(100);"Firmicutes"(100);"Bacilli"(100);Bacillales(100);"Staphylococcaceae"(100);Gemella(100);	Root(100);Bacteria(100);"Firmicutes"(100);"Clostridia"(100);Clostridiales(100);"Lachnospiraceae"(100);unclassified(100);	"Staphylococcaceae"(100);Gemella(100);	Clostridiales(100);"Lachnospiraceae"(100);
-0.06	24	14	Root(100);Bacteria(100);"Bacteroidetes"(100);Flavobacteria(100);"Flavobacteriales"(100);Flavobacteriaceae(100);Capnocytophaga(100);	Root(100);Bacteria(100);"Actinobacteria"(100);Actinobacteria(100);Actinomycetales(100);Actinomycetaceae(100);Actinomyces(100);	Flavobacteriaceae(100);Capnocytophaga(100);	Actinomycetaceae(100);Actinomyces(100);
0.06	132	26	Root(100);Bacteria(100);"Bacteroidetes"(100);Flavobacteria(100);"Flavobacteriales"(100);Flavobacteriaceae(100);unclassified(100);	Root(100);Bacteria(100);"Bacteroidetes"(100);"Bacteroidia"(100);"Bacteroidales"(100);"Prevotellaceae"(100);Prevotella(100);	"Flavobacteriales"(100);Flavobacteriaceae(100);	"Prevotellaceae"(100);Prevotella(100);
0.06	92	78	Root(100);Bacteria(100);"Bacteroidetes"(100);"Bacteroidia"(100);"Bacteroidales"(100);"Prevotellaceae"(100);Prevotella(100);	Root(100);Bacteria(100);"Fusobacteria"(100);"Fusobacteria"(100);"Fusobacteriales"(100);"Leptotrichiaceae"(100);Leptotrichia(100);	"Prevotellaceae"(100);Prevotella(100);	"Leptotrichiaceae"(100);Leptotrichia(100);
-0.06	179	15	Root(100);Bacteria(100);"Fusobacteria"(100);"Fusobacteria"(100);"Fusobacteriales"(100);"Leptotrichiaceae"(100);Streptobacillus(100);	Root(100);Bacteria(100);"Actinobacteria"(100);Actinobacteria(100);Actinomycetales(100);Corynebacteriaceae(93);Corynebacterium(93);	"Leptotrichiaceae"(100);Streptobacillus(100);	Corynebacteriaceae(93);Corynebacterium(93);
-0.06	24	349	Root(100);Bacteria(100);"Bacteroidetes"(100);Flavobacteria(100);"Flavobacteriales"(100);Flavobacteriaceae(100);Capnocytophaga(100);	Root(100);Bacteria(100);"Bacteroidetes"(97);unclassified(95);unclassified(95);unclassified(95);unclassified(95);	Flavobacteriaceae(100);Capnocytophaga(100);	Bacteria(100);"Bacteroidetes"(97);
-0.06	349	56	Root(100);Bacteria(100);"Bacteroidetes"(97);unclassified(95);unclassified(95);unclassified(95);unclassified(95);	Root(100);Bacteria(100);"Fusobacteria"(100);"Fusobacteria"(100);"Fusobacteriales"(100);"Leptotrichiaceae"(100);Leptotrichia(100);	Bacteria(100);"Bacteroidetes"(97);	"Leptotrichiaceae"(100);Leptotrichia(100);
0.06	22	10	Root(100);Bacteria(100);"Proteobacteria"(100);Betaproteobacteria(100);Burkholderiales(100);unclassified(97);unclassified(97);	Root(100);Bacteria(100);"Bacteroidetes"(100);"Bacteroidia"(100);"Bacteroidales"(100);"Prevotellaceae"(100);Prevotella(100);	Betaproteobacteria(100);Burkholderiales(100);	"Prevotellaceae"(100);Prevotella(100);
-0.06	92	13	Root(100);Bacteria(100);"Bacteroidetes"(100);"Bacteroidia"(100);"Bacteroidales"(100);"Prevotellaceae"(100);Prevotella(100);	Root(100);Bacteria(100);"Firmicutes"(100);"Bacilli"(100);"Lactobacillales"(100);unclassified(98);unclassified(98);	"Prevotellaceae"(100);Prevotella(100);	"Bacilli"(100);"Lactobacillales"(100);
0.06	26	78	Root(100);Bacteria(100);"Bacteroidetes"(100);"Bacteroidia"(100);"Bacteroidales"(100);"Prevotellaceae"(100);Prevotella(100);	Root(100);Bacteria(100);"Fusobacteria"(100);"Fusobacteria"(100);"Fusobacteriales"(100);"Leptotrichiaceae"(100);Leptotrichia(100);	"Prevotellaceae"(100);Prevotella(100);	"Leptotrichiaceae"(100);Leptotrichia(100);
0.06	24	76	Root(100);Bacteria(100);"Bacteroidetes"(100);Flavobacteria(100);"Flavobacteriales"(100);Flavobacteriaceae(100);Capnocytophaga(100);	Root(100);Bacteria(100);"Firmicutes"(100);"Bacilli"(100);"Lactobacillales"(100);"Aerococcaceae"(100);unclassified(99);	Flavobacteriaceae(100);Capnocytophaga(100);	"Lactobacillales"(100);"Aerococcaceae"(100);
-0.05	24	25	Root(100);Bacteria(100);"Bacteroidetes"(100);Flavobacteria(100);"Flavobacteriales"(100);Flavobacteriaceae(100);Capnocytophaga(100);	Root(100);Bacteria(100);"Bacteroidetes"(97);"Bacteroidia"(59);"Bacteroidales"(59);unclassified(59);unclassified(59);	Flavobacteriaceae(100);Capnocytophaga(100);	"Bacteroidia"(59);"Bacteroidales"(59);
-0.05	10	19	Root(100);Bacteria(100);"Bacteroidetes"(100);"Bacteroidia"(100);"Bacteroidales"(100);"Prevotellaceae"(100);Prevotella(100);	Root(100);Bacteria(100);"Proteobacteria"(100);Gammaproteobacteria(100);Pasteurellales(100);Pasteurellaceae(100);unclassified(100);	"Prevotellaceae"(100);Prevotella(100);	Pasteurellales(100);Pasteurellaceae(100);
-0.05	99	92	Root(100);Bacteria(100);"Proteobacteria"(100);Betaproteobacteria(100);Neisseriales(100);Neisseriaceae(100);unclassified(79);	Root(100);Bacteria(100);"Bacteroidetes"(100);"Bacteroidia"(100);"Bacteroidales"(100);"Prevotellaceae"(100);Prevotella(100);	Neisseriales(100);Neisseriaceae(100);	"Prevotellaceae"(100);Prevotella(100);
0.05	26	349	Root(100);Bacteria(100);"Bacteroidetes"(100);"Bacteroidia"(100);"Bacteroidales"(100);"Prevotellaceae"(100);Prevotella(100);	Root(100);Bacteria(100);"Bacteroidetes"(97);unclassified(95);unclassified(95);unclassified(95);unclassified(95);	"Prevotellaceae"(100);Prevotella(100);	Bacteria(100);"Bacteroidetes"(97);
0.05	7	76	Root(100);Bacteria(100);"Bacteroidetes"(100);"Bacteroidia"(100);"Bacteroidales"(100);"Porphyromonadaceae"(100);Porphyromonas(100);	Root(100);Bacteria(100);"Firmicutes"(100);"Bacilli"(100);"Lactobacillales"(100);"Aerococcaceae"(100);unclassified(99);	"Porphyromonadaceae"(100);Porphyromonas(100);	"Lactobacillales"(100);"Aerococcaceae"(100);
0.05	132	10	Root(100);Bacteria(100);"Bacteroidetes"(100);Flavobacteria(100);"Flavobacteriales"(100);Flavobacteriaceae(100);unclassified(100);	Root(100);Bacteria(100);"Bacteroidetes"(100);"Bacteroidia"(100);"Bacteroidales"(100);"Prevotellaceae"(100);Prevotella(100);	"Flavobacteriales"(100);Flavobacteriaceae(100);	"Prevotellaceae"(100);Prevotella(100);
-0.05	28	18	Root(100);Bacteria(100);"Proteobacteria"(100);Epsilonproteobacteria(100);Campylobacterales(100);Campylobacteraceae(100);Campylobacter(100);	Root(100);Bacteria(100);"Actinobacteria"(100);Actinobacteria(100);Actinomycetales(100);Micrococcaceae(100);unclassified(97);	Campylobacteraceae(100);Campylobacter(100);	Actinomycetales(100);Micrococcaceae(100);
-0.05	264	15	Root(100);Bacteria(100);"Bacteroidetes"(100);"Bacteroidia"(100);"Bacteroidales"(100);"Prevotellaceae"(100);Prevotella(99);	Root(100);Bacteria(100);"Actinobacteria"(100);Actinobacteria(100);Actinomycetales(100);Corynebacteriaceae(93);Corynebacterium(93);	"Prevotellaceae"(100);Prevotella(99);	Corynebacteriaceae(93);Corynebacterium(93);
0.05	92	19	Root(100);Bacteria(100);"Bacteroidetes"(100);"Bacteroidia"(100);"Bacteroidales"(100);"Prevotellaceae"(100);Prevotella(100);	Root(100);Bacteria(100);"Proteobacteria"(100);Gammaproteobacteria(100);Pasteurellales(100);Pasteurellaceae(100);unclassified(100);	"Prevotellaceae"(100);Prevotella(100);	Pasteurellales(100);Pasteurellaceae(100);
0.05	11	18	Root(100);Bacteria(100);"Firmicutes"(100);"Bacilli"(100);Bacillales(100);"Staphylococcaceae"(100);Gemella(100);	Root(100);Bacteria(100);"Actinobacteria"(100);Actinobacteria(100);Actinomycetales(100);Micrococcaceae(100);unclassified(97);	"Staphylococcaceae"(100);Gemella(100);	Actinomycetales(100);Micrococcaceae(100);
0.05	23	56	Root(100);Bacteria(100);"Actinobacteria"(100);Actinobacteria(100);Actinomycetales(100);Actinomycetaceae(100);Actinomyces(100);	Root(100);Bacteria(100);"Fusobacteria"(100);"Fusobacteria"(100);"Fusobacteriales"(100);"Leptotrichiaceae"(100);Leptotrichia(100);	Actinomycetaceae(100);Actinomyces(100);	"Leptotrichiaceae"(100);Leptotrichia(100);
-0.05	99	18	Root(100);Bacteria(100);"Proteobacteria"(100);Betaproteobacteria(100);Neisseriales(100);Neisseriaceae(100);unclassified(79);	Root(100);Bacteria(100);"Actinobacteria"(100);Actinobacteria(100);Actinomycetales(100);Micrococcaceae(100);unclassified(97);	Neisseriales(100);Neisseriaceae(100);	Actinomycetales(100);Micrococcaceae(100);
-0.05	20	264	Root(100);Bacteria(100);"Fusobacteria"(100);"Fusobacteria"(100);"Fusobacteriales"(100);"Leptotrichiaceae"(100);Leptotrichia(100);	Root(100);Bacteria(100);"Bacteroidetes"(100);"Bacteroidia"(100);"Bacteroidales"(100);"Prevotellaceae"(100);Prevotella(99);	"Leptotrichiaceae"(100);Leptotrichia(100);	"Prevotellaceae"(100);Prevotella(99);
-0.05	20	9	Root(100);Bacteria(100);"Fusobacteria"(100);"Fusobacteria"(100);"Fusobacteriales"(100);"Leptotrichiaceae"(100);Leptotrichia(100);	Root(100);Bacteria(100);"Fusobacteria"(100);"Fusobacteria"(100);"Fusobacteriales"(100);"Fusobacteriaceae"(100);Fusobacterium(100);	"Leptotrichiaceae"(100);Leptotrichia(100);	"Fusobacteriaceae"(100);Fusobacterium(100);
-0.05	20	16	Root(100);Bacteria(100);"Fusobacteria"(100);"Fusobacteria"(100);"Fusobacteriales"(100);"Leptotrichiaceae"(100);Leptotrichia(100);	Root(100);Bacteria(100);"Proteobacteria"(100);Gammaproteobacteria(100);Pasteurellales(100);Pasteurellaceae(100);unclassified(100);	"Leptotrichiaceae"(100);Leptotrichia(100);	Pasteurellales(100);Pasteurellaceae(100);
-0.05	23	92	Root(100);Bacteria(100);"Actinobacteria"(100);Actinobacteria(100);Actinomycetales(100);Actinomycetaceae(100);Actinomyces(100);	Root(100);Bacteria(100);"Bacteroidetes"(100);"Bacteroidia"(100);"Bacteroidales"(100);"Prevotellaceae"(100);Prevotella(100);	Actinomycetaceae(100);Actinomyces(100);	"Prevotellaceae"(100);Prevotella(100);
-0.05	349	50	Root(100);Bacteria(100);"Bacteroidetes"(97);unclassified(95);unclassified(95);unclassified(95);unclassified(95);	Root(100);Bacteria(100);"Firmicutes"(100);"Clostridia"(100);Clostridiales(100);"Lachnospiraceae"(100);unclassified(100);	Bacteria(100);"Bacteroidetes"(97);	Clostridiales(100);"Lachnospiraceae"(100);
-0.05	264	50	Root(100);Bacteria(100);"Bacteroidetes"(100);"Bacteroidia"(100);"Bacteroidales"(100);"Prevotellaceae"(100);Prevotella(99);	Root(100);Bacteria(100);"Firmicutes"(100);"Clostridia"(100);Clostridiales(100);"Lachnospiraceae"(100);unclassified(100);	"Prevotellaceae"(100);Prevotella(99);	Clostridiales(100);"Lachnospiraceae"(100);
-0.05	6	11	Root(100);Bacteria(100);"Firmicutes"(100);"Bacilli"(100);"Lactobacillales"(100);Streptococcaceae(100);Streptococcus(100);	Root(100);Bacteria(100);"Firmicutes"(100);"Bacilli"(100);Bacillales(100);"Staphylococcaceae"(100);Gemella(100);	Streptococcaceae(100);Streptococcus(100);	"Staphylococcaceae"(100);Gemella(100);
0.05	349	16	Root(100);Bacteria(100);"Bacteroidetes"(97);unclassified(95);unclassified(95);unclassified(95);unclassified(95);	Root(100);Bacteria(100);"Proteobacteria"(100);Gammaproteobacteria(100);Pasteurellales(100);Pasteurellaceae(100);unclassified(100);	Bacteria(100);"Bacteroidetes"(97);	Pasteurellales(100);Pasteurellaceae(100);
0.05	22	6	Root(100);Bacteria(100);"Proteobacteria"(100);Betaproteobacteria(100);Burkholderiales(100);unclassified(97);unclassified(97);	Root(100);Bacteria(100);"Firmicutes"(100);"Bacilli"(100);"Lactobacillales"(100);Streptococcaceae(100);Streptococcus(100);	Betaproteobacteria(100);Burkholderiales(100);	Streptococcaceae(100);Streptococcus(100);
-0.05	113	18	Root(100);Bacteria(100);"Bacteroidetes"(100);Flavobacteria(100);"Flavobacteriales"(100);Flavobacteriaceae(100);unclassified(100);	Root(100);Bacteria(100);"Actinobacteria"(100);Actinobacteria(100);Actinomycetales(100);Micrococcaceae(100);unclassified(97);	"Flavobacteriales"(100);Flavobacteriaceae(100);	Actinomycetales(100);Micrococcaceae(100);
-0.05	113	179	Root(100);Bacteria(100);"Bacteroidetes"(100);Flavobacteria(100);"Flavobacteriales"(100);Flavobacteriaceae(100);unclassified(100);	Root(100);Bacteria(100);"Fusobacteria"(100);"Fusobacteria"(100);"Fusobacteriales"(100);"Leptotrichiaceae"(100);Streptobacillus(100);	"Flavobacteriales"(100);Flavobacteriaceae(100);	"Leptotrichiaceae"(100);Streptobacillus(100);
-0.05	8	92	Root(100);Bacteria(100);"Proteobacteria"(100);Betaproteobacteria(100);Neisseriales(100);Neisseriaceae(100);Neisseria(95);	Root(100);Bacteria(100);"Bacteroidetes"(100);"Bacteroidia"(100);"Bacteroidales"(100);"Prevotellaceae"(100);Prevotella(100);	Neisseriaceae(100);Neisseria(95);	"Prevotellaceae"(100);Prevotella(100);
0.05	132	76	Root(100);Bacteria(100);"Bacteroidetes"(100);Flavobacteria(100);"Flavobacteriales"(100);Flavobacteriaceae(100);unclassified(100);	Root(100);Bacteria(100);"Firmicutes"(100);"Bacilli"(100);"Lactobacillales"(100);"Aerococcaceae"(100);unclassified(99);	"Flavobacteriales"(100);Flavobacteriaceae(100);	"Lactobacillales"(100);"Aerococcaceae"(100);
0.05	15	14	Root(100);Bacteria(100);"Actinobacteria"(100);Actinobacteria(100);Actinomycetales(100);Corynebacteriaceae(93);Corynebacterium(93);	Root(100);Bacteria(100);"Actinobacteria"(100);Actinobacteria(100);Actinomycetales(100);Actinomycetaceae(100);Actinomyces(100);	Corynebacteriaceae(93);Corynebacterium(93);	Actinomycetaceae(100);Actinomyces(100);
-0.05	26	99	Root(100);Bacteria(100);"Bacteroidetes"(100);"Bacteroidia"(100);"Bacteroidales"(100);"Prevotellaceae"(100);Prevotella(100);	Root(100);Bacteria(100);"Proteobacteria"(100);Betaproteobacteria(100);Neisseriales(100);Neisseriaceae(100);unclassified(79);	"Prevotellaceae"(100);Prevotella(100);	Neisseriales(100);Neisseriaceae(100);
-0.05	4	16	Root(100);Bacteria(100);"Firmicutes"(100);"Clostridia"(100);Clostridiales(100);Veillonellaceae(100);Veillonella(95);	Root(100);Bacteria(100);"Proteobacteria"(100);Gammaproteobacteria(100);Pasteurellales(100);Pasteurellaceae(100);unclassified(100);	Veillonellaceae(100);Veillonella(95);	Pasteurellales(100);Pasteurellaceae(100);
-0.05	179	87	Root(100);Bacteria(100);"Fusobacteria"(100);"Fusobacteria"(100);"Fusobacteriales"(100);"Leptotrichiaceae"(100);Streptobacillus(100);	Root(100);Bacteria(100);"Bacteroidetes"(100);Flavobacteria(100);"Flavobacteriales"(100);Flavobacteriaceae(100);Capnocytophaga(100);	"Leptotrichiaceae"(100);Streptobacillus(100);	Flavobacteriaceae(100);Capnocytophaga(100);
-0.05	78	10	Root(100);Bacteria(100);"Fusobacteria"(100);"Fusobacteria"(100);"Fusobacteriales"(100);"Leptotrichiaceae"(100);Leptotrichia(100);	Root(100);Bacteria(100);"Bacteroidetes"(100);"Bacteroidia"(100);"Bacteroidales"(100);"Prevotellaceae"(100);Prevotella(100);	"Leptotrichiaceae"(100);Leptotrichia(100);	"Prevotellaceae"(100);Prevotella(100);
0.05	113	67	Root(100);Bacteria(100);"Bacteroidetes"(100);Flavobacteria(100);"Flavobacteriales"(100);Flavobacteriaceae(100);unclassified(100);	Root(100);Bacteria(100);"Bacteroidetes"(100);"Bacteroidia"(100);"Bacteroidales"(100);"Prevotellaceae"(100);Prevotella(100);	"Flavobacteriales"(100);Flavobacteriaceae(100);	"Prevotellaceae"(100);Prevotella(100);
0.05	87	16	Root(100);Bacteria(100);"Bacteroidetes"(100);Flavobacteria(100);"Flavobacteriales"(100);Flavobacteriaceae(100);Capnocytophaga(100);	Root(100);Bacteria(100);"Proteobacteria"(100);Gammaproteobacteria(100);Pasteurellales(100);Pasteurellaceae(100);unclassified(100);	Flavobacteriaceae(100);Capnocytophaga(100);	Pasteurellales(100);Pasteurellaceae(100);
-0.05	99	19	Root(100);Bacteria(100);"Proteobacteria"(100);Betaproteobacteria(100);Neisseriales(100);Neisseriaceae(100);unclassified(79);	Root(100);Bacteria(100);"Proteobacteria"(100);Gammaproteobacteria(100);Pasteurellales(100);Pasteurellaceae(100);unclassified(100);	Neisseriales(100);Neisseriaceae(100);	Pasteurellales(100);Pasteurellaceae(100);
-0.05	6	56	Root(100);Bacteria(100);"Firmicutes"(100);"Bacilli"(100);"Lactobacillales"(100);Streptococcaceae(100);Streptococcus(100);	Root(100);Bacteria(100);"Fusobacteria"(100);"Fusobacteria"(100);"Fusobacteriales"(100);"Leptotrichiaceae"(100);Leptotrichia(100);	Streptococcaceae(100);Streptococcus(100);	"Leptotrichiaceae"(100);Leptotrichia(100);
0.05	6	78	Root(100);Bacteria(100);"Firmicutes"(100);"Bacilli"(100);"Lactobacillales"(100);Streptococcaceae(100);Streptococcus(100);	Root(100);Bacteria(100);"Fusobacteria"(100);"Fusobacteria"(100);"Fusobacteriales"(100);"Leptotrichiaceae"(100);Leptotrichia(100);	Streptococcaceae(100);Streptococcus(100);	"Leptotrichiaceae"(100);Leptotrichia(100);
0.05	7	264	Root(100);Bacteria(100);"Bacteroidetes"(100);"Bacteroidia"(100);"Bacteroidales"(100);"Porphyromonadaceae"(100);Porphyromonas(100);	Root(100);Bacteria(100);"Bacteroidetes"(100);"Bacteroidia"(100);"Bacteroidales"(100);"Prevotellaceae"(100);Prevotella(99);	"Porphyromonadaceae"(100);Porphyromonas(100);	"Prevotellaceae"(100);Prevotella(99);
-0.05	25	14	Root(100);Bacteria(100);"Bacteroidetes"(97);"Bacteroidia"(59);"Bacteroidales"(59);unclassified(59);unclassified(59);	Root(100);Bacteria(100);"Actinobacteria"(100);Actinobacteria(100);Actinomycetales(100);Actinomycetaceae(100);Actinomyces(100);	"Bacteroidia"(59);"Bacteroidales"(59);	Actinomycetaceae(100);Actinomyces(100);
-0.05	23	9	Root(100);Bacteria(100);"Actinobacteria"(100);Actinobacteria(100);Actinomycetales(100);Actinomycetaceae(100);Actinomyces(100);	Root(100);Bacteria(100);"Fusobacteria"(100);"Fusobacteria"(100);"Fusobacteriales"(100);"Fusobacteriaceae"(100);Fusobacterium(100);	Actinomycetaceae(100);Actinomyces(100);	"Fusobacteriaceae"(100);Fusobacterium(100);
0.05	20	2	Root(100);Bacteria(100);"Fusobacteria"(100);"Fusobacteria"(100);"Fusobacteriales"(100);"Leptotrichiaceae"(100);Leptotrichia(100);	Root(100);Bacteria(100);"Firmicutes"(100);"Bacilli"(100);"Lactobacillales"(100);Streptococcaceae(100);Streptococcus(100);	"Leptotrichiaceae"(100);Leptotrichia(100);	Streptococcaceae(100);Streptococcus(100);
0.05	76	13	Root(100);Bacteria(100);"Firmicutes"(100);"Bacilli"(100);"Lactobacillales"(100);"Aerococcaceae"(100);unclassified(99);	Root(100);Bacteria(100);"Firmicutes"(100);"Bacilli"(100);"Lactobacillales"(100);unclassified(98);unclassified(98);	"Lactobacillales"(100);"Aerococcaceae"(100);	"Bacilli"(100);"Lactobacillales"(100);
0.05	21	56	Root(100);Bacteria(100);"Proteobacteria"(100);Betaproteobacteria(100);Neisseriales(100);Neisseriaceae(100);Neisseria(69);	Root(100);Bacteria(100);"Fusobacteria"(100);"Fusobacteria"(100);"Fusobacteriales"(100);"Leptotrichiaceae"(100);Leptotrichia(100);	Neisseriaceae(100);Neisseria(69);	"Leptotrichiaceae"(100);Leptotrichia(100);
-0.05	8	349	Root(100);Bacteria(100);"Proteobacteria"(100);Betaproteobacteria(100);Neisseriales(100);Neisseriaceae(100);Neisseria(95);	Root(100);Bacteria(100);"Bacteroidetes"(97);unclassified(95);unclassified(95);unclassified(95);unclassified(95);	Neisseriaceae(100);Neisseria(95);	Bacteria(100);"Bacteroidetes"(97);
0.05	99	13	Root(100);Bacteria(100);"Proteobacteria"(100);Betaproteobacteria(100);Neisseriales(100);Neisseriaceae(100);unclassified(79);	Root(100);Bacteria(100);"Firmicutes"(100);"Bacilli"(100);"Lactobacillales"(100);unclassified(98);unclassified(98);	Neisseriales(100);Neisseriaceae(100);	"Bacilli"(100);"Lactobacillales"(100);
-0.05	11	16	Root(100);Bacteria(100);"Firmicutes"(100);"Bacilli"(100);Bacillales(100);"Staphylococcaceae"(100);Gemella(100);	Root(100);Bacteria(100);"Proteobacteria"(100);Gammaproteobacteria(100);Pasteurellales(100);Pasteurellaceae(100);unclassified(100);	"Staphylococcaceae"(100);Gemella(100);	Pasteurellales(100);Pasteurellaceae(100);
-0.05	13	16	Root(100);Bacteria(100);"Firmicutes"(100);"Bacilli"(100);"Lactobacillales"(100);unclassified(98);unclassified(98);	Root(100);Bacteria(100);"Proteobacteria"(100);Gammaproteobacteria(100);Pasteurellales(100);Pasteurellaceae(100);unclassified(100);	"Bacilli"(100);"Lactobacillales"(100);	Pasteurellales(100);Pasteurellaceae(100);
-0.04	23	78	Root(100);Bacteria(100);"Actinobacteria"(100);Actinobacteria(100);Actinomycetales(100);Actinomycetaceae(100);Actinomyces(100);	Root(100);Bacteria(100);"Fusobacteria"(100);"Fusobacteria"(100);"Fusobacteriales"(100);"Leptotrichiaceae"(100);Leptotrichia(100);	Actinomycetaceae(100);Actinomyces(100);	"Leptotrichiaceae"(100);Leptotrichia(100);
-0.04	67	50	Root(100);Bacteria(100);"Bacteroidetes"(100);"Bacteroidia"(100);"Bacteroidales"(100);"Prevotellaceae"(100);Prevotella(100);	Root(100);Bacteria(100);"Firmicutes"(100);"Clostridia"(100);Clostridiales(100);"Lachnospiraceae"(100);unclassified(100);	"Prevotellaceae"(100);Prevotella(100);	Clostridiales(100);"Lachnospiraceae"(100);
0.04	132	264	Root(100);Bacteria(100);"Bacteroidetes"(100);Flavobacteria(100);"Flavobacteriales"(100);Flavobacteriaceae(100);unclassified(100);	Root(100);Bacteria(100);"Bacteroidetes"(100);"Bacteroidia"(100);"Bacteroidales"(100);"Prevotellaceae"(100);Prevotella(99);	"Flavobacteriales"(100);Flavobacteriaceae(100);	"Prevotellaceae"(100);Prevotella(99);
0.04	67	29	Root(100);Bacteria(100);"Bacteroidetes"(100);"Bacteroidia"(100);"Bacteroidales"(100);"Prevotellaceae"(100);Prevotella(100);	Root(100);Bacteria(100);"Firmicutes"(100);"Clostridia"(100);Clostridiales(100);Veillonellaceae(100);Selenomonas(95);	"Prevotellaceae"(100);Prevotella(100);	Veillonellaceae(100);Selenomonas(95);
0.04	25	19	Root(100);Bacteria(100);"Bacteroidetes"(97);"Bacteroidia"(59);"Bacteroidales"(59);unclassified(59);unclassified(59);	Root(100);Bacteria(100);"Proteobacteria"(100);Gammaproteobacteria(100);Pasteurellales(100);Pasteurellaceae(100);unclassified(100);	"Bacteroidia"(59);"Bacteroidales"(59);	Pasteurellales(100);Pasteurellaceae(100);
-0.04	23	11	Root(100);Bacteria(100);"Actinobacteria"(100);Actinobacteria(100);Actinomycetales(100);Actinomycetaceae(100);Actinomyces(100);	Root(100);Bacteria(100);"Firmicutes"(100);"Bacilli"(100);Bacillales(100);"Staphylococcaceae"(100);Gemella(100);	Actinomycetaceae(100);Actinomyces(100);	"Staphylococcaceae"(100);Gemella(100);
-0.04	67	24	Root(100);Bacteria(100);"Bacteroidetes"(100);"Bacteroidia"(100);"Bacteroidales"(100);"Prevotellaceae"(100);Prevotella(100);	Root(100);Bacteria(100);"Bacteroidetes"(100);Flavobacteria(100);"Flavobacteriales"(100);Flavobacteriaceae(100);Capnocytophaga(100);	"Prevotellaceae"(100);Prevotella(100);	Flavobacteriaceae(100);Capnocytophaga(100);
-0.04	25	16	Root(100);Bacteria(100);"Bacteroidetes"(97);"Bacteroidia"(59);"Bacteroidales"(59);unclassified(59);unclassified(59);	Root(100);Bacteria(100);"Proteobacteria"(100);Gammaproteobacteria(100);Pasteurellales(100);Pasteurellaceae(100);unclassified(100);	"Bacteroidia"(59);"Bacteroidales"(59);	Pasteurellales(100);Pasteurellaceae(100);
0.04	28	15	Root(100);Bacteria(100);"Proteobacteria"(100);Epsilonproteobacteria(100);Campylobacterales(100);Campylobacteraceae(100);Campylobacter(100);	Root(100);Bacteria(100);"Actinobacteria"(100);Actinobacteria(100);Actinomycetales(100);Corynebacteriaceae(93);Corynebacterium(93);	Campylobacteraceae(100);Campylobacter(100);	Corynebacteriaceae(93);Corynebacterium(93);
-0.04	2	8	Root(100);Bacteria(100);"Firmicutes"(100);"Bacilli"(100);"Lactobacillales"(100);Streptococcaceae(100);Streptococcus(100);	Root(100);Bacteria(100);"Proteobacteria"(100);Betaproteobacteria(100);Neisseriales(100);Neisseriaceae(100);Neisseria(95);	Streptococcaceae(100);Streptococcus(100);	Neisseriaceae(100);Neisseria(95);
-0.04	9	76	Root(100);Bacteria(100);"Fusobacteria"(100);"Fusobacteria"(100);"Fusobacteriales"(100);"Fusobacteriaceae"(100);Fusobacterium(100);	Root(100);Bacteria(100);"Firmicutes"(100);"Bacilli"(100);"Lactobacillales"(100);"Aerococcaceae"(100);unclassified(99);	"Fusobacteriaceae"(100);Fusobacterium(100);	"Lactobacillales"(100);"Aerococcaceae"(100);
0.04	65	179	Root(100);Bacteria(100);"Proteobacteria"(100);Epsilonproteobacteria(100);Campylobacterales(100);Campylobacteraceae(100);Campylobacter(100);	Root(100);Bacteria(100);"Fusobacteria"(100);"Fusobacteria"(100);"Fusobacteriales"(100);"Leptotrichiaceae"(100);Streptobacillus(100);	Campylobacteraceae(100);Campylobacter(100);	"Leptotrichiaceae"(100);Streptobacillus(100);
-0.04	26	23	Root(100);Bacteria(100);"Bacteroidetes"(100);"Bacteroidia"(100);"Bacteroidales"(100);"Prevotellaceae"(100);Prevotella(100);	Root(100);Bacteria(100);"Actinobacteria"(100);Actinobacteria(100);Actinomycetales(100);Actinomycetaceae(100);Actinomyces(100);	"Prevotellaceae"(100);Prevotella(100);	Actinomycetaceae(100);Actinomyces(100);
0.04	10	16	Root(100);Bacteria(100);"Bacteroidetes"(100);"Bacteroidia"(100);"Bacteroidales"(100);"Prevotellaceae"(100);Prevotella(100);	Root(100);Bacteria(100);"Proteobacteria"(100);Gammaproteobacteria(100);Pasteurellales(100);Pasteurellaceae(100);unclassified(100);	"Prevotellaceae"(100);Prevotella(100);	Pasteurellales(100);Pasteurellaceae(100);
0.04	8	18	Root(100);Bacteria(100);"Proteobacteria"(100);Betaproteobacteria(100);Neisseriales(100);Neisseriaceae(100);Neisseria(95);	Root(100);Bacteria(100);"Actinobacteria"(100);Actinobacteria(100);Actinomycetales(100);Micrococcaceae(100);unclassified(97);	Neisseriaceae(100);Neisseria(95);	Actinomycetales(100);Micrococcaceae(100);
-0.04	2	50	Root(100);Bacteria(100);"Firmicutes"(100);"Bacilli"(100);"Lactobacillales"(100);Streptococcaceae(100);Streptococcus(100);	Root(100);Bacteria(100);"Firmicutes"(100);"Clostridia"(100);Clostridiales(100);"Lachnospiraceae"(100);unclassified(100);	Streptococcaceae(100);Streptococcus(100);	Clostridiales(100);"Lachnospiraceae"(100);
-0.04	132	16	Root(100);Bacteria(100);"Bacteroidetes"(100);Flavobacteria(100);"Flavobacteriales"(100);Flavobacteriaceae(100);unclassified(100);	Root(100);Bacteria(100);"Proteobacteria"(100);Gammaproteobacteria(100);Pasteurellales(100);Pasteurellaceae(100);unclassified(100);	"Flavobacteriales"(100);Flavobacteriaceae(100);	Pasteurellales(100);Pasteurellaceae(100);
-0.04	29	14	Root(100);Bacteria(100);"Firmicutes"(100);"Clostridia"(100);Clostridiales(100);Veillonellaceae(100);Selenomonas(95);	Root(100);Bacteria(100);"Actinobacteria"(100);Actinobacteria(100);Actinomycetales(100);Actinomycetaceae(100);Actinomyces(100);	Veillonellaceae(100);Selenomonas(95);	Actinomycetaceae(100);Actinomyces(100);
-0.04	132	20	Root(100);Bacteria(100);"Bacteroidetes"(100);Flavobacteria(100);"Flavobacteriales"(100);Flavobacteriaceae(100);unclassified(100);	Root(100);Bacteria(100);"Fusobacteria"(100);"Fusobacteria"(100);"Fusobacteriales"(100);"Leptotrichiaceae"(100);Leptotrichia(100);	"Flavobacteriales"(100);Flavobacteriaceae(100);	"Leptotrichiaceae"(100);Leptotrichia(100);
0.04	2	264	Root(100);Bacteria(100);"Firmicutes"(100);"Bacilli"(100);"Lactobacillales"(100);Streptococcaceae(100);Streptococcus(100);	Root(100);Bacteria(100);"Bacteroidetes"(100);"Bacteroidia"(100);"Bacteroidales"(100);"Prevotellaceae"(100);Prevotella(99);	Streptococcaceae(100);Streptococcus(100);	"Prevotellaceae"(100);Prevotella(99);
-0.04	11	10	Root(100);Bacteria(100);"Firmicutes"(100);"Bacilli"(100);Bacillales(100);"Staphylococcaceae"(100);Gemella(100);	Root(100);Bacteria(100);"Bacteroidetes"(100);"Bacteroidia"(100);"Bacteroidales"(100);"Prevotellaceae"(100);Prevotella(100);	"Staphylococcaceae"(100);Gemella(100);	"Prevotellaceae"(100);Prevotella(100);
0.04	28	78	Root(100);Bacteria(100);"Proteobacteria"(100);Epsilonproteobacteria(100);Campylobacterales(100);Campylobacteraceae(100);Campylobacter(100);	Root(100);Bacteria(100);"Fusobacteria"(100);"Fusobacteria"(100);"Fusobacteriales"(100);"Leptotrichiaceae"(100);Leptotrichia(100);	Campylobacteraceae(100);Campylobacter(100);	"Leptotrichiaceae"(100);Leptotrichia(100);
-0.04	179	24	Root(100);Bacteria(100);"Fusobacteria"(100);"Fusobacteria"(100);"Fusobacteriales"(100);"Leptotrichiaceae"(100);Streptobacillus(100);	Root(100);Bacteria(100);"Bacteroidetes"(100);Flavobacteria(100);"Flavobacteriales"(100);Flavobacteriaceae(100);Capnocytophaga(100);	"Leptotrichiaceae"(100);Streptobacillus(100);	Flavobacteriaceae(100);Capnocytophaga(100);
-0.04	20	4	Root(100);Bacteria(100);"Fusobacteria"(100);"Fusobacteria"(100);"Fusobacteriales"(100);"Leptotrichiaceae"(100);Leptotrichia(100);	Root(100);Bacteria(100);"Firmicutes"(100);"Clostridia"(100);Clostridiales(100);Veillonellaceae(100);Veillonella(95);	"Leptotrichiaceae"(100);Leptotrichia(100);	Veillonellaceae(100);Veillonella(95);
0.04	20	14	Root(100);Bacteria(100);"Fusobacteria"(100);"Fusobacteria"(100);"Fusobacteriales"(100);"Leptotrichiaceae"(100);Leptotrichia(100);	Root(100);Bacteria(100);"Actinobacteria"(100);Actinobacteria(100);Actinomycetales(100);Actinomycetaceae(100);Actinomyces(100);	"Leptotrichiaceae"(100);Leptotrichia(100);	Actinomycetaceae(100);Actinomyces(100);
-0.04	9	78	Root(100);Bacteria(100);"Fusobacteria"(100);"Fusobacteria"(100);"Fusobacteriales"(100);"Fusobacteriaceae"(100);Fusobacterium(100);	Root(100);Bacteria(100);"Fusobacteria"(100);"Fusobacteria"(100);"Fusobacteriales"(100);"Leptotrichiaceae"(100);Leptotrichia(100);	"Fusobacteriaceae"(100);Fusobacterium(100);	"Leptotrichiaceae"(100);Leptotrichia(100);
0.04	67	8	Root(100);Bacteria(100);"Bacteroidetes"(100);"Bacteroidia"(100);"Bacteroidales"(100);"Prevotellaceae"(100);Prevotella(100);	Root(100);Bacteria(100);"Proteobacteria"(100);Betaproteobacteria(100);Neisseriales(100);Neisseriaceae(100);Neisseria(95);	"Prevotellaceae"(100);Prevotella(100);	Neisseriaceae(100);Neisseria(95);
-0.04	87	23	Root(100);Bacteria(100);"Bacteroidetes"(100);Flavobacteria(100);"Flavobacteriales"(100);Flavobacteriaceae(100);Capnocytophaga(100);	Root(100);Bacteria(100);"Actinobacteria"(100);Actinobacteria(100);Actinomycetales(100);Actinomycetaceae(100);Actinomyces(100);	Flavobacteriaceae(100);Capnocytophaga(100);	Actinomycetaceae(100);Actinomyces(100);
-0.04	29	92	Root(100);Bacteria(100);"Firmicutes"(100);"Clostridia"(100);Clostridiales(100);Veillonellaceae(100);Selenomonas(95);	Root(100);Bacteria(100);"Bacteroidetes"(100);"Bacteroidia"(100);"Bacteroidales"(100);"Prevotellaceae"(100);Prevotella(100);	Veillonellaceae(100);Selenomonas(95);	"Prevotellaceae"(100);Prevotella(100);
0.04	18	50	Root(100);Bacteria(100);"Actinobacteria"(100);Actinobacteria(100);Actinomycetales(100);Micrococcaceae(100);unclassified(97);	Root(100);Bacteria(100);"Firmicutes"(100);"Clostridia"(100);Clostridiales(100);"Lachnospiraceae"(100);unclassified(100);	Actinomycetales(100);Micrococcaceae(100);	Clostridiales(100);"Lachnospiraceae"(100);
-0.04	87	11	Root(100);Bacteria(100);"Bacteroidetes"(100);Flavobacteria(100);"Flavobacteriales"(100);Flavobacteriaceae(100);Capnocytophaga(100);	Root(100);Bacteria(100);"Firmicutes"(100);"Bacilli"(100);Bacillales(100);"Staphylococcaceae"(100);Gemella(100);	Flavobacteriaceae(100);Capnocytophaga(100);	"Staphylococcaceae"(100);Gemella(100);
-0.04	349	18	Root(100);Bacteria(100);"Bacteroidetes"(97);unclassified(95);unclassified(95);unclassified(95);unclassified(95);	Root(100);Bacteria(100);"Actinobacteria"(100);Actinobacteria(100);Actinomycetales(100);Micrococcaceae(100);unclassified(97);	Bacteria(100);"Bacteroidetes"(97);	Actinomycetales(100);Micrococcaceae(100);
0.04	29	13	Root(100);Bacteria(100);"Firmicutes"(100);"Clostridia"(100);Clostridiales(100);Veillonellaceae(100);Selenomonas(95);	Root(100);Bacteria(100);"Firmicutes"(100);"Bacilli"(100);"Lactobacillales"(100);unclassified(98);unclassified(98);	Veillonellaceae(100);Selenomonas(95);	"Bacilli"(100);"Lactobacillales"(100);
0.04	28	14	Root(100);Bacteria(100);"Proteobacteria"(100);Epsilonproteobacteria(100);Campylobacterales(100);Campylobacteraceae(100);Campylobacter(100);	Root(100);Bacteria(100);"Actinobacteria"(100);Actinobacteria(100);Actinomycetales(100);Actinomycetaceae(100);Actinomyces(100);	Campylobacteraceae(100);Campylobacter(100);	Actinomycetaceae(100);Actinomyces(100);
0.04	99	16	Root(100);Bacteria(100);"Proteobacteria"(100);Betaproteobacteria(100);Neisseriales(100);Neisseriaceae(100);unclassified(79);	Root(100);Bacteria(100);"Proteobacteria"(100);Gammaproteobacteria(100);Pasteurellales(100);Pasteurellaceae(100);unclassified(100);	Neisseriales(100);Neisseriaceae(100);	Pasteurellales(100);Pasteurellaceae(100);
-0.04	20	349	Root(100);Bacteria(100);"Fusobacteria"(100);"Fusobacteria"(100);"Fusobacteriales"(100);"Leptotrichiaceae"(100);Leptotrichia(100);	Root(100);Bacteria(100);"Bacteroidetes"(97);unclassified(95);unclassified(95);unclassified(95);unclassified(95);	"Leptotrichiaceae"(100);Leptotrichia(100);	Bacteria(100);"Bacteroidetes"(97);
-0.04	22	11	Root(100);Bacteria(100);"Proteobacteria"(100);Betaproteobacteria(100);Burkholderiales(100);unclassified(97);unclassified(97);	Root(100);Bacteria(100);"Firmicutes"(100);"Bacilli"(100);Bacillales(100);"Staphylococcaceae"(100);Gemella(100);	Betaproteobacteria(100);Burkholderiales(100);	"Staphylococcaceae"(100);Gemella(100);
-0.04	4	6	Root(100);Bacteria(100);"Firmicutes"(100);"Clostridia"(100);Clostridiales(100);Veillonellaceae(100);Veillonella(95);	Root(100);Bacteria(100);"Firmicutes"(100);"Bacilli"(100);"Lactobacillales"(100);Streptococcaceae(100);Streptococcus(100);	Veillonellaceae(100);Veillonella(95);	Streptococcaceae(100);Streptococcus(100);
0.04	24	20	Root(100);Bacteria(100);"Bacteroidetes"(100);Flavobacteria(100);"Flavobacteriales"(100);Flavobacteriaceae(100);Capnocytophaga(100);	Root(100);Bacteria(100);"Fusobacteria"(100);"Fusobacteria"(100);"Fusobacteriales"(100);"Leptotrichiaceae"(100);Leptotrichia(100);	Flavobacteriaceae(100);Capnocytophaga(100);	"Leptotrichiaceae"(100);Leptotrichia(100);
-0.04	4	56	Root(100);Bacteria(100);"Firmicutes"(100);"Clostridia"(100);Clostridiales(100);Veillonellaceae(100);Veillonella(95);	Root(100);Bacteria(100);"Fusobacteria"(100);"Fusobacteria"(100);"Fusobacteriales"(100);"Leptotrichiaceae"(100);Leptotrichia(100);	Veillonellaceae(100);Veillonella(95);	"Leptotrichiaceae"(100);Leptotrichia(100);
0.04	87	349	Root(100);Bacteria(100);"Bacteroidetes"(100);Flavobacteria(100);"Flavobacteriales"(100);Flavobacteriaceae(100);Capnocytophaga(100);	Root(100);Bacteria(100);"Bacteroidetes"(97);unclassified(95);unclassified(95);unclassified(95);unclassified(95);	Flavobacteriaceae(100);Capnocytophaga(100);	Bacteria(100);"Bacteroidetes"(97);
-0.04	67	76	Root(100);Bacteria(100);"Bacteroidetes"(100);"Bacteroidia"(100);"Bacteroidales"(100);"Prevotellaceae"(100);Prevotella(100);	Root(100);Bacteria(100);"Firmicutes"(100);"Bacilli"(100);"Lactobacillales"(100);"Aerococcaceae"(100);unclassified(99);	"Prevotellaceae"(100);Prevotella(100);	"Lactobacillales"(100);"Aerococcaceae"(100);
-0.03	76	78	Root(100);Bacteria(100);"Firmicutes"(100);"Bacilli"(100);"Lactobacillales"(100);"Aerococcaceae"(100);unclassified(99);	Root(100);Bacteria(100);"Fusobacteria"(100);"Fusobacteria"(100);"Fusobacteriales"(100);"Leptotrichiaceae"(100);Leptotrichia(100);	"Lactobacillales"(100);"Aerococcaceae"(100);	"Leptotrichiaceae"(100);Leptotrichia(100);
0.03	24	18	Root(100);Bacteria(100);"Bacteroidetes"(100);Flavobacteria(100);"Flavobacteriales"(100);Flavobacteriaceae(100);Capnocytophaga(100);	Root(100);Bacteria(100);"Actinobacteria"(100);Actinobacteria(100);Actinomycetales(100);Micrococcaceae(100);unclassified(97);	Flavobacteriaceae(100);Capnocytophaga(100);	Actinomycetales(100);Micrococcaceae(100);
-0.03	4	78	Root(100);Bacteria(100);"Firmicutes"(100);"Clostridia"(100);Clostridiales(100);Veillonellaceae(100);Veillonella(95);	Root(100);Bacteria(100);"Fusobacteria"(100);"Fusobacteria"(100);"Fusobacteriales"(100);"Leptotrichiaceae"(100);Leptotrichia(100);	Veillonellaceae(100);Veillonella(95);	"Leptotrichiaceae"(100);Leptotrichia(100);
-0.03	179	9	Root(100);Bacteria(100);"Fusobacteria"(100);"Fusobacteria"(100);"Fusobacteriales"(100);"Leptotrichiaceae"(100);Streptobacillus(100);	Root(100);Bacteria(100);"Fusobacteria"(100);"Fusobacteria"(100);"Fusobacteriales"(100);"Fusobacteriaceae"(100);Fusobacterium(100);	"Leptotrichiaceae"(100);Streptobacillus(100);	"Fusobacteriaceae"(100);Fusobacterium(100);
-0.03	25	50	Root(100);Bacteria(100);"Bacteroidetes"(97);"Bacteroidia"(59);"Bacteroidales"(59);unclassified(59);unclassified(59);	Root(100);Bacteria(100);"Firmicutes"(100);"Clostridia"(100);Clostridiales(100);"Lachnospiraceae"(100);unclassified(100);	"Bacteroidia"(59);"Bacteroidales"(59);	Clostridiales(100);"Lachnospiraceae"(100);
-0.03	179	76	Root(100);Bacteria(100);"Fusobacteria"(100);"Fusobacteria"(100);"Fusobacteriales"(100);"Leptotrichiaceae"(100);Streptobacillus(100);	Root(100);Bacteria(100);"Firmicutes"(100);"Bacilli"(100);"Lactobacillales"(100);"Aerococcaceae"(100);unclassified(99);	"Leptotrichiaceae"(100);Streptobacillus(100);	"Lactobacillales"(100);"Aerococcaceae"(100);
-0.03	9	92	Root(100);Bacteria(100);"Fusobacteria"(100);"Fusobacteria"(100);"Fusobacteriales"(100);"Fusobacteriaceae"(100);Fusobacterium(100);	Root(100);Bacteria(100);"Bacteroidetes"(100);"Bacteroidia"(100);"Bacteroidales"(100);"Prevotellaceae"(100);Prevotella(100);	"Fusobacteriaceae"(100);Fusobacterium(100);	"Prevotellaceae"(100);Prevotella(100);
-0.03	87	13	Root(100);Bacteria(100);"Bacteroidetes"(100);Flavobacteria(100);"Flavobacteriales"(100);Flavobacteriaceae(100);Capnocytophaga(100);	Root(100);Bacteria(100);"Firmicutes"(100);"Bacilli"(100);"Lactobacillales"(100);unclassified(98);unclassified(98);	Flavobacteriaceae(100);Capnocytophaga(100);	"Bacilli"(100);"Lactobacillales"(100);
0.03	76	14	Root(100);Bacteria(100);"Firmicutes"(100);"Bacilli"(100);"Lactobacillales"(100);"Aerococcaceae"(100);unclassified(99);	Root(100);Bacteria(100);"Actinobacteria"(100);Actinobacteria(100);Actinomycetales(100);Actinomycetaceae(100);Actinomyces(100);	"Lactobacillales"(100);"Aerococcaceae"(100);	Actinomycetaceae(100);Actinomyces(100);
0.03	13	14	Root(100);Bacteria(100);"Firmicutes"(100);"Bacilli"(100);"Lactobacillales"(100);unclassified(98);unclassified(98);	Root(100);Bacteria(100);"Actinobacteria"(100);Actinobacteria(100);Actinomycetales(100);Actinomycetaceae(100);Actinomyces(100);	"Bacilli"(100);"Lactobacillales"(100);	Actinomycetaceae(100);Actinomyces(100);
0.03	22	14	Root(100);Bacteria(100);"Proteobacteria"(100);Betaproteobacteria(100);Burkholderiales(100);unclassified(97);unclassified(97);	Root(100);Bacteria(100);"Actinobacteria"(100);Actinobacteria(100);Actinomycetales(100);Actinomycetaceae(100);Actinomyces(100);	Betaproteobacteria(100);Burkholderiales(100);	Actinomycetaceae(100);Actinomyces(100);
0.03	76	18	Root(100);Bacteria(100);"Firmicutes"(100);"Bacilli"(100);"Lactobacillales"(100);"Aerococcaceae"(100);unclassified(99);	Root(100);Bacteria(100);"Actinobacteria"(100);Actinobacteria(100);Actinomycetales(100);Micrococcaceae(100);unclassified(97);	"Lactobacillales"(100);"Aerococcaceae"(100);	Actinomycetales(100);Micrococcaceae(100);
0.03	65	8	Root(100);Bacteria(100);"Proteobacteria"(100);Epsilonproteobacteria(100);Campylobacterales(100);Campylobacteraceae(100);Campylobacter(100);	Root(100);Bacteria(100);"Proteobacteria"(100);Betaproteobacteria(100);Neisseriales(100);Neisseriaceae(100);Neisseria(95);	Campylobacteraceae(100);Campylobacter(100);	Neisseriaceae(100);Neisseria(95);
0.03	22	56	Root(100);Bacteria(100);"Proteobacteria"(100);Betaproteobacteria(100);Burkholderiales(100);unclassified(97);unclassified(97);	Root(100);Bacteria(100);"Fusobacteria"(100);"Fusobacteria"(100);"Fusobacteriales"(100);"Leptotrichiaceae"(100);Leptotrichia(100);	Betaproteobacteria(100);Burkholderiales(100);	"Leptotrichiaceae"(100);Leptotrichia(100);
-0.03	92	10	Root(100);Bacteria(100);"Bacteroidetes"(100);"Bacteroidia"(100);"Bacteroidales"(100);"Prevotellaceae"(100);Prevotella(100);	Root(100);Bacteria(100);"Bacteroidetes"(100);"Bacteroidia"(100);"Bacteroidales"(100);"Prevotellaceae"(100);Prevotella(100);	"Prevotellaceae"(100);Prevotella(100);	"Prevotellaceae"(100);Prevotella(100);
-0.03	9	15	Root(100);Bacteria(100);"Fusobacteria"(100);"Fusobacteria"(100);"Fusobacteriales"(100);"Fusobacteriaceae"(100);Fusobacterium(100);	Root(100);Bacteria(100);"Actinobacteria"(100);Actinobacteria(100);Actinomycetales(100);Corynebacteriaceae(93);Corynebacterium(93);	"Fusobacteriaceae"(100);Fusobacterium(100);	Corynebacteriaceae(93);Corynebacterium(93);
-0.03	28	349	Root(100);Bacteria(100);"Proteobacteria"(100);Epsilonproteobacteria(100);Campylobacterales(100);Campylobacteraceae(100);Campylobacter(100);	Root(100);Bacteria(100);"Bacteroidetes"(97);unclassified(95);unclassified(95);unclassified(95);unclassified(95);	Campylobacteraceae(100);Campylobacter(100);	Bacteria(100);"Bacteroidetes"(97);
0.03	26	18	Root(100);Bacteria(100);"Bacteroidetes"(100);"Bacteroidia"(100);"Bacteroidales"(100);"Prevotellaceae"(100);Prevotella(100);	Root(100);Bacteria(100);"Actinobacteria"(100);Actinobacteria(100);Actinomycetales(100);Micrococcaceae(100);unclassified(97);	"Prevotellaceae"(100);Prevotella(100);	Actinomycetales(100);Micrococcaceae(100);
0.03	264	92	Root(100);Bacteria(100);"Bacteroidetes"(100);"Bacteroidia"(100);"Bacteroidales"(100);"Prevotellaceae"(100);Prevotella(99);	Root(100);Bacteria(100);"Bacteroidetes"(100);"Bacteroidia"(100);"Bacteroidales"(100);"Prevotellaceae"(100);Prevotella(100);	"Prevotellaceae"(100);Prevotella(99);	"Prevotellaceae"(100);Prevotella(100);
-0.03	6	264	Root(100);Bacteria(100);"Firmicutes"(100);"Bacilli"(100);"Lactobacillales"(100);Streptococcaceae(100);Streptococcus(100);	Root(100);Bacteria(100);"Bacteroidetes"(100);"Bacteroidia"(100);"Bacteroidales"(100);"Prevotellaceae"(100);Prevotella(99);	Streptococcaceae(100);Streptococcus(100);	"Prevotellaceae"(100);Prevotella(99);
0.03	113	8	Root(100);Bacteria(100);"Bacteroidetes"(100);Flavobacteria(100);"Flavobacteriales"(100);Flavobacteriaceae(100);unclassified(100);	Root(100);Bacteria(100);"Proteobacteria"(100);Betaproteobacteria(100);Neisseriales(100);Neisseriaceae(100);Neisseria(95);	"Flavobacteriales"(100);Flavobacteriaceae(100);	Neisseriaceae(100);Neisseria(95);
-0.03	2	56	Root(100);Bacteria(100);"Firmicutes"(100);"Bacilli"(100);"Lactobacillales"(100);Streptococcaceae(100);Streptococcus(100);	Root(100);Bacteria(100);"Fusobacteria"(100);"Fusobacteria"(100);"Fusobacteriales"(100);"Leptotrichiaceae"(100);Leptotrichia(100);	Streptococcaceae(100);Streptococcus(100);	"Leptotrichiaceae"(100);Leptotrichia(100);
-0.03	23	8	Root(100);Bacteria(100);"Actinobacteria"(100);Actinobacteria(100);Actinomycetales(100);Actinomycetaceae(100);Actinomyces(100);	Root(100);Bacteria(100);"Proteobacteria"(100);Betaproteobacteria(100);Neisseriales(100);Neisseriaceae(100);Neisseria(95);	Actinomycetaceae(100);Actinomyces(100);	Neisseriaceae(100);Neisseria(95);
0.03	20	92	Root(100);Bacteria(100);"Fusobacteria"(100);"Fusobacteria"(100);"Fusobacteriales"(100);"Leptotrichiaceae"(100);Leptotrichia(100);	Root(100);Bacteria(100);"Bacteroidetes"(100);"Bacteroidia"(100);"Bacteroidales"(100);"Prevotellaceae"(100);Prevotella(100);	"Leptotrichiaceae"(100);Leptotrichia(100);	"Prevotellaceae"(100);Prevotella(100);
-0.03	6	76	Root(100);Bacteria(100);"Firmicutes"(100);"Bacilli"(100);"Lactobacillales"(100);Streptococcaceae(100);Streptococcus(100);	Root(100);Bacteria(100);"Firmicutes"(100);"Bacilli"(100);"Lactobacillales"(100);"Aerococcaceae"(100);unclassified(99);	Streptococcaceae(100);Streptococcus(100);	"Lactobacillales"(100);"Aerococcaceae"(100);
0.03	23	28	Root(100);Bacteria(100);"Actinobacteria"(100);Actinobacteria(100);Actinomycetales(100);Actinomycetaceae(100);Actinomyces(100);	Root(100);Bacteria(100);"Proteobacteria"(100);Epsilonproteobacteria(100);Campylobacterales(100);Campylobacteraceae(100);Campylobacter(100);	Actinomycetaceae(100);Actinomyces(100);	Campylobacteraceae(100);Campylobacter(100);
-0.03	26	76	Root(100);Bacteria(100);"Bacteroidetes"(100);"Bacteroidia"(100);"Bacteroidales"(100);"Prevotellaceae"(100);Prevotella(100);	Root(100);Bacteria(100);"Firmicutes"(100);"Bacilli"(100);"Lactobacillales"(100);"Aerococcaceae"(100);unclassified(99);	"Prevotellaceae"(100);Prevotella(100);	"Lactobacillales"(100);"Aerococcaceae"(100);
-0.03	65	56	Root(100);Bacteria(100);"Proteobacteria"(100);Epsilonproteobacteria(100);Campylobacterales(100);Campylobacteraceae(100);Campylobacter(100);	Root(100);Bacteria(100);"Fusobacteria"(100);"Fusobacteria"(100);"Fusobacteriales"(100);"Leptotrichiaceae"(100);Leptotrichia(100);	Campylobacteraceae(100);Campylobacter(100);	"Leptotrichiaceae"(100);Leptotrichia(100);
-0.03	87	4	Root(100);Bacteria(100);"Bacteroidetes"(100);Flavobacteria(100);"Flavobacteriales"(100);Flavobacteriaceae(100);Capnocytophaga(100);	Root(100);Bacteria(100);"Firmicutes"(100);"Clostridia"(100);Clostridiales(100);Veillonellaceae(100);Veillonella(95);	Flavobacteriaceae(100);Capnocytophaga(100);	Veillonellaceae(100);Veillonella(95);
0.03	76	10	Root(100);Bacteria(100);"Firmicutes"(100);"Bacilli"(100);"Lactobacillales"(100);"Aerococcaceae"(100);unclassified(99);	Root(100);Bacteria(100);"Bacteroidetes"(100);"Bacteroidia"(100);"Bacteroidales"(100);"Prevotellaceae"(100);Prevotella(100);	"Lactobacillales"(100);"Aerococcaceae"(100);	"Prevotellaceae"(100);Prevotella(100);
0.03	26	264	Root(100);Bacteria(100);"Bacteroidetes"(100);"Bacteroidia"(100);"Bacteroidales"(100);"Prevotellaceae"(100);Prevotella(100);	Root(100);Bacteria(100);"Bacteroidetes"(100);"Bacteroidia"(100);"Bacteroidales"(100);"Prevotellaceae"(100);Prevotella(99);	"Prevotellaceae"(100);Prevotella(100);	"Prevotellaceae"(100);Prevotella(99);
-0.03	10	56	Root(100);Bacteria(100);"Bacteroidetes"(100);"Bacteroidia"(100);"Bacteroidales"(100);"Prevotellaceae"(100);Prevotella(100);	Root(100);Bacteria(100);"Fusobacteria"(100);"Fusobacteria"(100);"Fusobacteriales"(100);"Leptotrichiaceae"(100);Leptotrichia(100);	"Prevotellaceae"(100);Prevotella(100);	"Leptotrichiaceae"(100);Leptotrichia(100);
-0.03	9	16	Root(100);Bacteria(100);"Fusobacteria"(100);"Fusobacteria"(100);"Fusobacteriales"(100);"Fusobacteriaceae"(100);Fusobacterium(100);	Root(100);Bacteria(100);"Proteobacteria"(100);Gammaproteobacteria(100);Pasteurellales(100);Pasteurellaceae(100);unclassified(100);	"Fusobacteriaceae"(100);Fusobacterium(100);	Pasteurellales(100);Pasteurellaceae(100);
-0.03	29	7	Root(100);Bacteria(100);"Firmicutes"(100);"Clostridia"(100);Clostridiales(100);Veillonellaceae(100);Selenomonas(95);	Root(100);Bacteria(100);"Bacteroidetes"(100);"Bacteroidia"(100);"Bacteroidales"(100);"Porphyromonadaceae"(100);Porphyromonas(100);	Veillonellaceae(100);Selenomonas(95);	"Porphyromonadaceae"(100);Porphyromonas(100);
-0.03	113	24	Root(100);Bacteria(100);"Bacteroidetes"(100);Flavobacteria(100);"Flavobacteriales"(100);Flavobacteriaceae(100);unclassified(100);	Root(100);Bacteria(100);"Bacteroidetes"(100);Flavobacteria(100);"Flavobacteriales"(100);Flavobacteriaceae(100);Capnocytophaga(100);	"Flavobacteriales"(100);Flavobacteriaceae(100);	Flavobacteriaceae(100);Capnocytophaga(100);
-0.03	26	56	Root(100);Bacteria(100);"Bacteroidetes"(100);"Bacteroidia"(100);"Bacteroidales"(100);"Prevotellaceae"(100);Prevotella(100);	Root(100);Bacteria(100);"Fusobacteria"(100);"Fusobacteria"(100);"Fusobacteriales"(100);"Leptotrichiaceae"(100);Leptotrichia(100);	"Prevotellaceae"(100);Prevotella(100);	"Leptotrichiaceae"(100);Leptotrichia(100);
0.03	29	56	Root(100);Bacteria(100);"Firmicutes"(100);"Clostridia"(100);Clostridiales(100);Veillonellaceae(100);Selenomonas(95);	Root(100);Bacteria(100);"Fusobacteria"(100);"Fusobacteria"(100);"Fusobacteriales"(100);"Leptotrichiaceae"(100);Leptotrichia(100);	Veillonellaceae(100);Selenomonas(95);	"Leptotrichiaceae"(100);Leptotrichia(100);
0.03	65	11	Root(100);Bacteria(100);"Proteobacteria"(100);Epsilonproteobacteria(100);Campylobacterales(100);Campylobacteraceae(100);Campylobacter(100);	Root(100);Bacteria(100);"Firmicutes"(100);"Bacilli"(100);Bacillales(100);"Staphylococcaceae"(100);Gemella(100);	Campylobacteraceae(100);Campylobacter(100);	"Staphylococcaceae"(100);Gemella(100);
0.03	21	2	Root(100);Bacteria(100);"Proteobacteria"(100);Betaproteobacteria(100);Neisseriales(100);Neisseriaceae(100);Neisseria(69);	Root(100);Bacteria(100);"Firmicutes"(100);"Bacilli"(100);"Lactobacillales"(100);Streptococcaceae(100);Streptococcus(100);	Neisseriaceae(100);Neisseria(69);	Streptococcaceae(100);Streptococcus(100);
-0.03	8	15	Root(100);Bacteria(100);"Proteobacteria"(100);Betaproteobacteria(100);Neisseriales(100);Neisseriaceae(100);Neisseria(95);	Root(100);Bacteria(100);"Actinobacteria"(100);Actinobacteria(100);Actinomycetales(100);Corynebacteriaceae(93);Corynebacterium(93);	Neisseriaceae(100);Neisseria(95);	Corynebacteriaceae(93);Corynebacterium(93);
-0.03	99	78	Root(100);Bacteria(100);"Proteobacteria"(100);Betaproteobacteria(100);Neisseriales(100);Neisseriaceae(100);unclassified(79);	Root(100);Bacteria(100);"Fusobacteria"(100);"Fusobacteria"(100);"Fusobacteriales"(100);"Leptotrichiaceae"(100);Leptotrichia(100);	Neisseriales(100);Neisseriaceae(100);	"Leptotrichiaceae"(100);Leptotrichia(100);
0.03	87	7	Root(100);Bacteria(100);"Bacteroidetes"(100);Flavobacteria(100);"Flavobacteriales"(100);Flavobacteriaceae(100);Capnocytophaga(100);	Root(100);Bacteria(100);"Bacteroidetes"(100);"Bacteroidia"(100);"Bacteroidales"(100);"Porphyromonadaceae"(100);Porphyromonas(100);	Flavobacteriaceae(100);Capnocytophaga(100);	"Porphyromonadaceae"(100);Porphyromonas(100);
-0.03	113	132	Root(100);Bacteria(100);"Bacteroidetes"(100);Flavobacteria(100);"Flavobacteriales"(100);Flavobacteriaceae(100);unclassified(100);	Root(100);Bacteria(100);"Bacteroidetes"(100);Flavobacteria(100);"Flavobacteriales"(100);Flavobacteriaceae(100);unclassified(100);	"Flavobacteriales"(100);Flavobacteriaceae(100);	"Flavobacteriales"(100);Flavobacteriaceae(100);
-0.03	13	50	Root(100);Bacteria(100);"Firmicutes"(100);"Bacilli"(100);"Lactobacillales"(100);unclassified(98);unclassified(98);	Root(100);Bacteria(100);"Firmicutes"(100);"Clostridia"(100);Clostridiales(100);"Lachnospiraceae"(100);unclassified(100);	"Bacilli"(100);"Lactobacillales"(100);	Clostridiales(100);"Lachnospiraceae"(100);
-0.03	92	18	Root(100);Bacteria(100);"Bacteroidetes"(100);"Bacteroidia"(100);"Bacteroidales"(100);"Prevotellaceae"(100);Prevotella(100);	Root(100);Bacteria(100);"Actinobacteria"(100);Actinobacteria(100);Actinomycetales(100);Micrococcaceae(100);unclassified(97);	"Prevotellaceae"(100);Prevotella(100);	Actinomycetales(100);Micrococcaceae(100);
-0.03	29	349	Root(100);Bacteria(100);"Firmicutes"(100);"Clostridia"(100);Clostridiales(100);Veillonellaceae(100);Selenomonas(95);	Root(100);Bacteria(100);"Bacteroidetes"(97);unclassified(95);unclassified(95);unclassified(95);unclassified(95);	Veillonellaceae(100);Selenomonas(95);	Bacteria(100);"Bacteroidetes"(97);
-0.03	99	56	Root(100);Bacteria(100);"Proteobacteria"(100);Betaproteobacteria(100);Neisseriales(100);Neisseriaceae(100);unclassified(79);	Root(100);Bacteria(100);"Fusobacteria"(100);"Fusobacteria"(100);"Fusobacteriales"(100);"Leptotrichiaceae"(100);Leptotrichia(100);	Neisseriales(100);Neisseriaceae(100);	"Leptotrichiaceae"(100);Leptotrichia(100);
-0.03	132	67	Root(100);Bacteria(100);"Bacteroidetes"(100);Flavobacteria(100);"Flavobacteriales"(100);Flavobacteriaceae(100);unclassified(100);	Root(100);Bacteria(100);"Bacteroidetes"(100);"Bacteroidia"(100);"Bacteroidales"(100);"Prevotellaceae"(100);Prevotella(100);	"Flavobacteriales"(100);Flavobacteriaceae(100);	"Prevotellaceae"(100);Prevotella(100);
0.03	10	15	Root(100);Bacteria(100);"Bacteroidetes"(100);"Bacteroidia"(100);"Bacteroidales"(100);"Prevotellaceae"(100);Prevotella(100);	Root(100);Bacteria(100);"Actinobacteria"(100);Actinobacteria(100);Actinomycetales(100);Corynebacteriaceae(93);Corynebacterium(93);	"Prevotellaceae"(100);Prevotella(100);	Corynebacteriaceae(93);Corynebacterium(93);
-0.03	23	29	Root(100);Bacteria(100);"Actinobacteria"(100);Actinobacteria(100);Actinomycetales(100);Actinomycetaceae(100);Actinomyces(100);	Root(100);Bacteria(100);"Firmicutes"(100);"Clostridia"(100);Clostridiales(100);Veillonellaceae(100);Selenomonas(95);	Actinomycetaceae(100);Actinomyces(100);	Veillonellaceae(100);Selenomonas(95);
0.03	179	78	Root(100);Bacteria(100);"Fusobacteria"(100);"Fusobacteria"(100);"Fusobacteriales"(100);"Leptotrichiaceae"(100);Streptobacillus(100);	Root(100);Bacteria(100);"Fusobacteria"(100);"Fusobacteria"(100);"Fusobacteriales"(100);"Leptotrichiaceae"(100);Leptotrichia(100);	"Leptotrichiaceae"(100);Streptobacillus(100);	"Leptotrichiaceae"(100);Leptotrichia(100);
0.03	6	349	Root(100);Bacteria(100);"Firmicutes"(100);"Bacilli"(100);"Lactobacillales"(100);Streptococcaceae(100);Streptococcus(100);	Root(100);Bacteria(100);"Bacteroidetes"(97);unclassified(95);unclassified(95);unclassified(95);unclassified(95);	Streptococcaceae(100);Streptococcus(100);	Bacteria(100);"Bacteroidetes"(97);
-0.03	76	16	Root(100);Bacteria(100);"Firmicutes"(100);"Bacilli"(100);"Lactobacillales"(100);"Aerococcaceae"(100);unclassified(99);	Root(100);Bacteria(100);"Proteobacteria"(100);Gammaproteobacteria(100);Pasteurellales(100);Pasteurellaceae(100);unclassified(100);	"Lactobacillales"(100);"Aerococcaceae"(100);	Pasteurellales(100);Pasteurellaceae(100);
0.03	179	7	Root(100);Bacteria(100);"Fusobacteria"(100);"Fusobacteria"(100);"Fusobacteriales"(100);"Leptotrichiaceae"(100);Streptobacillus(100);	Root(100);Bacteria(100);"Bacteroidetes"(100);"Bacteroidia"(100);"Bacteroidales"(100);"Porphyromonadaceae"(100);Porphyromonas(100);	"Leptotrichiaceae"(100);Streptobacillus(100);	"Porphyromonadaceae"(100);Porphyromonas(100);
-0.03	67	78	Root(100);Bacteria(100);"Bacteroidetes"(100);"Bacteroidia"(100);"Bacteroidales"(100);"Prevotellaceae"(100);Prevotella(100);	Root(100);Bacteria(100);"Fusobacteria"(100);"Fusobacteria"(100);"Fusobacteriales"(100);"Leptotrichiaceae"(100);Leptotrichia(100);	"Prevotellaceae"(100);Prevotella(100);	"Leptotrichiaceae"(100);Leptotrichia(100);
-0.03	179	6	Root(100);Bacteria(100);"Fusobacteria"(100);"Fusobacteria"(100);"Fusobacteriales"(100);"Leptotrichiaceae"(100);Streptobacillus(100);	Root(100);Bacteria(100);"Firmicutes"(100);"Bacilli"(100);"Lactobacillales"(100);Streptococcaceae(100);Streptococcus(100);	"Leptotrichiaceae"(100);Streptobacillus(100);	Streptococcaceae(100);Streptococcus(100);
-0.03	21	6	Root(100);Bacteria(100);"Proteobacteria"(100);Betaproteobacteria(100);Neisseriales(100);Neisseriaceae(100);Neisseria(69);	Root(100);Bacteria(100);"Firmicutes"(100);"Bacilli"(100);"Lactobacillales"(100);Streptococcaceae(100);Streptococcus(100);	Neisseriaceae(100);Neisseria(69);	Streptococcaceae(100);Streptococcus(100);
-0.03	113	56	Root(100);Bacteria(100);"Bacteroidetes"(100);Flavobacteria(100);"Flavobacteriales"(100);Flavobacteriaceae(100);unclassified(100);	Root(100);Bacteria(100);"Fusobacteria"(100);"Fusobacteria"(100);"Fusobacteriales"(100);"Leptotrichiaceae"(100);Leptotrichia(100);	"Flavobacteriales"(100);Flavobacteriaceae(100);	"Leptotrichiaceae"(100);Leptotrichia(100);
0.03	29	264	Root(100);Bacteria(100);"Firmicutes"(100);"Clostridia"(100);Clostridiales(100);Veillonellaceae(100);Selenomonas(95);	Root(100);Bacteria(100);"Bacteroidetes"(100);"Bacteroidia"(100);"Bacteroidales"(100);"Prevotellaceae"(100);Prevotella(99);	Veillonellaceae(100);Selenomonas(95);	"Prevotellaceae"(100);Prevotella(99);
-0.03	26	19	Root(100);Bacteria(100);"Bacteroidetes"(100);"Bacteroidia"(100);"Bacteroidales"(100);"Prevotellaceae"(100);Prevotella(100);	Root(100);Bacteria(100);"Proteobacteria"(100);Gammaproteobacteria(100);Pasteurellales(100);Pasteurellaceae(100);unclassified(100);	"Prevotellaceae"(100);Prevotella(100);	Pasteurellales(100);Pasteurellaceae(100);
-0.03	65	4	Root(100);Bacteria(100);"Proteobacteria"(100);Epsilonproteobacteria(100);Campylobacterales(100);Campylobacteraceae(100);Campylobacter(100);	Root(100);Bacteria(100);"Firmicutes"(100);"Clostridia"(100);Clostridiales(100);Veillonellaceae(100);Veillonella(95);	Campylobacteraceae(100);Campylobacter(100);	Veillonellaceae(100);Veillonella(95);
-0.02	78	18	Root(100);Bacteria(100);"Fusobacteria"(100);"Fusobacteria"(100);"Fusobacteriales"(100);"Leptotrichiaceae"(100);Leptotrichia(100);	Root(100);Bacteria(100);"Actinobacteria"(100);Actinobacteria(100);Actinomycetales(100);Micrococcaceae(100);unclassified(97);	"Leptotrichiaceae"(100);Leptotrichia(100);	Actinomycetales(100);Micrococcaceae(100);
-0.02	26	20	Root(100);Bacteria(100);"Bacteroidetes"(100);"Bacteroidia"(100);"Bacteroidales"(100);"Prevotellaceae"(100);Prevotella(100);	Root(100);Bacteria(100);"Fusobacteria"(100);"Fusobacteria"(100);"Fusobacteriales"(100);"Leptotrichiaceae"(100);Leptotrichia(100);	"Prevotellaceae"(100);Prevotella(100);	"Leptotrichiaceae"(100);Leptotrichia(100);
-0.02	87	15	Root(100);Bacteria(100);"Bacteroidetes"(100);Flavobacteria(100);"Flavobacteriales"(100);Flavobacteriaceae(100);Capnocytophaga(100);	Root(100);Bacteria(100);"Actinobacteria"(100);Actinobacteria(100);Actinomycetales(100);Corynebacteriaceae(93);Corynebacterium(93);	Flavobacteriaceae(100);Capnocytophaga(100);	Corynebacteriaceae(93);Corynebacterium(93);
0.02	26	7	Root(100);Bacteria(100);"Bacteroidetes"(100);"Bacteroidia"(100);"Bacteroidales"(100);"Prevotellaceae"(100);Prevotella(100);	Root(100);Bacteria(100);"Bacteroidetes"(100);"Bacteroidia"(100);"Bacteroidales"(100);"Porphyromonadaceae"(100);Porphyromonas(100);	"Prevotellaceae"(100);Prevotella(100);	"Porphyromonadaceae"(100);Porphyromonas(100);
-0.02	10	13	Root(100);Bacteria(100);"Bacteroidetes"(100);"Bacteroidia"(100);"Bacteroidales"(100);"Prevotellaceae"(100);Prevotella(100);	Root(100);Bacteria(100);"Firmicutes"(100);"Bacilli"(100);"Lactobacillales"(100);unclassified(98);unclassified(98);	"Prevotellaceae"(100);Prevotella(100);	"Bacilli"(100);"Lactobacillales"(100);
-0.02	65	264	Root(100);Bacteria(100);"Proteobacteria"(100);Epsilonproteobacteria(100);Campylobacterales(100);Campylobacteraceae(100);Campylobacter(100);	Root(100);Bacteria(100);"Bacteroidetes"(100);"Bacteroidia"(100);"Bacteroidales"(100);"Prevotellaceae"(100);Prevotella(99);	Campylobacteraceae(100);Campylobacter(100);	"Prevotellaceae"(100);Prevotella(99);
0.02	24	7	Root(100);Bacteria(100);"Bacteroidetes"(100);Flavobacteria(100);"Flavobacteriales"(100);Flavobacteriaceae(100);Capnocytophaga(100);	Root(100);Bacteria(100);"Bacteroidetes"(100);"Bacteroidia"(100);"Bacteroidales"(100);"Porphyromonadaceae"(100);Porphyromonas(100);	Flavobacteriaceae(100);Capnocytophaga(100);	"Porphyromonadaceae"(100);Porphyromonas(100);
0.02	87	56	Root(100);Bacteria(100);"Bacteroidetes"(100);Flavobacteria(100);"Flavobacteriales"(100);Flavobacteriaceae(100);Capnocytophaga(100);	Root(100);Bacteria(100);"Fusobacteria"(100);"Fusobacteria"(100);"Fusobacteriales"(100);"Leptotrichiaceae"(100);Leptotrichia(100);	Flavobacteriaceae(100);Capnocytophaga(100);	"Leptotrichiaceae"(100);Leptotrichia(100);
0.02	65	78	Root(100);Bacteria(100);"Proteobacteria"(100);Epsilonproteobacteria(100);Campylobacterales(100);Campylobacteraceae(100);Campylobacter(100);	Root(100);Bacteria(100);"Fusobacteria"(100);"Fusobacteria"(100);"Fusobacteriales"(100);"Leptotrichiaceae"(100);Leptotrichia(100);	Campylobacteraceae(100);Campylobacter(100);	"Leptotrichiaceae"(100);Leptotrichia(100);
0.02	179	99	Root(100);Bacteria(100);"Fusobacteria"(100);"Fusobacteria"(100);"Fusobacteriales"(100);"Leptotrichiaceae"(100);Streptobacillus(100);	Root(100);Bacteria(100);"Proteobacteria"(100);Betaproteobacteria(100);Neisseriales(100);Neisseriaceae(100);unclassified(79);	"Leptotrichiaceae"(100);Streptobacillus(100);	Neisseriales(100);Neisseriaceae(100);
0.02	179	29	Root(100);Bacteria(100);"Fusobacteria"(100);"Fusobacteria"(100);"Fusobacteriales"(100);"Leptotrichiaceae"(100);Streptobacillus(100);	Root(100);Bacteria(100);"Firmicutes"(100);"Clostridia"(100);Clostridiales(100);Veillonellaceae(100);Selenomonas(95);	"Leptotrichiaceae"(100);Streptobacillus(100);	Veillonellaceae(100);Selenomonas(95);
0.02	9	11	Root(100);Bacteria(100);"Fusobacteria"(100);"Fusobacteria"(100);"Fusobacteriales"(100);"Fusobacteriaceae"(100);Fusobacterium(100);	Root(100);Bacteria(100);"Firmicutes"(100);"Bacilli"(100);Bacillales(100);"Staphylococcaceae"(100);Gemella(100);	"Fusobacteriaceae"(100);Fusobacterium(100);	"Staphylococcaceae"(100);Gemella(100);
-0.02	20	99	Root(100);Bacteria(100);"Fusobacteria"(100);"Fusobacteria"(100);"Fusobacteriales"(100);"Leptotrichiaceae"(100);Leptotrichia(100);	Root(100);Bacteria(100);"Proteobacteria"(100);Betaproteobacteria(100);Neisseriales(100);Neisseriaceae(100);unclassified(79);	"Leptotrichiaceae"(100);Leptotrichia(100);	Neisseriales(100);Neisseriaceae(100);
0.02	4	11	Root(100);Bacteria(100);"Firmicutes"(100);"Clostridia"(100);Clostridiales(100);Veillonellaceae(100);Veillonella(95);	Root(100);Bacteria(100);"Firmicutes"(100);"Bacilli"(100);Bacillales(100);"Staphylococcaceae"(100);Gemella(100);	Veillonellaceae(100);Veillonella(95);	"Staphylococcaceae"(100);Gemella(100);
-0.02	132	25	Root(100);Bacteria(100);"Bacteroidetes"(100);Flavobacteria(100);"Flavobacteriales"(100);Flavobacteriaceae(100);unclassified(100);	Root(100);Bacteria(100);"Bacteroidetes"(97);"Bacteroidia"(59);"Bacteroidales"(59);unclassified(59);unclassified(59);	"Flavobacteriales"(100);Flavobacteriaceae(100);	"Bacteroidia"(59);"Bacteroidales"(59);
-0.02	8	16	Root(100);Bacteria(100);"Proteobacteria"(100);Betaproteobacteria(100);Neisseriales(100);Neisseriaceae(100);Neisseria(95);	Root(100);Bacteria(100);"Proteobacteria"(100);Gammaproteobacteria(100);Pasteurellales(100);Pasteurellaceae(100);unclassified(100);	Neisseriaceae(100);Neisseria(95);	Pasteurellales(100);Pasteurellaceae(100);
-0.02	24	16	Root(100);Bacteria(100);"Bacteroidetes"(100);Flavobacteria(100);"Flavobacteriales"(100);Flavobacteriaceae(100);Capnocytophaga(100);	Root(100);Bacteria(100);"Proteobacteria"(100);Gammaproteobacteria(100);Pasteurellales(100);Pasteurellaceae(100);unclassified(100);	Flavobacteriaceae(100);Capnocytophaga(100);	Pasteurellales(100);Pasteurellaceae(100);
0.02	16	56	Root(100);Bacteria(100);"Proteobacteria"(100);Gammaproteobacteria(100);Pasteurellales(100);Pasteurellaceae(100);unclassified(100);	Root(100);Bacteria(100);"Fusobacteria"(100);"Fusobacteria"(100);"Fusobacteriales"(100);"Leptotrichiaceae"(100);Leptotrichia(100);	Pasteurellales(100);Pasteurellaceae(100);	"Leptotrichiaceae"(100);Leptotrichia(100);
-0.02	132	15	Root(100);Bacteria(100);"Bacteroidetes"(100);Flavobacteria(100);"Flavobacteriales"(100);Flavobacteriaceae(100);unclassified(100);	Root(100);Bacteria(100);"Actinobacteria"(100);Actinobacteria(100);Actinomycetales(100);Corynebacteriaceae(93);Corynebacterium(93);	"Flavobacteriales"(100);Flavobacteriaceae(100);	Corynebacteriaceae(93);Corynebacterium(93);
0.02	9	99	Root(100);Bacteria(100);"Fusobacteria"(100);"Fusobacteria"(100);"Fusobacteriales"(100);"Fusobacteriaceae"(100);Fusobacterium(100);	Root(100);Bacteria(100);"Proteobacteria"(100);Betaproteobacteria(100);Neisseriales(100);Neisseriaceae(100);unclassified(79);	"Fusobacteriaceae"(100);Fusobacterium(100);	Neisseriales(100);Neisseriaceae(100);
-0.02	349	76	Root(100);Bacteria(100);"Bacteroidetes"(97);unclassified(95);unclassified(95);unclassified(95);unclassified(95);	Root(100);Bacteria(100);"Firmicutes"(100);"Bacilli"(100);"Lactobacillales"(100);"Aerococcaceae"(100);unclassified(99);	Bacteria(100);"Bacteroidetes"(97);	"Lactobacillales"(100);"Aerococcaceae"(100);
0.02	65	13	Root(100);Bacteria(100);"Proteobacteria"(100);Epsilonproteobacteria(100);Campylobacterales(100);Campylobacteraceae(100);Campylobacter(100);	Root(100);Bacteria(100);"Firmicutes"(100);"Bacilli"(100);"Lactobacillales"(100);unclassified(98);unclassified(98);	Campylobacteraceae(100);Campylobacter(100);	"Bacilli"(100);"Lactobacillales"(100);
-0.02	28	56	Root(100);Bacteria(100);"Proteobacteria"(100);Epsilonproteobacteria(100);Campylobacterales(100);Campylobacteraceae(100);Campylobacter(100);	Root(100);Bacteria(100);"Fusobacteria"(100);"Fusobacteria"(100);"Fusobacteriales"(100);"Leptotrichiaceae"(100);Leptotrichia(100);	Campylobacteraceae(100);Campylobacter(100);	"Leptotrichiaceae"(100);Leptotrichia(100);
0.02	7	19	Root(100);Bacteria(100);"Bacteroidetes"(100);"Bacteroidia"(100);"Bacteroidales"(100);"Porphyromonadaceae"(100);Porphyromonas(100);	Root(100);Bacteria(100);"Proteobacteria"(100);Gammaproteobacteria(100);Pasteurellales(100);Pasteurellaceae(100);unclassified(100);	"Porphyromonadaceae"(100);Porphyromonas(100);	Pasteurellales(100);Pasteurellaceae(100);
-0.02	179	22	Root(100);Bacteria(100);"Fusobacteria"(100);"Fusobacteria"(100);"Fusobacteriales"(100);"Leptotrichiaceae"(100);Streptobacillus(100);	Root(100);Bacteria(100);"Proteobacteria"(100);Betaproteobacteria(100);Burkholderiales(100);unclassified(97);unclassified(97);	"Leptotrichiaceae"(100);Streptobacillus(100);	Betaproteobacteria(100);Burkholderiales(100);
-0.02	67	56	Root(100);Bacteria(100);"Bacteroidetes"(100);"Bacteroidia"(100);"Bacteroidales"(100);"Prevotellaceae"(100);Prevotella(100);	Root(100);Bacteria(100);"Fusobacteria"(100);"Fusobacteria"(100);"Fusobacteriales"(100);"Leptotrichiaceae"(100);Leptotrichia(100);	"Prevotellaceae"(100);Prevotella(100);	"Leptotrichiaceae"(100);Leptotrichia(100);
-0.02	11	14	Root(100);Bacteria(100);"Firmicutes"(100);"Bacilli"(100);Bacillales(100);"Staphylococcaceae"(100);Gemella(100);	Root(100);Bacteria(100);"Actinobacteria"(100);Actinobacteria(100);Actinomycetales(100);Actinomycetaceae(100);Actinomyces(100);	"Staphylococcaceae"(100);Gemella(100);	Actinomycetaceae(100);Actinomyces(100);
0.02	21	13	Root(100);Bacteria(100);"Proteobacteria"(100);Betaproteobacteria(100);Neisseriales(100);Neisseriaceae(100);Neisseria(69);	Root(100);Bacteria(100);"Firmicutes"(100);"Bacilli"(100);"Lactobacillales"(100);unclassified(98);unclassified(98);	Neisseriaceae(100);Neisseria(69);	"Bacilli"(100);"Lactobacillales"(100);
0.02	9	14	Root(100);Bacteria(100);"Fusobacteria"(100);"Fusobacteria"(100);"Fusobacteriales"(100);"Fusobacteriaceae"(100);Fusobacterium(100);	Root(100);Bacteria(100);"Actinobacteria"(100);Actinobacteria(100);Actinomycetales(100);Actinomycetaceae(100);Actinomyces(100);	"Fusobacteriaceae"(100);Fusobacterium(100);	Actinomycetaceae(100);Actinomyces(100);
0.02	8	264	Root(100);Bacteria(100);"Proteobacteria"(100);Betaproteobacteria(100);Neisseriales(100);Neisseriaceae(100);Neisseria(95);	Root(100);Bacteria(100);"Bacteroidetes"(100);"Bacteroidia"(100);"Bacteroidales"(100);"Prevotellaceae"(100);Prevotella(99);	Neisseriaceae(100);Neisseria(95);	"Prevotellaceae"(100);Prevotella(99);
-0.02	26	15	Root(100);Bacteria(100);"Bacteroidetes"(100);"Bacteroidia"(100);"Bacteroidales"(100);"Prevotellaceae"(100);Prevotella(100);	Root(100);Bacteria(100);"Actinobacteria"(100);Actinobacteria(100);Actinomycetales(100);Corynebacteriaceae(93);Corynebacterium(93);	"Prevotellaceae"(100);Prevotella(100);	Corynebacteriaceae(93);Corynebacterium(93);
0.02	22	78	Root(100);Bacteria(100);"Proteobacteria"(100);Betaproteobacteria(100);Burkholderiales(100);unclassified(97);unclassified(97);	Root(100);Bacteria(100);"Fusobacteria"(100);"Fusobacteria"(100);"Fusobacteriales"(100);"Leptotrichiaceae"(100);Leptotrichia(100);	Betaproteobacteria(100);Burkholderiales(100);	"Leptotrichiaceae"(100);Leptotrichia(100);
-0.02	132	24	Root(100);Bacteria(100);"Bacteroidetes"(100);Flavobacteria(100);"Flavobacteriales"(100);Flavobacteriaceae(100);unclassified(100);	Root(100);Bacteria(100);"Bacteroidetes"(100);Flavobacteria(100);"Flavobacteriales"(100);Flavobacteriaceae(100);Capnocytophaga(100);	"Flavobacteriales"(100);Flavobacteriaceae(100);	Flavobacteriaceae(100);Capnocytophaga(100);
-0.02	18	56	Root(100);Bacteria(100);"Actinobacteria"(100);Actinobacteria(100);Actinomycetales(100);Micrococcaceae(100);unclassified(97);	Root(100);Bacteria(100);"Fusobacteria"(100);"Fusobacteria"(100);"Fusobacteriales"(100);"Leptotrichiaceae"(100);Leptotrichia(100);	Actinomycetales(100);Micrococcaceae(100);	"Leptotrichiaceae"(100);Leptotrichia(100);
0.02	26	22	Root(100);Bacteria(100);"Bacteroidetes"(100);"Bacteroidia"(100);"Bacteroidales"(100);"Prevotellaceae"(100);Prevotella(100);	Root(100);Bacteria(100);"Proteobacteria"(100);Betaproteobacteria(100);Burkholderiales(100);unclassified(97);unclassified(97);	"Prevotellaceae"(100);Prevotella(100);	Betaproteobacteria(100);Burkholderiales(100);
-0.02	76	264	Root(100);Bacteria(100);"Firmicutes"(100);"Bacilli"(100);"Lactobacillales"(100);"Aerococcaceae"(100);unclassified(99);	Root(100);Bacteria(100);"Bacteroidetes"(100);"Bacteroidia"(100);"Bacteroidales"(100);"Prevotellaceae"(100);Prevotella(99);	"Lactobacillales"(100);"Aerococcaceae"(100);	"Prevotellaceae"(100);Prevotella(99);
0.02	113	99	Root(100);Bacteria(100);"Bacteroidetes"(100);Flavobacteria(100);"Flavobacteriales"(100);Flavobacteriaceae(100);unclassified(100);	Root(100);Bacteria(100);"Proteobacteria"(100);Betaproteobacteria(100);Neisseriales(100);Neisseriaceae(100);unclassified(79);	"Flavobacteriales"(100);Flavobacteriaceae(100);	Neisseriales(100);Neisseriaceae(100);
-0.02	7	14	Root(100);Bacteria(100);"Bacteroidetes"(100);"Bacteroidia"(100);"Bacteroidales"(100);"Porphyromonadaceae"(100);Porphyromonas(100);	Root(100);Bacteria(100);"Actinobacteria"(100);Actinobacteria(100);Actinomycetales(100);Actinomycetaceae(100);Actinomyces(100);	"Porphyromonadaceae"(100);Porphyromonas(100);	Actinomycetaceae(100);Actinomyces(100);
-0.01	67	10	Root(100);Bacteria(100);"Bacteroidetes"(100);"Bacteroidia"(100);"Bacteroidales"(100);"Prevotellaceae"(100);Prevotella(100);	Root(100);Bacteria(100);"Bacteroidetes"(100);"Bacteroidia"(100);"Bacteroidales"(100);"Prevotellaceae"(100);Prevotella(100);	"Prevotellaceae"(100);Prevotella(100);	"Prevotellaceae"(100);Prevotella(100);
0.01	349	78	Root(100);Bacteria(100);"Bacteroidetes"(97);unclassified(95);unclassified(95);unclassified(95);unclassified(95);	Root(100);Bacteria(100);"Fusobacteria"(100);"Fusobacteria"(100);"Fusobacteriales"(100);"Leptotrichiaceae"(100);Leptotrichia(100);	Bacteria(100);"Bacteroidetes"(97);	"Leptotrichiaceae"(100);Leptotrichia(100);
-0.01	87	92	Root(100);Bacteria(100);"Bacteroidetes"(100);Flavobacteria(100);"Flavobacteriales"(100);Flavobacteriaceae(100);Capnocytophaga(100);	Root(100);Bacteria(100);"Bacteroidetes"(100);"Bacteroidia"(100);"Bacteroidales"(100);"Prevotellaceae"(100);Prevotella(100);	Flavobacteriaceae(100);Capnocytophaga(100);	"Prevotellaceae"(100);Prevotella(100);
0.01	349	99	Root(100);Bacteria(100);"Bacteroidetes"(97);unclassified(95);unclassified(95);unclassified(95);unclassified(95);	Root(100);Bacteria(100);"Proteobacteria"(100);Betaproteobacteria(100);Neisseriales(100);Neisseriaceae(100);unclassified(79);	Bacteria(100);"Bacteroidetes"(97);	Neisseriales(100);Neisseriaceae(100);
-0.01	99	15	Root(100);Bacteria(100);"Proteobacteria"(100);Betaproteobacteria(100);Neisseriales(100);Neisseriaceae(100);unclassified(79);	Root(100);Bacteria(100);"Actinobacteria"(100);Actinobacteria(100);Actinomycetales(100);Corynebacteriaceae(93);Corynebacterium(93);	Neisseriales(100);Neisseriaceae(100);	Corynebacteriaceae(93);Corynebacterium(93);
-0.01	9	8	Root(100);Bacteria(100);"Fusobacteria"(100);"Fusobacteria"(100);"Fusobacteriales"(100);"Fusobacteriaceae"(100);Fusobacterium(100);	Root(100);Bacteria(100);"Proteobacteria"(100);Betaproteobacteria(100);Neisseriales(100);Neisseriaceae(100);Neisseria(95);	"Fusobacteriaceae"(100);Fusobacterium(100);	Neisseriaceae(100);Neisseria(95);
-0.01	28	16	Root(100);Bacteria(100);"Proteobacteria"(100);Epsilonproteobacteria(100);Campylobacterales(100);Campylobacteraceae(100);Campylobacter(100);	Root(100);Bacteria(100);"Proteobacteria"(100);Gammaproteobacteria(100);Pasteurellales(100);Pasteurellaceae(100);unclassified(100);	Campylobacteraceae(100);Campylobacter(100);	Pasteurellales(100);Pasteurellaceae(100);
-0.01	113	349	Root(100);Bacteria(100);"Bacteroidetes"(100);Flavobacteria(100);"Flavobacteriales"(100);Flavobacteriaceae(100);unclassified(100);	Root(100);Bacteria(100);"Bacteroidetes"(97);unclassified(95);unclassified(95);unclassified(95);unclassified(95);	"Flavobacteriales"(100);Flavobacteriaceae(100);	Bacteria(100);"Bacteroidetes"(97);
0.01	22	92	Root(100);Bacteria(100);"Proteobacteria"(100);Betaproteobacteria(100);Burkholderiales(100);unclassified(97);unclassified(97);	Root(100);Bacteria(100);"Bacteroidetes"(100);"Bacteroidia"(100);"Bacteroidales"(100);"Prevotellaceae"(100);Prevotella(100);	Betaproteobacteria(100);Burkholderiales(100);	"Prevotellaceae"(100);Prevotella(100);
-0.01	22	50	Root(100);Bacteria(100);"Proteobacteria"(100);Betaproteobacteria(100);Burkholderiales(100);unclassified(97);unclassified(97);	Root(100);Bacteria(100);"Firmicutes"(100);"Clostridia"(100);Clostridiales(100);"Lachnospiraceae"(100);unclassified(100);	Betaproteobacteria(100);Burkholderiales(100);	Clostridiales(100);"Lachnospiraceae"(100);
-0.01	25	78	Root(100);Bacteria(100);"Bacteroidetes"(97);"Bacteroidia"(59);"Bacteroidales"(59);unclassified(59);unclassified(59);	Root(100);Bacteria(100);"Fusobacteria"(100);"Fusobacteria"(100);"Fusobacteriales"(100);"Leptotrichiaceae"(100);Leptotrichia(100);	"Bacteroidia"(59);"Bacteroidales"(59);	"Leptotrichiaceae"(100);Leptotrichia(100);
-0.01	349	15	Root(100);Bacteria(100);"Bacteroidetes"(97);unclassified(95);unclassified(95);unclassified(95);unclassified(95);	Root(100);Bacteria(100);"Actinobacteria"(100);Actinobacteria(100);Actinomycetales(100);Corynebacteriaceae(93);Corynebacterium(93);	Bacteria(100);"Bacteroidetes"(97);	Corynebacteriaceae(93);Corynebacterium(93);
-0.01	65	28	Root(100);Bacteria(100);"Proteobacteria"(100);Epsilonproteobacteria(100);Campylobacterales(100);Campylobacteraceae(100);Campylobacter(100);	Root(100);Bacteria(100);"Proteobacteria"(100);Epsilonproteobacteria(100);Campylobacterales(100);Campylobacteraceae(100);Campylobacter(100);	Campylobacteraceae(100);Campylobacter(100);	Campylobacteraceae(100);Campylobacter(100);
0.01	132	18	Root(100);Bacteria(100);"Bacteroidetes"(100);Flavobacteria(100);"Flavobacteriales"(100);Flavobacteriaceae(100);unclassified(100);	Root(100);Bacteria(100);"Actinobacteria"(100);Actinobacteria(100);Actinomycetales(100);Micrococcaceae(100);unclassified(97);	"Flavobacteriales"(100);Flavobacteriaceae(100);	Actinomycetales(100);Micrococcaceae(100);
0.01	9	264	Root(100);Bacteria(100);"Fusobacteria"(100);"Fusobacteria"(100);"Fusobacteriales"(100);"Fusobacteriaceae"(100);Fusobacterium(100);	Root(100);Bacteria(100);"Bacteroidetes"(100);"Bacteroidia"(100);"Bacteroidales"(100);"Prevotellaceae"(100);Prevotella(99);	"Fusobacteriaceae"(100);Fusobacterium(100);	"Prevotellaceae"(100);Prevotella(99);
0.01	25	76	Root(100);Bacteria(100);"Bacteroidetes"(97);"Bacteroidia"(59);"Bacteroidales"(59);unclassified(59);unclassified(59);	Root(100);Bacteria(100);"Firmicutes"(100);"Bacilli"(100);"Lactobacillales"(100);"Aerococcaceae"(100);unclassified(99);	"Bacteroidia"(59);"Bacteroidales"(59);	"Lactobacillales"(100);"Aerococcaceae"(100);
-0.01	87	264	Root(100);Bacteria(100);"Bacteroidetes"(100);Flavobacteria(100);"Flavobacteriales"(100);Flavobacteriaceae(100);Capnocytophaga(100);	Root(100);Bacteria(100);"Bacteroidetes"(100);"Bacteroidia"(100);"Bacteroidales"(100);"Prevotellaceae"(100);Prevotella(99);	Flavobacteriaceae(100);Capnocytophaga(100);	"Prevotellaceae"(100);Prevotella(99);
0.01	67	349	Root(100);Bacteria(100);"Bacteroidetes"(100);"Bacteroidia"(100);"Bacteroidales"(100);"Prevotellaceae"(100);Prevotella(100);	Root(100);Bacteria(100);"Bacteroidetes"(97);unclassified(95);unclassified(95);unclassified(95);unclassified(95);	"Prevotellaceae"(100);Prevotella(100);	Bacteria(100);"Bacteroidetes"(97);
0.01	67	16	Root(100);Bacteria(100);"Bacteroidetes"(100);"Bacteroidia"(100);"Bacteroidales"(100);"Prevotellaceae"(100);Prevotella(100);	Root(100);Bacteria(100);"Proteobacteria"(100);Gammaproteobacteria(100);Pasteurellales(100);Pasteurellaceae(100);unclassified(100);	"Prevotellaceae"(100);Prevotella(100);	Pasteurellales(100);Pasteurellaceae(100);
0.01	264	78	Root(100);Bacteria(100);"Bacteroidetes"(100);"Bacteroidia"(100);"Bacteroidales"(100);"Prevotellaceae"(100);Prevotella(99);	Root(100);Bacteria(100);"Fusobacteria"(100);"Fusobacteria"(100);"Fusobacteriales"(100);"Leptotrichiaceae"(100);Leptotrichia(100);	"Prevotellaceae"(100);Prevotella(99);	"Leptotrichiaceae"(100);Leptotrichia(100);
0.01	24	78	Root(100);Bacteria(100);"Bacteroidetes"(100);Flavobacteria(100);"Flavobacteriales"(100);Flavobacteriaceae(100);Capnocytophaga(100);	Root(100);Bacteria(100);"Fusobacteria"(100);"Fusobacteria"(100);"Fusobacteriales"(100);"Leptotrichiaceae"(100);Leptotrichia(100);	Flavobacteriaceae(100);Capnocytophaga(100);	"Leptotrichiaceae"(100);Leptotrichia(100);
-0.01	113	11	Root(100);Bacteria(100);"Bacteroidetes"(100);Flavobacteria(100);"Flavobacteriales"(100);Flavobacteriaceae(100);unclassified(100);	Root(100);Bacteria(100);"Firmicutes"(100);"Bacilli"(100);Bacillales(100);"Staphylococcaceae"(100);Gemella(100);	"Flavobacteriales"(100);Flavobacteriaceae(100);	"Staphylococcaceae"(100);Gemella(100);
0.01	87	19	Root(100);Bacteria(100);"Bacteroidetes"(100);Flavobacteria(100);"Flavobacteriales"(100);Flavobacteriaceae(100);Capnocytophaga(100);	Root(100);Bacteria(100);"Proteobacteria"(100);Gammaproteobacteria(100);Pasteurellales(100);Pasteurellaceae(100);unclassified(100);	Flavobacteriaceae(100);Capnocytophaga(100);	Pasteurellales(100);Pasteurellaceae(100);
0.01	65	92	Root(100);Bacteria(100);"Proteobacteria"(100);Epsilonproteobacteria(100);Campylobacterales(100);Campylobacteraceae(100);Campylobacter(100);	Root(100);Bacteria(100);"Bacteroidetes"(100);"Bacteroidia"(100);"Bacteroidales"(100);"Prevotellaceae"(100);Prevotella(100);	Campylobacteraceae(100);Campylobacter(100);	"Prevotellaceae"(100);Prevotella(100);
0.01	28	13	Root(100);Bacteria(100);"Proteobacteria"(100);Epsilonproteobacteria(100);Campylobacterales(100);Campylobacteraceae(100);Campylobacter(100);	Root(100);Bacteria(100);"Firmicutes"(100);"Bacilli"(100);"Lactobacillales"(100);unclassified(98);unclassified(98);	Campylobacteraceae(100);Campylobacter(100);	"Bacilli"(100);"Lactobacillales"(100);
0.01	67	14	Root(100);Bacteria(100);"Bacteroidetes"(100);"Bacteroidia"(100);"Bacteroidales"(100);"Prevotellaceae"(100);Prevotella(100);	Root(100);Bacteria(100);"Actinobacteria"(100);Actinobacteria(100);Actinomycetales(100);Actinomycetaceae(100);Actinomyces(100);	"Prevotellaceae"(100);Prevotella(100);	Actinomycetaceae(100);Actinomyces(100);
-0.01	24	29	Root(100);Bacteria(100);"Bacteroidetes"(100);Flavobacteria(100);"Flavobacteriales"(100);Flavobacteriaceae(100);Capnocytophaga(100);	Root(100);Bacteria(100);"Firmicutes"(100);"Clostridia"(100);Clostridiales(100);Veillonellaceae(100);Selenomonas(95);	Flavobacteriaceae(100);Capnocytophaga(100);	Veillonellaceae(100);Selenomonas(95);
0.01	26	29	Root(100);Bacteria(100);"Bacteroidetes"(100);"Bacteroidia"(100);"Bacteroidales"(100);"Prevotellaceae"(100);Prevotella(100);	Root(100);Bacteria(100);"Firmicutes"(100);"Clostridia"(100);Clostridiales(100);Veillonellaceae(100);Selenomonas(95);	"Prevotellaceae"(100);Prevotella(100);	Veillonellaceae(100);Selenomonas(95);
-0.01	26	28	Root(100);Bacteria(100);"Bacteroidetes"(100);"Bacteroidia"(100);"Bacteroidales"(100);"Prevotellaceae"(100);Prevotella(100);	Root(100);Bacteria(100);"Proteobacteria"(100);Epsilonproteobacteria(100);Campylobacterales(100);Campylobacteraceae(100);Campylobacter(100);	"Prevotellaceae"(100);Prevotella(100);	Campylobacteraceae(100);Campylobacter(100);
-0.01	132	78	Root(100);Bacteria(100);"Bacteroidetes"(100);Flavobacteria(100);"Flavobacteriales"(100);Flavobacteriaceae(100);unclassified(100);	Root(100);Bacteria(100);"Fusobacteria"(100);"Fusobacteria"(100);"Fusobacteriales"(100);"Leptotrichiaceae"(100);Leptotrichia(100);	"Flavobacteriales"(100);Flavobacteriaceae(100);	"Leptotrichiaceae"(100);Leptotrichia(100);
0.01	7	92	Root(100);Bacteria(100);"Bacteroidetes"(100);"Bacteroidia"(100);"Bacteroidales"(100);"Porphyromonadaceae"(100);Porphyromonas(100);	Root(100);Bacteria(100);"Bacteroidetes"(100);"Bacteroidia"(100);"Bacteroidales"(100);"Prevotellaceae"(100);Prevotella(100);	"Porphyromonadaceae"(100);Porphyromonas(100);	"Prevotellaceae"(100);Prevotella(100);
-0.01	99	264	Root(100);Bacteria(100);"Proteobacteria"(100);Betaproteobacteria(100);Neisseriales(100);Neisseriaceae(100);unclassified(79);	Root(100);Bacteria(100);"Bacteroidetes"(100);"Bacteroidia"(100);"Bacteroidales"(100);"Prevotellaceae"(100);Prevotella(99);	Neisseriales(100);Neisseriaceae(100);	"Prevotellaceae"(100);Prevotella(99);
0.01	7	56	Root(100);Bacteria(100);"Bacteroidetes"(100);"Bacteroidia"(100);"Bacteroidales"(100);"Porphyromonadaceae"(100);Porphyromonas(100);	Root(100);Bacteria(100);"Fusobacteria"(100);"Fusobacteria"(100);"Fusobacteriales"(100);"Leptotrichiaceae"(100);Leptotrichia(100);	"Porphyromonadaceae"(100);Porphyromonas(100);	"Leptotrichiaceae"(100);Leptotrichia(100);
0.01	78	19	Root(100);Bacteria(100);"Fusobacteria"(100);"Fusobacteria"(100);"Fusobacteriales"(100);"Leptotrichiaceae"(100);Leptotrichia(100);	Root(100);Bacteria(100);"Proteobacteria"(100);Gammaproteobacteria(100);Pasteurellales(100);Pasteurellaceae(100);unclassified(100);	"Leptotrichiaceae"(100);Leptotrichia(100);	Pasteurellales(100);Pasteurellaceae(100);
-0.01	92	50	Root(100);Bacteria(100);"Bacteroidetes"(100);"Bacteroidia"(100);"Bacteroidales"(100);"Prevotellaceae"(100);Prevotella(100);	Root(100);Bacteria(100);"Firmicutes"(100);"Clostridia"(100);Clostridiales(100);"Lachnospiraceae"(100);unclassified(100);	"Prevotellaceae"(100);Prevotella(100);	Clostridiales(100);"Lachnospiraceae"(100);
0.01	65	16	Root(100);Bacteria(100);"Proteobacteria"(100);Epsilonproteobacteria(100);Campylobacterales(100);Campylobacteraceae(100);Campylobacter(100);	Root(100);Bacteria(100);"Proteobacteria"(100);Gammaproteobacteria(100);Pasteurellales(100);Pasteurellaceae(100);unclassified(100);	Campylobacteraceae(100);Campylobacter(100);	Pasteurellales(100);Pasteurellaceae(100);
0.01	14	56	Root(100);Bacteria(100);"Actinobacteria"(100);Actinobacteria(100);Actinomycetales(100);Actinomycetaceae(100);Actinomyces(100);	Root(100);Bacteria(100);"Fusobacteria"(100);"Fusobacteria"(100);"Fusobacteriales"(100);"Leptotrichiaceae"(100);Leptotrichia(100);	Actinomycetaceae(100);Actinomyces(100);	"Leptotrichiaceae"(100);Leptotrichia(100);
0.01	87	24	Root(100);Bacteria(100);"Bacteroidetes"(100);Flavobacteria(100);"Flavobacteriales"(100);Flavobacteriaceae(100);Capnocytophaga(100);	Root(100);Bacteria(100);"Bacteroidetes"(100);Flavobacteria(100);"Flavobacteriales"(100);Flavobacteriaceae(100);Capnocytophaga(100);	Flavobacteriaceae(100);Capnocytophaga(100);	Flavobacteriaceae(100);Capnocytophaga(100);
-0.01	20	21	Root(100);Bacteria(100);"Fusobacteria"(100);"Fusobacteria"(100);"Fusobacteriales"(100);"Leptotrichiaceae"(100);Leptotrichia(100);	Root(100);Bacteria(100);"Proteobacteria"(100);Betaproteobacteria(100);Neisseriales(100);Neisseriaceae(100);Neisseria(69);	"Leptotrichiaceae"(100);Leptotrichia(100);	Neisseriaceae(100);Neisseria(69);
-0.01	179	26	Root(100);Bacteria(100);"Fusobacteria"(100);"Fusobacteria"(100);"Fusobacteriales"(100);"Leptotrichiaceae"(100);Streptobacillus(100);	Root(100);Bacteria(100);"Bacteroidetes"(100);"Bacteroidia"(100);"Bacteroidales"(100);"Prevotellaceae"(100);Prevotella(100);	"Leptotrichiaceae"(100);Streptobacillus(100);	"Prevotellaceae"(100);Prevotella(100);
-0.01	264	11	Root(100);Bacteria(100);"Bacteroidetes"(100);"Bacteroidia"(100);"Bacteroidales"(100);"Prevotellaceae"(100);Prevotella(99);	Root(100);Bacteria(100);"Firmicutes"(100);"Bacilli"(100);Bacillales(100);"Staphylococcaceae"(100);Gemella(100);	"Prevotellaceae"(100);Prevotella(99);	"Staphylococcaceae"(100);Gemella(100);
-0.01	29	6	Root(100);Bacteria(100);"Firmicutes"(100);"Clostridia"(100);Clostridiales(100);Veillonellaceae(100);Selenomonas(95);	Root(100);Bacteria(100);"Firmicutes"(100);"Bacilli"(100);"Lactobacillales"(100);Streptococcaceae(100);Streptococcus(100);	Veillonellaceae(100);Selenomonas(95);	Streptococcaceae(100);Streptococcus(100);
-0.01	4	15	Root(100);Bacteria(100);"Firmicutes"(100);"Clostridia"(100);Clostridiales(100);Veillonellaceae(100);Veillonella(95);	Root(100);Bacteria(100);"Actinobacteria"(100);Actinobacteria(100);Actinomycetales(100);Corynebacteriaceae(93);Corynebacterium(93);	Veillonellaceae(100);Veillonella(95);	Corynebacteriaceae(93);Corynebacterium(93);
-0.01	113	21	Root(100);Bacteria(100);"Bacteroidetes"(100);Flavobacteria(100);"Flavobacteriales"(100);Flavobacteriaceae(100);unclassified(100);	Root(100);Bacteria(100);"Proteobacteria"(100);Betaproteobacteria(100);Neisseriales(100);Neisseriaceae(100);Neisseria(69);	"Flavobacteriales"(100);Flavobacteriaceae(100);	Neisseriaceae(100);Neisseria(69);
-0.01	76	15	Root(100);Bacteria(100);"Firmicutes"(100);"Bacilli"(100);"Lactobacillales"(100);"Aerococcaceae"(100);unclassified(99);	Root(100);Bacteria(100);"Actinobacteria"(100);Actinobacteria(100);Actinomycetales(100);Corynebacteriaceae(93);Corynebacterium(93);	"Lactobacillales"(100);"Aerococcaceae"(100);	Corynebacteriaceae(93);Corynebacterium(93);
-0.01	67	87	Root(100);Bacteria(100);"Bacteroidetes"(100);"Bacteroidia"(100);"Bacteroidales"(100);"Prevotellaceae"(100);Prevotella(100);	Root(100);Bacteria(100);"Bacteroidetes"(100);Flavobacteria(100);"Flavobacteriales"(100);Flavobacteriaceae(100);Capnocytophaga(100);	"Prevotellaceae"(100);Prevotella(100);	Flavobacteriaceae(100);Capnocytophaga(100);
-0.01	6	92	Root(100);Bacteria(100);"Firmicutes"(100);"Bacilli"(100);"Lactobacillales"(100);Streptococcaceae(100);Streptococcus(100);	Root(100);Bacteria(100);"Bacteroidetes"(100);"Bacteroidia"(100);"Bacteroidales"(100);"Prevotellaceae"(100);Prevotella(100);	Streptococcaceae(100);Streptococcus(100);	"Prevotellaceae"(100);Prevotella(100);
0.01	87	50	Root(100);Bacteria(100);"Bacteroidetes"(100);Flavobacteria(100);"Flavobacteriales"(100);Flavobacteriaceae(100);Capnocytophaga(100);	Root(100);Bacteria(100);"Firmicutes"(100);"Clostridia"(100);Clostridiales(100);"Lachnospiraceae"(100);unclassified(100);	Flavobacteriaceae(100);Capnocytophaga(100);	Clostridiales(100);"Lachnospiraceae"(100);
0.01	24	13	Root(100);Bacteria(100);"Bacteroidetes"(100);Flavobacteria(100);"Flavobacteriales"(100);Flavobacteriaceae(100);Capnocytophaga(100);	Root(100);Bacteria(100);"Firmicutes"(100);"Bacilli"(100);"Lactobacillales"(100);unclassified(98);unclassified(98);	Flavobacteriaceae(100);Capnocytophaga(100);	"Bacilli"(100);"Lactobacillales"(100);
0.01	132	21	Root(100);Bacteria(100);"Bacteroidetes"(100);Flavobacteria(100);"Flavobacteriales"(100);Flavobacteriaceae(100);unclassified(100);	Root(100);Bacteria(100);"Proteobacteria"(100);Betaproteobacteria(100);Neisseriales(100);Neisseriaceae(100);Neisseria(69);	"Flavobacteriales"(100);Flavobacteriaceae(100);	Neisseriaceae(100);Neisseria(69);
0.01	132	14	Root(100);Bacteria(100);"Bacteroidetes"(100);Flavobacteria(100);"Flavobacteriales"(100);Flavobacteriaceae(100);unclassified(100);	Root(100);Bacteria(100);"Actinobacteria"(100);Actinobacteria(100);Actinomycetales(100);Actinomycetaceae(100);Actinomyces(100);	"Flavobacteriales"(100);Flavobacteriaceae(100);	Actinomycetaceae(100);Actinomyces(100);
0.01	24	28	Root(100);Bacteria(100);"Bacteroidetes"(100);Flavobacteria(100);"Flavobacteriales"(100);Flavobacteriaceae(100);Capnocytophaga(100);	Root(100);Bacteria(100);"Proteobacteria"(100);Epsilonproteobacteria(100);Campylobacterales(100);Campylobacteraceae(100);Campylobacter(100);	Flavobacteriaceae(100);Capnocytophaga(100);	Campylobacteraceae(100);Campylobacter(100);
-0.01	87	2	Root(100);Bacteria(100);"Bacteroidetes"(100);Flavobacteria(100);"Flavobacteriales"(100);Flavobacteriaceae(100);Capnocytophaga(100);	Root(100);Bacteria(100);"Firmicutes"(100);"Bacilli"(100);"Lactobacillales"(100);Streptococcaceae(100);Streptococcus(100);	Flavobacteriaceae(100);Capnocytophaga(100);	Streptococcaceae(100);Streptococcus(100);
-0.01	26	4	Root(100);Bacteria(100);"Bacteroidetes"(100);"Bacteroidia"(100);"Bacteroidales"(100);"Prevotellaceae"(100);Prevotella(100);	Root(100);Bacteria(100);"Firmicutes"(100);"Clostridia"(100);Clostridiales(100);Veillonellaceae(100);Veillonella(95);	"Prevotellaceae"(100);Prevotella(100);	Veillonellaceae(100);Veillonella(95);
-0.01	179	11	Root(100);Bacteria(100);"Fusobacteria"(100);"Fusobacteria"(100);"Fusobacteriales"(100);"Leptotrichiaceae"(100);Streptobacillus(100);	Root(100);Bacteria(100);"Firmicutes"(100);"Bacilli"(100);Bacillales(100);"Staphylococcaceae"(100);Gemella(100);	"Leptotrichiaceae"(100);Streptobacillus(100);	"Staphylococcaceae"(100);Gemella(100);
-0.01	132	6	Root(100);Bacteria(100);"Bacteroidetes"(100);Flavobacteria(100);"Flavobacteriales"(100);Flavobacteriaceae(100);unclassified(100);	Root(100);Bacteria(100);"Firmicutes"(100);"Bacilli"(100);"Lactobacillales"(100);Streptococcaceae(100);Streptococcus(100);	"Flavobacteriales"(100);Flavobacteriaceae(100);	Streptococcaceae(100);Streptococcus(100);
0.01	264	19	Root(100);Bacteria(100);"Bacteroidetes"(100);"Bacteroidia"(100);"Bacteroidales"(100);"Prevotellaceae"(100);Prevotella(99);	Root(100);Bacteria(100);"Proteobacteria"(100);Gammaproteobacteria(100);Pasteurellales(100);Pasteurellaceae(100);unclassified(100);	"Prevotellaceae"(100);Prevotella(99);	Pasteurellales(100);Pasteurellaceae(100);
0.01	76	11	Root(100);Bacteria(100);"Firmicutes"(100);"Bacilli"(100);"Lactobacillales"(100);"Aerococcaceae"(100);unclassified(99);	Root(100);Bacteria(100);"Firmicutes"(100);"Bacilli"(100);Bacillales(100);"Staphylococcaceae"(100);Gemella(100);	"Lactobacillales"(100);"Aerococcaceae"(100);	"Staphylococcaceae"(100);Gemella(100);
0.01	23	4	Root(100);Bacteria(100);"Actinobacteria"(100);Actinobacteria(100);Actinomycetales(100);Actinomycetaceae(100);Actinomyces(100);	Root(100);Bacteria(100);"Firmicutes"(100);"Clostridia"(100);Clostridiales(100);Veillonellaceae(100);Veillonella(95);	Actinomycetaceae(100);Actinomyces(100);	Veillonellaceae(100);Veillonella(95);
-0.00	99	50	Root(100);Bacteria(100);"Proteobacteria"(100);Betaproteobacteria(100);Neisseriales(100);Neisseriaceae(100);unclassified(79);	Root(100);Bacteria(100);"Firmicutes"(100);"Clostridia"(100);Clostridiales(100);"Lachnospiraceae"(100);unclassified(100);	Neisseriales(100);Neisseriaceae(100);	Clostridiales(100);"Lachnospiraceae"(100);
-0.00	92	16	Root(100);Bacteria(100);"Bacteroidetes"(100);"Bacteroidia"(100);"Bacteroidales"(100);"Prevotellaceae"(100);Prevotella(100);	Root(100);Bacteria(100);"Proteobacteria"(100);Gammaproteobacteria(100);Pasteurellales(100);Pasteurellaceae(100);unclassified(100);	"Prevotellaceae"(100);Prevotella(100);	Pasteurellales(100);Pasteurellaceae(100);
0.00	349	10	Root(100);Bacteria(100);"Bacteroidetes"(97);unclassified(95);unclassified(95);unclassified(95);unclassified(95);	Root(100);Bacteria(100);"Bacteroidetes"(100);"Bacteroidia"(100);"Bacteroidales"(100);"Prevotellaceae"(100);Prevotella(100);	Bacteria(100);"Bacteroidetes"(97);	"Prevotellaceae"(100);Prevotella(100);
0.00	25	56	Root(100);Bacteria(100);"Bacteroidetes"(97);"Bacteroidia"(59);"Bacteroidales"(59);unclassified(59);unclassified(59);	Root(100);Bacteria(100);"Fusobacteria"(100);"Fusobacteria"(100);"Fusobacteriales"(100);"Leptotrichiaceae"(100);Leptotrichia(100);	"Bacteroidia"(59);"Bacteroidales"(59);	"Leptotrichiaceae"(100);Leptotrichia(100);
-0.00	14	16	Root(100);Bacteria(100);"Actinobacteria"(100);Actinobacteria(100);Actinomycetales(100);Actinomycetaceae(100);Actinomyces(100);	Root(100);Bacteria(100);"Proteobacteria"(100);Gammaproteobacteria(100);Pasteurellales(100);Pasteurellaceae(100);unclassified(100);	Actinomycetaceae(100);Actinomyces(100);	Pasteurellales(100);Pasteurellaceae(100);
0.00	21	7	Root(100);Bacteria(100);"Proteobacteria"(100);Betaproteobacteria(100);Neisseriales(100);Neisseriaceae(100);Neisseria(69);	Root(100);Bacteria(100);"Bacteroidetes"(100);"Bacteroidia"(100);"Bacteroidales"(100);"Porphyromonadaceae"(100);Porphyromonas(100);	Neisseriaceae(100);Neisseria(69);	"Porphyromonadaceae"(100);Porphyromonas(100);
-0.00	22	264	Root(100);Bacteria(100);"Proteobacteria"(100);Betaproteobacteria(100);Burkholderiales(100);unclassified(97);unclassified(97);	Root(100);Bacteria(100);"Bacteroidetes"(100);"Bacteroidia"(100);"Bacteroidales"(100);"Prevotellaceae"(100);Prevotella(99);	Betaproteobacteria(100);Burkholderiales(100);	"Prevotellaceae"(100);Prevotella(99);
0.00	92	56	Root(100);Bacteria(100);"Bacteroidetes"(100);"Bacteroidia"(100);"Bacteroidales"(100);"Prevotellaceae"(100);Prevotella(100);	Root(100);Bacteria(100);"Fusobacteria"(100);"Fusobacteria"(100);"Fusobacteriales"(100);"Leptotrichiaceae"(100);Leptotrichia(100);	"Prevotellaceae"(100);Prevotella(100);	"Leptotrichiaceae"(100);Leptotrichia(100);
0.00	24	9	Root(100);Bacteria(100);"Bacteroidetes"(100);Flavobacteria(100);"Flavobacteriales"(100);Flavobacteriaceae(100);Capnocytophaga(100);	Root(100);Bacteria(100);"Fusobacteria"(100);"Fusobacteria"(100);"Fusobacteriales"(100);"Fusobacteriaceae"(100);Fusobacterium(100);	Flavobacteriaceae(100);Capnocytophaga(100);	"Fusobacteriaceae"(100);Fusobacterium(100);
-0.00	113	28	Root(100);Bacteria(100);"Bacteroidetes"(100);Flavobacteria(100);"Flavobacteriales"(100);Flavobacteriaceae(100);unclassified(100);	Root(100);Bacteria(100);"Proteobacteria"(100);Epsilonproteobacteria(100);Campylobacterales(100);Campylobacteraceae(100);Campylobacter(100);	"Flavobacteriales"(100);Flavobacteriaceae(100);	Campylobacteraceae(100);Campylobacter(100);
0.00	132	11	Root(100);Bacteria(100);"Bacteroidetes"(100);Flavobacteria(100);"Flavobacteriales"(100);Flavobacteriaceae(100);unclassified(100);	Root(100);Bacteria(100);"Firmicutes"(100);"Bacilli"(100);Bacillales(100);"Staphylococcaceae"(100);Gemella(100);	"Flavobacteriales"(100);Flavobacteriaceae(100);	"Staphylococcaceae"(100);Gemella(100);
-0.00	2	15	Root(100);Bacteria(100);"Firmicutes"(100);"Bacilli"(100);"Lactobacillales"(100);Streptococcaceae(100);Streptococcus(100);	Root(100);Bacteria(100);"Actinobacteria"(100);Actinobacteria(100);Actinomycetales(100);Corynebacteriaceae(93);Corynebacterium(93);	Streptococcaceae(100);Streptococcus(100);	Corynebacteriaceae(93);Corynebacterium(93);
-0.00	349	13	Root(100);Bacteria(100);"Bacteroidetes"(97);unclassified(95);unclassified(95);unclassified(95);unclassified(95);	Root(100);Bacteria(100);"Firmicutes"(100);"Bacilli"(100);"Lactobacillales"(100);unclassified(98);unclassified(98);	Bacteria(100);"Bacteroidetes"(97);	"Bacilli"(100);"Lactobacillales"(100);
0.00	26	13	Root(100);Bacteria(100);"Bacteroidetes"(100);"Bacteroidia"(100);"Bacteroidales"(100);"Prevotellaceae"(100);Prevotella(100);	Root(100);Bacteria(100);"Firmicutes"(100);"Bacilli"(100);"Lactobacillales"(100);unclassified(98);unclassified(98);	"Prevotellaceae"(100);Prevotella(100);	"Bacilli"(100);"Lactobacillales"(100);
0.00	23	349	Root(100);Bacteria(100);"Actinobacteria"(100);Actinobacteria(100);Actinomycetales(100);Actinomycetaceae(100);Actinomyces(100);	Root(100);Bacteria(100);"Bacteroidetes"(97);unclassified(95);unclassified(95);unclassified(95);unclassified(95);	Actinomycetaceae(100);Actinomyces(100);	Bacteria(100);"Bacteroidetes"(97);
-0.00	113	76	Root(100);Bacteria(100);"Bacteroidetes"(100);Flavobacteria(100);"Flavobacteriales"(100);Flavobacteriaceae(100);unclassified(100);	Root(100);Bacteria(100);"Firmicutes"(100);"Bacilli"(100);"Lactobacillales"(100);"Aerococcaceae"(100);unclassified(99);	"Flavobacteriales"(100);Flavobacteriaceae(100);	"Lactobacillales"(100);"Aerococcaceae"(100);
0.00	4	349	Root(100);Bacteria(100);"Firmicutes"(100);"Clostridia"(100);Clostridiales(100);Veillonellaceae(100);Veillonella(95);	Root(100);Bacteria(100);"Bacteroidetes"(97);unclassified(95);unclassified(95);unclassified(95);unclassified(95);	Veillonellaceae(100);Veillonella(95);	Bacteria(100);"Bacteroidetes"(97);
-0.00	65	24	Root(100);Bacteria(100);"Proteobacteria"(100);Epsilonproteobacteria(100);Campylobacterales(100);Campylobacteraceae(100);Campylobacter(100);	Root(100);Bacteria(100);"Bacteroidetes"(100);Flavobacteria(100);"Flavobacteriales"(100);Flavobacteriaceae(100);Capnocytophaga(100);	Campylobacteraceae(100);Campylobacter(100);	Flavobacteriaceae(100);Capnocytophaga(100);
-0.00	22	349	Root(100);Bacteria(100);"Proteobacteria"(100);Betaproteobacteria(100);Burkholderiales(100);unclassified(97);unclassified(97);	Root(100);Bacteria(100);"Bacteroidetes"(97);unclassified(95);unclassified(95);unclassified(95);unclassified(95);	Betaproteobacteria(100);Burkholderiales(100);	Bacteria(100);"Bacteroidetes"(97);
-0.00	22	16	Root(100);Bacteria(100);"Proteobacteria"(100);Betaproteobacteria(100);Burkholderiales(100);unclassified(97);unclassified(97);	Root(100);Bacteria(100);"Proteobacteria"(100);Gammaproteobacteria(100);Pasteurellales(100);Pasteurellaceae(100);unclassified(100);	Betaproteobacteria(100);Burkholderiales(100);	Pasteurellales(100);Pasteurellaceae(100);
0.00	67	11	Root(100);Bacteria(100);"Bacteroidetes"(100);"Bacteroidia"(100);"Bacteroidales"(100);"Prevotellaceae"(100);Prevotella(100);	Root(100);Bacteria(100);"Firmicutes"(100);"Bacilli"(100);Bacillales(100);"Staphylococcaceae"(100);Gemella(100);	"Prevotellaceae"(100);Prevotella(100);	"Staphylococcaceae"(100);Gemella(100);
0.00	179	4	Root(100);Bacteria(100);"Fusobacteria"(100);"Fusobacteria"(100);"Fusobacteriales"(100);"Leptotrichiaceae"(100);Streptobacillus(100);	Root(100);Bacteria(100);"Firmicutes"(100);"Clostridia"(100);Clostridiales(100);Veillonellaceae(100);Veillonella(95);	"Leptotrichiaceae"(100);Streptobacillus(100);	Veillonellaceae(100);Veillonella(95);
-0.00	113	4	Root(100);Bacteria(100);"Bacteroidetes"(100);Flavobacteria(100);"Flavobacteriales"(100);Flavobacteriaceae(100);unclassified(100);	Root(100);Bacteria(100);"Firmicutes"(100);"Clostridia"(100);Clostridiales(100);Veillonellaceae(100);Veillonella(95);	"Flavobacteriales"(100);Flavobacteriaceae(100);	Veillonellaceae(100);Veillonella(95);
-0.00	7	99	Root(100);Bacteria(100);"Bacteroidetes"(100);"Bacteroidia"(100);"Bacteroidales"(100);"Porphyromonadaceae"(100);Porphyromonas(100);	Root(100);Bacteria(100);"Proteobacteria"(100);Betaproteobacteria(100);Neisseriales(100);Neisseriaceae(100);unclassified(79);	"Porphyromonadaceae"(100);Porphyromonas(100);	Neisseriales(100);Neisseriaceae(100);
0.00	76	92	Root(100);Bacteria(100);"Firmicutes"(100);"Bacilli"(100);"Lactobacillales"(100);"Aerococcaceae"(100);unclassified(99);	Root(100);Bacteria(100);"Bacteroidetes"(100);"Bacteroidia"(100);"Bacteroidales"(100);"Prevotellaceae"(100);Prevotella(100);	"Lactobacillales"(100);"Aerococcaceae"(100);	"Prevotellaceae"(100);Prevotella(100);
