# Supplementary material for: Inferring Correlation Networks from Genomic Survey Data
Source: PLoS Comput Biol. 2012 Sep 20;8(9):e1002687. doi: 10.1371/journal.pcbi.1002687 (PMC3447976; doi:10.1371/journal.pcbi.1002687)
Supplement: Dataset S1 — Correlation values for all HMP body sites inferred using both Pearson and SparCC from real and shuffled data. (ZIP) [file pcbi.1002687.s001.zip › L_Antecubital fossa_Rho_matrix.txt]

OTU_id	1	10	101	103	104	11	111	12	123	128	13	130	131	135	14	144	145	147	15	156	157	16	162	166	167	168	17	18	188	19	194	2	20	200	206	21	210	22	222	224	226	227	229	23	234	235	24	240	244
1	1.000	-0.236	-0.024	-0.041	-0.131	-0.259	-0.188	0.008	-0.132	-0.123	-0.165	-0.184	-0.321	-0.138	-0.268	-0.135	-0.016	-0.008	-0.058	-0.138	-0.091	-0.202	0.048	-0.057	-0.141	-0.091	-0.205	-0.138	-0.038	-0.204	-0.172	-0.203	-0.174	-0.062	0.015	-0.210	-0.006	-0.156	-0.199	-0.047	-0.052	-0.093	-0.216	-0.137	-0.197	0.062	-0.155	-0.002	-0.201
10	-0.236	1.000	-0.074	-0.085	-0.105	-0.057	-0.092	-0.126	-0.056	-0.058	0.402	-0.120	-0.093	-0.075	0.643	-0.071	-0.058	-0.043	-0.074	-0.087	-0.053	0.655	-0.051	-0.062	-0.096	-0.017	-0.082	-0.032	-0.063	0.163	-0.122	0.071	0.567	-0.059	-0.076	-0.062	-0.077	-0.104	-0.098	-0.094	-0.052	-0.095	-0.073	-0.072	-0.107	-0.050	-0.040	0.000	-0.069
101	-0.024	-0.074	1.000	0.149	-0.060	-0.060	-0.069	0.377	-0.059	-0.028	-0.074	0.166	-0.090	-0.087	-0.013	-0.055	0.021	0.014	0.082	0.026	0.016	-0.114	0.067	-0.086	0.086	-0.047	-0.115	0.131	0.592	0.157	0.168	0.081	-0.002	0.006	0.112	-0.049	0.065	-0.034	-0.056	0.520	-0.048	-0.037	-0.008	0.045	0.005	-0.003	-0.082	0.630	-0.078
103	-0.041	-0.085	0.149	1.000	-0.045	-0.084	-0.045	0.375	-0.039	-0.049	-0.020	-0.016	-0.048	-0.048	-0.061	-0.040	-0.023	-0.004	0.033	0.030	-0.053	-0.113	0.011	0.092	-0.069	-0.031	-0.100	0.023	0.159	0.042	0.022	0.062	0.015	0.100	0.273	0.018	0.005	0.044	-0.085	0.003	-0.009	-0.030	-0.062	0.076	-0.067	0.008	-0.045	0.002	0.027
104	-0.131	-0.105	-0.060	-0.045	1.000	-0.039	0.052	-0.126	0.132	0.370	-0.038	-0.022	-0.086	0.458	-0.093	0.409	0.089	-0.063	0.180	0.338	0.396	-0.031	-0.048	0.008	0.523	0.265	0.167	-0.071	-0.019	0.056	0.100	0.034	0.013	0.017	-0.011	-0.068	0.134	0.102	0.166	0.013	0.077	0.305	-0.074	0.075	-0.125	0.003	0.081	-0.035	-0.053
11	-0.259	-0.057	-0.060	-0.084	-0.039	1.000	0.136	-0.009	-0.016	0.028	-0.014	0.182	0.583	-0.048	0.095	-0.015	-0.041	-0.065	-0.048	0.059	-0.084	-0.058	-0.063	0.162	-0.042	-0.023	-0.003	-0.072	-0.061	0.013	0.274	0.086	-0.073	-0.089	-0.089	0.092	-0.020	-0.068	0.307	0.021	-0.100	-0.061	0.697	-0.021	0.301	-0.051	-0.012	-0.023	0.778
111	-0.188	-0.092	-0.069	-0.045	0.052	0.136	1.000	-0.037	0.885	-0.047	-0.129	0.194	0.308	0.000	0.005	-0.074	-0.032	-0.024	-0.121	0.152	-0.076	-0.053	-0.061	0.006	0.159	-0.043	-0.086	0.173	-0.044	-0.084	0.120	-0.118	-0.089	0.000	-0.075	0.097	0.026	0.004	-0.052	0.171	0.836	0.257	0.219	-0.067	0.064	-0.054	-0.074	-0.042	0.166
12	0.008	-0.126	0.377	0.375	-0.126	-0.009	-0.037	1.000	-0.061	-0.098	0.074	0.014	-0.084	-0.097	-0.108	-0.108	-0.035	-0.031	-0.071	-0.028	-0.073	-0.110	0.043	0.095	-0.005	-0.049	-0.140	0.163	0.382	0.000	0.171	0.142	-0.103	-0.028	-0.037	-0.009	0.036	-0.060	-0.082	0.216	-0.038	-0.085	-0.074	-0.050	0.068	-0.044	-0.092	-0.055	-0.071
123	-0.132	-0.056	-0.059	-0.039	0.132	-0.016	0.885	-0.061	1.000	-0.069	-0.087	0.051	0.050	-0.008	0.009	-0.061	-0.034	-0.031	-0.086	0.189	-0.043	-0.022	-0.044	-0.057	0.229	-0.033	-0.029	0.004	-0.030	-0.077	-0.008	-0.082	-0.055	-0.007	-0.055	0.005	0.012	0.063	0.082	0.098	0.860	0.278	-0.042	-0.070	-0.049	-0.041	-0.054	-0.041	0.030
128	-0.123	-0.058	-0.028	-0.049	0.370	0.028	-0.047	-0.098	-0.069	1.000	-0.080	-0.082	0.002	0.379	-0.061	0.685	0.021	-0.052	-0.006	0.014	0.231	-0.050	-0.045	-0.072	0.192	0.295	0.223	-0.059	0.113	-0.077	0.016	-0.051	-0.048	-0.007	-0.044	-0.032	0.004	-0.029	0.245	-0.046	-0.062	0.277	0.118	0.009	-0.084	-0.024	0.007	-0.042	-0.027
13	-0.165	0.402	-0.074	-0.020	-0.038	-0.014	-0.129	0.074	-0.087	-0.080	1.000	-0.054	-0.160	-0.008	0.114	-0.021	-0.082	-0.084	0.020	-0.071	-0.030	0.323	-0.023	0.162	-0.066	-0.009	-0.103	0.135	-0.049	0.425	-0.141	0.529	0.166	0.015	-0.015	-0.048	-0.008	-0.118	-0.147	-0.007	-0.062	-0.027	-0.114	0.036	-0.159	-0.056	-0.061	-0.069	-0.111
130	-0.184	-0.120	0.166	-0.016	-0.022	0.182	0.194	0.014	0.051	-0.082	-0.054	1.000	0.215	-0.057	0.087	-0.092	-0.067	-0.056	0.036	-0.030	-0.066	-0.057	-0.014	0.052	-0.084	-0.070	-0.076	0.357	0.021	0.108	0.327	0.101	-0.088	-0.022	-0.002	0.173	0.151	-0.087	-0.082	0.214	-0.032	-0.074	0.120	0.072	0.340	0.038	-0.052	0.133	-0.008
131	-0.321	-0.093	-0.090	-0.048	-0.086	0.583	0.308	-0.084	0.050	0.002	-0.160	0.215	1.000	-0.059	0.153	-0.051	-0.018	-0.042	-0.104	-0.007	-0.074	-0.119	-0.054	-0.014	-0.104	-0.019	-0.066	0.299	-0.081	-0.122	0.097	-0.152	-0.088	-0.038	-0.041	0.159	-0.049	-0.080	0.379	-0.041	-0.060	-0.077	0.595	-0.079	0.327	-0.061	-0.029	-0.028	0.677
135	-0.138	-0.075	-0.087	-0.048	0.458	-0.048	0.000	-0.097	-0.008	0.379	-0.008	-0.057	-0.059	1.000	-0.103	0.558	0.118	-0.058	-0.023	0.099	0.290	-0.037	-0.054	0.144	0.525	0.141	0.166	-0.073	-0.018	0.012	-0.045	-0.018	-0.062	0.018	-0.030	-0.105	0.169	-0.069	0.119	0.007	0.067	0.328	-0.039	-0.012	-0.092	-0.031	-0.030	-0.035	-0.025
14	-0.268	0.643	-0.013	-0.061	-0.093	0.095	0.005	-0.108	0.009	-0.061	0.114	0.087	0.153	-0.103	1.000	-0.089	-0.061	-0.061	-0.105	-0.065	-0.074	0.511	-0.065	-0.054	-0.139	-0.038	-0.061	0.110	-0.059	0.062	0.028	-0.030	0.773	-0.070	-0.052	0.049	-0.084	-0.110	0.172	-0.005	-0.069	-0.064	-0.008	-0.054	-0.003	-0.050	-0.061	0.046	0.093
144	-0.135	-0.071	-0.055	-0.040	0.409	-0.015	-0.074	-0.108	-0.061	0.685	-0.021	-0.092	-0.051	0.558	-0.089	1.000	0.048	-0.062	0.046	0.069	0.249	-0.038	-0.049	-0.075	0.435	0.275	0.287	-0.063	0.049	-0.065	-0.027	-0.054	-0.045	-0.017	-0.031	-0.099	0.185	-0.032	0.198	-0.058	-0.064	0.385	-0.057	-0.027	-0.114	0.006	-0.005	-0.050	-0.013
145	-0.016	-0.058	0.021	-0.023	0.089	-0.041	-0.032	-0.035	-0.034	0.021	-0.082	-0.067	-0.018	0.118	-0.061	0.048	1.000	0.850	0.256	-0.019	0.027	0.008	-0.019	-0.043	0.123	-0.030	0.012	-0.035	-0.001	-0.031	-0.050	-0.069	-0.048	-0.012	0.012	0.051	-0.001	0.093	0.029	-0.038	-0.033	0.043	-0.011	0.026	-0.067	-0.041	-0.036	-0.039	-0.013
147	-0.008	-0.043	0.014	-0.004	-0.063	-0.065	-0.024	-0.031	-0.031	-0.052	-0.084	-0.056	-0.042	-0.058	-0.061	-0.062	0.850	1.000	0.226	-0.045	-0.038	0.015	-0.022	-0.036	-0.014	-0.032	-0.018	-0.045	-0.012	-0.037	-0.075	-0.060	-0.048	-0.033	-0.007	0.050	-0.045	0.125	-0.035	-0.050	-0.033	0.013	-0.038	-0.001	-0.068	-0.040	-0.042	-0.040	-0.040
15	-0.058	-0.074	0.082	0.033	0.180	-0.048	-0.121	-0.071	-0.086	-0.006	0.020	0.036	-0.104	-0.023	-0.105	0.046	0.256	0.226	1.000	0.356	0.061	0.045	-0.060	-0.036	0.086	0.316	-0.008	0.024	0.016	0.320	0.009	0.234	0.128	-0.057	0.026	0.288	0.024	0.496	-0.100	-0.036	-0.057	0.047	-0.100	0.490	-0.150	0.034	0.510	0.163	-0.101
156	-0.138	-0.087	0.026	0.030	0.338	0.059	0.152	-0.028	0.189	0.014	-0.071	-0.030	-0.007	0.099	-0.065	0.069	-0.019	-0.045	0.356	1.000	0.243	-0.000	-0.032	-0.034	0.354	0.147	0.012	-0.021	0.049	-0.016	0.097	0.202	-0.055	-0.005	-0.036	0.178	0.113	0.353	-0.016	-0.009	0.121	0.207	-0.071	-0.060	-0.110	0.067	0.315	-0.009	-0.027
157	-0.091	-0.053	0.016	-0.053	0.396	-0.084	-0.076	-0.073	-0.043	0.231	-0.030	-0.066	-0.074	0.290	-0.074	0.249	0.027	-0.038	0.061	0.243	1.000	0.017	-0.023	0.111	0.237	0.249	0.147	-0.053	0.022	0.013	0.054	0.018	-0.034	0.102	-0.016	-0.097	0.077	0.108	0.026	-0.029	-0.036	0.169	-0.053	0.021	-0.085	-0.042	0.127	-0.031	-0.041
16	-0.202	0.655	-0.114	-0.113	-0.031	-0.058	-0.053	-0.110	-0.022	-0.050	0.323	-0.057	-0.119	-0.037	0.511	-0.038	0.008	0.015	0.045	-0.000	0.017	1.000	-0.064	-0.004	-0.051	0.137	-0.079	-0.062	-0.073	0.307	-0.085	0.162	0.589	-0.077	-0.064	-0.012	-0.054	-0.003	-0.114	-0.085	-0.034	0.009	-0.073	-0.039	-0.060	-0.050	0.050	-0.062	-0.084
162	0.048	-0.051	0.067	0.011	-0.048	-0.063	-0.061	0.043	-0.044	-0.045	-0.023	-0.014	-0.054	-0.054	-0.065	-0.049	-0.019	-0.022	-0.060	-0.032	-0.023	-0.064	1.000	-0.026	-0.055	-0.034	-0.069	0.077	0.025	-0.045	-0.026	-0.008	-0.044	0.017	0.083	-0.069	-0.021	-0.042	-0.062	0.102	-0.038	-0.081	-0.038	-0.032	-0.063	-0.034	-0.046	-0.039	-0.041
166	-0.057	-0.062	-0.086	0.092	0.008	0.162	0.006	0.095	-0.057	-0.072	0.162	0.052	-0.014	0.144	-0.054	-0.075	-0.043	-0.036	-0.036	-0.034	0.111	-0.004	-0.026	1.000	0.091	0.114	-0.086	-0.014	-0.029	0.067	0.325	0.053	-0.033	-0.020	0.011	-0.019	-0.005	-0.082	-0.001	-0.071	-0.057	0.086	0.080	0.106	0.122	0.008	-0.062	-0.030	-0.016
167	-0.141	-0.096	0.086	-0.069	0.523	-0.042	0.159	-0.005	0.229	0.192	-0.066	-0.084	-0.104	0.525	-0.139	0.435	0.123	-0.014	0.086	0.354	0.237	-0.051	-0.055	0.091	1.000	0.058	0.137	-0.074	0.247	-0.007	0.056	-0.013	-0.040	-0.016	-0.072	-0.066	0.589	0.044	0.172	0.007	0.211	0.387	-0.109	-0.003	-0.086	-0.034	0.010	0.022	-0.037
168	-0.091	-0.017	-0.047	-0.031	0.265	-0.023	-0.043	-0.049	-0.033	0.295	-0.009	-0.070	-0.019	0.141	-0.038	0.275	-0.030	-0.032	0.316	0.147	0.249	0.137	-0.034	0.114	0.058	1.000	0.017	-0.041	-0.016	0.016	-0.012	-0.011	-0.001	-0.003	-0.021	-0.013	-0.035	0.182	0.019	-0.001	-0.030	0.339	-0.005	0.009	-0.053	-0.006	0.210	-0.041	-0.014
17	-0.205	-0.082	-0.115	-0.100	0.167	-0.003	-0.086	-0.140	-0.029	0.223	-0.103	-0.076	-0.066	0.166	-0.061	0.287	0.012	-0.018	-0.008	0.012	0.147	-0.079	-0.069	-0.086	0.137	0.017	1.000	-0.106	-0.056	-0.093	0.006	-0.118	-0.060	0.052	-0.091	-0.099	-0.016	0.037	0.150	-0.088	-0.026	0.305	-0.095	0.020	0.012	0.024	-0.029	-0.063	0.043
18	-0.138	-0.032	0.131	0.023	-0.071	-0.072	0.173	0.163	0.004	-0.059	0.135	0.357	0.299	-0.073	0.110	-0.063	-0.035	-0.045	0.024	-0.021	-0.053	-0.062	0.077	-0.014	-0.074	-0.041	-0.106	1.000	0.049	0.064	-0.016	0.066	-0.039	0.078	0.010	0.325	-0.004	0.058	-0.099	0.044	-0.064	-0.055	-0.072	0.133	-0.045	-0.045	0.129	0.068	-0.063
188	-0.038	-0.063	0.592	0.159	-0.019	-0.061	-0.044	0.382	-0.030	0.113	-0.049	0.021	-0.081	-0.018	-0.059	0.049	-0.001	-0.012	0.016	0.049	0.022	-0.073	0.025	-0.029	0.247	-0.016	-0.056	0.049	1.000	0.011	0.033	0.094	-0.028	-0.017	0.006	-0.050	0.121	-0.046	0.028	0.193	0.005	0.016	-0.044	-0.029	-0.040	0.014	-0.060	0.079	-0.054
19	-0.204	0.163	0.157	0.042	0.056	0.013	-0.084	0.000	-0.077	-0.077	0.425	0.108	-0.122	0.012	0.062	-0.065	-0.031	-0.037	0.320	-0.016	0.013	0.307	-0.045	0.067	-0.007	0.016	-0.093	0.064	0.011	1.000	0.249	0.455	0.122	-0.054	0.027	0.249	0.022	0.203	-0.128	0.287	-0.047	-0.017	-0.014	0.512	-0.069	0.000	0.321	0.038	-0.094
194	-0.172	-0.122	0.168	0.022	0.100	0.274	0.120	0.171	-0.008	0.016	-0.141	0.327	0.097	-0.045	0.028	-0.027	-0.050	-0.075	0.009	0.097	0.054	-0.085	-0.026	0.325	0.056	-0.012	0.006	-0.016	0.033	0.249	1.000	-0.041	-0.071	-0.020	-0.013	0.195	0.014	-0.071	-0.013	0.244	-0.021	0.053	0.186	0.194	0.437	-0.047	-0.036	0.045	0.054
2	-0.203	0.071	0.081	0.062	0.034	0.086	-0.118	0.142	-0.082	-0.051	0.529	0.101	-0.152	-0.018	-0.030	-0.054	-0.069	-0.060	0.234	0.202	0.018	0.162	-0.008	0.053	-0.013	-0.011	-0.118	0.066	0.094	0.455	-0.041	1.000	0.055	-0.032	0.033	0.103	0.115	0.142	-0.158	0.028	-0.074	-0.079	-0.125	0.257	-0.103	0.012	0.175	-0.001	-0.117
20	-0.174	0.567	-0.002	0.015	0.013	-0.073	-0.089	-0.103	-0.055	-0.048	0.166	-0.088	-0.088	-0.062	0.773	-0.045	-0.048	-0.048	0.128	-0.055	-0.034	0.589	-0.044	-0.033	-0.040	-0.001	-0.060	-0.039	-0.028	0.122	-0.071	0.055	1.000	-0.038	0.001	-0.079	-0.061	-0.055	-0.081	-0.057	-0.047	-0.064	-0.068	0.094	-0.092	-0.037	-0.023	0.118	-0.058
200	-0.062	-0.059	0.006	0.100	0.017	-0.089	0.000	-0.028	-0.007	-0.007	0.015	-0.022	-0.038	0.018	-0.070	-0.017	-0.012	-0.033	-0.057	-0.005	0.102	-0.077	0.017	-0.020	-0.016	-0.003	0.052	0.078	-0.017	-0.054	-0.020	-0.032	-0.038	1.000	0.250	-0.035	0.054	0.238	-0.029	0.039	0.056	-0.002	-0.038	-0.028	-0.050	-0.050	-0.012	0.065	0.031
206	0.015	-0.076	0.112	0.273	-0.011	-0.089	-0.075	-0.037	-0.055	-0.044	-0.015	-0.002	-0.041	-0.030	-0.052	-0.031	0.012	-0.007	0.026	-0.036	-0.016	-0.064	0.083	0.011	-0.072	-0.021	-0.091	0.010	0.006	0.027	-0.013	0.033	0.001	0.250	1.000	-0.024	0.001	0.032	-0.044	0.055	-0.051	-0.076	-0.044	0.045	-0.056	-0.024	-0.005	0.005	0.044
21	-0.210	-0.062	-0.049	0.018	-0.068	0.092	0.097	-0.009	0.005	-0.032	-0.048	0.173	0.159	-0.105	0.049	-0.099	0.051	0.050	0.288	0.178	-0.097	-0.012	-0.069	-0.019	-0.066	-0.013	-0.099	0.325	-0.050	0.249	0.195	0.103	-0.079	-0.035	-0.024	1.000	-0.083	0.592	-0.048	-0.033	-0.052	-0.037	0.112	0.477	0.127	-0.051	0.727	-0.039	-0.026
210	-0.006	-0.077	0.065	0.005	0.134	-0.020	0.026	0.036	0.012	0.004	-0.008	0.151	-0.049	0.169	-0.084	0.185	-0.001	-0.045	0.024	0.113	0.077	-0.054	-0.021	-0.005	0.589	-0.035	-0.016	-0.004	0.121	0.022	0.014	0.115	-0.061	0.054	0.001	-0.083	1.000	-0.071	0.092	0.063	0.103	0.229	-0.045	0.019	-0.060	-0.024	-0.050	-0.019	-0.022
22	-0.156	-0.104	-0.034	0.044	0.102	-0.068	0.004	-0.060	0.063	-0.029	-0.118	-0.087	-0.080	-0.069	-0.110	-0.032	0.093	0.125	0.496	0.353	0.108	-0.003	-0.042	-0.082	0.044	0.182	0.037	0.058	-0.046	0.203	-0.071	0.142	-0.055	0.238	0.032	0.592	-0.071	1.000	-0.092	-0.066	0.032	0.118	-0.099	0.495	-0.150	-0.009	0.797	0.016	-0.092
222	-0.199	-0.098	-0.056	-0.085	0.166	0.307	-0.052	-0.082	0.082	0.245	-0.147	-0.082	0.379	0.119	0.172	0.198	0.029	-0.035	-0.100	-0.016	0.026	-0.114	-0.062	-0.001	0.172	0.019	0.150	-0.099	0.028	-0.128	-0.013	-0.158	-0.081	-0.029	-0.044	-0.048	0.092	-0.092	1.000	-0.038	-0.042	0.058	0.045	-0.085	0.222	-0.052	-0.063	-0.045	0.315
224	-0.047	-0.094	0.520	0.003	0.013	0.021	0.171	0.216	0.098	-0.046	-0.007	0.214	-0.041	0.007	-0.005	-0.058	-0.038	-0.050	-0.036	-0.009	-0.029	-0.085	0.102	-0.071	0.007	-0.001	-0.088	0.044	0.193	0.287	0.244	0.028	-0.057	0.039	0.055	-0.033	0.063	-0.066	-0.038	1.000	0.233	0.019	0.090	-0.039	0.076	-0.034	-0.043	0.168	-0.044
226	-0.052	-0.052	-0.048	-0.009	0.077	-0.100	0.836	-0.038	0.860	-0.062	-0.062	-0.032	-0.060	0.067	-0.069	-0.064	-0.033	-0.033	-0.057	0.121	-0.036	-0.034	-0.038	-0.057	0.211	-0.030	-0.026	-0.064	0.005	-0.047	-0.021	-0.074	-0.047	0.056	-0.051	-0.052	0.103	0.032	-0.042	0.233	1.000	0.299	-0.044	-0.067	-0.079	-0.038	-0.046	-0.044	-0.054
227	-0.093	-0.095	-0.037	-0.030	0.305	-0.061	0.257	-0.085	0.278	0.277	-0.027	-0.074	-0.077	0.328	-0.064	0.385	0.043	0.013	0.047	0.207	0.169	0.009	-0.081	0.086	0.387	0.339	0.305	-0.055	0.016	-0.017	0.053	-0.079	-0.064	-0.002	-0.076	-0.037	0.229	0.118	0.058	0.019	0.299	1.000	-0.080	0.058	-0.139	-0.013	0.010	-0.025	-0.034
229	-0.216	-0.073	-0.008	-0.062	-0.074	0.697	0.219	-0.074	-0.042	0.118	-0.114	0.120	0.595	-0.039	-0.008	-0.057	-0.011	-0.038	-0.100	-0.071	-0.053	-0.073	-0.038	0.080	-0.109	-0.005	-0.095	-0.072	-0.044	-0.014	0.186	-0.125	-0.068	-0.038	-0.044	0.112	-0.045	-0.099	0.045	0.090	-0.044	-0.080	1.000	-0.037	0.209	-0.049	-0.046	0.007	0.617
23	-0.137	-0.072	0.045	0.076	0.075	-0.021	-0.067	-0.050	-0.070	0.009	0.036	0.072	-0.079	-0.012	-0.054	-0.027	0.026	-0.001	0.490	-0.060	0.021	-0.039	-0.032	0.106	-0.003	0.009	0.020	0.133	-0.029	0.512	0.194	0.257	0.094	-0.028	0.045	0.477	0.019	0.495	-0.085	-0.039	-0.067	0.058	-0.037	1.000	-0.064	-0.011	0.589	0.170	-0.045
234	-0.197	-0.107	0.005	-0.067	-0.125	0.301	0.064	0.068	-0.049	-0.084	-0.159	0.340	0.327	-0.092	-0.003	-0.114	-0.067	-0.068	-0.150	-0.110	-0.085	-0.060	-0.063	0.122	-0.086	-0.053	0.012	-0.045	-0.040	-0.069	0.437	-0.103	-0.092	-0.050	-0.056	0.127	-0.060	-0.150	0.222	0.076	-0.079	-0.139	0.209	-0.064	1.000	-0.037	-0.083	-0.034	0.204
235	0.062	-0.050	-0.003	0.008	0.003	-0.051	-0.054	-0.044	-0.041	-0.024	-0.056	0.038	-0.061	-0.031	-0.050	0.006	-0.041	-0.040	0.034	0.067	-0.042	-0.050	-0.034	0.008	-0.034	-0.006	0.024	-0.045	0.014	0.000	-0.047	0.012	-0.037	-0.050	-0.024	-0.051	-0.024	-0.009	-0.052	-0.034	-0.038	-0.013	-0.049	-0.011	-0.037	1.000	0.012	0.095	-0.050
24	-0.155	-0.040	-0.082	-0.045	0.081	-0.012	-0.074	-0.092	-0.054	0.007	-0.061	-0.052	-0.029	-0.030	-0.061	-0.005	-0.036	-0.042	0.510	0.315	0.127	0.050	-0.046	-0.062	0.010	0.210	-0.029	0.129	-0.060	0.321	-0.036	0.175	-0.023	-0.012	-0.005	0.727	-0.050	0.797	-0.063	-0.043	-0.046	0.010	-0.046	0.589	-0.083	0.012	1.000	-0.043	-0.050
240	-0.002	0.000	0.630	0.002	-0.035	-0.023	-0.042	-0.055	-0.041	-0.042	-0.069	0.133	-0.028	-0.035	0.046	-0.050	-0.039	-0.040	0.163	-0.009	-0.031	-0.062	-0.039	-0.030	0.022	-0.041	-0.063	0.068	0.079	0.038	0.045	-0.001	0.118	0.065	0.005	-0.039	-0.019	0.016	-0.045	0.168	-0.044	-0.025	0.007	0.170	-0.034	0.095	-0.043	1.000	-0.027
244	-0.201	-0.069	-0.078	0.027	-0.053	0.778	0.166	-0.071	0.030	-0.027	-0.111	-0.008	0.677	-0.025	0.093	-0.013	-0.013	-0.040	-0.101	-0.027	-0.041	-0.084	-0.041	-0.016	-0.037	-0.014	0.043	-0.063	-0.054	-0.094	0.054	-0.117	-0.058	0.031	0.044	-0.026	-0.022	-0.092	0.315	-0.044	-0.054	-0.034	0.617	-0.045	0.204	-0.050	-0.050	-0.027	1.000
25	-0.257	0.530	-0.116	0.017	-0.037	-0.049	-0.050	-0.125	-0.000	-0.051	0.563	-0.099	-0.092	-0.029	0.450	-0.049	-0.035	-0.033	0.018	-0.018	-0.047	0.679	-0.043	0.031	-0.068	-0.024	-0.057	-0.063	-0.069	0.522	-0.102	0.301	0.512	-0.059	-0.011	-0.049	-0.068	-0.065	-0.092	-0.077	-0.012	-0.011	-0.076	0.050	-0.115	-0.039	-0.003	-0.051	-0.069
256	-0.142	-0.079	-0.025	-0.042	0.286	0.069	-0.023	-0.071	-0.058	0.519	-0.096	-0.039	0.112	0.298	-0.063	0.301	0.057	-0.031	0.053	0.193	0.055	-0.059	-0.044	0.009	0.301	0.058	-0.015	-0.060	0.049	-0.045	-0.023	-0.063	-0.070	0.002	-0.028	0.133	0.143	0.048	0.329	-0.019	-0.039	0.168	0.307	-0.051	-0.067	0.008	0.075	-0.021	-0.047
259	-0.226	-0.077	-0.071	-0.065	-0.075	0.787	0.161	-0.069	0.048	0.001	-0.112	-0.045	0.717	-0.054	0.124	-0.034	-0.010	-0.039	-0.098	-0.063	-0.047	-0.106	-0.037	0.028	-0.068	-0.012	0.017	-0.084	-0.061	-0.100	0.094	-0.136	-0.069	-0.016	-0.033	-0.006	-0.050	-0.097	0.496	-0.057	-0.048	-0.082	0.644	-0.056	0.201	-0.058	-0.043	-0.041	0.887
26	-0.195	0.825	-0.107	-0.061	-0.114	-0.067	-0.101	-0.145	-0.061	-0.039	0.303	-0.117	-0.069	-0.059	0.689	-0.019	-0.072	-0.031	0.015	-0.100	-0.034	0.747	-0.066	-0.049	-0.092	-0.035	-0.074	-0.058	-0.050	0.216	-0.115	0.053	0.691	-0.045	0.003	-0.092	-0.083	-0.102	-0.080	-0.103	-0.066	-0.084	-0.066	-0.041	-0.127	-0.063	-0.033	-0.074	-0.059
265	0.021	-0.069	-0.034	0.179	0.036	-0.042	-0.029	0.104	-0.050	-0.033	0.077	0.102	-0.045	0.079	-0.054	-0.036	-0.027	-0.039	-0.013	0.016	-0.017	-0.062	0.010	0.120	-0.051	-0.023	-0.050	0.110	-0.013	0.118	-0.015	0.059	-0.019	0.113	0.089	-0.012	0.075	-0.022	-0.063	0.007	-0.041	0.010	-0.025	0.026	-0.033	0.006	-0.018	0.030	-0.029
27	-0.235	-0.087	-0.135	-0.041	0.095	0.067	-0.039	-0.119	-0.032	0.015	-0.022	-0.069	0.022	0.165	-0.086	0.229	-0.013	-0.044	0.097	0.056	0.070	-0.064	-0.058	-0.008	0.139	0.084	0.829	-0.078	-0.090	-0.082	-0.020	-0.071	-0.004	0.205	-0.058	-0.057	0.061	0.076	0.052	-0.094	-0.036	0.220	0.039	0.056	0.022	-0.003	-0.010	-0.038	0.125
270	-0.104	-0.052	-0.046	-0.034	0.205	-0.066	0.789	-0.061	0.935	-0.040	-0.055	0.013	-0.029	-0.023	-0.061	-0.034	-0.031	-0.033	-0.047	0.215	-0.015	-0.001	-0.036	-0.039	0.255	-0.025	-0.017	-0.052	-0.022	-0.053	-0.016	-0.060	-0.036	0.008	-0.019	-0.012	-0.020	0.109	-0.003	0.044	0.729	0.259	-0.017	-0.049	-0.060	-0.023	-0.042	-0.033	-0.030
28	-0.234	0.891	-0.102	-0.072	-0.082	-0.023	-0.079	-0.126	-0.050	-0.070	0.501	-0.107	-0.058	-0.080	0.435	-0.082	-0.048	-0.039	-0.094	-0.072	-0.043	0.464	-0.045	-0.070	-0.093	-0.039	-0.075	-0.021	-0.063	0.276	-0.097	0.097	0.270	-0.038	-0.047	-0.019	-0.066	-0.085	-0.068	-0.083	-0.047	-0.099	-0.042	-0.066	-0.083	-0.055	-0.023	-0.053	-0.035
282	-0.100	-0.053	-0.061	-0.024	0.065	-0.052	-0.057	-0.054	-0.038	-0.039	-0.052	-0.000	-0.040	-0.003	-0.051	0.058	-0.028	-0.034	-0.049	-0.025	-0.030	-0.048	-0.030	-0.005	-0.051	-0.024	0.163	-0.048	-0.004	-0.047	0.010	-0.044	-0.049	-0.012	-0.013	-0.037	-0.018	-0.047	-0.038	-0.050	-0.037	-0.015	-0.014	-0.019	-0.036	0.260	-0.039	-0.031	-0.038
29	-0.178	0.147	0.061	-0.066	0.120	-0.022	0.126	-0.156	0.210	-0.036	0.246	0.072	-0.053	-0.038	0.063	-0.024	-0.049	-0.057	0.276	0.014	0.032	0.255	-0.067	-0.079	0.061	0.150	-0.052	-0.043	-0.040	0.498	0.077	0.142	0.095	-0.023	-0.048	0.009	-0.048	0.085	-0.020	-0.086	0.116	0.072	-0.036	0.246	-0.120	-0.045	0.076	0.224	-0.034
299	-0.098	-0.097	-0.021	0.104	-0.054	-0.013	0.020	-0.076	-0.037	0.041	-0.142	0.163	0.199	-0.052	-0.046	-0.056	-0.010	-0.031	-0.061	0.061	-0.022	-0.067	-0.008	-0.079	-0.079	-0.044	-0.126	-0.001	-0.061	-0.046	0.258	-0.071	-0.082	0.206	0.314	0.144	0.032	-0.047	0.102	-0.067	-0.050	-0.034	0.073	0.062	0.395	-0.035	-0.042	0.006	0.093
3	-0.197	-0.053	-0.059	0.047	-0.078	-0.087	-0.070	-0.079	-0.041	-0.069	-0.096	-0.047	-0.062	-0.060	-0.067	-0.081	-0.039	-0.031	-0.082	-0.074	-0.058	-0.078	-0.029	-0.030	-0.089	-0.039	-0.073	-0.063	-0.052	-0.061	-0.064	-0.072	-0.056	-0.028	-0.010	-0.063	-0.050	-0.064	-0.079	-0.038	-0.042	-0.096	-0.049	-0.064	-0.066	-0.036	-0.049	-0.013	-0.053
30	-0.117	-0.082	-0.060	0.054	0.413	-0.115	-0.003	-0.131	0.056	0.310	-0.011	-0.102	-0.116	0.347	-0.100	0.434	0.024	-0.053	0.088	0.233	0.804	-0.047	-0.033	-0.025	0.321	0.063	0.278	-0.078	-0.052	-0.020	-0.052	0.025	0.016	0.138	-0.005	-0.127	0.198	0.099	0.053	-0.030	0.076	0.311	-0.076	0.078	-0.128	0.007	0.068	-0.042	-0.083
302	-0.121	-0.051	-0.047	-0.038	0.193	-0.056	0.828	-0.061	0.962	-0.038	-0.065	0.004	-0.032	0.001	-0.060	-0.038	-0.031	-0.031	-0.052	0.209	-0.016	-0.004	-0.031	-0.051	0.266	-0.029	0.006	-0.051	-0.013	-0.053	-0.019	-0.045	-0.043	0.011	-0.037	-0.021	0.002	0.092	0.004	0.068	0.806	0.284	-0.032	-0.051	-0.044	-0.028	-0.042	-0.037	-0.014
309	-0.089	-0.011	-0.039	-0.040	0.261	-0.029	-0.038	-0.054	-0.028	0.246	-0.048	-0.051	-0.030	0.060	-0.031	0.244	-0.028	-0.024	0.341	0.145	0.202	0.137	-0.026	-0.038	0.032	0.965	0.017	-0.026	-0.022	-0.009	-0.038	-0.012	0.007	-0.014	-0.029	-0.009	-0.026	0.200	0.010	0.015	-0.023	0.281	-0.020	-0.014	-0.048	-0.000	0.209	-0.032	-0.013
31	-0.295	-0.091	-0.135	0.033	0.196	0.007	-0.045	-0.088	-0.025	0.221	0.021	-0.154	-0.025	0.108	-0.072	0.286	-0.010	-0.031	0.160	0.042	0.135	-0.068	-0.053	0.042	0.134	0.238	0.681	-0.078	-0.043	-0.048	-0.002	-0.013	0.060	0.014	-0.012	-0.027	-0.026	0.013	0.131	-0.066	-0.007	0.212	0.010	0.097	0.052	0.069	-0.001	-0.070	0.025
32	-0.109	-0.043	-0.080	-0.021	-0.026	-0.060	-0.049	-0.075	-0.043	0.015	-0.074	-0.083	-0.064	-0.048	-0.066	-0.030	0.018	0.033	0.347	0.009	-0.018	0.002	-0.030	-0.056	-0.056	0.057	-0.047	0.150	-0.042	0.321	-0.056	0.144	-0.024	-0.006	0.001	0.735	-0.047	0.685	-0.066	-0.056	-0.039	-0.042	-0.053	0.691	-0.077	-0.031	0.874	-0.045	-0.042
325	-0.060	-0.030	-0.055	-0.043	-0.053	-0.063	-0.015	-0.064	-0.025	-0.039	-0.061	-0.049	-0.023	-0.043	-0.042	-0.045	-0.021	-0.020	-0.057	-0.046	-0.028	-0.046	-0.016	-0.043	-0.052	-0.024	-0.039	-0.039	-0.036	-0.061	-0.046	-0.062	-0.032	-0.029	-0.033	-0.060	-0.038	-0.055	-0.048	-0.044	-0.023	-0.055	-0.032	-0.048	-0.047	-0.029	-0.032	-0.028	-0.034
33	-0.163	0.431	-0.146	-0.082	-0.046	-0.051	-0.057	-0.145	-0.068	-0.058	0.327	-0.022	-0.043	-0.018	0.338	-0.056	-0.051	-0.052	-0.056	-0.044	-0.007	0.427	-0.061	0.029	-0.096	0.042	0.137	-0.081	-0.085	0.313	0.049	0.075	0.189	-0.031	-0.062	0.115	-0.045	-0.038	-0.074	-0.088	-0.058	0.156	0.075	0.030	0.055	-0.038	-0.021	-0.057	-0.046
34	-0.119	-0.040	0.019	-0.054	0.446	-0.078	-0.044	-0.028	-0.014	0.245	-0.032	-0.085	-0.065	0.787	-0.069	0.413	0.336	0.123	-0.030	0.071	0.217	-0.006	-0.032	0.114	0.632	0.015	0.014	-0.060	0.151	-0.055	-0.041	-0.074	-0.052	-0.046	-0.046	-0.073	0.115	-0.048	0.107	-0.056	-0.023	0.181	-0.053	-0.035	-0.080	-0.035	-0.049	-0.024	-0.025
36	-0.161	0.149	-0.044	-0.051	-0.041	-0.050	-0.050	-0.099	-0.023	-0.046	0.008	-0.064	-0.047	-0.061	-0.002	-0.060	-0.008	-0.001	0.319	0.037	-0.040	0.020	-0.037	-0.057	-0.037	-0.020	-0.054	0.164	-0.038	0.310	-0.070	0.123	-0.015	-0.022	-0.041	0.740	-0.054	0.674	-0.059	-0.063	-0.023	-0.064	-0.048	0.660	-0.067	-0.022	0.860	0.014	-0.047
361	-0.238	-0.097	-0.081	0.151	-0.021	0.662	0.111	0.058	0.027	-0.047	-0.050	0.128	0.519	0.016	0.107	-0.050	-0.025	-0.057	-0.031	-0.027	0.019	-0.088	-0.008	0.240	-0.012	0.048	-0.019	-0.037	-0.032	0.069	0.203	0.062	-0.077	0.036	0.093	-0.039	0.050	-0.037	0.351	-0.035	-0.033	-0.008	0.440	0.080	0.126	-0.047	-0.050	-0.045	0.702
368	-0.082	-0.037	-0.050	0.340	0.091	-0.058	-0.047	-0.058	-0.030	-0.003	0.230	-0.022	-0.040	0.014	-0.014	0.007	-0.009	-0.022	0.297	-0.021	-0.016	-0.049	0.028	0.165	-0.034	0.000	-0.045	0.009	-0.015	0.180	-0.031	0.165	0.255	0.001	0.192	-0.046	-0.009	-0.034	-0.033	-0.036	-0.021	-0.014	-0.029	0.331	-0.048	0.011	-0.021	0.011	-0.023
38	-0.159	-0.066	0.010	-0.091	0.094	0.179	-0.003	-0.111	-0.063	0.332	-0.107	0.120	0.089	0.155	-0.011	0.384	-0.060	-0.065	0.055	0.017	0.093	0.036	-0.078	-0.062	0.114	0.496	0.252	-0.103	-0.073	-0.005	0.185	-0.112	-0.059	-0.082	-0.105	0.135	0.013	-0.023	0.096	0.102	-0.081	0.332	0.223	-0.004	0.339	0.005	0.031	-0.009	0.176
393	-0.195	-0.085	-0.021	0.076	-0.064	0.272	0.028	-0.028	0.036	0.220	-0.138	-0.003	0.352	-0.048	0.151	-0.056	-0.032	-0.035	-0.083	-0.048	-0.052	-0.106	-0.029	0.023	-0.095	0.007	-0.075	-0.062	-0.040	-0.091	0.116	-0.101	-0.059	0.082	0.139	0.123	-0.059	-0.065	0.520	-0.058	-0.053	-0.082	0.290	-0.022	0.130	-0.045	-0.042	0.046	0.260
4	-0.240	0.905	-0.124	-0.046	-0.081	-0.051	-0.088	-0.104	-0.056	-0.057	0.551	-0.162	-0.141	-0.075	0.543	-0.070	-0.036	-0.033	0.053	-0.051	-0.054	0.655	-0.059	-0.020	-0.096	-0.012	-0.116	-0.026	-0.096	0.353	-0.142	0.208	0.502	-0.083	-0.057	-0.005	-0.094	-0.030	-0.138	-0.121	-0.056	-0.101	-0.100	0.036	-0.123	-0.059	0.039	-0.039	-0.088
40	-0.073	-0.034	-0.052	0.007	-0.051	-0.068	-0.050	0.213	-0.030	-0.038	0.010	-0.064	-0.046	-0.036	-0.032	-0.048	-0.024	-0.017	0.001	-0.040	-0.031	-0.047	0.001	-0.027	-0.051	-0.019	-0.051	-0.044	-0.028	-0.054	-0.067	-0.031	0.025	-0.034	-0.022	-0.016	-0.037	0.036	-0.038	-0.042	-0.027	-0.054	-0.037	0.013	-0.058	-0.025	-0.019	-0.032	-0.041
407	0.032	-0.074	0.198	-0.003	-0.004	0.016	-0.033	0.014	-0.044	-0.073	-0.069	0.051	-0.030	-0.072	-0.050	-0.078	-0.050	-0.045	0.171	0.336	-0.066	-0.076	0.680	-0.028	0.007	-0.042	-0.071	-0.012	0.020	0.093	0.132	0.010	-0.038	-0.022	0.001	0.049	-0.054	0.128	-0.070	0.348	0.004	-0.103	-0.005	-0.054	-0.027	0.035	0.143	0.085	-0.050
42	-0.155	-0.064	-0.030	-0.003	0.569	-0.080	-0.051	-0.079	-0.014	0.423	-0.051	-0.106	-0.099	0.543	-0.083	0.553	0.097	-0.025	0.329	0.372	0.473	0.067	-0.054	0.075	0.490	0.761	0.104	-0.073	0.023	0.008	0.040	0.001	-0.012	-0.023	-0.063	-0.040	0.185	0.180	0.082	-0.014	0.004	0.467	-0.100	0.033	-0.130	-0.014	0.183	-0.031	-0.063
421	-0.204	-0.085	-0.018	-0.046	-0.049	0.150	0.006	-0.132	-0.023	0.063	-0.126	0.093	0.305	-0.081	-0.045	-0.033	-0.021	-0.026	-0.103	-0.068	-0.031	-0.115	-0.019	0.120	-0.105	-0.050	-0.021	-0.064	-0.076	-0.116	0.174	-0.091	-0.073	0.032	0.025	-0.010	-0.062	-0.031	0.223	-0.083	-0.061	-0.098	0.185	-0.042	0.318	-0.070	-0.069	0.020	0.026
43	0.035	-0.075	0.016	0.250	-0.018	-0.050	-0.007	0.500	-0.054	0.013	-0.082	-0.061	-0.008	-0.061	-0.084	-0.062	-0.040	-0.047	-0.050	-0.062	-0.034	-0.097	0.210	-0.050	0.001	-0.039	-0.056	-0.018	0.101	0.040	0.134	-0.051	-0.041	-0.032	-0.004	-0.061	0.011	-0.067	-0.014	0.181	-0.034	-0.037	0.074	0.034	0.019	-0.048	-0.062	-0.052	-0.003
44	-0.123	-0.063	0.012	-0.069	0.354	0.053	-0.056	-0.028	-0.034	0.309	-0.034	-0.031	-0.040	0.095	-0.086	0.292	0.265	0.236	0.347	0.565	0.126	-0.023	-0.029	-0.085	0.185	-0.026	0.198	-0.034	0.044	0.015	0.062	0.285	-0.051	-0.036	-0.016	0.091	-0.003	0.231	0.017	0.006	-0.005	0.046	-0.076	-0.047	-0.110	0.104	0.207	-0.047	-0.079
45	-0.260	-0.104	-0.135	-0.108	0.199	0.213	-0.069	-0.111	-0.002	-0.011	-0.116	-0.005	0.192	0.040	0.007	0.054	-0.002	-0.022	0.177	0.466	0.356	-0.057	-0.066	-0.006	0.112	0.097	0.282	-0.098	-0.093	-0.112	0.092	-0.043	-0.085	-0.025	-0.086	0.056	-0.050	0.160	0.398	-0.066	-0.046	-0.019	-0.059	-0.103	0.249	0.121	0.223	-0.075	0.160
46	-0.124	-0.066	-0.051	-0.058	0.586	-0.094	-0.076	-0.077	-0.034	0.377	-0.107	-0.058	-0.075	0.601	-0.083	0.566	0.131	-0.038	-0.016	0.157	0.293	-0.044	-0.046	-0.052	0.681	0.067	0.218	-0.068	-0.034	-0.107	-0.012	-0.090	-0.059	0.003	-0.060	-0.107	0.442	-0.012	0.167	-0.084	-0.040	0.194	-0.076	-0.086	-0.106	-0.013	-0.012	-0.029	-0.052
47	-0.175	-0.075	0.014	0.057	-0.034	0.602	0.280	-0.073	0.052	-0.019	-0.115	0.137	0.679	-0.001	0.160	-0.033	0.002	-0.027	-0.079	0.179	-0.043	-0.086	-0.052	-0.057	-0.034	-0.023	-0.021	0.232	0.001	-0.089	0.120	-0.088	-0.065	-0.027	-0.053	0.162	-0.023	-0.035	0.120	-0.014	-0.028	0.110	0.506	-0.054	0.059	-0.045	-0.020	0.061	0.723
5	-0.078	-0.107	-0.015	0.020	-0.065	-0.069	-0.089	0.167	-0.060	-0.080	-0.116	-0.050	-0.011	-0.094	-0.069	-0.097	-0.057	-0.058	-0.105	-0.047	-0.065	-0.128	0.117	-0.043	-0.124	-0.059	-0.100	-0.077	-0.051	-0.125	-0.031	-0.090	-0.081	0.007	0.049	-0.106	-0.083	0.015	0.058	0.040	-0.072	-0.131	-0.079	-0.058	0.017	-0.043	-0.072	-0.047	-0.059
51	-0.024	0.246	-0.093	0.040	0.082	-0.003	-0.043	-0.072	-0.059	-0.044	0.118	-0.038	-0.015	-0.073	0.363	-0.065	-0.051	-0.059	-0.055	-0.023	-0.021	0.268	-0.056	0.039	-0.031	-0.038	-0.070	-0.047	-0.012	0.036	0.021	0.024	0.417	-0.007	0.054	0.090	-0.064	-0.068	-0.049	0.030	-0.066	-0.054	0.105	0.006	0.100	-0.043	-0.040	-0.033	0.057
54	-0.132	0.223	-0.063	-0.034	-0.030	-0.018	-0.017	-0.079	0.003	-0.044	0.442	-0.053	-0.034	-0.038	0.094	-0.044	-0.023	-0.022	-0.056	-0.032	-0.024	0.317	-0.024	-0.041	-0.042	-0.023	-0.046	-0.024	-0.029	0.522	-0.046	0.197	0.010	-0.013	-0.026	-0.003	-0.033	-0.040	-0.038	-0.046	-0.000	-0.045	-0.026	-0.030	-0.048	-0.031	0.002	-0.031	-0.017
56	-0.246	0.679	-0.113	-0.086	-0.045	-0.054	-0.110	-0.144	-0.067	-0.064	0.165	-0.084	-0.082	-0.060	0.779	-0.051	-0.055	-0.054	0.122	0.118	-0.045	0.623	-0.064	-0.085	-0.063	0.025	-0.011	-0.027	-0.078	0.195	-0.100	0.087	0.785	-0.031	-0.044	0.146	-0.051	0.192	-0.078	-0.059	-0.065	-0.065	-0.077	0.086	-0.121	-0.035	0.270	-0.071	-0.088
58	-0.002	-0.091	0.061	0.131	-0.042	-0.041	-0.067	0.151	-0.060	-0.061	0.215	0.059	-0.086	-0.055	-0.082	-0.014	-0.046	-0.055	0.038	0.094	-0.073	-0.097	0.175	0.078	0.071	-0.052	-0.098	0.441	-0.034	0.011	-0.050	0.090	-0.030	0.158	0.031	-0.005	0.219	0.027	-0.050	0.018	-0.063	-0.023	-0.053	0.050	-0.038	0.333	0.002	0.104	-0.059
59	-0.126	-0.077	-0.068	-0.067	0.237	0.109	-0.041	-0.077	-0.026	-0.012	-0.121	-0.057	0.024	0.134	-0.083	0.038	0.047	-0.013	0.138	0.312	0.682	-0.038	-0.031	-0.019	0.271	0.014	0.306	-0.065	-0.068	-0.021	0.119	-0.049	-0.049	0.059	-0.039	0.041	-0.012	0.117	0.082	-0.075	-0.042	-0.020	-0.040	0.009	0.102	-0.010	0.164	-0.049	0.075
590	-0.070	-0.038	-0.036	-0.042	-0.042	-0.050	-0.013	-0.065	-0.030	-0.037	-0.067	-0.035	-0.013	-0.040	-0.043	-0.049	-0.024	-0.025	-0.039	-0.007	-0.026	-0.052	-0.019	-0.043	-0.046	-0.020	-0.041	-0.034	-0.021	-0.045	-0.024	-0.060	-0.038	-0.015	-0.030	-0.048	-0.039	-0.035	-0.036	-0.018	-0.027	-0.058	-0.023	-0.047	-0.042	-0.026	-0.013	-0.020	-0.031
6	-0.068	0.622	-0.088	-0.108	0.018	0.025	-0.083	0.035	-0.054	-0.077	0.420	-0.031	-0.163	-0.002	0.194	-0.050	-0.087	-0.099	0.007	0.128	-0.021	0.302	-0.072	0.147	0.066	-0.027	0.021	-0.020	-0.060	0.100	-0.015	0.266	0.132	-0.019	-0.059	-0.061	0.028	-0.009	-0.111	-0.053	-0.055	0.015	-0.143	0.025	-0.081	-0.028	0.002	-0.036	-0.045
60	0.000	-0.055	-0.072	-0.019	-0.024	-0.064	0.189	-0.051	0.123	-0.005	-0.009	-0.032	-0.038	0.055	-0.068	-0.059	-0.016	-0.027	-0.067	-0.048	-0.032	-0.071	-0.032	-0.044	-0.014	-0.010	0.065	-0.026	-0.020	-0.063	-0.025	-0.038	-0.052	0.737	-0.035	-0.056	0.060	0.138	-0.054	0.127	0.305	0.055	-0.011	-0.040	-0.040	-0.049	-0.041	-0.034	-0.036
61	-0.166	0.582	-0.073	-0.045	-0.057	-0.040	-0.056	-0.099	-0.045	-0.031	0.069	-0.069	-0.023	-0.050	0.844	-0.059	-0.042	-0.039	-0.067	-0.052	-0.018	0.525	-0.042	-0.053	-0.063	-0.038	-0.038	-0.039	-0.023	0.019	-0.064	-0.021	0.879	-0.001	-0.007	-0.069	-0.047	-0.078	-0.025	-0.066	-0.044	-0.070	-0.025	-0.063	-0.069	-0.049	-0.034	-0.047	-0.021
62	0.285	-0.063	0.447	0.050	0.017	-0.088	-0.070	0.089	-0.054	-0.048	-0.050	-0.024	-0.117	-0.066	-0.071	-0.105	0.011	0.009	0.103	0.006	-0.058	-0.093	0.013	0.021	0.045	-0.058	-0.135	0.088	0.086	-0.104	-0.068	-0.075	0.054	0.010	-0.010	-0.081	-0.018	-0.055	-0.060	0.017	0.011	-0.017	-0.064	0.039	-0.131	0.043	-0.088	0.653	-0.073
66	-0.170	-0.082	0.103	-0.065	-0.074	0.449	0.002	0.053	0.059	-0.017	-0.085	0.108	0.256	-0.002	0.278	-0.007	-0.046	-0.051	-0.063	-0.001	-0.024	-0.035	-0.046	0.180	-0.046	0.027	0.087	-0.049	-0.002	0.070	0.327	-0.057	-0.083	-0.057	-0.066	0.097	-0.047	-0.085	0.608	0.230	-0.068	0.028	0.105	-0.000	0.221	-0.052	-0.049	0.042	0.312
67	-0.215	0.794	-0.078	-0.040	-0.076	-0.023	-0.075	-0.099	-0.047	-0.069	0.482	-0.080	-0.052	-0.043	0.245	-0.079	-0.048	-0.038	-0.072	-0.067	-0.042	0.345	-0.032	-0.065	-0.089	-0.040	-0.024	-0.009	-0.043	0.245	-0.094	0.116	0.071	-0.036	-0.026	-0.011	-0.051	-0.074	-0.068	-0.071	-0.042	-0.093	-0.043	-0.054	-0.084	-0.053	-0.022	-0.051	-0.032
7	-0.256	0.754	-0.095	-0.073	-0.024	-0.024	-0.114	-0.115	-0.064	-0.090	0.544	-0.036	-0.120	-0.069	0.419	-0.094	-0.060	-0.042	0.011	-0.022	0.022	0.842	-0.069	-0.027	-0.076	0.007	-0.081	-0.035	-0.070	0.439	-0.118	0.248	0.438	-0.074	-0.072	0.060	-0.050	0.021	-0.124	-0.042	-0.064	-0.057	-0.094	0.024	-0.125	-0.042	0.114	-0.030	-0.094
70	-0.023	-0.042	0.110	-0.014	-0.056	-0.040	-0.010	0.142	-0.020	-0.026	-0.068	0.100	-0.020	-0.047	-0.037	-0.052	-0.025	-0.020	-0.060	-0.051	-0.036	-0.011	0.166	-0.041	-0.054	-0.025	-0.054	0.168	0.049	0.013	0.009	-0.002	-0.042	-0.016	0.161	-0.024	-0.029	-0.046	-0.051	0.035	-0.002	-0.048	0.006	-0.003	-0.045	-0.003	-0.040	-0.024	-0.040
72	-0.060	-0.037	-0.039	0.023	-0.040	-0.065	-0.006	-0.044	-0.022	-0.034	-0.074	-0.019	-0.036	-0.028	-0.057	-0.038	0.157	0.595	-0.001	-0.042	-0.031	-0.021	-0.028	-0.004	-0.008	-0.027	-0.036	-0.046	-0.024	-0.043	-0.069	-0.044	-0.039	-0.004	-0.034	-0.038	-0.017	0.118	-0.042	-0.051	-0.029	0.021	-0.041	-0.036	-0.060	-0.030	-0.035	-0.034	-0.043
74	-0.179	0.024	0.006	0.027	-0.124	0.190	0.034	-0.136	-0.027	0.053	0.117	0.259	0.113	-0.086	0.102	-0.090	-0.057	-0.057	-0.139	0.018	-0.077	0.104	-0.062	-0.026	-0.130	-0.051	-0.126	-0.047	-0.026	0.236	0.251	0.011	-0.086	0.021	0.025	0.237	-0.051	-0.112	0.017	0.018	-0.071	-0.024	0.326	-0.058	0.227	-0.081	-0.050	0.016	0.081
75	-0.252	0.426	-0.126	-0.096	-0.033	-0.064	-0.083	-0.139	-0.046	-0.025	0.335	-0.112	-0.080	-0.046	0.364	-0.012	-0.056	-0.055	0.150	-0.030	0.019	0.596	-0.054	-0.089	-0.068	0.144	-0.032	0.033	-0.069	0.556	-0.108	0.211	0.373	-0.022	-0.065	0.294	-0.031	0.300	-0.067	-0.091	-0.045	-0.019	-0.064	0.273	-0.103	-0.059	0.439	-0.071	-0.052
77	-0.134	-0.039	-0.037	-0.015	0.033	0.044	-0.011	-0.040	-0.029	-0.045	-0.077	-0.062	0.070	-0.009	-0.049	0.061	-0.019	-0.006	-0.069	-0.033	-0.041	-0.059	-0.029	-0.050	-0.062	-0.023	0.137	-0.051	-0.019	-0.063	-0.004	-0.083	-0.042	-0.034	-0.027	-0.064	-0.042	-0.063	-0.048	-0.025	-0.031	-0.050	0.103	-0.049	-0.031	0.266	-0.041	-0.021	0.103
8	-0.256	0.883	-0.119	-0.064	-0.065	-0.009	-0.058	-0.105	-0.052	0.032	0.290	-0.077	-0.055	-0.059	0.643	-0.046	-0.058	-0.035	-0.105	-0.061	-0.065	0.782	-0.052	-0.040	-0.088	-0.038	-0.094	-0.047	-0.089	0.138	-0.002	0.057	0.639	-0.057	-0.062	0.017	-0.082	-0.102	-0.054	-0.064	-0.055	-0.091	-0.017	-0.031	0.004	-0.062	-0.038	-0.048	-0.078
86	-0.170	-0.056	-0.052	0.129	-0.072	0.022	-0.047	-0.067	-0.029	-0.037	0.326	-0.006	-0.015	-0.009	-0.044	-0.039	-0.039	-0.036	-0.057	-0.058	-0.025	-0.061	-0.035	0.070	-0.062	-0.001	-0.065	-0.045	-0.040	0.086	0.025	0.360	-0.048	0.234	0.280	0.002	-0.020	-0.063	0.012	-0.035	-0.040	-0.048	-0.065	0.013	-0.079	-0.039	-0.035	-0.032	0.038
88	-0.288	-0.078	-0.083	-0.087	-0.117	0.329	0.103	-0.127	-0.020	0.107	-0.142	0.294	0.426	-0.067	0.005	-0.070	-0.043	-0.046	-0.135	-0.096	-0.078	-0.113	-0.061	0.137	-0.129	-0.042	-0.102	-0.012	-0.091	-0.123	0.259	-0.129	-0.079	-0.065	-0.068	0.125	-0.073	-0.131	0.251	-0.081	-0.052	-0.114	0.449	-0.091	0.617	-0.073	-0.066	-0.056	0.145
9	-0.426	0.548	-0.087	-0.105	-0.127	0.186	0.091	-0.132	0.004	-0.053	0.101	0.318	0.300	-0.117	0.732	-0.081	-0.092	-0.084	0.105	-0.005	-0.092	0.416	-0.096	0.048	-0.158	0.090	-0.112	0.359	-0.105	0.197	0.138	0.064	0.490	-0.119	-0.126	0.453	-0.082	0.158	0.102	-0.014	-0.100	-0.103	0.060	0.216	0.153	-0.074	0.330	-0.049	0.055
93	-0.125	-0.080	0.006	-0.077	0.645	-0.056	-0.058	-0.061	-0.018	0.325	-0.080	-0.046	-0.090	0.433	-0.103	0.441	0.096	-0.018	0.222	0.322	0.524	0.001	-0.035	0.202	0.487	0.444	0.142	-0.069	-0.027	-0.013	0.126	0.056	-0.041	-0.024	-0.070	-0.072	0.261	0.115	0.153	-0.072	-0.032	0.295	-0.076	0.058	-0.049	-0.032	0.117	0.051	-0.084
96	-0.125	-0.034	-0.061	-0.036	-0.033	-0.060	-0.049	-0.075	-0.028	-0.026	-0.068	-0.065	-0.044	-0.043	-0.039	-0.022	-0.026	-0.023	0.280	-0.035	-0.012	-0.001	-0.027	-0.042	-0.047	0.039	-0.017	0.173	-0.036	0.332	-0.063	0.115	-0.019	-0.026	-0.035	0.748	-0.036	0.676	-0.044	-0.044	-0.025	-0.006	-0.030	0.685	-0.053	-0.029	0.871	-0.033	-0.035
98	-0.124	-0.033	-0.053	-0.039	-0.036	-0.056	-0.044	-0.070	-0.024	-0.028	-0.065	-0.060	-0.037	-0.042	-0.035	-0.030	-0.027	-0.024	0.276	-0.035	-0.015	-0.002	-0.026	-0.044	-0.048	0.019	-0.039	0.172	-0.033	0.334	-0.061	0.117	-0.014	-0.018	-0.031	0.750	-0.038	0.664	-0.040	-0.042	-0.020	-0.036	-0.025	0.680	-0.048	-0.030	0.860	-0.031	-0.029
[truncated: 61 more columns]
