# Supplementary material for: Inferring Correlation Networks from Genomic Survey Data
Source: PLoS Comput Biol. 2012 Sep 20;8(9):e1002687. doi: 10.1371/journal.pcbi.1002687 (PMC3447976; doi:10.1371/journal.pcbi.1002687)
Supplement: Dataset S1 — Correlation values for all HMP body sites inferred using both Pearson and SparCC from real and shuffled data. (ZIP) [file pcbi.1002687.s001.zip › L_Antecubital fossa_Rho_matrix_shuffled.txt]

OTU_id	1	10	101	103	104	11	111	12	123	128	13	130	131	135	14	144	145	147	15	156	157	16	162	166	167	168	17	18	188	19	194	2	20	200	206	21	210	22	222	224	226	227	229	23	234	235	24	240	244
1	1.000	-0.115	-0.166	-0.133	-0.118	-0.038	0.107	-0.181	-0.112	-0.133	-0.157	-0.174	-0.175	-0.225	-0.054	0.062	-0.185	-0.183	-0.180	-0.055	-0.174	-0.106	0.016	-0.126	-0.127	-0.000	-0.256	0.071	-0.140	0.029	-0.162	-0.153	0.038	-0.132	-0.097	-0.084	-0.069	-0.308	-0.175	-0.075	-0.013	-0.017	0.099	-0.075	-0.181	-0.091	0.001	-0.129	-0.147
10	-0.115	1.000	0.068	-0.070	-0.013	-0.015	0.011	-0.110	-0.083	-0.041	-0.041	-0.073	0.369	-0.054	-0.073	-0.064	-0.009	-0.015	-0.021	-0.095	-0.060	-0.068	-0.001	-0.077	0.104	-0.040	0.281	0.029	-0.069	-0.005	-0.065	0.088	-0.061	-0.073	-0.054	-0.072	0.021	-0.042	-0.006	-0.071	0.229	0.159	0.006	-0.066	0.097	-0.070	-0.063	-0.001	-0.058
101	-0.166	0.068	1.000	-0.038	-0.038	0.035	-0.015	-0.056	0.214	-0.031	0.014	-0.018	-0.126	0.091	-0.040	0.024	0.043	-0.030	-0.043	-0.066	-0.038	-0.005	-0.036	-0.071	-0.087	-0.003	0.031	-0.105	-0.051	0.314	0.137	0.009	-0.118	-0.016	-0.035	-0.059	-0.059	0.053	-0.023	-0.050	-0.061	-0.126	0.003	-0.097	-0.072	-0.085	0.010	0.012	-0.048
103	-0.133	-0.070	-0.038	1.000	-0.049	-0.030	-0.052	-0.026	0.115	-0.045	0.040	-0.030	-0.066	0.066	-0.036	-0.032	-0.004	-0.029	0.010	0.010	-0.022	0.015	-0.020	0.145	-0.005	-0.027	0.100	-0.072	0.046	-0.084	-0.074	-0.127	-0.028	-0.055	-0.085	-0.082	0.019	-0.056	0.123	-0.064	-0.055	-0.006	-0.065	-0.010	-0.083	-0.013	-0.012	-0.030	-0.046
104	-0.118	-0.013	-0.038	-0.049	1.000	-0.002	-0.095	0.262	-0.027	0.043	-0.074	0.144	-0.036	-0.050	0.042	0.093	0.018	0.091	0.130	0.017	0.116	-0.051	-0.033	-0.016	-0.022	-0.026	-0.047	0.010	-0.036	-0.062	0.504	0.226	0.372	0.081	-0.052	-0.017	-0.042	0.194	-0.072	0.224	-0.035	-0.038	-0.057	0.052	0.096	0.283	-0.027	0.025	-0.029
11	-0.038	-0.015	0.035	-0.030	-0.002	1.000	0.018	-0.046	-0.058	0.344	0.074	-0.045	-0.108	0.112	0.082	0.044	-0.001	0.039	0.265	0.092	0.093	0.093	-0.057	-0.124	-0.115	-0.035	-0.068	-0.053	0.003	0.129	0.106	0.076	0.029	0.017	0.076	0.048	0.163	0.072	0.146	-0.017	-0.009	-0.080	-0.063	-0.048	0.031	-0.057	-0.092	0.128	0.059
111	0.107	0.011	-0.015	-0.052	-0.095	0.018	1.000	-0.086	-0.031	-0.054	0.026	0.025	-0.083	0.104	-0.059	-0.040	-0.036	-0.058	-0.052	-0.091	-0.018	-0.036	-0.054	0.038	-0.053	0.010	-0.001	-0.129	-0.037	0.118	0.149	-0.103	-0.056	0.016	-0.078	-0.030	-0.054	-0.078	-0.037	-0.102	-0.019	-0.067	0.031	0.110	-0.046	-0.127	0.041	-0.041	-0.057
12	-0.181	-0.110	-0.056	-0.026	0.262	-0.046	-0.086	1.000	-0.092	0.039	-0.073	-0.036	0.117	-0.086	-0.035	0.125	0.029	0.077	-0.004	0.010	0.052	-0.007	-0.022	-0.015	-0.025	0.058	-0.042	-0.103	0.374	-0.043	0.186	-0.034	0.033	-0.078	0.069	-0.054	0.050	0.021	-0.094	-0.009	-0.068	0.009	-0.063	0.048	0.038	0.191	0.135	0.008	-0.056
123	-0.112	-0.083	0.214	0.115	-0.027	-0.058	-0.031	-0.092	1.000	-0.055	0.141	-0.057	-0.060	-0.049	-0.048	0.010	-0.043	-0.050	-0.070	-0.125	0.057	-0.006	0.220	-0.022	-0.020	0.151	-0.066	-0.010	-0.064	-0.005	-0.087	-0.107	-0.017	-0.091	-0.043	-0.029	-0.050	-0.108	0.191	0.024	-0.050	0.008	-0.089	-0.059	-0.079	-0.083	-0.050	-0.020	-0.064
128	-0.133	-0.041	-0.031	-0.045	0.043	0.344	-0.054	0.039	-0.055	1.000	0.228	0.074	-0.023	-0.010	-0.053	-0.029	0.130	0.156	0.044	-0.064	0.481	-0.010	-0.028	-0.040	-0.037	-0.029	-0.057	0.058	0.234	0.111	0.015	0.048	-0.038	-0.018	-0.038	-0.022	-0.037	0.183	-0.056	0.039	-0.030	-0.061	-0.051	-0.021	0.079	0.067	-0.014	0.462	-0.011
13	-0.157	-0.041	0.014	0.040	-0.074	0.074	0.026	-0.073	0.141	0.228	1.000	-0.047	-0.008	-0.040	-0.044	-0.050	0.109	0.120	-0.066	-0.062	0.275	0.109	0.057	-0.086	-0.032	-0.034	0.004	0.115	-0.009	0.034	0.010	-0.014	-0.023	0.384	0.454	0.357	-0.063	0.125	0.422	-0.045	0.037	-0.067	0.130	0.088	0.227	0.414	0.152	0.222	-0.108
130	-0.174	-0.073	-0.018	-0.030	0.144	-0.045	0.025	-0.036	-0.057	0.074	-0.047	1.000	0.002	0.038	-0.055	-0.035	0.110	0.092	0.067	0.062	0.043	0.017	-0.052	0.024	0.137	-0.036	-0.068	0.000	-0.084	0.150	-0.029	0.142	0.020	0.273	-0.066	-0.082	-0.072	0.480	0.106	0.170	0.074	0.155	-0.005	0.142	-0.035	-0.016	0.067	0.047	0.342
131	-0.175	0.369	-0.126	-0.066	-0.036	-0.108	-0.083	0.117	-0.060	-0.023	-0.008	0.002	1.000	-0.072	0.080	0.170	0.158	0.102	-0.085	-0.010	-0.055	-0.021	-0.027	-0.040	0.190	0.074	0.238	0.073	-0.104	-0.059	-0.098	0.149	-0.061	-0.010	0.230	-0.043	0.118	-0.014	0.045	-0.106	-0.032	0.304	-0.060	0.095	0.347	0.253	-0.063	0.216	-0.018
135	-0.225	-0.054	0.091	0.066	-0.050	0.112	0.104	-0.086	-0.049	-0.010	-0.040	0.038	-0.072	1.000	0.068	-0.048	0.103	0.049	-0.037	-0.089	-0.014	-0.042	-0.043	-0.026	-0.084	-0.040	0.010	-0.087	-0.069	-0.031	0.529	0.125	-0.047	0.011	-0.029	0.176	-0.047	0.071	0.131	0.005	-0.051	-0.007	-0.010	-0.076	-0.080	-0.083	-0.009	0.002	0.378
14	-0.054	-0.073	-0.040	-0.036	0.042	0.082	-0.059	-0.035	-0.048	-0.053	-0.044	-0.055	0.080	0.068	1.000	-0.055	-0.030	0.005	-0.064	-0.047	0.281	0.238	0.018	-0.055	0.034	-0.042	-0.077	-0.050	-0.064	-0.115	-0.042	-0.093	-0.003	-0.042	0.030	-0.040	-0.063	0.057	-0.049	0.118	-0.047	-0.050	0.093	-0.009	-0.073	-0.014	-0.051	-0.031	-0.084
144	0.062	-0.064	0.024	-0.032	0.093	0.044	-0.040	0.125	0.010	-0.029	-0.050	-0.035	0.170	-0.048	-0.055	1.000	-0.016	-0.006	-0.026	0.187	-0.044	0.002	-0.016	0.082	-0.030	-0.035	0.009	-0.055	-0.068	0.051	0.130	0.104	-0.039	-0.051	0.131	-0.060	-0.046	-0.030	0.020	-0.018	-0.040	-0.046	-0.037	0.008	0.101	0.147	-0.054	0.087	-0.037
145	-0.185	-0.009	0.043	-0.004	0.018	-0.001	-0.036	0.029	-0.043	0.130	0.109	0.110	0.158	0.103	-0.030	-0.016	1.000	0.082	0.029	0.015	-0.005	0.003	-0.037	0.003	-0.035	-0.007	0.003	0.052	0.064	-0.032	0.113	0.135	0.020	0.118	0.025	0.029	-0.033	0.106	0.065	0.066	0.004	0.034	0.031	0.080	0.161	0.125	0.006	0.120	0.100
147	-0.183	-0.015	-0.030	-0.029	0.091	0.039	-0.058	0.077	-0.050	0.156	0.120	0.092	0.102	0.049	0.005	-0.006	0.082	1.000	0.014	0.075	0.112	0.048	-0.036	-0.013	0.019	0.008	-0.055	0.076	0.081	-0.018	0.056	0.155	0.064	0.150	0.077	0.102	0.075	0.154	0.036	0.028	0.054	0.084	-0.054	0.066	0.061	0.086	0.005	0.135	0.077
15	-0.180	-0.021	-0.043	0.010	0.130	0.265	-0.052	-0.004	-0.070	0.044	-0.066	0.067	-0.085	-0.037	-0.064	-0.026	0.029	0.014	1.000	0.233	-0.057	-0.054	-0.039	0.094	-0.070	-0.031	0.009	-0.015	0.035	-0.003	-0.032	0.041	-0.006	-0.010	0.006	0.138	-0.050	0.022	0.014	-0.028	-0.037	0.061	-0.066	-0.034	0.067	-0.051	-0.032	0.070	0.296
156	-0.055	-0.095	-0.066	0.010	0.017	0.092	-0.091	0.010	-0.125	-0.064	-0.062	0.062	-0.010	-0.089	-0.047	0.187	0.015	0.075	0.233	1.000	-0.046	0.060	-0.045	-0.075	-0.044	0.088	0.028	0.079	-0.068	-0.060	-0.008	0.080	-0.023	-0.005	-0.113	-0.074	0.446	-0.098	0.041	0.055	-0.072	0.092	-0.025	-0.074	-0.063	-0.075	0.015	0.007	-0.034
157	-0.174	-0.060	-0.038	-0.022	0.116	0.093	-0.018	0.052	0.057	0.481	0.275	0.043	-0.055	-0.014	0.281	-0.044	-0.005	0.112	-0.057	-0.046	1.000	0.144	-0.024	-0.014	0.072	0.006	-0.084	0.054	0.126	0.031	-0.062	-0.058	0.125	0.009	0.042	0.060	-0.053	0.106	0.019	0.276	-0.032	-0.060	-0.071	-0.008	-0.018	0.076	-0.068	0.297	-0.072
16	-0.106	-0.068	-0.005	0.015	-0.051	0.093	-0.036	-0.007	-0.006	-0.010	0.109	0.017	-0.021	-0.042	0.238	0.002	0.003	0.048	-0.054	0.060	0.144	1.000	0.136	0.010	-0.056	-0.059	0.146	-0.074	0.192	0.123	-0.082	-0.014	-0.066	-0.112	-0.029	-0.061	0.017	-0.009	0.002	-0.065	-0.030	-0.049	-0.021	-0.056	-0.073	-0.026	-0.053	0.106	-0.090
162	0.016	-0.001	-0.036	-0.020	-0.033	-0.057	-0.054	-0.022	0.220	-0.028	0.057	-0.052	-0.027	-0.043	0.018	-0.016	-0.037	-0.036	-0.039	-0.045	-0.024	0.136	1.000	0.119	-0.031	-0.026	-0.048	-0.073	0.012	-0.053	-0.052	-0.051	-0.063	-0.049	-0.033	-0.049	-0.024	-0.047	-0.003	-0.024	-0.005	0.293	-0.013	0.155	-0.000	-0.021	-0.029	-0.003	-0.047
166	-0.126	-0.077	-0.071	0.145	-0.016	-0.124	0.038	-0.015	-0.022	-0.040	-0.086	0.024	-0.040	-0.026	-0.055	0.082	0.003	-0.013	0.094	-0.075	-0.014	0.010	0.119	1.000	-0.014	-0.045	0.399	-0.024	-0.001	-0.074	-0.041	-0.020	0.045	-0.062	-0.066	-0.070	-0.056	-0.050	0.160	-0.014	-0.041	0.108	-0.075	0.020	-0.071	0.011	-0.030	-0.014	0.003
167	-0.127	0.104	-0.087	-0.005	-0.022	-0.115	-0.053	-0.025	-0.020	-0.037	-0.032	0.137	0.190	-0.084	0.034	-0.030	-0.035	0.019	-0.070	-0.044	0.072	-0.056	-0.031	-0.014	1.000	-0.047	0.109	0.086	-0.077	0.004	-0.064	-0.034	-0.067	-0.043	-0.038	-0.011	-0.059	0.166	-0.063	0.139	-0.013	0.032	-0.040	-0.074	-0.071	0.068	-0.064	-0.040	-0.084
168	-0.000	-0.040	-0.003	-0.027	-0.026	-0.035	0.010	0.058	0.151	-0.029	-0.034	-0.036	0.074	-0.040	-0.042	-0.035	-0.007	0.008	-0.031	0.088	0.006	-0.059	-0.026	-0.045	-0.047	1.000	-0.052	0.017	-0.052	-0.041	-0.050	-0.057	-0.051	0.266	-0.036	-0.040	0.002	-0.065	0.073	-0.033	-0.024	-0.049	0.045	0.126	-0.054	-0.059	-0.039	-0.033	-0.042
17	-0.256	0.281	0.031	0.100	-0.047	-0.068	-0.001	-0.042	-0.066	-0.057	0.004	-0.068	0.238	0.010	-0.077	0.009	0.003	-0.055	0.009	0.028	-0.084	0.146	-0.048	0.399	0.109	-0.052	1.000	-0.038	-0.068	0.073	0.012	-0.075	-0.071	-0.077	-0.060	-0.068	-0.038	0.007	0.125	-0.095	-0.061	0.152	-0.075	-0.102	-0.095	0.038	-0.084	-0.085	-0.051
18	0.071	0.029	-0.105	-0.072	0.010	-0.053	-0.129	-0.103	-0.010	0.058	0.115	0.000	0.073	-0.087	-0.050	-0.055	0.052	0.076	-0.015	0.079	0.054	-0.074	-0.073	-0.024	0.086	0.017	-0.038	1.000	0.103	-0.103	-0.088	-0.070	0.333	0.258	0.171	0.150	-0.023	-0.031	0.121	0.357	-0.055	0.149	0.144	0.073	0.028	0.099	-0.083	-0.011	-0.082
188	-0.140	-0.069	-0.051	0.046	-0.036	0.003	-0.037	0.374	-0.064	0.234	-0.009	-0.084	-0.104	-0.069	-0.064	-0.068	0.064	0.081	0.035	-0.068	0.126	0.192	0.012	-0.001	-0.077	-0.052	-0.068	0.103	1.000	-0.075	-0.084	-0.118	-0.032	-0.017	0.002	0.078	-0.063	-0.023	-0.062	0.055	-0.047	-0.041	-0.052	-0.060	-0.028	-0.018	-0.008	-0.061	-0.029
19	0.029	-0.005	0.314	-0.084	-0.062	0.129	0.118	-0.043	-0.005	0.111	0.034	0.150	-0.059	-0.031	-0.115	0.051	-0.032	-0.018	-0.003	-0.060	0.031	0.123	-0.053	-0.074	0.004	-0.041	0.073	-0.103	-0.075	1.000	-0.035	-0.068	-0.075	0.023	-0.094	-0.052	-0.100	-0.062	-0.065	-0.058	0.047	0.044	0.031	0.221	-0.037	-0.137	-0.067	0.077	-0.030
194	-0.162	-0.065	0.137	-0.074	0.504	0.106	0.149	0.186	-0.087	0.015	0.010	-0.029	-0.098	0.529	-0.042	0.130	0.113	0.056	-0.032	-0.008	-0.062	-0.082	-0.052	-0.041	-0.064	-0.050	0.012	-0.088	-0.084	-0.035	1.000	0.317	0.107	0.033	-0.052	0.106	-0.049	0.079	-0.067	0.025	0.139	-0.055	-0.068	-0.025	0.005	0.094	0.114	-0.007	0.160
2	-0.153	0.088	0.009	-0.127	0.226	0.076	-0.103	-0.034	-0.107	0.048	-0.014	0.142	0.149	0.125	-0.093	0.104	0.135	0.155	0.041	0.080	-0.058	-0.014	-0.051	-0.020	-0.034	-0.057	-0.075	-0.070	-0.118	-0.068	0.317	1.000	-0.004	0.059	-0.148	0.101	0.137	0.161	-0.017	0.021	0.240	-0.044	-0.018	0.005	0.045	-0.029	0.032	0.420	0.135
20	0.038	-0.061	-0.118	-0.028	0.372	0.029	-0.056	0.033	-0.017	-0.038	-0.023	0.020	-0.061	-0.047	-0.003	-0.039	0.020	0.064	-0.006	-0.023	0.125	-0.066	-0.063	0.045	-0.067	-0.051	-0.071	0.333	-0.032	-0.075	0.107	-0.004	1.000	0.079	-0.022	-0.083	-0.016	-0.035	0.056	0.467	-0.055	0.246	0.119	-0.032	-0.042	0.068	0.029	-0.064	0.081
200	-0.132	-0.073	-0.016	-0.055	0.081	0.017	0.016	-0.078	-0.091	-0.018	0.384	0.273	-0.010	0.011	-0.042	-0.051	0.118	0.150	-0.010	-0.005	0.009	-0.112	-0.049	-0.062	-0.043	0.266	-0.077	0.258	-0.017	0.023	0.033	0.059	0.079	1.000	0.420	0.345	0.006	0.336	0.262	0.277	-0.040	0.051	0.016	0.390	0.261	0.301	0.099	-0.017	-0.003
206	-0.097	-0.054	-0.035	-0.085	-0.052	0.076	-0.078	0.069	-0.043	-0.038	0.454	-0.066	0.230	-0.029	0.030	0.131	0.025	0.077	0.006	-0.113	0.042	-0.029	-0.033	-0.066	-0.038	-0.036	-0.060	0.171	0.002	-0.094	-0.052	-0.148	-0.022	0.420	1.000	0.396	-0.034	0.149	0.279	-0.061	-0.050	-0.085	-0.030	0.191	0.309	0.467	-0.061	-0.012	-0.028
21	-0.084	-0.072	-0.059	-0.082	-0.017	0.048	-0.030	-0.054	-0.029	-0.022	0.357	-0.082	-0.043	0.176	-0.040	-0.060	0.029	0.102	0.138	-0.074	0.060	-0.061	-0.049	-0.070	-0.011	-0.040	-0.068	0.150	0.078	-0.052	0.106	0.101	-0.083	0.345	0.396	1.000	-0.080	0.060	0.202	-0.031	-0.061	-0.036	-0.064	0.124	0.139	0.297	-0.076	0.072	0.152
210	-0.069	0.021	-0.059	0.019	-0.042	0.163	-0.054	0.050	-0.050	-0.037	-0.063	-0.072	0.118	-0.047	-0.063	-0.046	-0.033	0.075	-0.050	0.446	-0.053	0.017	-0.024	-0.056	-0.059	0.002	-0.038	-0.023	-0.063	-0.100	-0.049	0.137	-0.016	0.006	-0.034	-0.080	1.000	-0.072	0.197	0.008	0.007	0.196	-0.053	-0.067	-0.044	-0.060	0.002	-0.046	-0.003
22	-0.308	-0.042	0.053	-0.056	0.194	0.072	-0.078	0.021	-0.108	0.183	0.125	0.480	-0.014	0.071	0.057	-0.030	0.106	0.154	0.022	-0.098	0.106	-0.009	-0.047	-0.050	0.166	-0.065	0.007	-0.031	-0.023	-0.062	0.079	0.161	-0.035	0.336	0.149	0.060	-0.072	1.000	-0.009	0.132	0.045	-0.059	-0.032	-0.058	0.015	0.176	-0.020	0.064	-0.045
222	-0.175	-0.006	-0.023	0.123	-0.072	0.146	-0.037	-0.094	0.191	-0.056	0.422	0.106	0.045	0.131	-0.049	0.020	0.065	0.036	0.014	0.041	0.019	0.002	-0.003	0.160	-0.063	0.073	0.125	0.121	-0.062	-0.065	-0.067	-0.017	0.056	0.262	0.279	0.202	0.197	-0.009	1.000	0.012	-0.051	0.155	-0.035	0.079	0.078	0.180	0.052	-0.020	0.205
224	-0.075	-0.071	-0.050	-0.064	0.224	-0.017	-0.102	-0.009	0.024	0.039	-0.045	0.170	-0.106	0.005	0.118	-0.018	0.066	0.028	-0.028	0.055	0.276	-0.065	-0.024	-0.014	0.139	-0.033	-0.095	0.357	0.055	-0.058	0.025	0.021	0.467	0.277	-0.061	-0.031	0.008	0.132	0.012	1.000	-0.049	0.299	-0.054	-0.011	-0.043	0.071	-0.002	0.008	0.052
226	-0.013	0.229	-0.061	-0.055	-0.035	-0.009	-0.019	-0.068	-0.050	-0.030	0.037	0.074	-0.032	-0.051	-0.047	-0.040	0.004	0.054	-0.037	-0.072	-0.032	-0.030	-0.005	-0.041	-0.013	-0.024	-0.061	-0.055	-0.047	0.047	0.139	0.240	-0.055	-0.040	-0.050	-0.061	0.007	0.045	-0.051	-0.049	1.000	-0.042	-0.033	-0.066	0.018	-0.066	-0.042	-0.028	-0.048
227	-0.017	0.159	-0.126	-0.006	-0.038	-0.080	-0.067	0.009	0.008	-0.061	-0.067	0.155	0.304	-0.007	-0.050	-0.046	0.034	0.084	0.061	0.092	-0.060	-0.049	0.293	0.108	0.032	-0.049	0.152	0.149	-0.041	0.044	-0.055	-0.044	0.246	0.051	-0.085	-0.036	0.196	-0.059	0.155	0.299	-0.042	1.000	-0.073	0.032	-0.059	-0.032	-0.002	-0.053	0.267
229	0.099	0.006	0.003	-0.065	-0.057	-0.063	0.031	-0.063	-0.089	-0.051	0.130	-0.005	-0.060	-0.010	0.093	-0.037	0.031	-0.054	-0.066	-0.025	-0.071	-0.021	-0.013	-0.075	-0.040	0.045	-0.075	0.144	-0.052	0.031	-0.068	-0.018	0.119	0.016	-0.030	-0.064	-0.053	-0.032	-0.035	-0.054	-0.033	-0.073	1.000	0.105	0.049	0.063	-0.034	-0.017	-0.078
23	-0.075	-0.066	-0.097	-0.010	0.052	-0.048	0.110	0.048	-0.059	-0.021	0.088	0.142	0.095	-0.076	-0.009	0.008	0.080	0.066	-0.034	-0.074	-0.008	-0.056	0.155	0.020	-0.074	0.126	-0.102	0.073	-0.060	0.221	-0.025	0.005	-0.032	0.390	0.191	0.124	-0.067	-0.058	0.079	-0.011	-0.066	0.032	0.105	1.000	0.387	0.118	0.020	-0.001	0.015
234	-0.181	0.097	-0.072	-0.083	0.096	0.031	-0.046	0.038	-0.079	0.079	0.227	-0.035	0.347	-0.080	-0.073	0.101	0.161	0.061	0.067	-0.063	-0.018	-0.073	-0.000	-0.071	-0.071	-0.054	-0.095	0.028	-0.028	-0.037	0.005	0.045	-0.042	0.261	0.309	0.139	-0.044	0.015	0.078	-0.043	0.018	-0.059	0.049	0.387	1.000	0.585	-0.058	-0.016	0.031
235	-0.091	-0.070	-0.085	-0.013	0.283	-0.057	-0.127	0.191	-0.083	0.067	0.414	-0.016	0.253	-0.083	-0.014	0.147	0.125	0.086	-0.051	-0.075	0.076	-0.026	-0.021	0.011	0.068	-0.059	0.038	0.099	-0.018	-0.137	0.094	-0.029	0.068	0.301	0.467	0.297	-0.060	0.176	0.180	0.071	-0.066	-0.032	0.063	0.118	0.585	1.000	-0.021	0.034	-0.085
24	0.001	-0.063	0.010	-0.012	-0.027	-0.092	0.041	0.135	-0.050	-0.014	0.152	0.067	-0.063	-0.009	-0.051	-0.054	0.006	0.005	-0.032	0.015	-0.068	-0.053	-0.029	-0.030	-0.064	-0.039	-0.084	-0.083	-0.008	-0.067	0.114	0.032	0.029	0.099	-0.061	-0.076	0.002	-0.020	0.052	-0.002	-0.042	-0.002	-0.034	0.020	-0.058	-0.021	1.000	-0.047	-0.032
240	-0.129	-0.001	0.012	-0.030	0.025	0.128	-0.041	0.008	-0.020	0.462	0.222	0.047	0.216	0.002	-0.031	0.087	0.120	0.135	0.070	0.007	0.297	0.106	-0.003	-0.014	-0.040	-0.033	-0.085	-0.011	-0.061	0.077	-0.007	0.420	-0.064	-0.017	-0.012	0.072	-0.046	0.064	-0.020	0.008	-0.028	-0.053	-0.017	-0.001	-0.016	0.034	-0.047	1.000	-0.022
244	-0.147	-0.058	-0.048	-0.046	-0.029	0.059	-0.057	-0.056	-0.064	-0.011	-0.108	0.342	-0.018	0.378	-0.084	-0.037	0.100	0.077	0.296	-0.034	-0.072	-0.090	-0.047	0.003	-0.084	-0.042	-0.051	-0.082	-0.029	-0.030	0.160	0.135	0.081	-0.003	-0.028	0.152	-0.003	-0.045	0.205	0.052	-0.048	0.267	-0.078	0.015	0.031	-0.085	-0.032	-0.022	1.000
25	-0.160	0.037	0.023	-0.013	-0.033	0.323	0.157	0.078	-0.088	0.031	-0.040	-0.070	-0.115	0.349	-0.043	-0.068	-0.040	0.017	0.205	-0.072	0.127	0.095	-0.026	-0.032	-0.061	-0.045	-0.080	-0.100	0.233	-0.071	0.321	0.066	-0.073	0.032	-0.056	0.153	-0.049	0.050	-0.108	-0.040	-0.013	-0.082	-0.058	-0.043	0.086	-0.095	0.122	-0.086	0.047
256	-0.135	-0.031	-0.038	0.145	-0.028	0.224	-0.096	0.011	-0.073	0.111	0.076	-0.036	-0.058	-0.039	-0.024	-0.021	0.039	0.158	0.302	0.051	-0.013	0.075	-0.029	0.202	-0.071	-0.038	0.025	0.187	0.140	-0.105	-0.008	-0.062	0.005	0.118	0.103	0.060	0.053	0.009	0.059	0.014	0.077	0.012	0.009	0.217	0.117	0.032	-0.028	-0.026	0.092
259	-0.139	-0.049	0.041	-0.032	0.204	-0.071	-0.058	-0.066	-0.008	-0.012	-0.068	0.550	-0.090	0.133	0.015	-0.023	0.089	0.009	-0.040	-0.062	-0.009	-0.084	-0.033	0.041	0.068	-0.006	-0.037	-0.077	-0.073	-0.049	0.064	0.226	-0.057	0.323	-0.057	-0.051	-0.039	0.501	-0.054	0.237	-0.030	-0.025	-0.051	-0.042	-0.045	0.066	0.058	-0.029	0.110
26	-0.049	-0.033	0.068	-0.056	-0.049	-0.083	-0.029	0.109	-0.001	-0.011	-0.039	-0.044	-0.060	-0.033	-0.025	-0.056	-0.046	-0.023	-0.058	-0.096	-0.065	-0.033	0.287	0.148	-0.057	-0.008	-0.065	-0.023	-0.001	-0.000	0.031	-0.104	-0.087	-0.034	-0.063	-0.088	-0.048	-0.083	-0.090	-0.032	-0.039	0.050	-0.042	0.063	0.003	-0.096	0.298	-0.060	-0.064
265	-0.142	-0.043	0.100	0.030	0.095	-0.010	-0.074	0.038	0.064	0.042	0.117	0.180	0.083	-0.019	-0.054	-0.017	0.158	0.127	0.004	0.003	0.037	0.303	-0.009	0.006	0.025	-0.040	0.044	0.022	0.015	0.172	0.039	0.086	-0.031	0.092	-0.034	0.014	0.011	0.099	0.096	0.013	-0.018	0.093	-0.029	0.056	0.098	0.080	-0.021	0.050	0.004
27	-0.101	-0.104	-0.071	-0.057	0.593	0.022	-0.070	0.106	-0.002	0.120	-0.117	0.005	0.081	0.209	0.013	0.040	0.092	0.100	0.036	-0.152	-0.007	-0.099	-0.039	-0.008	-0.056	-0.059	-0.066	0.060	0.049	-0.125	0.394	0.171	0.189	-0.010	0.014	0.019	-0.090	0.039	-0.031	0.045	-0.079	-0.147	-0.024	0.092	0.325	0.362	-0.028	0.025	0.025
270	0.038	-0.027	-0.039	-0.026	0.018	0.018	-0.040	0.066	-0.039	0.118	-0.035	-0.022	-0.037	0.094	-0.004	-0.020	-0.006	-0.004	-0.019	0.029	-0.001	-0.023	-0.021	-0.039	0.023	-0.016	0.064	-0.066	0.016	-0.039	0.158	-0.056	-0.045	-0.024	-0.032	-0.007	-0.026	-0.035	-0.048	-0.032	-0.022	-0.039	-0.032	0.006	-0.029	-0.038	-0.029	-0.009	-0.010
28	-0.027	-0.007	-0.038	-0.040	-0.020	0.070	-0.058	0.264	-0.043	0.018	-0.051	-0.043	0.440	-0.034	-0.028	0.407	-0.017	-0.009	0.126	-0.061	-0.040	0.050	-0.026	-0.023	-0.044	-0.021	-0.052	-0.075	-0.003	-0.044	-0.052	-0.075	-0.048	-0.020	0.452	-0.025	-0.025	-0.003	0.022	-0.039	-0.022	-0.042	-0.037	0.095	0.243	0.283	-0.018	0.073	0.030
282	0.023	-0.037	-0.024	-0.039	-0.032	-0.031	0.029	0.076	-0.045	-0.018	-0.045	-0.032	0.056	-0.032	-0.036	-0.036	-0.014	0.013	-0.023	0.085	0.013	-0.051	-0.028	-0.003	-0.039	0.927	-0.051	0.012	-0.047	-0.040	-0.044	-0.023	-0.058	0.288	-0.030	-0.023	-0.027	-0.053	0.070	-0.041	-0.021	-0.041	0.044	0.147	-0.046	-0.052	-0.027	-0.037	-0.044
29	-0.069	-0.087	-0.044	-0.050	-0.042	-0.042	0.045	0.023	0.183	-0.036	0.019	0.107	0.130	-0.029	-0.055	-0.070	0.087	0.023	-0.025	-0.075	-0.029	0.200	-0.046	-0.060	-0.075	0.173	-0.022	-0.086	-0.016	0.179	-0.016	0.158	-0.088	0.078	-0.051	0.399	-0.034	-0.118	-0.094	-0.046	-0.051	0.028	-0.005	0.375	0.145	-0.022	-0.024	0.028	0.164
299	-0.128	-0.069	0.096	0.017	0.031	0.101	-0.014	0.072	-0.040	0.107	-0.070	0.003	0.065	-0.098	-0.077	0.105	0.160	0.115	0.113	0.171	0.017	0.095	-0.029	-0.097	-0.091	-0.019	0.021	0.054	0.407	0.002	-0.050	0.073	-0.047	0.023	-0.017	0.067	-0.003	0.103	-0.125	-0.075	-0.066	-0.015	-0.082	0.098	0.093	-0.017	-0.040	-0.009	0.025
3	-0.081	-0.054	-0.015	-0.053	-0.035	-0.078	-0.022	-0.015	-0.015	-0.021	-0.055	-0.051	-0.099	-0.049	-0.023	-0.040	-0.079	-0.076	-0.044	-0.075	-0.028	-0.077	-0.036	-0.032	-0.024	-0.041	0.008	-0.099	0.010	-0.085	-0.069	-0.082	-0.086	-0.021	0.016	-0.029	0.151	-0.072	-0.046	-0.012	-0.035	-0.085	-0.066	-0.081	-0.080	-0.072	-0.044	-0.075	0.094
30	-0.086	-0.072	-0.052	-0.045	-0.035	-0.090	-0.042	-0.059	0.116	-0.019	0.051	0.348	0.132	-0.070	-0.061	-0.004	-0.021	0.016	-0.020	-0.055	-0.038	0.339	-0.043	-0.021	0.353	0.018	0.063	0.143	-0.040	0.184	-0.052	-0.101	-0.050	0.018	-0.008	-0.068	-0.062	0.244	-0.051	-0.050	-0.033	-0.016	-0.055	-0.005	-0.069	-0.062	-0.039	-0.057	0.043
302	-0.186	-0.055	0.020	-0.021	-0.034	0.165	0.025	-0.029	-0.064	-0.017	0.309	0.012	-0.016	0.589	-0.068	-0.018	0.105	0.100	-0.025	-0.032	0.008	-0.059	-0.025	-0.014	-0.054	-0.039	-0.013	0.110	-0.030	-0.064	0.423	0.148	0.021	0.306	0.400	0.381	-0.035	0.025	0.236	-0.044	-0.024	-0.036	-0.047	0.098	0.181	0.254	-0.017	-0.011	0.432
309	-0.065	-0.023	-0.014	0.219	-0.024	0.171	-0.049	0.060	-0.036	-0.017	0.105	0.016	-0.040	-0.030	-0.031	-0.023	0.018	0.024	0.079	0.233	-0.034	0.090	-0.020	-0.026	-0.036	-0.017	0.281	-0.020	-0.021	-0.062	-0.044	-0.063	0.064	-0.027	-0.035	-0.042	0.023	0.051	-0.042	-0.030	-0.016	-0.038	-0.029	-0.034	-0.041	0.175	-0.027	-0.018	-0.014
31	-0.052	-0.023	0.051	0.084	-0.032	-0.094	-0.017	0.003	0.010	-0.056	0.065	-0.056	-0.071	-0.024	-0.036	0.141	-0.013	-0.014	-0.065	0.091	0.081	0.010	0.003	0.152	-0.055	-0.042	-0.041	0.069	-0.026	0.031	-0.026	-0.087	0.039	-0.050	-0.055	-0.052	0.028	-0.082	0.079	-0.039	-0.048	0.001	0.003	0.197	0.022	-0.078	-0.014	-0.063	-0.044
32	-0.211	0.088	-0.041	0.003	-0.059	-0.024	0.001	-0.032	-0.008	0.155	0.069	0.095	0.142	-0.038	0.017	-0.013	-0.012	0.035	0.010	-0.004	0.130	0.049	-0.034	0.143	0.309	-0.033	0.378	-0.020	-0.065	0.055	-0.068	-0.046	-0.043	-0.041	-0.008	-0.047	-0.036	-0.019	0.067	0.008	0.014	0.060	-0.058	0.033	0.044	-0.008	-0.044	0.072	0.083
325	-0.127	-0.030	-0.045	0.008	-0.017	-0.041	-0.049	0.015	-0.037	-0.025	-0.018	-0.042	-0.056	-0.007	-0.026	-0.040	-0.064	-0.067	0.003	-0.060	-0.039	-0.043	-0.018	-0.050	-0.039	0.000	-0.041	-0.038	-0.043	-0.047	-0.034	-0.070	-0.063	-0.043	0.000	-0.028	-0.025	-0.057	-0.024	-0.020	-0.019	0.089	-0.032	-0.051	-0.049	-0.052	-0.031	-0.042	0.093
33	-0.144	-0.035	-0.085	-0.038	0.063	-0.023	-0.061	0.059	-0.037	-0.026	-0.060	0.023	0.212	-0.056	-0.037	-0.046	0.057	0.027	0.295	0.158	-0.068	-0.050	0.139	-0.027	0.002	-0.026	0.000	0.122	-0.032	0.070	-0.004	0.157	0.131	0.035	-0.069	-0.045	-0.048	-0.056	-0.081	0.185	-0.027	0.181	-0.072	0.168	0.244	-0.090	-0.057	0.034	0.156
34	-0.141	0.095	0.136	0.228	-0.016	0.042	-0.046	-0.051	0.422	-0.026	0.244	-0.047	0.098	-0.037	-0.048	-0.020	0.019	-0.016	-0.028	-0.062	0.039	-0.018	0.059	0.040	0.033	-0.022	0.105	-0.005	-0.016	-0.066	-0.053	0.009	-0.054	-0.044	-0.039	-0.008	-0.029	-0.064	0.515	-0.006	-0.023	0.039	-0.040	-0.052	-0.054	-0.049	-0.018	0.032	-0.050
36	-0.144	-0.035	-0.052	0.061	0.019	-0.042	0.065	0.089	-0.006	-0.002	0.295	-0.052	0.002	0.000	0.022	-0.038	0.080	0.102	-0.010	0.018	0.302	0.310	0.304	0.079	-0.059	-0.019	0.034	0.024	0.364	-0.064	0.011	0.038	-0.072	0.173	0.169	0.179	-0.029	0.098	0.100	-0.034	-0.017	0.067	-0.058	0.089	0.057	0.124	-0.049	0.079	-0.013
361	-0.099	-0.055	-0.059	0.130	-0.064	0.097	-0.018	-0.055	-0.020	-0.020	-0.013	0.073	-0.094	-0.014	-0.062	-0.065	0.046	0.004	0.032	0.011	-0.094	0.047	0.054	0.181	-0.010	-0.048	0.014	0.136	-0.034	0.040	0.006	-0.026	-0.064	0.004	-0.066	-0.084	0.038	-0.037	0.061	-0.042	0.285	-0.042	0.004	0.363	0.032	-0.084	-0.038	-0.057	-0.030
368	-0.014	-0.008	0.001	-0.054	-0.034	0.160	0.014	0.111	-0.052	-0.050	-0.074	-0.004	-0.023	-0.056	-0.005	-0.004	-0.022	-0.022	0.044	0.018	-0.083	-0.009	-0.044	0.048	-0.069	-0.039	-0.097	0.030	-0.017	-0.007	-0.067	-0.019	0.003	-0.066	0.091	-0.048	-0.049	-0.079	-0.084	-0.073	-0.022	-0.092	-0.053	-0.002	0.001	-0.073	0.014	0.034	-0.044
38	-0.092	-0.050	0.136	-0.018	-0.024	-0.087	-0.075	-0.050	-0.006	-0.026	0.047	0.028	-0.042	-0.011	-0.006	-0.049	0.114	0.061	-0.038	-0.047	-0.061	-0.011	-0.037	0.020	-0.066	0.015	-0.102	0.102	-0.029	-0.014	0.138	0.172	-0.073	0.049	0.074	-0.004	0.005	-0.023	-0.035	-0.064	0.649	-0.050	-0.017	0.103	0.008	-0.069	-0.046	-0.007	-0.057
393	-0.108	0.086	-0.044	-0.012	0.203	0.003	-0.029	0.073	0.045	0.074	-0.063	0.020	-0.048	-0.004	-0.062	-0.043	0.041	0.055	0.506	0.182	0.198	-0.036	-0.022	0.065	-0.070	-0.050	-0.016	0.116	0.143	0.060	0.031	-0.020	0.130	-0.034	-0.006	0.034	-0.019	-0.046	-0.014	0.028	0.033	0.029	-0.070	-0.052	-0.001	-0.078	-0.032	0.063	0.056
4	-0.121	0.016	0.168	-0.064	-0.025	0.223	-0.056	-0.079	-0.003	0.032	-0.008	-0.034	-0.072	0.018	0.106	-0.004	0.018	-0.020	-0.053	0.174	0.245	-0.004	-0.025	-0.079	0.266	-0.009	-0.065	0.017	-0.052	0.076	-0.029	0.090	0.009	-0.021	-0.045	-0.033	0.351	-0.030	0.242	0.375	-0.045	-0.062	-0.007	-0.044	-0.092	0.039	-0.041	0.017	0.004
40	-0.025	0.021	-0.032	-0.045	-0.041	-0.051	-0.035	-0.033	-0.054	-0.037	0.357	-0.054	-0.022	0.000	-0.049	0.076	0.071	-0.021	-0.035	0.051	-0.030	-0.061	0.004	-0.047	-0.055	-0.027	-0.059	-0.030	-0.049	-0.086	-0.010	-0.063	0.047	-0.045	-0.051	-0.058	-0.024	0.045	-0.000	-0.022	-0.030	0.003	0.422	-0.056	0.159	0.130	-0.037	-0.055	-0.041
407	-0.004	-0.068	-0.079	-0.050	0.651	-0.068	-0.097	0.157	0.023	-0.010	-0.064	-0.052	-0.095	-0.059	0.105	0.041	-0.005	0.076	-0.058	-0.002	0.195	-0.028	-0.037	-0.014	-0.060	-0.037	-0.086	0.155	-0.054	-0.071	0.297	0.065	0.453	-0.064	-0.068	0.074	-0.031	-0.043	-0.030	0.145	-0.045	-0.065	0.345	0.106	0.104	0.116	-0.071	-0.055	-0.026
42	-0.052	-0.052	-0.001	0.408	-0.044	-0.088	0.178	-0.095	-0.055	-0.057	-0.041	0.208	-0.091	0.003	-0.045	-0.031	0.001	-0.054	-0.057	-0.074	-0.077	-0.097	-0.049	0.013	-0.020	-0.050	-0.053	-0.033	-0.051	0.187	-0.063	0.020	-0.061	0.180	-0.028	-0.047	-0.053	-0.028	-0.073	-0.055	-0.028	-0.101	0.137	0.459	0.049	-0.060	0.062	-0.036	-0.049
421	-0.160	-0.025	0.003	-0.071	-0.017	0.234	-0.075	0.333	-0.061	0.070	-0.052	-0.032	-0.085	-0.003	-0.045	-0.064	-0.034	0.003	0.253	-0.074	-0.070	-0.087	-0.042	-0.049	-0.074	-0.028	-0.063	-0.099	0.213	-0.056	0.020	-0.073	-0.091	0.190	-0.018	-0.007	-0.034	0.148	-0.084	-0.037	-0.040	-0.088	-0.025	0.028	0.142	-0.050	0.178	-0.047	0.115
43	-0.016	-0.022	-0.038	-0.019	-0.020	-0.059	-0.029	-0.039	-0.012	-0.023	0.041	-0.042	0.192	0.065	0.728	-0.041	-0.049	-0.022	-0.037	-0.063	0.257	-0.044	-0.018	-0.040	-0.025	-0.021	-0.031	-0.062	-0.028	-0.067	-0.047	-0.063	-0.052	-0.036	0.054	0.010	-0.030	-0.048	-0.013	-0.035	-0.021	-0.046	-0.040	-0.033	-0.037	-0.048	0.000	-0.039	-0.042
44	0.104	-0.062	-0.083	-0.057	-0.055	-0.071	0.096	-0.044	-0.071	-0.047	-0.049	0.124	-0.089	-0.074	-0.055	0.005	-0.038	-0.052	-0.052	0.184	-0.052	-0.079	-0.043	-0.037	-0.065	-0.033	-0.088	-0.095	-0.037	0.114	-0.064	-0.011	-0.056	0.094	-0.068	0.006	0.028	-0.100	-0.032	-0.045	-0.036	-0.060	0.121	0.416	0.066	-0.091	0.021	-0.063	-0.017
45	-0.071	0.013	0.126	0.159	-0.002	-0.001	-0.060	-0.063	0.275	0.013	0.144	-0.043	-0.025	-0.069	-0.056	-0.016	0.016	-0.003	-0.042	0.001	0.087	0.036	0.095	0.081	0.004	-0.048	0.067	0.250	0.120	-0.024	-0.077	-0.091	0.218	0.124	-0.060	-0.057	-0.031	-0.055	0.300	0.493	-0.018	0.247	-0.073	-0.081	0.030	0.022	-0.058	0.018	-0.047
46	-0.170	-0.032	0.002	-0.053	-0.006	-0.028	-0.067	-0.052	-0.014	0.077	0.002	-0.008	-0.062	-0.048	0.114	-0.032	-0.018	0.044	0.010	-0.043	0.255	-0.037	0.028	-0.059	0.190	-0.030	-0.069	-0.070	-0.029	-0.032	-0.061	-0.074	-0.067	-0.051	0.174	0.045	-0.034	0.279	-0.068	0.263	-0.029	-0.057	-0.051	-0.010	-0.067	0.071	-0.041	0.038	-0.056
47	-0.083	-0.048	-0.090	0.058	-0.042	0.200	-0.068	0.154	-0.076	0.290	0.111	0.199	0.110	-0.034	-0.075	-0.048	0.124	0.101	0.164	-0.075	0.101	-0.065	-0.017	-0.036	-0.082	-0.051	-0.008	-0.106	0.024	0.018	-0.064	0.195	0.130	-0.058	-0.039	-0.096	-0.048	0.004	0.029	-0.003	-0.054	0.156	0.013	0.119	0.297	0.086	-0.039	0.086	0.274
5	-0.124	0.048	0.038	-0.048	-0.082	-0.097	-0.041	-0.081	-0.040	-0.036	-0.100	-0.010	-0.065	-0.021	-0.105	-0.069	-0.045	-0.081	-0.022	-0.067	-0.080	-0.131	-0.057	0.169	-0.079	-0.053	-0.082	-0.119	-0.032	-0.070	-0.074	-0.012	0.172	-0.059	0.012	-0.071	-0.047	0.004	0.003	-0.083	0.016	-0.069	-0.104	-0.087	-0.054	-0.128	-0.074	-0.062	0.064
51	0.026	-0.061	-0.053	-0.049	-0.003	0.003	-0.015	-0.041	0.052	0.012	-0.013	0.036	-0.027	0.040	-0.041	-0.040	0.042	0.020	-0.010	-0.061	-0.027	-0.022	0.335	0.007	-0.072	-0.010	0.067	-0.040	-0.028	0.143	-0.013	-0.027	-0.076	0.045	-0.025	0.174	-0.025	0.035	0.011	-0.007	-0.040	0.245	-0.025	0.130	-0.034	0.009	-0.048	0.033	0.008
54	-0.092	-0.055	-0.033	-0.059	-0.010	-0.104	-0.040	-0.072	0.032	0.046	-0.077	0.078	0.188	-0.067	-0.062	0.059	0.000	0.030	-0.027	-0.099	-0.008	0.010	0.009	-0.052	0.207	-0.039	-0.088	0.069	-0.004	-0.005	-0.082	-0.129	-0.084	-0.071	0.081	-0.000	-0.049	0.232	-0.073	-0.032	-0.037	-0.083	-0.051	-0.090	0.325	0.336	-0.053	-0.003	-0.058
56	-0.138	-0.075	0.001	0.036	-0.061	-0.090	-0.061	-0.089	-0.009	-0.045	-0.061	-0.034	-0.095	0.260	0.015	0.268	0.053	-0.039	0.007	0.024	-0.091	-0.021	0.005	0.232	-0.077	0.001	0.149	0.013	-0.090	-0.077	0.147	0.143	-0.021	-0.084	0.021	-0.019	-0.047	0.009	0.060	-0.067	-0.050	-0.041	0.291	-0.111	-0.063	-0.026	-0.033	-0.016	0.357
58	-0.178	-0.071	0.072	0.011	-0.067	0.054	-0.097	-0.050	0.069	0.091	0.085	-0.053	0.151	-0.053	-0.065	-0.066	0.084	0.121	-0.013	-0.055	0.060	0.108	-0.063	-0.037	0.015	-0.002	0.103	-0.011	-0.041	-0.031	0.019	0.340	-0.055	-0.056	-0.008	0.148	-0.042	-0.006	-0.127	-0.061	0.088	-0.043	-0.076	-0.054	-0.014	0.060	-0.053	0.381	-0.034
59	0.040	0.157	-0.024	-0.070	-0.035	-0.047	-0.023	-0.088	-0.071	-0.044	0.018	0.030	-0.046	-0.051	0.019	-0.059	-0.025	-0.001	-0.042	0.071	-0.026	0.434	-0.029	0.038	-0.064	-0.039	0.039	-0.043	-0.045	0.108	-0.067	-0.068	-0.111	-0.070	-0.072	-0.047	0.006	-0.058	-0.090	-0.059	0.063	-0.072	-0.039	-0.078	0.040	-0.074	-0.051	-0.026	-0.063
590	-0.103	-0.035	-0.044	-0.040	-0.024	-0.039	-0.041	-0.036	0.018	0.033	-0.025	0.017	-0.046	0.345	0.006	-0.037	-0.017	-0.014	-0.032	-0.054	0.030	-0.049	-0.023	-0.038	-0.037	-0.020	0.131	-0.048	-0.045	-0.030	-0.038	-0.037	-0.056	-0.027	0.011	0.038	-0.025	0.182	0.230	0.040	-0.020	-0.021	-0.014	-0.014	-0.047	-0.043	-0.031	0.006	-0.036
6	-0.272	0.301	0.324	-0.053	0.026	-0.083	-0.105	0.042	-0.086	0.000	-0.074	-0.007	0.437	0.020	-0.015	-0.024	0.168	0.042	-0.058	-0.067	-0.001	-0.063	-0.032	-0.014	0.036	0.033	0.246	0.007	-0.065	0.261	-0.001	0.121	-0.066	0.013	-0.034	-0.112	-0.039	-0.011	-0.033	-0.029	-0.012	0.051	-0.042	0.171	0.325	0.005	-0.046	0.004	0.034
60	0.195	-0.057	-0.091	0.012	-0.007	-0.040	-0.071	0.024	-0.060	0.047	-0.076	0.042	-0.033	0.027	0.027	-0.054	-0.055	-0.017	-0.055	-0.022	-0.019	-0.051	-0.045	0.037	0.022	0.019	-0.015	-0.069	0.030	-0.010	0.046	-0.039	-0.044	-0.047	-0.058	-0.047	-0.051	-0.067	-0.077	-0.058	-0.040	-0.076	-0.052	-0.045	-0.056	-0.066	-0.060	-0.058	0.033
61	-0.136	-0.025	0.102	-0.026	-0.011	0.241	0.174	-0.034	-0.033	-0.007	-0.047	0.007	-0.035	0.629	-0.029	-0.029	0.043	0.019	-0.019	-0.034	-0.026	-0.037	-0.022	-0.022	-0.044	-0.009	-0.016	-0.007	-0.030	-0.009	0.550	0.104	-0.026	0.095	-0.052	0.211	-0.020	0.067	-0.039	-0.002	-0.014	-0.032	0.003	-0.037	-0.005	-0.028	-0.024	-0.021	-0.026
62	-0.065	-0.077	-0.065	0.012	-0.049	-0.052	-0.115	0.162	0.005	0.017	-0.038	-0.026	0.164	-0.079	-0.065	-0.072	0.063	0.100	-0.025	0.300	-0.012	-0.059	-0.006	-0.036	0.029	-0.037	-0.086	-0.102	0.143	-0.071	-0.082	0.132	-0.067	-0.049	-0.035	0.170	0.505	-0.017	-0.015	0.004	-0.051	0.206	-0.027	-0.018	0.002	-0.059	-0.011	0.035	0.014
66	-0.076	0.046	0.106	-0.058	-0.046	-0.045	-0.079	-0.026	0.013	0.283	-0.064	-0.044	0.070	-0.062	-0.088	0.024	0.140	0.095	-0.034	-0.071	-0.091	0.021	-0.011	-0.036	0.082	0.057	-0.084	0.068	0.552	-0.003	-0.022	0.106	-0.101	-0.029	-0.044	0.159	-0.043	-0.042	-0.086	-0.060	0.207	-0.066	-0.038	-0.062	0.083	0.063	-0.006	0.084	-0.057
67	-0.165	-0.015	0.146	-0.057	-0.040	-0.088	-0.052	0.734	-0.064	-0.039	-0.028	-0.019	-0.076	-0.028	-0.057	-0.042	-0.027	-0.026	-0.046	-0.088	-0.056	-0.061	-0.032	0.028	-0.044	-0.033	0.033	-0.102	0.333	0.014	0.074	-0.082	-0.089	-0.039	-0.047	-0.065	-0.041	-0.002	-0.051	-0.009	-0.033	-0.080	-0.044	-0.067	-0.065	0.021	0.367	-0.067	-0.065
7	-0.225	-0.065	0.060	-0.018	-0.040	-0.098	-0.085	0.036	0.068	-0.032	-0.040	-0.006	-0.059	0.180	-0.051	-0.038	-0.016	-0.009	-0.056	-0.069	0.036	0.142	0.005	-0.010	-0.026	0.020	-0.059	-0.018	0.092	-0.114	0.131	0.067	-0.070	-0.065	-0.050	-0.007	-0.010	-0.049	-0.037	-0.022	-0.040	-0.048	0.031	-0.071	0.060	0.102	0.173	0.076	0.216
70	-0.120	-0.032	-0.052	-0.047	0.123	0.023	-0.066	-0.006	-0.051	-0.006	-0.022	-0.054	-0.060	-0.051	-0.036	-0.021	0.022	-0.015	0.568	0.242	-0.046	-0.059	-0.032	-0.040	-0.041	-0.024	-0.059	0.047	-0.050	0.041	-0.028	0.037	-0.065	0.169	-0.013	0.081	0.010	0.122	-0.018	-0.025	-0.020	-0.064	-0.046	0.009	0.018	-0.049	-0.033	0.069	0.059
72	-0.087	0.003	-0.058	-0.014	-0.015	-0.012	0.074	-0.056	-0.052	-0.030	-0.064	0.120	-0.015	-0.016	-0.041	-0.048	-0.049	-0.044	-0.038	0.179	-0.056	-0.069	-0.023	-0.057	-0.050	0.000	-0.062	-0.006	-0.061	-0.045	-0.041	-0.089	0.185	-0.018	-0.053	-0.045	-0.029	0.027	-0.011	-0.053	-0.028	-0.069	-0.045	-0.062	-0.046	-0.058	0.036	-0.048	-0.051
74	0.013	0.044	-0.023	0.002	0.049	-0.017	-0.033	-0.079	0.038	0.007	0.056	0.009	0.108	0.007	0.003	-0.051	0.008	-0.023	-0.002	-0.047	0.007	0.133	0.126	-0.017	-0.061	-0.014	-0.040	-0.041	0.007	-0.003	-0.062	0.220	0.029	-0.057	-0.019	-0.001	-0.044	-0.012	0.001	-0.010	-0.040	0.031	0.008	0.033	-0.036	-0.047	-0.023	0.544	-0.002
75	0.126	-0.058	-0.097	0.079	-0.053	-0.030	-0.013	-0.070	-0.079	-0.024	0.124	0.003	-0.034	-0.010	-0.013	-0.001	0.041	-0.009	0.022	-0.045	-0.056	-0.080	-0.036	0.081	-0.054	-0.050	-0.059	-0.089	-0.077	-0.001	-0.014	-0.071	0.059	-0.039	-0.095	-0.110	-0.064	-0.046	-0.023	-0.066	-0.055	0.157	0.209	0.088	0.105	0.005	-0.067	-0.048	0.007
77	-0.196	-0.092	-0.073	-0.046	0.057	-0.060	0.011	0.260	-0.024	0.040	-0.112	0.266	-0.014	0.044	0.006	-0.004	0.069	0.044	0.423	0.100	0.109	0.017	-0.047	0.030	0.129	-0.056	-0.061	0.052	0.315	0.111	-0.019	-0.050	0.089	-0.077	-0.102	0.015	-0.068	-0.027	0.158	0.112	-0.053	0.304	0.048	-0.007	-0.040	0.030	-0.036	0.017	0.361
8	-0.204	-0.040	0.186	-0.059	0.006	-0.022	0.048	-0.005	0.090	0.068	0.459	0.266	-0.023	-0.033	-0.077	-0.065	0.142	0.211	0.137	-0.010	0.127	-0.081	-0.061	0.049	-0.046	0.041	-0.009	0.227	0.065	0.058	0.066	0.078	0.053	0.514	0.364	0.273	-0.056	0.241	0.326	0.218	0.216	0.217	-0.097	0.089	0.220	0.323	-0.035	0.061	0.156
86	-0.204	-0.067	-0.072	0.574	-0.008	-0.121	-0.096	-0.017	0.357	-0.058	-0.019	-0.082	-0.102	0.035	-0.052	-0.076	-0.110	-0.089	-0.045	-0.104	0.007	-0.082	-0.032	-0.037	-0.072	0.107	-0.051	-0.036	-0.023	-0.096	-0.058	-0.141	-0.006	-0.090	-0.021	-0.051	-0.043	-0.071	-0.084	-0.008	-0.030	-0.033	-0.055	-0.102	-0.112	-0.099	0.050	-0.093	-0.023
88	-0.116	0.047	-0.022	-0.047	-0.015	0.087	-0.025	-0.057	-0.063	-0.046	-0.075	-0.046	-0.062	0.014	0.285	-0.042	-0.019	-0.009	-0.044	0.010	-0.049	0.251	-0.035	-0.060	0.096	-0.038	-0.065	-0.065	-0.046	0.006	-0.040	-0.056	-0.089	-0.074	-0.042	-0.001	-0.047	0.046	0.020	-0.023	-0.038	-0.046	-0.062	0.163	0.159	-0.065	-0.052	-0.032	-0.013
9	-0.083	-0.063	-0.068	-0.097	-0.045	0.286	0.004	-0.084	-0.066	0.342	-0.030	0.067	-0.119	0.188	-0.011	-0.062	0.010	0.006	0.257	0.119	0.093	-0.089	-0.066	-0.093	-0.104	-0.067	-0.008	0.013	0.141	0.024	-0.096	-0.080	-0.101	-0.080	0.035	0.033	-0.073	0.053	0.046	-0.053	-0.068	-0.087	0.004	-0.017	-0.025	-0.112	0.004	0.136	0.037
93	-0.117	0.048	0.156	-0.010	-0.055	-0.056	-0.066	-0.080	0.006	0.006	-0.027	-0.092	-0.039	-0.060	-0.015	-0.050	0.005	-0.001	-0.022	0.009	-0.054	-0.075	0.016	-0.027	-0.022	-0.017	0.180	-0.050	-0.049	-0.045	0.091	0.092	-0.082	0.081	-0.056	-0.063	-0.034	0.247	-0.000	-0.059	0.011	-0.029	0.046	-0.043	-0.010	-0.056	-0.063	-0.043	0.033
96	0.037	-0.037	-0.049	-0.003	-0.033	-0.066	-0.043	-0.017	0.199	-0.024	0.017	-0.037	-0.053	-0.032	0.016	-0.027	-0.064	-0.067	-0.038	-0.054	-0.033	0.132	0.983	0.099	-0.036	-0.019	-0.045	-0.059	0.020	-0.045	-0.041	-0.075	-0.051	-0.034	-0.044	-0.048	-0.025	-0.055	-0.052	-0.013	-0.021	0.312	-0.038	0.154	-0.051	-0.056	-0.029	-0.037	-0.035
98	-0.024	-0.031	-0.060	-0.035	0.022	-0.039	-0.069	-0.028	-0.063	0.024	-0.043	0.205	0.105	0.002	-0.032	-0.025	0.050	0.076	-0.037	0.294	-0.032	-0.050	-0.017	-0.038	0.002	-0.010	-0.074	0.411	0.033	-0.056	-0.010	0.047	0.243	0.166	-0.057	-0.055	-0.016	0.022	0.003	0.460	-0.011	0.229	-0.051	-0.034	0.138	0.078	0.036	0.021	0.016
[truncated: 61 more columns]
