# Supplementary material for: Inferring Correlation Networks from Genomic Survey Data
Source: PLoS Comput Biol. 2012 Sep 20;8(9):e1002687. doi: 10.1371/journal.pcbi.1002687 (PMC3447976; doi:10.1371/journal.pcbi.1002687)
Supplement: Dataset S1 — Correlation values for all HMP body sites inferred using both Pearson and SparCC from real and shuffled data. (ZIP) [file pcbi.1002687.s001.zip › L_Antecubital fossa_sparse_matrix.txt]

OTU_id	1	10	101	103	104	11	111	12	123	128	13	130	131	135	14	144	145	147	15	156	157	16	162	166	167	168	17	18	188	19	194	2	20	200	206	21	210	22	222	224	226	227	229	23	234	235	24	240	244
1	1.000	-0.176	0.439	0.191	-0.005	-0.122	0.017	0.569	-0.041	-0.004	-0.046	0.241	-0.202	-0.001	-0.240	-0.042	0.026	0.036	0.164	0.025	0.016	-0.073	0.158	0.147	0.020	0.029	0.045	0.031	0.370	-0.075	0.098	0.182	-0.142	0.148	0.093	-0.166	0.003	0.095	-0.073	0.234	0.128	0.074	-0.070	0.110	0.007	0.114	-0.055	0.108	-0.125
10	-0.176	1.000	-0.035	-0.039	-0.119	0.053	-0.352	-0.124	-0.202	-0.006	0.344	-0.235	-0.278	-0.011	0.291	0.050	-0.090	-0.083	-0.001	-0.075	-0.021	0.416	-0.112	-0.075	-0.092	0.037	-0.132	0.170	-0.093	0.248	-0.293	0.341	0.406	-0.054	-0.110	-0.056	-0.058	-0.029	-0.229	-0.056	-0.134	-0.066	-0.159	0.105	-0.110	0.071	0.172	-0.017	-0.133
101	0.439	-0.035	1.000	0.196	-0.073	-0.042	-0.001	0.544	-0.108	-0.074	0.012	0.261	-0.163	-0.055	-0.085	-0.101	-0.053	0.050	0.088	0.029	0.014	-0.059	0.297	-0.029	0.130	-0.067	-0.081	0.321	0.621	0.049	0.096	0.280	-0.124	0.170	0.135	-0.055	0.042	0.088	-0.043	0.284	-0.015	-0.030	-0.062	0.074	-0.112	0.119	-0.080	0.172	-0.177
103	0.191	-0.039	0.196	1.000	-0.123	-0.093	-0.009	0.243	-0.029	-0.067	-0.082	0.073	0.004	-0.039	-0.137	-0.042	-0.006	0.101	-0.036	-0.008	-0.080	-0.158	0.148	0.071	-0.007	-0.080	-0.037	0.103	0.258	-0.012	-0.020	0.053	-0.033	0.036	0.196	-0.002	0.069	0.040	-0.106	0.141	-0.028	-0.058	-0.015	0.052	-0.014	0.019	-0.036	0.009	0.117
104	-0.005	-0.119	-0.073	-0.123	1.000	-0.167	-0.139	-0.172	-0.034	0.243	-0.097	-0.049	-0.093	0.189	-0.232	0.170	0.035	-0.098	0.002	0.264	0.301	-0.035	0.002	-0.030	0.243	0.066	0.278	-0.230	-0.066	-0.123	-0.076	-0.173	-0.070	-0.026	-0.025	-0.189	0.062	-0.018	0.149	-0.049	0.035	0.195	-0.104	-0.138	-0.124	0.076	0.011	0.015	-0.057
11	-0.122	0.053	-0.042	-0.093	-0.167	1.000	0.173	-0.011	0.040	-0.022	0.092	0.071	0.357	-0.170	0.173	-0.063	-0.055	-0.096	-0.101	-0.204	-0.117	0.078	-0.100	0.032	-0.153	-0.161	-0.255	0.129	-0.042	0.106	0.130	0.116	0.014	-0.150	-0.096	0.314	-0.141	-0.178	0.117	-0.077	-0.177	-0.207	0.300	0.029	0.280	-0.137	-0.006	-0.003	0.297
111	0.017	-0.352	-0.001	-0.009	-0.139	0.173	1.000	0.202	0.474	-0.186	-0.232	0.342	0.499	-0.091	0.015	-0.161	-0.013	0.066	-0.153	-0.008	-0.157	-0.137	-0.014	0.103	0.027	-0.039	-0.059	0.033	0.041	-0.138	0.246	-0.187	-0.263	0.005	-0.021	0.189	-0.052	-0.093	0.104	0.061	0.313	0.072	0.378	-0.119	0.232	-0.179	-0.251	-0.058	0.292
12	0.569	-0.124	0.544	0.243	-0.172	-0.011	0.202	1.000	-0.011	-0.121	0.031	0.252	-0.058	-0.113	-0.060	-0.079	-0.080	0.043	0.057	0.009	-0.058	-0.049	0.244	0.103	0.049	-0.042	-0.061	0.259	0.495	0.000	0.186	0.233	-0.149	0.003	0.094	0.049	0.026	0.014	-0.111	0.283	0.044	-0.078	0.060	0.085	-0.007	0.067	-0.116	-0.079	-0.073
123	-0.041	-0.202	-0.108	-0.029	-0.034	0.040	0.474	-0.011	1.000	-0.059	-0.136	0.117	0.300	0.012	0.048	-0.052	-0.004	0.034	-0.090	0.040	-0.053	-0.177	-0.175	-0.006	0.132	0.003	0.163	-0.167	-0.091	-0.174	0.051	-0.240	-0.157	0.004	-0.115	0.089	-0.075	-0.043	0.161	-0.060	0.414	0.051	0.113	-0.127	0.058	-0.236	-0.169	-0.054	0.222
128	-0.004	-0.006	-0.074	-0.067	0.243	-0.022	-0.186	-0.121	-0.059	1.000	-0.064	-0.073	-0.066	0.218	-0.158	0.252	0.093	-0.001	-0.065	0.045	0.227	-0.079	-0.017	-0.041	0.110	0.075	0.161	-0.174	-0.037	-0.165	-0.054	-0.121	-0.007	-0.040	-0.061	-0.122	0.049	-0.021	0.212	-0.045	-0.085	0.149	-0.065	-0.080	-0.073	-0.038	0.002	0.027	-0.023
13	-0.046	0.344	0.012	-0.082	-0.097	0.092	-0.232	0.031	-0.136	-0.064	1.000	-0.171	-0.281	-0.010	0.140	-0.056	-0.154	-0.148	0.071	-0.122	0.017	0.249	-0.006	0.023	-0.163	-0.043	-0.173	0.120	-0.022	0.319	-0.225	0.390	0.218	0.066	-0.016	0.032	0.030	-0.074	-0.160	0.048	-0.026	-0.066	-0.147	0.020	-0.201	0.002	0.111	-0.081	-0.164
130	0.241	-0.235	0.261	0.073	-0.049	0.071	0.342	0.252	0.117	-0.073	-0.171	1.000	0.333	-0.106	0.013	-0.137	-0.079	-0.039	-0.074	-0.096	-0.108	-0.129	0.094	0.189	-0.044	-0.159	-0.121	0.183	0.246	-0.127	0.341	0.033	-0.232	0.073	0.031	-0.006	0.061	-0.050	-0.061	0.084	0.074	-0.091	0.291	-0.006	0.164	0.049	-0.236	0.155	0.115
131	-0.202	-0.278	-0.163	0.004	-0.093	0.357	0.499	-0.058	0.300	-0.066	-0.281	0.333	1.000	-0.177	0.161	-0.057	0.110	0.046	-0.225	-0.029	-0.171	-0.184	-0.002	-0.010	-0.166	-0.013	-0.150	-0.024	-0.045	-0.161	0.263	-0.300	-0.193	-0.074	0.022	0.243	-0.034	-0.108	0.303	0.004	0.042	-0.078	0.494	-0.158	0.427	-0.137	-0.158	0.031	0.458
135	-0.001	-0.011	-0.055	-0.039	0.189	-0.170	-0.091	-0.113	0.012	0.218	-0.010	-0.106	-0.177	1.000	-0.170	0.221	0.028	-0.078	-0.058	0.155	0.288	-0.062	-0.091	-0.011	0.205	0.147	0.266	-0.158	-0.017	-0.095	-0.113	-0.109	-0.055	0.070	-0.076	-0.198	0.188	-0.112	0.069	-0.055	-0.003	0.199	-0.130	-0.089	-0.142	-0.010	-0.032	-0.000	-0.011
14	-0.240	0.291	-0.085	-0.137	-0.232	0.173	0.015	-0.060	0.048	-0.158	0.140	0.013	0.161	-0.170	1.000	-0.135	-0.099	-0.136	-0.092	-0.162	-0.142	0.193	-0.115	-0.033	-0.315	-0.020	-0.199	0.129	-0.047	0.159	0.080	-0.001	0.257	-0.130	-0.056	0.172	-0.163	-0.051	-0.089	-0.084	-0.062	-0.095	0.117	0.056	0.078	-0.002	0.041	0.115	0.079
144	-0.042	0.050	-0.101	-0.042	0.170	-0.063	-0.161	-0.079	-0.052	0.252	-0.056	-0.137	-0.057	0.221	-0.135	1.000	0.032	-0.068	0.004	0.048	0.224	-0.089	-0.081	-0.058	0.204	0.116	0.239	-0.127	-0.108	-0.117	-0.045	-0.148	-0.029	-0.028	-0.025	-0.144	0.090	-0.072	0.152	-0.103	-0.029	0.143	-0.057	-0.079	-0.088	0.019	-0.062	-0.011	-0.001
145	0.026	-0.090	-0.053	-0.006	0.035	-0.055	-0.013	-0.080	-0.004	0.093	-0.154	-0.079	0.110	0.028	-0.099	0.032	1.000	0.243	-0.017	0.102	-0.002	-0.024	0.056	-0.038	0.041	-0.026	0.080	-0.093	-0.005	-0.135	-0.070	-0.182	-0.039	0.006	0.019	-0.032	0.043	0.054	0.096	-0.066	-0.003	0.092	-0.036	-0.058	-0.016	-0.087	-0.041	-0.016	0.042
147	0.036	-0.083	0.050	0.101	-0.098	-0.096	0.066	0.043	0.034	-0.001	-0.148	-0.039	0.046	-0.078	-0.136	-0.068	0.243	1.000	0.024	0.048	-0.062	-0.023	0.018	-0.014	0.026	-0.038	0.050	-0.054	0.093	-0.075	-0.099	-0.068	-0.033	0.006	0.025	-0.007	-0.025	0.138	0.017	-0.052	-0.020	0.015	-0.052	-0.030	-0.009	-0.037	-0.072	-0.007	-0.001
15	0.164	-0.001	0.088	-0.036	0.002	-0.101	-0.153	0.057	-0.090	-0.065	0.071	-0.074	-0.225	-0.058	-0.092	0.004	-0.017	0.024	1.000	0.045	-0.006	0.108	0.012	-0.043	0.085	-0.022	0.066	0.110	-0.024	0.118	-0.165	0.154	0.142	-0.010	-0.037	0.102	0.020	0.231	-0.153	-0.022	0.018	-0.063	-0.154	0.216	-0.159	0.036	0.260	-0.039	-0.240
156	0.025	-0.075	0.029	-0.008	0.264	-0.204	-0.008	0.009	0.040	0.045	-0.122	-0.096	-0.029	0.155	-0.162	0.048	0.102	0.048	0.045	1.000	0.218	0.004	0.004	-0.068	0.260	0.044	0.203	-0.178	-0.017	-0.190	-0.044	-0.089	-0.159	-0.031	-0.046	-0.038	0.109	0.099	0.002	-0.025	0.015	0.163	-0.139	-0.191	-0.172	0.021	0.047	0.003	-0.066
157	0.016	-0.021	0.014	-0.080	0.301	-0.117	-0.157	-0.058	-0.053	0.227	0.017	-0.108	-0.171	0.288	-0.142	0.224	-0.002	-0.062	-0.006	0.218	1.000	-0.005	-0.037	-0.018	0.289	0.168	0.240	-0.147	-0.003	-0.046	-0.038	-0.069	-0.055	-0.001	-0.036	-0.221	0.086	-0.044	0.168	-0.036	0.056	0.211	-0.123	-0.130	-0.139	-0.026	-0.005	0.023	-0.055
16	-0.073	0.416	-0.059	-0.158	-0.035	0.078	-0.137	-0.049	-0.177	-0.079	0.249	-0.129	-0.184	-0.062	0.193	-0.089	-0.024	-0.023	0.108	0.004	-0.005	1.000	-0.100	-0.057	0.018	-0.020	-0.102	0.101	-0.122	0.330	-0.254	0.434	0.226	-0.040	-0.016	0.050	-0.051	0.138	-0.150	-0.027	-0.103	0.032	-0.133	0.118	-0.128	0.035	0.202	-0.093	-0.179
162	0.158	-0.112	0.297	0.148	0.002	-0.100	-0.014	0.244	-0.175	-0.017	-0.006	0.094	-0.002	-0.091	-0.115	-0.081	0.056	0.018	0.012	0.004	-0.037	-0.100	1.000	0.013	-0.065	-0.087	-0.106	0.230	0.240	-0.051	0.014	0.024	-0.167	0.186	0.296	-0.093	0.056	0.060	-0.082	0.178	-0.052	-0.114	0.019	0.055	-0.055	-0.050	-0.006	0.026	-0.062
166	0.147	-0.075	-0.029	0.071	-0.030	0.032	0.103	0.103	-0.006	-0.041	0.023	0.189	-0.010	-0.011	-0.033	-0.058	-0.038	-0.014	-0.043	-0.068	-0.018	-0.057	0.013	1.000	-0.028	0.024	0.013	0.021	0.033	-0.087	0.110	0.041	-0.074	0.046	0.100	-0.088	0.026	-0.114	0.000	-0.066	-0.013	-0.047	-0.004	0.092	0.189	0.106	-0.090	0.091	0.084
167	0.020	-0.092	0.130	-0.007	0.243	-0.153	0.027	0.049	0.132	0.110	-0.163	-0.044	-0.166	0.205	-0.315	0.204	0.041	0.026	0.085	0.260	0.289	0.018	-0.065	-0.028	1.000	0.066	0.406	-0.056	0.110	-0.201	-0.074	-0.069	-0.094	-0.038	-0.043	-0.196	0.183	0.078	0.194	-0.122	0.131	0.302	-0.292	-0.118	-0.190	0.015	-0.167	-0.006	-0.125
168	0.029	0.037	-0.067	-0.080	0.066	-0.161	-0.039	-0.042	0.003	0.075	-0.043	-0.159	-0.013	0.147	-0.020	0.116	-0.026	-0.038	-0.022	0.044	0.168	-0.020	-0.087	0.024	0.066	1.000	0.158	-0.143	-0.096	-0.012	-0.017	-0.140	-0.015	-0.067	-0.094	-0.103	-0.110	0.001	0.080	-0.005	0.055	0.158	-0.044	-0.025	-0.063	0.029	0.039	-0.058	0.024
17	0.045	-0.132	-0.081	-0.037	0.278	-0.255	-0.059	-0.061	0.163	0.161	-0.173	-0.121	-0.150	0.266	-0.199	0.239	0.080	0.050	0.066	0.203	0.240	-0.102	-0.106	0.013	0.406	0.158	1.000	-0.287	-0.063	-0.171	-0.046	-0.237	-0.101	-0.058	-0.080	-0.193	0.049	0.023	0.209	-0.089	0.087	0.281	-0.172	-0.064	-0.118	0.033	-0.112	-0.127	-0.024
18	0.031	0.170	0.321	0.103	-0.230	0.129	0.033	0.259	-0.167	-0.174	0.120	0.183	-0.024	-0.158	0.129	-0.127	-0.093	-0.054	0.110	-0.178	-0.147	0.101	0.230	0.021	-0.056	-0.143	-0.287	1.000	0.305	0.176	0.012	0.426	0.068	0.046	0.089	0.162	0.000	0.013	-0.308	0.085	-0.184	-0.237	-0.029	0.146	0.020	-0.001	0.072	0.077	-0.102
188	0.370	-0.093	0.621	0.258	-0.066	-0.042	0.041	0.495	-0.091	-0.037	-0.022	0.246	-0.045	-0.017	-0.047	-0.108	-0.005	0.093	-0.024	-0.017	-0.003	-0.122	0.240	0.033	0.110	-0.096	-0.063	0.305	1.000	-0.048	0.164	0.114	-0.113	0.090	0.146	-0.093	0.102	-0.018	-0.061	0.299	-0.013	0.009	-0.032	0.038	0.024	0.149	-0.131	0.167	-0.049
19	-0.075	0.248	0.049	-0.012	-0.123	0.106	-0.138	0.000	-0.174	-0.165	0.319	-0.127	-0.161	-0.095	0.159	-0.117	-0.135	-0.075	0.118	-0.190	-0.046	0.330	-0.051	-0.087	-0.201	-0.012	-0.171	0.176	-0.048	1.000	-0.132	0.481	0.090	-0.084	-0.031	0.188	-0.107	0.047	-0.137	0.110	-0.113	-0.123	-0.103	0.200	-0.109	0.042	0.282	-0.105	-0.137
194	0.098	-0.293	0.096	-0.020	-0.076	0.130	0.246	0.186	0.051	-0.054	-0.225	0.341	0.263	-0.113	0.080	-0.045	-0.070	-0.099	-0.165	-0.044	-0.038	-0.254	0.014	0.110	-0.074	-0.017	-0.046	0.012	0.164	-0.132	1.000	-0.222	-0.193	-0.115	0.001	0.095	-0.023	-0.153	-0.036	0.071	0.017	-0.038	0.296	0.011	0.233	0.037	-0.118	0.038	0.190
2	0.182	0.341	0.280	0.053	-0.173	0.116	-0.187	0.233	-0.240	-0.121	0.390	0.033	-0.300	-0.109	-0.001	-0.148	-0.182	-0.068	0.154	-0.089	-0.069	0.434	0.024	0.041	-0.069	-0.140	-0.237	0.426	0.114	0.481	-0.222	1.000	0.118	0.005	-0.004	0.062	-0.011	0.143	-0.259	0.085	-0.112	-0.173	-0.174	0.239	-0.155	0.097	0.175	-0.019	-0.273
20	-0.142	0.406	-0.124	-0.033	-0.070	0.014	-0.263	-0.149	-0.157	-0.007	0.218	-0.232	-0.193	-0.055	0.257	-0.029	-0.039	-0.033	0.142	-0.159	-0.055	0.226	-0.167	-0.074	-0.094	-0.015	-0.101	0.068	-0.113	0.090	-0.193	0.118	1.000	0.010	0.018	-0.003	-0.047	0.039	-0.131	-0.054	-0.103	-0.103	-0.090	0.065	-0.047	-0.006	0.158	0.062	-0.084
200	0.148	-0.054	0.170	0.036	-0.026	-0.150	0.005	0.003	0.004	-0.040	0.066	0.073	-0.074	0.070	-0.130	-0.028	0.006	0.006	-0.010	-0.031	-0.001	-0.040	0.186	0.046	-0.038	-0.067	-0.058	0.046	0.090	-0.084	-0.115	0.005	0.010	1.000	0.114	-0.129	0.100	0.205	-0.106	0.055	0.038	-0.025	-0.082	-0.078	-0.045	-0.089	-0.045	0.111	-0.054
206	0.093	-0.110	0.135	0.196	-0.025	-0.096	-0.021	0.094	-0.115	-0.061	-0.016	0.031	0.022	-0.076	-0.056	-0.025	0.019	0.025	-0.037	-0.046	-0.036	-0.016	0.296	0.100	-0.043	-0.094	-0.080	0.089	0.146	-0.031	0.001	-0.004	0.018	0.114	1.000	-0.086	0.021	0.048	-0.090	0.146	-0.047	-0.087	0.031	-0.007	-0.014	0.054	-0.019	0.018	0.013
21	-0.166	-0.056	-0.055	-0.002	-0.189	0.314	0.189	0.049	0.089	-0.122	0.032	-0.006	0.243	-0.198	0.172	-0.144	-0.032	-0.007	0.102	-0.038	-0.221	0.050	-0.093	-0.088	-0.196	-0.103	-0.193	0.162	-0.093	0.188	0.095	0.062	-0.003	-0.129	-0.086	1.000	-0.161	0.064	0.013	-0.012	-0.047	-0.198	0.175	0.044	0.175	-0.112	0.168	-0.118	0.070
210	0.003	-0.058	0.042	0.069	0.062	-0.141	-0.052	0.026	-0.075	0.049	0.030	0.061	-0.034	0.188	-0.163	0.090	0.043	-0.025	0.020	0.109	0.086	-0.051	0.056	0.026	0.183	-0.110	0.049	0.000	0.102	-0.107	-0.023	-0.011	-0.047	0.100	0.021	-0.161	1.000	0.001	0.042	0.016	0.035	0.066	-0.046	-0.099	-0.070	-0.020	-0.038	0.062	-0.039
22	0.095	-0.029	0.088	0.040	-0.018	-0.178	-0.093	0.014	-0.043	-0.021	-0.074	-0.050	-0.108	-0.112	-0.051	-0.072	0.054	0.138	0.231	0.099	-0.044	0.138	0.060	-0.114	0.078	0.001	0.023	0.013	-0.018	0.047	-0.153	0.143	0.039	0.205	0.048	0.064	0.001	1.000	-0.095	-0.004	-0.009	0.007	-0.162	0.086	-0.179	0.004	0.212	-0.005	-0.205
222	-0.073	-0.229	-0.043	-0.106	0.149	0.117	0.104	-0.111	0.161	0.212	-0.160	-0.061	0.303	0.069	-0.089	0.152	0.096	0.017	-0.153	0.002	0.168	-0.150	-0.082	0.000	0.194	0.080	0.209	-0.308	-0.061	-0.137	-0.036	-0.259	-0.131	-0.106	-0.090	0.013	0.042	-0.095	1.000	-0.094	-0.001	0.129	0.047	-0.142	0.186	-0.108	-0.165	-0.018	0.201
224	0.234	-0.056	0.284	0.141	-0.049	-0.077	0.061	0.283	-0.060	-0.045	0.048	0.084	0.004	-0.055	-0.084	-0.103	-0.066	-0.052	-0.022	-0.025	-0.036	-0.027	0.178	-0.066	-0.122	-0.005	-0.089	0.085	0.299	0.110	0.071	0.085	-0.054	0.055	0.146	-0.012	0.016	-0.004	-0.094	1.000	0.033	-0.046	0.129	-0.021	0.084	-0.011	0.005	-0.015	-0.017
226	0.128	-0.134	-0.015	-0.028	0.035	-0.177	0.313	0.044	0.414	-0.085	-0.026	0.074	0.042	-0.003	-0.062	-0.029	-0.003	-0.020	0.018	0.015	0.056	-0.103	-0.052	-0.013	0.131	0.055	0.087	-0.184	-0.013	-0.113	0.017	-0.112	-0.103	0.038	-0.047	-0.047	0.035	-0.009	-0.001	0.033	1.000	0.145	0.057	-0.152	0.000	-0.097	-0.126	-0.040	-0.023
227	0.074	-0.066	-0.030	-0.058	0.195	-0.207	0.072	-0.078	0.051	0.149	-0.066	-0.091	-0.078	0.199	-0.095	0.143	0.092	0.015	-0.063	0.163	0.211	0.032	-0.114	-0.047	0.302	0.158	0.281	-0.237	0.009	-0.123	-0.038	-0.173	-0.103	-0.025	-0.087	-0.198	0.066	0.007	0.129	-0.046	0.145	1.000	-0.160	-0.110	-0.172	0.046	-0.139	0.042	-0.042
229	-0.070	-0.159	-0.062	-0.015	-0.104	0.300	0.378	0.060	0.113	-0.065	-0.147	0.291	0.494	-0.130	0.117	-0.057	-0.036	-0.052	-0.154	-0.139	-0.123	-0.133	0.019	-0.004	-0.292	-0.044	-0.172	-0.029	-0.032	-0.103	0.296	-0.174	-0.090	-0.082	0.031	0.175	-0.046	-0.162	0.047	0.129	0.057	-0.160	1.000	-0.034	0.368	-0.077	-0.139	-0.021	0.277
23	0.110	0.105	0.074	0.052	-0.138	0.029	-0.119	0.085	-0.127	-0.080	0.020	-0.006	-0.158	-0.089	0.056	-0.079	-0.058	-0.030	0.216	-0.191	-0.130	0.118	0.055	0.092	-0.118	-0.025	-0.064	0.146	0.038	0.200	0.011	0.239	0.065	-0.078	-0.007	0.044	-0.099	0.086	-0.142	-0.021	-0.152	-0.110	-0.034	1.000	-0.047	0.143	0.073	-0.008	-0.066
234	0.007	-0.110	-0.112	-0.014	-0.124	0.280	0.232	-0.007	0.058	-0.073	-0.201	0.164	0.427	-0.142	0.078	-0.088	-0.016	-0.009	-0.159	-0.172	-0.139	-0.128	-0.055	0.189	-0.190	-0.063	-0.118	0.020	0.024	-0.109	0.233	-0.155	-0.047	-0.045	-0.014	0.175	-0.070	-0.179	0.186	0.084	0.000	-0.172	0.368	-0.047	1.000	-0.040	-0.114	0.039	0.349
235	0.114	0.071	0.119	0.019	0.076	-0.137	-0.179	0.067	-0.236	-0.038	0.002	0.049	-0.137	-0.010	-0.002	0.019	-0.087	-0.037	0.036	0.021	-0.026	0.035	-0.050	0.106	0.015	0.029	0.033	-0.001	0.149	0.042	0.037	0.097	-0.006	-0.089	0.054	-0.112	-0.020	0.004	-0.108	-0.011	-0.097	0.046	-0.077	0.143	-0.040	1.000	0.048	0.235	-0.172
24	-0.055	0.172	-0.080	-0.036	0.011	-0.006	-0.251	-0.116	-0.169	0.002	0.111	-0.236	-0.158	-0.032	0.041	-0.062	-0.041	-0.072	0.260	0.047	-0.005	0.202	-0.006	-0.090	-0.167	0.039	-0.112	0.072	-0.131	0.282	-0.118	0.175	0.158	-0.045	-0.019	0.168	-0.038	0.212	-0.165	0.005	-0.126	-0.139	-0.139	0.073	-0.114	0.048	1.000	-0.066	-0.137
240	0.108	-0.017	0.172	0.009	0.015	-0.003	-0.058	-0.079	-0.054	0.027	-0.081	0.155	0.031	-0.000	0.115	-0.011	-0.016	-0.007	-0.039	0.003	0.023	-0.093	0.026	0.091	-0.006	-0.058	-0.127	0.077	0.167	-0.105	0.038	-0.019	0.062	0.111	0.018	-0.118	0.062	-0.005	-0.018	-0.015	-0.040	0.042	-0.021	-0.008	0.039	0.235	-0.066	1.000	-0.002
244	-0.125	-0.133	-0.177	0.117	-0.057	0.297	0.292	-0.073	0.222	-0.023	-0.164	0.115	0.458	-0.011	0.079	-0.001	0.042	-0.001	-0.240	-0.066	-0.055	-0.179	-0.062	0.084	-0.125	0.024	-0.024	-0.102	-0.049	-0.137	0.190	-0.273	-0.084	-0.054	0.013	0.070	-0.039	-0.205	0.201	-0.017	-0.023	-0.042	0.277	-0.066	0.349	-0.172	-0.137	-0.002	1.000
25	-0.275	0.370	-0.126	-0.048	0.040	0.041	-0.167	-0.161	-0.149	-0.078	0.434	-0.274	-0.139	-0.032	0.224	-0.125	-0.054	0.041	-0.019	0.010	0.040	0.444	-0.077	-0.070	-0.066	0.057	-0.056	-0.081	-0.157	0.371	-0.217	0.289	0.176	-0.127	-0.023	0.045	-0.107	0.002	-0.115	-0.058	-0.023	0.058	-0.163	0.029	-0.183	0.010	0.194	-0.153	-0.170
256	-0.016	-0.065	-0.030	-0.045	0.234	-0.036	-0.104	-0.079	-0.118	0.258	-0.133	-0.058	0.028	0.192	-0.188	0.219	0.091	-0.001	-0.041	0.168	0.114	-0.107	-0.000	0.034	0.135	0.079	0.128	-0.160	-0.050	-0.139	-0.056	-0.165	-0.095	-0.050	-0.060	-0.046	0.118	-0.041	0.277	-0.103	-0.070	0.108	-0.001	-0.153	-0.059	0.097	-0.006	0.111	-0.056
259	-0.112	-0.182	-0.107	-0.065	-0.087	0.310	0.250	-0.073	0.261	0.013	-0.129	0.043	0.463	-0.104	0.060	-0.040	-0.012	0.019	-0.139	-0.117	-0.129	-0.230	-0.064	0.034	-0.141	0.025	-0.014	-0.105	-0.076	-0.138	0.169	-0.311	-0.088	0.003	-0.057	0.114	-0.082	-0.185	0.218	-0.005	0.055	-0.119	0.410	-0.088	0.275	-0.180	-0.107	0.016	0.377
26	-0.245	0.463	-0.138	-0.150	-0.064	0.031	-0.235	-0.200	-0.088	0.019	0.273	-0.186	-0.098	-0.018	0.277	0.023	-0.058	0.015	-0.072	-0.156	-0.048	0.293	-0.185	-0.025	-0.098	0.066	-0.086	0.035	-0.191	0.205	-0.111	0.134	0.280	-0.069	-0.031	-0.027	-0.089	-0.029	-0.142	-0.127	-0.081	-0.031	-0.063	-0.018	-0.122	-0.056	0.122	-0.079	-0.070
265	0.084	-0.071	0.033	0.160	0.023	-0.078	0.022	0.077	-0.025	-0.078	-0.049	-0.000	0.035	-0.025	0.009	-0.100	-0.024	-0.064	-0.048	-0.018	-0.086	-0.096	0.112	0.054	-0.130	0.002	-0.047	0.078	0.070	0.075	0.045	-0.060	-0.085	0.093	0.053	0.053	-0.034	-0.060	-0.066	0.053	0.023	-0.089	0.054	0.008	0.046	0.084	-0.008	0.039	0.028
27	0.023	-0.201	-0.016	-0.077	0.263	-0.163	0.027	-0.053	0.136	0.070	-0.091	-0.003	-0.112	0.226	-0.253	0.238	0.021	0.005	0.183	0.230	0.224	-0.105	-0.038	-0.018	0.410	0.068	0.557	-0.205	-0.053	-0.231	-0.026	-0.210	-0.118	0.075	-0.117	-0.111	0.102	0.044	0.167	-0.148	0.076	0.246	-0.065	-0.035	-0.131	0.022	-0.137	-0.008	-0.105
270	0.044	-0.115	-0.027	-0.096	0.105	-0.242	0.212	-0.007	0.344	-0.059	-0.080	0.023	0.033	0.029	-0.015	-0.014	0.030	-0.035	-0.017	0.067	-0.004	-0.073	-0.085	-0.014	0.142	0.002	0.127	-0.208	-0.075	-0.082	0.035	-0.140	-0.078	0.029	-0.019	-0.012	-0.005	-0.046	0.052	0.067	0.382	0.112	0.052	-0.132	-0.037	-0.030	-0.039	-0.034	-0.023
28	-0.291	0.424	-0.197	-0.059	-0.092	0.047	-0.160	-0.263	-0.050	-0.063	0.256	-0.250	0.003	-0.112	0.324	-0.106	-0.036	-0.024	-0.123	-0.099	-0.079	0.300	-0.012	-0.090	-0.188	-0.016	-0.162	0.047	-0.186	0.179	-0.160	0.120	0.259	0.019	-0.042	0.048	-0.060	-0.013	-0.107	-0.066	-0.047	-0.073	-0.030	-0.065	0.025	-0.080	0.145	-0.050	-0.002
282	0.087	-0.044	0.004	0.005	0.017	-0.093	-0.099	0.062	-0.063	-0.053	0.019	0.062	-0.051	-0.014	-0.021	-0.064	-0.053	-0.067	0.012	-0.095	-0.087	0.016	0.044	0.110	-0.119	-0.018	0.012	-0.093	0.050	-0.041	0.011	-0.024	-0.040	0.047	0.113	-0.019	0.006	0.016	-0.106	-0.029	-0.016	-0.105	0.054	0.150	-0.043	0.172	0.021	0.028	-0.048
29	-0.131	0.259	0.003	-0.178	-0.009	-0.061	-0.172	-0.211	0.025	-0.015	0.176	-0.086	-0.144	-0.058	0.127	-0.019	-0.107	-0.047	0.192	-0.088	-0.057	0.158	-0.103	-0.119	-0.090	0.007	-0.115	0.015	-0.183	0.173	-0.179	0.187	0.256	0.030	-0.106	0.040	-0.030	0.114	-0.071	-0.097	0.029	-0.061	-0.047	0.124	-0.135	-0.063	0.142	-0.052	-0.093
299	0.190	-0.115	0.175	0.040	-0.075	0.064	0.188	0.104	-0.063	-0.112	-0.118	0.254	0.255	-0.142	-0.016	-0.116	0.023	0.046	-0.036	-0.006	-0.170	-0.077	0.068	-0.029	-0.199	-0.119	-0.310	0.042	0.083	-0.110	0.196	-0.017	-0.138	0.138	0.127	0.069	-0.016	0.049	-0.083	-0.045	-0.012	-0.076	0.240	0.019	0.180	0.087	-0.050	0.142	0.082
3	0.040	-0.016	0.150	0.107	-0.075	0.061	-0.113	0.029	-0.098	0.013	0.018	0.098	0.039	-0.100	-0.051	-0.064	-0.007	-0.018	0.119	-0.081	-0.126	-0.014	0.072	-0.051	-0.109	-0.090	-0.091	0.034	0.071	0.152	0.103	0.092	-0.003	0.025	0.037	0.220	-0.015	0.008	-0.032	0.057	-0.080	-0.155	0.058	0.143	0.037	0.149	0.060	0.067	-0.012
30	0.014	-0.093	-0.100	-0.036	0.434	-0.285	-0.093	-0.079	0.105	0.203	-0.077	-0.054	-0.155	0.276	-0.251	0.292	0.046	-0.017	0.054	0.224	0.308	-0.114	-0.048	-0.125	0.335	0.056	0.380	-0.248	-0.114	-0.183	-0.088	-0.185	-0.053	0.009	-0.046	-0.246	0.133	0.014	0.144	-0.048	0.195	0.243	-0.094	-0.136	-0.227	0.020	-0.059	-0.069	-0.165
302	-0.011	-0.113	-0.041	-0.043	0.162	-0.152	0.217	-0.056	0.342	0.009	-0.081	-0.006	0.023	0.090	-0.128	0.015	0.084	-0.009	-0.053	0.076	0.079	-0.111	-0.096	-0.074	0.182	0.021	0.198	-0.296	-0.049	-0.131	-0.020	-0.216	-0.085	0.049	0.010	-0.056	0.112	-0.044	0.092	0.043	0.403	0.104	0.021	-0.178	0.020	-0.079	-0.092	-0.062	0.060
309	-0.041	0.019	-0.098	-0.033	0.099	-0.051	-0.115	-0.073	-0.073	0.096	-0.077	-0.103	0.005	0.087	-0.039	0.023	0.044	0.028	0.055	0.036	0.123	-0.006	-0.030	-0.030	-0.092	0.150	0.067	-0.109	-0.076	-0.080	-0.049	-0.132	0.025	0.009	-0.036	-0.015	-0.004	-0.003	0.046	0.064	0.001	0.038	-0.020	-0.036	-0.009	-0.008	0.163	-0.073	0.018
31	-0.047	-0.060	-0.067	0.007	0.274	-0.243	-0.089	-0.021	0.109	0.179	-0.071	-0.237	-0.205	0.276	-0.149	0.221	0.018	0.036	0.087	0.156	0.245	-0.112	0.004	-0.031	0.344	0.133	0.589	-0.243	-0.031	-0.137	-0.118	-0.208	0.013	-0.086	-0.026	-0.087	0.069	-0.035	0.175	-0.081	0.090	0.194	-0.168	-0.003	-0.145	0.009	-0.051	-0.141	-0.110
32	0.087	0.073	-0.135	-0.003	-0.106	-0.003	-0.108	0.016	-0.068	-0.040	0.042	-0.208	-0.149	-0.120	-0.080	-0.052	0.039	0.094	0.246	-0.030	-0.104	0.100	-0.045	-0.046	-0.081	-0.047	0.035	0.040	-0.170	0.135	-0.074	0.122	0.175	-0.076	0.031	0.155	-0.043	0.219	-0.120	-0.070	-0.083	-0.097	-0.177	0.186	-0.106	0.013	0.335	-0.122	-0.088
325	0.040	-0.046	-0.106	-0.017	-0.001	-0.073	0.080	-0.070	0.054	0.012	-0.078	-0.003	0.131	-0.008	-0.016	-0.019	0.053	0.098	-0.033	-0.021	0.001	-0.127	0.085	0.036	-0.094	0.027	0.023	-0.064	-0.018	-0.096	0.043	-0.109	-0.029	0.059	0.027	-0.104	0.013	-0.006	-0.002	0.036	0.060	-0.039	0.039	-0.096	0.070	-0.009	0.038	0.002	0.086
33	-0.226	0.378	-0.259	-0.173	-0.012	0.028	-0.141	-0.214	-0.129	-0.109	0.253	-0.230	-0.072	0.035	0.291	-0.060	-0.038	-0.027	-0.063	-0.014	0.022	0.347	-0.155	-0.051	-0.138	0.083	-0.033	-0.075	-0.226	0.146	-0.135	-0.004	0.204	-0.031	-0.110	-0.001	-0.022	-0.026	-0.116	-0.184	-0.041	0.027	-0.050	-0.035	-0.076	-0.030	0.157	-0.095	-0.058
34	0.098	-0.073	-0.050	-0.068	0.125	-0.152	0.000	-0.042	0.096	0.206	-0.083	-0.094	-0.085	0.185	-0.139	0.137	0.243	0.135	-0.023	0.101	0.280	0.040	-0.053	-0.008	0.312	0.172	0.244	-0.279	-0.007	-0.078	-0.062	-0.127	-0.125	-0.099	-0.020	-0.135	0.014	-0.024	0.154	-0.039	0.175	0.264	-0.122	-0.037	-0.115	-0.018	-0.163	0.017	-0.034
36	-0.174	0.125	-0.075	-0.084	-0.088	-0.008	-0.094	-0.209	0.003	-0.010	-0.048	-0.092	0.014	-0.128	0.046	-0.061	0.041	0.099	0.188	-0.024	-0.092	0.154	-0.083	-0.095	-0.024	0.015	-0.063	0.136	-0.094	0.107	-0.098	0.061	0.112	-0.029	-0.059	0.185	-0.072	0.235	-0.048	-0.127	-0.014	-0.043	-0.064	0.097	-0.064	0.015	0.193	0.014	-0.082
361	-0.090	-0.122	-0.023	0.066	-0.142	0.151	0.132	0.067	0.061	-0.136	-0.029	0.072	0.193	-0.006	0.041	-0.063	-0.006	-0.086	-0.021	-0.116	0.021	-0.123	0.065	0.130	-0.046	0.003	0.006	0.005	-0.029	0.010	0.145	-0.102	-0.100	0.031	0.127	-0.002	0.047	-0.039	-0.021	-0.038	-0.008	-0.115	0.166	0.128	0.051	-0.017	-0.070	-0.055	0.215
368	0.060	0.018	-0.000	0.146	0.019	-0.071	-0.046	0.078	-0.091	0.029	0.074	0.014	-0.067	0.043	-0.093	0.039	0.031	-0.076	-0.018	-0.079	-0.029	-0.072	0.149	0.129	-0.035	-0.000	-0.054	0.067	0.048	0.042	-0.072	0.072	0.055	0.071	0.185	-0.078	0.048	-0.032	-0.049	-0.012	-0.004	0.029	-0.039	0.059	-0.059	0.091	-0.019	0.019	-0.083
38	-0.088	0.074	-0.179	-0.097	0.042	0.162	0.150	-0.090	0.043	0.107	-0.079	-0.022	0.142	0.092	0.088	0.197	-0.068	-0.126	-0.146	-0.025	0.026	-0.013	-0.302	-0.131	0.028	0.103	0.100	-0.148	-0.223	-0.031	0.086	-0.249	0.026	-0.211	-0.171	0.040	-0.068	-0.175	0.187	-0.108	-0.113	0.207	0.213	0.002	0.142	0.032	-0.147	0.006	0.204
393	0.057	-0.060	0.069	0.005	-0.091	0.149	0.039	-0.021	0.112	0.034	-0.145	0.068	0.228	-0.080	0.126	-0.067	-0.044	0.030	-0.155	-0.124	-0.111	-0.181	0.047	0.104	-0.158	0.029	-0.099	-0.084	-0.026	-0.150	0.087	-0.149	0.001	0.125	0.041	0.027	-0.139	-0.096	0.162	-0.032	-0.037	-0.104	0.129	0.017	0.157	0.043	-0.037	0.118	0.226
4	-0.136	0.495	-0.080	-0.052	-0.021	0.046	-0.254	-0.084	-0.230	-0.041	0.330	-0.336	-0.324	-0.002	0.156	-0.018	0.014	-0.014	0.170	0.050	-0.059	0.516	-0.001	-0.029	0.040	-0.012	-0.084	0.196	-0.167	0.268	-0.349	0.475	0.355	-0.051	0.024	0.045	-0.043	0.204	-0.247	-0.085	-0.116	0.012	-0.240	0.135	-0.203	0.069	0.216	-0.029	-0.248
40	0.159	-0.052	-0.061	0.146	-0.015	-0.140	-0.099	0.195	-0.008	-0.012	0.096	0.001	0.003	0.005	-0.109	-0.042	0.015	0.113	0.073	0.054	-0.008	-0.142	0.105	0.100	-0.002	0.083	-0.042	-0.036	0.059	-0.006	0.001	-0.064	0.004	-0.047	0.031	0.003	0.008	0.033	-0.106	0.066	0.038	-0.066	-0.090	-0.031	-0.052	0.066	0.051	0.034	-0.019
407	0.149	-0.038	0.121	0.141	-0.078	-0.072	0.056	0.147	0.026	-0.085	-0.034	0.105	0.015	-0.025	-0.098	-0.113	-0.073	-0.033	0.024	-0.089	-0.108	-0.226	0.134	0.085	-0.051	-0.010	-0.024	0.015	0.120	-0.027	0.054	-0.009	-0.017	0.088	0.047	-0.061	-0.059	-0.019	-0.119	0.132	0.067	-0.135	0.045	-0.004	0.090	0.098	-0.034	0.088	0.019
42	0.127	-0.085	0.127	0.025	0.345	-0.292	-0.049	0.081	0.024	0.222	-0.155	-0.112	-0.226	0.308	-0.218	0.283	0.050	0.020	0.083	0.358	0.335	-0.030	0.031	-0.062	0.482	0.130	0.416	-0.116	0.053	-0.093	-0.063	-0.015	-0.146	-0.007	-0.065	-0.265	0.148	0.134	0.151	-0.065	0.058	0.340	-0.287	-0.057	-0.247	0.059	-0.037	-0.004	-0.211
421	0.045	-0.143	0.087	0.010	-0.040	0.046	0.083	-0.051	0.012	0.059	-0.103	0.114	0.228	-0.123	-0.007	0.004	0.077	0.028	-0.034	-0.036	-0.091	-0.168	0.029	0.056	-0.069	-0.078	0.010	0.022	-0.015	-0.221	0.080	-0.053	-0.056	0.124	0.091	-0.032	-0.020	0.048	0.096	-0.100	-0.037	-0.091	0.184	-0.055	0.094	-0.087	-0.060	0.085	0.146
43	0.240	-0.057	0.159	0.248	0.009	-0.095	-0.032	0.266	-0.068	0.050	-0.035	0.037	-0.055	-0.016	-0.137	-0.029	-0.008	0.000	-0.108	0.018	0.048	-0.172	0.221	0.067	-0.035	-0.080	-0.044	-0.056	0.220	-0.087	0.056	-0.047	-0.036	0.137	0.113	-0.196	0.099	-0.028	-0.023	0.186	0.005	0.028	0.026	0.046	0.032	-0.038	-0.082	0.032	0.029
44	0.017	-0.042	0.057	-0.064	0.264	0.009	-0.092	0.017	-0.053	0.081	-0.064	-0.121	-0.089	0.078	-0.212	0.192	0.126	0.118	0.006	0.116	0.122	0.023	-0.060	-0.127	0.221	-0.068	0.311	-0.145	0.039	0.008	-0.036	0.004	-0.093	-0.096	0.071	-0.080	-0.043	0.025	0.086	0.022	-0.009	0.066	-0.138	-0.029	-0.169	0.091	0.004	-0.083	-0.143
45	-0.039	-0.131	-0.104	-0.142	0.133	0.093	0.063	-0.072	0.103	0.006	-0.064	-0.083	0.133	0.123	-0.088	0.157	0.055	0.007	0.039	0.049	0.123	-0.096	-0.131	-0.121	0.109	0.082	0.372	-0.131	-0.129	-0.129	0.069	-0.226	-0.115	-0.156	-0.122	0.073	-0.029	-0.162	0.135	-0.081	-0.044	0.003	0.063	-0.072	0.120	-0.078	-0.021	-0.260	0.107
46	-0.001	-0.059	-0.020	-0.053	0.285	-0.288	-0.156	-0.005	-0.024	0.151	-0.113	-0.024	-0.125	0.212	-0.188	0.300	0.044	0.002	0.050	0.288	0.276	-0.097	-0.068	-0.065	0.358	0.007	0.290	-0.123	-0.059	-0.164	-0.052	-0.076	-0.102	0.025	-0.044	-0.292	0.230	0.081	0.057	-0.148	-0.035	0.163	-0.170	-0.212	-0.209	0.039	-0.045	-0.037	-0.165
47	-0.213	-0.144	-0.046	0.047	-0.032	0.284	0.302	-0.096	0.308	0.008	-0.215	0.140	0.428	-0.036	0.101	-0.013	0.038	0.032	-0.124	0.004	-0.033	-0.168	-0.072	-0.113	-0.017	-0.105	-0.026	0.010	0.080	-0.132	0.133	-0.218	-0.108	-0.039	-0.062	0.098	0.035	-0.058	0.133	-0.021	0.012	-0.024	0.149	-0.117	0.225	-0.069	-0.098	0.111	0.363
5	0.632	-0.227	0.413	0.230	-0.066	-0.025	0.096	0.556	-0.054	-0.049	-0.074	0.295	0.054	-0.013	-0.135	-0.026	-0.042	-0.001	0.042	-0.001	-0.006	-0.249	0.329	0.143	-0.078	-0.049	0.003	0.085	0.335	-0.199	0.207	0.087	-0.165	0.083	0.145	-0.160	-0.004	0.057	0.020	0.231	0.012	-0.079	0.045	0.098	0.079	0.084	-0.123	0.096	0.016
51	-0.131	0.329	-0.221	0.006	-0.068	0.016	-0.141	-0.099	-0.058	-0.087	0.120	-0.185	-0.039	-0.101	0.231	-0.128	0.001	-0.037	-0.071	-0.082	-0.105	0.228	-0.087	0.018	-0.108	-0.016	-0.111	-0.023	-0.209	0.127	-0.101	0.067	0.324	-0.047	0.094	0.037	-0.104	0.003	-0.137	0.024	-0.042	-0.091	-0.018	-0.020	0.055	-0.070	0.139	-0.036	-0.008
54	-0.180	0.221	-0.135	-0.076	0.001	-0.012	-0.052	-0.161	0.011	-0.049	0.179	-0.138	0.043	-0.091	0.195	-0.099	0.006	0.009	-0.185	-0.053	-0.088	0.184	-0.039	-0.040	-0.151	-0.004	-0.109	-0.044	-0.095	0.103	-0.073	-0.002	0.110	-0.000	-0.034	0.050	-0.072	-0.032	-0.084	-0.045	0.060	-0.015	-0.018	-0.131	0.034	-0.021	0.125	-0.056	0.045
56	-0.192	0.276	-0.178	-0.091	-0.039	-0.057	-0.232	-0.170	-0.130	-0.022	0.109	-0.221	-0.079	0.003	0.280	-0.035	-0.016	-0.032	0.079	0.075	-0.077	0.336	-0.040	-0.080	-0.153	-0.017	-0.082	0.032	-0.208	0.173	-0.171	0.124	0.223	-0.017	-0.095	0.115	0.014	0.142	-0.159	-0.090	-0.095	-0.038	-0.141	-0.023	-0.079	-0.018	0.306	-0.055	-0.114
58	0.215	-0.076	0.189	0.066	-0.064	0.027	0.111	0.252	-0.106	-0.101	0.010	0.294	-0.011	-0.011	-0.126	-0.073	-0.082	-0.033	-0.093	-0.114	-0.117	-0.098	0.138	0.141	-0.057	-0.147	-0.113	0.126	0.165	-0.012	0.069	0.105	-0.165	0.151	0.087	-0.108	0.026	-0.018	-0.004	0.077	-0.106	-0.035	0.086	0.128	0.042	0.240	-0.185	0.136	-0.017
59	-0.053	-0.188	-0.148	-0.130	0.212	-0.023	0.029	-0.071	0.178	0.068	-0.134	-0.149	0.070	0.130	-0.208	0.103	0.122	0.074	0.087	0.130	0.134	-0.092	-0.047	-0.075	0.201	0.024	0.337	-0.190	-0.153	-0.189	-0.047	-0.227	-0.130	-0.079	-0.091	0.011	-0.016	-0.030	0.070	-0.156	0.048	0.057	0.023	-0.108	0.061	-0.016	-0.013	-0.064	0.061
590	-0.008	-0.022	-0.043	-0.068	0.012	-0.035	0.059	-0.043	-0.011	-0.011	-0.049	0.070	0.096	0.010	-0.009	-0.044	0.026	0.058	-0.034	-0.020	-0.047	-0.098	0.065	0.028	-0.106	0.015	-0.027	-0.011	0.028	-0.023	0.066	-0.088	-0.057	0.045	-0.037	-0.010	0.008	0.001	-0.058	-0.001	0.022	-0.064	0.077	-0.047	0.022	0.001	0.049	0.075	0.001
6	0.004	0.375	0.043	-0.098	-0.079	0.105	-0.154	0.098	-0.109	-0.101	0.317	-0.067	-0.257	0.015	0.109	-0.052	-0.152	-0.178	-0.090	-0.033	-0.011	0.403	-0.101	-0.024	0.096	-0.126	0.025	0.149	0.028	0.144	-0.137	0.423	0.158	0.022	-0.012	-0.140	0.029	-0.030	-0.152	-0.049	-0.128	-0.024	-0.219	0.136	-0.145	0.081	0.011	-0.054	-0.127
60	0.084	-0.085	-0.032	-0.024	-0.057	-0.086	0.102	-0.001	0.136	0.032	0.060	0.074	0.031	0.025	-0.163	-0.038	0.052	0.061	-0.054	-0.080	-0.032	-0.150	-0.009	0.029	-0.128	-0.005	0.039	-0.026	-0.060	-0.117	0.010	-0.064	-0.053	0.205	-0.000	-0.065	0.031	-0.056	-0.172	0.024	0.217	-0.032	0.087	-0.049	0.026	-0.036	-0.063	0.034	0.001
61	-0.196	0.312	-0.127	-0.038	-0.072	-0.004	-0.155	-0.135	-0.055	0.010	0.143	-0.148	0.012	-0.052	0.263	0.004	-0.013	-0.005	-0.076	-0.062	-0.096	0.184	-0.077	-0.063	-0.165	-0.056	-0.072	-0.006	-0.117	0.093	-0.045	0.012	0.264	-0.019	-0.012	-0.015	-0.011	-0.023	-0.099	-0.062	-0.038	-0.089	-0.001	-0.096	0.031	-0.072	0.067	-0.038	0.018
62	0.436	0.003	0.405	0.099	-0.069	-0.018	0.086	0.364	0.009	-0.027	-0.050	0.140	-0.114	-0.019	-0.016	-0.073	0.035	0.075	0.038	0.039	-0.019	-0.073	0.056	0.132	0.142	-0.052	-0.022	0.110	0.382	-0.098	0.003	0.050	-0.031	0.163	0.057	-0.099	0.023	0.021	0.010	0.044	0.075	-0.015	-0.106	0.000	-0.050	0.023	-0.126	0.133	-0.002
66	0.071	-0.056	-0.036	0.036	-0.134	0.302	0.202	0.123	0.109	-0.096	-0.083	0.104	0.256	-0.078	0.074	-0.061	-0.131	-0.074	-0.064	-0.109	-0.032	0.003	-0.033	0.057	-0.088	0.072	0.098	-0.001	0.029	0.037	0.206	-0.032	-0.175	-0.211	-0.106	0.114	-0.123	-0.189	0.129	0.010	-0.062	-0.026	0.199	0.122	0.191	-0.055	-0.102	-0.114	0.127
67	-0.263	0.361	-0.129	-0.029	-0.082	-0.045	-0.214	-0.179	-0.099	-0.062	0.235	-0.158	-0.006	-0.039	0.232	-0.112	-0.026	0.010	-0.144	-0.083	-0.047	0.241	0.032	-0.079	-0.200	-0.034	-0.169	0.090	-0.090	0.159	-0.177	0.189	0.186	-0.003	0.036	-0.022	0.023	0.027	-0.178	-0.043	-0.044	-0.109	-0.021	-0.051	0.002	-0.052	0.145	0.010	-0.018
7	-0.207	0.418	-0.059	-0.091	-0.058	0.090	-0.278	-0.202	-0.159	-0.086	0.425	-0.274	-0.235	-0.058	0.260	-0.131	-0.035	-0.007	0.183	-0.034	0.002	0.484	-0.142	-0.087	-0.071	0.001	-0.071	0.131	-0.140	0.467	-0.296	0.398	0.318	-0.063	-0.099	0.176	-0.104	0.074	-0.132	-0.053	-0.118	-0.058	-0.233	0.133	-0.196	0.108	0.310	-0.083	-0.209
70	0.151	-0.076	0.255	0.159	-0.066	0.001	0.087	0.323	-0.058	-0.027	0.035	0.074	0.023	-0.033	-0.117	-0.111	-0.018	-0.039	-0.029	-0.123	-0.025	-0.033	0.270	-0.070	-0.064	0.000	-0.071	0.165	0.268	0.053	0.134	0.025	-0.127	-0.012	0.195	0.011	0.000	-0.048	-0.147	0.336	0.076	-0.025	0.169	0.051	-0.020	0.043	-0.103	-0.044	-0.081
72	0.097	-0.117	0.087	0.150	0.045	-0.146	0.027	0.015	-0.043	0.123	-0.121	0.021	-0.032	0.060	-0.262	0.070	0.253	0.382	-0.012	0.089	0.062	-0.032	0.078	0.024	0.155	-0.100	0.103	-0.109	0.113	-0.129	-0.112	-0.081	-0.120	0.057	-0.044	-0.131	0.138	0.113	0.074	-0.108	-0.036	0.151	-0.111	-0.032	-0.043	-0.062	-0.102	0.075	-0.070
74	-0.037	-0.062	-0.087	-0.051	-0.136	0.178	0.210	-0.088	0.062	-0.059	-0.002	0.150	0.287	-0.106	0.186	-0.066	0.010	-0.012	-0.150	-0.058	-0.102	-0.063	-0.056	0.050	-0.231	-0.104	-0.175	0.070	-0.022	-0.012	0.198	-0.058	-0.018	0.001	-0.003	0.201	0.013	-0.105	0.022	-0.035	-0.071	-0.085	0.256	-0.079	0.193	-0.165	-0.026	0.058	0.179
75	-0.209	0.316	-0.215	-0.164	0.015	-0.039	-0.219	-0.165	-0.109	0.002	0.214	-0.264	-0.158	-0.037	0.162	0.052	-0.011	-0.039	0.062	-0.026	-0.010	0.247	-0.058	-0.104	-0.123	0.034	-0.092	0.022	-0.222	0.190	-0.201	0.146	0.294	0.008	-0.084	0.078	0.010	0.158	-0.040	-0.138	-0.091	-0.006	-0.134	0.002	-0.105	-0.078	0.295	-0.087	-0.133
77	-0.058	-0.097	-0.023	0.058	0.014	-0.035	0.126	0.006	0.061	-0.063	-0.171	-0.065	0.245	-0.049	-0.027	-0.008	0.086	0.216	-0.193	-0.062	-0.103	-0.168	-0.044	-0.134	-0.145	0.014	-0.032	-0.042	0.116	-0.011	0.108	-0.208	-0.161	-0.069	-0.019	-0.025	-0.086	-0.114	0.082	0.020	-0.025	-0.055	0.168	-0.031	0.149	0.061	-0.098	0.027	0.154
8	-0.239	0.401	-0.158	-0.036	-0.153	0.225	-0.045	-0.088	-0.196	-0.025	0.190	-0.104	-0.003	-0.145	0.340	-0.118	-0.077	-0.007	-0.059	-0.216	-0.128	0.346	-0.080	-0.033	-0.144	-0.028	-0.266	0.161	-0.178	0.299	0.033	0.220	0.308	-0.144	-0.110	0.233	-0.183	-0.037	-0.071	-0.027	-0.116	-0.129	-0.006	0.054	0.093	-0.070	0.164	-0.078	-0.033
86	0.136	-0.043	0.130	0.072	-0.111	-0.109	0.051	0.114	0.017	-0.079	0.106	0.171	-0.049	0.021	-0.093	-0.087	-0.077	-0.049	0.025	-0.109	-0.110	-0.037	0.150	0.080	-0.079	-0.040	-0.035	0.028	0.013	0.060	0.032	0.151	-0.063	0.157	0.189	-0.094	0.012	0.039	-0.124	0.124	0.032	-0.083	0.054	0.137	-0.181	0.068	-0.045	-0.005	-0.024
88	-0.234	-0.199	-0.168	-0.010	-0.172	0.377	0.445	-0.108	0.251	0.000	-0.161	0.262	0.661	-0.058	0.179	-0.031	0.014	-0.020	-0.235	-0.122	-0.082	-0.207	-0.066	0.047	-0.228	0.025	-0.119	0.026	-0.066	-0.099	0.299	-0.219	-0.096	-0.040	-0.024	0.284	-0.050	-0.186	0.230	0.014	0.024	-0.107	0.559	-0.048	0.415	-0.218	-0.139	-0.022	0.464
9	-0.314	0.266	-0.193	-0.133	-0.307	0.312	0.141	-0.069	0.083	-0.232	0.136	0.019	0.209	-0.248	0.437	-0.220	-0.155	-0.089	0.087	-0.108	-0.243	0.283	-0.197	0.007	-0.256	-0.050	-0.222	0.301	-0.209	0.234	0.027	0.274	0.215	-0.237	-0.229	0.358	-0.131	-0.074	-0.086	-0.187	-0.132	-0.183	0.132	0.127	0.182	-0.024	0.145	-0.063	0.079
93	-0.023	-0.045	0.028	-0.118	0.332	-0.109	-0.129	-0.106	-0.067	0.155	-0.152	-0.026	-0.124	0.203	-0.186	0.228	0.117	-0.037	0.039	0.300	0.331	0.005	-0.007	0.067	0.403	0.092	0.349	-0.104	-0.057	-0.210	-0.018	-0.057	-0.072	-0.086	-0.091	-0.161	0.145	0.007	0.207	-0.164	-0.037	0.223	-0.112	-0.044	-0.137	0.084	-0.066	0.034	-0.114
96	-0.064	0.044	-0.130	-0.021	0.031	-0.056	-0.182	-0.136	-0.037	0.026	-0.021	-0.184	-0.015	-0.001	0.051	0.028	0.018	-0.028	0.115	0.020	0.022	0.069	0.014	0.015	-0.089	0.035	-0.013	0.039	-0.126	0.096	-0.130	-0.003	0.112	0.037	-0.030	0.077	0.022	0.194	0.007	-0.047	-0.077	-0.002	-0.081	0.094	0.011	0.004	0.241	-0.032	-0.018
98	-0.057	0.051	-0.100	-0.045	0.011	-0.008	-0.076	-0.093	0.037	0.017	-0.026	-0.099	0.023	-0.066	0.056	-0.065	-0.024	-0.048	0.090	0.005	-0.019	0.022	-0.003	-0.085	-0.122	0.063	-0.098	0.032	-0.105	0.056	-0.076	0.030	0.137	0.020	-0.016	0.123	-0.065	0.204	0.018	-0.026	0.028	-0.085	0.004	0.056	-0.009	-0.059	0.247	-0.071	0.006
[truncated: 61 more columns]
