# Supplementary material for: Inferring Correlation Networks from Genomic Survey Data
Source: PLoS Comput Biol. 2012 Sep 20;8(9):e1002687. doi: 10.1371/journal.pcbi.1002687 (PMC3447976; doi:10.1371/journal.pcbi.1002687)
Supplement: Dataset S1 — Correlation values for all HMP body sites inferred using both Pearson and SparCC from real and shuffled data. (ZIP) [file pcbi.1002687.s001.zip › L_Antecubital fossa_sparse_matrix_shuffled.txt]

OTU_id	1	10	101	103	104	11	111	12	123	128	13	130	131	135	14	144	145	147	15	156	157	16	162	166	167	168	17	18	188	19	194	2	20	200	206	21	210	22	222	224	226	227	229	23	234	235	24	240	244
1	1.000	-0.012	-0.110	0.005	-0.061	0.091	0.202	-0.063	0.091	-0.006	-0.044	-0.116	-0.000	-0.026	0.030	0.039	-0.017	0.028	-0.062	0.052	-0.002	0.072	-0.036	0.069	-0.035	0.018	-0.161	0.074	0.035	0.033	-0.010	-0.101	0.148	-0.073	0.040	-0.010	0.003	-0.157	0.087	-0.169	0.055	0.072	0.135	0.088	-0.087	-0.026	-0.061	0.029	-0.034
10	-0.012	1.000	-0.038	-0.046	0.057	0.023	0.036	-0.134	-0.163	-0.022	0.066	0.037	0.110	-0.044	-0.089	-0.064	0.051	0.028	-0.027	-0.018	-0.102	-0.002	0.055	0.018	0.061	-0.103	0.079	-0.020	-0.004	-0.026	-0.086	0.083	0.091	-0.062	0.009	-0.104	0.019	0.085	0.056	-0.148	0.206	-0.052	0.160	-0.044	0.065	-0.038	-0.065	-0.038	0.035
101	-0.110	-0.038	1.000	-0.033	-0.007	0.106	0.011	0.053	0.059	-0.067	0.081	0.123	-0.148	0.016	0.001	-0.034	0.025	-0.061	-0.007	0.073	0.018	0.008	0.047	-0.021	-0.145	-0.025	0.060	-0.132	0.032	0.054	0.140	0.060	-0.099	0.072	-0.048	0.005	-0.016	0.070	-0.126	-0.064	-0.050	-0.217	0.052	-0.051	-0.074	-0.026	0.149	0.038	-0.162
103	0.005	-0.046	-0.033	1.000	-0.086	-0.082	-0.058	0.122	-0.035	-0.045	0.028	-0.093	0.000	0.032	0.075	0.026	0.049	-0.065	0.063	-0.002	-0.050	0.120	0.028	0.074	-0.006	0.020	0.023	0.016	0.160	-0.005	-0.118	-0.178	0.080	-0.065	-0.021	-0.024	0.067	-0.060	0.084	-0.029	0.034	0.050	-0.097	-0.058	-0.095	-0.035	0.033	0.002	0.006
104	-0.061	0.057	-0.007	-0.086	1.000	0.052	-0.123	-0.001	-0.026	0.141	0.035	0.053	-0.080	0.001	0.137	0.028	-0.002	-0.007	0.075	0.034	0.093	-0.066	-0.016	-0.043	-0.016	0.027	-0.047	-0.054	-0.086	-0.028	0.056	0.056	0.098	0.121	-0.005	0.024	-0.003	0.038	-0.061	0.176	-0.026	0.007	-0.106	0.096	0.049	0.058	-0.017	0.044	0.050
11	0.091	0.023	0.106	-0.082	0.052	1.000	0.147	-0.098	-0.070	0.139	0.014	-0.065	0.011	0.003	-0.120	-0.010	-0.036	-0.024	0.138	0.046	-0.038	-0.001	-0.031	-0.153	-0.031	-0.026	-0.066	0.003	-0.004	-0.003	0.029	0.040	0.001	0.094	0.005	-0.022	0.097	0.054	-0.027	0.004	0.002	0.006	0.045	0.009	-0.045	0.014	-0.094	0.093	0.101
111	0.202	0.036	0.011	-0.058	-0.123	0.147	1.000	-0.105	0.057	-0.109	-0.074	0.046	0.043	0.062	-0.111	-0.054	-0.006	-0.047	-0.013	0.031	-0.038	-0.026	-0.161	0.028	0.065	-0.026	-0.051	0.004	-0.030	0.118	0.001	-0.041	-0.017	0.047	0.011	-0.144	-0.007	0.011	0.096	-0.151	0.050	-0.063	0.104	0.034	-0.129	-0.173	0.016	0.084	0.049
12	-0.063	-0.134	0.053	0.122	-0.001	-0.098	-0.105	1.000	-0.051	0.019	-0.116	0.112	-0.263	0.004	-0.008	0.082	0.021	-0.009	0.000	0.029	0.063	0.101	0.003	0.089	0.014	-0.049	-0.003	-0.006	0.130	-0.031	0.074	-0.077	-0.057	-0.195	0.057	-0.014	0.036	0.140	-0.040	0.084	-0.117	-0.040	-0.124	-0.028	-0.026	0.055	0.063	-0.055	0.033
123	0.091	-0.163	0.059	-0.035	-0.026	-0.070	0.057	-0.051	1.000	-0.119	0.165	0.016	-0.015	0.053	-0.079	0.021	-0.013	-0.101	-0.124	-0.098	0.090	0.113	0.085	-0.056	0.037	0.113	0.072	0.097	0.008	0.091	-0.030	-0.200	0.009	-0.028	0.005	0.046	-0.027	-0.099	0.052	0.156	-0.084	0.033	-0.065	0.038	-0.121	-0.101	0.011	0.070	-0.064
128	-0.006	-0.022	-0.067	-0.045	0.141	0.139	-0.109	0.019	-0.119	1.000	0.019	-0.044	0.014	-0.025	-0.009	0.000	-0.029	0.039	0.070	-0.040	-0.006	0.025	-0.038	-0.021	0.029	-0.004	-0.048	-0.042	0.013	-0.031	0.018	0.027	0.036	0.035	-0.061	-0.047	-0.036	0.064	-0.103	0.006	0.016	-0.043	-0.145	0.032	0.157	0.063	-0.028	0.038	0.027
13	-0.044	0.066	0.081	0.028	0.035	0.014	-0.074	-0.116	0.165	0.019	1.000	-0.117	0.094	0.051	-0.091	-0.087	0.037	-0.015	-0.129	-0.017	0.122	0.160	0.118	-0.171	-0.009	0.067	0.023	-0.070	0.044	0.076	0.113	-0.060	-0.016	0.102	0.059	0.063	-0.055	0.017	0.009	-0.035	0.034	0.020	0.032	-0.103	0.017	-0.011	0.065	0.022	-0.071
130	-0.116	0.037	0.123	-0.093	0.053	-0.065	0.046	0.112	0.016	-0.044	-0.117	1.000	-0.107	-0.027	0.066	-0.030	-0.047	-0.002	0.026	0.010	0.054	-0.127	-0.012	0.010	-0.054	-0.068	-0.089	0.004	-0.107	0.146	0.014	0.072	-0.041	0.013	-0.069	-0.079	-0.070	0.084	-0.089	0.089	0.028	-0.106	-0.061	0.032	-0.011	-0.099	0.058	0.028	0.114
131	-0.000	0.110	-0.148	0.000	-0.080	0.011	0.043	-0.263	-0.015	0.014	0.094	-0.107	1.000	-0.013	-0.044	0.013	0.066	0.022	-0.039	0.053	-0.091	-0.069	0.060	-0.035	0.085	0.103	0.103	0.040	-0.075	0.032	-0.068	-0.051	0.037	0.025	-0.013	-0.112	0.132	-0.035	-0.006	-0.233	0.001	0.155	-0.008	0.126	0.165	0.132	-0.054	0.075	-0.073
135	-0.026	-0.044	0.016	0.032	0.001	0.003	0.062	0.004	0.053	-0.025	0.051	-0.027	-0.013	1.000	0.094	-0.007	-0.016	-0.052	-0.141	0.026	-0.032	-0.037	-0.039	-0.028	-0.080	-0.031	0.107	-0.126	-0.054	0.040	0.199	-0.045	-0.052	-0.022	0.001	0.134	0.024	-0.020	0.135	0.005	-0.021	0.084	0.063	-0.105	-0.108	-0.108	0.067	0.004	0.018
14	0.030	-0.089	0.001	0.075	0.137	-0.120	-0.111	-0.008	-0.079	-0.009	-0.091	0.066	-0.044	0.094	1.000	0.037	0.015	0.029	-0.068	0.025	0.120	-0.010	0.157	0.036	-0.031	-0.036	-0.104	-0.116	-0.075	-0.015	-0.029	-0.158	0.053	0.004	0.026	-0.004	-0.102	-0.010	0.023	0.126	0.018	-0.026	0.005	0.110	0.005	0.138	-0.010	-0.040	-0.128
144	0.039	-0.064	-0.034	0.026	0.028	-0.010	-0.054	0.082	0.021	0.000	-0.087	-0.030	0.013	-0.007	0.037	1.000	0.016	0.007	-0.040	0.061	0.001	0.053	0.089	-0.001	-0.009	-0.031	-0.008	-0.029	-0.097	0.070	0.039	0.039	-0.008	-0.078	-0.015	-0.075	0.031	-0.019	0.058	-0.027	0.013	0.032	-0.077	0.024	0.070	0.031	-0.062	0.076	-0.055
145	-0.017	0.051	0.025	0.049	-0.002	-0.036	-0.006	0.021	-0.013	-0.029	0.037	-0.047	0.066	-0.016	0.015	0.016	1.000	-0.059	-0.001	-0.030	0.010	-0.005	-0.014	0.007	-0.019	-0.024	0.026	-0.012	0.012	0.029	-0.040	-0.010	0.003	-0.034	-0.046	0.028	-0.015	-0.006	0.047	-0.032	0.015	0.028	0.044	0.009	-0.008	-0.038	-0.006	-0.003	-0.020
147	0.028	0.028	-0.061	-0.065	-0.007	-0.024	-0.047	-0.009	-0.101	0.039	-0.015	-0.002	0.022	-0.052	0.029	0.007	-0.059	1.000	-0.016	0.013	0.016	0.035	-0.006	-0.032	0.054	-0.023	0.012	-0.019	-0.036	0.002	0.010	0.007	0.023	-0.029	0.023	0.023	-0.012	0.016	0.026	-0.012	0.043	-0.016	-0.014	0.013	0.030	0.048	-0.010	0.004	-0.045
15	-0.062	-0.027	-0.007	0.063	0.075	0.138	-0.013	0.000	-0.124	0.070	-0.129	0.026	-0.039	-0.141	-0.068	-0.040	-0.001	-0.016	1.000	-0.010	-0.008	0.023	-0.015	0.086	-0.159	0.004	0.006	-0.117	0.026	-0.037	-0.078	0.041	-0.000	-0.004	0.063	0.117	-0.003	0.116	-0.041	-0.023	-0.071	0.161	-0.150	-0.024	-0.075	0.035	-0.031	0.036	0.192
156	0.052	-0.018	0.073	-0.002	0.034	0.046	0.031	0.029	-0.098	-0.040	-0.017	0.010	0.053	0.026	0.025	0.061	-0.030	0.013	-0.010	1.000	0.009	0.171	-0.001	-0.045	0.135	0.037	0.044	-0.015	-0.084	-0.074	0.076	0.078	0.051	0.023	-0.134	-0.076	0.232	-0.072	-0.048	0.042	-0.072	-0.000	-0.042	-0.042	-0.048	-0.003	0.021	0.033	0.013
157	-0.002	-0.102	0.018	-0.050	0.093	-0.038	-0.038	0.063	0.090	-0.006	0.122	0.054	-0.091	-0.032	0.120	0.001	0.010	0.016	-0.008	0.009	1.000	0.123	0.036	-0.082	-0.007	0.018	0.012	0.018	-0.002	-0.077	-0.111	-0.081	-0.043	-0.047	0.048	0.168	-0.048	0.088	-0.026	0.198	-0.025	0.011	-0.083	0.016	-0.006	0.012	-0.053	-0.016	-0.120
16	0.072	-0.002	0.008	0.120	-0.066	-0.001	-0.026	0.101	0.113	0.025	0.160	-0.127	-0.069	-0.037	-0.010	0.053	-0.005	0.035	0.023	0.171	0.123	1.000	0.122	-0.015	0.024	-0.075	-0.027	-0.101	0.178	-0.049	-0.056	-0.061	-0.027	-0.234	-0.035	-0.041	0.041	-0.059	0.031	0.001	-0.001	-0.012	-0.074	-0.162	-0.068	-0.000	-0.030	0.154	-0.066
162	-0.036	0.055	0.047	0.028	-0.016	-0.031	-0.161	0.003	0.085	-0.038	0.118	-0.012	0.060	-0.039	0.157	0.089	-0.014	-0.006	-0.015	-0.001	0.036	0.122	1.000	-0.013	0.006	-0.008	-0.084	-0.123	-0.029	-0.072	-0.074	-0.017	-0.079	-0.073	-0.053	-0.086	0.012	-0.027	0.085	-0.068	0.017	0.070	0.029	0.044	0.050	0.117	0.014	-0.007	-0.135
166	0.069	0.018	-0.021	0.074	-0.043	-0.153	0.028	0.089	-0.056	-0.021	-0.171	0.010	-0.035	-0.028	0.036	-0.001	0.007	-0.032	0.086	-0.045	-0.082	-0.015	-0.013	1.000	0.010	-0.066	0.068	-0.026	0.111	-0.029	0.014	0.027	0.040	-0.025	-0.090	-0.044	-0.112	-0.023	0.045	-0.116	-0.045	-0.002	-0.039	-0.002	-0.034	0.040	0.003	-0.025	-0.096
167	-0.035	0.061	-0.145	-0.006	-0.016	-0.031	0.065	0.014	0.037	0.029	-0.009	-0.054	0.085	-0.080	-0.031	-0.009	-0.019	0.054	-0.159	0.135	-0.007	0.024	0.006	0.010	1.000	-0.015	0.090	0.066	-0.039	-0.026	0.003	-0.035	-0.092	-0.070	-0.087	0.025	0.021	0.104	-0.127	0.005	0.038	-0.080	0.125	-0.058	0.001	0.014	-0.024	-0.019	-0.063
168	0.018	-0.103	-0.025	0.020	0.027	-0.026	-0.026	-0.049	0.113	-0.004	0.067	-0.068	0.103	-0.031	-0.036	-0.031	-0.024	-0.023	0.004	0.037	0.018	-0.075	-0.008	-0.066	-0.015	1.000	-0.018	0.120	-0.034	-0.004	-0.111	-0.042	0.004	0.120	0.080	-0.009	0.104	-0.131	0.060	0.080	-0.056	-0.020	0.066	0.089	-0.088	0.065	0.023	-0.019	-0.026
17	-0.161	0.079	0.060	0.023	-0.047	-0.066	-0.051	-0.003	0.072	-0.048	0.023	-0.089	0.103	0.107	-0.104	-0.008	0.026	0.012	0.006	0.044	0.012	-0.027	-0.084	0.068	0.090	-0.018	1.000	-0.104	0.078	-0.066	0.164	-0.036	-0.010	-0.013	-0.019	0.008	0.064	0.038	0.016	-0.081	-0.050	0.087	0.049	-0.109	-0.029	0.012	-0.055	-0.114	-0.023
18	0.074	-0.020	-0.132	0.016	-0.054	0.003	0.004	-0.006	0.097	-0.042	-0.070	0.004	0.040	-0.126	-0.116	-0.029	-0.012	-0.019	-0.117	-0.015	0.018	-0.101	-0.123	-0.026	0.066	0.120	-0.104	1.000	-0.021	-0.001	-0.063	0.012	0.173	0.037	0.063	0.038	-0.075	-0.046	0.056	0.077	-0.057	0.019	-0.001	0.040	-0.002	-0.098	-0.132	-0.010	-0.008
188	0.035	-0.004	0.032	0.160	-0.086	-0.004	-0.030	0.130	0.008	0.013	0.044	-0.107	-0.075	-0.054	-0.075	-0.097	0.012	-0.036	0.026	-0.084	-0.002	0.178	-0.029	0.111	-0.039	-0.034	0.078	-0.021	1.000	-0.066	-0.118	-0.114	-0.007	-0.053	0.073	0.093	-0.003	-0.053	-0.095	0.071	-0.042	-0.067	-0.024	0.015	-0.081	-0.055	0.097	-0.129	0.005
19	0.033	-0.026	0.054	-0.005	-0.028	-0.003	0.118	-0.031	0.091	-0.031	0.076	0.146	0.032	0.040	-0.015	0.070	0.029	0.002	-0.037	-0.074	-0.077	-0.049	-0.072	-0.029	-0.026	-0.004	-0.066	-0.001	-0.066	1.000	-0.004	-0.025	0.038	0.005	-0.083	0.069	-0.137	-0.036	-0.014	-0.072	0.065	-0.039	0.094	0.060	-0.036	-0.125	-0.094	0.114	0.020
194	-0.010	-0.086	0.140	-0.118	0.056	0.029	0.001	0.074	-0.030	0.018	0.113	0.014	-0.068	0.199	-0.029	0.039	-0.040	0.010	-0.078	0.076	-0.111	-0.056	-0.074	0.014	0.003	-0.111	0.164	-0.063	-0.118	-0.004	1.000	0.127	-0.077	0.019	-0.067	-0.023	-0.065	0.022	-0.135	-0.093	-0.026	0.061	-0.063	-0.145	-0.012	0.038	0.050	0.039	-0.053
2	-0.101	0.083	0.060	-0.178	0.056	0.040	-0.041	-0.077	-0.200	0.027	-0.060	0.072	-0.051	-0.045	-0.158	0.039	-0.010	0.007	0.041	0.078	-0.081	-0.061	-0.017	0.027	-0.035	-0.042	-0.036	0.012	-0.114	-0.025	0.127	1.000	0.079	0.061	-0.111	0.074	0.079	0.070	-0.056	-0.044	0.108	0.050	0.132	-0.109	0.106	0.028	0.030	0.084	0.040
20	0.148	0.091	-0.099	0.080	0.098	0.001	-0.017	-0.057	0.009	0.036	-0.016	-0.041	0.037	-0.052	0.053	-0.008	0.003	0.023	-0.000	0.051	-0.043	-0.027	-0.079	0.040	-0.092	0.004	-0.010	0.173	-0.007	0.038	-0.077	0.079	1.000	0.027	-0.043	-0.080	-0.041	-0.052	0.060	0.081	0.013	0.098	-0.003	-0.003	-0.008	0.130	-0.032	-0.026	0.048
200	-0.073	-0.062	0.072	-0.065	0.121	0.094	0.047	-0.195	-0.028	0.035	0.102	0.013	0.025	-0.022	0.004	-0.078	-0.034	-0.029	-0.004	0.023	-0.047	-0.234	-0.073	-0.025	-0.070	0.120	-0.013	0.037	-0.053	0.005	0.019	0.061	0.027	1.000	-0.004	-0.010	0.112	-0.005	0.034	0.069	-0.036	0.017	0.033	0.222	0.078	-0.008	0.112	-0.020	0.102
206	0.040	0.009	-0.048	-0.021	-0.005	0.005	0.011	0.057	0.005	-0.061	0.059	-0.069	-0.013	0.001	0.026	-0.015	-0.046	0.023	0.063	-0.134	0.048	-0.035	-0.053	-0.090	-0.087	0.080	-0.019	0.063	0.073	-0.083	-0.067	-0.111	-0.043	-0.004	1.000	0.106	0.012	0.111	0.053	-0.009	-0.049	-0.016	-0.026	0.048	-0.036	-0.007	-0.034	-0.095	0.017
21	-0.010	-0.104	0.005	-0.024	0.024	-0.022	-0.144	-0.014	0.046	-0.047	0.063	-0.079	-0.112	0.134	-0.004	-0.075	0.028	0.023	0.117	-0.076	0.168	-0.041	-0.086	-0.044	0.025	-0.009	0.008	0.038	0.093	0.069	-0.023	0.074	-0.080	-0.010	0.106	1.000	-0.203	0.046	-0.070	0.038	-0.114	-0.068	0.023	0.000	-0.121	-0.026	-0.078	0.019	0.038
210	0.003	0.019	-0.016	0.067	-0.003	0.097	-0.007	0.036	-0.027	-0.036	-0.055	-0.070	0.132	0.024	-0.102	0.031	-0.015	-0.012	-0.003	0.232	-0.048	0.041	0.012	-0.112	0.021	0.104	0.064	-0.075	-0.003	-0.137	-0.065	0.079	-0.041	0.112	0.012	-0.203	1.000	-0.051	0.021	0.063	0.093	0.038	-0.008	-0.046	0.034	-0.047	0.132	-0.101	0.102
22	-0.157	0.085	0.070	-0.060	0.038	0.054	0.011	0.140	-0.099	0.064	0.017	0.084	-0.035	-0.020	-0.010	-0.019	-0.006	0.016	0.116	-0.072	0.088	-0.059	-0.027	-0.023	0.104	-0.131	0.038	-0.046	-0.053	-0.036	0.022	0.070	-0.052	-0.005	0.111	0.046	-0.051	1.000	-0.035	0.086	0.063	-0.086	-0.025	-0.080	0.021	0.073	-0.144	-0.031	-0.062
222	0.087	0.056	-0.126	0.084	-0.061	-0.027	0.096	-0.040	0.052	-0.103	0.009	-0.089	-0.006	0.135	0.023	0.058	0.047	0.026	-0.041	-0.048	-0.026	0.031	0.085	0.045	-0.127	0.060	0.016	0.056	-0.095	-0.014	-0.135	-0.056	0.060	0.034	0.053	-0.070	0.021	-0.035	1.000	-0.012	0.105	0.086	0.073	0.033	-0.069	0.023	0.019	0.010	0.052
224	-0.169	-0.148	-0.064	-0.029	0.176	0.004	-0.151	0.084	0.156	0.006	-0.035	0.089	-0.233	0.005	0.126	-0.027	-0.032	-0.012	-0.023	0.042	0.198	0.001	-0.068	-0.116	0.005	0.080	-0.081	0.077	0.071	-0.072	-0.093	-0.044	0.081	0.069	-0.009	0.038	0.063	0.086	-0.012	1.000	-0.082	0.063	-0.075	0.028	-0.070	0.017	0.011	-0.049	0.118
226	0.055	0.206	-0.050	0.034	-0.026	0.002	0.050	-0.117	-0.084	0.016	0.034	0.028	0.001	-0.021	0.018	0.013	0.015	0.043	-0.071	-0.072	-0.025	-0.001	0.017	-0.045	0.038	-0.056	-0.050	-0.057	-0.042	0.065	-0.026	0.108	0.013	-0.036	-0.049	-0.114	0.093	0.063	0.105	-0.082	1.000	0.001	0.032	-0.063	0.015	-0.039	-0.031	0.022	0.003
227	0.072	-0.052	-0.217	0.050	0.007	0.006	-0.063	-0.040	0.033	-0.043	0.020	-0.106	0.155	0.084	-0.026	0.032	0.028	-0.016	0.161	-0.000	0.011	-0.012	0.070	-0.002	-0.080	-0.020	0.087	0.019	-0.067	-0.039	0.061	0.050	0.098	0.017	-0.016	-0.068	0.038	-0.086	0.086	0.063	0.001	1.000	-0.017	0.074	-0.015	-0.027	-0.000	-0.043	0.108
229	0.135	0.160	0.052	-0.097	-0.106	0.045	0.104	-0.124	-0.065	-0.145	0.032	-0.061	-0.008	0.063	0.005	-0.077	0.044	-0.014	-0.150	-0.042	-0.083	-0.074	0.029	-0.039	0.125	0.066	0.049	-0.001	-0.024	0.094	-0.063	0.132	-0.003	0.033	-0.026	0.023	-0.008	-0.025	0.073	-0.075	0.032	-0.017	1.000	0.058	0.037	-0.000	-0.003	-0.006	-0.048
23	0.088	-0.044	-0.051	-0.058	0.096	0.009	0.034	-0.028	0.038	0.032	-0.103	0.032	0.126	-0.105	0.110	0.024	0.009	0.013	-0.024	-0.042	0.016	-0.162	0.044	-0.002	-0.058	0.089	-0.109	0.040	0.015	0.060	-0.145	-0.109	-0.003	0.222	0.048	0.000	-0.046	-0.080	0.033	0.028	-0.063	0.074	0.058	1.000	0.128	0.041	-0.033	-0.013	0.166
234	-0.087	0.065	-0.074	-0.095	0.049	-0.045	-0.129	-0.026	-0.121	0.157	0.017	-0.011	0.165	-0.108	0.005	0.070	-0.008	0.030	-0.075	-0.048	-0.006	-0.068	0.050	-0.034	0.001	-0.088	-0.029	-0.002	-0.081	-0.036	-0.012	0.106	-0.008	0.078	-0.036	-0.121	0.034	0.021	-0.069	-0.070	0.015	-0.015	0.037	0.128	1.000	0.139	-0.072	-0.071	-0.045
235	-0.026	-0.038	-0.026	-0.035	0.058	0.014	-0.173	0.055	-0.101	0.063	-0.011	-0.099	0.132	-0.108	0.138	0.031	-0.038	0.048	0.035	-0.003	0.012	-0.000	0.117	0.040	0.014	0.065	0.012	-0.098	-0.055	-0.125	0.038	0.028	0.130	-0.008	-0.007	-0.026	-0.047	0.073	0.023	0.017	-0.039	-0.027	-0.000	0.041	0.139	1.000	-0.047	0.078	-0.099
24	-0.061	-0.065	0.149	0.033	-0.017	-0.094	0.016	0.063	0.011	-0.028	0.065	0.058	-0.054	0.067	-0.010	-0.062	-0.006	-0.010	-0.031	0.021	-0.053	-0.030	0.014	0.003	-0.024	0.023	-0.055	-0.132	0.097	-0.094	0.050	0.030	-0.032	0.112	-0.034	-0.078	0.132	-0.144	0.019	0.011	-0.031	-0.000	-0.003	-0.033	-0.072	-0.047	1.000	-0.027	0.009
240	0.029	-0.038	0.038	0.002	0.044	0.093	0.084	-0.055	0.070	0.038	0.022	0.028	0.075	0.004	-0.040	0.076	-0.003	0.004	0.036	0.033	-0.016	0.154	-0.007	-0.025	-0.019	-0.019	-0.114	-0.010	-0.129	0.114	0.039	0.084	-0.026	-0.020	-0.095	0.019	-0.101	-0.031	0.010	-0.049	0.022	-0.043	-0.006	-0.013	-0.071	0.078	-0.027	1.000	0.010
244	-0.034	0.035	-0.162	0.006	0.050	0.101	0.049	0.033	-0.064	0.027	-0.071	0.114	-0.073	0.018	-0.128	-0.055	-0.020	-0.045	0.192	0.013	-0.120	-0.066	-0.135	-0.096	-0.063	-0.026	-0.023	-0.008	0.005	0.020	-0.053	0.040	0.048	0.102	0.017	0.038	0.102	-0.062	0.052	0.118	0.003	0.108	-0.048	0.166	-0.045	-0.099	0.009	0.010	1.000
25	-0.029	0.004	-0.016	-0.008	0.037	0.086	0.075	-0.005	-0.186	0.124	-0.115	-0.058	-0.132	0.032	-0.030	-0.005	0.007	-0.013	0.132	-0.035	-0.043	0.055	-0.028	0.016	-0.013	-0.122	-0.127	-0.274	0.062	-0.103	0.034	0.112	-0.173	-0.003	-0.079	0.102	0.034	0.080	-0.110	0.021	0.050	-0.058	-0.131	-0.026	0.093	-0.075	0.009	-0.064	0.067
256	0.018	-0.049	-0.029	0.101	-0.003	0.063	-0.104	0.007	-0.077	0.134	-0.027	-0.061	-0.087	-0.023	0.060	0.034	0.007	-0.019	0.089	0.059	-0.105	0.148	-0.000	0.092	-0.052	-0.070	-0.003	0.023	0.112	-0.103	0.029	-0.016	0.015	0.032	0.001	-0.055	0.061	0.033	0.032	-0.082	0.078	0.026	-0.142	-0.022	-0.015	-0.063	0.033	-0.040	-0.008
259	-0.060	-0.033	0.125	-0.059	0.033	-0.059	0.039	-0.094	0.105	-0.016	-0.041	0.154	-0.094	0.008	0.108	-0.008	-0.029	0.015	-0.060	-0.036	-0.024	-0.184	-0.032	0.048	0.071	0.029	0.065	-0.112	-0.160	0.048	0.075	-0.031	-0.068	0.024	-0.037	-0.047	-0.047	-0.063	-0.027	-0.009	-0.005	-0.038	-0.033	-0.059	-0.039	0.056	0.031	-0.008	-0.065
26	-0.028	-0.003	0.116	-0.043	-0.064	-0.063	-0.047	0.090	-0.063	0.045	0.033	0.013	-0.009	0.030	0.148	-0.035	-0.008	-0.028	-0.060	-0.060	-0.070	-0.098	0.060	0.168	-0.037	0.015	-0.022	-0.104	0.067	0.036	0.063	-0.156	-0.049	-0.011	-0.118	-0.120	-0.084	-0.122	-0.089	-0.077	-0.010	-0.048	-0.046	0.097	0.040	-0.074	0.154	-0.081	-0.057
265	0.021	-0.002	0.069	-0.021	-0.012	-0.033	0.038	0.056	0.033	-0.002	0.005	0.087	0.065	-0.069	-0.020	-0.002	-0.005	-0.011	-0.056	0.039	-0.017	0.071	-0.013	-0.026	0.018	-0.036	0.060	0.025	0.024	0.004	-0.026	0.009	0.029	-0.039	-0.118	-0.020	0.019	0.035	0.011	0.045	0.038	0.013	-0.046	-0.028	0.048	-0.015	-0.030	-0.016	-0.060
27	0.068	-0.229	0.010	-0.078	0.077	-0.026	-0.095	0.034	0.006	0.113	-0.202	0.112	-0.025	0.063	0.138	0.028	-0.013	-0.000	0.046	-0.114	0.032	-0.119	-0.077	0.099	-0.149	0.008	-0.070	0.107	0.047	-0.117	0.036	-0.047	0.040	0.065	0.172	0.065	-0.083	-0.008	-0.106	0.025	-0.133	-0.068	-0.063	0.046	0.034	0.104	0.076	0.034	-0.055
270	0.060	-0.048	-0.052	0.007	0.053	-0.005	0.006	0.030	-0.058	0.162	0.018	-0.067	-0.037	-0.006	0.035	-0.020	-0.013	0.010	0.066	-0.006	0.061	0.052	-0.044	-0.060	0.073	0.001	-0.010	-0.127	0.079	-0.028	0.029	0.025	-0.062	-0.054	0.027	0.011	-0.008	0.030	-0.119	-0.057	-0.031	-0.019	-0.049	0.012	-0.009	-0.002	-0.010	-0.009	0.011
28	-0.059	0.095	-0.038	-0.030	0.053	-0.024	-0.116	0.036	-0.018	0.042	0.010	-0.029	0.070	-0.052	0.000	0.058	-0.049	0.018	0.055	-0.071	-0.078	-0.001	-0.002	0.025	-0.021	-0.012	-0.044	-0.075	0.007	0.017	-0.013	-0.016	0.006	0.056	0.111	0.029	-0.008	0.055	0.043	-0.045	0.092	-0.023	-0.054	0.075	0.138	0.084	0.067	0.060	0.014
282	0.077	-0.035	0.019	-0.093	-0.033	0.075	0.082	-0.016	-0.080	0.063	-0.074	0.096	0.017	0.003	-0.004	-0.042	0.036	0.031	-0.015	0.016	-0.014	-0.042	0.014	0.066	-0.004	0.104	-0.003	0.105	-0.034	-0.014	-0.052	0.104	-0.065	0.111	-0.006	-0.038	-0.035	0.029	0.144	-0.062	-0.001	-0.050	0.082	0.041	-0.079	-0.036	-0.006	0.011	-0.122
29	0.012	-0.132	0.050	0.005	0.008	-0.014	0.131	0.101	0.119	-0.113	0.021	0.050	0.063	0.058	0.023	-0.058	0.036	-0.039	-0.003	-0.016	0.034	-0.061	-0.089	-0.044	0.023	0.093	-0.062	-0.038	0.068	0.155	-0.029	0.008	-0.050	0.011	0.018	0.143	-0.032	-0.111	-0.161	0.043	-0.083	-0.018	0.046	0.081	-0.076	-0.076	0.033	-0.045	0.050
299	-0.048	0.022	0.054	-0.005	0.021	0.127	0.064	-0.024	0.025	-0.025	-0.070	0.001	0.016	-0.135	-0.054	0.044	-0.036	0.015	0.126	0.054	0.008	-0.011	-0.020	-0.162	-0.057	0.049	-0.068	0.154	0.017	0.088	-0.101	0.097	0.030	-0.002	-0.042	0.021	0.056	-0.020	-0.111	-0.023	-0.093	0.002	-0.031	0.084	0.002	-0.039	0.038	0.014	0.063
3	0.114	-0.160	0.170	-0.086	-0.040	0.028	0.099	0.048	0.057	0.024	-0.070	0.073	-0.107	-0.047	0.069	0.013	0.007	-0.006	0.004	-0.073	0.126	-0.080	-0.043	0.051	0.136	-0.102	0.125	-0.176	-0.010	-0.086	-0.041	-0.054	-0.079	-0.023	0.150	0.006	0.081	0.094	0.019	0.066	0.042	-0.056	-0.033	-0.099	0.029	-0.048	0.005	-0.029	0.013
30	-0.028	-0.121	0.132	-0.003	-0.103	-0.080	0.032	-0.055	0.073	-0.020	0.021	0.202	0.184	-0.105	0.011	-0.035	-0.031	-0.039	-0.010	-0.027	-0.037	-0.005	-0.036	0.048	0.025	0.096	0.088	0.047	0.074	0.209	0.001	-0.059	0.025	-0.003	0.054	-0.017	-0.081	0.220	-0.121	0.045	-0.034	-0.085	-0.020	0.046	-0.100	0.090	0.079	-0.055	-0.075
302	-0.047	-0.046	-0.007	-0.035	-0.023	0.046	0.007	0.016	-0.036	-0.003	0.053	0.035	0.002	0.081	-0.078	-0.037	0.000	0.018	0.025	-0.024	-0.000	0.032	0.008	-0.015	-0.122	-0.005	0.072	0.055	0.037	-0.061	0.052	0.033	0.058	0.065	0.074	0.066	-0.022	-0.015	0.011	-0.040	-0.025	-0.033	-0.075	0.028	0.028	0.067	-0.041	-0.077	0.081
309	-0.013	-0.032	0.023	0.061	-0.028	0.053	0.022	0.005	-0.029	0.018	0.020	-0.003	0.050	0.013	-0.033	0.009	0.016	0.017	0.117	0.091	-0.042	0.062	0.010	-0.028	0.039	0.019	0.094	0.061	0.009	-0.087	-0.020	-0.064	0.016	0.002	-0.020	-0.081	0.094	0.022	0.027	-0.081	-0.026	-0.003	-0.051	-0.017	-0.023	0.045	-0.001	-0.005	-0.069
31	0.228	0.062	-0.079	0.066	-0.082	-0.115	0.137	0.025	0.055	-0.121	0.073	-0.227	-0.004	0.004	0.033	0.105	-0.035	0.058	-0.125	-0.064	0.062	0.052	0.016	0.066	-0.036	-0.037	-0.056	-0.003	-0.045	0.037	0.037	-0.093	0.077	0.030	-0.007	-0.039	0.024	-0.099	0.196	-0.128	0.036	0.094	0.107	0.047	-0.076	0.029	0.101	0.003	-0.028
32	-0.214	0.099	-0.119	0.067	-0.101	-0.124	0.027	-0.020	0.024	0.066	0.003	0.066	0.222	-0.020	-0.033	0.035	0.052	0.033	-0.032	-0.020	0.117	0.057	0.004	0.128	0.107	-0.017	0.221	-0.109	-0.118	0.065	-0.060	-0.008	-0.017	-0.044	-0.063	-0.065	-0.077	0.021	-0.043	-0.015	0.057	-0.021	-0.076	-0.004	0.135	0.079	-0.008	0.008	-0.079
325	-0.060	-0.004	-0.075	0.023	0.067	0.033	-0.109	0.053	-0.068	-0.042	0.057	0.047	-0.039	0.082	0.064	0.026	-0.020	-0.096	0.112	-0.006	0.008	-0.032	0.066	-0.062	-0.035	0.133	0.024	0.051	-0.105	0.037	0.035	-0.040	-0.056	-0.042	0.054	0.024	-0.002	-0.035	0.022	0.049	-0.031	0.132	-0.014	-0.040	-0.047	-0.007	0.001	-0.050	0.096
33	-0.096	0.134	-0.137	0.035	0.006	0.002	0.053	-0.017	0.028	0.011	0.071	0.073	0.064	-0.004	0.000	-0.006	0.005	0.019	-0.039	0.035	-0.091	-0.024	0.060	-0.006	-0.049	-0.079	-0.096	0.092	-0.014	0.166	0.042	-0.004	0.112	-0.003	-0.041	-0.136	-0.006	-0.051	0.013	-0.017	0.070	0.060	-0.060	-0.008	0.057	-0.051	-0.056	0.050	0.169
34	-0.092	0.048	0.038	0.100	0.018	0.050	0.041	-0.003	0.127	-0.033	0.066	-0.129	0.063	0.011	-0.049	0.034	-0.011	-0.024	-0.027	-0.075	0.059	0.096	0.099	0.003	-0.030	-0.010	0.111	0.049	0.052	-0.080	-0.045	0.005	-0.019	-0.013	-0.006	-0.030	-0.018	-0.145	0.181	-0.031	0.005	0.019	-0.019	-0.060	-0.053	-0.074	0.050	0.020	-0.109
36	-0.001	-0.002	-0.038	0.074	-0.046	-0.024	0.002	-0.002	0.008	-0.069	0.089	-0.118	0.037	-0.023	0.095	0.020	-0.016	-0.057	0.031	0.012	0.066	0.103	0.177	0.031	-0.017	-0.023	0.004	-0.005	0.050	-0.013	-0.027	0.015	-0.082	0.007	-0.041	0.014	-0.034	-0.031	0.032	-0.056	0.003	0.014	0.009	0.049	-0.026	0.073	-0.036	0.075	-0.019
361	0.025	0.002	-0.117	0.064	-0.122	0.078	0.040	-0.086	0.019	-0.033	0.007	0.202	-0.018	-0.063	-0.050	-0.042	-0.045	-0.037	0.012	0.026	-0.161	0.119	-0.042	0.034	0.015	-0.049	-0.005	0.156	0.028	0.097	-0.082	-0.130	-0.085	0.066	-0.088	-0.184	-0.018	-0.077	-0.069	0.026	0.049	-0.009	0.051	0.130	0.008	-0.115	-0.060	-0.019	0.120
368	-0.003	-0.012	0.070	0.045	-0.011	0.031	0.041	0.150	-0.058	-0.060	-0.124	0.066	-0.057	0.052	0.020	0.066	-0.024	0.010	-0.025	0.039	-0.109	0.009	-0.043	-0.011	-0.037	0.004	-0.073	0.046	0.004	0.102	-0.042	-0.063	-0.056	-0.089	0.007	-0.121	-0.015	-0.090	-0.006	-0.087	-0.048	-0.106	-0.036	-0.045	0.089	-0.133	0.117	0.008	-0.040
38	-0.032	-0.062	0.010	0.012	0.091	-0.048	-0.068	0.022	-0.076	0.037	-0.093	0.039	-0.022	0.105	0.120	-0.026	0.048	-0.001	-0.068	0.085	-0.068	0.025	-0.075	-0.004	-0.047	-0.028	-0.129	0.127	-0.015	-0.125	0.128	0.048	-0.002	0.049	0.050	0.086	0.114	-0.084	-0.007	0.021	0.042	-0.076	-0.109	0.039	0.006	-0.036	-0.053	-0.048	-0.064
393	0.013	0.050	-0.028	0.003	0.069	-0.007	0.034	0.049	0.101	0.033	-0.147	0.013	-0.023	0.024	-0.072	-0.013	-0.019	0.021	0.049	0.027	0.043	0.022	-0.017	0.006	-0.032	-0.118	0.077	-0.010	0.105	-0.015	0.007	-0.073	-0.027	-0.004	-0.030	0.016	0.000	-0.043	-0.017	-0.090	0.028	0.025	-0.127	-0.029	0.041	-0.106	0.014	-0.022	-0.041
4	0.059	0.130	0.032	-0.060	-0.081	0.096	0.162	-0.073	0.134	-0.113	0.160	-0.129	-0.016	0.125	-0.105	0.031	-0.032	-0.019	-0.092	0.086	-0.003	0.045	0.025	-0.104	0.091	0.094	-0.117	0.035	-0.056	-0.015	0.109	0.065	0.029	-0.067	0.055	-0.016	0.084	0.132	0.071	0.107	-0.030	0.000	0.103	-0.134	-0.117	0.085	-0.004	0.052	-0.036
40	0.006	0.057	0.111	-0.102	-0.051	0.048	-0.034	-0.042	-0.060	-0.016	0.059	-0.002	0.090	0.027	-0.004	0.006	0.005	-0.009	0.030	0.067	-0.015	-0.043	0.018	-0.033	-0.134	-0.004	0.051	0.097	-0.063	-0.104	0.115	-0.001	0.034	0.053	-0.039	-0.045	0.030	0.141	-0.018	0.022	-0.025	0.102	0.064	-0.033	0.163	0.090	-0.023	0.027	-0.003
407	0.117	-0.057	-0.039	-0.082	0.173	-0.081	-0.056	0.073	0.129	-0.044	-0.068	-0.022	-0.122	0.009	0.145	0.052	0.021	-0.006	-0.102	0.030	0.104	-0.006	-0.059	-0.041	0.022	-0.029	0.045	0.035	-0.049	-0.071	-0.034	0.007	0.112	-0.079	0.054	0.110	0.043	-0.057	0.114	0.207	-0.062	-0.022	0.105	0.121	0.041	0.044	-0.126	-0.082	0.038
42	0.080	0.087	0.169	0.079	-0.060	-0.109	0.096	0.001	-0.043	-0.082	0.034	0.095	-0.146	0.010	0.023	-0.002	-0.003	-0.040	-0.099	0.011	-0.089	-0.045	-0.065	0.105	0.216	-0.063	0.018	0.157	-0.086	0.099	0.086	-0.008	0.031	0.013	0.041	0.014	0.033	-0.112	0.022	-0.200	0.036	-0.115	0.134	0.026	-0.022	-0.111	0.067	-0.050	0.097
421	0.007	0.029	0.064	-0.051	0.060	0.042	-0.089	-0.013	-0.051	0.087	-0.008	0.006	-0.042	0.002	0.017	-0.087	0.018	-0.045	0.052	-0.096	-0.080	-0.110	-0.038	-0.008	-0.124	0.041	0.048	-0.041	0.072	0.001	-0.048	0.074	-0.000	0.149	-0.008	-0.043	0.015	0.096	-0.111	0.020	0.023	-0.031	0.034	0.017	0.064	0.013	0.091	-0.061	0.002
43	0.133	0.036	-0.106	0.014	-0.039	-0.068	0.186	-0.049	-0.024	0.007	0.123	-0.097	0.074	-0.069	0.081	0.001	0.004	0.019	-0.030	-0.120	0.180	-0.078	0.022	0.012	0.117	0.018	-0.035	0.009	0.037	-0.067	-0.031	-0.043	-0.055	-0.058	0.050	0.019	-0.072	0.092	0.091	0.012	0.065	-0.011	-0.009	0.038	-0.101	-0.036	0.051	0.000	-0.031
44	0.185	-0.009	-0.112	-0.027	-0.056	-0.075	0.082	0.023	-0.057	-0.061	-0.077	0.093	-0.058	-0.112	-0.095	0.055	0.019	-0.019	0.012	0.137	0.032	0.026	-0.137	0.046	-0.021	-0.018	-0.033	-0.009	0.073	-0.047	-0.118	0.078	0.049	0.041	-0.027	0.021	0.093	-0.052	-0.006	0.035	0.042	-0.024	0.078	0.124	0.018	-0.069	0.006	0.038	0.156
45	-0.008	0.009	-0.119	0.077	0.074	-0.006	-0.083	0.029	0.061	0.019	0.046	-0.088	-0.074	-0.101	0.000	0.066	-0.065	-0.020	0.014	-0.042	0.136	0.132	0.081	0.041	0.024	-0.002	0.064	0.044	0.154	0.069	0.001	-0.016	0.063	-0.035	-0.073	-0.107	-0.040	-0.152	-0.063	0.084	-0.003	0.179	-0.123	-0.101	0.139	0.084	-0.050	0.072	-0.066
46	-0.087	0.017	0.072	-0.087	0.105	0.066	-0.033	-0.096	0.015	0.055	0.112	-0.064	0.019	-0.026	0.095	-0.029	0.035	0.004	0.072	-0.027	0.159	0.068	0.051	-0.068	0.092	-0.030	-0.201	-0.045	-0.007	0.024	-0.111	-0.008	-0.032	-0.012	0.097	0.212	-0.090	0.048	-0.038	0.161	-0.030	-0.037	-0.066	0.098	-0.090	0.083	0.028	0.125	-0.065
47	-0.049	-0.023	-0.094	-0.038	0.053	0.059	-0.011	0.127	-0.116	0.103	0.045	0.050	0.066	0.005	-0.058	-0.067	0.095	-0.017	0.074	-0.053	-0.005	-0.014	0.011	-0.001	-0.089	-0.067	-0.021	-0.117	0.139	-0.027	-0.038	-0.088	0.107	-0.022	-0.024	-0.111	-0.020	-0.044	-0.059	0.042	-0.071	0.083	-0.081	0.102	0.107	0.083	0.019	-0.050	0.124
5	-0.028	0.072	0.093	0.072	-0.167	0.072	0.059	-0.081	-0.040	0.006	-0.093	0.042	0.096	-0.054	-0.126	-0.044	-0.055	-0.021	0.055	-0.018	-0.098	-0.077	-0.074	0.052	-0.031	0.031	-0.102	0.089	-0.050	0.076	-0.129	-0.002	0.067	-0.072	-0.003	-0.011	0.027	0.036	0.051	-0.064	0.095	-0.095	-0.077	-0.079	-0.066	-0.012	-0.075	0.067	0.075
51	0.063	-0.068	-0.068	-0.042	-0.005	0.019	0.011	-0.103	0.132	-0.006	-0.055	0.105	-0.038	-0.025	0.074	-0.041	-0.020	0.026	-0.007	-0.121	-0.015	-0.036	0.031	-0.014	-0.079	-0.028	0.019	-0.024	-0.072	0.042	-0.049	-0.007	-0.101	0.014	0.001	0.050	0.003	-0.034	-0.034	0.019	-0.003	0.097	-0.026	0.116	-0.075	-0.028	-0.088	0.054	-0.015
54	-0.103	-0.017	-0.081	-0.045	0.033	-0.087	-0.081	-0.009	0.051	0.047	-0.034	0.043	0.044	-0.025	-0.003	0.058	-0.064	0.035	-0.033	-0.129	0.038	-0.004	0.081	-0.080	0.130	0.013	-0.034	0.174	-0.006	0.001	-0.065	-0.073	-0.005	-0.082	0.055	0.077	-0.056	0.103	-0.002	0.050	-0.008	-0.070	-0.054	-0.071	0.120	0.082	-0.079	0.053	-0.028
56	-0.067	-0.077	0.087	0.029	-0.007	-0.118	-0.172	-0.075	-0.014	-0.001	0.084	-0.026	-0.014	0.054	0.045	0.089	-0.013	-0.012	0.047	0.009	-0.082	0.115	0.151	-0.062	-0.093	0.110	0.157	-0.064	-0.067	0.057	0.018	0.113	-0.005	-0.046	0.055	-0.017	-0.033	-0.046	0.039	-0.050	-0.028	0.086	0.102	-0.160	-0.043	0.071	-0.042	-0.024	-0.046
58	0.007	-0.007	0.067	0.082	-0.012	-0.013	-0.002	0.056	0.059	-0.020	0.045	-0.021	0.021	-0.064	-0.022	-0.079	-0.022	-0.027	-0.016	-0.001	0.101	0.082	-0.197	-0.024	-0.018	0.018	0.105	0.120	0.002	0.056	0.002	-0.021	0.000	-0.033	0.066	0.046	-0.018	-0.073	-0.112	-0.039	0.082	0.007	-0.006	0.080	-0.056	0.094	-0.096	0.122	0.073
59	0.113	0.090	0.064	-0.033	0.030	-0.014	0.053	-0.058	-0.109	-0.059	-0.077	0.135	-0.058	-0.050	0.045	-0.041	-0.003	0.061	0.026	0.090	0.057	0.105	-0.041	0.001	-0.025	-0.015	0.010	-0.117	-0.036	-0.015	0.065	0.013	-0.130	-0.102	-0.033	-0.059	0.063	0.007	-0.007	-0.039	0.087	-0.027	0.041	-0.093	0.066	-0.024	-0.065	0.010	-0.017
590	-0.017	0.032	-0.035	-0.061	-0.026	0.025	-0.013	0.015	0.050	0.050	-0.011	0.076	0.007	0.128	0.027	-0.026	0.020	0.015	0.016	-0.008	0.126	-0.055	-0.031	-0.033	-0.070	-0.031	0.147	-0.005	-0.022	-0.020	0.035	0.043	-0.031	0.016	0.009	0.032	-0.046	0.109	0.075	0.101	-0.045	-0.001	0.031	0.060	-0.028	-0.005	-0.029	0.019	-0.045
6	-0.228	0.180	-0.023	-0.069	-0.002	-0.190	0.015	-0.015	-0.001	-0.001	-0.012	-0.010	0.158	0.124	-0.021	0.025	0.015	-0.035	-0.140	-0.059	-0.063	-0.137	-0.041	-0.041	0.017	0.010	0.133	0.144	-0.105	0.203	0.041	0.079	0.027	0.073	-0.085	-0.167	-0.029	0.022	-0.015	-0.019	0.060	-0.111	0.087	0.076	0.041	-0.091	-0.028	0.011	0.026
60	0.160	0.041	-0.161	0.050	-0.023	0.019	0.018	0.087	-0.021	0.079	-0.029	-0.002	0.108	0.010	-0.024	-0.013	0.043	0.012	0.007	0.041	0.023	0.093	-0.056	0.074	0.081	0.009	-0.041	0.013	0.122	0.031	-0.088	0.065	0.047	-0.047	-0.006	0.061	-0.038	-0.064	-0.103	-0.113	-0.072	-0.012	-0.025	-0.050	0.027	0.035	-0.055	-0.033	-0.021
61	0.031	-0.003	0.027	-0.052	0.029	0.029	0.069	-0.091	0.015	0.045	-0.027	-0.037	0.000	0.075	-0.014	-0.020	-0.032	-0.009	-0.036	0.014	-0.048	-0.045	-0.010	-0.025	-0.042	-0.010	0.043	-0.083	-0.080	-0.013	0.119	0.062	-0.003	0.006	-0.001	0.048	0.021	0.036	-0.033	0.035	-0.041	0.022	-0.009	-0.030	0.036	0.027	-0.036	-0.037	-0.032
62	-0.041	0.015	0.032	0.079	-0.020	-0.010	-0.116	0.112	0.070	0.015	-0.021	-0.043	-0.069	-0.150	-0.090	-0.112	-0.031	-0.050	-0.082	0.020	-0.044	-0.079	0.055	0.043	0.065	0.073	-0.090	-0.019	0.110	-0.053	-0.243	0.035	0.029	-0.098	0.087	0.003	0.114	-0.038	0.061	0.098	-0.048	-0.040	0.017	0.024	-0.061	0.012	0.031	-0.036	0.074
66	0.148	0.015	-0.027	-0.021	-0.048	-0.070	-0.132	0.051	-0.040	0.037	-0.097	-0.014	0.099	-0.107	-0.056	0.008	0.048	0.040	0.083	-0.034	-0.079	0.068	0.118	0.055	0.137	-0.009	-0.109	0.014	0.065	0.036	-0.040	0.145	-0.060	-0.054	-0.032	0.114	-0.054	-0.032	-0.050	-0.218	0.105	0.055	0.003	-0.077	0.047	-0.066	-0.040	-0.024	-0.143
67	-0.112	0.059	0.115	-0.044	-0.067	-0.019	0.014	0.167	-0.074	-0.041	0.082	0.014	-0.137	0.036	-0.084	-0.013	0.014	0.021	-0.036	-0.099	-0.067	0.069	0.031	0.012	-0.032	-0.093	0.194	-0.170	0.158	0.026	0.120	0.023	-0.122	-0.050	-0.030	-0.178	-0.030	-0.018	0.022	-0.018	0.009	-0.119	0.043	-0.064	-0.002	0.046	0.092	-0.068	-0.055
7	-0.238	-0.114	0.051	0.140	-0.123	-0.080	-0.208	0.200	-0.010	-0.054	0.027	-0.046	0.031	0.092	-0.046	0.125	0.030	-0.046	-0.102	0.012	-0.110	0.109	0.072	0.065	0.011	0.135	0.056	0.020	0.119	-0.173	0.084	0.035	-0.054	-0.029	-0.065	0.025	0.041	-0.067	-0.027	0.050	-0.036	-0.011	0.022	-0.083	0.051	0.045	0.162	0.048	-0.029
70	-0.043	-0.065	-0.094	-0.104	0.049	0.106	-0.018	-0.100	-0.087	0.046	-0.038	-0.110	0.007	-0.059	0.045	-0.045	-0.013	0.050	0.241	-0.006	0.032	-0.071	-0.098	-0.025	0.015	-0.002	-0.118	0.083	-0.012	-0.009	-0.059	0.044	-0.045	0.109	0.049	0.163	0.056	0.093	-0.045	0.042	0.030	-0.083	-0.073	-0.040	0.027	-0.034	0.002	-0.042	0.091
72	-0.065	0.130	-0.043	0.033	0.128	0.000	0.124	-0.087	-0.113	0.019	-0.114	0.108	0.011	0.020	0.031	0.007	0.016	0.017	-0.020	0.115	-0.069	-0.103	0.077	0.040	-0.013	0.060	-0.082	-0.028	-0.047	-0.001	-0.028	-0.073	-0.013	0.121	-0.021	0.019	0.041	0.042	0.077	-0.087	0.033	-0.079	-0.039	-0.038	0.028	-0.057	0.077	-0.032	-0.017
74	0.044	0.065	-0.016	-0.029	0.010	-0.015	0.010	-0.109	0.126	-0.078	0.233	0.042	0.078	-0.012	0.011	-0.071	0.010	-0.061	0.014	0.008	0.036	0.123	0.126	-0.025	-0.136	0.024	0.021	0.044	-0.008	0.063	0.023	-0.047	0.090	-0.060	0.058	0.049	-0.035	-0.062	0.068	-0.013	-0.006	0.049	0.035	0.013	-0.021	0.042	-0.097	0.029	-0.055
75	0.091	-0.073	0.011	0.045	0.006	0.027	0.057	-0.049	-0.056	0.041	-0.036	0.028	0.081	-0.026	0.065	-0.003	-0.024	0.024	-0.009	-0.013	-0.051	-0.041	-0.118	0.124	-0.044	-0.111	-0.031	-0.027	-0.023	0.060	0.044	-0.012	0.067	0.005	-0.168	-0.079	-0.059	-0.090	-0.059	-0.104	-0.024	0.092	0.032	0.050	0.224	-0.025	-0.035	-0.015	-0.056
77	-0.089	-0.071	-0.034	-0.056	-0.016	-0.026	0.125	0.121	0.023	0.005	-0.118	-0.001	-0.090	-0.014	0.017	0.015	-0.007	0.016	-0.005	0.011	0.045	-0.020	-0.044	-0.051	0.082	-0.056	-0.017	0.051	0.041	0.084	-0.032	-0.011	0.044	-0.136	-0.131	0.056	-0.160	0.086	0.062	0.134	-0.098	-0.027	0.125	-0.009	-0.011	0.015	-0.034	-0.010	-0.006
8	-0.076	-0.033	0.106	0.022	-0.065	0.022	0.139	-0.003	0.105	-0.045	0.030	-0.206	-0.034	0.003	-0.161	-0.052	-0.015	-0.056	0.065	-0.040	-0.010	-0.108	0.011	0.061	-0.104	0.127	0.006	0.007	-0.064	0.071	0.115	0.095	0.050	0.057	0.005	-0.066	-0.067	0.056	0.155	0.044	0.012	0.083	-0.082	-0.046	0.019	0.105	-0.053	0.034	-0.030
86	-0.006	0.014	-0.077	0.150	0.028	-0.207	-0.159	0.134	0.073	-0.041	0.075	-0.068	-0.158	0.124	0.067	-0.017	-0.010	-0.011	0.070	-0.121	-0.070	0.034	0.053	0.030	-0.038	0.080	0.100	0.034	-0.010	-0.073	0.115	0.021	0.089	-0.085	0.149	0.043	-0.024	-0.047	0.046	0.077	-0.012	0.040	0.036	-0.115	-0.151	-0.015	0.060	-0.116	-0.065
88	-0.073	0.069	0.046	-0.050	0.115	0.013	-0.113	-0.069	-0.039	-0.006	-0.026	0.007	-0.044	0.057	0.114	0.070	0.001	0.049	-0.041	-0.001	0.047	0.100	-0.091	-0.056	0.008	-0.115	0.025	-0.022	-0.064	-0.067	0.080	0.122	-0.090	-0.097	-0.050	0.143	-0.100	0.017	0.012	0.066	-0.018	0.054	-0.073	-0.025	0.082	-0.086	-0.078	-0.002	0.044
9	0.031	-0.019	0.069	-0.049	-0.164	0.148	0.144	-0.025	-0.022	0.034	-0.112	0.041	-0.063	0.083	-0.150	-0.110	0.009	-0.036	0.069	-0.049	0.026	-0.141	-0.077	-0.044	0.084	-0.049	0.003	0.041	-0.016	-0.025	-0.059	-0.054	-0.090	-0.041	0.023	0.178	-0.069	-0.054	-0.171	-0.127	-0.118	-0.069	0.162	0.039	-0.023	-0.142	0.148	0.097	0.097
93	0.047	0.012	0.045	-0.042	-0.042	0.057	-0.051	-0.047	-0.047	0.083	-0.074	-0.145	-0.020	-0.076	-0.050	-0.066	-0.013	0.017	0.142	-0.031	-0.034	-0.020	0.075	-0.019	0.134	0.085	0.090	0.042	-0.010	-0.033	-0.115	0.005	-0.095	0.022	-0.043	0.031	0.087	0.083	-0.011	0.016	0.028	0.071	0.139	-0.025	-0.046	-0.003	-0.032	-0.061	0.061
96	0.121	-0.036	-0.112	0.041	-0.035	-0.023	0.037	-0.008	0.083	-0.049	0.103	0.018	0.058	0.041	0.108	0.048	-0.015	0.020	-0.136	0.085	-0.024	0.118	0.158	0.002	0.062	-0.037	-0.059	-0.031	0.136	0.082	0.073	-0.127	-0.075	0.043	-0.041	-0.105	0.098	-0.098	-0.129	0.036	-0.013	0.133	-0.079	0.074	0.010	-0.119	0.013	0.029	0.001
98	0.008	-0.013	-0.068	-0.055	0.077	-0.003	-0.002	-0.005	-0.032	-0.028	-0.058	0.057	0.065	0.009	-0.020	0.016	-0.009	-0.005	-0.058	0.121	-0.052	-0.076	0.063	-0.025	0.081	-0.025	-0.049	0.077	-0.006	-0.025	0.025	0.010	-0.009	0.035	-0.041	-0.071	0.073	0.010	0.032	0.039	0.012	0.043	-0.026	-0.054	0.036	0.020	0.039	0.018	0.070
[truncated: 61 more columns]
