# Supplementary material for: Inferring Correlation Networks from Genomic Survey Data
Source: PLoS Comput Biol. 2012 Sep 20;8(9):e1002687. doi: 10.1371/journal.pcbi.1002687 (PMC3447976; doi:10.1371/journal.pcbi.1002687)
Supplement: Dataset S1 — Correlation values for all HMP body sites inferred using both Pearson and SparCC from real and shuffled data. (ZIP) [file pcbi.1002687.s001.zip › Mid vagina_Rho_pairs_shuffled.csv]

Weight	From_OTU	To_OTU	From_lineage	To_lineage	From_lineage_short	To_lineage_short
0.92	118	242	Root(100);Bacteria(100);"Firmicutes"(100);"Clostridia"(100);Clostridiales(100);unclassified(100);unclassified(100);	Root(100);Bacteria(100);"Bacteroidetes"(100);"Bacteroidia"(100);"Bacteroidales"(100);"Prevotellaceae"(100);Prevotella(100);	"Clostridia"(100);Clostridiales(100);	"Prevotellaceae"(100);Prevotella(100);
0.87	191	205	Root(100);Bacteria(100);"Proteobacteria"(100);Betaproteobacteria(100);Burkholderiales(100);Alcaligenaceae(100);Bordetella(100);	Root(100);Bacteria(100);"Tenericutes"(100);Mollicutes(100);Mycoplasmatales(100);Mycoplasmataceae(100);Ureaplasma(100);	Alcaligenaceae(100);Bordetella(100);	Mycoplasmataceae(100);Ureaplasma(100);
0.82	148	17	Root(100);Bacteria(100);"Firmicutes"(100);"Bacilli"(100);"Lactobacillales"(100);Lactobacillaceae(99);Lactobacillus(93);	Root(100);Bacteria(100);"Bacteroidetes"(100);"Bacteroidia"(100);"Bacteroidales"(100);Bacteroidaceae(100);Bacteroides(100);	Lactobacillaceae(99);Lactobacillus(93);	Bacteroidaceae(100);Bacteroides(100);
0.80	176	293	Root(100);Bacteria(100);"Firmicutes"(100);"Clostridia"(100);Clostridiales(100);Incertae_Sedis_XI(100);Anaerococcus(100);	Root(100);Bacteria(100);"Firmicutes"(100);"Bacilli"(100);"Lactobacillales"(100);"Aerococcaceae"(100);Aerococcus(100);	Incertae_Sedis_XI(100);Anaerococcus(100);	"Aerococcaceae"(100);Aerococcus(100);
0.79	88	205	Root(100);Bacteria(100);"Proteobacteria"(100);Betaproteobacteria(100);Burkholderiales(100);Burkholderiaceae(100);unclassified(81);	Root(100);Bacteria(100);"Tenericutes"(100);Mollicutes(100);Mycoplasmatales(100);Mycoplasmataceae(100);Ureaplasma(100);	Burkholderiales(100);Burkholderiaceae(100);	Mycoplasmataceae(100);Ureaplasma(100);
0.76	130	103	Root(100);Bacteria(100);"Proteobacteria"(100);Gammaproteobacteria(100);Pseudomonadales(100);Pseudomonadaceae(100);Pseudomonas(100);	Root(100);Bacteria(100);"Firmicutes"(100);"Clostridia"(100);Clostridiales(100);Incertae_Sedis_XI(100);Finegoldia(100);	Pseudomonadaceae(100);Pseudomonas(100);	Incertae_Sedis_XI(100);Finegoldia(100);
0.75	191	88	Root(100);Bacteria(100);"Proteobacteria"(100);Betaproteobacteria(100);Burkholderiales(100);Alcaligenaceae(100);Bordetella(100);	Root(100);Bacteria(100);"Proteobacteria"(100);Betaproteobacteria(100);Burkholderiales(100);Burkholderiaceae(100);unclassified(81);	Alcaligenaceae(100);Bordetella(100);	Burkholderiales(100);Burkholderiaceae(100);
0.75	26	148	Root(100);Bacteria(100);"Bacteroidetes"(100);"Bacteroidia"(100);"Bacteroidales"(100);"Prevotellaceae"(100);Prevotella(100);	Root(100);Bacteria(100);"Firmicutes"(100);"Bacilli"(100);"Lactobacillales"(100);Lactobacillaceae(99);Lactobacillus(93);	"Prevotellaceae"(100);Prevotella(100);	Lactobacillaceae(99);Lactobacillus(93);
0.70	22	205	Root(100);Bacteria(100);"Proteobacteria"(100);Betaproteobacteria(100);Burkholderiales(100);unclassified(97);unclassified(97);	Root(100);Bacteria(100);"Tenericutes"(100);Mollicutes(100);Mycoplasmatales(100);Mycoplasmataceae(100);Ureaplasma(100);	Betaproteobacteria(100);Burkholderiales(100);	Mycoplasmataceae(100);Ureaplasma(100);
0.69	269	163	Root(100);Bacteria(100);"Firmicutes"(100);"Clostridia"(100);Clostridiales(100);"Ruminococcaceae"(100);Acetivibrio(100);	Root(100);Bacteria(100);"Firmicutes"(100);"Clostridia"(100);Clostridiales(100);unclassified(100);unclassified(100);	"Ruminococcaceae"(100);Acetivibrio(100);	"Clostridia"(100);Clostridiales(100);
0.69	217	269	Root(100);Bacteria(100);unclassified(100);unclassified(100);unclassified(100);unclassified(100);unclassified(100);	Root(100);Bacteria(100);"Firmicutes"(100);"Clostridia"(100);Clostridiales(100);"Ruminococcaceae"(100);Acetivibrio(100);	Root(100);Bacteria(100);	"Ruminococcaceae"(100);Acetivibrio(100);
0.69	26	17	Root(100);Bacteria(100);"Bacteroidetes"(100);"Bacteroidia"(100);"Bacteroidales"(100);"Prevotellaceae"(100);Prevotella(100);	Root(100);Bacteria(100);"Bacteroidetes"(100);"Bacteroidia"(100);"Bacteroidales"(100);Bacteroidaceae(100);Bacteroides(100);	"Prevotellaceae"(100);Prevotella(100);	Bacteroidaceae(100);Bacteroides(100);
0.68	88	22	Root(100);Bacteria(100);"Proteobacteria"(100);Betaproteobacteria(100);Burkholderiales(100);Burkholderiaceae(100);unclassified(81);	Root(100);Bacteria(100);"Proteobacteria"(100);Betaproteobacteria(100);Burkholderiales(100);unclassified(97);unclassified(97);	Burkholderiales(100);Burkholderiaceae(100);	Betaproteobacteria(100);Burkholderiales(100);
0.68	191	22	Root(100);Bacteria(100);"Proteobacteria"(100);Betaproteobacteria(100);Burkholderiales(100);Alcaligenaceae(100);Bordetella(100);	Root(100);Bacteria(100);"Proteobacteria"(100);Betaproteobacteria(100);Burkholderiales(100);unclassified(97);unclassified(97);	Alcaligenaceae(100);Bordetella(100);	Betaproteobacteria(100);Burkholderiales(100);
0.59	173	17	Root(100);Bacteria(100);"Firmicutes"(100);"Clostridia"(100);Clostridiales(100);unclassified(100);unclassified(100);	Root(100);Bacteria(100);"Bacteroidetes"(100);"Bacteroidia"(100);"Bacteroidales"(100);Bacteroidaceae(100);Bacteroides(100);	"Clostridia"(100);Clostridiales(100);	Bacteroidaceae(100);Bacteroides(100);
0.58	173	423	Root(100);Bacteria(100);"Firmicutes"(100);"Clostridia"(100);Clostridiales(100);unclassified(100);unclassified(100);	Root(100);Bacteria(100);"Bacteroidetes"(100);"Bacteroidia"(100);"Bacteroidales"(100);"Prevotellaceae"(100);unclassified(100);	"Clostridia"(100);Clostridiales(100);	"Bacteroidales"(100);"Prevotellaceae"(100);
0.57	217	163	Root(100);Bacteria(100);unclassified(100);unclassified(100);unclassified(100);unclassified(100);unclassified(100);	Root(100);Bacteria(100);"Firmicutes"(100);"Clostridia"(100);Clostridiales(100);unclassified(100);unclassified(100);	Root(100);Bacteria(100);	"Clostridia"(100);Clostridiales(100);
0.56	423	48	Root(100);Bacteria(100);"Bacteroidetes"(100);"Bacteroidia"(100);"Bacteroidales"(100);"Prevotellaceae"(100);unclassified(100);	Root(100);Bacteria(100);"Firmicutes"(100);"Clostridia"(100);Clostridiales(100);Incertae_Sedis_XI(100);Parvimonas(100);	"Bacteroidales"(100);"Prevotellaceae"(100);	Incertae_Sedis_XI(100);Parvimonas(100);
0.55	423	17	Root(100);Bacteria(100);"Bacteroidetes"(100);"Bacteroidia"(100);"Bacteroidales"(100);"Prevotellaceae"(100);unclassified(100);	Root(100);Bacteria(100);"Bacteroidetes"(100);"Bacteroidia"(100);"Bacteroidales"(100);Bacteroidaceae(100);Bacteroides(100);	"Bacteroidales"(100);"Prevotellaceae"(100);	Bacteroidaceae(100);Bacteroides(100);
-0.53	191	3	Root(100);Bacteria(100);"Proteobacteria"(100);Betaproteobacteria(100);Burkholderiales(100);Alcaligenaceae(100);Bordetella(100);	Root(100);Bacteria(100);"Firmicutes"(100);"Bacilli"(100);"Lactobacillales"(100);Lactobacillaceae(100);Lactobacillus(100);	Alcaligenaceae(100);Bordetella(100);	Lactobacillaceae(100);Lactobacillus(100);
0.52	26	423	Root(100);Bacteria(100);"Bacteroidetes"(100);"Bacteroidia"(100);"Bacteroidales"(100);"Prevotellaceae"(100);Prevotella(100);	Root(100);Bacteria(100);"Bacteroidetes"(100);"Bacteroidia"(100);"Bacteroidales"(100);"Prevotellaceae"(100);unclassified(100);	"Prevotellaceae"(100);Prevotella(100);	"Bacteroidales"(100);"Prevotellaceae"(100);
0.51	173	26	Root(100);Bacteria(100);"Firmicutes"(100);"Clostridia"(100);Clostridiales(100);unclassified(100);unclassified(100);	Root(100);Bacteria(100);"Bacteroidetes"(100);"Bacteroidia"(100);"Bacteroidales"(100);"Prevotellaceae"(100);Prevotella(100);	"Clostridia"(100);Clostridiales(100);	"Prevotellaceae"(100);Prevotella(100);
0.50	173	148	Root(100);Bacteria(100);"Firmicutes"(100);"Clostridia"(100);Clostridiales(100);unclassified(100);unclassified(100);	Root(100);Bacteria(100);"Firmicutes"(100);"Bacilli"(100);"Lactobacillales"(100);Lactobacillaceae(99);Lactobacillus(93);	"Clostridia"(100);Clostridiales(100);	Lactobacillaceae(99);Lactobacillus(93);
0.47	198	173	Root(100);Bacteria(100);"Firmicutes"(100);"Clostridia"(100);Clostridiales(100);Incertae_Sedis_XI(100);Peptoniphilus(100);	Root(100);Bacteria(100);"Firmicutes"(100);"Clostridia"(100);Clostridiales(100);unclassified(100);unclassified(100);	Incertae_Sedis_XI(100);Peptoniphilus(100);	"Clostridia"(100);Clostridiales(100);
0.47	173	48	Root(100);Bacteria(100);"Firmicutes"(100);"Clostridia"(100);Clostridiales(100);unclassified(100);unclassified(100);	Root(100);Bacteria(100);"Firmicutes"(100);"Clostridia"(100);Clostridiales(100);Incertae_Sedis_XI(100);Parvimonas(100);	"Clostridia"(100);Clostridiales(100);	Incertae_Sedis_XI(100);Parvimonas(100);
0.45	26	142	Root(100);Bacteria(100);"Bacteroidetes"(100);"Bacteroidia"(100);"Bacteroidales"(100);"Prevotellaceae"(100);Prevotella(100);	Root(100);Bacteria(100);"Firmicutes"(100);"Clostridia"(100);Clostridiales(100);Incertae_Sedis_XI(100);Anaerococcus(100);	"Prevotellaceae"(100);Prevotella(100);	Incertae_Sedis_XI(100);Anaerococcus(100);
-0.45	269	3	Root(100);Bacteria(100);"Firmicutes"(100);"Clostridia"(100);Clostridiales(100);"Ruminococcaceae"(100);Acetivibrio(100);	Root(100);Bacteria(100);"Firmicutes"(100);"Bacilli"(100);"Lactobacillales"(100);Lactobacillaceae(100);Lactobacillus(100);	"Ruminococcaceae"(100);Acetivibrio(100);	Lactobacillaceae(100);Lactobacillus(100);
-0.45	3	242	Root(100);Bacteria(100);"Firmicutes"(100);"Bacilli"(100);"Lactobacillales"(100);Lactobacillaceae(100);Lactobacillus(100);	Root(100);Bacteria(100);"Bacteroidetes"(100);"Bacteroidia"(100);"Bacteroidales"(100);"Prevotellaceae"(100);Prevotella(100);	Lactobacillaceae(100);Lactobacillus(100);	"Prevotellaceae"(100);Prevotella(100);
0.45	184	163	Root(100);Bacteria(100);"Firmicutes"(100);"Clostridia"(100);Clostridiales(100);Clostridiaceae(100);Clostridium(98);	Root(100);Bacteria(100);"Firmicutes"(100);"Clostridia"(100);Clostridiales(100);unclassified(100);unclassified(100);	Clostridiaceae(100);Clostridium(98);	"Clostridia"(100);Clostridiales(100);
0.45	423	148	Root(100);Bacteria(100);"Bacteroidetes"(100);"Bacteroidia"(100);"Bacteroidales"(100);"Prevotellaceae"(100);unclassified(100);	Root(100);Bacteria(100);"Firmicutes"(100);"Bacilli"(100);"Lactobacillales"(100);Lactobacillaceae(99);Lactobacillus(93);	"Bacteroidales"(100);"Prevotellaceae"(100);	Lactobacillaceae(99);Lactobacillus(93);
-0.45	3	423	Root(100);Bacteria(100);"Firmicutes"(100);"Bacilli"(100);"Lactobacillales"(100);Lactobacillaceae(100);Lactobacillus(100);	Root(100);Bacteria(100);"Bacteroidetes"(100);"Bacteroidia"(100);"Bacteroidales"(100);"Prevotellaceae"(100);unclassified(100);	Lactobacillaceae(100);Lactobacillus(100);	"Bacteroidales"(100);"Prevotellaceae"(100);
-0.45	47	3	Root(100);Bacteria(100);"Actinobacteria"(100);Actinobacteria(100);Bifidobacteriales(100);Bifidobacteriaceae(100);unclassified(83);	Root(100);Bacteria(100);"Firmicutes"(100);"Bacilli"(100);"Lactobacillales"(100);Lactobacillaceae(100);Lactobacillus(100);	Bifidobacteriales(100);Bifidobacteriaceae(100);	Lactobacillaceae(100);Lactobacillus(100);
0.43	173	142	Root(100);Bacteria(100);"Firmicutes"(100);"Clostridia"(100);Clostridiales(100);unclassified(100);unclassified(100);	Root(100);Bacteria(100);"Firmicutes"(100);"Clostridia"(100);Clostridiales(100);Incertae_Sedis_XI(100);Anaerococcus(100);	"Clostridia"(100);Clostridiales(100);	Incertae_Sedis_XI(100);Anaerococcus(100);
-0.43	173	3	Root(100);Bacteria(100);"Firmicutes"(100);"Clostridia"(100);Clostridiales(100);unclassified(100);unclassified(100);	Root(100);Bacteria(100);"Firmicutes"(100);"Bacilli"(100);"Lactobacillales"(100);Lactobacillaceae(100);Lactobacillus(100);	"Clostridia"(100);Clostridiales(100);	Lactobacillaceae(100);Lactobacillus(100);
-0.42	217	3	Root(100);Bacteria(100);unclassified(100);unclassified(100);unclassified(100);unclassified(100);unclassified(100);	Root(100);Bacteria(100);"Firmicutes"(100);"Bacilli"(100);"Lactobacillales"(100);Lactobacillaceae(100);Lactobacillus(100);	Root(100);Bacteria(100);	Lactobacillaceae(100);Lactobacillus(100);
0.42	114	116	Root(100);Bacteria(100);"Bacteroidetes"(100);"Bacteroidia"(100);"Bacteroidales"(100);"Prevotellaceae"(100);Prevotella(100);	Root(100);Bacteria(100);"Bacteroidetes"(100);"Bacteroidia"(100);"Bacteroidales"(100);"Prevotellaceae"(100);Prevotella(100);	"Prevotellaceae"(100);Prevotella(100);	"Prevotellaceae"(100);Prevotella(100);
0.41	198	242	Root(100);Bacteria(100);"Firmicutes"(100);"Clostridia"(100);Clostridiales(100);Incertae_Sedis_XI(100);Peptoniphilus(100);	Root(100);Bacteria(100);"Bacteroidetes"(100);"Bacteroidia"(100);"Bacteroidales"(100);"Prevotellaceae"(100);Prevotella(100);	Incertae_Sedis_XI(100);Peptoniphilus(100);	"Prevotellaceae"(100);Prevotella(100);
-0.41	3	205	Root(100);Bacteria(100);"Firmicutes"(100);"Bacilli"(100);"Lactobacillales"(100);Lactobacillaceae(100);Lactobacillus(100);	Root(100);Bacteria(100);"Tenericutes"(100);Mollicutes(100);Mycoplasmatales(100);Mycoplasmataceae(100);Ureaplasma(100);	Lactobacillaceae(100);Lactobacillus(100);	Mycoplasmataceae(100);Ureaplasma(100);
0.41	48	17	Root(100);Bacteria(100);"Firmicutes"(100);"Clostridia"(100);Clostridiales(100);Incertae_Sedis_XI(100);Parvimonas(100);	Root(100);Bacteria(100);"Bacteroidetes"(100);"Bacteroidia"(100);"Bacteroidales"(100);Bacteroidaceae(100);Bacteroides(100);	Incertae_Sedis_XI(100);Parvimonas(100);	Bacteroidaceae(100);Bacteroides(100);
0.41	423	142	Root(100);Bacteria(100);"Bacteroidetes"(100);"Bacteroidia"(100);"Bacteroidales"(100);"Prevotellaceae"(100);unclassified(100);	Root(100);Bacteria(100);"Firmicutes"(100);"Clostridia"(100);Clostridiales(100);Incertae_Sedis_XI(100);Anaerococcus(100);	"Bacteroidales"(100);"Prevotellaceae"(100);	Incertae_Sedis_XI(100);Anaerococcus(100);
0.40	198	218	Root(100);Bacteria(100);"Firmicutes"(100);"Clostridia"(100);Clostridiales(100);Incertae_Sedis_XI(100);Peptoniphilus(100);	Root(100);Bacteria(100);"Bacteroidetes"(100);"Bacteroidia"(100);"Bacteroidales"(100);"Prevotellaceae"(100);Prevotella(100);	Incertae_Sedis_XI(100);Peptoniphilus(100);	"Prevotellaceae"(100);Prevotella(100);
-0.39	118	3	Root(100);Bacteria(100);"Firmicutes"(100);"Clostridia"(100);Clostridiales(100);unclassified(100);unclassified(100);	Root(100);Bacteria(100);"Firmicutes"(100);"Bacilli"(100);"Lactobacillales"(100);Lactobacillaceae(100);Lactobacillus(100);	"Clostridia"(100);Clostridiales(100);	Lactobacillaceae(100);Lactobacillus(100);
0.39	26	48	Root(100);Bacteria(100);"Bacteroidetes"(100);"Bacteroidia"(100);"Bacteroidales"(100);"Prevotellaceae"(100);Prevotella(100);	Root(100);Bacteria(100);"Firmicutes"(100);"Clostridia"(100);Clostridiales(100);Incertae_Sedis_XI(100);Parvimonas(100);	"Prevotellaceae"(100);Prevotella(100);	Incertae_Sedis_XI(100);Parvimonas(100);
0.39	218	103	Root(100);Bacteria(100);"Bacteroidetes"(100);"Bacteroidia"(100);"Bacteroidales"(100);"Prevotellaceae"(100);Prevotella(100);	Root(100);Bacteria(100);"Firmicutes"(100);"Clostridia"(100);Clostridiales(100);Incertae_Sedis_XI(100);Finegoldia(100);	"Prevotellaceae"(100);Prevotella(100);	Incertae_Sedis_XI(100);Finegoldia(100);
0.39	130	208	Root(100);Bacteria(100);"Proteobacteria"(100);Gammaproteobacteria(100);Pseudomonadales(100);Pseudomonadaceae(100);Pseudomonas(100);	Root(100);Bacteria(100);"Firmicutes"(100);"Clostridia"(99);Clostridiales(99);unclassified(99);unclassified(99);	Pseudomonadaceae(100);Pseudomonas(100);	"Clostridia"(99);Clostridiales(99);
0.38	269	184	Root(100);Bacteria(100);"Firmicutes"(100);"Clostridia"(100);Clostridiales(100);"Ruminococcaceae"(100);Acetivibrio(100);	Root(100);Bacteria(100);"Firmicutes"(100);"Clostridia"(100);Clostridiales(100);Clostridiaceae(100);Clostridium(98);	"Ruminococcaceae"(100);Acetivibrio(100);	Clostridiaceae(100);Clostridium(98);
-0.38	198	3	Root(100);Bacteria(100);"Firmicutes"(100);"Clostridia"(100);Clostridiales(100);Incertae_Sedis_XI(100);Peptoniphilus(100);	Root(100);Bacteria(100);"Firmicutes"(100);"Bacilli"(100);"Lactobacillales"(100);Lactobacillaceae(100);Lactobacillus(100);	Incertae_Sedis_XI(100);Peptoniphilus(100);	Lactobacillaceae(100);Lactobacillus(100);
-0.37	88	3	Root(100);Bacteria(100);"Proteobacteria"(100);Betaproteobacteria(100);Burkholderiales(100);Burkholderiaceae(100);unclassified(81);	Root(100);Bacteria(100);"Firmicutes"(100);"Bacilli"(100);"Lactobacillales"(100);Lactobacillaceae(100);Lactobacillus(100);	Burkholderiales(100);Burkholderiaceae(100);	Lactobacillaceae(100);Lactobacillus(100);
0.37	198	118	Root(100);Bacteria(100);"Firmicutes"(100);"Clostridia"(100);Clostridiales(100);Incertae_Sedis_XI(100);Peptoniphilus(100);	Root(100);Bacteria(100);"Firmicutes"(100);"Clostridia"(100);Clostridiales(100);unclassified(100);unclassified(100);	Incertae_Sedis_XI(100);Peptoniphilus(100);	"Clostridia"(100);Clostridiales(100);
0.37	198	423	Root(100);Bacteria(100);"Firmicutes"(100);"Clostridia"(100);Clostridiales(100);Incertae_Sedis_XI(100);Peptoniphilus(100);	Root(100);Bacteria(100);"Bacteroidetes"(100);"Bacteroidia"(100);"Bacteroidales"(100);"Prevotellaceae"(100);unclassified(100);	Incertae_Sedis_XI(100);Peptoniphilus(100);	"Bacteroidales"(100);"Prevotellaceae"(100);
-0.37	3	163	Root(100);Bacteria(100);"Firmicutes"(100);"Bacilli"(100);"Lactobacillales"(100);Lactobacillaceae(100);Lactobacillus(100);	Root(100);Bacteria(100);"Firmicutes"(100);"Clostridia"(100);Clostridiales(100);unclassified(100);unclassified(100);	Lactobacillaceae(100);Lactobacillus(100);	"Clostridia"(100);Clostridiales(100);
0.37	63	103	Root(100);Bacteria(100);"Actinobacteria"(100);Actinobacteria(100);Coriobacteriales(100);Coriobacteriaceae(100);Atopobium(98);	Root(100);Bacteria(100);"Firmicutes"(100);"Clostridia"(100);Clostridiales(100);Incertae_Sedis_XI(100);Finegoldia(100);	Coriobacteriaceae(100);Atopobium(98);	Incertae_Sedis_XI(100);Finegoldia(100);
0.37	198	48	Root(100);Bacteria(100);"Firmicutes"(100);"Clostridia"(100);Clostridiales(100);Incertae_Sedis_XI(100);Peptoniphilus(100);	Root(100);Bacteria(100);"Firmicutes"(100);"Clostridia"(100);Clostridiales(100);Incertae_Sedis_XI(100);Parvimonas(100);	Incertae_Sedis_XI(100);Peptoniphilus(100);	Incertae_Sedis_XI(100);Parvimonas(100);
-0.36	3	48	Root(100);Bacteria(100);"Firmicutes"(100);"Bacilli"(100);"Lactobacillales"(100);Lactobacillaceae(100);Lactobacillus(100);	Root(100);Bacteria(100);"Firmicutes"(100);"Clostridia"(100);Clostridiales(100);Incertae_Sedis_XI(100);Parvimonas(100);	Lactobacillaceae(100);Lactobacillus(100);	Incertae_Sedis_XI(100);Parvimonas(100);
-0.34	26	3	Root(100);Bacteria(100);"Bacteroidetes"(100);"Bacteroidia"(100);"Bacteroidales"(100);"Prevotellaceae"(100);Prevotella(100);	Root(100);Bacteria(100);"Firmicutes"(100);"Bacilli"(100);"Lactobacillales"(100);Lactobacillaceae(100);Lactobacillus(100);	"Prevotellaceae"(100);Prevotella(100);	Lactobacillaceae(100);Lactobacillus(100);
0.34	242	48	Root(100);Bacteria(100);"Bacteroidetes"(100);"Bacteroidia"(100);"Bacteroidales"(100);"Prevotellaceae"(100);Prevotella(100);	Root(100);Bacteria(100);"Firmicutes"(100);"Clostridia"(100);Clostridiales(100);Incertae_Sedis_XI(100);Parvimonas(100);	"Prevotellaceae"(100);Prevotella(100);	Incertae_Sedis_XI(100);Parvimonas(100);
0.34	269	191	Root(100);Bacteria(100);"Firmicutes"(100);"Clostridia"(100);Clostridiales(100);"Ruminococcaceae"(100);Acetivibrio(100);	Root(100);Bacteria(100);"Proteobacteria"(100);Betaproteobacteria(100);Burkholderiales(100);Alcaligenaceae(100);Bordetella(100);	"Ruminococcaceae"(100);Acetivibrio(100);	Alcaligenaceae(100);Bordetella(100);
0.33	343	423	Root(100);Bacteria(100);unclassified(100);unclassified(100);unclassified(100);unclassified(100);unclassified(100);	Root(100);Bacteria(100);"Bacteroidetes"(100);"Bacteroidia"(100);"Bacteroidales"(100);"Prevotellaceae"(100);unclassified(100);	Root(100);Bacteria(100);	"Bacteroidales"(100);"Prevotellaceae"(100);
0.33	400	242	Root(100);Bacteria(100);"Actinobacteria"(100);Actinobacteria(100);Actinomycetales(100);Mycobacteriaceae(91);Mycobacterium(91);	Root(100);Bacteria(100);"Bacteroidetes"(100);"Bacteroidia"(100);"Bacteroidales"(100);"Prevotellaceae"(100);Prevotella(100);	Mycobacteriaceae(91);Mycobacterium(91);	"Prevotellaceae"(100);Prevotella(100);
0.33	142	48	Root(100);Bacteria(100);"Firmicutes"(100);"Clostridia"(100);Clostridiales(100);Incertae_Sedis_XI(100);Anaerococcus(100);	Root(100);Bacteria(100);"Firmicutes"(100);"Clostridia"(100);Clostridiales(100);Incertae_Sedis_XI(100);Parvimonas(100);	Incertae_Sedis_XI(100);Anaerococcus(100);	Incertae_Sedis_XI(100);Parvimonas(100);
0.33	26	166	Root(100);Bacteria(100);"Bacteroidetes"(100);"Bacteroidia"(100);"Bacteroidales"(100);"Prevotellaceae"(100);Prevotella(100);	Root(100);Bacteria(100);"Proteobacteria"(100);Gammaproteobacteria(100);Xanthomonadales(100);Xanthomonadaceae(100);unclassified(100);	"Prevotellaceae"(100);Prevotella(100);	Xanthomonadales(100);Xanthomonadaceae(100);
-0.32	22	3	Root(100);Bacteria(100);"Proteobacteria"(100);Betaproteobacteria(100);Burkholderiales(100);unclassified(97);unclassified(97);	Root(100);Bacteria(100);"Firmicutes"(100);"Bacilli"(100);"Lactobacillales"(100);Lactobacillaceae(100);Lactobacillus(100);	Betaproteobacteria(100);Burkholderiales(100);	Lactobacillaceae(100);Lactobacillus(100);
0.32	343	48	Root(100);Bacteria(100);unclassified(100);unclassified(100);unclassified(100);unclassified(100);unclassified(100);	Root(100);Bacteria(100);"Firmicutes"(100);"Clostridia"(100);Clostridiales(100);Incertae_Sedis_XI(100);Parvimonas(100);	Root(100);Bacteria(100);	Incertae_Sedis_XI(100);Parvimonas(100);
0.32	9	48	Root(100);Bacteria(100);"Fusobacteria"(100);"Fusobacteria"(100);"Fusobacteriales"(100);"Fusobacteriaceae"(100);Fusobacterium(100);	Root(100);Bacteria(100);"Firmicutes"(100);"Clostridia"(100);Clostridiales(100);Incertae_Sedis_XI(100);Parvimonas(100);	"Fusobacteriaceae"(100);Fusobacterium(100);	Incertae_Sedis_XI(100);Parvimonas(100);
0.32	198	343	Root(100);Bacteria(100);"Firmicutes"(100);"Clostridia"(100);Clostridiales(100);Incertae_Sedis_XI(100);Peptoniphilus(100);	Root(100);Bacteria(100);unclassified(100);unclassified(100);unclassified(100);unclassified(100);unclassified(100);	Incertae_Sedis_XI(100);Peptoniphilus(100);	Root(100);Bacteria(100);
-0.32	3	343	Root(100);Bacteria(100);"Firmicutes"(100);"Bacilli"(100);"Lactobacillales"(100);Lactobacillaceae(100);Lactobacillus(100);	Root(100);Bacteria(100);unclassified(100);unclassified(100);unclassified(100);unclassified(100);unclassified(100);	Lactobacillaceae(100);Lactobacillus(100);	Root(100);Bacteria(100);
0.32	142	17	Root(100);Bacteria(100);"Firmicutes"(100);"Clostridia"(100);Clostridiales(100);Incertae_Sedis_XI(100);Anaerococcus(100);	Root(100);Bacteria(100);"Bacteroidetes"(100);"Bacteroidia"(100);"Bacteroidales"(100);Bacteroidaceae(100);Bacteroides(100);	Incertae_Sedis_XI(100);Anaerococcus(100);	Bacteroidaceae(100);Bacteroides(100);
0.32	423	205	Root(100);Bacteria(100);"Bacteroidetes"(100);"Bacteroidia"(100);"Bacteroidales"(100);"Prevotellaceae"(100);unclassified(100);	Root(100);Bacteria(100);"Tenericutes"(100);Mollicutes(100);Mycoplasmatales(100);Mycoplasmataceae(100);Ureaplasma(100);	"Bacteroidales"(100);"Prevotellaceae"(100);	Mycoplasmataceae(100);Ureaplasma(100);
0.32	118	400	Root(100);Bacteria(100);"Firmicutes"(100);"Clostridia"(100);Clostridiales(100);unclassified(100);unclassified(100);	Root(100);Bacteria(100);"Actinobacteria"(100);Actinobacteria(100);Actinomycetales(100);Mycobacteriaceae(91);Mycobacterium(91);	"Clostridia"(100);Clostridiales(100);	Mycobacteriaceae(91);Mycobacterium(91);
0.31	148	48	Root(100);Bacteria(100);"Firmicutes"(100);"Bacilli"(100);"Lactobacillales"(100);Lactobacillaceae(99);Lactobacillus(93);	Root(100);Bacteria(100);"Firmicutes"(100);"Clostridia"(100);Clostridiales(100);Incertae_Sedis_XI(100);Parvimonas(100);	Lactobacillaceae(99);Lactobacillus(93);	Incertae_Sedis_XI(100);Parvimonas(100);
0.31	208	103	Root(100);Bacteria(100);"Firmicutes"(100);"Clostridia"(99);Clostridiales(99);unclassified(99);unclassified(99);	Root(100);Bacteria(100);"Firmicutes"(100);"Clostridia"(100);Clostridiales(100);Incertae_Sedis_XI(100);Finegoldia(100);	"Clostridia"(99);Clostridiales(99);	Incertae_Sedis_XI(100);Finegoldia(100);
0.31	173	205	Root(100);Bacteria(100);"Firmicutes"(100);"Clostridia"(100);Clostridiales(100);unclassified(100);unclassified(100);	Root(100);Bacteria(100);"Tenericutes"(100);Mollicutes(100);Mycoplasmatales(100);Mycoplasmataceae(100);Ureaplasma(100);	"Clostridia"(100);Clostridiales(100);	Mycoplasmataceae(100);Ureaplasma(100);
0.31	88	142	Root(100);Bacteria(100);"Proteobacteria"(100);Betaproteobacteria(100);Burkholderiales(100);Burkholderiaceae(100);unclassified(81);	Root(100);Bacteria(100);"Firmicutes"(100);"Clostridia"(100);Clostridiales(100);Incertae_Sedis_XI(100);Anaerococcus(100);	Burkholderiales(100);Burkholderiaceae(100);	Incertae_Sedis_XI(100);Anaerococcus(100);
0.31	198	130	Root(100);Bacteria(100);"Firmicutes"(100);"Clostridia"(100);Clostridiales(100);Incertae_Sedis_XI(100);Peptoniphilus(100);	Root(100);Bacteria(100);"Proteobacteria"(100);Gammaproteobacteria(100);Pseudomonadales(100);Pseudomonadaceae(100);Pseudomonas(100);	Incertae_Sedis_XI(100);Peptoniphilus(100);	Pseudomonadaceae(100);Pseudomonas(100);
-0.31	3	142	Root(100);Bacteria(100);"Firmicutes"(100);"Bacilli"(100);"Lactobacillales"(100);Lactobacillaceae(100);Lactobacillus(100);	Root(100);Bacteria(100);"Firmicutes"(100);"Clostridia"(100);Clostridiales(100);Incertae_Sedis_XI(100);Anaerococcus(100);	Lactobacillaceae(100);Lactobacillus(100);	Incertae_Sedis_XI(100);Anaerococcus(100);
0.31	217	184	Root(100);Bacteria(100);unclassified(100);unclassified(100);unclassified(100);unclassified(100);unclassified(100);	Root(100);Bacteria(100);"Firmicutes"(100);"Clostridia"(100);Clostridiales(100);Clostridiaceae(100);Clostridium(98);	Root(100);Bacteria(100);	Clostridiaceae(100);Clostridium(98);
0.30	26	343	Root(100);Bacteria(100);"Bacteroidetes"(100);"Bacteroidia"(100);"Bacteroidales"(100);"Prevotellaceae"(100);Prevotella(100);	Root(100);Bacteria(100);unclassified(100);unclassified(100);unclassified(100);unclassified(100);unclassified(100);	"Prevotellaceae"(100);Prevotella(100);	Root(100);Bacteria(100);
0.30	88	423	Root(100);Bacteria(100);"Proteobacteria"(100);Betaproteobacteria(100);Burkholderiales(100);Burkholderiaceae(100);unclassified(81);	Root(100);Bacteria(100);"Bacteroidetes"(100);"Bacteroidia"(100);"Bacteroidales"(100);"Prevotellaceae"(100);unclassified(100);	Burkholderiales(100);Burkholderiaceae(100);	"Bacteroidales"(100);"Prevotellaceae"(100);
0.30	130	63	Root(100);Bacteria(100);"Proteobacteria"(100);Gammaproteobacteria(100);Pseudomonadales(100);Pseudomonadaceae(100);Pseudomonas(100);	Root(100);Bacteria(100);"Actinobacteria"(100);Actinobacteria(100);Coriobacteriales(100);Coriobacteriaceae(100);Atopobium(98);	Pseudomonadaceae(100);Pseudomonas(100);	Coriobacteriaceae(100);Atopobium(98);
-0.30	3	103	Root(100);Bacteria(100);"Firmicutes"(100);"Bacilli"(100);"Lactobacillales"(100);Lactobacillaceae(100);Lactobacillus(100);	Root(100);Bacteria(100);"Firmicutes"(100);"Clostridia"(100);Clostridiales(100);Incertae_Sedis_XI(100);Finegoldia(100);	Lactobacillaceae(100);Lactobacillus(100);	Incertae_Sedis_XI(100);Finegoldia(100);
0.29	173	242	Root(100);Bacteria(100);"Firmicutes"(100);"Clostridia"(100);Clostridiales(100);unclassified(100);unclassified(100);	Root(100);Bacteria(100);"Bacteroidetes"(100);"Bacteroidia"(100);"Bacteroidales"(100);"Prevotellaceae"(100);Prevotella(100);	"Clostridia"(100);Clostridiales(100);	"Prevotellaceae"(100);Prevotella(100);
0.29	142	148	Root(100);Bacteria(100);"Firmicutes"(100);"Clostridia"(100);Clostridiales(100);Incertae_Sedis_XI(100);Anaerococcus(100);	Root(100);Bacteria(100);"Firmicutes"(100);"Bacilli"(100);"Lactobacillales"(100);Lactobacillaceae(99);Lactobacillus(93);	Incertae_Sedis_XI(100);Anaerococcus(100);	Lactobacillaceae(99);Lactobacillus(93);
0.29	217	191	Root(100);Bacteria(100);unclassified(100);unclassified(100);unclassified(100);unclassified(100);unclassified(100);	Root(100);Bacteria(100);"Proteobacteria"(100);Betaproteobacteria(100);Burkholderiales(100);Alcaligenaceae(100);Bordetella(100);	Root(100);Bacteria(100);	Alcaligenaceae(100);Bordetella(100);
0.29	218	130	Root(100);Bacteria(100);"Bacteroidetes"(100);"Bacteroidia"(100);"Bacteroidales"(100);"Prevotellaceae"(100);Prevotella(100);	Root(100);Bacteria(100);"Proteobacteria"(100);Gammaproteobacteria(100);Pseudomonadales(100);Pseudomonadaceae(100);Pseudomonas(100);	"Prevotellaceae"(100);Prevotella(100);	Pseudomonadaceae(100);Pseudomonas(100);
0.29	22	142	Root(100);Bacteria(100);"Proteobacteria"(100);Betaproteobacteria(100);Burkholderiales(100);unclassified(97);unclassified(97);	Root(100);Bacteria(100);"Firmicutes"(100);"Clostridia"(100);Clostridiales(100);Incertae_Sedis_XI(100);Anaerococcus(100);	Betaproteobacteria(100);Burkholderiales(100);	Incertae_Sedis_XI(100);Anaerococcus(100);
0.29	173	343	Root(100);Bacteria(100);"Firmicutes"(100);"Clostridia"(100);Clostridiales(100);unclassified(100);unclassified(100);	Root(100);Bacteria(100);unclassified(100);unclassified(100);unclassified(100);unclassified(100);unclassified(100);	"Clostridia"(100);Clostridiales(100);	Root(100);Bacteria(100);
0.28	198	166	Root(100);Bacteria(100);"Firmicutes"(100);"Clostridia"(100);Clostridiales(100);Incertae_Sedis_XI(100);Peptoniphilus(100);	Root(100);Bacteria(100);"Proteobacteria"(100);Gammaproteobacteria(100);Xanthomonadales(100);Xanthomonadaceae(100);unclassified(100);	Incertae_Sedis_XI(100);Peptoniphilus(100);	Xanthomonadales(100);Xanthomonadaceae(100);
0.28	22	423	Root(100);Bacteria(100);"Proteobacteria"(100);Betaproteobacteria(100);Burkholderiales(100);unclassified(97);unclassified(97);	Root(100);Bacteria(100);"Bacteroidetes"(100);"Bacteroidia"(100);"Bacteroidales"(100);"Prevotellaceae"(100);unclassified(100);	Betaproteobacteria(100);Burkholderiales(100);	"Bacteroidales"(100);"Prevotellaceae"(100);
-0.28	130	3	Root(100);Bacteria(100);"Proteobacteria"(100);Gammaproteobacteria(100);Pseudomonadales(100);Pseudomonadaceae(100);Pseudomonas(100);	Root(100);Bacteria(100);"Firmicutes"(100);"Bacilli"(100);"Lactobacillales"(100);Lactobacillaceae(100);Lactobacillus(100);	Pseudomonadaceae(100);Pseudomonas(100);	Lactobacillaceae(100);Lactobacillus(100);
0.28	191	163	Root(100);Bacteria(100);"Proteobacteria"(100);Betaproteobacteria(100);Burkholderiales(100);Alcaligenaceae(100);Bordetella(100);	Root(100);Bacteria(100);"Firmicutes"(100);"Clostridia"(100);Clostridiales(100);unclassified(100);unclassified(100);	Alcaligenaceae(100);Bordetella(100);	"Clostridia"(100);Clostridiales(100);
0.27	198	208	Root(100);Bacteria(100);"Firmicutes"(100);"Clostridia"(100);Clostridiales(100);Incertae_Sedis_XI(100);Peptoniphilus(100);	Root(100);Bacteria(100);"Firmicutes"(100);"Clostridia"(99);Clostridiales(99);unclassified(99);unclassified(99);	Incertae_Sedis_XI(100);Peptoniphilus(100);	"Clostridia"(99);Clostridiales(99);
0.27	118	48	Root(100);Bacteria(100);"Firmicutes"(100);"Clostridia"(100);Clostridiales(100);unclassified(100);unclassified(100);	Root(100);Bacteria(100);"Firmicutes"(100);"Clostridia"(100);Clostridiales(100);Incertae_Sedis_XI(100);Parvimonas(100);	"Clostridia"(100);Clostridiales(100);	Incertae_Sedis_XI(100);Parvimonas(100);
0.27	423	208	Root(100);Bacteria(100);"Bacteroidetes"(100);"Bacteroidia"(100);"Bacteroidales"(100);"Prevotellaceae"(100);unclassified(100);	Root(100);Bacteria(100);"Firmicutes"(100);"Clostridia"(99);Clostridiales(99);unclassified(99);unclassified(99);	"Bacteroidales"(100);"Prevotellaceae"(100);	"Clostridia"(99);Clostridiales(99);
0.26	130	173	Root(100);Bacteria(100);"Proteobacteria"(100);Gammaproteobacteria(100);Pseudomonadales(100);Pseudomonadaceae(100);Pseudomonas(100);	Root(100);Bacteria(100);"Firmicutes"(100);"Clostridia"(100);Clostridiales(100);unclassified(100);unclassified(100);	Pseudomonadaceae(100);Pseudomonas(100);	"Clostridia"(100);Clostridiales(100);
0.26	26	43	Root(100);Bacteria(100);"Bacteroidetes"(100);"Bacteroidia"(100);"Bacteroidales"(100);"Prevotellaceae"(100);Prevotella(100);	Root(100);Bacteria(100);"Firmicutes"(100);"Clostridia"(100);Clostridiales(100);Incertae_Sedis_XI(100);Anaerococcus(100);	"Prevotellaceae"(100);Prevotella(100);	Incertae_Sedis_XI(100);Anaerococcus(100);
0.26	205	142	Root(100);Bacteria(100);"Tenericutes"(100);Mollicutes(100);Mycoplasmatales(100);Mycoplasmataceae(100);Ureaplasma(100);	Root(100);Bacteria(100);"Firmicutes"(100);"Clostridia"(100);Clostridiales(100);Incertae_Sedis_XI(100);Anaerococcus(100);	Mycoplasmataceae(100);Ureaplasma(100);	Incertae_Sedis_XI(100);Anaerococcus(100);
0.26	343	142	Root(100);Bacteria(100);unclassified(100);unclassified(100);unclassified(100);unclassified(100);unclassified(100);	Root(100);Bacteria(100);"Firmicutes"(100);"Clostridia"(100);Clostridiales(100);Incertae_Sedis_XI(100);Anaerococcus(100);	Root(100);Bacteria(100);	Incertae_Sedis_XI(100);Anaerococcus(100);
-0.26	3	17	Root(100);Bacteria(100);"Firmicutes"(100);"Bacilli"(100);"Lactobacillales"(100);Lactobacillaceae(100);Lactobacillus(100);	Root(100);Bacteria(100);"Bacteroidetes"(100);"Bacteroidia"(100);"Bacteroidales"(100);Bacteroidaceae(100);Bacteroides(100);	Lactobacillaceae(100);Lactobacillus(100);	Bacteroidaceae(100);Bacteroides(100);
0.25	400	103	Root(100);Bacteria(100);"Actinobacteria"(100);Actinobacteria(100);Actinomycetales(100);Mycobacteriaceae(91);Mycobacterium(91);	Root(100);Bacteria(100);"Firmicutes"(100);"Clostridia"(100);Clostridiales(100);Incertae_Sedis_XI(100);Finegoldia(100);	Mycobacteriaceae(91);Mycobacterium(91);	Incertae_Sedis_XI(100);Finegoldia(100);
0.25	26	22	Root(100);Bacteria(100);"Bacteroidetes"(100);"Bacteroidia"(100);"Bacteroidales"(100);"Prevotellaceae"(100);Prevotella(100);	Root(100);Bacteria(100);"Proteobacteria"(100);Betaproteobacteria(100);Burkholderiales(100);unclassified(97);unclassified(97);	"Prevotellaceae"(100);Prevotella(100);	Betaproteobacteria(100);Burkholderiales(100);
0.25	198	142	Root(100);Bacteria(100);"Firmicutes"(100);"Clostridia"(100);Clostridiales(100);Incertae_Sedis_XI(100);Peptoniphilus(100);	Root(100);Bacteria(100);"Firmicutes"(100);"Clostridia"(100);Clostridiales(100);Incertae_Sedis_XI(100);Anaerococcus(100);	Incertae_Sedis_XI(100);Peptoniphilus(100);	Incertae_Sedis_XI(100);Anaerococcus(100);
0.25	88	173	Root(100);Bacteria(100);"Proteobacteria"(100);Betaproteobacteria(100);Burkholderiales(100);Burkholderiaceae(100);unclassified(81);	Root(100);Bacteria(100);"Firmicutes"(100);"Clostridia"(100);Clostridiales(100);unclassified(100);unclassified(100);	Burkholderiales(100);Burkholderiaceae(100);	"Clostridia"(100);Clostridiales(100);
0.25	191	423	Root(100);Bacteria(100);"Proteobacteria"(100);Betaproteobacteria(100);Burkholderiales(100);Alcaligenaceae(100);Bordetella(100);	Root(100);Bacteria(100);"Bacteroidetes"(100);"Bacteroidia"(100);"Bacteroidales"(100);"Prevotellaceae"(100);unclassified(100);	Alcaligenaceae(100);Bordetella(100);	"Bacteroidales"(100);"Prevotellaceae"(100);
0.25	101	163	Root(100);Bacteria(100);"Actinobacteria"(100);Actinobacteria(100);Actinomycetales(100);Corynebacteriaceae(100);Corynebacterium(100);	Root(100);Bacteria(100);"Firmicutes"(100);"Clostridia"(100);Clostridiales(100);unclassified(100);unclassified(100);	Corynebacteriaceae(100);Corynebacterium(100);	"Clostridia"(100);Clostridiales(100);
0.25	26	205	Root(100);Bacteria(100);"Bacteroidetes"(100);"Bacteroidia"(100);"Bacteroidales"(100);"Prevotellaceae"(100);Prevotella(100);	Root(100);Bacteria(100);"Tenericutes"(100);Mollicutes(100);Mycoplasmatales(100);Mycoplasmataceae(100);Ureaplasma(100);	"Prevotellaceae"(100);Prevotella(100);	Mycoplasmataceae(100);Ureaplasma(100);
0.24	130	166	Root(100);Bacteria(100);"Proteobacteria"(100);Gammaproteobacteria(100);Pseudomonadales(100);Pseudomonadaceae(100);Pseudomonas(100);	Root(100);Bacteria(100);"Proteobacteria"(100);Gammaproteobacteria(100);Xanthomonadales(100);Xanthomonadaceae(100);unclassified(100);	Pseudomonadaceae(100);Pseudomonas(100);	Xanthomonadales(100);Xanthomonadaceae(100);
0.24	218	173	Root(100);Bacteria(100);"Bacteroidetes"(100);"Bacteroidia"(100);"Bacteroidales"(100);"Prevotellaceae"(100);Prevotella(100);	Root(100);Bacteria(100);"Firmicutes"(100);"Clostridia"(100);Clostridiales(100);unclassified(100);unclassified(100);	"Prevotellaceae"(100);Prevotella(100);	"Clostridia"(100);Clostridiales(100);
0.24	173	22	Root(100);Bacteria(100);"Firmicutes"(100);"Clostridia"(100);Clostridiales(100);unclassified(100);unclassified(100);	Root(100);Bacteria(100);"Proteobacteria"(100);Betaproteobacteria(100);Burkholderiales(100);unclassified(97);unclassified(97);	"Clostridia"(100);Clostridiales(100);	Betaproteobacteria(100);Burkholderiales(100);
-0.24	114	3	Root(100);Bacteria(100);"Bacteroidetes"(100);"Bacteroidia"(100);"Bacteroidales"(100);"Prevotellaceae"(100);Prevotella(100);	Root(100);Bacteria(100);"Firmicutes"(100);"Bacilli"(100);"Lactobacillales"(100);Lactobacillaceae(100);Lactobacillus(100);	"Prevotellaceae"(100);Prevotella(100);	Lactobacillaceae(100);Lactobacillus(100);
0.24	191	173	Root(100);Bacteria(100);"Proteobacteria"(100);Betaproteobacteria(100);Burkholderiales(100);Alcaligenaceae(100);Bordetella(100);	Root(100);Bacteria(100);"Firmicutes"(100);"Clostridia"(100);Clostridiales(100);unclassified(100);unclassified(100);	Alcaligenaceae(100);Bordetella(100);	"Clostridia"(100);Clostridiales(100);
0.24	2	293	Root(100);Bacteria(100);"Firmicutes"(100);"Bacilli"(100);"Lactobacillales"(100);Streptococcaceae(100);Streptococcus(100);	Root(100);Bacteria(100);"Firmicutes"(100);"Bacilli"(100);"Lactobacillales"(100);"Aerococcaceae"(100);Aerococcus(100);	Streptococcaceae(100);Streptococcus(100);	"Aerococcaceae"(100);Aerococcus(100);
0.23	218	166	Root(100);Bacteria(100);"Bacteroidetes"(100);"Bacteroidia"(100);"Bacteroidales"(100);"Prevotellaceae"(100);Prevotella(100);	Root(100);Bacteria(100);"Proteobacteria"(100);Gammaproteobacteria(100);Xanthomonadales(100);Xanthomonadaceae(100);unclassified(100);	"Prevotellaceae"(100);Prevotella(100);	Xanthomonadales(100);Xanthomonadaceae(100);
0.23	423	103	Root(100);Bacteria(100);"Bacteroidetes"(100);"Bacteroidia"(100);"Bacteroidales"(100);"Prevotellaceae"(100);unclassified(100);	Root(100);Bacteria(100);"Firmicutes"(100);"Clostridia"(100);Clostridiales(100);Incertae_Sedis_XI(100);Finegoldia(100);	"Bacteroidales"(100);"Prevotellaceae"(100);	Incertae_Sedis_XI(100);Finegoldia(100);
0.23	173	208	Root(100);Bacteria(100);"Firmicutes"(100);"Clostridia"(100);Clostridiales(100);unclassified(100);unclassified(100);	Root(100);Bacteria(100);"Firmicutes"(100);"Clostridia"(99);Clostridiales(99);unclassified(99);unclassified(99);	"Clostridia"(100);Clostridiales(100);	"Clostridia"(99);Clostridiales(99);
0.23	205	48	Root(100);Bacteria(100);"Tenericutes"(100);Mollicutes(100);Mycoplasmatales(100);Mycoplasmataceae(100);Ureaplasma(100);	Root(100);Bacteria(100);"Firmicutes"(100);"Clostridia"(100);Clostridiales(100);Incertae_Sedis_XI(100);Parvimonas(100);	Mycoplasmataceae(100);Ureaplasma(100);	Incertae_Sedis_XI(100);Parvimonas(100);
0.23	88	293	Root(100);Bacteria(100);"Proteobacteria"(100);Betaproteobacteria(100);Burkholderiales(100);Burkholderiaceae(100);unclassified(81);	Root(100);Bacteria(100);"Firmicutes"(100);"Bacilli"(100);"Lactobacillales"(100);"Aerococcaceae"(100);Aerococcus(100);	Burkholderiales(100);Burkholderiaceae(100);	"Aerococcaceae"(100);Aerococcus(100);
0.23	198	26	Root(100);Bacteria(100);"Firmicutes"(100);"Clostridia"(100);Clostridiales(100);Incertae_Sedis_XI(100);Peptoniphilus(100);	Root(100);Bacteria(100);"Bacteroidetes"(100);"Bacteroidia"(100);"Bacteroidales"(100);"Prevotellaceae"(100);Prevotella(100);	Incertae_Sedis_XI(100);Peptoniphilus(100);	"Prevotellaceae"(100);Prevotella(100);
0.23	343	17	Root(100);Bacteria(100);unclassified(100);unclassified(100);unclassified(100);unclassified(100);unclassified(100);	Root(100);Bacteria(100);"Bacteroidetes"(100);"Bacteroidia"(100);"Bacteroidales"(100);Bacteroidaceae(100);Bacteroides(100);	Root(100);Bacteria(100);	Bacteroidaceae(100);Bacteroides(100);
-0.22	3	148	Root(100);Bacteria(100);"Firmicutes"(100);"Bacilli"(100);"Lactobacillales"(100);Lactobacillaceae(100);Lactobacillus(100);	Root(100);Bacteria(100);"Firmicutes"(100);"Bacilli"(100);"Lactobacillales"(100);Lactobacillaceae(99);Lactobacillus(93);	Lactobacillaceae(100);Lactobacillus(100);	Lactobacillaceae(99);Lactobacillus(93);
0.22	205	293	Root(100);Bacteria(100);"Tenericutes"(100);Mollicutes(100);Mycoplasmatales(100);Mycoplasmataceae(100);Ureaplasma(100);	Root(100);Bacteria(100);"Firmicutes"(100);"Bacilli"(100);"Lactobacillales"(100);"Aerococcaceae"(100);Aerococcus(100);	Mycoplasmataceae(100);Ureaplasma(100);	"Aerococcaceae"(100);Aerococcus(100);
0.22	43	293	Root(100);Bacteria(100);"Firmicutes"(100);"Clostridia"(100);Clostridiales(100);Incertae_Sedis_XI(100);Anaerococcus(100);	Root(100);Bacteria(100);"Firmicutes"(100);"Bacilli"(100);"Lactobacillales"(100);"Aerococcaceae"(100);Aerococcus(100);	Incertae_Sedis_XI(100);Anaerococcus(100);	"Aerococcaceae"(100);Aerococcus(100);
0.21	173	103	Root(100);Bacteria(100);"Firmicutes"(100);"Clostridia"(100);Clostridiales(100);unclassified(100);unclassified(100);	Root(100);Bacteria(100);"Firmicutes"(100);"Clostridia"(100);Clostridiales(100);Incertae_Sedis_XI(100);Finegoldia(100);	"Clostridia"(100);Clostridiales(100);	Incertae_Sedis_XI(100);Finegoldia(100);
0.21	88	343	Root(100);Bacteria(100);"Proteobacteria"(100);Betaproteobacteria(100);Burkholderiales(100);Burkholderiaceae(100);unclassified(81);	Root(100);Bacteria(100);unclassified(100);unclassified(100);unclassified(100);unclassified(100);unclassified(100);	Burkholderiales(100);Burkholderiaceae(100);	Root(100);Bacteria(100);
0.21	176	2	Root(100);Bacteria(100);"Firmicutes"(100);"Clostridia"(100);Clostridiales(100);Incertae_Sedis_XI(100);Anaerococcus(100);	Root(100);Bacteria(100);"Firmicutes"(100);"Bacilli"(100);"Lactobacillales"(100);Streptococcaceae(100);Streptococcus(100);	Incertae_Sedis_XI(100);Anaerococcus(100);	Streptococcaceae(100);Streptococcus(100);
0.21	173	118	Root(100);Bacteria(100);"Firmicutes"(100);"Clostridia"(100);Clostridiales(100);unclassified(100);unclassified(100);	Root(100);Bacteria(100);"Firmicutes"(100);"Clostridia"(100);Clostridiales(100);unclassified(100);unclassified(100);	"Clostridia"(100);Clostridiales(100);	"Clostridia"(100);Clostridiales(100);
0.21	343	205	Root(100);Bacteria(100);unclassified(100);unclassified(100);unclassified(100);unclassified(100);unclassified(100);	Root(100);Bacteria(100);"Tenericutes"(100);Mollicutes(100);Mycoplasmatales(100);Mycoplasmataceae(100);Ureaplasma(100);	Root(100);Bacteria(100);	Mycoplasmataceae(100);Ureaplasma(100);
0.21	198	17	Root(100);Bacteria(100);"Firmicutes"(100);"Clostridia"(100);Clostridiales(100);Incertae_Sedis_XI(100);Peptoniphilus(100);	Root(100);Bacteria(100);"Bacteroidetes"(100);"Bacteroidia"(100);"Bacteroidales"(100);Bacteroidaceae(100);Bacteroides(100);	Incertae_Sedis_XI(100);Peptoniphilus(100);	Bacteroidaceae(100);Bacteroides(100);
0.21	217	88	Root(100);Bacteria(100);unclassified(100);unclassified(100);unclassified(100);unclassified(100);unclassified(100);	Root(100);Bacteria(100);"Proteobacteria"(100);Betaproteobacteria(100);Burkholderiales(100);Burkholderiaceae(100);unclassified(81);	Root(100);Bacteria(100);	Burkholderiales(100);Burkholderiaceae(100);
0.21	208	48	Root(100);Bacteria(100);"Firmicutes"(100);"Clostridia"(99);Clostridiales(99);unclassified(99);unclassified(99);	Root(100);Bacteria(100);"Firmicutes"(100);"Clostridia"(100);Clostridiales(100);Incertae_Sedis_XI(100);Parvimonas(100);	"Clostridia"(99);Clostridiales(99);	Incertae_Sedis_XI(100);Parvimonas(100);
0.20	9	17	Root(100);Bacteria(100);"Fusobacteria"(100);"Fusobacteria"(100);"Fusobacteriales"(100);"Fusobacteriaceae"(100);Fusobacterium(100);	Root(100);Bacteria(100);"Bacteroidetes"(100);"Bacteroidia"(100);"Bacteroidales"(100);Bacteroidaceae(100);Bacteroides(100);	"Fusobacteriaceae"(100);Fusobacterium(100);	Bacteroidaceae(100);Bacteroides(100);
0.20	130	423	Root(100);Bacteria(100);"Proteobacteria"(100);Gammaproteobacteria(100);Pseudomonadales(100);Pseudomonadaceae(100);Pseudomonas(100);	Root(100);Bacteria(100);"Bacteroidetes"(100);"Bacteroidia"(100);"Bacteroidales"(100);"Prevotellaceae"(100);unclassified(100);	Pseudomonadaceae(100);Pseudomonas(100);	"Bacteroidales"(100);"Prevotellaceae"(100);
0.20	191	142	Root(100);Bacteria(100);"Proteobacteria"(100);Betaproteobacteria(100);Burkholderiales(100);Alcaligenaceae(100);Bordetella(100);	Root(100);Bacteria(100);"Firmicutes"(100);"Clostridia"(100);Clostridiales(100);Incertae_Sedis_XI(100);Anaerococcus(100);	Alcaligenaceae(100);Bordetella(100);	Incertae_Sedis_XI(100);Anaerococcus(100);
0.20	142	103	Root(100);Bacteria(100);"Firmicutes"(100);"Clostridia"(100);Clostridiales(100);Incertae_Sedis_XI(100);Anaerococcus(100);	Root(100);Bacteria(100);"Firmicutes"(100);"Clostridia"(100);Clostridiales(100);Incertae_Sedis_XI(100);Finegoldia(100);	Incertae_Sedis_XI(100);Anaerococcus(100);	Incertae_Sedis_XI(100);Finegoldia(100);
0.20	343	103	Root(100);Bacteria(100);unclassified(100);unclassified(100);unclassified(100);unclassified(100);unclassified(100);	Root(100);Bacteria(100);"Firmicutes"(100);"Clostridia"(100);Clostridiales(100);Incertae_Sedis_XI(100);Finegoldia(100);	Root(100);Bacteria(100);	Incertae_Sedis_XI(100);Finegoldia(100);
0.19	198	9	Root(100);Bacteria(100);"Firmicutes"(100);"Clostridia"(100);Clostridiales(100);Incertae_Sedis_XI(100);Peptoniphilus(100);	Root(100);Bacteria(100);"Fusobacteria"(100);"Fusobacteria"(100);"Fusobacteriales"(100);"Fusobacteriaceae"(100);Fusobacterium(100);	Incertae_Sedis_XI(100);Peptoniphilus(100);	"Fusobacteriaceae"(100);Fusobacterium(100);
0.19	130	48	Root(100);Bacteria(100);"Proteobacteria"(100);Gammaproteobacteria(100);Pseudomonadales(100);Pseudomonadaceae(100);Pseudomonas(100);	Root(100);Bacteria(100);"Firmicutes"(100);"Clostridia"(100);Clostridiales(100);Incertae_Sedis_XI(100);Parvimonas(100);	Pseudomonadaceae(100);Pseudomonas(100);	Incertae_Sedis_XI(100);Parvimonas(100);
0.19	63	208	Root(100);Bacteria(100);"Actinobacteria"(100);Actinobacteria(100);Coriobacteriales(100);Coriobacteriaceae(100);Atopobium(98);	Root(100);Bacteria(100);"Firmicutes"(100);"Clostridia"(99);Clostridiales(99);unclassified(99);unclassified(99);	Coriobacteriaceae(100);Atopobium(98);	"Clostridia"(99);Clostridiales(99);
0.19	218	423	Root(100);Bacteria(100);"Bacteroidetes"(100);"Bacteroidia"(100);"Bacteroidales"(100);"Prevotellaceae"(100);Prevotella(100);	Root(100);Bacteria(100);"Bacteroidetes"(100);"Bacteroidia"(100);"Bacteroidales"(100);"Prevotellaceae"(100);unclassified(100);	"Prevotellaceae"(100);Prevotella(100);	"Bacteroidales"(100);"Prevotellaceae"(100);
0.19	22	48	Root(100);Bacteria(100);"Proteobacteria"(100);Betaproteobacteria(100);Burkholderiales(100);unclassified(97);unclassified(97);	Root(100);Bacteria(100);"Firmicutes"(100);"Clostridia"(100);Clostridiales(100);Incertae_Sedis_XI(100);Parvimonas(100);	Betaproteobacteria(100);Burkholderiales(100);	Incertae_Sedis_XI(100);Parvimonas(100);
0.19	88	48	Root(100);Bacteria(100);"Proteobacteria"(100);Betaproteobacteria(100);Burkholderiales(100);Burkholderiaceae(100);unclassified(81);	Root(100);Bacteria(100);"Firmicutes"(100);"Clostridia"(100);Clostridiales(100);Incertae_Sedis_XI(100);Parvimonas(100);	Burkholderiales(100);Burkholderiaceae(100);	Incertae_Sedis_XI(100);Parvimonas(100);
0.19	173	166	Root(100);Bacteria(100);"Firmicutes"(100);"Clostridia"(100);Clostridiales(100);unclassified(100);unclassified(100);	Root(100);Bacteria(100);"Proteobacteria"(100);Gammaproteobacteria(100);Xanthomonadales(100);Xanthomonadaceae(100);unclassified(100);	"Clostridia"(100);Clostridiales(100);	Xanthomonadales(100);Xanthomonadaceae(100);
-0.18	3	184	Root(100);Bacteria(100);"Firmicutes"(100);"Bacilli"(100);"Lactobacillales"(100);Lactobacillaceae(100);Lactobacillus(100);	Root(100);Bacteria(100);"Firmicutes"(100);"Clostridia"(100);Clostridiales(100);Clostridiaceae(100);Clostridium(98);	Lactobacillaceae(100);Lactobacillus(100);	Clostridiaceae(100);Clostridium(98);
0.18	2	148	Root(100);Bacteria(100);"Firmicutes"(100);"Bacilli"(100);"Lactobacillales"(100);Streptococcaceae(100);Streptococcus(100);	Root(100);Bacteria(100);"Firmicutes"(100);"Bacilli"(100);"Lactobacillales"(100);Lactobacillaceae(99);Lactobacillus(93);	Streptococcaceae(100);Streptococcus(100);	Lactobacillaceae(99);Lactobacillus(93);
0.18	9	148	Root(100);Bacteria(100);"Fusobacteria"(100);"Fusobacteria"(100);"Fusobacteriales"(100);"Fusobacteriaceae"(100);Fusobacterium(100);	Root(100);Bacteria(100);"Firmicutes"(100);"Bacilli"(100);"Lactobacillales"(100);Lactobacillaceae(99);Lactobacillus(93);	"Fusobacteriaceae"(100);Fusobacterium(100);	Lactobacillaceae(99);Lactobacillus(93);
0.18	103	48	Root(100);Bacteria(100);"Firmicutes"(100);"Clostridia"(100);Clostridiales(100);Incertae_Sedis_XI(100);Finegoldia(100);	Root(100);Bacteria(100);"Firmicutes"(100);"Clostridia"(100);Clostridiales(100);Incertae_Sedis_XI(100);Parvimonas(100);	Incertae_Sedis_XI(100);Finegoldia(100);	Incertae_Sedis_XI(100);Parvimonas(100);
0.18	88	176	Root(100);Bacteria(100);"Proteobacteria"(100);Betaproteobacteria(100);Burkholderiales(100);Burkholderiaceae(100);unclassified(81);	Root(100);Bacteria(100);"Firmicutes"(100);"Clostridia"(100);Clostridiales(100);Incertae_Sedis_XI(100);Anaerococcus(100);	Burkholderiales(100);Burkholderiaceae(100);	Incertae_Sedis_XI(100);Anaerococcus(100);
0.18	218	208	Root(100);Bacteria(100);"Bacteroidetes"(100);"Bacteroidia"(100);"Bacteroidales"(100);"Prevotellaceae"(100);Prevotella(100);	Root(100);Bacteria(100);"Firmicutes"(100);"Clostridia"(99);Clostridiales(99);unclassified(99);unclassified(99);	"Prevotellaceae"(100);Prevotella(100);	"Clostridia"(99);Clostridiales(99);
0.18	173	9	Root(100);Bacteria(100);"Firmicutes"(100);"Clostridia"(100);Clostridiales(100);unclassified(100);unclassified(100);	Root(100);Bacteria(100);"Fusobacteria"(100);"Fusobacteria"(100);"Fusobacteriales"(100);"Fusobacteriaceae"(100);Fusobacterium(100);	"Clostridia"(100);Clostridiales(100);	"Fusobacteriaceae"(100);Fusobacterium(100);
0.18	66	166	Root(100);Bacteria(100);"Firmicutes"(100);"Clostridia"(100);Clostridiales(100);Veillonellaceae(100);Dialister(100);	Root(100);Bacteria(100);"Proteobacteria"(100);Gammaproteobacteria(100);Xanthomonadales(100);Xanthomonadaceae(100);unclassified(100);	Veillonellaceae(100);Dialister(100);	Xanthomonadales(100);Xanthomonadaceae(100);
0.18	176	43	Root(100);Bacteria(100);"Firmicutes"(100);"Clostridia"(100);Clostridiales(100);Incertae_Sedis_XI(100);Anaerococcus(100);	Root(100);Bacteria(100);"Firmicutes"(100);"Clostridia"(100);Clostridiales(100);Incertae_Sedis_XI(100);Anaerococcus(100);	Incertae_Sedis_XI(100);Anaerococcus(100);	Incertae_Sedis_XI(100);Anaerococcus(100);
0.18	423	166	Root(100);Bacteria(100);"Bacteroidetes"(100);"Bacteroidia"(100);"Bacteroidales"(100);"Prevotellaceae"(100);unclassified(100);	Root(100);Bacteria(100);"Proteobacteria"(100);Gammaproteobacteria(100);Xanthomonadales(100);Xanthomonadaceae(100);unclassified(100);	"Bacteroidales"(100);"Prevotellaceae"(100);	Xanthomonadales(100);Xanthomonadaceae(100);
0.18	6	400	Root(100);Bacteria(100);"Firmicutes"(100);"Bacilli"(100);"Lactobacillales"(100);Streptococcaceae(100);Streptococcus(100);	Root(100);Bacteria(100);"Actinobacteria"(100);Actinobacteria(100);Actinomycetales(100);Mycobacteriaceae(91);Mycobacterium(91);	Streptococcaceae(100);Streptococcus(100);	Mycobacteriaceae(91);Mycobacterium(91);
0.18	208	17	Root(100);Bacteria(100);"Firmicutes"(100);"Clostridia"(99);Clostridiales(99);unclassified(99);unclassified(99);	Root(100);Bacteria(100);"Bacteroidetes"(100);"Bacteroidia"(100);"Bacteroidales"(100);Bacteroidaceae(100);Bacteroides(100);	"Clostridia"(99);Clostridiales(99);	Bacteroidaceae(100);Bacteroides(100);
0.17	26	9	Root(100);Bacteria(100);"Bacteroidetes"(100);"Bacteroidia"(100);"Bacteroidales"(100);"Prevotellaceae"(100);Prevotella(100);	Root(100);Bacteria(100);"Fusobacteria"(100);"Fusobacteria"(100);"Fusobacteriales"(100);"Fusobacteriaceae"(100);Fusobacterium(100);	"Prevotellaceae"(100);Prevotella(100);	"Fusobacteriaceae"(100);Fusobacterium(100);
0.17	343	148	Root(100);Bacteria(100);unclassified(100);unclassified(100);unclassified(100);unclassified(100);unclassified(100);	Root(100);Bacteria(100);"Firmicutes"(100);"Bacilli"(100);"Lactobacillales"(100);Lactobacillaceae(99);Lactobacillus(93);	Root(100);Bacteria(100);	Lactobacillaceae(99);Lactobacillus(93);
0.17	26	163	Root(100);Bacteria(100);"Bacteroidetes"(100);"Bacteroidia"(100);"Bacteroidales"(100);"Prevotellaceae"(100);Prevotella(100);	Root(100);Bacteria(100);"Firmicutes"(100);"Clostridia"(100);Clostridiales(100);unclassified(100);unclassified(100);	"Prevotellaceae"(100);Prevotella(100);	"Clostridia"(100);Clostridiales(100);
0.17	130	142	Root(100);Bacteria(100);"Proteobacteria"(100);Gammaproteobacteria(100);Pseudomonadales(100);Pseudomonadaceae(100);Pseudomonas(100);	Root(100);Bacteria(100);"Firmicutes"(100);"Clostridia"(100);Clostridiales(100);Incertae_Sedis_XI(100);Anaerococcus(100);	Pseudomonadaceae(100);Pseudomonas(100);	Incertae_Sedis_XI(100);Anaerococcus(100);
0.17	198	103	Root(100);Bacteria(100);"Firmicutes"(100);"Clostridia"(100);Clostridiales(100);Incertae_Sedis_XI(100);Peptoniphilus(100);	Root(100);Bacteria(100);"Firmicutes"(100);"Clostridia"(100);Clostridiales(100);Incertae_Sedis_XI(100);Finegoldia(100);	Incertae_Sedis_XI(100);Peptoniphilus(100);	Incertae_Sedis_XI(100);Finegoldia(100);
0.17	26	242	Root(100);Bacteria(100);"Bacteroidetes"(100);"Bacteroidia"(100);"Bacteroidales"(100);"Prevotellaceae"(100);Prevotella(100);	Root(100);Bacteria(100);"Bacteroidetes"(100);"Bacteroidia"(100);"Bacteroidales"(100);"Prevotellaceae"(100);Prevotella(100);	"Prevotellaceae"(100);Prevotella(100);	"Prevotellaceae"(100);Prevotella(100);
0.17	43	163	Root(100);Bacteria(100);"Firmicutes"(100);"Clostridia"(100);Clostridiales(100);Incertae_Sedis_XI(100);Anaerococcus(100);	Root(100);Bacteria(100);"Firmicutes"(100);"Clostridia"(100);Clostridiales(100);unclassified(100);unclassified(100);	Incertae_Sedis_XI(100);Anaerococcus(100);	"Clostridia"(100);Clostridiales(100);
0.17	22	343	Root(100);Bacteria(100);"Proteobacteria"(100);Betaproteobacteria(100);Burkholderiales(100);unclassified(97);unclassified(97);	Root(100);Bacteria(100);unclassified(100);unclassified(100);unclassified(100);unclassified(100);unclassified(100);	Betaproteobacteria(100);Burkholderiales(100);	Root(100);Bacteria(100);
-0.17	63	3	Root(100);Bacteria(100);"Actinobacteria"(100);Actinobacteria(100);Coriobacteriales(100);Coriobacteriaceae(100);Atopobium(98);	Root(100);Bacteria(100);"Firmicutes"(100);"Bacilli"(100);"Lactobacillales"(100);Lactobacillaceae(100);Lactobacillus(100);	Coriobacteriaceae(100);Atopobium(98);	Lactobacillaceae(100);Lactobacillus(100);
0.17	9	423	Root(100);Bacteria(100);"Fusobacteria"(100);"Fusobacteria"(100);"Fusobacteriales"(100);"Fusobacteriaceae"(100);Fusobacterium(100);	Root(100);Bacteria(100);"Bacteroidetes"(100);"Bacteroidia"(100);"Bacteroidales"(100);"Prevotellaceae"(100);unclassified(100);	"Fusobacteriaceae"(100);Fusobacterium(100);	"Bacteroidales"(100);"Prevotellaceae"(100);
0.17	130	343	Root(100);Bacteria(100);"Proteobacteria"(100);Gammaproteobacteria(100);Pseudomonadales(100);Pseudomonadaceae(100);Pseudomonas(100);	Root(100);Bacteria(100);unclassified(100);unclassified(100);unclassified(100);unclassified(100);unclassified(100);	Pseudomonadaceae(100);Pseudomonas(100);	Root(100);Bacteria(100);
0.17	191	48	Root(100);Bacteria(100);"Proteobacteria"(100);Betaproteobacteria(100);Burkholderiales(100);Alcaligenaceae(100);Bordetella(100);	Root(100);Bacteria(100);"Firmicutes"(100);"Clostridia"(100);Clostridiales(100);Incertae_Sedis_XI(100);Parvimonas(100);	Alcaligenaceae(100);Bordetella(100);	Incertae_Sedis_XI(100);Parvimonas(100);
0.16	400	48	Root(100);Bacteria(100);"Actinobacteria"(100);Actinobacteria(100);Actinomycetales(100);Mycobacteriaceae(91);Mycobacterium(91);	Root(100);Bacteria(100);"Firmicutes"(100);"Clostridia"(100);Clostridiales(100);Incertae_Sedis_XI(100);Parvimonas(100);	Mycobacteriaceae(91);Mycobacterium(91);	Incertae_Sedis_XI(100);Parvimonas(100);
0.16	9	142	Root(100);Bacteria(100);"Fusobacteria"(100);"Fusobacteria"(100);"Fusobacteriales"(100);"Fusobacteriaceae"(100);Fusobacterium(100);	Root(100);Bacteria(100);"Firmicutes"(100);"Clostridia"(100);Clostridiales(100);Incertae_Sedis_XI(100);Anaerococcus(100);	"Fusobacteriaceae"(100);Fusobacterium(100);	Incertae_Sedis_XI(100);Anaerococcus(100);
0.16	88	26	Root(100);Bacteria(100);"Proteobacteria"(100);Betaproteobacteria(100);Burkholderiales(100);Burkholderiaceae(100);unclassified(81);	Root(100);Bacteria(100);"Bacteroidetes"(100);"Bacteroidia"(100);"Bacteroidales"(100);"Prevotellaceae"(100);Prevotella(100);	Burkholderiales(100);Burkholderiaceae(100);	"Prevotellaceae"(100);Prevotella(100);
0.16	218	63	Root(100);Bacteria(100);"Bacteroidetes"(100);"Bacteroidia"(100);"Bacteroidales"(100);"Prevotellaceae"(100);Prevotella(100);	Root(100);Bacteria(100);"Actinobacteria"(100);Actinobacteria(100);Coriobacteriales(100);Coriobacteriaceae(100);Atopobium(98);	"Prevotellaceae"(100);Prevotella(100);	Coriobacteriaceae(100);Atopobium(98);
0.16	423	242	Root(100);Bacteria(100);"Bacteroidetes"(100);"Bacteroidia"(100);"Bacteroidales"(100);"Prevotellaceae"(100);unclassified(100);	Root(100);Bacteria(100);"Bacteroidetes"(100);"Bacteroidia"(100);"Bacteroidales"(100);"Prevotellaceae"(100);Prevotella(100);	"Bacteroidales"(100);"Prevotellaceae"(100);	"Prevotellaceae"(100);Prevotella(100);
0.16	198	2	Root(100);Bacteria(100);"Firmicutes"(100);"Clostridia"(100);Clostridiales(100);Incertae_Sedis_XI(100);Peptoniphilus(100);	Root(100);Bacteria(100);"Firmicutes"(100);"Bacilli"(100);"Lactobacillales"(100);Streptococcaceae(100);Streptococcus(100);	Incertae_Sedis_XI(100);Peptoniphilus(100);	Streptococcaceae(100);Streptococcus(100);
-0.16	3	208	Root(100);Bacteria(100);"Firmicutes"(100);"Bacilli"(100);"Lactobacillales"(100);Lactobacillaceae(100);Lactobacillus(100);	Root(100);Bacteria(100);"Firmicutes"(100);"Clostridia"(99);Clostridiales(99);unclassified(99);unclassified(99);	Lactobacillaceae(100);Lactobacillus(100);	"Clostridia"(99);Clostridiales(99);
0.16	191	26	Root(100);Bacteria(100);"Proteobacteria"(100);Betaproteobacteria(100);Burkholderiales(100);Alcaligenaceae(100);Bordetella(100);	Root(100);Bacteria(100);"Bacteroidetes"(100);"Bacteroidia"(100);"Bacteroidales"(100);"Prevotellaceae"(100);Prevotella(100);	Alcaligenaceae(100);Bordetella(100);	"Prevotellaceae"(100);Prevotella(100);
0.16	166	48	Root(100);Bacteria(100);"Proteobacteria"(100);Gammaproteobacteria(100);Xanthomonadales(100);Xanthomonadaceae(100);unclassified(100);	Root(100);Bacteria(100);"Firmicutes"(100);"Clostridia"(100);Clostridiales(100);Incertae_Sedis_XI(100);Parvimonas(100);	Xanthomonadales(100);Xanthomonadaceae(100);	Incertae_Sedis_XI(100);Parvimonas(100);
0.16	218	26	Root(100);Bacteria(100);"Bacteroidetes"(100);"Bacteroidia"(100);"Bacteroidales"(100);"Prevotellaceae"(100);Prevotella(100);	Root(100);Bacteria(100);"Bacteroidetes"(100);"Bacteroidia"(100);"Bacteroidales"(100);"Prevotellaceae"(100);Prevotella(100);	"Prevotellaceae"(100);Prevotella(100);	"Prevotellaceae"(100);Prevotella(100);
-0.15	3	400	Root(100);Bacteria(100);"Firmicutes"(100);"Bacilli"(100);"Lactobacillales"(100);Lactobacillaceae(100);Lactobacillus(100);	Root(100);Bacteria(100);"Actinobacteria"(100);Actinobacteria(100);Actinomycetales(100);Mycobacteriaceae(91);Mycobacterium(91);	Lactobacillaceae(100);Lactobacillus(100);	Mycobacteriaceae(91);Mycobacterium(91);
0.15	217	22	Root(100);Bacteria(100);unclassified(100);unclassified(100);unclassified(100);unclassified(100);unclassified(100);	Root(100);Bacteria(100);"Proteobacteria"(100);Betaproteobacteria(100);Burkholderiales(100);unclassified(97);unclassified(97);	Root(100);Bacteria(100);	Betaproteobacteria(100);Burkholderiales(100);
0.15	343	9	Root(100);Bacteria(100);unclassified(100);unclassified(100);unclassified(100);unclassified(100);unclassified(100);	Root(100);Bacteria(100);"Fusobacteria"(100);"Fusobacteria"(100);"Fusobacteriales"(100);"Fusobacteriaceae"(100);Fusobacterium(100);	Root(100);Bacteria(100);	"Fusobacteriaceae"(100);Fusobacterium(100);
0.15	218	48	Root(100);Bacteria(100);"Bacteroidetes"(100);"Bacteroidia"(100);"Bacteroidales"(100);"Prevotellaceae"(100);Prevotella(100);	Root(100);Bacteria(100);"Firmicutes"(100);"Clostridia"(100);Clostridiales(100);Incertae_Sedis_XI(100);Parvimonas(100);	"Prevotellaceae"(100);Prevotella(100);	Incertae_Sedis_XI(100);Parvimonas(100);
0.15	191	184	Root(100);Bacteria(100);"Proteobacteria"(100);Betaproteobacteria(100);Burkholderiales(100);Alcaligenaceae(100);Bordetella(100);	Root(100);Bacteria(100);"Firmicutes"(100);"Clostridia"(100);Clostridiales(100);Clostridiaceae(100);Clostridium(98);	Alcaligenaceae(100);Bordetella(100);	Clostridiaceae(100);Clostridium(98);
0.15	208	142	Root(100);Bacteria(100);"Firmicutes"(100);"Clostridia"(99);Clostridiales(99);unclassified(99);unclassified(99);	Root(100);Bacteria(100);"Firmicutes"(100);"Clostridia"(100);Clostridiales(100);Incertae_Sedis_XI(100);Anaerococcus(100);	"Clostridia"(99);Clostridiales(99);	Incertae_Sedis_XI(100);Anaerococcus(100);
-0.15	3	116	Root(100);Bacteria(100);"Firmicutes"(100);"Bacilli"(100);"Lactobacillales"(100);Lactobacillaceae(100);Lactobacillus(100);	Root(100);Bacteria(100);"Bacteroidetes"(100);"Bacteroidia"(100);"Bacteroidales"(100);"Prevotellaceae"(100);Prevotella(100);	Lactobacillaceae(100);Lactobacillus(100);	"Prevotellaceae"(100);Prevotella(100);
0.15	218	2	Root(100);Bacteria(100);"Bacteroidetes"(100);"Bacteroidia"(100);"Bacteroidales"(100);"Prevotellaceae"(100);Prevotella(100);	Root(100);Bacteria(100);"Firmicutes"(100);"Bacilli"(100);"Lactobacillales"(100);Streptococcaceae(100);Streptococcus(100);	"Prevotellaceae"(100);Prevotella(100);	Streptococcaceae(100);Streptococcus(100);
0.15	242	17	Root(100);Bacteria(100);"Bacteroidetes"(100);"Bacteroidia"(100);"Bacteroidales"(100);"Prevotellaceae"(100);Prevotella(100);	Root(100);Bacteria(100);"Bacteroidetes"(100);"Bacteroidia"(100);"Bacteroidales"(100);Bacteroidaceae(100);Bacteroides(100);	"Prevotellaceae"(100);Prevotella(100);	Bacteroidaceae(100);Bacteroides(100);
0.14	166	163	Root(100);Bacteria(100);"Proteobacteria"(100);Gammaproteobacteria(100);Xanthomonadales(100);Xanthomonadaceae(100);unclassified(100);	Root(100);Bacteria(100);"Firmicutes"(100);"Clostridia"(100);Clostridiales(100);unclassified(100);unclassified(100);	Xanthomonadales(100);Xanthomonadaceae(100);	"Clostridia"(100);Clostridiales(100);
0.14	343	208	Root(100);Bacteria(100);unclassified(100);unclassified(100);unclassified(100);unclassified(100);unclassified(100);	Root(100);Bacteria(100);"Firmicutes"(100);"Clostridia"(99);Clostridiales(99);unclassified(99);unclassified(99);	Root(100);Bacteria(100);	"Clostridia"(99);Clostridiales(99);
0.14	218	17	Root(100);Bacteria(100);"Bacteroidetes"(100);"Bacteroidia"(100);"Bacteroidales"(100);"Prevotellaceae"(100);Prevotella(100);	Root(100);Bacteria(100);"Bacteroidetes"(100);"Bacteroidia"(100);"Bacteroidales"(100);Bacteroidaceae(100);Bacteroides(100);	"Prevotellaceae"(100);Prevotella(100);	Bacteroidaceae(100);Bacteroides(100);
0.14	173	400	Root(100);Bacteria(100);"Firmicutes"(100);"Clostridia"(100);Clostridiales(100);unclassified(100);unclassified(100);	Root(100);Bacteria(100);"Actinobacteria"(100);Actinobacteria(100);Actinomycetales(100);Mycobacteriaceae(91);Mycobacterium(91);	"Clostridia"(100);Clostridiales(100);	Mycobacteriaceae(91);Mycobacterium(91);
0.14	2	205	Root(100);Bacteria(100);"Firmicutes"(100);"Bacilli"(100);"Lactobacillales"(100);Streptococcaceae(100);Streptococcus(100);	Root(100);Bacteria(100);"Tenericutes"(100);Mollicutes(100);Mycoplasmatales(100);Mycoplasmataceae(100);Ureaplasma(100);	Streptococcaceae(100);Streptococcus(100);	Mycoplasmataceae(100);Ureaplasma(100);
-0.14	3	293	Root(100);Bacteria(100);"Firmicutes"(100);"Bacilli"(100);"Lactobacillales"(100);Lactobacillaceae(100);Lactobacillus(100);	Root(100);Bacteria(100);"Firmicutes"(100);"Bacilli"(100);"Lactobacillales"(100);"Aerococcaceae"(100);Aerococcus(100);	Lactobacillaceae(100);Lactobacillus(100);	"Aerococcaceae"(100);Aerococcus(100);
0.14	191	343	Root(100);Bacteria(100);"Proteobacteria"(100);Betaproteobacteria(100);Burkholderiales(100);Alcaligenaceae(100);Bordetella(100);	Root(100);Bacteria(100);unclassified(100);unclassified(100);unclassified(100);unclassified(100);unclassified(100);	Alcaligenaceae(100);Bordetella(100);	Root(100);Bacteria(100);
0.13	218	142	Root(100);Bacteria(100);"Bacteroidetes"(100);"Bacteroidia"(100);"Bacteroidales"(100);"Prevotellaceae"(100);Prevotella(100);	Root(100);Bacteria(100);"Firmicutes"(100);"Clostridia"(100);Clostridiales(100);Incertae_Sedis_XI(100);Anaerococcus(100);	"Prevotellaceae"(100);Prevotella(100);	Incertae_Sedis_XI(100);Anaerococcus(100);
0.13	343	242	Root(100);Bacteria(100);unclassified(100);unclassified(100);unclassified(100);unclassified(100);unclassified(100);	Root(100);Bacteria(100);"Bacteroidetes"(100);"Bacteroidia"(100);"Bacteroidales"(100);"Prevotellaceae"(100);Prevotella(100);	Root(100);Bacteria(100);	"Prevotellaceae"(100);Prevotella(100);
0.13	269	47	Root(100);Bacteria(100);"Firmicutes"(100);"Clostridia"(100);Clostridiales(100);"Ruminococcaceae"(100);Acetivibrio(100);	Root(100);Bacteria(100);"Actinobacteria"(100);Actinobacteria(100);Bifidobacteriales(100);Bifidobacteriaceae(100);unclassified(83);	"Ruminococcaceae"(100);Acetivibrio(100);	Bifidobacteriales(100);Bifidobacteriaceae(100);
0.13	205	17	Root(100);Bacteria(100);"Tenericutes"(100);Mollicutes(100);Mycoplasmatales(100);Mycoplasmataceae(100);Ureaplasma(100);	Root(100);Bacteria(100);"Bacteroidetes"(100);"Bacteroidia"(100);"Bacteroidales"(100);Bacteroidaceae(100);Bacteroides(100);	Mycoplasmataceae(100);Ureaplasma(100);	Bacteroidaceae(100);Bacteroides(100);
-0.13	218	3	Root(100);Bacteria(100);"Bacteroidetes"(100);"Bacteroidia"(100);"Bacteroidales"(100);"Prevotellaceae"(100);Prevotella(100);	Root(100);Bacteria(100);"Firmicutes"(100);"Bacilli"(100);"Lactobacillales"(100);Lactobacillaceae(100);Lactobacillus(100);	"Prevotellaceae"(100);Prevotella(100);	Lactobacillaceae(100);Lactobacillus(100);
0.13	26	6	Root(100);Bacteria(100);"Bacteroidetes"(100);"Bacteroidia"(100);"Bacteroidales"(100);"Prevotellaceae"(100);Prevotella(100);	Root(100);Bacteria(100);"Firmicutes"(100);"Bacilli"(100);"Lactobacillales"(100);Streptococcaceae(100);Streptococcus(100);	"Prevotellaceae"(100);Prevotella(100);	Streptococcaceae(100);Streptococcus(100);
0.13	173	2	Root(100);Bacteria(100);"Firmicutes"(100);"Clostridia"(100);Clostridiales(100);unclassified(100);unclassified(100);	Root(100);Bacteria(100);"Firmicutes"(100);"Bacilli"(100);"Lactobacillales"(100);Streptococcaceae(100);Streptococcus(100);	"Clostridia"(100);Clostridiales(100);	Streptococcaceae(100);Streptococcus(100);
0.13	176	205	Root(100);Bacteria(100);"Firmicutes"(100);"Clostridia"(100);Clostridiales(100);Incertae_Sedis_XI(100);Anaerococcus(100);	Root(100);Bacteria(100);"Tenericutes"(100);Mollicutes(100);Mycoplasmatales(100);Mycoplasmataceae(100);Ureaplasma(100);	Incertae_Sedis_XI(100);Anaerococcus(100);	Mycoplasmataceae(100);Ureaplasma(100);
0.13	2	400	Root(100);Bacteria(100);"Firmicutes"(100);"Bacilli"(100);"Lactobacillales"(100);Streptococcaceae(100);Streptococcus(100);	Root(100);Bacteria(100);"Actinobacteria"(100);Actinobacteria(100);Actinomycetales(100);Mycobacteriaceae(91);Mycobacterium(91);	Streptococcaceae(100);Streptococcus(100);	Mycobacteriaceae(91);Mycobacterium(91);
0.13	166	142	Root(100);Bacteria(100);"Proteobacteria"(100);Gammaproteobacteria(100);Xanthomonadales(100);Xanthomonadaceae(100);unclassified(100);	Root(100);Bacteria(100);"Firmicutes"(100);"Clostridia"(100);Clostridiales(100);Incertae_Sedis_XI(100);Anaerococcus(100);	Xanthomonadales(100);Xanthomonadaceae(100);	Incertae_Sedis_XI(100);Anaerococcus(100);
0.13	423	400	Root(100);Bacteria(100);"Bacteroidetes"(100);"Bacteroidia"(100);"Bacteroidales"(100);"Prevotellaceae"(100);unclassified(100);	Root(100);Bacteria(100);"Actinobacteria"(100);Actinobacteria(100);Actinomycetales(100);Mycobacteriaceae(91);Mycobacterium(91);	"Bacteroidales"(100);"Prevotellaceae"(100);	Mycobacteriaceae(91);Mycobacterium(91);
0.12	198	400	Root(100);Bacteria(100);"Firmicutes"(100);"Clostridia"(100);Clostridiales(100);Incertae_Sedis_XI(100);Peptoniphilus(100);	Root(100);Bacteria(100);"Actinobacteria"(100);Actinobacteria(100);Actinomycetales(100);Mycobacteriaceae(91);Mycobacterium(91);	Incertae_Sedis_XI(100);Peptoniphilus(100);	Mycobacteriaceae(91);Mycobacterium(91);
0.12	217	118	Root(100);Bacteria(100);unclassified(100);unclassified(100);unclassified(100);unclassified(100);unclassified(100);	Root(100);Bacteria(100);"Firmicutes"(100);"Clostridia"(100);Clostridiales(100);unclassified(100);unclassified(100);	Root(100);Bacteria(100);	"Clostridia"(100);Clostridiales(100);
0.12	26	293	Root(100);Bacteria(100);"Bacteroidetes"(100);"Bacteroidia"(100);"Bacteroidales"(100);"Prevotellaceae"(100);Prevotella(100);	Root(100);Bacteria(100);"Firmicutes"(100);"Bacilli"(100);"Lactobacillales"(100);"Aerococcaceae"(100);Aerococcus(100);	"Prevotellaceae"(100);Prevotella(100);	"Aerococcaceae"(100);Aerococcus(100);
0.12	184	343	Root(100);Bacteria(100);"Firmicutes"(100);"Clostridia"(100);Clostridiales(100);Clostridiaceae(100);Clostridium(98);	Root(100);Bacteria(100);unclassified(100);unclassified(100);unclassified(100);unclassified(100);unclassified(100);	Clostridiaceae(100);Clostridium(98);	Root(100);Bacteria(100);
0.12	166	17	Root(100);Bacteria(100);"Proteobacteria"(100);Gammaproteobacteria(100);Xanthomonadales(100);Xanthomonadaceae(100);unclassified(100);	Root(100);Bacteria(100);"Bacteroidetes"(100);"Bacteroidia"(100);"Bacteroidales"(100);Bacteroidaceae(100);Bacteroides(100);	Xanthomonadales(100);Xanthomonadaceae(100);	Bacteroidaceae(100);Bacteroides(100);
0.12	2	423	Root(100);Bacteria(100);"Firmicutes"(100);"Bacilli"(100);"Lactobacillales"(100);Streptococcaceae(100);Streptococcus(100);	Root(100);Bacteria(100);"Bacteroidetes"(100);"Bacteroidia"(100);"Bacteroidales"(100);"Prevotellaceae"(100);unclassified(100);	Streptococcaceae(100);Streptococcus(100);	"Bacteroidales"(100);"Prevotellaceae"(100);
0.12	118	26	Root(100);Bacteria(100);"Firmicutes"(100);"Clostridia"(100);Clostridiales(100);unclassified(100);unclassified(100);	Root(100);Bacteria(100);"Bacteroidetes"(100);"Bacteroidia"(100);"Bacteroidales"(100);"Prevotellaceae"(100);Prevotella(100);	"Clostridia"(100);Clostridiales(100);	"Prevotellaceae"(100);Prevotella(100);
0.12	343	100	Root(100);Bacteria(100);unclassified(100);unclassified(100);unclassified(100);unclassified(100);unclassified(100);	Root(100);Bacteria(100);"Fusobacteria"(100);"Fusobacteria"(100);"Fusobacteriales"(100);"Leptotrichiaceae"(100);unclassified(99);	Root(100);Bacteria(100);	"Fusobacteriales"(100);"Leptotrichiaceae"(100);
-0.12	3	166	Root(100);Bacteria(100);"Firmicutes"(100);"Bacilli"(100);"Lactobacillales"(100);Lactobacillaceae(100);Lactobacillus(100);	Root(100);Bacteria(100);"Proteobacteria"(100);Gammaproteobacteria(100);Xanthomonadales(100);Xanthomonadaceae(100);unclassified(100);	Lactobacillaceae(100);Lactobacillus(100);	Xanthomonadales(100);Xanthomonadaceae(100);
0.12	6	142	Root(100);Bacteria(100);"Firmicutes"(100);"Bacilli"(100);"Lactobacillales"(100);Streptococcaceae(100);Streptococcus(100);	Root(100);Bacteria(100);"Firmicutes"(100);"Clostridia"(100);Clostridiales(100);Incertae_Sedis_XI(100);Anaerococcus(100);	Streptococcaceae(100);Streptococcus(100);	Incertae_Sedis_XI(100);Anaerococcus(100);
0.12	218	9	Root(100);Bacteria(100);"Bacteroidetes"(100);"Bacteroidia"(100);"Bacteroidales"(100);"Prevotellaceae"(100);Prevotella(100);	Root(100);Bacteria(100);"Fusobacteria"(100);"Fusobacteria"(100);"Fusobacteriales"(100);"Fusobacteriaceae"(100);Fusobacterium(100);	"Prevotellaceae"(100);Prevotella(100);	"Fusobacteriaceae"(100);Fusobacterium(100);
0.11	26	208	Root(100);Bacteria(100);"Bacteroidetes"(100);"Bacteroidia"(100);"Bacteroidales"(100);"Prevotellaceae"(100);Prevotella(100);	Root(100);Bacteria(100);"Firmicutes"(100);"Clostridia"(99);Clostridiales(99);unclassified(99);unclassified(99);	"Prevotellaceae"(100);Prevotella(100);	"Clostridia"(99);Clostridiales(99);
0.11	218	343	Root(100);Bacteria(100);"Bacteroidetes"(100);"Bacteroidia"(100);"Bacteroidales"(100);"Prevotellaceae"(100);Prevotella(100);	Root(100);Bacteria(100);unclassified(100);unclassified(100);unclassified(100);unclassified(100);unclassified(100);	"Prevotellaceae"(100);Prevotella(100);	Root(100);Bacteria(100);
0.11	22	148	Root(100);Bacteria(100);"Proteobacteria"(100);Betaproteobacteria(100);Burkholderiales(100);unclassified(97);unclassified(97);	Root(100);Bacteria(100);"Firmicutes"(100);"Bacilli"(100);"Lactobacillales"(100);Lactobacillaceae(99);Lactobacillus(93);	Betaproteobacteria(100);Burkholderiales(100);	Lactobacillaceae(99);Lactobacillus(93);
0.11	118	423	Root(100);Bacteria(100);"Firmicutes"(100);"Clostridia"(100);Clostridiales(100);unclassified(100);unclassified(100);	Root(100);Bacteria(100);"Bacteroidetes"(100);"Bacteroidia"(100);"Bacteroidales"(100);"Prevotellaceae"(100);unclassified(100);	"Clostridia"(100);Clostridiales(100);	"Bacteroidales"(100);"Prevotellaceae"(100);
0.11	198	184	Root(100);Bacteria(100);"Firmicutes"(100);"Clostridia"(100);Clostridiales(100);Incertae_Sedis_XI(100);Peptoniphilus(100);	Root(100);Bacteria(100);"Firmicutes"(100);"Clostridia"(100);Clostridiales(100);Clostridiaceae(100);Clostridium(98);	Incertae_Sedis_XI(100);Peptoniphilus(100);	Clostridiaceae(100);Clostridium(98);
0.11	118	17	Root(100);Bacteria(100);"Firmicutes"(100);"Clostridia"(100);Clostridiales(100);unclassified(100);unclassified(100);	Root(100);Bacteria(100);"Bacteroidetes"(100);"Bacteroidia"(100);"Bacteroidales"(100);Bacteroidaceae(100);Bacteroides(100);	"Clostridia"(100);Clostridiales(100);	Bacteroidaceae(100);Bacteroides(100);
0.11	2	343	Root(100);Bacteria(100);"Firmicutes"(100);"Bacilli"(100);"Lactobacillales"(100);Streptococcaceae(100);Streptococcus(100);	Root(100);Bacteria(100);unclassified(100);unclassified(100);unclassified(100);unclassified(100);unclassified(100);	Streptococcaceae(100);Streptococcus(100);	Root(100);Bacteria(100);
0.10	217	47	Root(100);Bacteria(100);unclassified(100);unclassified(100);unclassified(100);unclassified(100);unclassified(100);	Root(100);Bacteria(100);"Actinobacteria"(100);Actinobacteria(100);Bifidobacteriales(100);Bifidobacteriaceae(100);unclassified(83);	Root(100);Bacteria(100);	Bifidobacteriales(100);Bifidobacteriaceae(100);
0.10	118	343	Root(100);Bacteria(100);"Firmicutes"(100);"Clostridia"(100);Clostridiales(100);unclassified(100);unclassified(100);	Root(100);Bacteria(100);unclassified(100);unclassified(100);unclassified(100);unclassified(100);unclassified(100);	"Clostridia"(100);Clostridiales(100);	Root(100);Bacteria(100);
0.10	423	293	Root(100);Bacteria(100);"Bacteroidetes"(100);"Bacteroidia"(100);"Bacteroidales"(100);"Prevotellaceae"(100);unclassified(100);	Root(100);Bacteria(100);"Firmicutes"(100);"Bacilli"(100);"Lactobacillales"(100);"Aerococcaceae"(100);Aerococcus(100);	"Bacteroidales"(100);"Prevotellaceae"(100);	"Aerococcaceae"(100);Aerococcus(100);
0.10	22	17	Root(100);Bacteria(100);"Proteobacteria"(100);Betaproteobacteria(100);Burkholderiales(100);unclassified(97);unclassified(97);	Root(100);Bacteria(100);"Bacteroidetes"(100);"Bacteroidia"(100);"Bacteroidales"(100);Bacteroidaceae(100);Bacteroides(100);	Betaproteobacteria(100);Burkholderiales(100);	Bacteroidaceae(100);Bacteroides(100);
-0.10	3	9	Root(100);Bacteria(100);"Firmicutes"(100);"Bacilli"(100);"Lactobacillales"(100);Lactobacillaceae(100);Lactobacillus(100);	Root(100);Bacteria(100);"Fusobacteria"(100);"Fusobacteria"(100);"Fusobacteriales"(100);"Fusobacteriaceae"(100);Fusobacterium(100);	Lactobacillaceae(100);Lactobacillus(100);	"Fusobacteriaceae"(100);Fusobacterium(100);
0.10	343	166	Root(100);Bacteria(100);unclassified(100);unclassified(100);unclassified(100);unclassified(100);unclassified(100);	Root(100);Bacteria(100);"Proteobacteria"(100);Gammaproteobacteria(100);Xanthomonadales(100);Xanthomonadaceae(100);unclassified(100);	Root(100);Bacteria(100);	Xanthomonadales(100);Xanthomonadaceae(100);
0.10	22	2	Root(100);Bacteria(100);"Proteobacteria"(100);Betaproteobacteria(100);Burkholderiales(100);unclassified(97);unclassified(97);	Root(100);Bacteria(100);"Firmicutes"(100);"Bacilli"(100);"Lactobacillales"(100);Streptococcaceae(100);Streptococcus(100);	Betaproteobacteria(100);Burkholderiales(100);	Streptococcaceae(100);Streptococcus(100);
0.10	43	423	Root(100);Bacteria(100);"Firmicutes"(100);"Clostridia"(100);Clostridiales(100);Incertae_Sedis_XI(100);Anaerococcus(100);	Root(100);Bacteria(100);"Bacteroidetes"(100);"Bacteroidia"(100);"Bacteroidales"(100);"Prevotellaceae"(100);unclassified(100);	Incertae_Sedis_XI(100);Anaerococcus(100);	"Bacteroidales"(100);"Prevotellaceae"(100);
0.10	66	423	Root(100);Bacteria(100);"Firmicutes"(100);"Clostridia"(100);Clostridiales(100);Veillonellaceae(100);Dialister(100);	Root(100);Bacteria(100);"Bacteroidetes"(100);"Bacteroidia"(100);"Bacteroidales"(100);"Prevotellaceae"(100);unclassified(100);	Veillonellaceae(100);Dialister(100);	"Bacteroidales"(100);"Prevotellaceae"(100);
0.10	88	2	Root(100);Bacteria(100);"Proteobacteria"(100);Betaproteobacteria(100);Burkholderiales(100);Burkholderiaceae(100);unclassified(81);	Root(100);Bacteria(100);"Firmicutes"(100);"Bacilli"(100);"Lactobacillales"(100);Streptococcaceae(100);Streptococcus(100);	Burkholderiales(100);Burkholderiaceae(100);	Streptococcaceae(100);Streptococcus(100);
0.10	217	17	Root(100);Bacteria(100);unclassified(100);unclassified(100);unclassified(100);unclassified(100);unclassified(100);	Root(100);Bacteria(100);"Bacteroidetes"(100);"Bacteroidia"(100);"Bacteroidales"(100);Bacteroidaceae(100);Bacteroides(100);	Root(100);Bacteria(100);	Bacteroidaceae(100);Bacteroides(100);
0.10	43	17	Root(100);Bacteria(100);"Firmicutes"(100);"Clostridia"(100);Clostridiales(100);Incertae_Sedis_XI(100);Anaerococcus(100);	Root(100);Bacteria(100);"Bacteroidetes"(100);"Bacteroidia"(100);"Bacteroidales"(100);Bacteroidaceae(100);Bacteroides(100);	Incertae_Sedis_XI(100);Anaerococcus(100);	Bacteroidaceae(100);Bacteroides(100);
0.10	130	400	Root(100);Bacteria(100);"Proteobacteria"(100);Gammaproteobacteria(100);Pseudomonadales(100);Pseudomonadaceae(100);Pseudomonas(100);	Root(100);Bacteria(100);"Actinobacteria"(100);Actinobacteria(100);Actinomycetales(100);Mycobacteriaceae(91);Mycobacterium(91);	Pseudomonadaceae(100);Pseudomonas(100);	Mycobacteriaceae(91);Mycobacterium(91);
-0.10	3	6	Root(100);Bacteria(100);"Firmicutes"(100);"Bacilli"(100);"Lactobacillales"(100);Lactobacillaceae(100);Lactobacillus(100);	Root(100);Bacteria(100);"Firmicutes"(100);"Bacilli"(100);"Lactobacillales"(100);Streptococcaceae(100);Streptococcus(100);	Lactobacillaceae(100);Lactobacillus(100);	Streptococcaceae(100);Streptococcus(100);
0.10	173	43	Root(100);Bacteria(100);"Firmicutes"(100);"Clostridia"(100);Clostridiales(100);unclassified(100);unclassified(100);	Root(100);Bacteria(100);"Firmicutes"(100);"Clostridia"(100);Clostridiales(100);Incertae_Sedis_XI(100);Anaerococcus(100);	"Clostridia"(100);Clostridiales(100);	Incertae_Sedis_XI(100);Anaerococcus(100);
0.10	173	293	Root(100);Bacteria(100);"Firmicutes"(100);"Clostridia"(100);Clostridiales(100);unclassified(100);unclassified(100);	Root(100);Bacteria(100);"Firmicutes"(100);"Bacilli"(100);"Lactobacillales"(100);"Aerococcaceae"(100);Aerococcus(100);	"Clostridia"(100);Clostridiales(100);	"Aerococcaceae"(100);Aerococcus(100);
0.10	142	242	Root(100);Bacteria(100);"Firmicutes"(100);"Clostridia"(100);Clostridiales(100);Incertae_Sedis_XI(100);Anaerococcus(100);	Root(100);Bacteria(100);"Bacteroidetes"(100);"Bacteroidia"(100);"Bacteroidales"(100);"Prevotellaceae"(100);Prevotella(100);	Incertae_Sedis_XI(100);Anaerococcus(100);	"Prevotellaceae"(100);Prevotella(100);
0.10	269	148	Root(100);Bacteria(100);"Firmicutes"(100);"Clostridia"(100);Clostridiales(100);"Ruminococcaceae"(100);Acetivibrio(100);	Root(100);Bacteria(100);"Firmicutes"(100);"Bacilli"(100);"Lactobacillales"(100);Lactobacillaceae(99);Lactobacillus(93);	"Ruminococcaceae"(100);Acetivibrio(100);	Lactobacillaceae(99);Lactobacillus(93);
0.10	118	6	Root(100);Bacteria(100);"Firmicutes"(100);"Clostridia"(100);Clostridiales(100);unclassified(100);unclassified(100);	Root(100);Bacteria(100);"Firmicutes"(100);"Bacilli"(100);"Lactobacillales"(100);Streptococcaceae(100);Streptococcus(100);	"Clostridia"(100);Clostridiales(100);	Streptococcaceae(100);Streptococcus(100);
0.10	198	293	Root(100);Bacteria(100);"Firmicutes"(100);"Clostridia"(100);Clostridiales(100);Incertae_Sedis_XI(100);Peptoniphilus(100);	Root(100);Bacteria(100);"Firmicutes"(100);"Bacilli"(100);"Lactobacillales"(100);"Aerococcaceae"(100);Aerococcus(100);	Incertae_Sedis_XI(100);Peptoniphilus(100);	"Aerococcaceae"(100);Aerococcus(100);
0.09	191	2	Root(100);Bacteria(100);"Proteobacteria"(100);Betaproteobacteria(100);Burkholderiales(100);Alcaligenaceae(100);Bordetella(100);	Root(100);Bacteria(100);"Firmicutes"(100);"Bacilli"(100);"Lactobacillales"(100);Streptococcaceae(100);Streptococcus(100);	Alcaligenaceae(100);Bordetella(100);	Streptococcaceae(100);Streptococcus(100);
-0.09	218	114	Root(100);Bacteria(100);"Bacteroidetes"(100);"Bacteroidia"(100);"Bacteroidales"(100);"Prevotellaceae"(100);Prevotella(100);	Root(100);Bacteria(100);"Bacteroidetes"(100);"Bacteroidia"(100);"Bacteroidales"(100);"Prevotellaceae"(100);Prevotella(100);	"Prevotellaceae"(100);Prevotella(100);	"Prevotellaceae"(100);Prevotella(100);
0.09	48	293	Root(100);Bacteria(100);"Firmicutes"(100);"Clostridia"(100);Clostridiales(100);Incertae_Sedis_XI(100);Parvimonas(100);	Root(100);Bacteria(100);"Firmicutes"(100);"Bacilli"(100);"Lactobacillales"(100);"Aerococcaceae"(100);Aerococcus(100);	Incertae_Sedis_XI(100);Parvimonas(100);	"Aerococcaceae"(100);Aerococcus(100);
0.09	208	148	Root(100);Bacteria(100);"Firmicutes"(100);"Clostridia"(99);Clostridiales(99);unclassified(99);unclassified(99);	Root(100);Bacteria(100);"Firmicutes"(100);"Bacilli"(100);"Lactobacillales"(100);Lactobacillaceae(99);Lactobacillus(93);	"Clostridia"(99);Clostridiales(99);	Lactobacillaceae(99);Lactobacillus(93);
-0.09	3	2	Root(100);Bacteria(100);"Firmicutes"(100);"Bacilli"(100);"Lactobacillales"(100);Lactobacillaceae(100);Lactobacillus(100);	Root(100);Bacteria(100);"Firmicutes"(100);"Bacilli"(100);"Lactobacillales"(100);Streptococcaceae(100);Streptococcus(100);	Lactobacillaceae(100);Lactobacillus(100);	Streptococcaceae(100);Streptococcus(100);
0.09	47	163	Root(100);Bacteria(100);"Actinobacteria"(100);Actinobacteria(100);Bifidobacteriales(100);Bifidobacteriaceae(100);unclassified(83);	Root(100);Bacteria(100);"Firmicutes"(100);"Clostridia"(100);Clostridiales(100);unclassified(100);unclassified(100);	Bifidobacteriales(100);Bifidobacteriaceae(100);	"Clostridia"(100);Clostridiales(100);
0.09	114	166	Root(100);Bacteria(100);"Bacteroidetes"(100);"Bacteroidia"(100);"Bacteroidales"(100);"Prevotellaceae"(100);Prevotella(100);	Root(100);Bacteria(100);"Proteobacteria"(100);Gammaproteobacteria(100);Xanthomonadales(100);Xanthomonadaceae(100);unclassified(100);	"Prevotellaceae"(100);Prevotella(100);	Xanthomonadales(100);Xanthomonadaceae(100);
0.09	17	293	Root(100);Bacteria(100);"Bacteroidetes"(100);"Bacteroidia"(100);"Bacteroidales"(100);Bacteroidaceae(100);Bacteroides(100);	Root(100);Bacteria(100);"Firmicutes"(100);"Bacilli"(100);"Lactobacillales"(100);"Aerococcaceae"(100);Aerococcus(100);	Bacteroidaceae(100);Bacteroides(100);	"Aerococcaceae"(100);Aerococcus(100);
0.09	43	205	Root(100);Bacteria(100);"Firmicutes"(100);"Clostridia"(100);Clostridiales(100);Incertae_Sedis_XI(100);Anaerococcus(100);	Root(100);Bacteria(100);"Tenericutes"(100);Mollicutes(100);Mycoplasmatales(100);Mycoplasmataceae(100);Ureaplasma(100);	Incertae_Sedis_XI(100);Anaerococcus(100);	Mycoplasmataceae(100);Ureaplasma(100);
0.09	130	66	Root(100);Bacteria(100);"Proteobacteria"(100);Gammaproteobacteria(100);Pseudomonadales(100);Pseudomonadaceae(100);Pseudomonas(100);	Root(100);Bacteria(100);"Firmicutes"(100);"Clostridia"(100);Clostridiales(100);Veillonellaceae(100);Dialister(100);	Pseudomonadaceae(100);Pseudomonas(100);	Veillonellaceae(100);Dialister(100);
0.09	218	148	Root(100);Bacteria(100);"Bacteroidetes"(100);"Bacteroidia"(100);"Bacteroidales"(100);"Prevotellaceae"(100);Prevotella(100);	Root(100);Bacteria(100);"Firmicutes"(100);"Bacilli"(100);"Lactobacillales"(100);Lactobacillaceae(99);Lactobacillus(93);	"Prevotellaceae"(100);Prevotella(100);	Lactobacillaceae(99);Lactobacillus(93);
-0.09	43	3	Root(100);Bacteria(100);"Firmicutes"(100);"Clostridia"(100);Clostridiales(100);Incertae_Sedis_XI(100);Anaerococcus(100);	Root(100);Bacteria(100);"Firmicutes"(100);"Bacilli"(100);"Lactobacillales"(100);Lactobacillaceae(100);Lactobacillus(100);	Incertae_Sedis_XI(100);Anaerococcus(100);	Lactobacillaceae(100);Lactobacillus(100);
0.09	66	173	Root(100);Bacteria(100);"Firmicutes"(100);"Clostridia"(100);Clostridiales(100);Veillonellaceae(100);Dialister(100);	Root(100);Bacteria(100);"Firmicutes"(100);"Clostridia"(100);Clostridiales(100);unclassified(100);unclassified(100);	Veillonellaceae(100);Dialister(100);	"Clostridia"(100);Clostridiales(100);
0.09	130	43	Root(100);Bacteria(100);"Proteobacteria"(100);Gammaproteobacteria(100);Pseudomonadales(100);Pseudomonadaceae(100);Pseudomonas(100);	Root(100);Bacteria(100);"Firmicutes"(100);"Clostridia"(100);Clostridiales(100);Incertae_Sedis_XI(100);Anaerococcus(100);	Pseudomonadaceae(100);Pseudomonas(100);	Incertae_Sedis_XI(100);Anaerococcus(100);
0.09	166	103	Root(100);Bacteria(100);"Proteobacteria"(100);Gammaproteobacteria(100);Xanthomonadales(100);Xanthomonadaceae(100);unclassified(100);	Root(100);Bacteria(100);"Firmicutes"(100);"Clostridia"(100);Clostridiales(100);Incertae_Sedis_XI(100);Finegoldia(100);	Xanthomonadales(100);Xanthomonadaceae(100);	Incertae_Sedis_XI(100);Finegoldia(100);
0.09	205	148	Root(100);Bacteria(100);"Tenericutes"(100);Mollicutes(100);Mycoplasmatales(100);Mycoplasmataceae(100);Ureaplasma(100);	Root(100);Bacteria(100);"Firmicutes"(100);"Bacilli"(100);"Lactobacillales"(100);Lactobacillaceae(99);Lactobacillus(93);	Mycoplasmataceae(100);Ureaplasma(100);	Lactobacillaceae(99);Lactobacillus(93);
0.09	166	208	Root(100);Bacteria(100);"Proteobacteria"(100);Gammaproteobacteria(100);Xanthomonadales(100);Xanthomonadaceae(100);unclassified(100);	Root(100);Bacteria(100);"Firmicutes"(100);"Clostridia"(99);Clostridiales(99);unclassified(99);unclassified(99);	Xanthomonadales(100);Xanthomonadaceae(100);	"Clostridia"(99);Clostridiales(99);
-0.09	114	22	Root(100);Bacteria(100);"Bacteroidetes"(100);"Bacteroidia"(100);"Bacteroidales"(100);"Prevotellaceae"(100);Prevotella(100);	Root(100);Bacteria(100);"Proteobacteria"(100);Betaproteobacteria(100);Burkholderiales(100);unclassified(97);unclassified(97);	"Prevotellaceae"(100);Prevotella(100);	Betaproteobacteria(100);Burkholderiales(100);
-0.09	114	88	Root(100);Bacteria(100);"Bacteroidetes"(100);"Bacteroidia"(100);"Bacteroidales"(100);"Prevotellaceae"(100);Prevotella(100);	Root(100);Bacteria(100);"Proteobacteria"(100);Betaproteobacteria(100);Burkholderiales(100);Burkholderiaceae(100);unclassified(81);	"Prevotellaceae"(100);Prevotella(100);	Burkholderiales(100);Burkholderiaceae(100);
0.09	66	17	Root(100);Bacteria(100);"Firmicutes"(100);"Clostridia"(100);Clostridiales(100);Veillonellaceae(100);Dialister(100);	Root(100);Bacteria(100);"Bacteroidetes"(100);"Bacteroidia"(100);"Bacteroidales"(100);Bacteroidaceae(100);Bacteroides(100);	Veillonellaceae(100);Dialister(100);	Bacteroidaceae(100);Bacteroides(100);
0.09	176	400	Root(100);Bacteria(100);"Firmicutes"(100);"Clostridia"(100);Clostridiales(100);Incertae_Sedis_XI(100);Anaerococcus(100);	Root(100);Bacteria(100);"Actinobacteria"(100);Actinobacteria(100);Actinomycetales(100);Mycobacteriaceae(91);Mycobacterium(91);	Incertae_Sedis_XI(100);Anaerococcus(100);	Mycobacteriaceae(91);Mycobacterium(91);
0.09	2	48	Root(100);Bacteria(100);"Firmicutes"(100);"Bacilli"(100);"Lactobacillales"(100);Streptococcaceae(100);Streptococcus(100);	Root(100);Bacteria(100);"Firmicutes"(100);"Clostridia"(100);Clostridiales(100);Incertae_Sedis_XI(100);Parvimonas(100);	Streptococcaceae(100);Streptococcus(100);	Incertae_Sedis_XI(100);Parvimonas(100);
0.09	88	103	Root(100);Bacteria(100);"Proteobacteria"(100);Betaproteobacteria(100);Burkholderiales(100);Burkholderiaceae(100);unclassified(81);	Root(100);Bacteria(100);"Firmicutes"(100);"Clostridia"(100);Clostridiales(100);Incertae_Sedis_XI(100);Finegoldia(100);	Burkholderiales(100);Burkholderiaceae(100);	Incertae_Sedis_XI(100);Finegoldia(100);
0.09	26	103	Root(100);Bacteria(100);"Bacteroidetes"(100);"Bacteroidia"(100);"Bacteroidales"(100);"Prevotellaceae"(100);Prevotella(100);	Root(100);Bacteria(100);"Firmicutes"(100);"Clostridia"(100);Clostridiales(100);Incertae_Sedis_XI(100);Finegoldia(100);	"Prevotellaceae"(100);Prevotella(100);	Incertae_Sedis_XI(100);Finegoldia(100);
-0.09	88	63	Root(100);Bacteria(100);"Proteobacteria"(100);Betaproteobacteria(100);Burkholderiales(100);Burkholderiaceae(100);unclassified(81);	Root(100);Bacteria(100);"Actinobacteria"(100);Actinobacteria(100);Coriobacteriales(100);Coriobacteriaceae(100);Atopobium(98);	Burkholderiales(100);Burkholderiaceae(100);	Coriobacteriaceae(100);Atopobium(98);
0.09	205	242	Root(100);Bacteria(100);"Tenericutes"(100);Mollicutes(100);Mycoplasmatales(100);Mycoplasmataceae(100);Ureaplasma(100);	Root(100);Bacteria(100);"Bacteroidetes"(100);"Bacteroidia"(100);"Bacteroidales"(100);"Prevotellaceae"(100);Prevotella(100);	Mycoplasmataceae(100);Ureaplasma(100);	"Prevotellaceae"(100);Prevotella(100);
0.09	198	88	Root(100);Bacteria(100);"Firmicutes"(100);"Clostridia"(100);Clostridiales(100);Incertae_Sedis_XI(100);Peptoniphilus(100);	Root(100);Bacteria(100);"Proteobacteria"(100);Betaproteobacteria(100);Burkholderiales(100);Burkholderiaceae(100);unclassified(81);	Incertae_Sedis_XI(100);Peptoniphilus(100);	Burkholderiales(100);Burkholderiaceae(100);
0.08	43	148	Root(100);Bacteria(100);"Firmicutes"(100);"Clostridia"(100);Clostridiales(100);Incertae_Sedis_XI(100);Anaerococcus(100);	Root(100);Bacteria(100);"Firmicutes"(100);"Bacilli"(100);"Lactobacillales"(100);Lactobacillaceae(99);Lactobacillus(93);	Incertae_Sedis_XI(100);Anaerococcus(100);	Lactobacillaceae(99);Lactobacillus(93);
0.08	2	166	Root(100);Bacteria(100);"Firmicutes"(100);"Bacilli"(100);"Lactobacillales"(100);Streptococcaceae(100);Streptococcus(100);	Root(100);Bacteria(100);"Proteobacteria"(100);Gammaproteobacteria(100);Xanthomonadales(100);Xanthomonadaceae(100);unclassified(100);	Streptococcaceae(100);Streptococcus(100);	Xanthomonadales(100);Xanthomonadaceae(100);
0.08	88	242	Root(100);Bacteria(100);"Proteobacteria"(100);Betaproteobacteria(100);Burkholderiales(100);Burkholderiaceae(100);unclassified(81);	Root(100);Bacteria(100);"Bacteroidetes"(100);"Bacteroidia"(100);"Bacteroidales"(100);"Prevotellaceae"(100);Prevotella(100);	Burkholderiales(100);Burkholderiaceae(100);	"Prevotellaceae"(100);Prevotella(100);
0.08	217	148	Root(100);Bacteria(100);unclassified(100);unclassified(100);unclassified(100);unclassified(100);unclassified(100);	Root(100);Bacteria(100);"Firmicutes"(100);"Bacilli"(100);"Lactobacillales"(100);Lactobacillaceae(99);Lactobacillus(93);	Root(100);Bacteria(100);	Lactobacillaceae(99);Lactobacillus(93);
0.08	198	47	Root(100);Bacteria(100);"Firmicutes"(100);"Clostridia"(100);Clostridiales(100);Incertae_Sedis_XI(100);Peptoniphilus(100);	Root(100);Bacteria(100);"Actinobacteria"(100);Actinobacteria(100);Bifidobacteriales(100);Bifidobacteriaceae(100);unclassified(83);	Incertae_Sedis_XI(100);Peptoniphilus(100);	Bifidobacteriales(100);Bifidobacteriaceae(100);
0.08	205	101	Root(100);Bacteria(100);"Tenericutes"(100);Mollicutes(100);Mycoplasmatales(100);Mycoplasmataceae(100);Ureaplasma(100);	Root(100);Bacteria(100);"Actinobacteria"(100);Actinobacteria(100);Actinomycetales(100);Corynebacteriaceae(100);Corynebacterium(100);	Mycoplasmataceae(100);Ureaplasma(100);	Corynebacteriaceae(100);Corynebacterium(100);
0.08	2	242	Root(100);Bacteria(100);"Firmicutes"(100);"Bacilli"(100);"Lactobacillales"(100);Streptococcaceae(100);Streptococcus(100);	Root(100);Bacteria(100);"Bacteroidetes"(100);"Bacteroidia"(100);"Bacteroidales"(100);"Prevotellaceae"(100);Prevotella(100);	Streptococcaceae(100);Streptococcus(100);	"Prevotellaceae"(100);Prevotella(100);
-0.08	114	2	Root(100);Bacteria(100);"Bacteroidetes"(100);"Bacteroidia"(100);"Bacteroidales"(100);"Prevotellaceae"(100);Prevotella(100);	Root(100);Bacteria(100);"Firmicutes"(100);"Bacilli"(100);"Lactobacillales"(100);Streptococcaceae(100);Streptococcus(100);	"Prevotellaceae"(100);Prevotella(100);	Streptococcaceae(100);Streptococcus(100);
0.08	22	293	Root(100);Bacteria(100);"Proteobacteria"(100);Betaproteobacteria(100);Burkholderiales(100);unclassified(97);unclassified(97);	Root(100);Bacteria(100);"Firmicutes"(100);"Bacilli"(100);"Lactobacillales"(100);"Aerococcaceae"(100);Aerococcus(100);	Betaproteobacteria(100);Burkholderiales(100);	"Aerococcaceae"(100);Aerococcus(100);
0.08	205	103	Root(100);Bacteria(100);"Tenericutes"(100);Mollicutes(100);Mycoplasmatales(100);Mycoplasmataceae(100);Ureaplasma(100);	Root(100);Bacteria(100);"Firmicutes"(100);"Clostridia"(100);Clostridiales(100);Incertae_Sedis_XI(100);Finegoldia(100);	Mycoplasmataceae(100);Ureaplasma(100);	Incertae_Sedis_XI(100);Finegoldia(100);
0.08	198	176	Root(100);Bacteria(100);"Firmicutes"(100);"Clostridia"(100);Clostridiales(100);Incertae_Sedis_XI(100);Peptoniphilus(100);	Root(100);Bacteria(100);"Firmicutes"(100);"Clostridia"(100);Clostridiales(100);Incertae_Sedis_XI(100);Anaerococcus(100);	Incertae_Sedis_XI(100);Peptoniphilus(100);	Incertae_Sedis_XI(100);Anaerococcus(100);
0.08	343	293	Root(100);Bacteria(100);unclassified(100);unclassified(100);unclassified(100);unclassified(100);unclassified(100);	Root(100);Bacteria(100);"Firmicutes"(100);"Bacilli"(100);"Lactobacillales"(100);"Aerococcaceae"(100);Aerococcus(100);	Root(100);Bacteria(100);	"Aerococcaceae"(100);Aerococcus(100);
0.08	22	242	Root(100);Bacteria(100);"Proteobacteria"(100);Betaproteobacteria(100);Burkholderiales(100);unclassified(97);unclassified(97);	Root(100);Bacteria(100);"Bacteroidetes"(100);"Bacteroidia"(100);"Bacteroidales"(100);"Prevotellaceae"(100);Prevotella(100);	Betaproteobacteria(100);Burkholderiales(100);	"Prevotellaceae"(100);Prevotella(100);
0.08	198	66	Root(100);Bacteria(100);"Firmicutes"(100);"Clostridia"(100);Clostridiales(100);Incertae_Sedis_XI(100);Peptoniphilus(100);	Root(100);Bacteria(100);"Firmicutes"(100);"Clostridia"(100);Clostridiales(100);Veillonellaceae(100);Dialister(100);	Incertae_Sedis_XI(100);Peptoniphilus(100);	Veillonellaceae(100);Dialister(100);
-0.08	114	343	Root(100);Bacteria(100);"Bacteroidetes"(100);"Bacteroidia"(100);"Bacteroidales"(100);"Prevotellaceae"(100);Prevotella(100);	Root(100);Bacteria(100);unclassified(100);unclassified(100);unclassified(100);unclassified(100);unclassified(100);	"Prevotellaceae"(100);Prevotella(100);	Root(100);Bacteria(100);
-0.08	114	101	Root(100);Bacteria(100);"Bacteroidetes"(100);"Bacteroidia"(100);"Bacteroidales"(100);"Prevotellaceae"(100);Prevotella(100);	Root(100);Bacteria(100);"Actinobacteria"(100);Actinobacteria(100);Actinomycetales(100);Corynebacteriaceae(100);Corynebacterium(100);	"Prevotellaceae"(100);Prevotella(100);	Corynebacteriaceae(100);Corynebacterium(100);
0.08	142	293	Root(100);Bacteria(100);"Firmicutes"(100);"Clostridia"(100);Clostridiales(100);Incertae_Sedis_XI(100);Anaerococcus(100);	Root(100);Bacteria(100);"Firmicutes"(100);"Bacilli"(100);"Lactobacillales"(100);"Aerococcaceae"(100);Aerococcus(100);	Incertae_Sedis_XI(100);Anaerococcus(100);	"Aerococcaceae"(100);Aerococcus(100);
0.08	26	101	Root(100);Bacteria(100);"Bacteroidetes"(100);"Bacteroidia"(100);"Bacteroidales"(100);"Prevotellaceae"(100);Prevotella(100);	Root(100);Bacteria(100);"Actinobacteria"(100);Actinobacteria(100);Actinomycetales(100);Corynebacteriaceae(100);Corynebacterium(100);	"Prevotellaceae"(100);Prevotella(100);	Corynebacteriaceae(100);Corynebacterium(100);
-0.08	114	400	Root(100);Bacteria(100);"Bacteroidetes"(100);"Bacteroidia"(100);"Bacteroidales"(100);"Prevotellaceae"(100);Prevotella(100);	Root(100);Bacteria(100);"Actinobacteria"(100);Actinobacteria(100);Actinomycetales(100);Mycobacteriaceae(91);Mycobacterium(91);	"Prevotellaceae"(100);Prevotella(100);	Mycobacteriaceae(91);Mycobacterium(91);
0.08	191	242	Root(100);Bacteria(100);"Proteobacteria"(100);Betaproteobacteria(100);Burkholderiales(100);Alcaligenaceae(100);Bordetella(100);	Root(100);Bacteria(100);"Bacteroidetes"(100);"Bacteroidia"(100);"Bacteroidales"(100);"Prevotellaceae"(100);Prevotella(100);	Alcaligenaceae(100);Bordetella(100);	"Prevotellaceae"(100);Prevotella(100);
-0.08	198	114	Root(100);Bacteria(100);"Firmicutes"(100);"Clostridia"(100);Clostridiales(100);Incertae_Sedis_XI(100);Peptoniphilus(100);	Root(100);Bacteria(100);"Bacteroidetes"(100);"Bacteroidia"(100);"Bacteroidales"(100);"Prevotellaceae"(100);Prevotella(100);	Incertae_Sedis_XI(100);Peptoniphilus(100);	"Prevotellaceae"(100);Prevotella(100);
0.08	43	48	Root(100);Bacteria(100);"Firmicutes"(100);"Clostridia"(100);Clostridiales(100);Incertae_Sedis_XI(100);Anaerococcus(100);	Root(100);Bacteria(100);"Firmicutes"(100);"Clostridia"(100);Clostridiales(100);Incertae_Sedis_XI(100);Parvimonas(100);	Incertae_Sedis_XI(100);Anaerococcus(100);	Incertae_Sedis_XI(100);Parvimonas(100);
0.08	184	142	Root(100);Bacteria(100);"Firmicutes"(100);"Clostridia"(100);Clostridiales(100);Clostridiaceae(100);Clostridium(98);	Root(100);Bacteria(100);"Firmicutes"(100);"Clostridia"(100);Clostridiales(100);Incertae_Sedis_XI(100);Anaerococcus(100);	Clostridiaceae(100);Clostridium(98);	Incertae_Sedis_XI(100);Anaerococcus(100);
0.08	43	343	Root(100);Bacteria(100);"Firmicutes"(100);"Clostridia"(100);Clostridiales(100);Incertae_Sedis_XI(100);Anaerococcus(100);	Root(100);Bacteria(100);unclassified(100);unclassified(100);unclassified(100);unclassified(100);unclassified(100);	Incertae_Sedis_XI(100);Anaerococcus(100);	Root(100);Bacteria(100);
-0.08	63	166	Root(100);Bacteria(100);"Actinobacteria"(100);Actinobacteria(100);Coriobacteriales(100);Coriobacteriaceae(100);Atopobium(98);	Root(100);Bacteria(100);"Proteobacteria"(100);Gammaproteobacteria(100);Xanthomonadales(100);Xanthomonadaceae(100);unclassified(100);	Coriobacteriaceae(100);Atopobium(98);	Xanthomonadales(100);Xanthomonadaceae(100);
0.08	148	293	Root(100);Bacteria(100);"Firmicutes"(100);"Bacilli"(100);"Lactobacillales"(100);Lactobacillaceae(99);Lactobacillus(93);	Root(100);Bacteria(100);"Firmicutes"(100);"Bacilli"(100);"Lactobacillales"(100);"Aerococcaceae"(100);Aerococcus(100);	Lactobacillaceae(99);Lactobacillus(93);	"Aerococcaceae"(100);Aerococcus(100);
0.08	130	17	Root(100);Bacteria(100);"Proteobacteria"(100);Gammaproteobacteria(100);Pseudomonadales(100);Pseudomonadaceae(100);Pseudomonas(100);	Root(100);Bacteria(100);"Bacteroidetes"(100);"Bacteroidia"(100);"Bacteroidales"(100);Bacteroidaceae(100);Bacteroides(100);	Pseudomonadaceae(100);Pseudomonas(100);	Bacteroidaceae(100);Bacteroides(100);
0.08	66	343	Root(100);Bacteria(100);"Firmicutes"(100);"Clostridia"(100);Clostridiales(100);Veillonellaceae(100);Dialister(100);	Root(100);Bacteria(100);unclassified(100);unclassified(100);unclassified(100);unclassified(100);unclassified(100);	Veillonellaceae(100);Dialister(100);	Root(100);Bacteria(100);
0.07	9	205	Root(100);Bacteria(100);"Fusobacteria"(100);"Fusobacteria"(100);"Fusobacteriales"(100);"Fusobacteriaceae"(100);Fusobacterium(100);	Root(100);Bacteria(100);"Tenericutes"(100);Mollicutes(100);Mycoplasmatales(100);Mycoplasmataceae(100);Ureaplasma(100);	"Fusobacteriaceae"(100);Fusobacterium(100);	Mycoplasmataceae(100);Ureaplasma(100);
0.07	198	205	Root(100);Bacteria(100);"Firmicutes"(100);"Clostridia"(100);Clostridiales(100);Incertae_Sedis_XI(100);Peptoniphilus(100);	Root(100);Bacteria(100);"Tenericutes"(100);Mollicutes(100);Mycoplasmatales(100);Mycoplasmataceae(100);Ureaplasma(100);	Incertae_Sedis_XI(100);Peptoniphilus(100);	Mycoplasmataceae(100);Ureaplasma(100);
0.07	66	142	Root(100);Bacteria(100);"Firmicutes"(100);"Clostridia"(100);Clostridiales(100);Veillonellaceae(100);Dialister(100);	Root(100);Bacteria(100);"Firmicutes"(100);"Clostridia"(100);Clostridiales(100);Incertae_Sedis_XI(100);Anaerococcus(100);	Veillonellaceae(100);Dialister(100);	Incertae_Sedis_XI(100);Anaerococcus(100);
-0.07	63	101	Root(100);Bacteria(100);"Actinobacteria"(100);Actinobacteria(100);Coriobacteriales(100);Coriobacteriaceae(100);Atopobium(98);	Root(100);Bacteria(100);"Actinobacteria"(100);Actinobacteria(100);Actinomycetales(100);Corynebacteriaceae(100);Corynebacterium(100);	Coriobacteriaceae(100);Atopobium(98);	Corynebacteriaceae(100);Corynebacterium(100);
-0.07	114	208	Root(100);Bacteria(100);"Bacteroidetes"(100);"Bacteroidia"(100);"Bacteroidales"(100);"Prevotellaceae"(100);Prevotella(100);	Root(100);Bacteria(100);"Firmicutes"(100);"Clostridia"(99);Clostridiales(99);unclassified(99);unclassified(99);	"Prevotellaceae"(100);Prevotella(100);	"Clostridia"(99);Clostridiales(99);
-0.07	63	2	Root(100);Bacteria(100);"Actinobacteria"(100);Actinobacteria(100);Coriobacteriales(100);Coriobacteriaceae(100);Atopobium(98);	Root(100);Bacteria(100);"Firmicutes"(100);"Bacilli"(100);"Lactobacillales"(100);Streptococcaceae(100);Streptococcus(100);	Coriobacteriaceae(100);Atopobium(98);	Streptococcaceae(100);Streptococcus(100);
0.07	184	148	Root(100);Bacteria(100);"Firmicutes"(100);"Clostridia"(100);Clostridiales(100);Clostridiaceae(100);Clostridium(98);	Root(100);Bacteria(100);"Firmicutes"(100);"Bacilli"(100);"Lactobacillales"(100);Lactobacillaceae(99);Lactobacillus(93);	Clostridiaceae(100);Clostridium(98);	Lactobacillaceae(99);Lactobacillus(93);
0.07	269	114	Root(100);Bacteria(100);"Firmicutes"(100);"Clostridia"(100);Clostridiales(100);"Ruminococcaceae"(100);Acetivibrio(100);	Root(100);Bacteria(100);"Bacteroidetes"(100);"Bacteroidia"(100);"Bacteroidales"(100);"Prevotellaceae"(100);Prevotella(100);	"Ruminococcaceae"(100);Acetivibrio(100);	"Prevotellaceae"(100);Prevotella(100);
-0.07	63	184	Root(100);Bacteria(100);"Actinobacteria"(100);Actinobacteria(100);Coriobacteriales(100);Coriobacteriaceae(100);Atopobium(98);	Root(100);Bacteria(100);"Firmicutes"(100);"Clostridia"(100);Clostridiales(100);Clostridiaceae(100);Clostridium(98);	Coriobacteriaceae(100);Atopobium(98);	Clostridiaceae(100);Clostridium(98);
0.07	66	48	Root(100);Bacteria(100);"Firmicutes"(100);"Clostridia"(100);Clostridiales(100);Veillonellaceae(100);Dialister(100);	Root(100);Bacteria(100);"Firmicutes"(100);"Clostridia"(100);Clostridiales(100);Incertae_Sedis_XI(100);Parvimonas(100);	Veillonellaceae(100);Dialister(100);	Incertae_Sedis_XI(100);Parvimonas(100);
0.07	400	142	Root(100);Bacteria(100);"Actinobacteria"(100);Actinobacteria(100);Actinomycetales(100);Mycobacteriaceae(91);Mycobacterium(91);	Root(100);Bacteria(100);"Firmicutes"(100);"Clostridia"(100);Clostridiales(100);Incertae_Sedis_XI(100);Anaerococcus(100);	Mycobacteriaceae(91);Mycobacterium(91);	Incertae_Sedis_XI(100);Anaerococcus(100);
0.07	88	17	Root(100);Bacteria(100);"Proteobacteria"(100);Betaproteobacteria(100);Burkholderiales(100);Burkholderiaceae(100);unclassified(81);	Root(100);Bacteria(100);"Bacteroidetes"(100);"Bacteroidia"(100);"Bacteroidales"(100);Bacteroidaceae(100);Bacteroides(100);	Burkholderiales(100);Burkholderiaceae(100);	Bacteroidaceae(100);Bacteroides(100);
-0.07	63	163	Root(100);Bacteria(100);"Actinobacteria"(100);Actinobacteria(100);Coriobacteriales(100);Coriobacteriaceae(100);Atopobium(98);	Root(100);Bacteria(100);"Firmicutes"(100);"Clostridia"(100);Clostridiales(100);unclassified(100);unclassified(100);	Coriobacteriaceae(100);Atopobium(98);	"Clostridia"(100);Clostridiales(100);
-0.07	114	173	Root(100);Bacteria(100);"Bacteroidetes"(100);"Bacteroidia"(100);"Bacteroidales"(100);"Prevotellaceae"(100);Prevotella(100);	Root(100);Bacteria(100);"Firmicutes"(100);"Clostridia"(100);Clostridiales(100);unclassified(100);unclassified(100);	"Prevotellaceae"(100);Prevotella(100);	"Clostridia"(100);Clostridiales(100);
0.07	22	9	Root(100);Bacteria(100);"Proteobacteria"(100);Betaproteobacteria(100);Burkholderiales(100);unclassified(97);unclassified(97);	Root(100);Bacteria(100);"Fusobacteria"(100);"Fusobacteria"(100);"Fusobacteriales"(100);"Fusobacteriaceae"(100);Fusobacterium(100);	Betaproteobacteria(100);Burkholderiales(100);	"Fusobacteriaceae"(100);Fusobacterium(100);
-0.07	114	142	Root(100);Bacteria(100);"Bacteroidetes"(100);"Bacteroidia"(100);"Bacteroidales"(100);"Prevotellaceae"(100);Prevotella(100);	Root(100);Bacteria(100);"Firmicutes"(100);"Clostridia"(100);Clostridiales(100);Incertae_Sedis_XI(100);Anaerococcus(100);	"Prevotellaceae"(100);Prevotella(100);	Incertae_Sedis_XI(100);Anaerococcus(100);
0.07	217	423	Root(100);Bacteria(100);unclassified(100);unclassified(100);unclassified(100);unclassified(100);unclassified(100);	Root(100);Bacteria(100);"Bacteroidetes"(100);"Bacteroidia"(100);"Bacteroidales"(100);"Prevotellaceae"(100);unclassified(100);	Root(100);Bacteria(100);	"Bacteroidales"(100);"Prevotellaceae"(100);
-0.07	114	48	Root(100);Bacteria(100);"Bacteroidetes"(100);"Bacteroidia"(100);"Bacteroidales"(100);"Prevotellaceae"(100);Prevotella(100);	Root(100);Bacteria(100);"Firmicutes"(100);"Clostridia"(100);Clostridiales(100);Incertae_Sedis_XI(100);Parvimonas(100);	"Prevotellaceae"(100);Prevotella(100);	Incertae_Sedis_XI(100);Parvimonas(100);
0.07	2	9	Root(100);Bacteria(100);"Firmicutes"(100);"Bacilli"(100);"Lactobacillales"(100);Streptococcaceae(100);Streptococcus(100);	Root(100);Bacteria(100);"Fusobacteria"(100);"Fusobacteria"(100);"Fusobacteriales"(100);"Fusobacteriaceae"(100);Fusobacterium(100);	Streptococcaceae(100);Streptococcus(100);	"Fusobacteriaceae"(100);Fusobacterium(100);
0.07	205	208	Root(100);Bacteria(100);"Tenericutes"(100);Mollicutes(100);Mycoplasmatales(100);Mycoplasmataceae(100);Ureaplasma(100);	Root(100);Bacteria(100);"Firmicutes"(100);"Clostridia"(99);Clostridiales(99);unclassified(99);unclassified(99);	Mycoplasmataceae(100);Ureaplasma(100);	"Clostridia"(99);Clostridiales(99);
0.07	198	148	Root(100);Bacteria(100);"Firmicutes"(100);"Clostridia"(100);Clostridiales(100);Incertae_Sedis_XI(100);Peptoniphilus(100);	Root(100);Bacteria(100);"Firmicutes"(100);"Bacilli"(100);"Lactobacillales"(100);Lactobacillaceae(99);Lactobacillus(93);	Incertae_Sedis_XI(100);Peptoniphilus(100);	Lactobacillaceae(99);Lactobacillus(93);
0.06	191	103	Root(100);Bacteria(100);"Proteobacteria"(100);Betaproteobacteria(100);Burkholderiales(100);Alcaligenaceae(100);Bordetella(100);	Root(100);Bacteria(100);"Firmicutes"(100);"Clostridia"(100);Clostridiales(100);Incertae_Sedis_XI(100);Finegoldia(100);	Alcaligenaceae(100);Bordetella(100);	Incertae_Sedis_XI(100);Finegoldia(100);
-0.06	63	400	Root(100);Bacteria(100);"Actinobacteria"(100);Actinobacteria(100);Coriobacteriales(100);Coriobacteriaceae(100);Atopobium(98);	Root(100);Bacteria(100);"Actinobacteria"(100);Actinobacteria(100);Actinomycetales(100);Mycobacteriaceae(91);Mycobacterium(91);	Coriobacteriaceae(100);Atopobium(98);	Mycobacteriaceae(91);Mycobacterium(91);
0.06	208	242	Root(100);Bacteria(100);"Firmicutes"(100);"Clostridia"(99);Clostridiales(99);unclassified(99);unclassified(99);	Root(100);Bacteria(100);"Bacteroidetes"(100);"Bacteroidia"(100);"Bacteroidales"(100);"Prevotellaceae"(100);Prevotella(100);	"Clostridia"(99);Clostridiales(99);	"Prevotellaceae"(100);Prevotella(100);
0.06	217	48	Root(100);Bacteria(100);unclassified(100);unclassified(100);unclassified(100);unclassified(100);unclassified(100);	Root(100);Bacteria(100);"Firmicutes"(100);"Clostridia"(100);Clostridiales(100);Incertae_Sedis_XI(100);Parvimonas(100);	Root(100);Bacteria(100);	Incertae_Sedis_XI(100);Parvimonas(100);
0.06	184	423	Root(100);Bacteria(100);"Firmicutes"(100);"Clostridia"(100);Clostridiales(100);Clostridiaceae(100);Clostridium(98);	Root(100);Bacteria(100);"Bacteroidetes"(100);"Bacteroidia"(100);"Bacteroidales"(100);"Prevotellaceae"(100);unclassified(100);	Clostridiaceae(100);Clostridium(98);	"Bacteroidales"(100);"Prevotellaceae"(100);
-0.06	184	166	Root(100);Bacteria(100);"Firmicutes"(100);"Clostridia"(100);Clostridiales(100);Clostridiaceae(100);Clostridium(98);	Root(100);Bacteria(100);"Proteobacteria"(100);Gammaproteobacteria(100);Xanthomonadales(100);Xanthomonadaceae(100);unclassified(100);	Clostridiaceae(100);Clostridium(98);	Xanthomonadales(100);Xanthomonadaceae(100);
-0.06	114	47	Root(100);Bacteria(100);"Bacteroidetes"(100);"Bacteroidia"(100);"Bacteroidales"(100);"Prevotellaceae"(100);Prevotella(100);	Root(100);Bacteria(100);"Actinobacteria"(100);Actinobacteria(100);Bifidobacteriales(100);Bifidobacteriaceae(100);unclassified(83);	"Prevotellaceae"(100);Prevotella(100);	Bifidobacteriales(100);Bifidobacteriaceae(100);
0.06	63	43	Root(100);Bacteria(100);"Actinobacteria"(100);Actinobacteria(100);Coriobacteriales(100);Coriobacteriaceae(100);Atopobium(98);	Root(100);Bacteria(100);"Firmicutes"(100);"Clostridia"(100);Clostridiales(100);Incertae_Sedis_XI(100);Anaerococcus(100);	Coriobacteriaceae(100);Atopobium(98);	Incertae_Sedis_XI(100);Anaerococcus(100);
-0.06	114	103	Root(100);Bacteria(100);"Bacteroidetes"(100);"Bacteroidia"(100);"Bacteroidales"(100);"Prevotellaceae"(100);Prevotella(100);	Root(100);Bacteria(100);"Firmicutes"(100);"Clostridia"(100);Clostridiales(100);Incertae_Sedis_XI(100);Finegoldia(100);	"Prevotellaceae"(100);Prevotella(100);	Incertae_Sedis_XI(100);Finegoldia(100);
-0.06	114	176	Root(100);Bacteria(100);"Bacteroidetes"(100);"Bacteroidia"(100);"Bacteroidales"(100);"Prevotellaceae"(100);Prevotella(100);	Root(100);Bacteria(100);"Firmicutes"(100);"Clostridia"(100);Clostridiales(100);Incertae_Sedis_XI(100);Anaerococcus(100);	"Prevotellaceae"(100);Prevotella(100);	Incertae_Sedis_XI(100);Anaerococcus(100);
0.06	103	17	Root(100);Bacteria(100);"Firmicutes"(100);"Clostridia"(100);Clostridiales(100);Incertae_Sedis_XI(100);Finegoldia(100);	Root(100);Bacteria(100);"Bacteroidetes"(100);"Bacteroidia"(100);"Bacteroidales"(100);Bacteroidaceae(100);Bacteroides(100);	Incertae_Sedis_XI(100);Finegoldia(100);	Bacteroidaceae(100);Bacteroides(100);
-0.06	47	101	Root(100);Bacteria(100);"Actinobacteria"(100);Actinobacteria(100);Bifidobacteriales(100);Bifidobacteriaceae(100);unclassified(83);	Root(100);Bacteria(100);"Actinobacteria"(100);Actinobacteria(100);Actinomycetales(100);Corynebacteriaceae(100);Corynebacterium(100);	Bifidobacteriales(100);Bifidobacteriaceae(100);	Corynebacteriaceae(100);Corynebacterium(100);
0.06	2	103	Root(100);Bacteria(100);"Firmicutes"(100);"Bacilli"(100);"Lactobacillales"(100);Streptococcaceae(100);Streptococcus(100);	Root(100);Bacteria(100);"Firmicutes"(100);"Clostridia"(100);Clostridiales(100);Incertae_Sedis_XI(100);Finegoldia(100);	Streptococcaceae(100);Streptococcus(100);	Incertae_Sedis_XI(100);Finegoldia(100);
0.06	88	208	Root(100);Bacteria(100);"Proteobacteria"(100);Betaproteobacteria(100);Burkholderiales(100);Burkholderiaceae(100);unclassified(81);	Root(100);Bacteria(100);"Firmicutes"(100);"Clostridia"(99);Clostridiales(99);unclassified(99);unclassified(99);	Burkholderiales(100);Burkholderiaceae(100);	"Clostridia"(99);Clostridiales(99);
0.06	26	2	Root(100);Bacteria(100);"Bacteroidetes"(100);"Bacteroidia"(100);"Bacteroidales"(100);"Prevotellaceae"(100);Prevotella(100);	Root(100);Bacteria(100);"Firmicutes"(100);"Bacilli"(100);"Lactobacillales"(100);Streptococcaceae(100);Streptococcus(100);	"Prevotellaceae"(100);Prevotella(100);	Streptococcaceae(100);Streptococcus(100);
0.06	2	142	Root(100);Bacteria(100);"Firmicutes"(100);"Bacilli"(100);"Lactobacillales"(100);Streptococcaceae(100);Streptococcus(100);	Root(100);Bacteria(100);"Firmicutes"(100);"Clostridia"(100);Clostridiales(100);Incertae_Sedis_XI(100);Anaerococcus(100);	Streptococcaceae(100);Streptococcus(100);	Incertae_Sedis_XI(100);Anaerococcus(100);
0.06	343	400	Root(100);Bacteria(100);unclassified(100);unclassified(100);unclassified(100);unclassified(100);unclassified(100);	Root(100);Bacteria(100);"Actinobacteria"(100);Actinobacteria(100);Actinomycetales(100);Mycobacteriaceae(91);Mycobacterium(91);	Root(100);Bacteria(100);	Mycobacteriaceae(91);Mycobacterium(91);
0.06	198	43	Root(100);Bacteria(100);"Firmicutes"(100);"Clostridia"(100);Clostridiales(100);Incertae_Sedis_XI(100);Peptoniphilus(100);	Root(100);Bacteria(100);"Firmicutes"(100);"Clostridia"(100);Clostridiales(100);Incertae_Sedis_XI(100);Anaerococcus(100);	Incertae_Sedis_XI(100);Peptoniphilus(100);	Incertae_Sedis_XI(100);Anaerococcus(100);
0.06	176	173	Root(100);Bacteria(100);"Firmicutes"(100);"Clostridia"(100);Clostridiales(100);Incertae_Sedis_XI(100);Anaerococcus(100);	Root(100);Bacteria(100);"Firmicutes"(100);"Clostridia"(100);Clostridiales(100);unclassified(100);unclassified(100);	Incertae_Sedis_XI(100);Anaerococcus(100);	"Clostridia"(100);Clostridiales(100);
-0.06	66	116	Root(100);Bacteria(100);"Firmicutes"(100);"Clostridia"(100);Clostridiales(100);Veillonellaceae(100);Dialister(100);	Root(100);Bacteria(100);"Bacteroidetes"(100);"Bacteroidia"(100);"Bacteroidales"(100);"Prevotellaceae"(100);Prevotella(100);	Veillonellaceae(100);Dialister(100);	"Prevotellaceae"(100);Prevotella(100);
-0.06	114	118	Root(100);Bacteria(100);"Bacteroidetes"(100);"Bacteroidia"(100);"Bacteroidales"(100);"Prevotellaceae"(100);Prevotella(100);	Root(100);Bacteria(100);"Firmicutes"(100);"Clostridia"(100);Clostridiales(100);unclassified(100);unclassified(100);	"Prevotellaceae"(100);Prevotella(100);	"Clostridia"(100);Clostridiales(100);
0.06	9	208	Root(100);Bacteria(100);"Fusobacteria"(100);"Fusobacteria"(100);"Fusobacteriales"(100);"Fusobacteriaceae"(100);Fusobacterium(100);	Root(100);Bacteria(100);"Firmicutes"(100);"Clostridia"(99);Clostridiales(99);unclassified(99);unclassified(99);	"Fusobacteriaceae"(100);Fusobacterium(100);	"Clostridia"(99);Clostridiales(99);
0.06	423	6	Root(100);Bacteria(100);"Bacteroidetes"(100);"Bacteroidia"(100);"Bacteroidales"(100);"Prevotellaceae"(100);unclassified(100);	Root(100);Bacteria(100);"Firmicutes"(100);"Bacilli"(100);"Lactobacillales"(100);Streptococcaceae(100);Streptococcus(100);	"Bacteroidales"(100);"Prevotellaceae"(100);	Streptococcaceae(100);Streptococcus(100);
-0.06	66	101	Root(100);Bacteria(100);"Firmicutes"(100);"Clostridia"(100);Clostridiales(100);Veillonellaceae(100);Dialister(100);	Root(100);Bacteria(100);"Actinobacteria"(100);Actinobacteria(100);Actinomycetales(100);Corynebacteriaceae(100);Corynebacterium(100);	Veillonellaceae(100);Dialister(100);	Corynebacteriaceae(100);Corynebacterium(100);
-0.06	343	116	Root(100);Bacteria(100);unclassified(100);unclassified(100);unclassified(100);unclassified(100);unclassified(100);	Root(100);Bacteria(100);"Bacteroidetes"(100);"Bacteroidia"(100);"Bacteroidales"(100);"Prevotellaceae"(100);Prevotella(100);	Root(100);Bacteria(100);	"Prevotellaceae"(100);Prevotella(100);
0.06	400	17	Root(100);Bacteria(100);"Actinobacteria"(100);Actinobacteria(100);Actinomycetales(100);Mycobacteriaceae(91);Mycobacterium(91);	Root(100);Bacteria(100);"Bacteroidetes"(100);"Bacteroidia"(100);"Bacteroidales"(100);Bacteroidaceae(100);Bacteroides(100);	Mycobacteriaceae(91);Mycobacterium(91);	Bacteroidaceae(100);Bacteroides(100);
0.06	66	26	Root(100);Bacteria(100);"Firmicutes"(100);"Clostridia"(100);Clostridiales(100);Veillonellaceae(100);Dialister(100);	Root(100);Bacteria(100);"Bacteroidetes"(100);"Bacteroidia"(100);"Bacteroidales"(100);"Prevotellaceae"(100);Prevotella(100);	Veillonellaceae(100);Dialister(100);	"Prevotellaceae"(100);Prevotella(100);
-0.06	217	114	Root(100);Bacteria(100);unclassified(100);unclassified(100);unclassified(100);unclassified(100);unclassified(100);	Root(100);Bacteria(100);"Bacteroidetes"(100);"Bacteroidia"(100);"Bacteroidales"(100);"Prevotellaceae"(100);Prevotella(100);	Root(100);Bacteria(100);	"Prevotellaceae"(100);Prevotella(100);
-0.05	130	184	Root(100);Bacteria(100);"Proteobacteria"(100);Gammaproteobacteria(100);Pseudomonadales(100);Pseudomonadaceae(100);Pseudomonas(100);	Root(100);Bacteria(100);"Firmicutes"(100);"Clostridia"(100);Clostridiales(100);Clostridiaceae(100);Clostridium(98);	Pseudomonadaceae(100);Pseudomonas(100);	Clostridiaceae(100);Clostridium(98);
0.05	43	242	Root(100);Bacteria(100);"Firmicutes"(100);"Clostridia"(100);Clostridiales(100);Incertae_Sedis_XI(100);Anaerococcus(100);	Root(100);Bacteria(100);"Bacteroidetes"(100);"Bacteroidia"(100);"Bacteroidales"(100);"Prevotellaceae"(100);Prevotella(100);	Incertae_Sedis_XI(100);Anaerococcus(100);	"Prevotellaceae"(100);Prevotella(100);
-0.05	166	100	Root(100);Bacteria(100);"Proteobacteria"(100);Gammaproteobacteria(100);Xanthomonadales(100);Xanthomonadaceae(100);unclassified(100);	Root(100);Bacteria(100);"Fusobacteria"(100);"Fusobacteria"(100);"Fusobacteriales"(100);"Leptotrichiaceae"(100);unclassified(99);	Xanthomonadales(100);Xanthomonadaceae(100);	"Fusobacteriales"(100);"Leptotrichiaceae"(100);
-0.05	22	163	Root(100);Bacteria(100);"Proteobacteria"(100);Betaproteobacteria(100);Burkholderiales(100);unclassified(97);unclassified(97);	Root(100);Bacteria(100);"Firmicutes"(100);"Clostridia"(100);Clostridiales(100);unclassified(100);unclassified(100);	Betaproteobacteria(100);Burkholderiales(100);	"Clostridia"(100);Clostridiales(100);
0.05	148	163	Root(100);Bacteria(100);"Firmicutes"(100);"Bacilli"(100);"Lactobacillales"(100);Lactobacillaceae(99);Lactobacillus(93);	Root(100);Bacteria(100);"Firmicutes"(100);"Clostridia"(100);Clostridiales(100);unclassified(100);unclassified(100);	Lactobacillaceae(99);Lactobacillus(93);	"Clostridia"(100);Clostridiales(100);
0.05	148	242	Root(100);Bacteria(100);"Firmicutes"(100);"Bacilli"(100);"Lactobacillales"(100);Lactobacillaceae(99);Lactobacillus(93);	Root(100);Bacteria(100);"Bacteroidetes"(100);"Bacteroidia"(100);"Bacteroidales"(100);"Prevotellaceae"(100);Prevotella(100);	Lactobacillaceae(99);Lactobacillus(93);	"Prevotellaceae"(100);Prevotella(100);
-0.05	63	205	Root(100);Bacteria(100);"Actinobacteria"(100);Actinobacteria(100);Coriobacteriales(100);Coriobacteriaceae(100);Atopobium(98);	Root(100);Bacteria(100);"Tenericutes"(100);Mollicutes(100);Mycoplasmatales(100);Mycoplasmataceae(100);Ureaplasma(100);	Coriobacteriaceae(100);Atopobium(98);	Mycoplasmataceae(100);Ureaplasma(100);
0.05	9	166	Root(100);Bacteria(100);"Fusobacteria"(100);"Fusobacteria"(100);"Fusobacteriales"(100);"Fusobacteriaceae"(100);Fusobacterium(100);	Root(100);Bacteria(100);"Proteobacteria"(100);Gammaproteobacteria(100);Xanthomonadales(100);Xanthomonadaceae(100);unclassified(100);	"Fusobacteriaceae"(100);Fusobacterium(100);	Xanthomonadales(100);Xanthomonadaceae(100);
0.05	218	22	Root(100);Bacteria(100);"Bacteroidetes"(100);"Bacteroidia"(100);"Bacteroidales"(100);"Prevotellaceae"(100);Prevotella(100);	Root(100);Bacteria(100);"Proteobacteria"(100);Betaproteobacteria(100);Burkholderiales(100);unclassified(97);unclassified(97);	"Prevotellaceae"(100);Prevotella(100);	Betaproteobacteria(100);Burkholderiales(100);
-0.05	66	118	Root(100);Bacteria(100);"Firmicutes"(100);"Clostridia"(100);Clostridiales(100);Veillonellaceae(100);Dialister(100);	Root(100);Bacteria(100);"Firmicutes"(100);"Clostridia"(100);Clostridiales(100);unclassified(100);unclassified(100);	Veillonellaceae(100);Dialister(100);	"Clostridia"(100);Clostridiales(100);
0.05	88	118	Root(100);Bacteria(100);"Proteobacteria"(100);Betaproteobacteria(100);Burkholderiales(100);Burkholderiaceae(100);unclassified(81);	Root(100);Bacteria(100);"Firmicutes"(100);"Clostridia"(100);Clostridiales(100);unclassified(100);unclassified(100);	Burkholderiales(100);Burkholderiaceae(100);	"Clostridia"(100);Clostridiales(100);
-0.05	269	66	Root(100);Bacteria(100);"Firmicutes"(100);"Clostridia"(100);Clostridiales(100);"Ruminococcaceae"(100);Acetivibrio(100);	Root(100);Bacteria(100);"Firmicutes"(100);"Clostridia"(100);Clostridiales(100);Veillonellaceae(100);Dialister(100);	"Ruminococcaceae"(100);Acetivibrio(100);	Veillonellaceae(100);Dialister(100);
-0.05	63	176	Root(100);Bacteria(100);"Actinobacteria"(100);Actinobacteria(100);Coriobacteriales(100);Coriobacteriaceae(100);Atopobium(98);	Root(100);Bacteria(100);"Firmicutes"(100);"Clostridia"(100);Clostridiales(100);Incertae_Sedis_XI(100);Anaerococcus(100);	Coriobacteriaceae(100);Atopobium(98);	Incertae_Sedis_XI(100);Anaerococcus(100);
-0.05	66	100	Root(100);Bacteria(100);"Firmicutes"(100);"Clostridia"(100);Clostridiales(100);Veillonellaceae(100);Dialister(100);	Root(100);Bacteria(100);"Fusobacteria"(100);"Fusobacteria"(100);"Fusobacteriales"(100);"Leptotrichiaceae"(100);unclassified(99);	Veillonellaceae(100);Dialister(100);	"Fusobacteriales"(100);"Leptotrichiaceae"(100);
-0.05	191	114	Root(100);Bacteria(100);"Proteobacteria"(100);Betaproteobacteria(100);Burkholderiales(100);Alcaligenaceae(100);Bordetella(100);	Root(100);Bacteria(100);"Bacteroidetes"(100);"Bacteroidia"(100);"Bacteroidales"(100);"Prevotellaceae"(100);Prevotella(100);	Alcaligenaceae(100);Bordetella(100);	"Prevotellaceae"(100);Prevotella(100);
-0.05	63	26	Root(100);Bacteria(100);"Actinobacteria"(100);Actinobacteria(100);Coriobacteriales(100);Coriobacteriaceae(100);Atopobium(98);	Root(100);Bacteria(100);"Bacteroidetes"(100);"Bacteroidia"(100);"Bacteroidales"(100);"Prevotellaceae"(100);Prevotella(100);	Coriobacteriaceae(100);Atopobium(98);	"Prevotellaceae"(100);Prevotella(100);
-0.05	400	116	Root(100);Bacteria(100);"Actinobacteria"(100);Actinobacteria(100);Actinomycetales(100);Mycobacteriaceae(91);Mycobacterium(91);	Root(100);Bacteria(100);"Bacteroidetes"(100);"Bacteroidia"(100);"Bacteroidales"(100);"Prevotellaceae"(100);Prevotella(100);	Mycobacteriaceae(91);Mycobacterium(91);	"Prevotellaceae"(100);Prevotella(100);
-0.05	63	118	Root(100);Bacteria(100);"Actinobacteria"(100);Actinobacteria(100);Coriobacteriales(100);Coriobacteriaceae(100);Atopobium(98);	Root(100);Bacteria(100);"Firmicutes"(100);"Clostridia"(100);Clostridiales(100);unclassified(100);unclassified(100);	Coriobacteriaceae(100);Atopobium(98);	"Clostridia"(100);Clostridiales(100);
0.05	242	293	Root(100);Bacteria(100);"Bacteroidetes"(100);"Bacteroidia"(100);"Bacteroidales"(100);"Prevotellaceae"(100);Prevotella(100);	Root(100);Bacteria(100);"Firmicutes"(100);"Bacilli"(100);"Lactobacillales"(100);"Aerococcaceae"(100);Aerococcus(100);	"Prevotellaceae"(100);Prevotella(100);	"Aerococcaceae"(100);Aerococcus(100);
-0.05	26	47	Root(100);Bacteria(100);"Bacteroidetes"(100);"Bacteroidia"(100);"Bacteroidales"(100);"Prevotellaceae"(100);Prevotella(100);	Root(100);Bacteria(100);"Actinobacteria"(100);Actinobacteria(100);Bifidobacteriales(100);Bifidobacteriaceae(100);unclassified(83);	"Prevotellaceae"(100);Prevotella(100);	Bifidobacteriales(100);Bifidobacteriaceae(100);
0.05	118	2	Root(100);Bacteria(100);"Firmicutes"(100);"Clostridia"(100);Clostridiales(100);unclassified(100);unclassified(100);	Root(100);Bacteria(100);"Firmicutes"(100);"Bacilli"(100);"Lactobacillales"(100);Streptococcaceae(100);Streptococcus(100);	"Clostridia"(100);Clostridiales(100);	Streptococcaceae(100);Streptococcus(100);
0.05	176	142	Root(100);Bacteria(100);"Firmicutes"(100);"Clostridia"(100);Clostridiales(100);Incertae_Sedis_XI(100);Anaerococcus(100);	Root(100);Bacteria(100);"Firmicutes"(100);"Clostridia"(100);Clostridiales(100);Incertae_Sedis_XI(100);Anaerococcus(100);	Incertae_Sedis_XI(100);Anaerococcus(100);	Incertae_Sedis_XI(100);Anaerococcus(100);
-0.05	114	423	Root(100);Bacteria(100);"Bacteroidetes"(100);"Bacteroidia"(100);"Bacteroidales"(100);"Prevotellaceae"(100);Prevotella(100);	Root(100);Bacteria(100);"Bacteroidetes"(100);"Bacteroidia"(100);"Bacteroidales"(100);"Prevotellaceae"(100);unclassified(100);	"Prevotellaceae"(100);Prevotella(100);	"Bacteroidales"(100);"Prevotellaceae"(100);
-0.05	166	116	Root(100);Bacteria(100);"Proteobacteria"(100);Gammaproteobacteria(100);Xanthomonadales(100);Xanthomonadaceae(100);unclassified(100);	Root(100);Bacteria(100);"Bacteroidetes"(100);"Bacteroidia"(100);"Bacteroidales"(100);"Prevotellaceae"(100);Prevotella(100);	Xanthomonadales(100);Xanthomonadaceae(100);	"Prevotellaceae"(100);Prevotella(100);
-0.05	22	47	Root(100);Bacteria(100);"Proteobacteria"(100);Betaproteobacteria(100);Burkholderiales(100);unclassified(97);unclassified(97);	Root(100);Bacteria(100);"Actinobacteria"(100);Actinobacteria(100);Bifidobacteriales(100);Bifidobacteriaceae(100);unclassified(83);	Betaproteobacteria(100);Burkholderiales(100);	Bifidobacteriales(100);Bifidobacteriaceae(100);
-0.05	217	63	Root(100);Bacteria(100);unclassified(100);unclassified(100);unclassified(100);unclassified(100);unclassified(100);	Root(100);Bacteria(100);"Actinobacteria"(100);Actinobacteria(100);Coriobacteriales(100);Coriobacteriaceae(100);Atopobium(98);	Root(100);Bacteria(100);	Coriobacteriaceae(100);Atopobium(98);
0.05	118	142	Root(100);Bacteria(100);"Firmicutes"(100);"Clostridia"(100);Clostridiales(100);unclassified(100);unclassified(100);	Root(100);Bacteria(100);"Firmicutes"(100);"Clostridia"(100);Clostridiales(100);Incertae_Sedis_XI(100);Anaerococcus(100);	"Clostridia"(100);Clostridiales(100);	Incertae_Sedis_XI(100);Anaerococcus(100);
0.05	88	43	Root(100);Bacteria(100);"Proteobacteria"(100);Betaproteobacteria(100);Burkholderiales(100);Burkholderiaceae(100);unclassified(81);	Root(100);Bacteria(100);"Firmicutes"(100);"Clostridia"(100);Clostridiales(100);Incertae_Sedis_XI(100);Anaerococcus(100);	Burkholderiales(100);Burkholderiaceae(100);	Incertae_Sedis_XI(100);Anaerococcus(100);
0.05	114	26	Root(100);Bacteria(100);"Bacteroidetes"(100);"Bacteroidia"(100);"Bacteroidales"(100);"Prevotellaceae"(100);Prevotella(100);	Root(100);Bacteria(100);"Bacteroidetes"(100);"Bacteroidia"(100);"Bacteroidales"(100);"Prevotellaceae"(100);Prevotella(100);	"Prevotellaceae"(100);Prevotella(100);	"Prevotellaceae"(100);Prevotella(100);
0.05	130	26	Root(100);Bacteria(100);"Proteobacteria"(100);Gammaproteobacteria(100);Pseudomonadales(100);Pseudomonadaceae(100);Pseudomonas(100);	Root(100);Bacteria(100);"Bacteroidetes"(100);"Bacteroidia"(100);"Bacteroidales"(100);"Prevotellaceae"(100);Prevotella(100);	Pseudomonadaceae(100);Pseudomonas(100);	"Prevotellaceae"(100);Prevotella(100);
-0.05	218	100	Root(100);Bacteria(100);"Bacteroidetes"(100);"Bacteroidia"(100);"Bacteroidales"(100);"Prevotellaceae"(100);Prevotella(100);	Root(100);Bacteria(100);"Fusobacteria"(100);"Fusobacteria"(100);"Fusobacteriales"(100);"Leptotrichiaceae"(100);unclassified(99);	"Prevotellaceae"(100);Prevotella(100);	"Fusobacteriales"(100);"Leptotrichiaceae"(100);
-0.05	269	142	Root(100);Bacteria(100);"Firmicutes"(100);"Clostridia"(100);Clostridiales(100);"Ruminococcaceae"(100);Acetivibrio(100);	Root(100);Bacteria(100);"Firmicutes"(100);"Clostridia"(100);Clostridiales(100);Incertae_Sedis_XI(100);Anaerococcus(100);	"Ruminococcaceae"(100);Acetivibrio(100);	Incertae_Sedis_XI(100);Anaerococcus(100);
-0.05	22	116	Root(100);Bacteria(100);"Proteobacteria"(100);Betaproteobacteria(100);Burkholderiales(100);unclassified(97);unclassified(97);	Root(100);Bacteria(100);"Bacteroidetes"(100);"Bacteroidia"(100);"Bacteroidales"(100);"Prevotellaceae"(100);Prevotella(100);	Betaproteobacteria(100);Burkholderiales(100);	"Prevotellaceae"(100);Prevotella(100);
0.05	217	198	Root(100);Bacteria(100);unclassified(100);unclassified(100);unclassified(100);unclassified(100);unclassified(100);	Root(100);Bacteria(100);"Firmicutes"(100);"Clostridia"(100);Clostridiales(100);Incertae_Sedis_XI(100);Peptoniphilus(100);	Root(100);Bacteria(100);	Incertae_Sedis_XI(100);Peptoniphilus(100);
-0.05	184	101	Root(100);Bacteria(100);"Firmicutes"(100);"Clostridia"(100);Clostridiales(100);Clostridiaceae(100);Clostridium(98);	Root(100);Bacteria(100);"Actinobacteria"(100);Actinobacteria(100);Actinomycetales(100);Corynebacteriaceae(100);Corynebacterium(100);	Clostridiaceae(100);Clostridium(98);	Corynebacteriaceae(100);Corynebacterium(100);
0.05	114	6	Root(100);Bacteria(100);"Bacteroidetes"(100);"Bacteroidia"(100);"Bacteroidales"(100);"Prevotellaceae"(100);Prevotella(100);	Root(100);Bacteria(100);"Firmicutes"(100);"Bacilli"(100);"Lactobacillales"(100);Streptococcaceae(100);Streptococcus(100);	"Prevotellaceae"(100);Prevotella(100);	Streptococcaceae(100);Streptococcus(100);
-0.05	47	148	Root(100);Bacteria(100);"Actinobacteria"(100);Actinobacteria(100);Bifidobacteriales(100);Bifidobacteriaceae(100);unclassified(83);	Root(100);Bacteria(100);"Firmicutes"(100);"Bacilli"(100);"Lactobacillales"(100);Lactobacillaceae(99);Lactobacillus(93);	Bifidobacteriales(100);Bifidobacteriaceae(100);	Lactobacillaceae(99);Lactobacillus(93);
0.05	191	293	Root(100);Bacteria(100);"Proteobacteria"(100);Betaproteobacteria(100);Burkholderiales(100);Alcaligenaceae(100);Bordetella(100);	Root(100);Bacteria(100);"Firmicutes"(100);"Bacilli"(100);"Lactobacillales"(100);"Aerococcaceae"(100);Aerococcus(100);	Alcaligenaceae(100);Bordetella(100);	"Aerococcaceae"(100);Aerococcus(100);
-0.05	269	63	Root(100);Bacteria(100);"Firmicutes"(100);"Clostridia"(100);Clostridiales(100);"Ruminococcaceae"(100);Acetivibrio(100);	Root(100);Bacteria(100);"Actinobacteria"(100);Actinobacteria(100);Coriobacteriales(100);Coriobacteriaceae(100);Atopobium(98);	"Ruminococcaceae"(100);Acetivibrio(100);	Coriobacteriaceae(100);Atopobium(98);
0.05	130	293	Root(100);Bacteria(100);"Proteobacteria"(100);Gammaproteobacteria(100);Pseudomonadales(100);Pseudomonadaceae(100);Pseudomonas(100);	Root(100);Bacteria(100);"Firmicutes"(100);"Bacilli"(100);"Lactobacillales"(100);"Aerococcaceae"(100);Aerococcus(100);	Pseudomonadaceae(100);Pseudomonas(100);	"Aerococcaceae"(100);Aerococcus(100);
-0.05	101	116	Root(100);Bacteria(100);"Actinobacteria"(100);Actinobacteria(100);Actinomycetales(100);Corynebacteriaceae(100);Corynebacterium(100);	Root(100);Bacteria(100);"Bacteroidetes"(100);"Bacteroidia"(100);"Bacteroidales"(100);"Prevotellaceae"(100);Prevotella(100);	Corynebacteriaceae(100);Corynebacterium(100);	"Prevotellaceae"(100);Prevotella(100);
0.05	208	293	Root(100);Bacteria(100);"Firmicutes"(100);"Clostridia"(99);Clostridiales(99);unclassified(99);unclassified(99);	Root(100);Bacteria(100);"Firmicutes"(100);"Bacilli"(100);"Lactobacillales"(100);"Aerococcaceae"(100);Aerococcus(100);	"Clostridia"(99);Clostridiales(99);	"Aerococcaceae"(100);Aerococcus(100);
-0.05	118	47	Root(100);Bacteria(100);"Firmicutes"(100);"Clostridia"(100);Clostridiales(100);unclassified(100);unclassified(100);	Root(100);Bacteria(100);"Actinobacteria"(100);Actinobacteria(100);Bifidobacteriales(100);Bifidobacteriaceae(100);unclassified(83);	"Clostridia"(100);Clostridiales(100);	Bifidobacteriales(100);Bifidobacteriaceae(100);
-0.05	400	163	Root(100);Bacteria(100);"Actinobacteria"(100);Actinobacteria(100);Actinomycetales(100);Mycobacteriaceae(91);Mycobacterium(91);	Root(100);Bacteria(100);"Firmicutes"(100);"Clostridia"(100);Clostridiales(100);unclassified(100);unclassified(100);	Mycobacteriaceae(91);Mycobacterium(91);	"Clostridia"(100);Clostridiales(100);
-0.05	114	100	Root(100);Bacteria(100);"Bacteroidetes"(100);"Bacteroidia"(100);"Bacteroidales"(100);"Prevotellaceae"(100);Prevotella(100);	Root(100);Bacteria(100);"Fusobacteria"(100);"Fusobacteria"(100);"Fusobacteriales"(100);"Leptotrichiaceae"(100);unclassified(99);	"Prevotellaceae"(100);Prevotella(100);	"Fusobacteriales"(100);"Leptotrichiaceae"(100);
0.05	173	184	Root(100);Bacteria(100);"Firmicutes"(100);"Clostridia"(100);Clostridiales(100);unclassified(100);unclassified(100);	Root(100);Bacteria(100);"Firmicutes"(100);"Clostridia"(100);Clostridiales(100);Clostridiaceae(100);Clostridium(98);	"Clostridia"(100);Clostridiales(100);	Clostridiaceae(100);Clostridium(98);
-0.05	22	100	Root(100);Bacteria(100);"Proteobacteria"(100);Betaproteobacteria(100);Burkholderiales(100);unclassified(97);unclassified(97);	Root(100);Bacteria(100);"Fusobacteria"(100);"Fusobacteria"(100);"Fusobacteriales"(100);"Leptotrichiaceae"(100);unclassified(99);	Betaproteobacteria(100);Burkholderiales(100);	"Fusobacteriales"(100);"Leptotrichiaceae"(100);
-0.05	63	100	Root(100);Bacteria(100);"Actinobacteria"(100);Actinobacteria(100);Coriobacteriales(100);Coriobacteriaceae(100);Atopobium(98);	Root(100);Bacteria(100);"Fusobacteria"(100);"Fusobacteria"(100);"Fusobacteriales"(100);"Leptotrichiaceae"(100);unclassified(99);	Coriobacteriaceae(100);Atopobium(98);	"Fusobacteriales"(100);"Leptotrichiaceae"(100);
0.05	9	242	Root(100);Bacteria(100);"Fusobacteria"(100);"Fusobacteria"(100);"Fusobacteriales"(100);"Fusobacteriaceae"(100);Fusobacterium(100);	Root(100);Bacteria(100);"Bacteroidetes"(100);"Bacteroidia"(100);"Bacteroidales"(100);"Prevotellaceae"(100);Prevotella(100);	"Fusobacteriaceae"(100);Fusobacterium(100);	"Prevotellaceae"(100);Prevotella(100);
0.05	88	9	Root(100);Bacteria(100);"Proteobacteria"(100);Betaproteobacteria(100);Burkholderiales(100);Burkholderiaceae(100);unclassified(81);	Root(100);Bacteria(100);"Fusobacteria"(100);"Fusobacteria"(100);"Fusobacteriales"(100);"Fusobacteriaceae"(100);Fusobacterium(100);	Burkholderiales(100);Burkholderiaceae(100);	"Fusobacteriaceae"(100);Fusobacterium(100);
-0.05	114	9	Root(100);Bacteria(100);"Bacteroidetes"(100);"Bacteroidia"(100);"Bacteroidales"(100);"Prevotellaceae"(100);Prevotella(100);	Root(100);Bacteria(100);"Fusobacteria"(100);"Fusobacteria"(100);"Fusobacteriales"(100);"Fusobacteriaceae"(100);Fusobacterium(100);	"Prevotellaceae"(100);Prevotella(100);	"Fusobacteriaceae"(100);Fusobacterium(100);
-0.05	63	116	Root(100);Bacteria(100);"Actinobacteria"(100);Actinobacteria(100);Coriobacteriales(100);Coriobacteriaceae(100);Atopobium(98);	Root(100);Bacteria(100);"Bacteroidetes"(100);"Bacteroidia"(100);"Bacteroidales"(100);"Prevotellaceae"(100);Prevotella(100);	Coriobacteriaceae(100);Atopobium(98);	"Prevotellaceae"(100);Prevotella(100);
0.05	118	293	Root(100);Bacteria(100);"Firmicutes"(100);"Clostridia"(100);Clostridiales(100);unclassified(100);unclassified(100);	Root(100);Bacteria(100);"Firmicutes"(100);"Bacilli"(100);"Lactobacillales"(100);"Aerococcaceae"(100);Aerococcus(100);	"Clostridia"(100);Clostridiales(100);	"Aerococcaceae"(100);Aerococcus(100);
-0.05	63	9	Root(100);Bacteria(100);"Actinobacteria"(100);Actinobacteria(100);Coriobacteriales(100);Coriobacteriaceae(100);Atopobium(98);	Root(100);Bacteria(100);"Fusobacteria"(100);"Fusobacteria"(100);"Fusobacteriales"(100);"Fusobacteriaceae"(100);Fusobacterium(100);	Coriobacteriaceae(100);Atopobium(98);	"Fusobacteriaceae"(100);Fusobacterium(100);
-0.04	63	47	Root(100);Bacteria(100);"Actinobacteria"(100);Actinobacteria(100);Coriobacteriales(100);Coriobacteriaceae(100);Atopobium(98);	Root(100);Bacteria(100);"Actinobacteria"(100);Actinobacteria(100);Bifidobacteriales(100);Bifidobacteriaceae(100);unclassified(83);	Coriobacteriaceae(100);Atopobium(98);	Bifidobacteriales(100);Bifidobacteriaceae(100);
0.04	142	101	Root(100);Bacteria(100);"Firmicutes"(100);"Clostridia"(100);Clostridiales(100);Incertae_Sedis_XI(100);Anaerococcus(100);	Root(100);Bacteria(100);"Actinobacteria"(100);Actinobacteria(100);Actinomycetales(100);Corynebacteriaceae(100);Corynebacterium(100);	Incertae_Sedis_XI(100);Anaerococcus(100);	Corynebacteriaceae(100);Corynebacterium(100);
-0.04	88	66	Root(100);Bacteria(100);"Proteobacteria"(100);Betaproteobacteria(100);Burkholderiales(100);Burkholderiaceae(100);unclassified(81);	Root(100);Bacteria(100);"Firmicutes"(100);"Clostridia"(100);Clostridiales(100);Veillonellaceae(100);Dialister(100);	Burkholderiales(100);Burkholderiaceae(100);	Veillonellaceae(100);Dialister(100);
-0.04	130	118	Root(100);Bacteria(100);"Proteobacteria"(100);Gammaproteobacteria(100);Pseudomonadales(100);Pseudomonadaceae(100);Pseudomonas(100);	Root(100);Bacteria(100);"Firmicutes"(100);"Clostridia"(100);Clostridiales(100);unclassified(100);unclassified(100);	Pseudomonadaceae(100);Pseudomonas(100);	"Clostridia"(100);Clostridiales(100);
0.04	242	103	Root(100);Bacteria(100);"Bacteroidetes"(100);"Bacteroidia"(100);"Bacteroidales"(100);"Prevotellaceae"(100);Prevotella(100);	Root(100);Bacteria(100);"Firmicutes"(100);"Clostridia"(100);Clostridiales(100);Incertae_Sedis_XI(100);Finegoldia(100);	"Prevotellaceae"(100);Prevotella(100);	Incertae_Sedis_XI(100);Finegoldia(100);
-0.04	130	163	Root(100);Bacteria(100);"Proteobacteria"(100);Gammaproteobacteria(100);Pseudomonadales(100);Pseudomonadaceae(100);Pseudomonas(100);	Root(100);Bacteria(100);"Firmicutes"(100);"Clostridia"(100);Clostridiales(100);unclassified(100);unclassified(100);	Pseudomonadaceae(100);Pseudomonas(100);	"Clostridia"(100);Clostridiales(100);
0.04	22	103	Root(100);Bacteria(100);"Proteobacteria"(100);Betaproteobacteria(100);Burkholderiales(100);unclassified(97);unclassified(97);	Root(100);Bacteria(100);"Firmicutes"(100);"Clostridia"(100);Clostridiales(100);Incertae_Sedis_XI(100);Finegoldia(100);	Betaproteobacteria(100);Burkholderiales(100);	Incertae_Sedis_XI(100);Finegoldia(100);
-0.04	88	47	Root(100);Bacteria(100);"Proteobacteria"(100);Betaproteobacteria(100);Burkholderiales(100);Burkholderiaceae(100);unclassified(81);	Root(100);Bacteria(100);"Actinobacteria"(100);Actinobacteria(100);Bifidobacteriales(100);Bifidobacteriaceae(100);unclassified(83);	Burkholderiales(100);Burkholderiaceae(100);	Bifidobacteriales(100);Bifidobacteriaceae(100);
0.04	130	116	Root(100);Bacteria(100);"Proteobacteria"(100);Gammaproteobacteria(100);Pseudomonadales(100);Pseudomonadaceae(100);Pseudomonas(100);	Root(100);Bacteria(100);"Bacteroidetes"(100);"Bacteroidia"(100);"Bacteroidales"(100);"Prevotellaceae"(100);Prevotella(100);	Pseudomonadaceae(100);Pseudomonas(100);	"Prevotellaceae"(100);Prevotella(100);
0.04	130	9	Root(100);Bacteria(100);"Proteobacteria"(100);Gammaproteobacteria(100);Pseudomonadales(100);Pseudomonadaceae(100);Pseudomonas(100);	Root(100);Bacteria(100);"Fusobacteria"(100);"Fusobacteria"(100);"Fusobacteriales"(100);"Fusobacteriaceae"(100);Fusobacterium(100);	Pseudomonadaceae(100);Pseudomonas(100);	"Fusobacteriaceae"(100);Fusobacterium(100);
-0.04	191	63	Root(100);Bacteria(100);"Proteobacteria"(100);Betaproteobacteria(100);Burkholderiales(100);Alcaligenaceae(100);Bordetella(100);	Root(100);Bacteria(100);"Actinobacteria"(100);Actinobacteria(100);Coriobacteriales(100);Coriobacteriaceae(100);Atopobium(98);	Alcaligenaceae(100);Bordetella(100);	Coriobacteriaceae(100);Atopobium(98);
-0.04	269	400	Root(100);Bacteria(100);"Firmicutes"(100);"Clostridia"(100);Clostridiales(100);"Ruminococcaceae"(100);Acetivibrio(100);	Root(100);Bacteria(100);"Actinobacteria"(100);Actinobacteria(100);Actinomycetales(100);Mycobacteriaceae(91);Mycobacterium(91);	"Ruminococcaceae"(100);Acetivibrio(100);	Mycobacteriaceae(91);Mycobacterium(91);
-0.04	114	43	Root(100);Bacteria(100);"Bacteroidetes"(100);"Bacteroidia"(100);"Bacteroidales"(100);"Prevotellaceae"(100);Prevotella(100);	Root(100);Bacteria(100);"Firmicutes"(100);"Clostridia"(100);Clostridiales(100);Incertae_Sedis_XI(100);Anaerococcus(100);	"Prevotellaceae"(100);Prevotella(100);	Incertae_Sedis_XI(100);Anaerococcus(100);
-0.04	269	166	Root(100);Bacteria(100);"Firmicutes"(100);"Clostridia"(100);Clostridiales(100);"Ruminococcaceae"(100);Acetivibrio(100);	Root(100);Bacteria(100);"Proteobacteria"(100);Gammaproteobacteria(100);Xanthomonadales(100);Xanthomonadaceae(100);unclassified(100);	"Ruminococcaceae"(100);Acetivibrio(100);	Xanthomonadales(100);Xanthomonadaceae(100);
-0.04	66	6	Root(100);Bacteria(100);"Firmicutes"(100);"Clostridia"(100);Clostridiales(100);Veillonellaceae(100);Dialister(100);	Root(100);Bacteria(100);"Firmicutes"(100);"Bacilli"(100);"Lactobacillales"(100);Streptococcaceae(100);Streptococcus(100);	Veillonellaceae(100);Dialister(100);	Streptococcaceae(100);Streptococcus(100);
-0.04	3	100	Root(100);Bacteria(100);"Firmicutes"(100);"Bacilli"(100);"Lactobacillales"(100);Lactobacillaceae(100);Lactobacillus(100);	Root(100);Bacteria(100);"Fusobacteria"(100);"Fusobacteria"(100);"Fusobacteriales"(100);"Leptotrichiaceae"(100);unclassified(99);	Lactobacillaceae(100);Lactobacillus(100);	"Fusobacteriales"(100);"Leptotrichiaceae"(100);
-0.04	191	130	Root(100);Bacteria(100);"Proteobacteria"(100);Betaproteobacteria(100);Burkholderiales(100);Alcaligenaceae(100);Bordetella(100);	Root(100);Bacteria(100);"Proteobacteria"(100);Gammaproteobacteria(100);Pseudomonadales(100);Pseudomonadaceae(100);Pseudomonas(100);	Alcaligenaceae(100);Bordetella(100);	Pseudomonadaceae(100);Pseudomonas(100);
0.04	218	176	Root(100);Bacteria(100);"Bacteroidetes"(100);"Bacteroidia"(100);"Bacteroidales"(100);"Prevotellaceae"(100);Prevotella(100);	Root(100);Bacteria(100);"Firmicutes"(100);"Clostridia"(100);Clostridiales(100);Incertae_Sedis_XI(100);Anaerococcus(100);	"Prevotellaceae"(100);Prevotella(100);	Incertae_Sedis_XI(100);Anaerococcus(100);
-0.04	184	100	Root(100);Bacteria(100);"Firmicutes"(100);"Clostridia"(100);Clostridiales(100);Clostridiaceae(100);Clostridium(98);	Root(100);Bacteria(100);"Fusobacteria"(100);"Fusobacteria"(100);"Fusobacteriales"(100);"Leptotrichiaceae"(100);unclassified(99);	Clostridiaceae(100);Clostridium(98);	"Fusobacteriales"(100);"Leptotrichiaceae"(100);
0.04	191	9	Root(100);Bacteria(100);"Proteobacteria"(100);Betaproteobacteria(100);Burkholderiales(100);Alcaligenaceae(100);Bordetella(100);	Root(100);Bacteria(100);"Fusobacteria"(100);"Fusobacteria"(100);"Fusobacteriales"(100);"Fusobacteriaceae"(100);Fusobacterium(100);	Alcaligenaceae(100);Bordetella(100);	"Fusobacteriaceae"(100);Fusobacterium(100);
-0.04	400	100	Root(100);Bacteria(100);"Actinobacteria"(100);Actinobacteria(100);Actinomycetales(100);Mycobacteriaceae(91);Mycobacterium(91);	Root(100);Bacteria(100);"Fusobacteria"(100);"Fusobacteria"(100);"Fusobacteriales"(100);"Leptotrichiaceae"(100);unclassified(99);	Mycobacteriaceae(91);Mycobacterium(91);	"Fusobacteriales"(100);"Leptotrichiaceae"(100);
-0.04	43	116	Root(100);Bacteria(100);"Firmicutes"(100);"Clostridia"(100);Clostridiales(100);Incertae_Sedis_XI(100);Anaerococcus(100);	Root(100);Bacteria(100);"Bacteroidetes"(100);"Bacteroidia"(100);"Bacteroidales"(100);"Prevotellaceae"(100);Prevotella(100);	Incertae_Sedis_XI(100);Anaerococcus(100);	"Prevotellaceae"(100);Prevotella(100);
0.04	2	163	Root(100);Bacteria(100);"Firmicutes"(100);"Bacilli"(100);"Lactobacillales"(100);Streptococcaceae(100);Streptococcus(100);	Root(100);Bacteria(100);"Firmicutes"(100);"Clostridia"(100);Clostridiales(100);unclassified(100);unclassified(100);	Streptococcaceae(100);Streptococcus(100);	"Clostridia"(100);Clostridiales(100);
-0.04	63	293	Root(100);Bacteria(100);"Actinobacteria"(100);Actinobacteria(100);Coriobacteriales(100);Coriobacteriaceae(100);Atopobium(98);	Root(100);Bacteria(100);"Firmicutes"(100);"Bacilli"(100);"Lactobacillales"(100);"Aerococcaceae"(100);Aerococcus(100);	Coriobacteriaceae(100);Atopobium(98);	"Aerococcaceae"(100);Aerococcus(100);
-0.04	114	148	Root(100);Bacteria(100);"Bacteroidetes"(100);"Bacteroidia"(100);"Bacteroidales"(100);"Prevotellaceae"(100);Prevotella(100);	Root(100);Bacteria(100);"Firmicutes"(100);"Bacilli"(100);"Lactobacillales"(100);Lactobacillaceae(99);Lactobacillus(93);	"Prevotellaceae"(100);Prevotella(100);	Lactobacillaceae(99);Lactobacillus(93);
-0.04	176	116	Root(100);Bacteria(100);"Firmicutes"(100);"Clostridia"(100);Clostridiales(100);Incertae_Sedis_XI(100);Anaerococcus(100);	Root(100);Bacteria(100);"Bacteroidetes"(100);"Bacteroidia"(100);"Bacteroidales"(100);"Prevotellaceae"(100);Prevotella(100);	Incertae_Sedis_XI(100);Anaerococcus(100);	"Prevotellaceae"(100);Prevotella(100);
-0.04	63	66	Root(100);Bacteria(100);"Actinobacteria"(100);Actinobacteria(100);Coriobacteriales(100);Coriobacteriaceae(100);Atopobium(98);	Root(100);Bacteria(100);"Firmicutes"(100);"Clostridia"(100);Clostridiales(100);Veillonellaceae(100);Dialister(100);	Coriobacteriaceae(100);Atopobium(98);	Veillonellaceae(100);Dialister(100);
0.04	176	48	Root(100);Bacteria(100);"Firmicutes"(100);"Clostridia"(100);Clostridiales(100);Incertae_Sedis_XI(100);Anaerococcus(100);	Root(100);Bacteria(100);"Firmicutes"(100);"Clostridia"(100);Clostridiales(100);Incertae_Sedis_XI(100);Parvimonas(100);	Incertae_Sedis_XI(100);Anaerococcus(100);	Incertae_Sedis_XI(100);Parvimonas(100);
-0.04	47	100	Root(100);Bacteria(100);"Actinobacteria"(100);Actinobacteria(100);Bifidobacteriales(100);Bifidobacteriaceae(100);unclassified(83);	Root(100);Bacteria(100);"Fusobacteria"(100);"Fusobacteria"(100);"Fusobacteriales"(100);"Leptotrichiaceae"(100);unclassified(99);	Bifidobacteriales(100);Bifidobacteriaceae(100);	"Fusobacteriales"(100);"Leptotrichiaceae"(100);
0.04	191	101	Root(100);Bacteria(100);"Proteobacteria"(100);Betaproteobacteria(100);Burkholderiales(100);Alcaligenaceae(100);Bordetella(100);	Root(100);Bacteria(100);"Actinobacteria"(100);Actinobacteria(100);Actinomycetales(100);Corynebacteriaceae(100);Corynebacterium(100);	Alcaligenaceae(100);Bordetella(100);	Corynebacteriaceae(100);Corynebacterium(100);
-0.04	26	100	Root(100);Bacteria(100);"Bacteroidetes"(100);"Bacteroidia"(100);"Bacteroidales"(100);"Prevotellaceae"(100);Prevotella(100);	Root(100);Bacteria(100);"Fusobacteria"(100);"Fusobacteria"(100);"Fusobacteriales"(100);"Leptotrichiaceae"(100);unclassified(99);	"Prevotellaceae"(100);Prevotella(100);	"Fusobacteriales"(100);"Leptotrichiaceae"(100);
0.04	218	242	Root(100);Bacteria(100);"Bacteroidetes"(100);"Bacteroidia"(100);"Bacteroidales"(100);"Prevotellaceae"(100);Prevotella(100);	Root(100);Bacteria(100);"Bacteroidetes"(100);"Bacteroidia"(100);"Bacteroidales"(100);"Prevotellaceae"(100);Prevotella(100);	"Prevotellaceae"(100);Prevotella(100);	"Prevotellaceae"(100);Prevotella(100);
-0.04	66	400	Root(100);Bacteria(100);"Firmicutes"(100);"Clostridia"(100);Clostridiales(100);Veillonellaceae(100);Dialister(100);	Root(100);Bacteria(100);"Actinobacteria"(100);Actinobacteria(100);Actinomycetales(100);Mycobacteriaceae(91);Mycobacterium(91);	Veillonellaceae(100);Dialister(100);	Mycobacteriaceae(91);Mycobacterium(91);
0.04	198	163	Root(100);Bacteria(100);"Firmicutes"(100);"Clostridia"(100);Clostridiales(100);Incertae_Sedis_XI(100);Peptoniphilus(100);	Root(100);Bacteria(100);"Firmicutes"(100);"Clostridia"(100);Clostridiales(100);unclassified(100);unclassified(100);	Incertae_Sedis_XI(100);Peptoniphilus(100);	"Clostridia"(100);Clostridiales(100);
0.04	2	17	Root(100);Bacteria(100);"Firmicutes"(100);"Bacilli"(100);"Lactobacillales"(100);Streptococcaceae(100);Streptococcus(100);	Root(100);Bacteria(100);"Bacteroidetes"(100);"Bacteroidia"(100);"Bacteroidales"(100);Bacteroidaceae(100);Bacteroides(100);	Streptococcaceae(100);Streptococcus(100);	Bacteroidaceae(100);Bacteroides(100);
-0.04	269	101	Root(100);Bacteria(100);"Firmicutes"(100);"Clostridia"(100);Clostridiales(100);"Ruminococcaceae"(100);Acetivibrio(100);	Root(100);Bacteria(100);"Actinobacteria"(100);Actinobacteria(100);Actinomycetales(100);Corynebacteriaceae(100);Corynebacterium(100);	"Ruminococcaceae"(100);Acetivibrio(100);	Corynebacteriaceae(100);Corynebacterium(100);
-0.04	66	2	Root(100);Bacteria(100);"Firmicutes"(100);"Clostridia"(100);Clostridiales(100);Veillonellaceae(100);Dialister(100);	Root(100);Bacteria(100);"Firmicutes"(100);"Bacilli"(100);"Lactobacillales"(100);Streptococcaceae(100);Streptococcus(100);	Veillonellaceae(100);Dialister(100);	Streptococcaceae(100);Streptococcus(100);
-0.04	184	400	Root(100);Bacteria(100);"Firmicutes"(100);"Clostridia"(100);Clostridiales(100);Clostridiaceae(100);Clostridium(98);	Root(100);Bacteria(100);"Actinobacteria"(100);Actinobacteria(100);Actinomycetales(100);Mycobacteriaceae(91);Mycobacterium(91);	Clostridiaceae(100);Clostridium(98);	Mycobacteriaceae(91);Mycobacterium(91);
-0.04	100	101	Root(100);Bacteria(100);"Fusobacteria"(100);"Fusobacteria"(100);"Fusobacteriales"(100);"Leptotrichiaceae"(100);unclassified(99);	Root(100);Bacteria(100);"Actinobacteria"(100);Actinobacteria(100);Actinomycetales(100);Corynebacteriaceae(100);Corynebacterium(100);	"Fusobacteriales"(100);"Leptotrichiaceae"(100);	Corynebacteriaceae(100);Corynebacterium(100);
-0.04	2	100	Root(100);Bacteria(100);"Firmicutes"(100);"Bacilli"(100);"Lactobacillales"(100);Streptococcaceae(100);Streptococcus(100);	Root(100);Bacteria(100);"Fusobacteria"(100);"Fusobacteria"(100);"Fusobacteriales"(100);"Leptotrichiaceae"(100);unclassified(99);	Streptococcaceae(100);Streptococcus(100);	"Fusobacteriales"(100);"Leptotrichiaceae"(100);
0.04	43	142	Root(100);Bacteria(100);"Firmicutes"(100);"Clostridia"(100);Clostridiales(100);Incertae_Sedis_XI(100);Anaerococcus(100);	Root(100);Bacteria(100);"Firmicutes"(100);"Clostridia"(100);Clostridiales(100);Incertae_Sedis_XI(100);Anaerococcus(100);	Incertae_Sedis_XI(100);Anaerococcus(100);	Incertae_Sedis_XI(100);Anaerococcus(100);
0.04	242	101	Root(100);Bacteria(100);"Bacteroidetes"(100);"Bacteroidia"(100);"Bacteroidales"(100);"Prevotellaceae"(100);Prevotella(100);	Root(100);Bacteria(100);"Actinobacteria"(100);Actinobacteria(100);Actinomycetales(100);Corynebacteriaceae(100);Corynebacterium(100);	"Prevotellaceae"(100);Prevotella(100);	Corynebacteriaceae(100);Corynebacterium(100);
-0.04	269	22	Root(100);Bacteria(100);"Firmicutes"(100);"Clostridia"(100);Clostridiales(100);"Ruminococcaceae"(100);Acetivibrio(100);	Root(100);Bacteria(100);"Proteobacteria"(100);Betaproteobacteria(100);Burkholderiales(100);unclassified(97);unclassified(97);	"Ruminococcaceae"(100);Acetivibrio(100);	Betaproteobacteria(100);Burkholderiales(100);
0.04	43	103	Root(100);Bacteria(100);"Firmicutes"(100);"Clostridia"(100);Clostridiales(100);Incertae_Sedis_XI(100);Anaerococcus(100);	Root(100);Bacteria(100);"Firmicutes"(100);"Clostridia"(100);Clostridiales(100);Incertae_Sedis_XI(100);Finegoldia(100);	Incertae_Sedis_XI(100);Anaerococcus(100);	Incertae_Sedis_XI(100);Finegoldia(100);
0.04	26	400	Root(100);Bacteria(100);"Bacteroidetes"(100);"Bacteroidia"(100);"Bacteroidales"(100);"Prevotellaceae"(100);Prevotella(100);	Root(100);Bacteria(100);"Actinobacteria"(100);Actinobacteria(100);Actinomycetales(100);Mycobacteriaceae(91);Mycobacterium(91);	"Prevotellaceae"(100);Prevotella(100);	Mycobacteriaceae(91);Mycobacterium(91);
-0.04	118	101	Root(100);Bacteria(100);"Firmicutes"(100);"Clostridia"(100);Clostridiales(100);unclassified(100);unclassified(100);	Root(100);Bacteria(100);"Actinobacteria"(100);Actinobacteria(100);Actinomycetales(100);Corynebacteriaceae(100);Corynebacterium(100);	"Clostridia"(100);Clostridiales(100);	Corynebacteriaceae(100);Corynebacterium(100);
-0.04	176	101	Root(100);Bacteria(100);"Firmicutes"(100);"Clostridia"(100);Clostridiales(100);Incertae_Sedis_XI(100);Anaerococcus(100);	Root(100);Bacteria(100);"Actinobacteria"(100);Actinobacteria(100);Actinomycetales(100);Corynebacteriaceae(100);Corynebacterium(100);	Incertae_Sedis_XI(100);Anaerococcus(100);	Corynebacteriaceae(100);Corynebacterium(100);
0.04	100	116	Root(100);Bacteria(100);"Fusobacteria"(100);"Fusobacteria"(100);"Fusobacteriales"(100);"Leptotrichiaceae"(100);unclassified(99);	Root(100);Bacteria(100);"Bacteroidetes"(100);"Bacteroidia"(100);"Bacteroidales"(100);"Prevotellaceae"(100);Prevotella(100);	"Fusobacteriales"(100);"Leptotrichiaceae"(100);	"Prevotellaceae"(100);Prevotella(100);
-0.04	208	101	Root(100);Bacteria(100);"Firmicutes"(100);"Clostridia"(99);Clostridiales(99);unclassified(99);unclassified(99);	Root(100);Bacteria(100);"Actinobacteria"(100);Actinobacteria(100);Actinomycetales(100);Corynebacteriaceae(100);Corynebacterium(100);	"Clostridia"(99);Clostridiales(99);	Corynebacteriaceae(100);Corynebacterium(100);
-0.04	6	101	Root(100);Bacteria(100);"Firmicutes"(100);"Bacilli"(100);"Lactobacillales"(100);Streptococcaceae(100);Streptococcus(100);	Root(100);Bacteria(100);"Actinobacteria"(100);Actinobacteria(100);Actinomycetales(100);Corynebacteriaceae(100);Corynebacterium(100);	Streptococcaceae(100);Streptococcus(100);	Corynebacteriaceae(100);Corynebacterium(100);
0.04	217	173	Root(100);Bacteria(100);unclassified(100);unclassified(100);unclassified(100);unclassified(100);unclassified(100);	Root(100);Bacteria(100);"Firmicutes"(100);"Clostridia"(100);Clostridiales(100);unclassified(100);unclassified(100);	Root(100);Bacteria(100);	"Clostridia"(100);Clostridiales(100);
-0.04	114	242	Root(100);Bacteria(100);"Bacteroidetes"(100);"Bacteroidia"(100);"Bacteroidales"(100);"Prevotellaceae"(100);Prevotella(100);	Root(100);Bacteria(100);"Bacteroidetes"(100);"Bacteroidia"(100);"Bacteroidales"(100);"Prevotellaceae"(100);Prevotella(100);	"Prevotellaceae"(100);Prevotella(100);	"Prevotellaceae"(100);Prevotella(100);
-0.04	184	205	Root(100);Bacteria(100);"Firmicutes"(100);"Clostridia"(100);Clostridiales(100);Clostridiaceae(100);Clostridium(98);	Root(100);Bacteria(100);"Tenericutes"(100);Mollicutes(100);Mycoplasmatales(100);Mycoplasmataceae(100);Ureaplasma(100);	Clostridiaceae(100);Clostridium(98);	Mycoplasmataceae(100);Ureaplasma(100);
0.04	118	22	Root(100);Bacteria(100);"Firmicutes"(100);"Clostridia"(100);Clostridiales(100);unclassified(100);unclassified(100);	Root(100);Bacteria(100);"Proteobacteria"(100);Betaproteobacteria(100);Burkholderiales(100);unclassified(97);unclassified(97);	"Clostridia"(100);Clostridiales(100);	Betaproteobacteria(100);Burkholderiales(100);
-0.04	118	163	Root(100);Bacteria(100);"Firmicutes"(100);"Clostridia"(100);Clostridiales(100);unclassified(100);unclassified(100);	Root(100);Bacteria(100);"Firmicutes"(100);"Clostridia"(100);Clostridiales(100);unclassified(100);unclassified(100);	"Clostridia"(100);Clostridiales(100);	"Clostridia"(100);Clostridiales(100);
-0.04	184	208	Root(100);Bacteria(100);"Firmicutes"(100);"Clostridia"(100);Clostridiales(100);Clostridiaceae(100);Clostridium(98);	Root(100);Bacteria(100);"Firmicutes"(100);"Clostridia"(99);Clostridiales(99);unclassified(99);unclassified(99);	Clostridiaceae(100);Clostridium(98);	"Clostridia"(99);Clostridiales(99);
-0.04	269	130	Root(100);Bacteria(100);"Firmicutes"(100);"Clostridia"(100);Clostridiales(100);"Ruminococcaceae"(100);Acetivibrio(100);	Root(100);Bacteria(100);"Proteobacteria"(100);Gammaproteobacteria(100);Pseudomonadales(100);Pseudomonadaceae(100);Pseudomonas(100);	"Ruminococcaceae"(100);Acetivibrio(100);	Pseudomonadaceae(100);Pseudomonas(100);
-0.04	269	218	Root(100);Bacteria(100);"Firmicutes"(100);"Clostridia"(100);Clostridiales(100);"Ruminococcaceae"(100);Acetivibrio(100);	Root(100);Bacteria(100);"Bacteroidetes"(100);"Bacteroidia"(100);"Bacteroidales"(100);"Prevotellaceae"(100);Prevotella(100);	"Ruminococcaceae"(100);Acetivibrio(100);	"Prevotellaceae"(100);Prevotella(100);
0.04	43	2	Root(100);Bacteria(100);"Firmicutes"(100);"Clostridia"(100);Clostridiales(100);Incertae_Sedis_XI(100);Anaerococcus(100);	Root(100);Bacteria(100);"Firmicutes"(100);"Bacilli"(100);"Lactobacillales"(100);Streptococcaceae(100);Streptococcus(100);	Incertae_Sedis_XI(100);Anaerococcus(100);	Streptococcaceae(100);Streptococcus(100);
0.04	88	184	Root(100);Bacteria(100);"Proteobacteria"(100);Betaproteobacteria(100);Burkholderiales(100);Burkholderiaceae(100);unclassified(81);	Root(100);Bacteria(100);"Firmicutes"(100);"Clostridia"(100);Clostridiales(100);Clostridiaceae(100);Clostridium(98);	Burkholderiales(100);Burkholderiaceae(100);	Clostridiaceae(100);Clostridium(98);
-0.04	66	176	Root(100);Bacteria(100);"Firmicutes"(100);"Clostridia"(100);Clostridiales(100);Veillonellaceae(100);Dialister(100);	Root(100);Bacteria(100);"Firmicutes"(100);"Clostridia"(100);Clostridiales(100);Incertae_Sedis_XI(100);Anaerococcus(100);	Veillonellaceae(100);Dialister(100);	Incertae_Sedis_XI(100);Anaerococcus(100);
0.04	166	242	Root(100);Bacteria(100);"Proteobacteria"(100);Gammaproteobacteria(100);Xanthomonadales(100);Xanthomonadaceae(100);unclassified(100);	Root(100);Bacteria(100);"Bacteroidetes"(100);"Bacteroidia"(100);"Bacteroidales"(100);"Prevotellaceae"(100);Prevotella(100);	Xanthomonadales(100);Xanthomonadaceae(100);	"Prevotellaceae"(100);Prevotella(100);
0.04	103	293	Root(100);Bacteria(100);"Firmicutes"(100);"Clostridia"(100);Clostridiales(100);Incertae_Sedis_XI(100);Finegoldia(100);	Root(100);Bacteria(100);"Firmicutes"(100);"Bacilli"(100);"Lactobacillales"(100);"Aerococcaceae"(100);Aerococcus(100);	Incertae_Sedis_XI(100);Finegoldia(100);	"Aerococcaceae"(100);Aerococcus(100);
-0.04	66	22	Root(100);Bacteria(100);"Firmicutes"(100);"Clostridia"(100);Clostridiales(100);Veillonellaceae(100);Dialister(100);	Root(100);Bacteria(100);"Proteobacteria"(100);Betaproteobacteria(100);Burkholderiales(100);unclassified(97);unclassified(97);	Veillonellaceae(100);Dialister(100);	Betaproteobacteria(100);Burkholderiales(100);
-0.04	63	142	Root(100);Bacteria(100);"Actinobacteria"(100);Actinobacteria(100);Coriobacteriales(100);Coriobacteriaceae(100);Atopobium(98);	Root(100);Bacteria(100);"Firmicutes"(100);"Clostridia"(100);Clostridiales(100);Incertae_Sedis_XI(100);Anaerococcus(100);	Coriobacteriaceae(100);Atopobium(98);	Incertae_Sedis_XI(100);Anaerococcus(100);
-0.04	47	293	Root(100);Bacteria(100);"Actinobacteria"(100);Actinobacteria(100);Bifidobacteriales(100);Bifidobacteriaceae(100);unclassified(83);	Root(100);Bacteria(100);"Firmicutes"(100);"Bacilli"(100);"Lactobacillales"(100);"Aerococcaceae"(100);Aerococcus(100);	Bifidobacteriales(100);Bifidobacteriaceae(100);	"Aerococcaceae"(100);Aerococcus(100);
-0.03	47	205	Root(100);Bacteria(100);"Actinobacteria"(100);Actinobacteria(100);Bifidobacteriales(100);Bifidobacteriaceae(100);unclassified(83);	Root(100);Bacteria(100);"Tenericutes"(100);Mollicutes(100);Mycoplasmatales(100);Mycoplasmataceae(100);Ureaplasma(100);	Bifidobacteriales(100);Bifidobacteriaceae(100);	Mycoplasmataceae(100);Ureaplasma(100);
-0.03	100	163	Root(100);Bacteria(100);"Fusobacteria"(100);"Fusobacteria"(100);"Fusobacteriales"(100);"Leptotrichiaceae"(100);unclassified(99);	Root(100);Bacteria(100);"Firmicutes"(100);"Clostridia"(100);Clostridiales(100);unclassified(100);unclassified(100);	"Fusobacteriales"(100);"Leptotrichiaceae"(100);	"Clostridia"(100);Clostridiales(100);
0.03	47	343	Root(100);Bacteria(100);"Actinobacteria"(100);Actinobacteria(100);Bifidobacteriales(100);Bifidobacteriaceae(100);unclassified(83);	Root(100);Bacteria(100);unclassified(100);unclassified(100);unclassified(100);unclassified(100);unclassified(100);	Bifidobacteriales(100);Bifidobacteriaceae(100);	Root(100);Bacteria(100);
-0.03	2	101	Root(100);Bacteria(100);"Firmicutes"(100);"Bacilli"(100);"Lactobacillales"(100);Streptococcaceae(100);Streptococcus(100);	Root(100);Bacteria(100);"Actinobacteria"(100);Actinobacteria(100);Actinomycetales(100);Corynebacteriaceae(100);Corynebacterium(100);	Streptococcaceae(100);Streptococcus(100);	Corynebacteriaceae(100);Corynebacterium(100);
0.03	173	6	Root(100);Bacteria(100);"Firmicutes"(100);"Clostridia"(100);Clostridiales(100);unclassified(100);unclassified(100);	Root(100);Bacteria(100);"Firmicutes"(100);"Bacilli"(100);"Lactobacillales"(100);Streptococcaceae(100);Streptococcus(100);	"Clostridia"(100);Clostridiales(100);	Streptococcaceae(100);Streptococcus(100);
0.03	173	163	Root(100);Bacteria(100);"Firmicutes"(100);"Clostridia"(100);Clostridiales(100);unclassified(100);unclassified(100);	Root(100);Bacteria(100);"Firmicutes"(100);"Clostridia"(100);Clostridiales(100);unclassified(100);unclassified(100);	"Clostridia"(100);Clostridiales(100);	"Clostridia"(100);Clostridiales(100);
-0.03	218	47	Root(100);Bacteria(100);"Bacteroidetes"(100);"Bacteroidia"(100);"Bacteroidales"(100);"Prevotellaceae"(100);Prevotella(100);	Root(100);Bacteria(100);"Actinobacteria"(100);Actinobacteria(100);Bifidobacteriales(100);Bifidobacteriaceae(100);unclassified(83);	"Prevotellaceae"(100);Prevotella(100);	Bifidobacteriales(100);Bifidobacteriaceae(100);
-0.03	148	101	Root(100);Bacteria(100);"Firmicutes"(100);"Bacilli"(100);"Lactobacillales"(100);Lactobacillaceae(99);Lactobacillus(93);	Root(100);Bacteria(100);"Actinobacteria"(100);Actinobacteria(100);Actinomycetales(100);Corynebacteriaceae(100);Corynebacterium(100);	Lactobacillaceae(99);Lactobacillus(93);	Corynebacteriaceae(100);Corynebacterium(100);
0.03	148	116	Root(100);Bacteria(100);"Firmicutes"(100);"Bacilli"(100);"Lactobacillales"(100);Lactobacillaceae(99);Lactobacillus(93);	Root(100);Bacteria(100);"Bacteroidetes"(100);"Bacteroidia"(100);"Bacteroidales"(100);"Prevotellaceae"(100);Prevotella(100);	Lactobacillaceae(99);Lactobacillus(93);	"Prevotellaceae"(100);Prevotella(100);
-0.03	63	6	Root(100);Bacteria(100);"Actinobacteria"(100);Actinobacteria(100);Coriobacteriales(100);Coriobacteriaceae(100);Atopobium(98);	Root(100);Bacteria(100);"Firmicutes"(100);"Bacilli"(100);"Lactobacillales"(100);Streptococcaceae(100);Streptococcus(100);	Coriobacteriaceae(100);Atopobium(98);	Streptococcaceae(100);Streptococcus(100);
-0.03	43	101	Root(100);Bacteria(100);"Firmicutes"(100);"Clostridia"(100);Clostridiales(100);Incertae_Sedis_XI(100);Anaerococcus(100);	Root(100);Bacteria(100);"Actinobacteria"(100);Actinobacteria(100);Actinomycetales(100);Corynebacteriaceae(100);Corynebacterium(100);	Incertae_Sedis_XI(100);Anaerococcus(100);	Corynebacteriaceae(100);Corynebacterium(100);
-0.03	100	293	Root(100);Bacteria(100);"Fusobacteria"(100);"Fusobacteria"(100);"Fusobacteriales"(100);"Leptotrichiaceae"(100);unclassified(99);	Root(100);Bacteria(100);"Firmicutes"(100);"Bacilli"(100);"Lactobacillales"(100);"Aerococcaceae"(100);Aerococcus(100);	"Fusobacteriales"(100);"Leptotrichiaceae"(100);	"Aerococcaceae"(100);Aerococcus(100);
-0.03	217	66	Root(100);Bacteria(100);unclassified(100);unclassified(100);unclassified(100);unclassified(100);unclassified(100);	Root(100);Bacteria(100);"Firmicutes"(100);"Clostridia"(100);Clostridiales(100);Veillonellaceae(100);Dialister(100);	Root(100);Bacteria(100);	Veillonellaceae(100);Dialister(100);
-0.03	101	293	Root(100);Bacteria(100);"Actinobacteria"(100);Actinobacteria(100);Actinomycetales(100);Corynebacteriaceae(100);Corynebacterium(100);	Root(100);Bacteria(100);"Firmicutes"(100);"Bacilli"(100);"Lactobacillales"(100);"Aerococcaceae"(100);Aerococcus(100);	Corynebacteriaceae(100);Corynebacterium(100);	"Aerococcaceae"(100);Aerococcus(100);
0.03	66	205	Root(100);Bacteria(100);"Firmicutes"(100);"Clostridia"(100);Clostridiales(100);Veillonellaceae(100);Dialister(100);	Root(100);Bacteria(100);"Tenericutes"(100);Mollicutes(100);Mycoplasmatales(100);Mycoplasmataceae(100);Ureaplasma(100);	Veillonellaceae(100);Dialister(100);	Mycoplasmataceae(100);Ureaplasma(100);
-0.03	166	6	Root(100);Bacteria(100);"Proteobacteria"(100);Gammaproteobacteria(100);Xanthomonadales(100);Xanthomonadaceae(100);unclassified(100);	Root(100);Bacteria(100);"Firmicutes"(100);"Bacilli"(100);"Lactobacillales"(100);Streptococcaceae(100);Streptococcus(100);	Xanthomonadales(100);Xanthomonadaceae(100);	Streptococcaceae(100);Streptococcus(100);
0.03	130	47	Root(100);Bacteria(100);"Proteobacteria"(100);Gammaproteobacteria(100);Pseudomonadales(100);Pseudomonadaceae(100);Pseudomonas(100);	Root(100);Bacteria(100);"Actinobacteria"(100);Actinobacteria(100);Bifidobacteriales(100);Bifidobacteriaceae(100);unclassified(83);	Pseudomonadaceae(100);Pseudomonas(100);	Bifidobacteriales(100);Bifidobacteriaceae(100);
0.03	114	63	Root(100);Bacteria(100);"Bacteroidetes"(100);"Bacteroidia"(100);"Bacteroidales"(100);"Prevotellaceae"(100);Prevotella(100);	Root(100);Bacteria(100);"Actinobacteria"(100);Actinobacteria(100);Coriobacteriales(100);Coriobacteriaceae(100);Atopobium(98);	"Prevotellaceae"(100);Prevotella(100);	Coriobacteriaceae(100);Atopobium(98);
-0.03	66	3	Root(100);Bacteria(100);"Firmicutes"(100);"Clostridia"(100);Clostridiales(100);Veillonellaceae(100);Dialister(100);	Root(100);Bacteria(100);"Firmicutes"(100);"Bacilli"(100);"Lactobacillales"(100);Lactobacillaceae(100);Lactobacillus(100);	Veillonellaceae(100);Dialister(100);	Lactobacillaceae(100);Lactobacillus(100);
-0.03	208	163	Root(100);Bacteria(100);"Firmicutes"(100);"Clostridia"(99);Clostridiales(99);unclassified(99);unclassified(99);	Root(100);Bacteria(100);"Firmicutes"(100);"Clostridia"(100);Clostridiales(100);unclassified(100);unclassified(100);	"Clostridia"(99);Clostridiales(99);	"Clostridia"(100);Clostridiales(100);
0.03	269	6	Root(100);Bacteria(100);"Firmicutes"(100);"Clostridia"(100);Clostridiales(100);"Ruminococcaceae"(100);Acetivibrio(100);	Root(100);Bacteria(100);"Firmicutes"(100);"Bacilli"(100);"Lactobacillales"(100);Streptococcaceae(100);Streptococcus(100);	"Ruminococcaceae"(100);Acetivibrio(100);	Streptococcaceae(100);Streptococcus(100);
0.03	66	184	Root(100);Bacteria(100);"Firmicutes"(100);"Clostridia"(100);Clostridiales(100);Veillonellaceae(100);Dialister(100);	Root(100);Bacteria(100);"Firmicutes"(100);"Clostridia"(100);Clostridiales(100);Clostridiaceae(100);Clostridium(98);	Veillonellaceae(100);Dialister(100);	Clostridiaceae(100);Clostridium(98);
0.03	218	205	Root(100);Bacteria(100);"Bacteroidetes"(100);"Bacteroidia"(100);"Bacteroidales"(100);"Prevotellaceae"(100);Prevotella(100);	Root(100);Bacteria(100);"Tenericutes"(100);Mollicutes(100);Mycoplasmatales(100);Mycoplasmataceae(100);Ureaplasma(100);	"Prevotellaceae"(100);Prevotella(100);	Mycoplasmataceae(100);Ureaplasma(100);
-0.03	198	116	Root(100);Bacteria(100);"Firmicutes"(100);"Clostridia"(100);Clostridiales(100);Incertae_Sedis_XI(100);Peptoniphilus(100);	Root(100);Bacteria(100);"Bacteroidetes"(100);"Bacteroidia"(100);"Bacteroidales"(100);"Prevotellaceae"(100);Prevotella(100);	Incertae_Sedis_XI(100);Peptoniphilus(100);	"Prevotellaceae"(100);Prevotella(100);
0.03	47	184	Root(100);Bacteria(100);"Actinobacteria"(100);Actinobacteria(100);Bifidobacteriales(100);Bifidobacteriaceae(100);unclassified(83);	Root(100);Bacteria(100);"Firmicutes"(100);"Clostridia"(100);Clostridiales(100);Clostridiaceae(100);Clostridium(98);	Bifidobacteriales(100);Bifidobacteriaceae(100);	Clostridiaceae(100);Clostridium(98);
-0.03	208	100	Root(100);Bacteria(100);"Firmicutes"(100);"Clostridia"(99);Clostridiales(99);unclassified(99);unclassified(99);	Root(100);Bacteria(100);"Fusobacteria"(100);"Fusobacteria"(100);"Fusobacteriales"(100);"Leptotrichiaceae"(100);unclassified(99);	"Clostridia"(99);Clostridiales(99);	"Fusobacteriales"(100);"Leptotrichiaceae"(100);
-0.03	47	116	Root(100);Bacteria(100);"Actinobacteria"(100);Actinobacteria(100);Bifidobacteriales(100);Bifidobacteriaceae(100);unclassified(83);	Root(100);Bacteria(100);"Bacteroidetes"(100);"Bacteroidia"(100);"Bacteroidales"(100);"Prevotellaceae"(100);Prevotella(100);	Bifidobacteriales(100);Bifidobacteriaceae(100);	"Prevotellaceae"(100);Prevotella(100);
-0.03	100	48	Root(100);Bacteria(100);"Fusobacteria"(100);"Fusobacteria"(100);"Fusobacteriales"(100);"Leptotrichiaceae"(100);unclassified(99);	Root(100);Bacteria(100);"Firmicutes"(100);"Clostridia"(100);Clostridiales(100);Incertae_Sedis_XI(100);Parvimonas(100);	"Fusobacteriales"(100);"Leptotrichiaceae"(100);	Incertae_Sedis_XI(100);Parvimonas(100);
0.03	114	66	Root(100);Bacteria(100);"Bacteroidetes"(100);"Bacteroidia"(100);"Bacteroidales"(100);"Prevotellaceae"(100);Prevotella(100);	Root(100);Bacteria(100);"Firmicutes"(100);"Clostridia"(100);Clostridiales(100);Veillonellaceae(100);Dialister(100);	"Prevotellaceae"(100);Prevotella(100);	Veillonellaceae(100);Dialister(100);
-0.03	47	48	Root(100);Bacteria(100);"Actinobacteria"(100);Actinobacteria(100);Bifidobacteriales(100);Bifidobacteriaceae(100);unclassified(83);	Root(100);Bacteria(100);"Firmicutes"(100);"Clostridia"(100);Clostridiales(100);Incertae_Sedis_XI(100);Parvimonas(100);	Bifidobacteriales(100);Bifidobacteriaceae(100);	Incertae_Sedis_XI(100);Parvimonas(100);
0.03	66	43	Root(100);Bacteria(100);"Firmicutes"(100);"Clostridia"(100);Clostridiales(100);Veillonellaceae(100);Dialister(100);	Root(100);Bacteria(100);"Firmicutes"(100);"Clostridia"(100);Clostridiales(100);Incertae_Sedis_XI(100);Anaerococcus(100);	Veillonellaceae(100);Dialister(100);	Incertae_Sedis_XI(100);Anaerococcus(100);
-0.03	118	205	Root(100);Bacteria(100);"Firmicutes"(100);"Clostridia"(100);Clostridiales(100);unclassified(100);unclassified(100);	Root(100);Bacteria(100);"Tenericutes"(100);Mollicutes(100);Mycoplasmatales(100);Mycoplasmataceae(100);Ureaplasma(100);	"Clostridia"(100);Clostridiales(100);	Mycoplasmataceae(100);Ureaplasma(100);
-0.03	198	100	Root(100);Bacteria(100);"Firmicutes"(100);"Clostridia"(100);Clostridiales(100);Incertae_Sedis_XI(100);Peptoniphilus(100);	Root(100);Bacteria(100);"Fusobacteria"(100);"Fusobacteria"(100);"Fusobacteriales"(100);"Leptotrichiaceae"(100);unclassified(99);	Incertae_Sedis_XI(100);Peptoniphilus(100);	"Fusobacteriales"(100);"Leptotrichiaceae"(100);
-0.03	148	100	Root(100);Bacteria(100);"Firmicutes"(100);"Bacilli"(100);"Lactobacillales"(100);Lactobacillaceae(99);Lactobacillus(93);	Root(100);Bacteria(100);"Fusobacteria"(100);"Fusobacteria"(100);"Fusobacteriales"(100);"Leptotrichiaceae"(100);unclassified(99);	Lactobacillaceae(99);Lactobacillus(93);	"Fusobacteriales"(100);"Leptotrichiaceae"(100);
0.03	217	293	Root(100);Bacteria(100);unclassified(100);unclassified(100);unclassified(100);unclassified(100);unclassified(100);	Root(100);Bacteria(100);"Firmicutes"(100);"Bacilli"(100);"Lactobacillales"(100);"Aerococcaceae"(100);Aerococcus(100);	Root(100);Bacteria(100);	"Aerococcaceae"(100);Aerococcus(100);
0.03	22	43	Root(100);Bacteria(100);"Proteobacteria"(100);Betaproteobacteria(100);Burkholderiales(100);unclassified(97);unclassified(97);	Root(100);Bacteria(100);"Firmicutes"(100);"Clostridia"(100);Clostridiales(100);Incertae_Sedis_XI(100);Anaerococcus(100);	Betaproteobacteria(100);Burkholderiales(100);	Incertae_Sedis_XI(100);Anaerococcus(100);
-0.03	218	116	Root(100);Bacteria(100);"Bacteroidetes"(100);"Bacteroidia"(100);"Bacteroidales"(100);"Prevotellaceae"(100);Prevotella(100);	Root(100);Bacteria(100);"Bacteroidetes"(100);"Bacteroidia"(100);"Bacteroidales"(100);"Prevotellaceae"(100);Prevotella(100);	"Prevotellaceae"(100);Prevotella(100);	"Prevotellaceae"(100);Prevotella(100);
0.03	184	48	Root(100);Bacteria(100);"Firmicutes"(100);"Clostridia"(100);Clostridiales(100);Clostridiaceae(100);Clostridium(98);	Root(100);Bacteria(100);"Firmicutes"(100);"Clostridia"(100);Clostridiales(100);Incertae_Sedis_XI(100);Parvimonas(100);	Clostridiaceae(100);Clostridium(98);	Incertae_Sedis_XI(100);Parvimonas(100);
-0.03	184	116	Root(100);Bacteria(100);"Firmicutes"(100);"Clostridia"(100);Clostridiales(100);Clostridiaceae(100);Clostridium(98);	Root(100);Bacteria(100);"Bacteroidetes"(100);"Bacteroidia"(100);"Bacteroidales"(100);"Prevotellaceae"(100);Prevotella(100);	Clostridiaceae(100);Clostridium(98);	"Prevotellaceae"(100);Prevotella(100);
0.03	191	208	Root(100);Bacteria(100);"Proteobacteria"(100);Betaproteobacteria(100);Burkholderiales(100);Alcaligenaceae(100);Bordetella(100);	Root(100);Bacteria(100);"Firmicutes"(100);"Clostridia"(99);Clostridiales(99);unclassified(99);unclassified(99);	Alcaligenaceae(100);Bordetella(100);	"Clostridia"(99);Clostridiales(99);
0.03	22	101	Root(100);Bacteria(100);"Proteobacteria"(100);Betaproteobacteria(100);Burkholderiales(100);unclassified(97);unclassified(97);	Root(100);Bacteria(100);"Actinobacteria"(100);Actinobacteria(100);Actinomycetales(100);Corynebacteriaceae(100);Corynebacterium(100);	Betaproteobacteria(100);Burkholderiales(100);	Corynebacteriaceae(100);Corynebacterium(100);
-0.03	63	343	Root(100);Bacteria(100);"Actinobacteria"(100);Actinobacteria(100);Coriobacteriales(100);Coriobacteriaceae(100);Atopobium(98);	Root(100);Bacteria(100);unclassified(100);unclassified(100);unclassified(100);unclassified(100);unclassified(100);	Coriobacteriaceae(100);Atopobium(98);	Root(100);Bacteria(100);
0.03	176	9	Root(100);Bacteria(100);"Firmicutes"(100);"Clostridia"(100);Clostridiales(100);Incertae_Sedis_XI(100);Anaerococcus(100);	Root(100);Bacteria(100);"Fusobacteria"(100);"Fusobacteria"(100);"Fusobacteriales"(100);"Fusobacteriaceae"(100);Fusobacterium(100);	Incertae_Sedis_XI(100);Anaerococcus(100);	"Fusobacteriaceae"(100);Fusobacterium(100);
-0.03	63	48	Root(100);Bacteria(100);"Actinobacteria"(100);Actinobacteria(100);Coriobacteriales(100);Coriobacteriaceae(100);Atopobium(98);	Root(100);Bacteria(100);"Firmicutes"(100);"Clostridia"(100);Clostridiales(100);Incertae_Sedis_XI(100);Parvimonas(100);	Coriobacteriaceae(100);Atopobium(98);	Incertae_Sedis_XI(100);Parvimonas(100);
-0.03	47	2	Root(100);Bacteria(100);"Actinobacteria"(100);Actinobacteria(100);Bifidobacteriales(100);Bifidobacteriaceae(100);unclassified(83);	Root(100);Bacteria(100);"Firmicutes"(100);"Bacilli"(100);"Lactobacillales"(100);Streptococcaceae(100);Streptococcus(100);	Bifidobacteriales(100);Bifidobacteriaceae(100);	Streptococcaceae(100);Streptococcus(100);
0.03	205	6	Root(100);Bacteria(100);"Tenericutes"(100);Mollicutes(100);Mycoplasmatales(100);Mycoplasmataceae(100);Ureaplasma(100);	Root(100);Bacteria(100);"Firmicutes"(100);"Bacilli"(100);"Lactobacillales"(100);Streptococcaceae(100);Streptococcus(100);	Mycoplasmataceae(100);Ureaplasma(100);	Streptococcaceae(100);Streptococcus(100);
0.03	142	163	Root(100);Bacteria(100);"Firmicutes"(100);"Clostridia"(100);Clostridiales(100);Incertae_Sedis_XI(100);Anaerococcus(100);	Root(100);Bacteria(100);"Firmicutes"(100);"Clostridia"(100);Clostridiales(100);unclassified(100);unclassified(100);	Incertae_Sedis_XI(100);Anaerococcus(100);	"Clostridia"(100);Clostridiales(100);
0.03	198	22	Root(100);Bacteria(100);"Firmicutes"(100);"Clostridia"(100);Clostridiales(100);Incertae_Sedis_XI(100);Peptoniphilus(100);	Root(100);Bacteria(100);"Proteobacteria"(100);Betaproteobacteria(100);Burkholderiales(100);unclassified(97);unclassified(97);	Incertae_Sedis_XI(100);Peptoniphilus(100);	Betaproteobacteria(100);Burkholderiales(100);
-0.03	100	17	Root(100);Bacteria(100);"Fusobacteria"(100);"Fusobacteria"(100);"Fusobacteriales"(100);"Leptotrichiaceae"(100);unclassified(99);	Root(100);Bacteria(100);"Bacteroidetes"(100);"Bacteroidia"(100);"Bacteroidales"(100);Bacteroidaceae(100);Bacteroides(100);	"Fusobacteriales"(100);"Leptotrichiaceae"(100);	Bacteroidaceae(100);Bacteroides(100);
-0.03	43	100	Root(100);Bacteria(100);"Firmicutes"(100);"Clostridia"(100);Clostridiales(100);Incertae_Sedis_XI(100);Anaerococcus(100);	Root(100);Bacteria(100);"Fusobacteria"(100);"Fusobacteria"(100);"Fusobacteriales"(100);"Leptotrichiaceae"(100);unclassified(99);	Incertae_Sedis_XI(100);Anaerococcus(100);	"Fusobacteriales"(100);"Leptotrichiaceae"(100);
-0.03	176	3	Root(100);Bacteria(100);"Firmicutes"(100);"Clostridia"(100);Clostridiales(100);Incertae_Sedis_XI(100);Anaerococcus(100);	Root(100);Bacteria(100);"Firmicutes"(100);"Bacilli"(100);"Lactobacillales"(100);Lactobacillaceae(100);Lactobacillus(100);	Incertae_Sedis_XI(100);Anaerococcus(100);	Lactobacillaceae(100);Lactobacillus(100);
-0.03	114	17	Root(100);Bacteria(100);"Bacteroidetes"(100);"Bacteroidia"(100);"Bacteroidales"(100);"Prevotellaceae"(100);Prevotella(100);	Root(100);Bacteria(100);"Bacteroidetes"(100);"Bacteroidia"(100);"Bacteroidales"(100);Bacteroidaceae(100);Bacteroides(100);	"Prevotellaceae"(100);Prevotella(100);	Bacteroidaceae(100);Bacteroides(100);
0.03	118	43	Root(100);Bacteria(100);"Firmicutes"(100);"Clostridia"(100);Clostridiales(100);unclassified(100);unclassified(100);	Root(100);Bacteria(100);"Firmicutes"(100);"Clostridia"(100);Clostridiales(100);Incertae_Sedis_XI(100);Anaerococcus(100);	"Clostridia"(100);Clostridiales(100);	Incertae_Sedis_XI(100);Anaerococcus(100);
-0.03	269	208	Root(100);Bacteria(100);"Firmicutes"(100);"Clostridia"(100);Clostridiales(100);"Ruminococcaceae"(100);Acetivibrio(100);	Root(100);Bacteria(100);"Firmicutes"(100);"Clostridia"(99);Clostridiales(99);unclassified(99);unclassified(99);	"Ruminococcaceae"(100);Acetivibrio(100);	"Clostridia"(99);Clostridiales(99);
-0.03	88	163	Root(100);Bacteria(100);"Proteobacteria"(100);Betaproteobacteria(100);Burkholderiales(100);Burkholderiaceae(100);unclassified(81);	Root(100);Bacteria(100);"Firmicutes"(100);"Clostridia"(100);Clostridiales(100);unclassified(100);unclassified(100);	Burkholderiales(100);Burkholderiaceae(100);	"Clostridia"(100);Clostridiales(100);
0.03	191	47	Root(100);Bacteria(100);"Proteobacteria"(100);Betaproteobacteria(100);Burkholderiales(100);Alcaligenaceae(100);Bordetella(100);	Root(100);Bacteria(100);"Actinobacteria"(100);Actinobacteria(100);Bifidobacteriales(100);Bifidobacteriaceae(100);unclassified(83);	Alcaligenaceae(100);Bordetella(100);	Bifidobacteriales(100);Bifidobacteriaceae(100);
-0.03	118	116	Root(100);Bacteria(100);"Firmicutes"(100);"Clostridia"(100);Clostridiales(100);unclassified(100);unclassified(100);	Root(100);Bacteria(100);"Bacteroidetes"(100);"Bacteroidia"(100);"Bacteroidales"(100);"Prevotellaceae"(100);Prevotella(100);	"Clostridia"(100);Clostridiales(100);	"Prevotellaceae"(100);Prevotella(100);
-0.03	269	343	Root(100);Bacteria(100);"Firmicutes"(100);"Clostridia"(100);Clostridiales(100);"Ruminococcaceae"(100);Acetivibrio(100);	Root(100);Bacteria(100);unclassified(100);unclassified(100);unclassified(100);unclassified(100);unclassified(100);	"Ruminococcaceae"(100);Acetivibrio(100);	Root(100);Bacteria(100);
-0.03	218	6	Root(100);Bacteria(100);"Bacteroidetes"(100);"Bacteroidia"(100);"Bacteroidales"(100);"Prevotellaceae"(100);Prevotella(100);	Root(100);Bacteria(100);"Firmicutes"(100);"Bacilli"(100);"Lactobacillales"(100);Streptococcaceae(100);Streptococcus(100);	"Prevotellaceae"(100);Prevotella(100);	Streptococcaceae(100);Streptococcus(100);
-0.03	47	242	Root(100);Bacteria(100);"Actinobacteria"(100);Actinobacteria(100);Bifidobacteriales(100);Bifidobacteriaceae(100);unclassified(83);	Root(100);Bacteria(100);"Bacteroidetes"(100);"Bacteroidia"(100);"Bacteroidales"(100);"Prevotellaceae"(100);Prevotella(100);	Bifidobacteriales(100);Bifidobacteriaceae(100);	"Prevotellaceae"(100);Prevotella(100);
-0.03	269	205	Root(100);Bacteria(100);"Firmicutes"(100);"Clostridia"(100);Clostridiales(100);"Ruminococcaceae"(100);Acetivibrio(100);	Root(100);Bacteria(100);"Tenericutes"(100);Mollicutes(100);Mycoplasmatales(100);Mycoplasmataceae(100);Ureaplasma(100);	"Ruminococcaceae"(100);Acetivibrio(100);	Mycoplasmataceae(100);Ureaplasma(100);
-0.03	116	293	Root(100);Bacteria(100);"Bacteroidetes"(100);"Bacteroidia"(100);"Bacteroidales"(100);"Prevotellaceae"(100);Prevotella(100);	Root(100);Bacteria(100);"Firmicutes"(100);"Bacilli"(100);"Lactobacillales"(100);"Aerococcaceae"(100);Aerococcus(100);	"Prevotellaceae"(100);Prevotella(100);	"Aerococcaceae"(100);Aerococcus(100);
0.03	9	103	Root(100);Bacteria(100);"Fusobacteria"(100);"Fusobacteria"(100);"Fusobacteriales"(100);"Fusobacteriaceae"(100);Fusobacterium(100);	Root(100);Bacteria(100);"Firmicutes"(100);"Clostridia"(100);Clostridiales(100);Incertae_Sedis_XI(100);Finegoldia(100);	"Fusobacteriaceae"(100);Fusobacterium(100);	Incertae_Sedis_XI(100);Finegoldia(100);
-0.03	176	47	Root(100);Bacteria(100);"Firmicutes"(100);"Clostridia"(100);Clostridiales(100);Incertae_Sedis_XI(100);Anaerococcus(100);	Root(100);Bacteria(100);"Actinobacteria"(100);Actinobacteria(100);Bifidobacteriales(100);Bifidobacteriaceae(100);unclassified(83);	Incertae_Sedis_XI(100);Anaerococcus(100);	Bifidobacteriales(100);Bifidobacteriaceae(100);
0.03	343	101	Root(100);Bacteria(100);unclassified(100);unclassified(100);unclassified(100);unclassified(100);unclassified(100);	Root(100);Bacteria(100);"Actinobacteria"(100);Actinobacteria(100);Actinomycetales(100);Corynebacteriaceae(100);Corynebacterium(100);	Root(100);Bacteria(100);	Corynebacteriaceae(100);Corynebacterium(100);
0.03	118	9	Root(100);Bacteria(100);"Firmicutes"(100);"Clostridia"(100);Clostridiales(100);unclassified(100);unclassified(100);	Root(100);Bacteria(100);"Fusobacteria"(100);"Fusobacteria"(100);"Fusobacteriales"(100);"Fusobacteriaceae"(100);Fusobacterium(100);	"Clostridia"(100);Clostridiales(100);	"Fusobacteriaceae"(100);Fusobacterium(100);
-0.03	130	176	Root(100);Bacteria(100);"Proteobacteria"(100);Gammaproteobacteria(100);Pseudomonadales(100);Pseudomonadaceae(100);Pseudomonas(100);	Root(100);Bacteria(100);"Firmicutes"(100);"Clostridia"(100);Clostridiales(100);Incertae_Sedis_XI(100);Anaerococcus(100);	Pseudomonadaceae(100);Pseudomonas(100);	Incertae_Sedis_XI(100);Anaerococcus(100);
-0.03	176	100	Root(100);Bacteria(100);"Firmicutes"(100);"Clostridia"(100);Clostridiales(100);Incertae_Sedis_XI(100);Anaerococcus(100);	Root(100);Bacteria(100);"Fusobacteria"(100);"Fusobacteria"(100);"Fusobacteriales"(100);"Leptotrichiaceae"(100);unclassified(99);	Incertae_Sedis_XI(100);Anaerococcus(100);	"Fusobacteriales"(100);"Leptotrichiaceae"(100);
0.03	217	6	Root(100);Bacteria(100);unclassified(100);unclassified(100);unclassified(100);unclassified(100);unclassified(100);	Root(100);Bacteria(100);"Firmicutes"(100);"Bacilli"(100);"Lactobacillales"(100);Streptococcaceae(100);Streptococcus(100);	Root(100);Bacteria(100);	Streptococcaceae(100);Streptococcus(100);
0.03	198	191	Root(100);Bacteria(100);"Firmicutes"(100);"Clostridia"(100);Clostridiales(100);Incertae_Sedis_XI(100);Peptoniphilus(100);	Root(100);Bacteria(100);"Proteobacteria"(100);Betaproteobacteria(100);Burkholderiales(100);Alcaligenaceae(100);Bordetella(100);	Incertae_Sedis_XI(100);Peptoniphilus(100);	Alcaligenaceae(100);Bordetella(100);
-0.03	2	116	Root(100);Bacteria(100);"Firmicutes"(100);"Bacilli"(100);"Lactobacillales"(100);Streptococcaceae(100);Streptococcus(100);	Root(100);Bacteria(100);"Bacteroidetes"(100);"Bacteroidia"(100);"Bacteroidales"(100);"Prevotellaceae"(100);Prevotella(100);	Streptococcaceae(100);Streptococcus(100);	"Prevotellaceae"(100);Prevotella(100);
0.03	66	148	Root(100);Bacteria(100);"Firmicutes"(100);"Clostridia"(100);Clostridiales(100);Veillonellaceae(100);Dialister(100);	Root(100);Bacteria(100);"Firmicutes"(100);"Bacilli"(100);"Lactobacillales"(100);Lactobacillaceae(99);Lactobacillus(93);	Veillonellaceae(100);Dialister(100);	Lactobacillaceae(99);Lactobacillus(93);
0.03	118	208	Root(100);Bacteria(100);"Firmicutes"(100);"Clostridia"(100);Clostridiales(100);unclassified(100);unclassified(100);	Root(100);Bacteria(100);"Firmicutes"(100);"Clostridia"(99);Clostridiales(99);unclassified(99);unclassified(99);	"Clostridia"(100);Clostridiales(100);	"Clostridia"(99);Clostridiales(99);
0.03	9	293	Root(100);Bacteria(100);"Fusobacteria"(100);"Fusobacteria"(100);"Fusobacteriales"(100);"Fusobacteriaceae"(100);Fusobacterium(100);	Root(100);Bacteria(100);"Firmicutes"(100);"Bacilli"(100);"Lactobacillales"(100);"Aerococcaceae"(100);Aerococcus(100);	"Fusobacteriaceae"(100);Fusobacterium(100);	"Aerococcaceae"(100);Aerococcus(100);
-0.03	22	184	Root(100);Bacteria(100);"Proteobacteria"(100);Betaproteobacteria(100);Burkholderiales(100);unclassified(97);unclassified(97);	Root(100);Bacteria(100);"Firmicutes"(100);"Clostridia"(100);Clostridiales(100);Clostridiaceae(100);Clostridium(98);	Betaproteobacteria(100);Burkholderiales(100);	Clostridiaceae(100);Clostridium(98);
-0.03	176	166	Root(100);Bacteria(100);"Firmicutes"(100);"Clostridia"(100);Clostridiales(100);Incertae_Sedis_XI(100);Anaerococcus(100);	Root(100);Bacteria(100);"Proteobacteria"(100);Gammaproteobacteria(100);Xanthomonadales(100);Xanthomonadaceae(100);unclassified(100);	Incertae_Sedis_XI(100);Anaerococcus(100);	Xanthomonadales(100);Xanthomonadaceae(100);
-0.03	47	9	Root(100);Bacteria(100);"Actinobacteria"(100);Actinobacteria(100);Bifidobacteriales(100);Bifidobacteriaceae(100);unclassified(83);	Root(100);Bacteria(100);"Fusobacteria"(100);"Fusobacteria"(100);"Fusobacteriales"(100);"Fusobacteriaceae"(100);Fusobacterium(100);	Bifidobacteriales(100);Bifidobacteriaceae(100);	"Fusobacteriaceae"(100);Fusobacterium(100);
-0.03	166	101	Root(100);Bacteria(100);"Proteobacteria"(100);Gammaproteobacteria(100);Xanthomonadales(100);Xanthomonadaceae(100);unclassified(100);	Root(100);Bacteria(100);"Actinobacteria"(100);Actinobacteria(100);Actinomycetales(100);Corynebacteriaceae(100);Corynebacterium(100);	Xanthomonadales(100);Xanthomonadaceae(100);	Corynebacteriaceae(100);Corynebacterium(100);
-0.03	217	100	Root(100);Bacteria(100);unclassified(100);unclassified(100);unclassified(100);unclassified(100);unclassified(100);	Root(100);Bacteria(100);"Fusobacteria"(100);"Fusobacteria"(100);"Fusobacteriales"(100);"Leptotrichiaceae"(100);unclassified(99);	Root(100);Bacteria(100);	"Fusobacteriales"(100);"Leptotrichiaceae"(100);
-0.03	6	100	Root(100);Bacteria(100);"Firmicutes"(100);"Bacilli"(100);"Lactobacillales"(100);Streptococcaceae(100);Streptococcus(100);	Root(100);Bacteria(100);"Fusobacteria"(100);"Fusobacteria"(100);"Fusobacteriales"(100);"Leptotrichiaceae"(100);unclassified(99);	Streptococcaceae(100);Streptococcus(100);	"Fusobacteriales"(100);"Leptotrichiaceae"(100);
-0.03	208	116	Root(100);Bacteria(100);"Firmicutes"(100);"Clostridia"(99);Clostridiales(99);unclassified(99);unclassified(99);	Root(100);Bacteria(100);"Bacteroidetes"(100);"Bacteroidia"(100);"Bacteroidales"(100);"Prevotellaceae"(100);Prevotella(100);	"Clostridia"(99);Clostridiales(99);	"Prevotellaceae"(100);Prevotella(100);
-0.03	269	118	Root(100);Bacteria(100);"Firmicutes"(100);"Clostridia"(100);Clostridiales(100);"Ruminococcaceae"(100);Acetivibrio(100);	Root(100);Bacteria(100);"Firmicutes"(100);"Clostridia"(100);Clostridiales(100);unclassified(100);unclassified(100);	"Ruminococcaceae"(100);Acetivibrio(100);	"Clostridia"(100);Clostridiales(100);
-0.03	47	6	Root(100);Bacteria(100);"Actinobacteria"(100);Actinobacteria(100);Bifidobacteriales(100);Bifidobacteriaceae(100);unclassified(83);	Root(100);Bacteria(100);"Firmicutes"(100);"Bacilli"(100);"Lactobacillales"(100);Streptococcaceae(100);Streptococcus(100);	Bifidobacteriales(100);Bifidobacteriaceae(100);	Streptococcaceae(100);Streptococcus(100);
0.03	22	208	Root(100);Bacteria(100);"Proteobacteria"(100);Betaproteobacteria(100);Burkholderiales(100);unclassified(97);unclassified(97);	Root(100);Bacteria(100);"Firmicutes"(100);"Clostridia"(99);Clostridiales(99);unclassified(99);unclassified(99);	Betaproteobacteria(100);Burkholderiales(100);	"Clostridia"(99);Clostridiales(99);
0.03	191	17	Root(100);Bacteria(100);"Proteobacteria"(100);Betaproteobacteria(100);Burkholderiales(100);Alcaligenaceae(100);Bordetella(100);	Root(100);Bacteria(100);"Bacteroidetes"(100);"Bacteroidia"(100);"Bacteroidales"(100);Bacteroidaceae(100);Bacteroides(100);	Alcaligenaceae(100);Bordetella(100);	Bacteroidaceae(100);Bacteroides(100);
-0.03	191	118	Root(100);Bacteria(100);"Proteobacteria"(100);Betaproteobacteria(100);Burkholderiales(100);Alcaligenaceae(100);Bordetella(100);	Root(100);Bacteria(100);"Firmicutes"(100);"Clostridia"(100);Clostridiales(100);unclassified(100);unclassified(100);	Alcaligenaceae(100);Bordetella(100);	"Clostridia"(100);Clostridiales(100);
-0.03	63	17	Root(100);Bacteria(100);"Actinobacteria"(100);Actinobacteria(100);Coriobacteriales(100);Coriobacteriaceae(100);Atopobium(98);	Root(100);Bacteria(100);"Bacteroidetes"(100);"Bacteroidia"(100);"Bacteroidales"(100);Bacteroidaceae(100);Bacteroides(100);	Coriobacteriaceae(100);Atopobium(98);	Bacteroidaceae(100);Bacteroides(100);
-0.03	163	116	Root(100);Bacteria(100);"Firmicutes"(100);"Clostridia"(100);Clostridiales(100);unclassified(100);unclassified(100);	Root(100);Bacteria(100);"Bacteroidetes"(100);"Bacteroidia"(100);"Bacteroidales"(100);"Prevotellaceae"(100);Prevotella(100);	"Clostridia"(100);Clostridiales(100);	"Prevotellaceae"(100);Prevotella(100);
-0.03	269	43	Root(100);Bacteria(100);"Firmicutes"(100);"Clostridia"(100);Clostridiales(100);"Ruminococcaceae"(100);Acetivibrio(100);	Root(100);Bacteria(100);"Firmicutes"(100);"Clostridia"(100);Clostridiales(100);Incertae_Sedis_XI(100);Anaerococcus(100);	"Ruminococcaceae"(100);Acetivibrio(100);	Incertae_Sedis_XI(100);Anaerococcus(100);
0.03	6	148	Root(100);Bacteria(100);"Firmicutes"(100);"Bacilli"(100);"Lactobacillales"(100);Streptococcaceae(100);Streptococcus(100);	Root(100);Bacteria(100);"Firmicutes"(100);"Bacilli"(100);"Lactobacillales"(100);Lactobacillaceae(99);Lactobacillus(93);	Streptococcaceae(100);Streptococcus(100);	Lactobacillaceae(99);Lactobacillus(93);
0.03	191	6	Root(100);Bacteria(100);"Proteobacteria"(100);Betaproteobacteria(100);Burkholderiales(100);Alcaligenaceae(100);Bordetella(100);	Root(100);Bacteria(100);"Firmicutes"(100);"Bacilli"(100);"Lactobacillales"(100);Streptococcaceae(100);Streptococcus(100);	Alcaligenaceae(100);Bordetella(100);	Streptococcaceae(100);Streptococcus(100);
0.03	163	48	Root(100);Bacteria(100);"Firmicutes"(100);"Clostridia"(100);Clostridiales(100);unclassified(100);unclassified(100);	Root(100);Bacteria(100);"Firmicutes"(100);"Clostridia"(100);Clostridiales(100);Incertae_Sedis_XI(100);Parvimonas(100);	"Clostridia"(100);Clostridiales(100);	Incertae_Sedis_XI(100);Parvimonas(100);
0.03	2	208	Root(100);Bacteria(100);"Firmicutes"(100);"Bacilli"(100);"Lactobacillales"(100);Streptococcaceae(100);Streptococcus(100);	Root(100);Bacteria(100);"Firmicutes"(100);"Clostridia"(99);Clostridiales(99);unclassified(99);unclassified(99);	Streptococcaceae(100);Streptococcus(100);	"Clostridia"(99);Clostridiales(99);
-0.03	269	2	Root(100);Bacteria(100);"Firmicutes"(100);"Clostridia"(100);Clostridiales(100);"Ruminococcaceae"(100);Acetivibrio(100);	Root(100);Bacteria(100);"Firmicutes"(100);"Bacilli"(100);"Lactobacillales"(100);Streptococcaceae(100);Streptococcus(100);	"Ruminococcaceae"(100);Acetivibrio(100);	Streptococcaceae(100);Streptococcus(100);
-0.03	163	293	Root(100);Bacteria(100);"Firmicutes"(100);"Clostridia"(100);Clostridiales(100);unclassified(100);unclassified(100);	Root(100);Bacteria(100);"Firmicutes"(100);"Bacilli"(100);"Lactobacillales"(100);"Aerococcaceae"(100);Aerococcus(100);	"Clostridia"(100);Clostridiales(100);	"Aerococcaceae"(100);Aerococcus(100);
0.02	88	166	Root(100);Bacteria(100);"Proteobacteria"(100);Betaproteobacteria(100);Burkholderiales(100);Burkholderiaceae(100);unclassified(81);	Root(100);Bacteria(100);"Proteobacteria"(100);Gammaproteobacteria(100);Xanthomonadales(100);Xanthomonadaceae(100);unclassified(100);	Burkholderiales(100);Burkholderiaceae(100);	Xanthomonadales(100);Xanthomonadaceae(100);
-0.02	191	400	Root(100);Bacteria(100);"Proteobacteria"(100);Betaproteobacteria(100);Burkholderiales(100);Alcaligenaceae(100);Bordetella(100);	Root(100);Bacteria(100);"Actinobacteria"(100);Actinobacteria(100);Actinomycetales(100);Mycobacteriaceae(91);Mycobacterium(91);	Alcaligenaceae(100);Bordetella(100);	Mycobacteriaceae(91);Mycobacterium(91);
-0.02	269	100	Root(100);Bacteria(100);"Firmicutes"(100);"Clostridia"(100);Clostridiales(100);"Ruminococcaceae"(100);Acetivibrio(100);	Root(100);Bacteria(100);"Fusobacteria"(100);"Fusobacteria"(100);"Fusobacteriales"(100);"Leptotrichiaceae"(100);unclassified(99);	"Ruminococcaceae"(100);Acetivibrio(100);	"Fusobacteriales"(100);"Leptotrichiaceae"(100);
-0.02	205	116	Root(100);Bacteria(100);"Tenericutes"(100);Mollicutes(100);Mycoplasmatales(100);Mycoplasmataceae(100);Ureaplasma(100);	Root(100);Bacteria(100);"Bacteroidetes"(100);"Bacteroidia"(100);"Bacteroidales"(100);"Prevotellaceae"(100);Prevotella(100);	Mycoplasmataceae(100);Ureaplasma(100);	"Prevotellaceae"(100);Prevotella(100);
-0.02	217	166	Root(100);Bacteria(100);unclassified(100);unclassified(100);unclassified(100);unclassified(100);unclassified(100);	Root(100);Bacteria(100);"Proteobacteria"(100);Gammaproteobacteria(100);Xanthomonadales(100);Xanthomonadaceae(100);unclassified(100);	Root(100);Bacteria(100);	Xanthomonadales(100);Xanthomonadaceae(100);
0.02	218	43	Root(100);Bacteria(100);"Bacteroidetes"(100);"Bacteroidia"(100);"Bacteroidales"(100);"Prevotellaceae"(100);Prevotella(100);	Root(100);Bacteria(100);"Firmicutes"(100);"Clostridia"(100);Clostridiales(100);Incertae_Sedis_XI(100);Anaerococcus(100);	"Prevotellaceae"(100);Prevotella(100);	Incertae_Sedis_XI(100);Anaerococcus(100);
-0.02	217	116	Root(100);Bacteria(100);unclassified(100);unclassified(100);unclassified(100);unclassified(100);unclassified(100);	Root(100);Bacteria(100);"Bacteroidetes"(100);"Bacteroidia"(100);"Bacteroidales"(100);"Prevotellaceae"(100);Prevotella(100);	Root(100);Bacteria(100);	"Prevotellaceae"(100);Prevotella(100);
-0.02	47	43	Root(100);Bacteria(100);"Actinobacteria"(100);Actinobacteria(100);Bifidobacteriales(100);Bifidobacteriaceae(100);unclassified(83);	Root(100);Bacteria(100);"Firmicutes"(100);"Clostridia"(100);Clostridiales(100);Incertae_Sedis_XI(100);Anaerococcus(100);	Bifidobacteriales(100);Bifidobacteriaceae(100);	Incertae_Sedis_XI(100);Anaerococcus(100);
-0.02	176	163	Root(100);Bacteria(100);"Firmicutes"(100);"Clostridia"(100);Clostridiales(100);Incertae_Sedis_XI(100);Anaerococcus(100);	Root(100);Bacteria(100);"Firmicutes"(100);"Clostridia"(100);Clostridiales(100);unclassified(100);unclassified(100);	Incertae_Sedis_XI(100);Anaerococcus(100);	"Clostridia"(100);Clostridiales(100);
-0.02	173	100	Root(100);Bacteria(100);"Firmicutes"(100);"Clostridia"(100);Clostridiales(100);unclassified(100);unclassified(100);	Root(100);Bacteria(100);"Fusobacteria"(100);"Fusobacteria"(100);"Fusobacteriales"(100);"Leptotrichiaceae"(100);unclassified(99);	"Clostridia"(100);Clostridiales(100);	"Fusobacteriales"(100);"Leptotrichiaceae"(100);
-0.02	269	9	Root(100);Bacteria(100);"Firmicutes"(100);"Clostridia"(100);Clostridiales(100);"Ruminococcaceae"(100);Acetivibrio(100);	Root(100);Bacteria(100);"Fusobacteria"(100);"Fusobacteria"(100);"Fusobacteriales"(100);"Fusobacteriaceae"(100);Fusobacterium(100);	"Ruminococcaceae"(100);Acetivibrio(100);	"Fusobacteriaceae"(100);Fusobacterium(100);
-0.02	205	100	Root(100);Bacteria(100);"Tenericutes"(100);Mollicutes(100);Mycoplasmatales(100);Mycoplasmataceae(100);Ureaplasma(100);	Root(100);Bacteria(100);"Fusobacteria"(100);"Fusobacteria"(100);"Fusobacteriales"(100);"Leptotrichiaceae"(100);unclassified(99);	Mycoplasmataceae(100);Ureaplasma(100);	"Fusobacteriales"(100);"Leptotrichiaceae"(100);
-0.02	269	26	Root(100);Bacteria(100);"Firmicutes"(100);"Clostridia"(100);Clostridiales(100);"Ruminococcaceae"(100);Acetivibrio(100);	Root(100);Bacteria(100);"Bacteroidetes"(100);"Bacteroidia"(100);"Bacteroidales"(100);"Prevotellaceae"(100);Prevotella(100);	"Ruminococcaceae"(100);Acetivibrio(100);	"Prevotellaceae"(100);Prevotella(100);
-0.02	423	100	Root(100);Bacteria(100);"Bacteroidetes"(100);"Bacteroidia"(100);"Bacteroidales"(100);"Prevotellaceae"(100);unclassified(100);	Root(100);Bacteria(100);"Fusobacteria"(100);"Fusobacteria"(100);"Fusobacteriales"(100);"Leptotrichiaceae"(100);unclassified(99);	"Bacteroidales"(100);"Prevotellaceae"(100);	"Fusobacteriales"(100);"Leptotrichiaceae"(100);
0.02	217	103	Root(100);Bacteria(100);unclassified(100);unclassified(100);unclassified(100);unclassified(100);unclassified(100);	Root(100);Bacteria(100);"Firmicutes"(100);"Clostridia"(100);Clostridiales(100);Incertae_Sedis_XI(100);Finegoldia(100);	Root(100);Bacteria(100);	Incertae_Sedis_XI(100);Finegoldia(100);
0.02	118	103	Root(100);Bacteria(100);"Firmicutes"(100);"Clostridia"(100);Clostridiales(100);unclassified(100);unclassified(100);	Root(100);Bacteria(100);"Firmicutes"(100);"Clostridia"(100);Clostridiales(100);Incertae_Sedis_XI(100);Finegoldia(100);	"Clostridia"(100);Clostridiales(100);	Incertae_Sedis_XI(100);Finegoldia(100);
-0.02	9	100	Root(100);Bacteria(100);"Fusobacteria"(100);"Fusobacteria"(100);"Fusobacteriales"(100);"Fusobacteriaceae"(100);Fusobacterium(100);	Root(100);Bacteria(100);"Fusobacteria"(100);"Fusobacteria"(100);"Fusobacteriales"(100);"Leptotrichiaceae"(100);unclassified(99);	"Fusobacteriaceae"(100);Fusobacterium(100);	"Fusobacteriales"(100);"Leptotrichiaceae"(100);
-0.02	63	148	Root(100);Bacteria(100);"Actinobacteria"(100);Actinobacteria(100);Coriobacteriales(100);Coriobacteriaceae(100);Atopobium(98);	Root(100);Bacteria(100);"Firmicutes"(100);"Bacilli"(100);"Lactobacillales"(100);Lactobacillaceae(99);Lactobacillus(93);	Coriobacteriaceae(100);Atopobium(98);	Lactobacillaceae(99);Lactobacillus(93);
0.02	423	163	Root(100);Bacteria(100);"Bacteroidetes"(100);"Bacteroidia"(100);"Bacteroidales"(100);"Prevotellaceae"(100);unclassified(100);	Root(100);Bacteria(100);"Firmicutes"(100);"Clostridia"(100);Clostridiales(100);unclassified(100);unclassified(100);	"Bacteroidales"(100);"Prevotellaceae"(100);	"Clostridia"(100);Clostridiales(100);
-0.02	205	400	Root(100);Bacteria(100);"Tenericutes"(100);Mollicutes(100);Mycoplasmatales(100);Mycoplasmataceae(100);Ureaplasma(100);	Root(100);Bacteria(100);"Actinobacteria"(100);Actinobacteria(100);Actinomycetales(100);Mycobacteriaceae(91);Mycobacterium(91);	Mycoplasmataceae(100);Ureaplasma(100);	Mycobacteriaceae(91);Mycobacterium(91);
-0.02	114	184	Root(100);Bacteria(100);"Bacteroidetes"(100);"Bacteroidia"(100);"Bacteroidales"(100);"Prevotellaceae"(100);Prevotella(100);	Root(100);Bacteria(100);"Firmicutes"(100);"Clostridia"(100);Clostridiales(100);Clostridiaceae(100);Clostridium(98);	"Prevotellaceae"(100);Prevotella(100);	Clostridiaceae(100);Clostridium(98);
-0.02	118	100	Root(100);Bacteria(100);"Firmicutes"(100);"Clostridia"(100);Clostridiales(100);unclassified(100);unclassified(100);	Root(100);Bacteria(100);"Fusobacteria"(100);"Fusobacteria"(100);"Fusobacteriales"(100);"Leptotrichiaceae"(100);unclassified(99);	"Clostridia"(100);Clostridiales(100);	"Fusobacteriales"(100);"Leptotrichiaceae"(100);
-0.02	205	163	Root(100);Bacteria(100);"Tenericutes"(100);Mollicutes(100);Mycoplasmatales(100);Mycoplasmataceae(100);Ureaplasma(100);	Root(100);Bacteria(100);"Firmicutes"(100);"Clostridia"(100);Clostridiales(100);unclassified(100);unclassified(100);	Mycoplasmataceae(100);Ureaplasma(100);	"Clostridia"(100);Clostridiales(100);
0.02	176	26	Root(100);Bacteria(100);"Firmicutes"(100);"Clostridia"(100);Clostridiales(100);Incertae_Sedis_XI(100);Anaerococcus(100);	Root(100);Bacteria(100);"Bacteroidetes"(100);"Bacteroidia"(100);"Bacteroidales"(100);"Prevotellaceae"(100);Prevotella(100);	Incertae_Sedis_XI(100);Anaerococcus(100);	"Prevotellaceae"(100);Prevotella(100);
0.02	43	9	Root(100);Bacteria(100);"Firmicutes"(100);"Clostridia"(100);Clostridiales(100);Incertae_Sedis_XI(100);Anaerococcus(100);	Root(100);Bacteria(100);"Fusobacteria"(100);"Fusobacteria"(100);"Fusobacteriales"(100);"Fusobacteriaceae"(100);Fusobacterium(100);	Incertae_Sedis_XI(100);Anaerococcus(100);	"Fusobacteriaceae"(100);Fusobacterium(100);
-0.02	103	101	Root(100);Bacteria(100);"Firmicutes"(100);"Clostridia"(100);Clostridiales(100);Incertae_Sedis_XI(100);Finegoldia(100);	Root(100);Bacteria(100);"Actinobacteria"(100);Actinobacteria(100);Actinomycetales(100);Corynebacteriaceae(100);Corynebacterium(100);	Incertae_Sedis_XI(100);Finegoldia(100);	Corynebacteriaceae(100);Corynebacterium(100);
-0.02	47	17	Root(100);Bacteria(100);"Actinobacteria"(100);Actinobacteria(100);Bifidobacteriales(100);Bifidobacteriaceae(100);unclassified(83);	Root(100);Bacteria(100);"Bacteroidetes"(100);"Bacteroidia"(100);"Bacteroidales"(100);Bacteroidaceae(100);Bacteroides(100);	Bifidobacteriales(100);Bifidobacteriaceae(100);	Bacteroidaceae(100);Bacteroides(100);
-0.02	17	116	Root(100);Bacteria(100);"Bacteroidetes"(100);"Bacteroidia"(100);"Bacteroidales"(100);Bacteroidaceae(100);Bacteroides(100);	Root(100);Bacteria(100);"Bacteroidetes"(100);"Bacteroidia"(100);"Bacteroidales"(100);"Prevotellaceae"(100);Prevotella(100);	Bacteroidaceae(100);Bacteroides(100);	"Prevotellaceae"(100);Prevotella(100);
0.02	191	218	Root(100);Bacteria(100);"Proteobacteria"(100);Betaproteobacteria(100);Burkholderiales(100);Alcaligenaceae(100);Bordetella(100);	Root(100);Bacteria(100);"Bacteroidetes"(100);"Bacteroidia"(100);"Bacteroidales"(100);"Prevotellaceae"(100);Prevotella(100);	Alcaligenaceae(100);Bordetella(100);	"Prevotellaceae"(100);Prevotella(100);
-0.02	176	184	Root(100);Bacteria(100);"Firmicutes"(100);"Clostridia"(100);Clostridiales(100);Incertae_Sedis_XI(100);Anaerococcus(100);	Root(100);Bacteria(100);"Firmicutes"(100);"Clostridia"(100);Clostridiales(100);Clostridiaceae(100);Clostridium(98);	Incertae_Sedis_XI(100);Anaerococcus(100);	Clostridiaceae(100);Clostridium(98);
-0.02	217	130	Root(100);Bacteria(100);unclassified(100);unclassified(100);unclassified(100);unclassified(100);unclassified(100);	Root(100);Bacteria(100);"Proteobacteria"(100);Gammaproteobacteria(100);Pseudomonadales(100);Pseudomonadaceae(100);Pseudomonas(100);	Root(100);Bacteria(100);	Pseudomonadaceae(100);Pseudomonas(100);
-0.02	43	166	Root(100);Bacteria(100);"Firmicutes"(100);"Clostridia"(100);Clostridiales(100);Incertae_Sedis_XI(100);Anaerococcus(100);	Root(100);Bacteria(100);"Proteobacteria"(100);Gammaproteobacteria(100);Xanthomonadales(100);Xanthomonadaceae(100);unclassified(100);	Incertae_Sedis_XI(100);Anaerococcus(100);	Xanthomonadales(100);Xanthomonadaceae(100);
0.02	118	148	Root(100);Bacteria(100);"Firmicutes"(100);"Clostridia"(100);Clostridiales(100);unclassified(100);unclassified(100);	Root(100);Bacteria(100);"Firmicutes"(100);"Bacilli"(100);"Lactobacillales"(100);Lactobacillaceae(99);Lactobacillus(93);	"Clostridia"(100);Clostridiales(100);	Lactobacillaceae(99);Lactobacillus(93);
0.02	173	101	Root(100);Bacteria(100);"Firmicutes"(100);"Clostridia"(100);Clostridiales(100);unclassified(100);unclassified(100);	Root(100);Bacteria(100);"Actinobacteria"(100);Actinobacteria(100);Actinomycetales(100);Corynebacteriaceae(100);Corynebacterium(100);	"Clostridia"(100);Clostridiales(100);	Corynebacteriaceae(100);Corynebacterium(100);
-0.02	269	293	Root(100);Bacteria(100);"Firmicutes"(100);"Clostridia"(100);Clostridiales(100);"Ruminococcaceae"(100);Acetivibrio(100);	Root(100);Bacteria(100);"Firmicutes"(100);"Bacilli"(100);"Lactobacillales"(100);"Aerococcaceae"(100);Aerococcus(100);	"Ruminococcaceae"(100);Acetivibrio(100);	"Aerococcaceae"(100);Aerococcus(100);
0.02	6	242	Root(100);Bacteria(100);"Firmicutes"(100);"Bacilli"(100);"Lactobacillales"(100);Streptococcaceae(100);Streptococcus(100);	Root(100);Bacteria(100);"Bacteroidetes"(100);"Bacteroidia"(100);"Bacteroidales"(100);"Prevotellaceae"(100);Prevotella(100);	Streptococcaceae(100);Streptococcus(100);	"Prevotellaceae"(100);Prevotella(100);
0.02	400	148	Root(100);Bacteria(100);"Actinobacteria"(100);Actinobacteria(100);Actinomycetales(100);Mycobacteriaceae(91);Mycobacterium(91);	Root(100);Bacteria(100);"Firmicutes"(100);"Bacilli"(100);"Lactobacillales"(100);Lactobacillaceae(99);Lactobacillus(93);	Mycobacteriaceae(91);Mycobacterium(91);	Lactobacillaceae(99);Lactobacillus(93);
-0.02	130	101	Root(100);Bacteria(100);"Proteobacteria"(100);Gammaproteobacteria(100);Pseudomonadales(100);Pseudomonadaceae(100);Pseudomonas(100);	Root(100);Bacteria(100);"Actinobacteria"(100);Actinobacteria(100);Actinomycetales(100);Corynebacteriaceae(100);Corynebacterium(100);	Pseudomonadaceae(100);Pseudomonas(100);	Corynebacteriaceae(100);Corynebacterium(100);
-0.02	103	163	Root(100);Bacteria(100);"Firmicutes"(100);"Clostridia"(100);Clostridiales(100);Incertae_Sedis_XI(100);Finegoldia(100);	Root(100);Bacteria(100);"Firmicutes"(100);"Clostridia"(100);Clostridiales(100);unclassified(100);unclassified(100);	Incertae_Sedis_XI(100);Finegoldia(100);	"Clostridia"(100);Clostridiales(100);
0.02	269	48	Root(100);Bacteria(100);"Firmicutes"(100);"Clostridia"(100);Clostridiales(100);"Ruminococcaceae"(100);Acetivibrio(100);	Root(100);Bacteria(100);"Firmicutes"(100);"Clostridia"(100);Clostridiales(100);Incertae_Sedis_XI(100);Parvimonas(100);	"Ruminococcaceae"(100);Acetivibrio(100);	Incertae_Sedis_XI(100);Parvimonas(100);
-0.02	191	100	Root(100);Bacteria(100);"Proteobacteria"(100);Betaproteobacteria(100);Burkholderiales(100);Alcaligenaceae(100);Bordetella(100);	Root(100);Bacteria(100);"Fusobacteria"(100);"Fusobacteria"(100);"Fusobacteriales"(100);"Leptotrichiaceae"(100);unclassified(99);	Alcaligenaceae(100);Bordetella(100);	"Fusobacteriales"(100);"Leptotrichiaceae"(100);
0.02	176	423	Root(100);Bacteria(100);"Firmicutes"(100);"Clostridia"(100);Clostridiales(100);Incertae_Sedis_XI(100);Anaerococcus(100);	Root(100);Bacteria(100);"Bacteroidetes"(100);"Bacteroidia"(100);"Bacteroidales"(100);"Prevotellaceae"(100);unclassified(100);	Incertae_Sedis_XI(100);Anaerococcus(100);	"Bacteroidales"(100);"Prevotellaceae"(100);
-0.02	242	116	Root(100);Bacteria(100);"Bacteroidetes"(100);"Bacteroidia"(100);"Bacteroidales"(100);"Prevotellaceae"(100);Prevotella(100);	Root(100);Bacteria(100);"Bacteroidetes"(100);"Bacteroidia"(100);"Bacteroidales"(100);"Prevotellaceae"(100);Prevotella(100);	"Prevotellaceae"(100);Prevotella(100);	"Prevotellaceae"(100);Prevotella(100);
-0.02	163	17	Root(100);Bacteria(100);"Firmicutes"(100);"Clostridia"(100);Clostridiales(100);unclassified(100);unclassified(100);	Root(100);Bacteria(100);"Bacteroidetes"(100);"Bacteroidia"(100);"Bacteroidales"(100);Bacteroidaceae(100);Bacteroides(100);	"Clostridia"(100);Clostridiales(100);	Bacteroidaceae(100);Bacteroides(100);
-0.02	269	176	Root(100);Bacteria(100);"Firmicutes"(100);"Clostridia"(100);Clostridiales(100);"Ruminococcaceae"(100);Acetivibrio(100);	Root(100);Bacteria(100);"Firmicutes"(100);"Clostridia"(100);Clostridiales(100);Incertae_Sedis_XI(100);Anaerococcus(100);	"Ruminococcaceae"(100);Acetivibrio(100);	Incertae_Sedis_XI(100);Anaerococcus(100);
-0.02	269	242	Root(100);Bacteria(100);"Firmicutes"(100);"Clostridia"(100);Clostridiales(100);"Ruminococcaceae"(100);Acetivibrio(100);	Root(100);Bacteria(100);"Bacteroidetes"(100);"Bacteroidia"(100);"Bacteroidales"(100);"Prevotellaceae"(100);Prevotella(100);	"Ruminococcaceae"(100);Acetivibrio(100);	"Prevotellaceae"(100);Prevotella(100);
-0.02	26	116	Root(100);Bacteria(100);"Bacteroidetes"(100);"Bacteroidia"(100);"Bacteroidales"(100);"Prevotellaceae"(100);Prevotella(100);	Root(100);Bacteria(100);"Bacteroidetes"(100);"Bacteroidia"(100);"Bacteroidales"(100);"Prevotellaceae"(100);Prevotella(100);	"Prevotellaceae"(100);Prevotella(100);	"Prevotellaceae"(100);Prevotella(100);
-0.02	47	400	Root(100);Bacteria(100);"Actinobacteria"(100);Actinobacteria(100);Bifidobacteriales(100);Bifidobacteriaceae(100);unclassified(83);	Root(100);Bacteria(100);"Actinobacteria"(100);Actinobacteria(100);Actinomycetales(100);Mycobacteriaceae(91);Mycobacterium(91);	Bifidobacteriales(100);Bifidobacteriaceae(100);	Mycobacteriaceae(91);Mycobacterium(91);
-0.02	176	103	Root(100);Bacteria(100);"Firmicutes"(100);"Clostridia"(100);Clostridiales(100);Incertae_Sedis_XI(100);Anaerococcus(100);	Root(100);Bacteria(100);"Firmicutes"(100);"Clostridia"(100);Clostridiales(100);Incertae_Sedis_XI(100);Finegoldia(100);	Incertae_Sedis_XI(100);Anaerococcus(100);	Incertae_Sedis_XI(100);Finegoldia(100);
-0.02	217	142	Root(100);Bacteria(100);unclassified(100);unclassified(100);unclassified(100);unclassified(100);unclassified(100);	Root(100);Bacteria(100);"Firmicutes"(100);"Clostridia"(100);Clostridiales(100);Incertae_Sedis_XI(100);Anaerococcus(100);	Root(100);Bacteria(100);	Incertae_Sedis_XI(100);Anaerococcus(100);
-0.02	9	163	Root(100);Bacteria(100);"Fusobacteria"(100);"Fusobacteria"(100);"Fusobacteriales"(100);"Fusobacteriaceae"(100);Fusobacterium(100);	Root(100);Bacteria(100);"Firmicutes"(100);"Clostridia"(100);Clostridiales(100);unclassified(100);unclassified(100);	"Fusobacteriaceae"(100);Fusobacterium(100);	"Clostridia"(100);Clostridiales(100);
0.02	43	208	Root(100);Bacteria(100);"Firmicutes"(100);"Clostridia"(100);Clostridiales(100);Incertae_Sedis_XI(100);Anaerococcus(100);	Root(100);Bacteria(100);"Firmicutes"(100);"Clostridia"(99);Clostridiales(99);unclassified(99);unclassified(99);	Incertae_Sedis_XI(100);Anaerococcus(100);	"Clostridia"(99);Clostridiales(99);
-0.02	217	43	Root(100);Bacteria(100);unclassified(100);unclassified(100);unclassified(100);unclassified(100);unclassified(100);	Root(100);Bacteria(100);"Firmicutes"(100);"Clostridia"(100);Clostridiales(100);Incertae_Sedis_XI(100);Anaerococcus(100);	Root(100);Bacteria(100);	Incertae_Sedis_XI(100);Anaerococcus(100);
0.02	88	400	Root(100);Bacteria(100);"Proteobacteria"(100);Betaproteobacteria(100);Burkholderiales(100);Burkholderiaceae(100);unclassified(81);	Root(100);Bacteria(100);"Actinobacteria"(100);Actinobacteria(100);Actinomycetales(100);Mycobacteriaceae(91);Mycobacterium(91);	Burkholderiales(100);Burkholderiaceae(100);	Mycobacteriaceae(91);Mycobacterium(91);
-0.02	43	6	Root(100);Bacteria(100);"Firmicutes"(100);"Clostridia"(100);Clostridiales(100);Incertae_Sedis_XI(100);Anaerococcus(100);	Root(100);Bacteria(100);"Firmicutes"(100);"Bacilli"(100);"Lactobacillales"(100);Streptococcaceae(100);Streptococcus(100);	Incertae_Sedis_XI(100);Anaerococcus(100);	Streptococcaceae(100);Streptococcus(100);
0.02	88	101	Root(100);Bacteria(100);"Proteobacteria"(100);Betaproteobacteria(100);Burkholderiales(100);Burkholderiaceae(100);unclassified(81);	Root(100);Bacteria(100);"Actinobacteria"(100);Actinobacteria(100);Actinomycetales(100);Corynebacteriaceae(100);Corynebacterium(100);	Burkholderiales(100);Burkholderiaceae(100);	Corynebacteriaceae(100);Corynebacterium(100);
-0.02	198	101	Root(100);Bacteria(100);"Firmicutes"(100);"Clostridia"(100);Clostridiales(100);Incertae_Sedis_XI(100);Peptoniphilus(100);	Root(100);Bacteria(100);"Actinobacteria"(100);Actinobacteria(100);Actinomycetales(100);Corynebacteriaceae(100);Corynebacterium(100);	Incertae_Sedis_XI(100);Peptoniphilus(100);	Corynebacteriaceae(100);Corynebacterium(100);
-0.02	43	184	Root(100);Bacteria(100);"Firmicutes"(100);"Clostridia"(100);Clostridiales(100);Incertae_Sedis_XI(100);Anaerococcus(100);	Root(100);Bacteria(100);"Firmicutes"(100);"Clostridia"(100);Clostridiales(100);Clostridiaceae(100);Clostridium(98);	Incertae_Sedis_XI(100);Anaerococcus(100);	Clostridiaceae(100);Clostridium(98);
-0.02	130	6	Root(100);Bacteria(100);"Proteobacteria"(100);Gammaproteobacteria(100);Pseudomonadales(100);Pseudomonadaceae(100);Pseudomonas(100);	Root(100);Bacteria(100);"Firmicutes"(100);"Bacilli"(100);"Lactobacillales"(100);Streptococcaceae(100);Streptococcus(100);	Pseudomonadaceae(100);Pseudomonas(100);	Streptococcaceae(100);Streptococcus(100);
-0.02	343	6	Root(100);Bacteria(100);unclassified(100);unclassified(100);unclassified(100);unclassified(100);unclassified(100);	Root(100);Bacteria(100);"Firmicutes"(100);"Bacilli"(100);"Lactobacillales"(100);Streptococcaceae(100);Streptococcus(100);	Root(100);Bacteria(100);	Streptococcaceae(100);Streptococcus(100);
-0.02	176	118	Root(100);Bacteria(100);"Firmicutes"(100);"Clostridia"(100);Clostridiales(100);Incertae_Sedis_XI(100);Anaerococcus(100);	Root(100);Bacteria(100);"Firmicutes"(100);"Clostridia"(100);Clostridiales(100);unclassified(100);unclassified(100);	Incertae_Sedis_XI(100);Anaerococcus(100);	"Clostridia"(100);Clostridiales(100);
0.02	176	17	Root(100);Bacteria(100);"Firmicutes"(100);"Clostridia"(100);Clostridiales(100);Incertae_Sedis_XI(100);Anaerococcus(100);	Root(100);Bacteria(100);"Bacteroidetes"(100);"Bacteroidia"(100);"Bacteroidales"(100);Bacteroidaceae(100);Bacteroides(100);	Incertae_Sedis_XI(100);Anaerococcus(100);	Bacteroidaceae(100);Bacteroides(100);
0.02	66	293	Root(100);Bacteria(100);"Firmicutes"(100);"Clostridia"(100);Clostridiales(100);Veillonellaceae(100);Dialister(100);	Root(100);Bacteria(100);"Firmicutes"(100);"Bacilli"(100);"Lactobacillales"(100);"Aerococcaceae"(100);Aerococcus(100);	Veillonellaceae(100);Dialister(100);	"Aerococcaceae"(100);Aerococcus(100);
-0.02	218	400	Root(100);Bacteria(100);"Bacteroidetes"(100);"Bacteroidia"(100);"Bacteroidales"(100);"Prevotellaceae"(100);Prevotella(100);	Root(100);Bacteria(100);"Actinobacteria"(100);Actinobacteria(100);Actinomycetales(100);Mycobacteriaceae(91);Mycobacterium(91);	"Prevotellaceae"(100);Prevotella(100);	Mycobacteriaceae(91);Mycobacterium(91);
-0.02	269	116	Root(100);Bacteria(100);"Firmicutes"(100);"Clostridia"(100);Clostridiales(100);"Ruminococcaceae"(100);Acetivibrio(100);	Root(100);Bacteria(100);"Bacteroidetes"(100);"Bacteroidia"(100);"Bacteroidales"(100);"Prevotellaceae"(100);Prevotella(100);	"Ruminococcaceae"(100);Acetivibrio(100);	"Prevotellaceae"(100);Prevotella(100);
-0.02	218	118	Root(100);Bacteria(100);"Bacteroidetes"(100);"Bacteroidia"(100);"Bacteroidales"(100);"Prevotellaceae"(100);Prevotella(100);	Root(100);Bacteria(100);"Firmicutes"(100);"Clostridia"(100);Clostridiales(100);unclassified(100);unclassified(100);	"Prevotellaceae"(100);Prevotella(100);	"Clostridia"(100);Clostridiales(100);
-0.02	103	100	Root(100);Bacteria(100);"Firmicutes"(100);"Clostridia"(100);Clostridiales(100);Incertae_Sedis_XI(100);Finegoldia(100);	Root(100);Bacteria(100);"Fusobacteria"(100);"Fusobacteria"(100);"Fusobacteriales"(100);"Leptotrichiaceae"(100);unclassified(99);	Incertae_Sedis_XI(100);Finegoldia(100);	"Fusobacteriales"(100);"Leptotrichiaceae"(100);
-0.02	217	400	Root(100);Bacteria(100);unclassified(100);unclassified(100);unclassified(100);unclassified(100);unclassified(100);	Root(100);Bacteria(100);"Actinobacteria"(100);Actinobacteria(100);Actinomycetales(100);Mycobacteriaceae(91);Mycobacterium(91);	Root(100);Bacteria(100);	Mycobacteriaceae(91);Mycobacterium(91);
-0.02	269	173	Root(100);Bacteria(100);"Firmicutes"(100);"Clostridia"(100);Clostridiales(100);"Ruminococcaceae"(100);Acetivibrio(100);	Root(100);Bacteria(100);"Firmicutes"(100);"Clostridia"(100);Clostridiales(100);unclassified(100);unclassified(100);	"Ruminococcaceae"(100);Acetivibrio(100);	"Clostridia"(100);Clostridiales(100);
0.02	66	103	Root(100);Bacteria(100);"Firmicutes"(100);"Clostridia"(100);Clostridiales(100);Veillonellaceae(100);Dialister(100);	Root(100);Bacteria(100);"Firmicutes"(100);"Clostridia"(100);Clostridiales(100);Incertae_Sedis_XI(100);Finegoldia(100);	Veillonellaceae(100);Dialister(100);	Incertae_Sedis_XI(100);Finegoldia(100);
-0.02	176	22	Root(100);Bacteria(100);"Firmicutes"(100);"Clostridia"(100);Clostridiales(100);Incertae_Sedis_XI(100);Anaerococcus(100);	Root(100);Bacteria(100);"Proteobacteria"(100);Betaproteobacteria(100);Burkholderiales(100);unclassified(97);unclassified(97);	Incertae_Sedis_XI(100);Anaerococcus(100);	Betaproteobacteria(100);Burkholderiales(100);
-0.02	242	100	Root(100);Bacteria(100);"Bacteroidetes"(100);"Bacteroidia"(100);"Bacteroidales"(100);"Prevotellaceae"(100);Prevotella(100);	Root(100);Bacteria(100);"Fusobacteria"(100);"Fusobacteria"(100);"Fusobacteriales"(100);"Leptotrichiaceae"(100);unclassified(99);	"Prevotellaceae"(100);Prevotella(100);	"Fusobacteriales"(100);"Leptotrichiaceae"(100);
-0.02	2	184	Root(100);Bacteria(100);"Firmicutes"(100);"Bacilli"(100);"Lactobacillales"(100);Streptococcaceae(100);Streptococcus(100);	Root(100);Bacteria(100);"Firmicutes"(100);"Clostridia"(100);Clostridiales(100);Clostridiaceae(100);Clostridium(98);	Streptococcaceae(100);Streptococcus(100);	Clostridiaceae(100);Clostridium(98);
0.02	191	43	Root(100);Bacteria(100);"Proteobacteria"(100);Betaproteobacteria(100);Burkholderiales(100);Alcaligenaceae(100);Bordetella(100);	Root(100);Bacteria(100);"Firmicutes"(100);"Clostridia"(100);Clostridiales(100);Incertae_Sedis_XI(100);Anaerococcus(100);	Alcaligenaceae(100);Bordetella(100);	Incertae_Sedis_XI(100);Anaerococcus(100);
-0.02	217	218	Root(100);Bacteria(100);unclassified(100);unclassified(100);unclassified(100);unclassified(100);unclassified(100);	Root(100);Bacteria(100);"Bacteroidetes"(100);"Bacteroidia"(100);"Bacteroidales"(100);"Prevotellaceae"(100);Prevotella(100);	Root(100);Bacteria(100);	"Prevotellaceae"(100);Prevotella(100);
-0.02	217	2	Root(100);Bacteria(100);unclassified(100);unclassified(100);unclassified(100);unclassified(100);unclassified(100);	Root(100);Bacteria(100);"Firmicutes"(100);"Bacilli"(100);"Lactobacillales"(100);Streptococcaceae(100);Streptococcus(100);	Root(100);Bacteria(100);	Streptococcaceae(100);Streptococcus(100);
0.02	191	148	Root(100);Bacteria(100);"Proteobacteria"(100);Betaproteobacteria(100);Burkholderiales(100);Alcaligenaceae(100);Bordetella(100);	Root(100);Bacteria(100);"Firmicutes"(100);"Bacilli"(100);"Lactobacillales"(100);Lactobacillaceae(99);Lactobacillus(93);	Alcaligenaceae(100);Bordetella(100);	Lactobacillaceae(99);Lactobacillus(93);
-0.02	184	242	Root(100);Bacteria(100);"Firmicutes"(100);"Clostridia"(100);Clostridiales(100);Clostridiaceae(100);Clostridium(98);	Root(100);Bacteria(100);"Bacteroidetes"(100);"Bacteroidia"(100);"Bacteroidales"(100);"Prevotellaceae"(100);Prevotella(100);	Clostridiaceae(100);Clostridium(98);	"Prevotellaceae"(100);Prevotella(100);
-0.02	118	184	Root(100);Bacteria(100);"Firmicutes"(100);"Clostridia"(100);Clostridiales(100);unclassified(100);unclassified(100);	Root(100);Bacteria(100);"Firmicutes"(100);"Clostridia"(100);Clostridiales(100);Clostridiaceae(100);Clostridium(98);	"Clostridia"(100);Clostridiales(100);	Clostridiaceae(100);Clostridium(98);
0.02	217	343	Root(100);Bacteria(100);unclassified(100);unclassified(100);unclassified(100);unclassified(100);unclassified(100);	Root(100);Bacteria(100);unclassified(100);unclassified(100);unclassified(100);unclassified(100);unclassified(100);	Root(100);Bacteria(100);	Root(100);Bacteria(100);
0.02	6	48	Root(100);Bacteria(100);"Firmicutes"(100);"Bacilli"(100);"Lactobacillales"(100);Streptococcaceae(100);Streptococcus(100);	Root(100);Bacteria(100);"Firmicutes"(100);"Clostridia"(100);Clostridiales(100);Incertae_Sedis_XI(100);Parvimonas(100);	Streptococcaceae(100);Streptococcus(100);	Incertae_Sedis_XI(100);Parvimonas(100);
0.02	6	163	Root(100);Bacteria(100);"Firmicutes"(100);"Bacilli"(100);"Lactobacillales"(100);Streptococcaceae(100);Streptococcus(100);	Root(100);Bacteria(100);"Firmicutes"(100);"Clostridia"(100);Clostridiales(100);unclassified(100);unclassified(100);	Streptococcaceae(100);Streptococcus(100);	"Clostridia"(100);Clostridiales(100);
-0.02	130	22	Root(100);Bacteria(100);"Proteobacteria"(100);Gammaproteobacteria(100);Pseudomonadales(100);Pseudomonadaceae(100);Pseudomonas(100);	Root(100);Bacteria(100);"Proteobacteria"(100);Betaproteobacteria(100);Burkholderiales(100);unclassified(97);unclassified(97);	Pseudomonadaceae(100);Pseudomonas(100);	Betaproteobacteria(100);Burkholderiales(100);
0.01	6	17	Root(100);Bacteria(100);"Firmicutes"(100);"Bacilli"(100);"Lactobacillales"(100);Streptococcaceae(100);Streptococcus(100);	Root(100);Bacteria(100);"Bacteroidetes"(100);"Bacteroidia"(100);"Bacteroidales"(100);Bacteroidaceae(100);Bacteroides(100);	Streptococcaceae(100);Streptococcus(100);	Bacteroidaceae(100);Bacteroides(100);
0.01	218	293	Root(100);Bacteria(100);"Bacteroidetes"(100);"Bacteroidia"(100);"Bacteroidales"(100);"Prevotellaceae"(100);Prevotella(100);	Root(100);Bacteria(100);"Firmicutes"(100);"Bacilli"(100);"Lactobacillales"(100);"Aerococcaceae"(100);Aerococcus(100);	"Prevotellaceae"(100);Prevotella(100);	"Aerococcaceae"(100);Aerococcus(100);
-0.01	118	166	Root(100);Bacteria(100);"Firmicutes"(100);"Clostridia"(100);Clostridiales(100);unclassified(100);unclassified(100);	Root(100);Bacteria(100);"Proteobacteria"(100);Gammaproteobacteria(100);Xanthomonadales(100);Xanthomonadaceae(100);unclassified(100);	"Clostridia"(100);Clostridiales(100);	Xanthomonadales(100);Xanthomonadaceae(100);
-0.01	148	103	Root(100);Bacteria(100);"Firmicutes"(100);"Bacilli"(100);"Lactobacillales"(100);Lactobacillaceae(99);Lactobacillus(93);	Root(100);Bacteria(100);"Firmicutes"(100);"Clostridia"(100);Clostridiales(100);Incertae_Sedis_XI(100);Finegoldia(100);	Lactobacillaceae(99);Lactobacillus(93);	Incertae_Sedis_XI(100);Finegoldia(100);
-0.01	63	242	Root(100);Bacteria(100);"Actinobacteria"(100);Actinobacteria(100);Coriobacteriales(100);Coriobacteriaceae(100);Atopobium(98);	Root(100);Bacteria(100);"Bacteroidetes"(100);"Bacteroidia"(100);"Bacteroidales"(100);"Prevotellaceae"(100);Prevotella(100);	Coriobacteriaceae(100);Atopobium(98);	"Prevotellaceae"(100);Prevotella(100);
0.01	184	293	Root(100);Bacteria(100);"Firmicutes"(100);"Clostridia"(100);Clostridiales(100);Clostridiaceae(100);Clostridium(98);	Root(100);Bacteria(100);"Firmicutes"(100);"Bacilli"(100);"Lactobacillales"(100);"Aerococcaceae"(100);Aerococcus(100);	Clostridiaceae(100);Clostridium(98);	"Aerococcaceae"(100);Aerococcus(100);
0.01	400	101	Root(100);Bacteria(100);"Actinobacteria"(100);Actinobacteria(100);Actinomycetales(100);Mycobacteriaceae(91);Mycobacterium(91);	Root(100);Bacteria(100);"Actinobacteria"(100);Actinobacteria(100);Actinomycetales(100);Corynebacteriaceae(100);Corynebacterium(100);	Mycobacteriaceae(91);Mycobacterium(91);	Corynebacteriaceae(100);Corynebacterium(100);
0.01	88	100	Root(100);Bacteria(100);"Proteobacteria"(100);Betaproteobacteria(100);Burkholderiales(100);Burkholderiaceae(100);unclassified(81);	Root(100);Bacteria(100);"Fusobacteria"(100);"Fusobacteria"(100);"Fusobacteriales"(100);"Leptotrichiaceae"(100);unclassified(99);	Burkholderiales(100);Burkholderiaceae(100);	"Fusobacteriales"(100);"Leptotrichiaceae"(100);
0.01	166	148	Root(100);Bacteria(100);"Proteobacteria"(100);Gammaproteobacteria(100);Xanthomonadales(100);Xanthomonadaceae(100);unclassified(100);	Root(100);Bacteria(100);"Firmicutes"(100);"Bacilli"(100);"Lactobacillales"(100);Lactobacillaceae(99);Lactobacillus(93);	Xanthomonadales(100);Xanthomonadaceae(100);	Lactobacillaceae(99);Lactobacillus(93);
0.01	101	17	Root(100);Bacteria(100);"Actinobacteria"(100);Actinobacteria(100);Actinomycetales(100);Corynebacteriaceae(100);Corynebacterium(100);	Root(100);Bacteria(100);"Bacteroidetes"(100);"Bacteroidia"(100);"Bacteroidales"(100);Bacteroidaceae(100);Bacteroides(100);	Corynebacteriaceae(100);Corynebacterium(100);	Bacteroidaceae(100);Bacteroides(100);
0.01	218	88	Root(100);Bacteria(100);"Bacteroidetes"(100);"Bacteroidia"(100);"Bacteroidales"(100);"Prevotellaceae"(100);Prevotella(100);	Root(100);Bacteria(100);"Proteobacteria"(100);Betaproteobacteria(100);Burkholderiales(100);Burkholderiaceae(100);unclassified(81);	"Prevotellaceae"(100);Prevotella(100);	Burkholderiales(100);Burkholderiaceae(100);
-0.01	217	242	Root(100);Bacteria(100);unclassified(100);unclassified(100);unclassified(100);unclassified(100);unclassified(100);	Root(100);Bacteria(100);"Bacteroidetes"(100);"Bacteroidia"(100);"Bacteroidales"(100);"Prevotellaceae"(100);Prevotella(100);	Root(100);Bacteria(100);	"Prevotellaceae"(100);Prevotella(100);
0.01	3	101	Root(100);Bacteria(100);"Firmicutes"(100);"Bacilli"(100);"Lactobacillales"(100);Lactobacillaceae(100);Lactobacillus(100);	Root(100);Bacteria(100);"Actinobacteria"(100);Actinobacteria(100);Actinomycetales(100);Corynebacteriaceae(100);Corynebacterium(100);	Lactobacillaceae(100);Lactobacillus(100);	Corynebacteriaceae(100);Corynebacterium(100);
-0.01	217	176	Root(100);Bacteria(100);unclassified(100);unclassified(100);unclassified(100);unclassified(100);unclassified(100);	Root(100);Bacteria(100);"Firmicutes"(100);"Clostridia"(100);Clostridiales(100);Incertae_Sedis_XI(100);Anaerococcus(100);	Root(100);Bacteria(100);	Incertae_Sedis_XI(100);Anaerococcus(100);
-0.01	43	400	Root(100);Bacteria(100);"Firmicutes"(100);"Clostridia"(100);Clostridiales(100);Incertae_Sedis_XI(100);Anaerococcus(100);	Root(100);Bacteria(100);"Actinobacteria"(100);Actinobacteria(100);Actinomycetales(100);Mycobacteriaceae(91);Mycobacterium(91);	Incertae_Sedis_XI(100);Anaerococcus(100);	Mycobacteriaceae(91);Mycobacterium(91);
-0.01	9	6	Root(100);Bacteria(100);"Fusobacteria"(100);"Fusobacteria"(100);"Fusobacteriales"(100);"Fusobacteriaceae"(100);Fusobacterium(100);	Root(100);Bacteria(100);"Firmicutes"(100);"Bacilli"(100);"Lactobacillales"(100);Streptococcaceae(100);Streptococcus(100);	"Fusobacteriaceae"(100);Fusobacterium(100);	Streptococcaceae(100);Streptococcus(100);
-0.01	269	17	Root(100);Bacteria(100);"Firmicutes"(100);"Clostridia"(100);Clostridiales(100);"Ruminococcaceae"(100);Acetivibrio(100);	Root(100);Bacteria(100);"Bacteroidetes"(100);"Bacteroidia"(100);"Bacteroidales"(100);Bacteroidaceae(100);Bacteroides(100);	"Ruminococcaceae"(100);Acetivibrio(100);	Bacteroidaceae(100);Bacteroides(100);
0.01	130	2	Root(100);Bacteria(100);"Proteobacteria"(100);Gammaproteobacteria(100);Pseudomonadales(100);Pseudomonadaceae(100);Pseudomonas(100);	Root(100);Bacteria(100);"Firmicutes"(100);"Bacilli"(100);"Lactobacillales"(100);Streptococcaceae(100);Streptococcus(100);	Pseudomonadaceae(100);Pseudomonas(100);	Streptococcaceae(100);Streptococcus(100);
-0.01	47	208	Root(100);Bacteria(100);"Actinobacteria"(100);Actinobacteria(100);Bifidobacteriales(100);Bifidobacteriaceae(100);unclassified(83);	Root(100);Bacteria(100);"Firmicutes"(100);"Clostridia"(99);Clostridiales(99);unclassified(99);unclassified(99);	Bifidobacteriales(100);Bifidobacteriaceae(100);	"Clostridia"(99);Clostridiales(99);
-0.01	66	242	Root(100);Bacteria(100);"Firmicutes"(100);"Clostridia"(100);Clostridiales(100);Veillonellaceae(100);Dialister(100);	Root(100);Bacteria(100);"Bacteroidetes"(100);"Bacteroidia"(100);"Bacteroidales"(100);"Prevotellaceae"(100);Prevotella(100);	Veillonellaceae(100);Dialister(100);	"Prevotellaceae"(100);Prevotella(100);
0.01	173	116	Root(100);Bacteria(100);"Firmicutes"(100);"Clostridia"(100);Clostridiales(100);unclassified(100);unclassified(100);	Root(100);Bacteria(100);"Bacteroidetes"(100);"Bacteroidia"(100);"Bacteroidales"(100);"Prevotellaceae"(100);Prevotella(100);	"Clostridia"(100);Clostridiales(100);	"Prevotellaceae"(100);Prevotella(100);
-0.01	130	148	Root(100);Bacteria(100);"Proteobacteria"(100);Gammaproteobacteria(100);Pseudomonadales(100);Pseudomonadaceae(100);Pseudomonas(100);	Root(100);Bacteria(100);"Firmicutes"(100);"Bacilli"(100);"Lactobacillales"(100);Lactobacillaceae(99);Lactobacillus(93);	Pseudomonadaceae(100);Pseudomonas(100);	Lactobacillaceae(99);Lactobacillus(93);
-0.01	269	103	Root(100);Bacteria(100);"Firmicutes"(100);"Clostridia"(100);Clostridiales(100);"Ruminococcaceae"(100);Acetivibrio(100);	Root(100);Bacteria(100);"Firmicutes"(100);"Clostridia"(100);Clostridiales(100);Incertae_Sedis_XI(100);Finegoldia(100);	"Ruminococcaceae"(100);Acetivibrio(100);	Incertae_Sedis_XI(100);Finegoldia(100);
-0.01	22	400	Root(100);Bacteria(100);"Proteobacteria"(100);Betaproteobacteria(100);Burkholderiales(100);unclassified(97);unclassified(97);	Root(100);Bacteria(100);"Actinobacteria"(100);Actinobacteria(100);Actinomycetales(100);Mycobacteriaceae(91);Mycobacterium(91);	Betaproteobacteria(100);Burkholderiales(100);	Mycobacteriaceae(91);Mycobacterium(91);
0.01	166	205	Root(100);Bacteria(100);"Proteobacteria"(100);Gammaproteobacteria(100);Xanthomonadales(100);Xanthomonadaceae(100);unclassified(100);	Root(100);Bacteria(100);"Tenericutes"(100);Mollicutes(100);Mycoplasmatales(100);Mycoplasmataceae(100);Ureaplasma(100);	Xanthomonadales(100);Xanthomonadaceae(100);	Mycoplasmataceae(100);Ureaplasma(100);
-0.01	9	101	Root(100);Bacteria(100);"Fusobacteria"(100);"Fusobacteria"(100);"Fusobacteriales"(100);"Fusobacteriaceae"(100);Fusobacterium(100);	Root(100);Bacteria(100);"Actinobacteria"(100);Actinobacteria(100);Actinomycetales(100);Corynebacteriaceae(100);Corynebacterium(100);	"Fusobacteriaceae"(100);Fusobacterium(100);	Corynebacteriaceae(100);Corynebacterium(100);
-0.01	269	88	Root(100);Bacteria(100);"Firmicutes"(100);"Clostridia"(100);Clostridiales(100);"Ruminococcaceae"(100);Acetivibrio(100);	Root(100);Bacteria(100);"Proteobacteria"(100);Betaproteobacteria(100);Burkholderiales(100);Burkholderiaceae(100);unclassified(81);	"Ruminococcaceae"(100);Acetivibrio(100);	Burkholderiales(100);Burkholderiaceae(100);
-0.01	191	66	Root(100);Bacteria(100);"Proteobacteria"(100);Betaproteobacteria(100);Burkholderiales(100);Alcaligenaceae(100);Bordetella(100);	Root(100);Bacteria(100);"Firmicutes"(100);"Clostridia"(100);Clostridiales(100);Veillonellaceae(100);Dialister(100);	Alcaligenaceae(100);Bordetella(100);	Veillonellaceae(100);Dialister(100);
0.01	114	163	Root(100);Bacteria(100);"Bacteroidetes"(100);"Bacteroidia"(100);"Bacteroidales"(100);"Prevotellaceae"(100);Prevotella(100);	Root(100);Bacteria(100);"Firmicutes"(100);"Clostridia"(100);Clostridiales(100);unclassified(100);unclassified(100);	"Prevotellaceae"(100);Prevotella(100);	"Clostridia"(100);Clostridiales(100);
0.01	9	400	Root(100);Bacteria(100);"Fusobacteria"(100);"Fusobacteria"(100);"Fusobacteriales"(100);"Fusobacteriaceae"(100);Fusobacterium(100);	Root(100);Bacteria(100);"Actinobacteria"(100);Actinobacteria(100);Actinomycetales(100);Mycobacteriaceae(91);Mycobacterium(91);	"Fusobacteriaceae"(100);Fusobacterium(100);	Mycobacteriaceae(91);Mycobacterium(91);
-0.01	218	101	Root(100);Bacteria(100);"Bacteroidetes"(100);"Bacteroidia"(100);"Bacteroidales"(100);"Prevotellaceae"(100);Prevotella(100);	Root(100);Bacteria(100);"Actinobacteria"(100);Actinobacteria(100);Actinomycetales(100);Corynebacteriaceae(100);Corynebacterium(100);	"Prevotellaceae"(100);Prevotella(100);	Corynebacteriaceae(100);Corynebacterium(100);
-0.01	191	116	Root(100);Bacteria(100);"Proteobacteria"(100);Betaproteobacteria(100);Burkholderiales(100);Alcaligenaceae(100);Bordetella(100);	Root(100);Bacteria(100);"Bacteroidetes"(100);"Bacteroidia"(100);"Bacteroidales"(100);"Prevotellaceae"(100);Prevotella(100);	Alcaligenaceae(100);Bordetella(100);	"Prevotellaceae"(100);Prevotella(100);
0.01	114	205	Root(100);Bacteria(100);"Bacteroidetes"(100);"Bacteroidia"(100);"Bacteroidales"(100);"Prevotellaceae"(100);Prevotella(100);	Root(100);Bacteria(100);"Tenericutes"(100);Mollicutes(100);Mycoplasmatales(100);Mycoplasmataceae(100);Ureaplasma(100);	"Prevotellaceae"(100);Prevotella(100);	Mycoplasmataceae(100);Ureaplasma(100);
-0.01	88	116	Root(100);Bacteria(100);"Proteobacteria"(100);Betaproteobacteria(100);Burkholderiales(100);Burkholderiaceae(100);unclassified(81);	Root(100);Bacteria(100);"Bacteroidetes"(100);"Bacteroidia"(100);"Bacteroidales"(100);"Prevotellaceae"(100);Prevotella(100);	Burkholderiales(100);Burkholderiaceae(100);	"Prevotellaceae"(100);Prevotella(100);
-0.01	217	101	Root(100);Bacteria(100);unclassified(100);unclassified(100);unclassified(100);unclassified(100);unclassified(100);	Root(100);Bacteria(100);"Actinobacteria"(100);Actinobacteria(100);Actinomycetales(100);Corynebacteriaceae(100);Corynebacterium(100);	Root(100);Bacteria(100);	Corynebacteriaceae(100);Corynebacterium(100);
-0.01	130	100	Root(100);Bacteria(100);"Proteobacteria"(100);Gammaproteobacteria(100);Pseudomonadales(100);Pseudomonadaceae(100);Pseudomonas(100);	Root(100);Bacteria(100);"Fusobacteria"(100);"Fusobacteria"(100);"Fusobacteriales"(100);"Leptotrichiaceae"(100);unclassified(99);	Pseudomonadaceae(100);Pseudomonas(100);	"Fusobacteriales"(100);"Leptotrichiaceae"(100);
0.01	6	293	Root(100);Bacteria(100);"Firmicutes"(100);"Bacilli"(100);"Lactobacillales"(100);Streptococcaceae(100);Streptococcus(100);	Root(100);Bacteria(100);"Firmicutes"(100);"Bacilli"(100);"Lactobacillales"(100);"Aerococcaceae"(100);Aerococcus(100);	Streptococcaceae(100);Streptococcus(100);	"Aerococcaceae"(100);Aerococcus(100);
-0.01	22	6	Root(100);Bacteria(100);"Proteobacteria"(100);Betaproteobacteria(100);Burkholderiales(100);unclassified(97);unclassified(97);	Root(100);Bacteria(100);"Firmicutes"(100);"Bacilli"(100);"Lactobacillales"(100);Streptococcaceae(100);Streptococcus(100);	Betaproteobacteria(100);Burkholderiales(100);	Streptococcaceae(100);Streptococcus(100);
0.01	173	47	Root(100);Bacteria(100);"Firmicutes"(100);"Clostridia"(100);Clostridiales(100);unclassified(100);unclassified(100);	Root(100);Bacteria(100);"Actinobacteria"(100);Actinobacteria(100);Bifidobacteriales(100);Bifidobacteriaceae(100);unclassified(83);	"Clostridia"(100);Clostridiales(100);	Bifidobacteriales(100);Bifidobacteriaceae(100);
-0.01	130	242	Root(100);Bacteria(100);"Proteobacteria"(100);Gammaproteobacteria(100);Pseudomonadales(100);Pseudomonadaceae(100);Pseudomonas(100);	Root(100);Bacteria(100);"Bacteroidetes"(100);"Bacteroidia"(100);"Bacteroidales"(100);"Prevotellaceae"(100);Prevotella(100);	Pseudomonadaceae(100);Pseudomonas(100);	"Prevotellaceae"(100);Prevotella(100);
-0.01	218	66	Root(100);Bacteria(100);"Bacteroidetes"(100);"Bacteroidia"(100);"Bacteroidales"(100);"Prevotellaceae"(100);Prevotella(100);	Root(100);Bacteria(100);"Firmicutes"(100);"Clostridia"(100);Clostridiales(100);Veillonellaceae(100);Dialister(100);	"Prevotellaceae"(100);Prevotella(100);	Veillonellaceae(100);Dialister(100);
0.01	218	184	Root(100);Bacteria(100);"Bacteroidetes"(100);"Bacteroidia"(100);"Bacteroidales"(100);"Prevotellaceae"(100);Prevotella(100);	Root(100);Bacteria(100);"Firmicutes"(100);"Clostridia"(100);Clostridiales(100);Clostridiaceae(100);Clostridium(98);	"Prevotellaceae"(100);Prevotella(100);	Clostridiaceae(100);Clostridium(98);
-0.01	48	116	Root(100);Bacteria(100);"Firmicutes"(100);"Clostridia"(100);Clostridiales(100);Incertae_Sedis_XI(100);Parvimonas(100);	Root(100);Bacteria(100);"Bacteroidetes"(100);"Bacteroidia"(100);"Bacteroidales"(100);"Prevotellaceae"(100);Prevotella(100);	Incertae_Sedis_XI(100);Parvimonas(100);	"Prevotellaceae"(100);Prevotella(100);
0.01	176	208	Root(100);Bacteria(100);"Firmicutes"(100);"Clostridia"(100);Clostridiales(100);Incertae_Sedis_XI(100);Anaerococcus(100);	Root(100);Bacteria(100);"Firmicutes"(100);"Clostridia"(99);Clostridiales(99);unclassified(99);unclassified(99);	Incertae_Sedis_XI(100);Anaerococcus(100);	"Clostridia"(99);Clostridiales(99);
0.01	47	142	Root(100);Bacteria(100);"Actinobacteria"(100);Actinobacteria(100);Bifidobacteriales(100);Bifidobacteriaceae(100);unclassified(83);	Root(100);Bacteria(100);"Firmicutes"(100);"Clostridia"(100);Clostridiales(100);Incertae_Sedis_XI(100);Anaerococcus(100);	Bifidobacteriales(100);Bifidobacteriaceae(100);	Incertae_Sedis_XI(100);Anaerococcus(100);
0.01	88	148	Root(100);Bacteria(100);"Proteobacteria"(100);Betaproteobacteria(100);Burkholderiales(100);Burkholderiaceae(100);unclassified(81);	Root(100);Bacteria(100);"Firmicutes"(100);"Bacilli"(100);"Lactobacillales"(100);Lactobacillaceae(99);Lactobacillus(93);	Burkholderiales(100);Burkholderiaceae(100);	Lactobacillaceae(99);Lactobacillus(93);
-0.01	114	293	Root(100);Bacteria(100);"Bacteroidetes"(100);"Bacteroidia"(100);"Bacteroidales"(100);"Prevotellaceae"(100);Prevotella(100);	Root(100);Bacteria(100);"Firmicutes"(100);"Bacilli"(100);"Lactobacillales"(100);"Aerococcaceae"(100);Aerococcus(100);	"Prevotellaceae"(100);Prevotella(100);	"Aerococcaceae"(100);Aerococcus(100);
0.01	198	6	Root(100);Bacteria(100);"Firmicutes"(100);"Clostridia"(100);Clostridiales(100);Incertae_Sedis_XI(100);Peptoniphilus(100);	Root(100);Bacteria(100);"Firmicutes"(100);"Bacilli"(100);"Lactobacillales"(100);Streptococcaceae(100);Streptococcus(100);	Incertae_Sedis_XI(100);Peptoniphilus(100);	Streptococcaceae(100);Streptococcus(100);
0.01	269	423	Root(100);Bacteria(100);"Firmicutes"(100);"Clostridia"(100);Clostridiales(100);"Ruminococcaceae"(100);Acetivibrio(100);	Root(100);Bacteria(100);"Bacteroidetes"(100);"Bacteroidia"(100);"Bacteroidales"(100);"Prevotellaceae"(100);unclassified(100);	"Ruminococcaceae"(100);Acetivibrio(100);	"Bacteroidales"(100);"Prevotellaceae"(100);
-0.01	142	116	Root(100);Bacteria(100);"Firmicutes"(100);"Clostridia"(100);Clostridiales(100);Incertae_Sedis_XI(100);Anaerococcus(100);	Root(100);Bacteria(100);"Bacteroidetes"(100);"Bacteroidia"(100);"Bacteroidales"(100);"Prevotellaceae"(100);Prevotella(100);	Incertae_Sedis_XI(100);Anaerococcus(100);	"Prevotellaceae"(100);Prevotella(100);
-0.01	184	17	Root(100);Bacteria(100);"Firmicutes"(100);"Clostridia"(100);Clostridiales(100);Clostridiaceae(100);Clostridium(98);	Root(100);Bacteria(100);"Bacteroidetes"(100);"Bacteroidia"(100);"Bacteroidales"(100);Bacteroidaceae(100);Bacteroides(100);	Clostridiaceae(100);Clostridium(98);	Bacteroidaceae(100);Bacteroides(100);
0.01	242	163	Root(100);Bacteria(100);"Bacteroidetes"(100);"Bacteroidia"(100);"Bacteroidales"(100);"Prevotellaceae"(100);Prevotella(100);	Root(100);Bacteria(100);"Firmicutes"(100);"Clostridia"(100);Clostridiales(100);unclassified(100);unclassified(100);	"Prevotellaceae"(100);Prevotella(100);	"Clostridia"(100);Clostridiales(100);
0.01	423	101	Root(100);Bacteria(100);"Bacteroidetes"(100);"Bacteroidia"(100);"Bacteroidales"(100);"Prevotellaceae"(100);unclassified(100);	Root(100);Bacteria(100);"Actinobacteria"(100);Actinobacteria(100);Actinomycetales(100);Corynebacteriaceae(100);Corynebacterium(100);	"Bacteroidales"(100);"Prevotellaceae"(100);	Corynebacteriaceae(100);Corynebacterium(100);
-0.01	2	6	Root(100);Bacteria(100);"Firmicutes"(100);"Bacilli"(100);"Lactobacillales"(100);Streptococcaceae(100);Streptococcus(100);	Root(100);Bacteria(100);"Firmicutes"(100);"Bacilli"(100);"Lactobacillales"(100);Streptococcaceae(100);Streptococcus(100);	Streptococcaceae(100);Streptococcus(100);	Streptococcaceae(100);Streptococcus(100);
-0.01	63	173	Root(100);Bacteria(100);"Actinobacteria"(100);Actinobacteria(100);Coriobacteriales(100);Coriobacteriaceae(100);Atopobium(98);	Root(100);Bacteria(100);"Firmicutes"(100);"Clostridia"(100);Clostridiales(100);unclassified(100);unclassified(100);	Coriobacteriaceae(100);Atopobium(98);	"Clostridia"(100);Clostridiales(100);
0.01	101	48	Root(100);Bacteria(100);"Actinobacteria"(100);Actinobacteria(100);Actinomycetales(100);Corynebacteriaceae(100);Corynebacterium(100);	Root(100);Bacteria(100);"Firmicutes"(100);"Clostridia"(100);Clostridiales(100);Incertae_Sedis_XI(100);Parvimonas(100);	Corynebacteriaceae(100);Corynebacterium(100);	Incertae_Sedis_XI(100);Parvimonas(100);
0.01	269	198	Root(100);Bacteria(100);"Firmicutes"(100);"Clostridia"(100);Clostridiales(100);"Ruminococcaceae"(100);Acetivibrio(100);	Root(100);Bacteria(100);"Firmicutes"(100);"Clostridia"(100);Clostridiales(100);Incertae_Sedis_XI(100);Peptoniphilus(100);	"Ruminococcaceae"(100);Acetivibrio(100);	Incertae_Sedis_XI(100);Peptoniphilus(100);
0.01	217	26	Root(100);Bacteria(100);unclassified(100);unclassified(100);unclassified(100);unclassified(100);unclassified(100);	Root(100);Bacteria(100);"Bacteroidetes"(100);"Bacteroidia"(100);"Bacteroidales"(100);"Prevotellaceae"(100);Prevotella(100);	Root(100);Bacteria(100);	"Prevotellaceae"(100);Prevotella(100);
-0.01	217	208	Root(100);Bacteria(100);unclassified(100);unclassified(100);unclassified(100);unclassified(100);unclassified(100);	Root(100);Bacteria(100);"Firmicutes"(100);"Clostridia"(99);Clostridiales(99);unclassified(99);unclassified(99);	Root(100);Bacteria(100);	"Clostridia"(99);Clostridiales(99);
-0.01	176	148	Root(100);Bacteria(100);"Firmicutes"(100);"Clostridia"(100);Clostridiales(100);Incertae_Sedis_XI(100);Anaerococcus(100);	Root(100);Bacteria(100);"Firmicutes"(100);"Bacilli"(100);"Lactobacillales"(100);Lactobacillaceae(99);Lactobacillus(93);	Incertae_Sedis_XI(100);Anaerococcus(100);	Lactobacillaceae(99);Lactobacillus(93);
-0.01	191	166	Root(100);Bacteria(100);"Proteobacteria"(100);Betaproteobacteria(100);Burkholderiales(100);Alcaligenaceae(100);Bordetella(100);	Root(100);Bacteria(100);"Proteobacteria"(100);Gammaproteobacteria(100);Xanthomonadales(100);Xanthomonadaceae(100);unclassified(100);	Alcaligenaceae(100);Bordetella(100);	Xanthomonadales(100);Xanthomonadaceae(100);
0.01	184	9	Root(100);Bacteria(100);"Firmicutes"(100);"Clostridia"(100);Clostridiales(100);Clostridiaceae(100);Clostridium(98);	Root(100);Bacteria(100);"Fusobacteria"(100);"Fusobacteria"(100);"Fusobacteriales"(100);"Fusobacteriaceae"(100);Fusobacterium(100);	Clostridiaceae(100);Clostridium(98);	"Fusobacteriaceae"(100);Fusobacterium(100);
0.01	47	423	Root(100);Bacteria(100);"Actinobacteria"(100);Actinobacteria(100);Bifidobacteriales(100);Bifidobacteriaceae(100);unclassified(83);	Root(100);Bacteria(100);"Bacteroidetes"(100);"Bacteroidia"(100);"Bacteroidales"(100);"Prevotellaceae"(100);unclassified(100);	Bifidobacteriales(100);Bifidobacteriaceae(100);	"Bacteroidales"(100);"Prevotellaceae"(100);
0.01	6	103	Root(100);Bacteria(100);"Firmicutes"(100);"Bacilli"(100);"Lactobacillales"(100);Streptococcaceae(100);Streptococcus(100);	Root(100);Bacteria(100);"Firmicutes"(100);"Clostridia"(100);Clostridiales(100);Incertae_Sedis_XI(100);Finegoldia(100);	Streptococcaceae(100);Streptococcus(100);	Incertae_Sedis_XI(100);Finegoldia(100);
0.01	176	343	Root(100);Bacteria(100);"Firmicutes"(100);"Clostridia"(100);Clostridiales(100);Incertae_Sedis_XI(100);Anaerococcus(100);	Root(100);Bacteria(100);unclassified(100);unclassified(100);unclassified(100);unclassified(100);unclassified(100);	Incertae_Sedis_XI(100);Anaerococcus(100);	Root(100);Bacteria(100);
0.01	130	88	Root(100);Bacteria(100);"Proteobacteria"(100);Gammaproteobacteria(100);Pseudomonadales(100);Pseudomonadaceae(100);Pseudomonas(100);	Root(100);Bacteria(100);"Proteobacteria"(100);Betaproteobacteria(100);Burkholderiales(100);Burkholderiaceae(100);unclassified(81);	Pseudomonadaceae(100);Pseudomonas(100);	Burkholderiales(100);Burkholderiaceae(100);
0.01	66	47	Root(100);Bacteria(100);"Firmicutes"(100);"Clostridia"(100);Clostridiales(100);Veillonellaceae(100);Dialister(100);	Root(100);Bacteria(100);"Actinobacteria"(100);Actinobacteria(100);Bifidobacteriales(100);Bifidobacteriaceae(100);unclassified(83);	Veillonellaceae(100);Dialister(100);	Bifidobacteriales(100);Bifidobacteriaceae(100);
-0.01	130	114	Root(100);Bacteria(100);"Proteobacteria"(100);Gammaproteobacteria(100);Pseudomonadales(100);Pseudomonadaceae(100);Pseudomonas(100);	Root(100);Bacteria(100);"Bacteroidetes"(100);"Bacteroidia"(100);"Bacteroidales"(100);"Prevotellaceae"(100);Prevotella(100);	Pseudomonadaceae(100);Pseudomonas(100);	"Prevotellaceae"(100);Prevotella(100);
-0.01	63	423	Root(100);Bacteria(100);"Actinobacteria"(100);Actinobacteria(100);Coriobacteriales(100);Coriobacteriaceae(100);Atopobium(98);	Root(100);Bacteria(100);"Bacteroidetes"(100);"Bacteroidia"(100);"Bacteroidales"(100);"Prevotellaceae"(100);unclassified(100);	Coriobacteriaceae(100);Atopobium(98);	"Bacteroidales"(100);"Prevotellaceae"(100);
0.00	66	9	Root(100);Bacteria(100);"Firmicutes"(100);"Clostridia"(100);Clostridiales(100);Veillonellaceae(100);Dialister(100);	Root(100);Bacteria(100);"Fusobacteria"(100);"Fusobacteria"(100);"Fusobacteriales"(100);"Fusobacteriaceae"(100);Fusobacterium(100);	Veillonellaceae(100);Dialister(100);	"Fusobacteriaceae"(100);Fusobacterium(100);
0.00	208	6	Root(100);Bacteria(100);"Firmicutes"(100);"Clostridia"(99);Clostridiales(99);unclassified(99);unclassified(99);	Root(100);Bacteria(100);"Firmicutes"(100);"Bacilli"(100);"Lactobacillales"(100);Streptococcaceae(100);Streptococcus(100);	"Clostridia"(99);Clostridiales(99);	Streptococcaceae(100);Streptococcus(100);
0.00	176	242	Root(100);Bacteria(100);"Firmicutes"(100);"Clostridia"(100);Clostridiales(100);Incertae_Sedis_XI(100);Anaerococcus(100);	Root(100);Bacteria(100);"Bacteroidetes"(100);"Bacteroidia"(100);"Bacteroidales"(100);"Prevotellaceae"(100);Prevotella(100);	Incertae_Sedis_XI(100);Anaerococcus(100);	"Prevotellaceae"(100);Prevotella(100);
-0.00	184	103	Root(100);Bacteria(100);"Firmicutes"(100);"Clostridia"(100);Clostridiales(100);Clostridiaceae(100);Clostridium(98);	Root(100);Bacteria(100);"Firmicutes"(100);"Clostridia"(100);Clostridiales(100);Incertae_Sedis_XI(100);Finegoldia(100);	Clostridiaceae(100);Clostridium(98);	Incertae_Sedis_XI(100);Finegoldia(100);
0.00	218	163	Root(100);Bacteria(100);"Bacteroidetes"(100);"Bacteroidia"(100);"Bacteroidales"(100);"Prevotellaceae"(100);Prevotella(100);	Root(100);Bacteria(100);"Firmicutes"(100);"Clostridia"(100);Clostridiales(100);unclassified(100);unclassified(100);	"Prevotellaceae"(100);Prevotella(100);	"Clostridia"(100);Clostridiales(100);
0.00	66	208	Root(100);Bacteria(100);"Firmicutes"(100);"Clostridia"(100);Clostridiales(100);Veillonellaceae(100);Dialister(100);	Root(100);Bacteria(100);"Firmicutes"(100);"Clostridia"(99);Clostridiales(99);unclassified(99);unclassified(99);	Veillonellaceae(100);Dialister(100);	"Clostridia"(99);Clostridiales(99);
-0.00	217	205	Root(100);Bacteria(100);unclassified(100);unclassified(100);unclassified(100);unclassified(100);unclassified(100);	Root(100);Bacteria(100);"Tenericutes"(100);Mollicutes(100);Mycoplasmatales(100);Mycoplasmataceae(100);Ureaplasma(100);	Root(100);Bacteria(100);	Mycoplasmataceae(100);Ureaplasma(100);
-0.00	217	9	Root(100);Bacteria(100);unclassified(100);unclassified(100);unclassified(100);unclassified(100);unclassified(100);	Root(100);Bacteria(100);"Fusobacteria"(100);"Fusobacteria"(100);"Fusobacteriales"(100);"Fusobacteriaceae"(100);Fusobacterium(100);	Root(100);Bacteria(100);	"Fusobacteriaceae"(100);Fusobacterium(100);
0.00	22	166	Root(100);Bacteria(100);"Proteobacteria"(100);Betaproteobacteria(100);Burkholderiales(100);unclassified(97);unclassified(97);	Root(100);Bacteria(100);"Proteobacteria"(100);Gammaproteobacteria(100);Xanthomonadales(100);Xanthomonadaceae(100);unclassified(100);	Betaproteobacteria(100);Burkholderiales(100);	Xanthomonadales(100);Xanthomonadaceae(100);
-0.00	6	116	Root(100);Bacteria(100);"Firmicutes"(100);"Bacilli"(100);"Lactobacillales"(100);Streptococcaceae(100);Streptococcus(100);	Root(100);Bacteria(100);"Bacteroidetes"(100);"Bacteroidia"(100);"Bacteroidales"(100);"Prevotellaceae"(100);Prevotella(100);	Streptococcaceae(100);Streptococcus(100);	"Prevotellaceae"(100);Prevotella(100);
-0.00	103	116	Root(100);Bacteria(100);"Firmicutes"(100);"Clostridia"(100);Clostridiales(100);Incertae_Sedis_XI(100);Finegoldia(100);	Root(100);Bacteria(100);"Bacteroidetes"(100);"Bacteroidia"(100);"Bacteroidales"(100);"Prevotellaceae"(100);Prevotella(100);	Incertae_Sedis_XI(100);Finegoldia(100);	"Prevotellaceae"(100);Prevotella(100);
0.00	166	293	Root(100);Bacteria(100);"Proteobacteria"(100);Gammaproteobacteria(100);Xanthomonadales(100);Xanthomonadaceae(100);unclassified(100);	Root(100);Bacteria(100);"Firmicutes"(100);"Bacilli"(100);"Lactobacillales"(100);"Aerococcaceae"(100);Aerococcus(100);	Xanthomonadales(100);Xanthomonadaceae(100);	"Aerococcaceae"(100);Aerococcus(100);
0.00	63	22	Root(100);Bacteria(100);"Actinobacteria"(100);Actinobacteria(100);Coriobacteriales(100);Coriobacteriaceae(100);Atopobium(98);	Root(100);Bacteria(100);"Proteobacteria"(100);Betaproteobacteria(100);Burkholderiales(100);unclassified(97);unclassified(97);	Coriobacteriaceae(100);Atopobium(98);	Betaproteobacteria(100);Burkholderiales(100);
0.00	343	163	Root(100);Bacteria(100);unclassified(100);unclassified(100);unclassified(100);unclassified(100);unclassified(100);	Root(100);Bacteria(100);"Firmicutes"(100);"Clostridia"(100);Clostridiales(100);unclassified(100);unclassified(100);	Root(100);Bacteria(100);	"Clostridia"(100);Clostridiales(100);
-0.00	66	163	Root(100);Bacteria(100);"Firmicutes"(100);"Clostridia"(100);Clostridiales(100);Veillonellaceae(100);Dialister(100);	Root(100);Bacteria(100);"Firmicutes"(100);"Clostridia"(100);Clostridiales(100);unclassified(100);unclassified(100);	Veillonellaceae(100);Dialister(100);	"Clostridia"(100);Clostridiales(100);
-0.00	142	100	Root(100);Bacteria(100);"Firmicutes"(100);"Clostridia"(100);Clostridiales(100);Incertae_Sedis_XI(100);Anaerococcus(100);	Root(100);Bacteria(100);"Fusobacteria"(100);"Fusobacteria"(100);"Fusobacteriales"(100);"Leptotrichiaceae"(100);unclassified(99);	Incertae_Sedis_XI(100);Anaerococcus(100);	"Fusobacteriales"(100);"Leptotrichiaceae"(100);
-0.00	423	116	Root(100);Bacteria(100);"Bacteroidetes"(100);"Bacteroidia"(100);"Bacteroidales"(100);"Prevotellaceae"(100);unclassified(100);	Root(100);Bacteria(100);"Bacteroidetes"(100);"Bacteroidia"(100);"Bacteroidales"(100);"Prevotellaceae"(100);Prevotella(100);	"Bacteroidales"(100);"Prevotellaceae"(100);	"Prevotellaceae"(100);Prevotella(100);
-0.00	176	6	Root(100);Bacteria(100);"Firmicutes"(100);"Clostridia"(100);Clostridiales(100);Incertae_Sedis_XI(100);Anaerococcus(100);	Root(100);Bacteria(100);"Firmicutes"(100);"Bacilli"(100);"Lactobacillales"(100);Streptococcaceae(100);Streptococcus(100);	Incertae_Sedis_XI(100);Anaerococcus(100);	Streptococcaceae(100);Streptococcus(100);
0.00	198	63	Root(100);Bacteria(100);"Firmicutes"(100);"Clostridia"(100);Clostridiales(100);Incertae_Sedis_XI(100);Peptoniphilus(100);	Root(100);Bacteria(100);"Actinobacteria"(100);Actinobacteria(100);Coriobacteriales(100);Coriobacteriaceae(100);Atopobium(98);	Incertae_Sedis_XI(100);Peptoniphilus(100);	Coriobacteriaceae(100);Atopobium(98);
-0.00	88	6	Root(100);Bacteria(100);"Proteobacteria"(100);Betaproteobacteria(100);Burkholderiales(100);Burkholderiaceae(100);unclassified(81);	Root(100);Bacteria(100);"Firmicutes"(100);"Bacilli"(100);"Lactobacillales"(100);Streptococcaceae(100);Streptococcus(100);	Burkholderiales(100);Burkholderiaceae(100);	Streptococcaceae(100);Streptococcus(100);
0.00	208	400	Root(100);Bacteria(100);"Firmicutes"(100);"Clostridia"(99);Clostridiales(99);unclassified(99);unclassified(99);	Root(100);Bacteria(100);"Actinobacteria"(100);Actinobacteria(100);Actinomycetales(100);Mycobacteriaceae(91);Mycobacterium(91);	"Clostridia"(99);Clostridiales(99);	Mycobacteriaceae(91);Mycobacterium(91);
-0.00	400	293	Root(100);Bacteria(100);"Actinobacteria"(100);Actinobacteria(100);Actinomycetales(100);Mycobacteriaceae(91);Mycobacterium(91);	Root(100);Bacteria(100);"Firmicutes"(100);"Bacilli"(100);"Lactobacillales"(100);"Aerococcaceae"(100);Aerococcus(100);	Mycobacteriaceae(91);Mycobacterium(91);	"Aerococcaceae"(100);Aerococcus(100);
0.00	166	400	Root(100);Bacteria(100);"Proteobacteria"(100);Gammaproteobacteria(100);Xanthomonadales(100);Xanthomonadaceae(100);unclassified(100);	Root(100);Bacteria(100);"Actinobacteria"(100);Actinobacteria(100);Actinomycetales(100);Mycobacteriaceae(91);Mycobacterium(91);	Xanthomonadales(100);Xanthomonadaceae(100);	Mycobacteriaceae(91);Mycobacterium(91);
0.00	130	205	Root(100);Bacteria(100);"Proteobacteria"(100);Gammaproteobacteria(100);Pseudomonadales(100);Pseudomonadaceae(100);Pseudomonas(100);	Root(100);Bacteria(100);"Tenericutes"(100);Mollicutes(100);Mycoplasmatales(100);Mycoplasmataceae(100);Ureaplasma(100);	Pseudomonadaceae(100);Pseudomonas(100);	Mycoplasmataceae(100);Ureaplasma(100);
-0.00	184	6	Root(100);Bacteria(100);"Firmicutes"(100);"Clostridia"(100);Clostridiales(100);Clostridiaceae(100);Clostridium(98);	Root(100);Bacteria(100);"Firmicutes"(100);"Bacilli"(100);"Lactobacillales"(100);Streptococcaceae(100);Streptococcus(100);	Clostridiaceae(100);Clostridium(98);	Streptococcaceae(100);Streptococcus(100);
0.00	26	184	Root(100);Bacteria(100);"Bacteroidetes"(100);"Bacteroidia"(100);"Bacteroidales"(100);"Prevotellaceae"(100);Prevotella(100);	Root(100);Bacteria(100);"Firmicutes"(100);"Clostridia"(100);Clostridiales(100);Clostridiaceae(100);Clostridium(98);	"Prevotellaceae"(100);Prevotella(100);	Clostridiaceae(100);Clostridium(98);
-0.00	47	166	Root(100);Bacteria(100);"Actinobacteria"(100);Actinobacteria(100);Bifidobacteriales(100);Bifidobacteriaceae(100);unclassified(83);	Root(100);Bacteria(100);"Proteobacteria"(100);Gammaproteobacteria(100);Xanthomonadales(100);Xanthomonadaceae(100);unclassified(100);	Bifidobacteriales(100);Bifidobacteriaceae(100);	Xanthomonadales(100);Xanthomonadaceae(100);
-0.00	47	103	Root(100);Bacteria(100);"Actinobacteria"(100);Actinobacteria(100);Bifidobacteriales(100);Bifidobacteriaceae(100);unclassified(83);	Root(100);Bacteria(100);"Firmicutes"(100);"Clostridia"(100);Clostridiales(100);Incertae_Sedis_XI(100);Finegoldia(100);	Bifidobacteriales(100);Bifidobacteriaceae(100);	Incertae_Sedis_XI(100);Finegoldia(100);
0.00	9	116	Root(100);Bacteria(100);"Fusobacteria"(100);"Fusobacteria"(100);"Fusobacteriales"(100);"Fusobacteriaceae"(100);Fusobacterium(100);	Root(100);Bacteria(100);"Bacteroidetes"(100);"Bacteroidia"(100);"Bacteroidales"(100);"Prevotellaceae"(100);Prevotella(100);	"Fusobacteriaceae"(100);Fusobacterium(100);	"Prevotellaceae"(100);Prevotella(100);
-0.00	191	176	Root(100);Bacteria(100);"Proteobacteria"(100);Betaproteobacteria(100);Burkholderiales(100);Alcaligenaceae(100);Bordetella(100);	Root(100);Bacteria(100);"Firmicutes"(100);"Clostridia"(100);Clostridiales(100);Incertae_Sedis_XI(100);Anaerococcus(100);	Alcaligenaceae(100);Bordetella(100);	Incertae_Sedis_XI(100);Anaerococcus(100);
