# Supplementary material for: Inferring Correlation Networks from Genomic Survey Data
Source: PLoS Comput Biol. 2012 Sep 20;8(9):e1002687. doi: 10.1371/journal.pcbi.1002687 (PMC3447976; doi:10.1371/journal.pcbi.1002687)
Supplement: Dataset S1 — Correlation values for all HMP body sites inferred using both Pearson and SparCC from real and shuffled data. (ZIP) [file pcbi.1002687.s001.zip › Palatine Tonsils_Rho_matrix_shuffled.txt]

OTU_id	10	100	102	105	106	109	11	112	113	117	120	124	125	126	129	13	132	133	134	139	14	140	143	146	15	150	16	172	178	179	18	187	19	190	195	2	20	201	21	22	23	24	25	26	266	268	28	29	298
10	1.000	-0.059	0.006	0.009	0.031	0.036	-0.023	0.136	0.016	0.031	-0.030	-0.024	0.018	-0.065	0.223	0.108	-0.076	0.059	-0.012	-0.118	-0.008	-0.007	0.079	-0.016	-0.060	0.087	-0.010	0.085	-0.034	-0.014	-0.057	-0.022	0.043	0.069	-0.063	-0.118	-0.103	0.032	-0.006	-0.082	0.036	-0.121	-0.037	-0.075	-0.044	-0.039	-0.074	-0.076	0.039
100	-0.059	1.000	-0.028	-0.032	0.026	-0.049	0.061	0.035	-0.033	0.014	-0.027	-0.012	-0.024	-0.025	0.118	-0.048	0.060	-0.028	-0.019	0.403	0.016	-0.027	-0.036	-0.016	-0.016	-0.014	0.013	0.007	-0.019	-0.012	-0.034	-0.040	0.046	0.076	0.036	-0.078	-0.006	-0.029	-0.004	-0.034	-0.019	0.074	-0.043	0.263	-0.005	-0.028	-0.044	0.003	-0.013
102	0.006	-0.028	1.000	-0.022	-0.043	0.034	-0.066	0.028	-0.048	-0.045	-0.023	0.135	-0.014	-0.045	-0.056	0.103	0.096	0.084	-0.030	0.011	0.036	-0.004	-0.008	-0.020	-0.029	-0.030	0.155	-0.047	0.142	0.002	-0.025	-0.072	-0.098	-0.051	-0.007	-0.132	-0.029	-0.043	-0.079	-0.028	-0.034	-0.023	0.123	0.031	-0.017	0.008	0.042	0.018	-0.033
105	0.009	-0.032	-0.022	1.000	0.107	-0.040	0.061	0.137	0.176	-0.073	0.055	-0.046	-0.026	-0.006	-0.005	-0.010	-0.022	0.051	-0.028	-0.034	0.112	-0.056	0.155	-0.054	-0.011	0.304	0.030	-0.029	0.008	-0.035	0.049	0.024	0.047	-0.020	-0.033	-0.032	-0.051	-0.059	-0.059	-0.008	0.006	0.018	-0.001	-0.092	0.141	0.039	0.009	-0.035	-0.032
106	0.031	0.026	-0.043	0.107	1.000	0.002	-0.027	0.059	-0.027	-0.031	-0.009	-0.027	-0.027	-0.012	-0.007	0.141	-0.011	-0.045	-0.029	0.006	-0.099	0.091	0.029	-0.011	-0.020	-0.004	-0.036	0.062	0.003	0.159	0.031	-0.036	-0.042	-0.050	-0.076	-0.061	-0.064	-0.008	0.116	0.045	-0.015	-0.028	-0.003	-0.091	-0.036	-0.048	-0.131	0.007	0.005
109	0.036	-0.049	0.034	-0.040	0.002	1.000	0.012	-0.006	0.033	-0.039	-0.063	0.012	0.031	0.101	-0.048	0.211	-0.014	-0.108	-0.052	-0.052	0.230	0.098	0.007	-0.032	-0.039	-0.030	-0.063	-0.045	-0.055	0.110	0.011	-0.074	-0.057	0.136	0.034	-0.030	0.034	0.037	0.028	0.054	-0.027	0.000	0.150	0.052	-0.030	0.021	-0.024	0.069	-0.032
11	-0.023	0.061	-0.066	0.061	-0.027	0.012	1.000	-0.014	0.101	0.005	0.005	0.021	0.035	-0.027	0.017	-0.031	0.048	-0.008	-0.079	0.093	0.059	-0.051	0.101	-0.023	-0.045	-0.012	-0.109	0.053	-0.033	-0.063	0.037	-0.048	0.006	0.043	0.014	-0.034	0.113	-0.005	0.124	-0.024	-0.057	-0.084	-0.034	-0.016	-0.025	-0.080	0.091	0.073	-0.000
112	0.136	0.035	0.028	0.137	0.059	-0.006	-0.014	1.000	0.011	0.001	-0.021	0.162	-0.022	0.004	0.146	-0.006	0.045	0.103	-0.010	-0.053	0.014	0.022	-0.002	-0.026	-0.050	0.093	-0.000	0.127	-0.035	-0.029	-0.016	-0.049	0.114	0.040	-0.055	-0.113	-0.035	-0.012	-0.022	-0.032	0.453	0.001	-0.091	0.053	-0.002	-0.066	-0.068	0.054	0.047
113	0.016	-0.033	-0.048	0.176	-0.027	0.033	0.101	0.011	1.000	-0.026	0.127	-0.078	-0.036	0.026	0.025	0.069	-0.071	0.030	-0.023	-0.064	-0.033	-0.011	0.122	-0.026	0.002	0.269	0.108	-0.048	-0.050	0.022	-0.026	-0.097	0.005	0.001	-0.046	-0.028	-0.056	-0.028	0.025	0.025	0.208	-0.026	0.021	-0.076	0.002	-0.068	0.021	-0.049	-0.026
117	0.031	0.014	-0.045	-0.073	-0.031	-0.039	0.005	0.001	-0.026	1.000	-0.032	0.058	0.023	-0.034	-0.069	-0.087	-0.028	0.043	-0.020	-0.040	0.036	-0.007	-0.003	-0.059	-0.045	-0.048	-0.047	0.013	-0.012	-0.016	0.034	0.004	-0.024	-0.052	-0.123	-0.014	-0.002	-0.062	-0.026	-0.016	0.004	-0.047	0.120	-0.016	0.064	-0.025	-0.050	0.009	0.101
120	-0.030	-0.027	-0.023	0.055	-0.009	-0.063	0.005	-0.021	0.127	-0.032	1.000	0.031	0.059	0.241	-0.048	0.035	0.017	0.076	-0.024	-0.009	-0.041	0.008	0.066	-0.030	-0.005	0.027	-0.067	-0.057	-0.071	-0.016	0.192	-0.055	-0.039	-0.002	0.047	-0.064	-0.080	-0.019	0.047	-0.041	-0.018	0.078	-0.037	-0.007	-0.029	0.036	-0.064	-0.066	-0.034
124	-0.024	-0.012	0.135	-0.046	-0.027	0.012	0.021	0.162	-0.078	0.058	0.031	1.000	0.054	0.082	-0.044	0.048	0.003	-0.008	-0.029	-0.002	-0.009	-0.051	0.115	-0.022	-0.042	-0.019	0.003	0.061	-0.008	-0.017	-0.081	-0.047	-0.021	-0.034	0.000	-0.060	-0.017	-0.056	-0.013	0.135	0.156	0.001	-0.031	-0.007	-0.043	0.178	-0.039	0.095	0.245
125	0.018	-0.024	-0.014	-0.026	-0.027	0.031	0.035	-0.022	-0.036	0.023	0.059	0.054	1.000	-0.042	-0.039	-0.033	0.012	0.037	0.007	0.039	0.036	-0.035	-0.014	-0.029	-0.005	-0.024	-0.055	-0.042	0.240	-0.007	-0.030	-0.041	-0.023	0.017	0.209	0.017	0.060	-0.045	-0.022	-0.054	-0.019	-0.053	-0.011	0.040	-0.023	0.091	0.162	-0.037	-0.028
126	-0.065	-0.025	-0.045	-0.006	-0.012	0.101	-0.027	0.004	0.026	-0.034	0.241	0.082	-0.042	1.000	-0.012	-0.010	0.014	-0.056	-0.026	-0.031	-0.038	0.022	0.036	-0.023	-0.022	-0.007	-0.040	0.095	0.005	-0.012	0.028	-0.054	0.006	-0.043	-0.017	-0.053	-0.043	-0.037	0.114	0.001	-0.018	0.091	-0.025	-0.052	-0.023	-0.036	-0.026	0.020	-0.012
129	0.223	0.118	-0.056	-0.005	-0.007	-0.048	0.017	0.146	0.025	-0.069	-0.048	-0.044	-0.039	-0.012	1.000	0.060	-0.045	0.117	-0.011	0.132	-0.010	-0.004	0.032	-0.027	0.414	0.034	0.035	0.236	0.118	-0.031	-0.094	-0.043	0.110	0.034	-0.008	-0.074	-0.031	0.046	-0.025	-0.034	-0.034	-0.048	-0.050	-0.063	-0.012	-0.027	0.096	-0.041	-0.024
13	0.108	-0.048	0.103	-0.010	0.141	0.211	-0.031	-0.006	0.069	-0.087	0.035	0.048	-0.033	-0.010	0.060	1.000	-0.054	0.030	-0.041	-0.023	-0.045	-0.009	0.000	0.021	0.080	0.089	-0.069	-0.007	0.074	0.012	0.004	-0.038	-0.053	0.132	-0.068	-0.093	-0.069	-0.041	0.209	0.130	-0.022	-0.076	0.010	0.040	-0.007	-0.036	0.011	0.094	-0.015
132	-0.076	0.060	0.096	-0.022	-0.011	-0.014	0.048	0.045	-0.071	-0.028	0.017	0.003	0.012	0.014	-0.045	-0.054	1.000	0.142	-0.031	0.091	0.012	-0.006	0.039	0.001	-0.027	-0.032	-0.004	-0.027	-0.066	-0.001	-0.018	-0.024	-0.001	-0.057	0.162	0.055	0.085	0.112	-0.056	0.006	0.012	0.164	0.004	-0.019	-0.023	-0.048	-0.007	0.013	-0.033
133	0.059	-0.028	0.084	0.051	-0.045	-0.108	-0.008	0.103	0.030	0.043	0.076	-0.008	0.037	-0.056	0.117	0.030	0.142	1.000	-0.020	0.034	0.006	-0.069	-0.023	0.037	-0.061	-0.039	-0.067	0.041	-0.012	0.111	0.014	0.030	0.147	-0.070	-0.006	0.050	-0.005	-0.021	-0.103	-0.044	-0.027	-0.043	0.095	0.065	-0.067	-0.017	-0.089	0.076	-0.047
134	-0.012	-0.019	-0.030	-0.028	-0.029	-0.052	-0.079	-0.010	-0.023	-0.020	-0.024	-0.029	0.007	-0.026	-0.011	-0.041	-0.031	-0.020	1.000	-0.023	0.230	-0.032	-0.031	-0.017	-0.019	-0.008	-0.001	0.048	-0.027	-0.014	-0.054	-0.035	-0.023	-0.029	-0.027	-0.022	-0.020	-0.012	-0.037	-0.028	0.011	-0.029	-0.019	-0.058	-0.021	-0.017	0.017	-0.052	-0.021
139	-0.118	0.403	0.011	-0.034	0.006	-0.052	0.093	-0.053	-0.064	-0.040	-0.009	-0.002	0.039	-0.031	0.132	-0.023	0.091	0.034	-0.023	1.000	-0.052	-0.033	0.154	-0.017	-0.023	-0.014	0.022	0.108	-0.033	-0.016	-0.062	0.056	0.203	0.070	0.022	-0.011	-0.012	-0.024	-0.016	-0.009	-0.011	0.010	-0.048	-0.030	-0.007	0.007	0.165	0.031	-0.019
14	-0.008	0.016	0.036	0.112	-0.099	0.230	0.059	0.014	-0.033	0.036	-0.041	-0.009	0.036	-0.038	-0.010	-0.045	0.012	0.006	0.230	-0.052	1.000	-0.021	0.021	-0.060	-0.026	-0.015	0.104	-0.022	-0.054	-0.013	-0.043	-0.096	-0.041	0.012	0.153	-0.147	-0.014	0.155	-0.116	0.003	-0.067	0.053	-0.029	0.030	-0.066	-0.072	-0.045	-0.004	-0.047
140	-0.007	-0.027	-0.004	-0.056	0.091	0.098	-0.051	0.022	-0.011	-0.007	0.008	-0.051	-0.035	0.022	-0.004	-0.009	-0.006	-0.069	-0.032	-0.033	-0.021	1.000	0.044	-0.023	-0.026	-0.009	-0.024	-0.030	0.009	-0.001	-0.061	-0.062	-0.048	-0.008	-0.031	0.005	-0.057	-0.024	0.042	-0.012	-0.014	-0.004	0.082	-0.003	0.017	-0.002	0.123	0.002	0.026
143	0.079	-0.036	-0.008	0.155	0.029	0.007	0.101	-0.002	0.122	-0.003	0.066	0.115	-0.014	0.036	0.032	0.000	0.039	-0.023	-0.031	0.154	0.021	0.044	1.000	-0.028	-0.010	0.214	-0.040	-0.044	-0.037	-0.031	-0.059	0.029	0.056	-0.044	0.135	-0.120	0.143	0.176	-0.038	0.013	-0.042	-0.073	-0.031	-0.086	-0.037	0.009	0.014	0.050	-0.019
146	-0.016	-0.016	-0.020	-0.054	-0.011	-0.032	-0.023	-0.026	-0.026	-0.059	-0.030	-0.022	-0.029	-0.023	-0.027	0.021	0.001	0.037	-0.017	-0.017	-0.060	-0.023	-0.028	1.000	-0.010	-0.012	-0.035	-0.040	-0.015	-0.012	0.031	-0.035	-0.029	-0.015	0.020	-0.055	-0.043	-0.006	-0.011	-0.033	-0.015	0.006	0.052	-0.019	0.002	0.090	0.081	-0.037	0.001
15	-0.060	-0.016	-0.029	-0.011	-0.020	-0.039	-0.045	-0.050	0.002	-0.045	-0.005	-0.042	-0.005	-0.022	0.414	0.080	-0.027	-0.061	-0.019	-0.023	-0.026	-0.026	-0.010	-0.010	1.000	0.007	0.027	-0.034	0.213	-0.012	-0.023	-0.024	-0.049	-0.012	-0.015	-0.062	-0.035	0.027	-0.012	-0.032	-0.011	-0.035	-0.041	-0.003	-0.013	-0.008	0.012	-0.046	-0.015
150	0.087	-0.014	-0.030	0.304	-0.004	-0.030	-0.012	0.093	0.269	-0.048	0.027	-0.019	-0.024	-0.007	0.034	0.089	-0.032	-0.039	-0.008	-0.014	-0.015	-0.009	0.214	-0.012	0.007	1.000	0.068	0.179	-0.033	-0.010	-0.049	-0.026	-0.040	0.007	-0.037	-0.030	-0.006	-0.010	0.127	-0.001	-0.008	0.002	0.006	-0.012	-0.017	-0.011	0.215	-0.034	-0.015
16	-0.010	0.013	0.155	0.030	-0.036	-0.063	-0.109	-0.000	0.108	-0.047	-0.067	0.003	-0.055	-0.040	0.035	-0.069	-0.004	-0.067	-0.001	0.022	0.104	-0.024	-0.040	-0.035	0.027	0.068	1.000	-0.059	0.164	0.026	-0.014	0.005	-0.058	-0.041	-0.016	-0.172	-0.089	-0.039	-0.044	0.067	0.312	0.113	-0.123	0.018	-0.070	-0.031	0.000	-0.035	-0.053
172	0.085	0.007	-0.047	-0.029	0.062	-0.045	0.053	0.127	-0.048	0.013	-0.057	0.061	-0.042	0.095	0.236	-0.007	-0.027	0.041	0.048	0.108	-0.022	-0.030	-0.044	-0.040	-0.034	0.179	-0.059	1.000	-0.095	-0.029	-0.012	-0.074	0.004	0.058	-0.039	-0.031	0.005	0.016	0.033	-0.023	-0.034	-0.056	0.004	-0.007	-0.034	0.359	0.083	-0.066	-0.027
178	-0.034	-0.019	0.142	0.008	0.003	-0.055	-0.033	-0.035	-0.050	-0.012	-0.071	-0.008	0.240	0.005	0.118	0.074	-0.066	-0.012	-0.027	-0.033	-0.054	0.009	-0.037	-0.015	0.213	-0.033	0.164	-0.095	1.000	-0.009	-0.055	-0.032	-0.005	-0.056	0.001	-0.049	-0.061	-0.066	0.091	-0.078	-0.016	-0.061	-0.058	-0.039	-0.037	-0.018	0.011	-0.076	-0.006
179	-0.014	-0.012	0.002	-0.035	0.159	0.110	-0.063	-0.029	0.022	-0.016	-0.016	-0.017	-0.007	-0.012	-0.031	0.012	-0.001	0.111	-0.014	-0.016	-0.013	-0.001	-0.031	-0.012	-0.012	-0.010	0.026	-0.029	-0.009	1.000	-0.031	-0.019	-0.037	-0.017	0.022	-0.068	-0.038	-0.013	0.016	0.002	-0.010	0.097	0.060	-0.042	-0.014	-0.025	-0.052	-0.024	-0.014
18	-0.057	-0.034	-0.025	0.049	0.031	0.011	0.037	-0.016	-0.026	0.034	0.192	-0.081	-0.030	0.028	-0.094	0.004	-0.018	0.014	-0.054	-0.062	-0.043	-0.061	-0.059	0.031	-0.023	-0.049	-0.014	-0.012	-0.055	-0.031	1.000	-0.047	-0.034	-0.058	-0.021	-0.048	-0.117	0.090	0.100	0.045	-0.032	-0.051	-0.031	-0.062	0.120	-0.056	-0.020	0.016	-0.025
187	-0.022	-0.040	-0.072	0.024	-0.036	-0.074	-0.048	-0.049	-0.097	0.004	-0.055	-0.047	-0.041	-0.054	-0.043	-0.038	-0.024	0.030	-0.035	0.056	-0.096	-0.062	0.029	-0.035	-0.024	-0.026	0.005	-0.074	-0.032	-0.019	-0.047	1.000	0.010	-0.052	0.041	-0.045	-0.072	-0.035	-0.051	-0.065	-0.027	-0.014	0.011	0.179	0.047	0.118	-0.005	0.044	0.015
19	0.043	0.046	-0.098	0.047	-0.042	-0.057	0.006	0.114	0.005	-0.024	-0.039	-0.021	-0.023	0.006	0.110	-0.053	-0.001	0.147	-0.023	0.203	-0.041	-0.048	0.056	-0.029	-0.049	-0.040	-0.058	0.004	-0.005	-0.037	-0.034	0.010	1.000	0.019	-0.027	-0.002	-0.026	-0.050	0.062	-0.073	0.065	-0.093	-0.038	-0.076	-0.044	-0.026	0.041	-0.014	-0.007
190	0.069	0.076	-0.051	-0.020	-0.050	0.136	0.043	0.040	0.001	-0.052	-0.002	-0.034	0.017	-0.043	0.034	0.132	-0.057	-0.070	-0.029	0.070	0.012	-0.008	-0.044	-0.015	-0.012	0.007	-0.041	0.058	-0.056	-0.017	-0.058	-0.052	0.019	1.000	0.015	-0.042	0.156	0.102	0.054	0.006	0.024	-0.004	-0.035	0.061	-0.005	0.046	-0.006	-0.024	-0.029
195	-0.063	0.036	-0.007	-0.033	-0.076	0.034	0.014	-0.055	-0.046	-0.123	0.047	0.000	0.209	-0.017	-0.008	-0.068	0.162	-0.006	-0.027	0.022	0.153	-0.031	0.135	0.020	-0.015	-0.037	-0.016	-0.039	0.001	0.022	-0.021	0.041	-0.027	0.015	1.000	-0.074	0.042	0.548	-0.026	-0.064	-0.001	-0.059	0.115	-0.019	-0.007	0.174	0.039	-0.044	-0.040
2	-0.118	-0.078	-0.132	-0.032	-0.061	-0.030	-0.034	-0.113	-0.028	-0.014	-0.064	-0.060	0.017	-0.053	-0.074	-0.093	0.055	0.050	-0.022	-0.011	-0.147	0.005	-0.120	-0.055	-0.062	-0.030	-0.172	-0.031	-0.049	-0.068	-0.048	-0.045	-0.002	-0.042	-0.074	1.000	0.028	-0.005	0.008	-0.059	-0.099	0.003	-0.105	-0.019	-0.024	0.109	0.003	-0.097	-0.030
20	-0.103	-0.006	-0.029	-0.051	-0.064	0.034	0.113	-0.035	-0.056	-0.002	-0.080	-0.017	0.060	-0.043	-0.031	-0.069	0.085	-0.005	-0.020	-0.012	-0.014	-0.057	0.143	-0.043	-0.035	-0.006	-0.089	0.005	-0.061	-0.038	-0.117	-0.072	-0.026	0.156	0.042	0.028	1.000	-0.049	-0.034	-0.045	-0.042	-0.031	-0.041	0.003	-0.024	0.006	-0.022	-0.027	-0.049
201	0.032	-0.029	-0.043	-0.059	-0.008	0.037	-0.005	-0.012	-0.028	-0.062	-0.019	-0.056	-0.045	-0.037	0.046	-0.041	0.112	-0.021	-0.012	-0.024	0.155	-0.024	0.176	-0.006	0.027	-0.010	-0.039	0.016	-0.066	-0.013	0.090	-0.035	-0.050	0.102	0.548	-0.005	-0.049	1.000	-0.017	-0.014	0.002	-0.029	-0.011	-0.053	-0.015	-0.035	-0.011	-0.081	-0.020
21	-0.006	-0.004	-0.079	-0.059	0.116	0.028	0.124	-0.022	0.025	-0.026	0.047	-0.013	-0.022	0.114	-0.025	0.209	-0.056	-0.103	-0.037	-0.016	-0.116	0.042	-0.038	-0.011	-0.012	0.127	-0.044	0.033	0.091	0.016	0.100	-0.051	0.062	0.054	-0.026	0.008	-0.034	-0.017	1.000	0.063	-0.041	-0.024	0.017	0.047	-0.035	-0.019	0.012	0.045	0.022
22	-0.082	-0.034	-0.028	-0.008	0.045	0.054	-0.024	-0.032	0.025	-0.016	-0.041	0.135	-0.054	0.001	-0.034	0.130	0.006	-0.044	-0.028	-0.009	0.003	-0.012	0.013	-0.033	-0.032	-0.001	0.067	-0.023	-0.078	0.002	0.045	-0.065	-0.073	0.006	-0.064	-0.059	-0.045	-0.014	0.063	1.000	0.010	0.161	0.054	0.119	0.227	-0.030	0.107	0.020	0.010
23	0.036	-0.019	-0.034	0.006	-0.015	-0.027	-0.057	0.453	0.208	0.004	-0.018	0.156	-0.019	-0.018	-0.034	-0.022	0.012	-0.027	0.011	-0.011	-0.067	-0.014	-0.042	-0.015	-0.011	-0.008	0.312	-0.034	-0.016	-0.010	-0.032	-0.027	0.065	0.024	-0.001	-0.099	-0.042	0.002	-0.041	0.010	1.000	-0.025	-0.047	-0.039	0.008	-0.029	0.001	-0.043	-0.016
24	-0.121	0.074	-0.023	0.018	-0.028	0.000	-0.084	0.001	-0.026	-0.047	0.078	0.001	-0.053	0.091	-0.048	-0.076	0.164	-0.043	-0.029	0.010	0.053	-0.004	-0.073	0.006	-0.035	0.002	0.113	-0.056	-0.061	0.097	-0.051	-0.014	-0.093	-0.004	-0.059	0.003	-0.031	-0.029	-0.024	0.161	-0.025	1.000	-0.053	0.107	0.051	-0.031	0.107	-0.008	0.019
25	-0.037	-0.043	0.123	-0.001	-0.003	0.150	-0.034	-0.091	0.021	0.120	-0.037	-0.031	-0.011	-0.025	-0.050	0.010	0.004	0.095	-0.019	-0.048	-0.029	0.082	-0.031	0.052	-0.041	0.006	-0.123	0.004	-0.058	0.060	-0.031	0.011	-0.038	-0.035	0.115	-0.105	-0.041	-0.011	0.017	0.054	-0.047	-0.053	1.000	0.017	0.026	-0.020	0.088	0.079	0.013
26	-0.075	0.263	0.031	-0.092	-0.091	0.052	-0.016	0.053	-0.076	-0.016	-0.007	-0.007	0.040	-0.052	-0.063	0.040	-0.019	0.065	-0.058	-0.030	0.030	-0.003	-0.086	-0.019	-0.003	-0.012	0.018	-0.007	-0.039	-0.042	-0.062	0.179	-0.076	0.061	-0.019	-0.019	0.003	-0.053	0.047	0.119	-0.039	0.107	0.017	1.000	-0.059	-0.006	-0.047	0.136	-0.068
266	-0.044	-0.005	-0.017	0.141	-0.036	-0.030	-0.025	-0.002	0.002	0.064	-0.029	-0.043	-0.023	-0.023	-0.012	-0.007	-0.023	-0.067	-0.021	-0.007	-0.066	0.017	-0.037	0.002	-0.013	-0.017	-0.070	-0.034	-0.037	-0.014	0.120	0.047	-0.044	-0.005	-0.007	-0.024	-0.024	-0.015	-0.035	0.227	0.008	0.051	0.026	-0.059	1.000	0.047	0.184	-0.010	-0.018
268	-0.039	-0.028	0.008	0.039	-0.048	0.021	-0.080	-0.066	-0.068	-0.025	0.036	0.178	0.091	-0.036	-0.027	-0.036	-0.048	-0.017	-0.017	0.007	-0.072	-0.002	0.009	0.090	-0.008	-0.011	-0.031	0.359	-0.018	-0.025	-0.056	0.118	-0.026	0.046	0.174	0.109	0.006	-0.035	-0.019	-0.030	-0.029	-0.031	-0.020	-0.006	0.047	1.000	0.054	0.032	-0.024
28	-0.074	-0.044	0.042	0.009	-0.131	-0.024	0.091	-0.068	0.021	-0.050	-0.064	-0.039	0.162	-0.026	0.096	0.011	-0.007	-0.089	0.017	0.165	-0.045	0.123	0.014	0.081	0.012	0.215	0.000	0.083	0.011	-0.052	-0.020	-0.005	0.041	-0.006	0.039	0.003	-0.022	-0.011	0.012	0.107	0.001	0.107	0.088	-0.047	0.184	0.054	1.000	-0.013	-0.043
29	-0.076	0.003	0.018	-0.035	0.007	0.069	0.073	0.054	-0.049	0.009	-0.066	0.095	-0.037	0.020	-0.041	0.094	0.013	0.076	-0.052	0.031	-0.004	0.002	0.050	-0.037	-0.046	-0.034	-0.035	-0.066	-0.076	-0.024	0.016	0.044	-0.014	-0.024	-0.044	-0.097	-0.027	-0.081	0.045	0.020	-0.043	-0.008	0.079	0.136	-0.010	0.032	-0.013	1.000	0.040
298	0.039	-0.013	-0.033	-0.032	0.005	-0.032	-0.000	0.047	-0.026	0.101	-0.034	0.245	-0.028	-0.012	-0.024	-0.015	-0.033	-0.047	-0.021	-0.019	-0.047	0.026	-0.019	0.001	-0.015	-0.015	-0.053	-0.027	-0.006	-0.014	-0.025	0.015	-0.007	-0.029	-0.040	-0.030	-0.049	-0.020	0.022	0.010	-0.016	0.019	0.013	-0.068	-0.018	-0.024	-0.043	0.040	1.000
310	0.117	-0.004	-0.033	-0.054	0.009	0.015	-0.068	-0.051	-0.017	-0.045	0.004	-0.034	-0.027	-0.018	-0.033	-0.047	-0.027	-0.027	-0.003	-0.018	-0.047	0.081	-0.013	-0.017	-0.009	-0.013	-0.006	-0.014	0.041	-0.006	-0.054	-0.040	0.055	-0.024	-0.029	-0.078	-0.043	0.015	0.066	-0.015	-0.003	-0.045	0.103	-0.047	0.012	-0.028	0.006	-0.026	-0.018
321	-0.032	-0.027	0.033	-0.014	-0.060	-0.033	0.025	-0.037	-0.024	-0.078	0.075	-0.043	-0.024	-0.043	-0.037	0.088	0.001	-0.033	0.022	0.079	-0.010	-0.044	0.011	-0.018	0.017	-0.008	0.020	-0.018	-0.039	-0.027	-0.012	-0.038	-0.047	-0.021	0.082	0.129	-0.059	0.242	-0.010	0.032	-0.031	-0.013	-0.035	-0.010	-0.029	-0.041	0.067	-0.017	0.029
33	-0.097	0.034	-0.005	0.016	0.120	-0.002	-0.015	0.011	0.020	0.130	0.029	-0.050	0.073	-0.067	-0.087	0.058	-0.011	-0.012	-0.056	-0.001	0.080	-0.061	-0.093	-0.027	0.006	-0.050	-0.052	-0.045	0.060	0.030	0.130	-0.067	-0.048	-0.081	0.006	0.126	-0.079	0.112	-0.040	-0.104	-0.012	-0.054	-0.051	0.000	-0.015	0.007	0.064	0.101	0.035
35	-0.081	0.001	0.151	-0.061	-0.043	0.014	0.217	-0.054	0.097	0.034	0.041	0.064	-0.043	0.029	-0.018	0.030	-0.051	0.019	-0.035	0.025	-0.000	0.031	-0.058	-0.037	-0.034	0.002	-0.021	0.003	-0.059	-0.020	-0.031	0.005	-0.076	-0.054	0.004	-0.122	-0.028	0.052	0.179	-0.019	-0.036	-0.091	0.148	-0.080	0.045	-0.016	0.009	0.068	0.030
36	0.017	-0.039	0.035	-0.024	0.038	-0.063	-0.003	-0.034	-0.107	-0.060	0.136	0.007	-0.004	0.142	0.023	-0.019	-0.023	0.012	-0.053	-0.047	-0.150	0.042	0.038	0.079	-0.042	-0.028	-0.124	0.102	0.139	-0.043	-0.008	-0.005	0.030	0.108	0.030	0.025	-0.002	0.087	-0.002	-0.008	-0.041	0.030	-0.062	-0.010	-0.031	-0.002	-0.020	-0.141	-0.030
37	0.082	-0.034	-0.030	0.294	0.201	-0.066	0.002	0.104	0.046	-0.082	-0.077	-0.046	0.028	-0.075	0.044	-0.026	-0.075	-0.001	0.053	-0.043	-0.107	0.379	0.019	0.153	0.050	0.058	-0.065	-0.038	0.126	-0.027	-0.010	-0.049	-0.008	-0.021	-0.049	0.013	-0.050	-0.056	-0.015	0.001	0.024	0.018	-0.035	-0.021	-0.017	0.004	-0.011	-0.085	-0.049
38	0.083	-0.033	0.053	-0.013	0.081	0.099	-0.053	0.012	-0.036	-0.029	-0.001	0.080	0.305	0.057	-0.038	0.061	0.029	0.017	0.266	-0.010	-0.036	0.004	0.006	-0.062	0.025	0.059	-0.120	0.151	-0.054	0.003	-0.048	-0.034	0.026	0.044	0.109	-0.030	-0.055	-0.002	-0.006	-0.005	-0.009	-0.021	-0.012	-0.006	-0.000	0.166	-0.045	0.066	-0.068
39	-0.035	-0.042	-0.042	0.039	0.021	-0.010	-0.063	-0.064	0.065	-0.019	-0.002	-0.037	-0.042	0.068	-0.039	0.093	-0.077	0.009	0.021	-0.058	-0.043	-0.046	-0.022	-0.040	0.323	-0.023	-0.108	-0.059	0.069	0.083	0.039	-0.055	-0.005	-0.020	-0.027	-0.104	0.195	-0.054	0.110	-0.034	-0.050	-0.099	0.040	0.019	-0.041	-0.061	-0.143	-0.030	0.050
4	0.046	-0.055	0.078	0.021	0.006	-0.086	-0.065	-0.049	0.037	0.117	-0.059	0.034	-0.013	-0.015	-0.073	0.021	-0.082	0.011	-0.060	-0.080	-0.044	-0.125	0.056	-0.083	0.001	-0.023	-0.054	-0.087	0.097	0.149	0.011	0.083	-0.029	-0.074	-0.132	-0.145	-0.156	-0.059	-0.042	0.081	-0.054	0.025	-0.044	-0.031	-0.075	-0.109	-0.113	-0.117	0.116
48	0.038	-0.038	0.017	-0.077	-0.020	0.092	-0.047	-0.058	0.002	-0.105	0.047	0.251	0.129	-0.036	0.001	0.102	-0.020	0.080	-0.001	-0.033	-0.015	-0.034	0.194	0.008	0.031	-0.038	0.004	-0.088	-0.081	-0.031	-0.048	0.002	-0.064	-0.048	0.228	-0.079	-0.071	0.051	-0.053	0.043	-0.020	0.043	0.018	0.023	-0.040	0.252	0.136	0.193	0.045
50	0.009	-0.041	0.039	-0.023	0.119	-0.019	0.043	-0.061	-0.018	-0.139	-0.067	0.151	-0.095	-0.026	-0.070	0.211	-0.100	-0.101	-0.033	-0.009	-0.073	0.043	0.107	-0.066	-0.053	-0.002	-0.009	0.041	0.021	-0.002	-0.037	-0.039	-0.010	0.035	-0.057	-0.151	-0.069	0.075	0.080	0.259	-0.021	-0.049	-0.047	-0.037	-0.051	-0.060	0.034	0.048	0.211
51	-0.167	0.020	-0.054	-0.062	0.036	-0.017	-0.111	-0.024	0.058	0.055	-0.071	-0.003	-0.029	-0.070	-0.035	0.107	-0.012	-0.016	-0.030	0.001	-0.009	-0.045	-0.089	0.126	0.032	0.001	-0.047	-0.033	0.003	0.011	-0.089	0.126	-0.126	-0.076	-0.001	0.019	-0.036	-0.071	-0.100	0.038	-0.049	0.061	-0.020	0.160	-0.014	-0.052	-0.060	0.161	0.095
52	0.045	-0.041	-0.023	-0.012	-0.055	0.011	-0.107	-0.032	0.073	-0.043	-0.060	-0.085	-0.052	-0.061	-0.038	0.082	-0.067	0.083	-0.005	0.013	0.005	0.002	0.007	-0.032	-0.046	-0.018	-0.012	-0.073	0.026	-0.030	0.094	0.060	0.054	-0.015	-0.079	-0.027	-0.019	-0.035	-0.052	-0.025	0.104	-0.052	0.089	0.069	0.009	-0.061	-0.083	0.039	-0.037
54	0.038	-0.013	-0.033	-0.033	0.126	-0.030	-0.017	-0.071	-0.062	-0.011	0.107	0.003	-0.019	0.049	-0.040	0.040	-0.003	0.098	-0.033	-0.046	-0.077	-0.046	0.042	-0.017	-0.021	-0.028	-0.040	0.012	-0.016	-0.023	0.068	0.129	-0.058	-0.027	0.010	-0.021	-0.071	0.025	-0.032	-0.029	-0.002	-0.034	0.009	0.063	-0.030	-0.005	0.018	0.106	0.013
55	-0.040	0.027	-0.025	0.143	0.725	-0.042	0.037	0.025	-0.005	-0.065	-0.019	-0.016	-0.039	-0.036	-0.013	-0.080	-0.053	-0.030	-0.016	-0.035	-0.040	-0.006	-0.047	0.016	-0.019	-0.014	-0.064	0.076	-0.058	-0.018	0.072	-0.037	-0.014	0.055	-0.063	-0.050	-0.041	0.024	-0.037	-0.002	0.012	-0.012	0.031	-0.040	-0.026	-0.028	-0.019	-0.027	-0.017
56	0.006	-0.039	-0.072	-0.074	0.003	-0.039	0.020	-0.027	-0.035	0.086	0.047	-0.072	-0.052	-0.075	-0.010	0.036	-0.015	0.100	-0.041	0.020	0.010	0.172	-0.071	0.046	0.067	-0.046	-0.092	0.101	-0.034	-0.033	-0.021	0.074	0.017	-0.031	0.134	-0.031	-0.079	0.084	0.053	-0.103	-0.024	-0.117	0.041	-0.021	-0.045	-0.015	-0.058	-0.074	-0.060
6	-0.168	-0.050	-0.075	-0.018	-0.106	-0.028	-0.044	-0.016	-0.078	-0.033	-0.045	-0.077	-0.054	-0.019	-0.119	-0.103	0.148	-0.065	-0.085	0.064	-0.152	0.078	-0.007	0.173	0.005	-0.048	-0.024	-0.050	-0.016	-0.053	0.159	-0.008	-0.007	-0.042	-0.028	-0.141	-0.069	-0.053	-0.040	-0.038	-0.033	-0.069	0.030	-0.153	0.144	-0.028	0.053	0.026	-0.003
61	-0.027	-0.044	0.026	-0.027	0.070	0.058	0.032	-0.017	-0.085	0.034	0.024	0.038	0.319	0.014	-0.041	-0.051	0.089	-0.135	0.105	0.061	0.016	0.004	0.045	-0.002	-0.040	-0.029	-0.092	-0.007	0.079	-0.017	0.037	-0.047	-0.030	0.004	-0.018	-0.026	-0.073	-0.035	-0.037	-0.020	-0.053	0.036	0.050	-0.057	0.048	-0.020	0.004	0.160	0.006
65	-0.036	-0.022	-0.039	-0.031	-0.002	-0.008	0.102	-0.062	0.147	0.281	0.150	0.036	-0.048	0.008	0.057	-0.012	0.026	0.039	-0.039	-0.007	-0.028	-0.042	0.064	-0.001	-0.002	-0.012	0.032	-0.029	-0.064	-0.013	0.033	-0.006	-0.079	0.063	-0.018	0.107	-0.038	-0.019	0.027	-0.014	-0.045	0.078	-0.035	-0.001	-0.041	0.009	-0.087	0.055	-0.032
66	-0.041	-0.027	0.016	-0.044	-0.020	-0.063	0.094	-0.058	-0.006	0.045	0.038	0.041	-0.067	0.016	-0.019	-0.026	-0.060	-0.041	0.032	-0.035	-0.068	-0.006	-0.034	-0.010	-0.032	-0.037	-0.085	-0.031	-0.064	0.051	0.060	0.093	-0.035	0.038	0.026	-0.092	-0.047	0.168	0.026	-0.025	-0.032	0.076	-0.004	-0.035	-0.004	-0.036	-0.028	-0.026	0.234
67	0.032	-0.021	0.268	-0.044	-0.026	-0.076	0.003	-0.003	-0.047	-0.033	0.044	-0.026	-0.022	-0.044	-0.025	-0.014	-0.022	0.022	-0.013	-0.004	0.020	-0.003	-0.030	-0.017	-0.025	-0.051	0.137	-0.090	0.170	-0.026	0.031	0.096	0.053	-0.056	0.020	-0.143	-0.072	-0.051	-0.042	-0.001	-0.021	-0.066	-0.045	0.067	0.040	-0.036	-0.069	-0.002	0.111
68	-0.052	-0.038	0.081	0.012	-0.081	0.084	-0.048	-0.020	0.033	-0.012	0.064	0.057	0.080	-0.024	-0.059	0.119	0.032	0.070	0.123	-0.040	0.053	-0.066	-0.013	0.091	0.112	0.137	0.090	-0.033	-0.046	-0.049	0.012	-0.075	-0.150	-0.024	0.016	-0.065	-0.036	0.049	0.005	-0.022	0.009	-0.062	-0.021	-0.028	0.002	-0.054	-0.037	0.027	-0.008
7	0.008	-0.063	0.024	-0.010	0.012	0.003	-0.041	0.035	-0.093	0.026	-0.000	0.047	-0.036	0.042	0.000	-0.019	0.004	-0.144	-0.015	-0.026	0.057	-0.029	-0.014	0.043	-0.042	-0.011	0.099	0.229	-0.006	-0.043	0.154	-0.062	-0.099	-0.076	-0.098	-0.127	0.042	-0.089	-0.093	0.030	-0.026	0.115	-0.040	0.040	0.090	0.192	-0.045	-0.012	-0.034
71	-0.010	0.024	0.125	0.056	0.040	0.059	0.095	0.143	0.067	0.030	0.100	0.046	-0.002	-0.067	-0.029	0.059	0.032	0.081	-0.026	0.062	-0.060	-0.033	0.127	-0.042	-0.011	-0.062	-0.031	0.043	-0.029	-0.031	0.022	0.030	-0.052	0.155	0.061	-0.100	-0.043	0.054	0.024	0.066	0.141	-0.051	-0.065	-0.037	0.105	-0.078	0.019	0.101	0.085
73	-0.060	0.009	0.025	0.013	0.039	0.064	0.005	-0.068	-0.088	0.010	-0.041	0.066	-0.016	-0.083	0.016	0.127	0.111	0.026	0.028	0.015	-0.016	-0.004	0.142	0.001	-0.007	0.002	-0.021	0.063	0.055	0.209	-0.052	-0.053	-0.079	-0.017	0.006	0.007	0.037	-0.021	0.023	0.022	-0.050	-0.011	0.149	-0.003	-0.024	0.046	0.017	0.089	0.036
74	-0.035	-0.036	-0.063	-0.040	0.045	0.115	0.022	-0.059	0.030	-0.055	-0.065	-0.020	-0.023	-0.004	-0.037	-0.023	-0.071	-0.005	-0.043	-0.030	-0.031	0.245	-0.077	-0.032	-0.019	-0.011	-0.099	-0.086	-0.070	-0.027	0.050	-0.023	-0.056	-0.005	-0.008	0.028	-0.068	0.070	-0.028	0.064	-0.014	-0.074	0.080	-0.017	0.018	0.008	0.128	-0.032	-0.013
75	0.005	-0.033	-0.007	0.079	-0.037	0.009	0.045	0.042	-0.076	0.069	-0.063	0.002	0.071	0.307	-0.053	0.012	-0.013	0.013	-0.023	0.025	-0.075	-0.025	0.047	-0.005	-0.018	-0.043	0.015	-0.026	0.052	-0.027	-0.030	0.001	0.010	-0.002	-0.047	0.040	0.031	-0.061	0.079	-0.016	0.076	-0.079	-0.067	-0.088	-0.013	-0.016	0.200	0.028	-0.039
78	0.042	-0.016	0.037	0.065	-0.038	0.001	-0.064	-0.013	0.097	-0.046	0.023	-0.065	0.004	-0.013	0.009	0.135	-0.034	-0.041	-0.013	-0.002	-0.083	-0.038	-0.019	-0.010	-0.022	0.589	0.026	0.141	0.012	-0.017	-0.071	-0.045	-0.035	0.381	-0.050	-0.021	0.053	0.072	0.063	-0.033	-0.029	-0.029	0.020	-0.053	-0.024	-0.030	0.153	-0.075	-0.022
8	-0.136	0.066	0.010	-0.047	-0.063	0.005	-0.108	-0.029	0.066	-0.081	0.081	-0.092	-0.061	0.027	0.121	0.006	-0.108	-0.078	0.200	-0.034	0.003	-0.013	-0.060	0.019	0.053	-0.057	-0.038	0.014	-0.040	-0.052	-0.022	-0.002	-0.025	0.022	0.023	-0.163	-0.112	-0.031	0.025	-0.041	-0.048	-0.007	-0.081	-0.026	-0.025	0.064	-0.029	-0.107	-0.051
80	-0.067	-0.033	-0.048	0.181	-0.004	0.074	0.089	0.078	-0.067	-0.003	-0.049	-0.041	-0.058	-0.043	-0.064	0.052	0.000	0.071	0.065	-0.033	-0.024	-0.006	0.014	0.011	-0.030	-0.008	-0.142	-0.056	-0.070	-0.026	-0.019	0.155	0.024	0.011	0.014	0.002	0.039	-0.033	0.003	-0.029	-0.018	-0.064	-0.015	-0.013	-0.015	-0.053	-0.062	0.121	-0.032
82	-0.033	-0.014	0.130	0.061	0.015	0.030	0.023	-0.003	0.072	-0.076	0.025	0.096	0.067	-0.015	-0.065	0.082	0.227	-0.087	0.024	-0.054	0.031	-0.063	-0.058	0.024	-0.024	0.349	0.172	0.041	0.064	-0.033	-0.057	-0.038	-0.129	-0.020	0.110	-0.100	0.051	0.088	0.044	-0.003	-0.029	0.140	-0.022	0.045	-0.023	0.000	0.155	0.072	-0.017
83	-0.085	-0.019	-0.039	0.002	0.005	-0.053	-0.022	0.001	0.005	-0.062	0.506	0.021	-0.028	0.454	-0.012	-0.037	0.069	-0.019	-0.024	-0.026	0.029	0.063	0.068	-0.020	-0.016	-0.014	-0.052	-0.050	-0.048	-0.010	-0.026	-0.021	0.027	0.011	-0.006	-0.060	-0.027	-0.022	-0.006	-0.004	-0.018	0.347	-0.028	-0.061	-0.018	-0.031	-0.003	-0.046	-0.019
87	0.021	0.006	0.032	0.020	0.008	0.032	-0.002	0.100	-0.052	0.035	0.004	0.022	0.022	0.095	0.078	-0.033	-0.103	0.004	-0.029	-0.031	0.073	-0.060	0.004	-0.019	-0.054	-0.007	0.020	0.194	0.114	-0.042	0.016	-0.037	0.153	0.002	0.015	-0.138	0.040	0.045	-0.005	-0.054	-0.042	-0.095	-0.049	-0.081	-0.038	-0.081	-0.092	-0.016	0.020
9	-0.130	-0.001	-0.097	-0.081	0.036	-0.163	-0.020	-0.071	-0.069	0.028	0.057	0.005	-0.081	-0.005	-0.016	-0.165	-0.048	-0.052	-0.044	-0.009	0.006	-0.123	-0.060	-0.043	-0.028	-0.092	-0.150	0.014	-0.021	-0.020	-0.092	0.051	-0.047	-0.062	0.035	-0.068	-0.136	0.094	-0.101	-0.077	-0.040	0.005	-0.122	-0.041	-0.008	-0.026	-0.114	-0.033	-0.089
90	-0.042	-0.020	-0.041	0.035	-0.008	-0.029	-0.075	0.409	-0.020	-0.001	-0.002	0.222	-0.030	-0.017	-0.036	-0.018	-0.010	0.104	-0.017	-0.026	-0.056	-0.038	-0.035	-0.021	-0.020	-0.001	-0.035	-0.042	-0.048	0.022	0.043	0.122	0.142	0.010	-0.008	-0.052	-0.033	0.036	-0.050	-0.044	0.449	0.004	0.016	-0.012	0.003	-0.024	-0.074	-0.053	-0.019
92	0.071	-0.011	-0.043	0.005	-0.042	0.052	0.027	-0.030	-0.056	-0.016	-0.041	0.029	0.137	-0.035	-0.025	-0.025	0.007	0.033	0.554	-0.011	0.182	-0.053	-0.035	0.111	-0.025	-0.023	-0.019	0.041	-0.094	-0.026	-0.007	-0.015	-0.083	-0.025	0.075	-0.033	0.050	-0.044	-0.052	0.010	-0.031	0.004	-0.004	-0.001	0.080	-0.033	0.037	-0.052	-0.011
94	-0.041	-0.005	0.042	-0.065	0.130	-0.059	-0.021	-0.016	-0.049	-0.038	-0.048	-0.044	-0.052	-0.022	-0.041	-0.060	-0.048	-0.080	-0.018	-0.040	0.036	-0.031	-0.040	-0.017	0.028	-0.022	0.065	-0.006	-0.025	-0.009	0.052	-0.005	-0.040	-0.000	0.130	0.030	0.000	0.026	0.021	0.103	-0.036	-0.081	0.018	-0.036	-0.026	-0.048	-0.081	-0.032	-0.025
95	0.082	-0.036	-0.042	-0.003	0.069	-0.111	-0.083	0.059	-0.068	0.119	0.006	-0.016	0.012	-0.017	0.022	-0.023	-0.037	0.129	-0.025	-0.024	0.055	-0.034	0.055	-0.025	-0.037	-0.025	-0.049	0.065	-0.019	-0.019	0.037	-0.011	0.045	-0.037	-0.067	-0.076	0.115	0.042	0.054	0.045	0.036	-0.042	0.113	0.035	0.031	-0.012	0.014	0.093	-0.047
97	0.043	0.041	0.004	-0.061	-0.048	0.013	-0.042	-0.004	0.031	-0.011	-0.005	0.292	-0.041	-0.059	0.005	0.054	-0.037	0.010	-0.043	0.110	0.044	-0.005	0.007	-0.007	-0.035	-0.034	0.106	-0.008	-0.053	-0.008	-0.036	-0.015	-0.011	0.123	-0.067	-0.085	-0.032	0.014	0.091	0.513	0.173	0.018	-0.002	0.126	-0.002	0.052	0.115	0.074	-0.006
99	-0.014	-0.019	0.013	0.160	-0.006	0.018	-0.066	0.007	-0.038	-0.007	0.047	-0.014	0.086	-0.049	0.012	-0.076	0.072	0.043	-0.022	0.017	0.016	0.072	-0.057	-0.039	0.357	-0.019	0.019	-0.048	0.092	-0.013	-0.007	-0.108	-0.098	-0.018	-0.005	0.051	0.131	0.005	-0.025	-0.036	-0.023	-0.019	-0.022	-0.051	-0.001	-0.008	-0.031	-0.079	-0.007
[truncated: 40 more columns]
