# Supplementary material for: Inferring Correlation Networks from Genomic Survey Data
Source: PLoS Comput Biol. 2012 Sep 20;8(9):e1002687. doi: 10.1371/journal.pcbi.1002687 (PMC3447976; doi:10.1371/journal.pcbi.1002687)
Supplement: Dataset S1 — Correlation values for all HMP body sites inferred using both Pearson and SparCC from real and shuffled data. (ZIP) [file pcbi.1002687.s001.zip › Palatine Tonsils_sparse_matrix_shuffled.txt]

OTU_id	10	100	102	105	106	109	11	112	113	117	120	124	125	126	129	13	132	133	134	139	14	140	143	146	15	150	16	172	178	179	18	187	19	190	195	2	20	201	21	22	23	24	25	26	266	268	28	29	298
10	1.000	-0.041	0.020	-0.031	0.059	0.077	-0.075	0.066	0.042	0.096	0.015	-0.030	0.033	-0.051	0.098	0.053	-0.022	0.037	0.094	-0.146	0.091	-0.042	0.028	-0.025	0.052	0.059	0.026	0.001	-0.052	0.042	0.012	-0.078	0.020	0.055	-0.075	-0.005	-0.097	0.075	0.069	-0.005	0.044	-0.044	-0.034	-0.081	0.009	-0.059	-0.205	-0.165	-0.054
100	-0.041	1.000	-0.006	0.017	0.056	-0.033	-0.023	0.067	-0.037	0.052	0.010	-0.006	-0.002	-0.071	0.071	-0.045	0.038	-0.016	-0.042	0.052	0.009	0.003	-0.016	-0.010	-0.036	-0.016	0.008	0.009	0.001	-0.034	-0.009	-0.029	0.043	-0.000	0.033	-0.028	0.031	-0.029	-0.040	-0.028	-0.017	0.037	-0.028	0.036	0.016	-0.037	-0.056	0.034	-0.004
102	0.020	-0.006	1.000	-0.005	-0.047	-0.005	0.004	-0.073	-0.037	0.004	0.009	0.053	0.071	-0.065	-0.032	0.027	-0.042	-0.002	0.000	0.060	0.018	0.046	0.003	0.020	-0.040	-0.054	0.092	-0.007	0.024	0.070	-0.034	-0.068	-0.063	-0.032	0.001	-0.150	0.031	-0.022	-0.073	-0.026	-0.075	-0.010	0.071	0.033	0.021	0.059	0.029	0.017	-0.045
105	-0.031	0.017	-0.005	1.000	-0.012	0.008	0.071	0.112	0.027	0.013	0.048	-0.020	0.048	-0.019	-0.023	-0.026	-0.091	0.063	-0.013	0.041	0.098	-0.034	-0.011	-0.038	-0.030	0.117	-0.028	-0.031	-0.011	0.005	0.066	0.026	-0.014	-0.029	-0.045	0.010	0.040	-0.068	-0.155	-0.013	-0.002	0.052	-0.028	-0.047	0.056	0.013	0.034	-0.047	0.003
106	0.059	0.056	-0.047	-0.012	1.000	0.064	-0.050	0.089	-0.126	-0.040	0.027	0.067	-0.017	0.023	0.024	0.040	0.018	0.010	-0.045	0.043	-0.007	0.032	-0.015	0.023	0.057	-0.009	0.021	-0.066	0.039	0.134	0.018	-0.039	-0.056	0.014	-0.090	-0.037	-0.087	0.045	0.086	0.050	0.049	0.062	-0.073	-0.067	0.010	-0.027	-0.129	0.037	-0.053
109	0.077	-0.033	-0.005	0.008	0.064	1.000	0.007	-0.048	0.024	-0.034	-0.087	-0.008	-0.054	0.057	-0.066	0.072	-0.061	-0.031	-0.014	-0.001	0.150	0.020	-0.005	-0.022	-0.015	-0.037	-0.017	-0.072	-0.058	0.065	-0.065	-0.004	0.040	0.128	0.017	0.068	0.024	0.101	-0.019	0.026	-0.000	0.013	-0.048	0.033	-0.024	-0.008	-0.083	0.012	-0.039
11	-0.075	-0.023	0.004	0.071	-0.050	0.007	1.000	0.030	0.022	0.014	-0.068	0.041	0.074	0.049	0.046	0.067	0.078	-0.014	-0.159	-0.026	-0.029	-0.011	0.088	-0.060	-0.038	-0.058	-0.166	-0.010	0.064	-0.043	0.067	0.069	0.137	0.020	-0.065	0.048	0.085	-0.042	-0.026	0.030	-0.004	-0.060	-0.058	0.018	-0.007	-0.030	-0.018	0.158	0.056
112	0.066	0.067	-0.073	0.112	0.089	-0.048	0.030	1.000	-0.050	-0.071	0.059	-0.011	0.008	0.047	0.073	-0.003	0.036	-0.001	0.004	-0.064	0.084	-0.027	-0.099	-0.009	-0.016	-0.022	-0.069	0.047	-0.049	-0.009	0.037	0.030	-0.034	-0.015	-0.142	-0.048	0.031	-0.082	-0.010	0.076	0.058	0.098	-0.075	-0.047	0.020	-0.044	-0.082	0.063	0.045
113	0.042	-0.037	-0.037	0.027	-0.126	0.024	0.022	-0.050	1.000	-0.007	-0.016	-0.053	-0.015	0.029	-0.008	0.103	-0.057	-0.003	0.042	-0.065	-0.113	0.027	-0.001	0.008	0.003	0.020	-0.017	0.005	-0.025	0.047	-0.094	-0.090	0.049	0.004	-0.028	-0.012	0.029	-0.011	0.011	-0.042	0.019	0.056	0.121	-0.002	0.019	-0.030	0.043	-0.088	0.058
117	0.096	0.052	0.004	0.013	-0.040	-0.034	0.014	-0.071	-0.007	1.000	-0.052	0.015	-0.019	-0.043	-0.104	-0.021	-0.032	-0.004	-0.027	-0.069	0.079	-0.016	-0.022	-0.026	0.013	-0.025	-0.037	0.034	-0.021	0.075	0.141	0.035	-0.031	-0.025	-0.136	0.067	0.008	-0.049	-0.083	-0.054	0.016	0.068	0.017	0.015	0.065	-0.042	-0.073	-0.021	-0.039
120	0.015	0.010	0.009	0.048	0.027	-0.087	-0.068	0.059	-0.016	-0.052	1.000	-0.005	0.031	-0.015	-0.044	0.027	-0.056	0.064	0.002	0.080	-0.022	-0.002	0.064	-0.039	0.021	0.090	-0.031	-0.071	-0.081	-0.010	-0.004	-0.038	0.003	0.044	-0.021	0.000	-0.038	0.019	0.048	-0.061	0.022	-0.003	0.024	-0.023	0.007	-0.007	-0.029	-0.031	-0.037
124	-0.030	-0.006	0.053	-0.020	0.067	-0.008	0.041	-0.011	-0.053	0.015	-0.005	1.000	0.068	0.027	-0.033	0.072	-0.029	0.032	0.021	0.062	0.005	-0.013	-0.042	0.041	-0.104	0.010	0.029	0.062	-0.035	0.004	-0.053	0.005	-0.099	-0.024	-0.046	-0.088	0.026	0.018	0.002	-0.011	-0.010	0.012	-0.097	-0.025	-0.051	0.088	-0.036	0.018	0.005
125	0.033	-0.002	0.071	0.048	-0.017	-0.054	0.074	0.008	-0.015	-0.019	0.031	0.068	1.000	-0.070	0.012	-0.002	0.083	0.010	0.034	0.050	-0.065	-0.020	-0.015	-0.028	-0.001	0.047	-0.089	-0.020	0.037	-0.007	-0.041	-0.057	-0.035	0.092	0.060	0.081	0.049	-0.091	0.023	-0.052	-0.008	-0.069	0.133	0.093	-0.002	0.052	-0.021	-0.020	-0.054
126	-0.051	-0.071	-0.065	-0.019	0.023	0.057	0.049	0.047	0.029	-0.043	-0.015	0.027	-0.070	1.000	-0.004	0.095	-0.043	0.002	0.054	0.001	-0.002	0.007	-0.036	0.018	0.024	0.051	0.044	0.039	-0.014	-0.018	-0.025	0.021	0.042	-0.067	-0.031	-0.001	-0.051	-0.075	0.082	0.074	0.010	-0.044	0.001	-0.020	-0.001	-0.002	0.062	0.041	0.101
129	0.098	0.071	-0.032	-0.023	0.024	-0.066	0.046	0.073	-0.008	-0.104	-0.044	-0.033	0.012	-0.004	1.000	0.075	0.044	0.002	0.006	0.069	-0.009	0.027	0.032	-0.033	0.006	0.030	0.040	0.031	0.060	-0.064	-0.079	-0.022	0.079	0.060	0.044	-0.013	-0.004	0.067	0.014	0.039	-0.029	-0.065	-0.069	0.001	0.057	-0.001	0.025	-0.010	-0.007
13	0.053	-0.045	0.027	-0.026	0.040	0.072	0.067	-0.003	0.103	-0.021	0.027	0.072	-0.002	0.095	0.075	1.000	-0.057	0.032	-0.101	0.113	-0.035	-0.066	-0.014	0.006	-0.007	0.027	-0.047	-0.097	-0.005	-0.024	-0.194	0.026	0.044	-0.008	-0.103	0.007	-0.041	-0.113	-0.018	0.083	0.043	-0.112	-0.061	-0.012	-0.060	0.007	-0.080	-0.075	-0.034
132	-0.022	0.038	-0.042	-0.091	0.018	-0.061	0.078	0.036	-0.057	-0.032	-0.056	-0.029	0.083	-0.043	0.044	-0.057	1.000	0.036	0.008	0.012	-0.013	0.049	0.036	-0.023	0.014	-0.063	0.015	-0.007	-0.019	0.003	0.038	-0.026	-0.014	-0.118	0.089	0.034	-0.009	-0.053	-0.047	-0.015	0.073	0.117	0.069	-0.041	0.003	-0.016	0.020	0.054	0.001
133	0.037	-0.016	-0.002	0.063	0.010	-0.031	-0.014	-0.001	-0.003	-0.004	0.064	0.032	0.010	0.002	0.002	0.032	0.036	1.000	0.019	-0.002	0.003	-0.044	0.029	-0.023	-0.037	-0.011	-0.095	-0.025	-0.002	0.056	0.072	0.001	0.104	-0.052	-0.067	0.081	0.095	-0.016	-0.076	-0.082	-0.015	-0.177	-0.054	-0.009	-0.083	-0.050	-0.148	0.025	0.008
134	0.094	-0.042	0.000	-0.013	-0.045	-0.014	-0.159	0.004	0.042	-0.027	0.002	0.021	0.034	0.054	0.006	-0.101	0.008	0.019	1.000	0.002	0.007	-0.014	-0.038	-0.041	0.047	0.034	0.064	0.076	0.013	-0.022	-0.032	-0.003	0.014	-0.036	-0.007	0.005	-0.038	0.063	-0.043	-0.027	0.065	-0.065	0.005	-0.013	-0.005	0.038	0.063	-0.079	-0.013
139	-0.146	0.052	0.060	0.041	0.043	-0.001	-0.026	-0.064	-0.065	-0.069	0.080	0.062	0.050	0.001	0.069	0.113	0.012	-0.002	0.002	1.000	-0.013	-0.057	-0.033	0.005	0.004	0.030	0.061	0.015	-0.037	-0.031	-0.048	0.019	0.047	-0.022	-0.011	0.053	-0.122	-0.021	-0.012	-0.008	0.020	0.004	-0.103	0.043	-0.008	-0.002	0.122	0.018	-0.013
14	0.091	0.009	0.018	0.098	-0.007	0.150	-0.029	0.084	-0.113	0.079	-0.022	0.005	-0.065	-0.002	-0.009	-0.035	-0.013	0.003	0.007	-0.013	1.000	-0.002	-0.085	-0.021	-0.033	-0.039	0.159	-0.071	-0.056	0.103	-0.072	-0.018	-0.039	-0.010	-0.009	-0.027	0.075	0.002	-0.163	-0.061	-0.087	0.139	-0.004	-0.000	0.003	-0.042	0.001	-0.032	-0.017
140	-0.042	0.003	0.046	-0.034	0.032	0.020	-0.011	-0.027	0.027	-0.016	-0.002	-0.013	-0.020	0.007	0.027	-0.066	0.049	-0.044	-0.014	-0.057	-0.002	1.000	0.078	0.031	-0.038	0.018	0.014	0.013	0.046	0.031	0.024	-0.080	-0.005	-0.033	0.002	-0.117	-0.010	0.025	-0.037	0.023	-0.022	0.018	-0.002	-0.077	0.067	0.024	-0.051	0.017	0.109
143	0.028	-0.016	0.003	-0.011	-0.015	-0.005	0.088	-0.099	-0.001	-0.022	0.064	-0.042	-0.015	-0.036	0.032	-0.014	0.036	0.029	-0.038	-0.033	-0.085	0.078	1.000	-0.001	0.014	0.068	-0.018	-0.044	0.001	-0.040	0.031	-0.010	0.002	0.006	0.019	-0.020	0.092	-0.002	0.018	0.014	-0.038	-0.119	-0.039	-0.052	-0.035	-0.052	-0.037	0.007	0.036
146	-0.025	-0.010	0.020	-0.038	0.023	-0.022	-0.060	-0.009	0.008	-0.026	-0.039	0.041	-0.028	0.018	-0.033	0.006	-0.023	-0.023	-0.041	0.005	-0.021	0.031	-0.001	1.000	-0.010	0.010	-0.010	-0.042	0.048	-0.004	-0.044	0.013	-0.028	0.005	0.015	0.010	-0.085	-0.019	0.021	-0.096	-0.004	0.009	-0.044	-0.009	0.001	0.043	0.074	0.011	0.025
15	0.052	-0.036	-0.040	-0.030	0.057	-0.015	-0.038	-0.016	0.003	0.013	0.021	-0.104	-0.001	0.024	0.006	-0.007	0.014	-0.037	0.047	0.004	-0.033	-0.038	0.014	-0.010	1.000	0.034	0.084	0.001	0.093	-0.017	0.001	-0.050	0.024	-0.023	-0.030	0.086	-0.012	0.011	-0.006	-0.051	-0.002	0.020	-0.031	0.072	0.005	0.050	-0.009	-0.047	0.041
150	0.059	-0.016	-0.054	0.117	-0.009	-0.037	-0.058	-0.022	0.020	-0.025	0.090	0.010	0.047	0.051	0.030	0.027	-0.063	-0.011	0.034	0.030	-0.039	0.018	0.068	0.010	0.034	1.000	-0.034	0.049	-0.009	-0.000	-0.068	-0.021	0.001	0.009	0.032	-0.076	0.014	0.001	-0.044	0.028	-0.060	-0.006	0.014	-0.057	-0.064	0.049	0.022	-0.035	-0.009
16	0.026	0.008	0.092	-0.028	0.021	-0.017	-0.166	-0.069	-0.017	-0.037	-0.031	0.029	-0.089	0.044	0.040	-0.047	0.015	-0.095	0.064	0.061	0.159	0.014	-0.018	-0.010	0.084	-0.034	1.000	-0.034	0.057	0.098	-0.092	0.013	-0.038	-0.050	-0.002	-0.006	-0.068	0.037	0.037	0.022	0.013	0.006	-0.082	0.000	-0.079	0.006	0.000	0.001	-0.019
172	0.001	0.009	-0.007	-0.031	-0.066	-0.072	-0.010	0.047	0.005	0.034	-0.071	0.062	-0.020	0.039	0.031	-0.097	-0.007	-0.025	0.076	0.015	-0.071	0.013	-0.044	-0.042	0.001	0.049	-0.034	1.000	-0.047	-0.046	0.030	-0.010	-0.011	0.094	-0.006	-0.044	0.068	0.062	0.040	0.044	-0.009	-0.045	-0.010	0.010	-0.027	-0.005	0.058	-0.037	-0.033
178	-0.052	0.001	0.024	-0.011	0.039	-0.058	0.064	-0.049	-0.025	-0.021	-0.081	-0.035	0.037	-0.014	0.060	-0.005	-0.019	-0.002	0.013	-0.037	-0.056	0.046	0.001	0.048	0.093	-0.009	0.057	-0.047	1.000	-0.008	0.046	-0.003	0.042	-0.039	0.010	-0.055	-0.014	-0.055	0.115	-0.059	0.036	-0.008	-0.020	0.047	0.008	0.062	-0.003	0.015	-0.006
179	0.042	-0.034	0.070	0.005	0.134	0.065	-0.043	-0.009	0.047	0.075	-0.010	0.004	-0.007	-0.018	-0.064	-0.024	0.003	0.056	-0.022	-0.031	0.103	0.031	-0.040	-0.004	-0.017	-0.000	0.098	-0.046	-0.008	1.000	-0.007	-0.015	-0.002	-0.017	-0.077	-0.103	-0.014	0.056	-0.012	0.004	0.004	0.089	0.021	0.056	-0.008	-0.054	-0.078	-0.035	0.018
18	0.012	-0.009	-0.034	0.066	0.018	-0.065	0.067	0.037	-0.094	0.141	-0.004	-0.053	-0.041	-0.025	-0.079	-0.194	0.038	0.072	-0.032	-0.048	-0.072	0.024	0.031	-0.044	0.001	-0.068	-0.092	0.030	0.046	-0.007	1.000	-0.082	-0.031	-0.049	-0.002	0.158	-0.003	0.072	0.062	-0.019	0.023	-0.033	-0.007	-0.020	0.030	-0.033	-0.104	0.051	-0.033
187	-0.078	-0.029	-0.068	0.026	-0.039	-0.004	0.069	0.030	-0.090	0.035	-0.038	0.005	-0.057	0.021	-0.022	0.026	-0.026	0.001	-0.003	0.019	-0.018	-0.080	-0.010	0.013	-0.050	-0.021	0.013	-0.010	-0.003	-0.015	-0.082	1.000	0.006	-0.025	0.050	0.004	-0.016	0.015	-0.034	-0.031	0.013	0.030	-0.027	0.090	0.007	0.013	-0.017	0.005	-0.030
19	0.020	0.043	-0.063	-0.014	-0.056	0.040	0.137	-0.034	0.049	-0.031	0.003	-0.099	-0.035	0.042	0.079	0.044	-0.014	0.104	0.014	0.047	-0.039	-0.005	0.002	-0.028	0.024	0.001	-0.038	-0.011	0.042	-0.002	-0.031	0.006	1.000	0.009	0.012	0.101	0.003	0.015	0.055	-0.037	-0.012	-0.038	-0.103	-0.069	-0.015	-0.065	-0.051	0.032	-0.002
190	0.055	-0.000	-0.032	-0.029	0.014	0.128	0.020	-0.015	0.004	-0.025	0.044	-0.024	0.092	-0.067	0.060	-0.008	-0.118	-0.052	-0.036	-0.022	-0.010	-0.033	0.006	0.005	-0.023	0.009	-0.050	0.094	-0.039	-0.017	-0.049	-0.025	0.009	1.000	0.039	-0.007	0.132	0.066	0.030	-0.017	0.023	-0.053	-0.026	0.113	0.044	0.058	-0.025	-0.012	-0.048
195	-0.075	0.033	0.001	-0.045	-0.090	0.017	-0.065	-0.142	-0.028	-0.136	-0.021	-0.046	0.060	-0.031	0.044	-0.103	0.089	-0.067	-0.007	-0.011	-0.009	0.002	0.019	0.015	-0.030	0.032	-0.002	-0.006	0.010	-0.077	-0.002	0.050	0.012	0.039	1.000	-0.034	0.098	0.054	0.056	-0.013	0.010	-0.017	0.087	0.032	0.010	0.090	0.084	-0.043	0.023
2	-0.005	-0.028	-0.150	0.010	-0.037	0.068	0.048	-0.048	-0.012	0.067	0.000	-0.088	0.081	-0.001	-0.013	0.007	0.034	0.081	0.005	0.053	-0.027	-0.117	-0.020	0.010	0.086	-0.076	-0.006	-0.044	-0.055	-0.103	0.158	0.004	0.101	-0.007	-0.034	1.000	0.021	0.052	-0.043	0.015	-0.046	-0.009	0.018	-0.040	0.008	-0.000	0.119	-0.022	-0.053
20	-0.097	0.031	0.031	0.040	-0.087	0.024	0.085	0.031	0.029	0.008	-0.038	0.026	0.049	-0.051	-0.004	-0.041	-0.009	0.095	-0.038	-0.122	0.075	-0.010	0.092	-0.085	-0.012	0.014	-0.068	0.068	-0.014	-0.014	-0.003	-0.016	0.003	0.132	0.098	0.021	1.000	-0.029	-0.006	-0.053	-0.062	-0.148	-0.075	-0.092	0.016	0.053	0.053	0.096	0.000
201	0.075	-0.029	-0.022	-0.068	0.045	0.101	-0.042	-0.082	-0.011	-0.049	0.019	0.018	-0.091	-0.075	0.067	-0.113	-0.053	-0.016	0.063	-0.021	0.002	0.025	-0.002	-0.019	0.011	0.001	0.037	0.062	-0.055	0.056	0.072	0.015	0.015	0.066	0.054	0.052	-0.029	1.000	-0.033	0.024	0.037	-0.036	-0.001	-0.015	-0.015	0.002	-0.051	-0.083	-0.049
21	0.069	-0.040	-0.073	-0.155	0.086	-0.019	-0.026	-0.010	0.011	-0.083	0.048	0.002	0.023	0.082	0.014	-0.018	-0.047	-0.076	-0.043	-0.012	-0.163	-0.037	0.018	0.021	-0.006	-0.044	0.037	0.040	0.115	-0.012	0.062	-0.034	0.055	0.030	0.056	-0.043	-0.006	-0.033	1.000	0.151	0.048	0.027	0.021	0.025	-0.023	0.019	0.018	0.048	0.013
22	-0.005	-0.028	-0.026	-0.013	0.050	0.026	0.030	0.076	-0.042	-0.054	-0.061	-0.011	-0.052	0.074	0.039	0.083	-0.015	-0.082	-0.027	-0.008	-0.061	0.023	0.014	-0.096	-0.051	0.028	0.022	0.044	-0.059	0.004	-0.019	-0.031	-0.037	-0.017	-0.013	0.015	-0.053	0.024	0.151	1.000	0.024	0.100	-0.041	-0.019	-0.021	-0.036	0.124	0.060	-0.013
23	0.044	-0.017	-0.075	-0.002	0.049	-0.000	-0.004	0.058	0.019	0.016	0.022	-0.010	-0.008	0.010	-0.029	0.043	0.073	-0.015	0.065	0.020	-0.087	-0.022	-0.038	-0.004	-0.002	-0.060	0.013	-0.009	0.036	0.004	0.023	0.013	-0.012	0.023	0.010	-0.046	-0.062	0.037	0.048	0.024	1.000	0.044	-0.023	-0.039	-0.045	-0.032	0.025	-0.005	-0.034
24	-0.044	0.037	-0.010	0.052	0.062	0.013	-0.060	0.098	0.056	0.068	-0.003	0.012	-0.069	-0.044	-0.065	-0.112	0.117	-0.177	-0.065	0.004	0.139	0.018	-0.119	0.009	0.020	-0.006	0.006	-0.045	-0.008	0.089	-0.033	0.030	-0.038	-0.053	-0.017	-0.009	-0.148	-0.036	0.027	0.100	0.044	1.000	0.048	0.093	0.076	0.016	0.193	0.039	0.035
25	-0.034	-0.028	0.071	-0.028	-0.073	-0.048	-0.058	-0.075	0.121	0.017	0.024	-0.097	0.133	0.001	-0.069	-0.061	0.069	-0.054	0.005	-0.103	-0.004	-0.002	-0.039	-0.044	-0.031	0.014	-0.082	-0.010	-0.020	0.021	-0.007	-0.027	-0.103	-0.026	0.087	0.018	-0.075	-0.001	0.021	-0.041	-0.023	0.048	1.000	0.097	0.002	-0.051	0.022	0.048	0.034
26	-0.081	0.036	0.033	-0.047	-0.067	0.033	0.018	-0.047	-0.002	0.015	-0.023	-0.025	0.093	-0.020	0.001	-0.012	-0.041	-0.009	-0.013	0.043	-0.000	-0.077	-0.052	-0.009	0.072	-0.057	0.000	0.010	0.047	0.056	-0.020	0.090	-0.069	0.113	0.032	-0.040	-0.092	-0.015	0.025	-0.019	-0.039	0.093	0.097	1.000	0.002	0.012	-0.018	-0.021	-0.124
266	0.009	0.016	0.021	0.056	0.010	-0.024	-0.007	0.020	0.019	0.065	0.007	-0.051	-0.002	-0.001	0.057	-0.060	0.003	-0.083	-0.005	-0.008	0.003	0.067	-0.035	0.001	0.005	-0.064	-0.079	-0.027	0.008	-0.008	0.030	0.007	-0.015	0.044	0.010	0.008	0.016	-0.015	-0.023	-0.021	-0.045	0.076	0.002	0.002	1.000	0.039	0.123	0.050	-0.051
268	-0.059	-0.037	0.059	0.013	-0.027	-0.008	-0.030	-0.044	-0.030	-0.042	-0.007	0.088	0.052	-0.002	-0.001	0.007	-0.016	-0.050	0.038	-0.002	-0.042	0.024	-0.052	0.043	0.050	0.049	0.006	-0.005	0.062	-0.054	-0.033	0.013	-0.065	0.058	0.090	-0.000	0.053	0.002	0.019	-0.036	-0.032	0.016	-0.051	0.012	0.039	1.000	0.099	-0.017	0.008
28	-0.205	-0.056	0.029	0.034	-0.129	-0.083	-0.018	-0.082	0.043	-0.073	-0.029	-0.036	-0.021	0.062	0.025	-0.080	0.020	-0.148	0.063	0.122	0.001	-0.051	-0.037	0.074	-0.009	0.022	0.000	0.058	-0.003	-0.078	-0.104	-0.017	-0.051	-0.025	0.084	0.119	0.053	-0.051	0.018	0.124	0.025	0.193	0.022	-0.018	0.123	0.099	1.000	0.080	-0.031
29	-0.165	0.034	0.017	-0.047	0.037	0.012	0.158	0.063	-0.088	-0.021	-0.031	0.018	-0.020	0.041	-0.010	-0.075	0.054	0.025	-0.079	0.018	-0.032	0.017	0.007	0.011	-0.047	-0.035	0.001	-0.037	0.015	-0.035	0.051	0.005	0.032	-0.012	-0.043	-0.022	0.096	-0.083	0.048	0.060	-0.005	0.039	0.048	-0.021	0.050	-0.017	0.080	1.000	0.075
298	-0.054	-0.004	-0.045	0.003	-0.053	-0.039	0.056	0.045	0.058	-0.039	-0.037	0.005	-0.054	0.101	-0.007	-0.034	0.001	0.008	-0.013	-0.013	-0.017	0.109	0.036	0.025	0.041	-0.009	-0.019	-0.033	-0.006	0.018	-0.033	-0.030	-0.002	-0.048	0.023	-0.053	0.000	-0.049	0.013	-0.013	-0.034	0.035	0.034	-0.124	-0.051	0.008	-0.031	0.075	1.000
310	0.016	0.007	-0.052	-0.103	0.002	-0.018	-0.042	-0.078	0.069	0.018	0.046	-0.040	-0.069	0.064	-0.035	-0.032	0.028	-0.052	0.063	-0.009	0.018	0.026	-0.023	-0.050	0.060	-0.020	0.052	-0.019	0.046	-0.005	-0.073	-0.065	0.033	-0.005	-0.009	-0.062	-0.040	-0.022	0.074	0.011	0.019	-0.044	0.063	-0.020	0.066	-0.029	-0.005	0.005	0.015
321	-0.088	-0.012	0.003	-0.015	-0.047	-0.005	0.046	-0.010	-0.017	-0.067	0.044	-0.014	-0.004	0.006	-0.019	0.106	0.006	0.003	0.019	0.104	0.013	-0.040	0.005	0.027	0.039	0.013	0.058	0.008	-0.046	-0.054	0.012	0.028	0.036	-0.046	0.033	0.035	0.004	0.051	-0.003	0.019	-0.012	-0.002	-0.035	-0.009	-0.015	-0.026	0.093	0.005	0.076
33	-0.069	0.062	0.001	0.040	0.061	-0.050	0.034	-0.023	0.026	0.164	0.056	-0.037	-0.013	-0.062	-0.102	0.043	-0.017	-0.003	-0.040	0.005	-0.029	-0.004	-0.031	0.029	0.044	-0.031	-0.019	-0.067	0.082	0.042	0.122	-0.082	-0.003	-0.036	-0.102	0.161	0.002	0.044	-0.071	-0.103	0.012	-0.029	0.035	-0.089	0.031	-0.054	-0.031	-0.005	-0.101
35	0.040	0.014	0.070	0.028	-0.000	-0.050	0.029	-0.061	0.054	0.116	0.092	0.027	-0.074	-0.099	0.020	0.074	-0.017	0.064	0.030	0.030	0.047	0.063	0.061	-0.044	-0.099	0.021	0.022	-0.001	-0.085	0.043	-0.032	0.044	-0.076	-0.017	-0.040	-0.052	0.062	0.022	0.010	-0.006	-0.010	-0.079	0.001	0.037	0.068	0.002	-0.016	-0.105	-0.047
36	0.015	0.021	-0.023	-0.079	0.088	-0.014	-0.081	-0.024	-0.104	-0.001	-0.042	-0.011	0.008	-0.072	0.031	0.023	-0.016	-0.030	-0.065	-0.034	-0.046	0.054	0.071	0.022	0.007	-0.006	-0.077	0.081	0.023	-0.099	-0.037	0.085	-0.023	0.067	0.075	-0.021	0.126	0.011	0.014	0.023	0.019	-0.024	-0.059	0.052	0.037	-0.009	-0.009	-0.191	-0.023
37	0.049	-0.055	-0.005	0.118	-0.027	-0.120	0.066	0.067	0.077	-0.118	-0.045	-0.008	-0.012	-0.129	0.019	-0.046	0.013	-0.064	0.011	-0.015	-0.055	0.058	-0.035	0.094	0.010	0.010	0.001	-0.035	0.048	-0.008	-0.036	0.070	-0.002	-0.024	-0.039	-0.000	0.070	-0.050	0.056	0.043	0.014	0.040	-0.068	0.050	-0.009	0.072	0.155	-0.095	-0.010
38	-0.035	-0.036	0.109	0.018	0.013	0.052	-0.076	0.057	-0.105	-0.027	0.041	-0.036	0.120	0.012	-0.028	-0.102	0.048	0.053	0.085	0.043	-0.011	0.050	-0.061	-0.042	0.000	0.035	-0.010	0.066	-0.051	0.030	-0.028	0.034	-0.090	-0.068	0.046	-0.073	-0.069	-0.005	0.015	-0.044	-0.027	0.012	-0.034	0.070	-0.057	0.071	-0.073	-0.067	-0.125
39	0.041	-0.027	0.042	0.027	0.068	0.046	-0.045	-0.038	-0.040	0.021	0.053	0.006	0.069	0.023	-0.070	0.020	-0.031	0.001	-0.052	-0.021	0.030	-0.019	0.025	-0.029	-0.000	0.076	-0.090	-0.014	0.004	0.102	0.094	-0.079	0.028	0.027	-0.061	-0.026	-0.003	-0.039	-0.043	0.063	-0.030	-0.084	0.135	-0.082	-0.090	-0.094	-0.094	-0.045	0.073
4	0.063	-0.021	-0.020	-0.040	0.132	-0.020	-0.033	-0.021	-0.026	0.060	-0.046	0.027	-0.008	-0.043	-0.042	0.074	-0.029	0.059	0.017	-0.042	0.023	-0.119	0.089	-0.029	-0.108	0.004	0.022	-0.056	0.093	0.007	-0.010	0.099	0.119	-0.024	-0.058	-0.016	-0.037	-0.042	0.042	-0.016	-0.027	-0.032	-0.045	-0.024	-0.053	-0.073	-0.116	-0.126	-0.065
48	-0.038	-0.032	-0.026	-0.042	-0.066	0.131	0.023	-0.027	-0.016	-0.092	-0.025	0.090	0.011	-0.010	-0.046	0.028	0.056	0.049	0.041	-0.033	-0.003	0.009	0.060	-0.015	0.060	-0.020	0.004	-0.090	-0.039	-0.028	-0.067	0.077	0.033	-0.018	0.077	-0.042	-0.073	0.052	-0.016	0.053	-0.007	0.111	0.065	0.106	-0.061	0.112	0.073	0.089	0.002
50	-0.001	-0.019	-0.021	0.009	0.088	0.041	0.095	0.005	0.070	-0.126	-0.076	0.036	-0.042	-0.069	0.010	0.089	-0.028	-0.006	-0.024	0.029	-0.024	-0.012	-0.005	-0.080	-0.070	-0.022	0.044	0.016	0.074	-0.050	-0.064	-0.012	0.061	0.014	-0.015	-0.117	-0.080	0.069	0.122	0.017	0.027	-0.004	-0.112	0.008	-0.030	-0.012	0.012	0.035	0.071
51	-0.164	0.010	-0.025	-0.079	0.067	0.031	-0.077	0.014	0.085	0.131	-0.077	-0.031	-0.062	-0.011	-0.067	0.085	0.030	0.011	-0.055	0.005	0.008	-0.040	-0.091	0.041	0.124	0.009	0.001	-0.086	0.123	0.061	-0.061	0.102	-0.002	-0.061	-0.035	0.093	-0.048	-0.102	-0.162	-0.024	0.039	0.092	0.057	0.150	0.018	-0.036	0.071	0.009	0.000
52	0.102	-0.029	0.008	0.040	-0.050	0.056	-0.054	0.038	0.048	0.011	-0.027	-0.026	-0.036	-0.015	-0.123	0.080	-0.097	0.044	0.074	0.005	0.039	0.084	0.005	-0.007	-0.060	0.004	-0.010	-0.047	-0.052	-0.010	0.071	0.095	0.065	-0.036	-0.024	0.058	-0.037	-0.074	-0.056	-0.022	0.011	-0.029	0.010	0.013	0.013	-0.056	-0.018	0.101	0.013
54	0.029	0.040	-0.009	-0.068	-0.079	-0.028	0.010	-0.052	-0.007	0.001	-0.021	0.004	-0.105	0.130	0.032	0.055	-0.016	0.027	-0.016	-0.067	-0.086	-0.049	0.049	-0.014	-0.008	-0.050	0.046	-0.016	0.014	-0.008	0.033	0.019	0.045	-0.074	-0.068	-0.038	-0.013	-0.041	0.002	0.002	-0.029	-0.059	0.102	0.025	-0.086	0.028	-0.001	0.081	0.065
55	-0.018	-0.012	-0.023	0.071	0.098	-0.017	-0.011	0.035	0.018	-0.064	-0.067	-0.012	0.006	-0.053	-0.087	-0.175	-0.089	-0.103	-0.008	-0.092	0.016	0.005	-0.034	-0.007	-0.020	0.042	-0.009	0.028	-0.042	0.002	0.057	-0.043	-0.051	0.044	-0.067	0.031	-0.043	0.032	-0.046	0.008	-0.036	0.083	0.164	0.033	-0.044	0.008	-0.006	-0.006	0.049
56	0.115	-0.003	-0.031	-0.028	-0.089	-0.034	-0.059	-0.005	0.039	0.088	0.024	-0.027	-0.049	0.014	0.091	-0.019	-0.005	0.156	0.041	0.038	0.041	-0.089	-0.058	0.014	0.029	0.010	-0.022	0.115	0.039	0.039	0.049	0.023	0.030	0.037	0.088	0.059	0.004	0.061	-0.074	-0.133	0.064	-0.156	0.022	0.049	-0.006	-0.013	-0.075	-0.025	-0.028
6	-0.056	-0.019	-0.073	-0.025	-0.043	-0.054	-0.027	0.012	-0.040	0.052	-0.037	0.053	0.035	0.002	-0.075	-0.090	0.160	0.040	-0.083	-0.004	-0.070	0.091	0.074	0.018	0.031	-0.032	0.042	0.018	0.079	-0.100	0.181	-0.042	-0.084	-0.058	0.060	0.057	0.085	-0.063	0.018	-0.093	0.050	-0.024	0.072	-0.119	0.024	-0.066	0.025	0.120	0.029
61	-0.069	0.017	0.098	0.046	-0.035	0.023	-0.017	0.031	0.010	0.056	-0.070	-0.023	0.060	-0.046	0.017	-0.026	0.059	-0.074	0.022	-0.008	0.021	0.024	-0.027	0.025	0.015	-0.023	-0.026	0.027	-0.043	-0.016	0.008	-0.020	-0.060	-0.003	-0.066	-0.024	-0.033	-0.063	-0.109	-0.012	-0.058	0.069	0.096	0.006	0.052	0.003	-0.024	0.145	-0.031
65	0.027	-0.034	-0.049	-0.061	0.011	-0.067	0.134	-0.078	0.013	-0.138	0.100	-0.016	0.034	0.076	0.137	0.034	0.073	0.005	0.028	0.071	-0.032	-0.016	0.128	-0.010	-0.012	0.035	0.069	-0.015	-0.043	0.004	0.061	-0.019	-0.035	-0.001	0.049	0.099	0.014	-0.020	0.024	0.026	-0.083	0.002	-0.050	0.072	0.000	0.061	-0.073	0.104	-0.001
66	-0.077	0.014	0.050	-0.025	-0.042	-0.035	0.017	-0.016	0.047	0.017	0.028	-0.028	-0.171	0.026	0.007	-0.044	-0.038	-0.072	0.028	-0.037	0.021	-0.045	-0.049	-0.005	-0.080	-0.053	-0.028	0.043	-0.048	0.019	-0.076	0.069	-0.090	-0.039	0.058	-0.029	0.037	0.076	0.009	0.004	-0.038	0.008	0.052	-0.068	-0.011	-0.010	0.046	0.006	0.065
67	-0.018	0.010	0.133	0.003	-0.101	-0.011	0.056	-0.039	-0.005	0.053	-0.008	-0.062	-0.049	-0.026	-0.008	0.003	-0.042	-0.010	-0.065	0.041	0.086	0.002	0.000	-0.014	-0.052	-0.082	-0.129	-0.057	0.018	-0.010	0.074	0.031	0.107	-0.042	0.017	-0.136	-0.065	-0.041	0.008	0.000	-0.112	0.001	-0.000	0.143	0.004	-0.069	-0.095	0.034	0.072
68	0.094	-0.009	0.034	-0.053	-0.004	0.088	-0.126	-0.003	-0.059	0.065	0.035	0.083	0.057	0.034	-0.053	0.072	-0.021	0.033	0.012	-0.036	0.013	-0.012	-0.009	0.055	0.012	0.045	0.181	-0.011	-0.029	-0.011	-0.005	-0.028	-0.068	-0.070	-0.002	0.023	-0.044	0.038	-0.048	0.005	0.066	-0.021	-0.026	-0.036	-0.061	-0.054	-0.094	-0.011	-0.060
7	0.060	-0.039	0.088	-0.021	0.004	0.024	-0.024	0.046	0.049	0.055	0.020	-0.014	0.093	-0.012	-0.002	0.003	-0.014	-0.132	0.011	-0.012	0.033	0.070	0.011	0.011	-0.033	-0.000	0.141	0.086	0.029	0.041	0.058	0.018	-0.062	-0.028	-0.055	-0.077	0.012	-0.054	-0.035	-0.023	-0.005	-0.001	-0.095	-0.084	-0.057	0.037	-0.003	-0.137	-0.057
71	-0.065	0.069	-0.021	-0.051	-0.037	0.030	0.079	0.099	0.082	0.017	0.009	-0.033	-0.085	0.016	-0.007	0.147	0.035	0.016	-0.048	-0.027	-0.037	-0.066	-0.021	0.017	0.021	-0.096	-0.072	0.040	0.047	0.049	-0.028	0.020	0.028	-0.020	0.004	-0.126	-0.017	0.028	0.012	0.039	0.078	0.048	0.050	0.014	-0.065	-0.107	-0.061	0.035	0.065
73	-0.073	0.035	0.052	-0.055	-0.043	0.029	-0.059	-0.034	-0.048	-0.011	-0.014	0.040	-0.022	-0.104	-0.022	0.033	0.022	-0.001	-0.022	0.023	-0.021	-0.019	-0.007	-0.011	0.005	0.009	0.013	0.077	0.052	-0.060	-0.062	0.024	-0.041	0.030	0.078	0.026	0.040	-0.034	0.048	0.059	0.047	0.103	-0.008	0.008	0.033	0.053	0.093	0.080	-0.033
74	0.090	-0.023	-0.010	-0.053	-0.014	0.008	0.030	-0.063	-0.086	-0.002	-0.023	0.003	0.020	0.065	-0.035	0.010	-0.047	0.008	0.026	-0.009	0.024	0.053	-0.004	-0.017	0.014	0.065	0.011	-0.055	-0.025	-0.061	0.025	-0.012	-0.048	0.021	-0.079	0.146	-0.056	0.022	0.043	-0.008	-0.002	-0.088	0.103	0.046	-0.028	-0.021	-0.035	-0.061	0.053
75	0.050	-0.028	0.014	0.005	0.049	0.037	-0.010	-0.073	0.002	0.172	-0.091	-0.043	0.058	0.025	-0.071	-0.040	-0.012	0.004	-0.046	-0.008	-0.064	0.037	0.073	0.045	0.071	-0.087	0.036	-0.041	0.050	0.055	0.025	-0.084	0.103	0.075	-0.062	-0.015	0.072	-0.083	0.056	-0.063	0.103	-0.055	-0.096	-0.067	0.105	0.037	0.082	-0.050	0.004
78	0.103	0.002	0.018	0.030	0.046	0.057	-0.096	0.001	0.062	-0.142	-0.001	-0.053	0.047	0.032	0.043	0.038	-0.019	0.010	0.014	0.034	-0.077	-0.053	0.040	0.023	-0.023	0.113	0.049	0.018	-0.042	-0.000	-0.109	-0.037	0.015	0.032	-0.017	0.049	-0.075	0.033	-0.054	-0.013	-0.109	-0.024	0.086	-0.061	-0.041	-0.038	-0.010	-0.078	-0.039
8	-0.002	0.012	-0.003	-0.083	-0.016	-0.010	-0.009	-0.007	0.039	-0.046	0.081	-0.083	-0.045	0.017	0.112	-0.056	-0.101	-0.064	0.017	0.032	0.007	0.052	-0.002	0.106	0.004	0.004	0.068	-0.000	0.044	-0.126	-0.050	0.031	0.121	0.068	0.057	-0.017	-0.087	0.018	0.042	-0.070	-0.083	-0.045	-0.026	-0.037	-0.005	0.105	0.108	-0.068	0.099
80	-0.080	0.017	-0.014	0.025	0.016	0.034	0.016	0.097	-0.053	0.025	-0.054	0.025	-0.106	-0.048	-0.038	0.013	0.111	0.007	0.016	-0.067	0.052	0.055	0.030	0.088	-0.022	0.004	-0.103	-0.050	-0.083	0.019	-0.076	0.050	-0.023	0.008	0.028	-0.094	0.068	-0.004	-0.074	-0.023	-0.008	0.035	-0.027	-0.150	0.031	-0.077	-0.012	0.046	-0.019
82	0.031	0.016	0.097	0.023	-0.048	-0.069	-0.073	0.023	0.015	-0.029	0.001	0.082	0.021	0.057	-0.117	0.005	0.077	-0.097	0.076	-0.038	0.034	-0.014	-0.084	0.073	0.044	0.027	0.008	-0.048	-0.015	-0.050	-0.016	-0.025	-0.043	-0.043	0.085	-0.205	-0.077	0.004	0.088	-0.030	-0.008	0.090	-0.003	0.011	0.036	0.058	-0.040	-0.016	-0.043
83	-0.063	-0.025	-0.061	0.064	-0.001	-0.022	-0.006	-0.088	0.007	-0.040	0.144	0.018	0.026	0.069	-0.051	0.035	-0.015	0.099	-0.028	-0.021	0.057	-0.041	0.082	-0.028	-0.044	0.021	-0.003	-0.048	-0.007	-0.009	0.049	0.008	0.011	-0.002	-0.042	0.064	0.054	0.060	-0.021	0.045	-0.008	0.045	0.072	-0.011	-0.011	-0.054	0.005	0.006	-0.002
87	0.047	0.042	-0.061	0.047	0.015	0.012	0.034	0.107	-0.070	-0.000	0.029	0.036	0.002	0.042	0.142	0.022	-0.062	-0.025	0.035	0.002	0.050	-0.007	0.087	0.019	-0.105	-0.015	0.068	0.083	-0.022	-0.055	0.069	0.005	0.013	0.027	0.040	-0.016	0.041	0.072	0.034	0.017	0.007	-0.091	-0.056	-0.045	-0.000	-0.100	-0.011	-0.050	-0.064
9	-0.093	0.019	-0.022	0.013	-0.035	-0.051	0.084	-0.072	0.027	0.107	0.029	-0.011	0.016	0.002	0.021	-0.096	-0.005	0.093	-0.018	-0.033	0.059	-0.104	-0.077	0.034	-0.029	-0.060	0.008	0.024	0.080	-0.025	0.001	0.030	0.106	0.002	0.111	0.072	-0.006	0.045	-0.134	-0.063	-0.120	-0.027	-0.077	0.122	0.037	-0.002	-0.051	0.033	-0.027
90	0.031	0.022	-0.071	0.047	-0.017	0.085	-0.062	0.075	0.058	-0.002	0.003	0.149	0.021	0.046	0.038	0.047	0.028	0.099	0.041	0.005	-0.099	-0.028	-0.022	-0.005	-0.024	0.040	-0.006	0.008	-0.044	0.007	0.025	0.059	0.071	0.024	-0.005	0.014	-0.054	0.035	-0.105	-0.014	0.158	-0.027	0.020	0.002	-0.036	0.029	-0.091	-0.037	0.011
92	-0.016	0.044	-0.032	0.024	-0.064	-0.071	-0.041	0.048	-0.054	0.014	0.008	0.012	-0.032	0.019	-0.001	-0.033	0.058	0.010	0.011	-0.011	0.063	-0.050	-0.066	0.034	0.014	-0.017	-0.014	0.034	-0.140	-0.051	-0.013	0.050	-0.069	-0.026	0.046	-0.035	-0.007	-0.022	-0.032	0.019	-0.031	0.075	0.092	0.005	0.031	-0.017	0.067	-0.047	0.047
94	-0.053	0.017	0.014	-0.080	0.003	0.001	0.012	-0.036	0.012	-0.064	-0.047	0.014	-0.113	-0.012	-0.094	-0.005	-0.023	0.033	-0.078	-0.078	0.004	-0.078	-0.016	-0.003	0.056	-0.025	0.071	-0.014	-0.028	0.079	0.044	-0.065	-0.015	-0.066	0.002	0.075	0.147	-0.010	0.097	0.007	-0.113	-0.163	-0.031	0.044	-0.074	-0.060	-0.071	0.009	0.086
95	0.021	-0.004	0.038	-0.043	0.049	-0.113	-0.038	0.054	-0.045	0.017	-0.036	0.005	-0.021	-0.094	-0.006	-0.057	0.015	0.016	0.020	0.044	-0.013	-0.120	0.014	-0.035	-0.025	0.003	-0.039	0.108	-0.052	-0.057	0.074	-0.017	-0.119	-0.054	-0.047	-0.045	0.044	0.030	-0.014	0.055	0.101	0.025	0.013	-0.020	-0.010	-0.007	0.095	0.054	-0.074
97	0.038	-0.014	0.044	-0.029	-0.052	0.007	-0.016	-0.066	-0.037	-0.007	-0.020	0.089	-0.020	-0.057	0.023	0.007	0.033	0.025	0.004	0.020	-0.019	0.055	0.018	0.033	-0.090	-0.041	-0.037	-0.025	0.009	0.017	0.054	0.017	0.009	0.025	-0.065	-0.003	0.015	0.000	-0.023	0.052	-0.007	-0.044	-0.045	-0.104	0.027	0.019	0.057	-0.040	0.013
99	-0.035	0.015	-0.018	0.090	0.022	0.007	-0.013	-0.027	-0.027	0.051	0.050	-0.022	0.092	-0.053	0.020	0.025	-0.020	-0.027	-0.011	0.053	0.021	0.026	-0.044	-0.052	0.038	0.009	-0.090	-0.032	0.086	-0.013	0.083	-0.119	-0.037	-0.003	0.025	0.073	0.007	-0.021	0.003	0.038	-0.029	0.006	0.042	-0.033	0.020	-0.005	-0.033	-0.063	0.027
[truncated: 40 more columns]
