# Supplementary material for: Inferring Correlation Networks from Genomic Survey Data
Source: PLoS Comput Biol. 2012 Sep 20;8(9):e1002687. doi: 10.1371/journal.pcbi.1002687 (PMC3447976; doi:10.1371/journal.pcbi.1002687)
Supplement: Dataset S1 — Correlation values for all HMP body sites inferred using both Pearson and SparCC from real and shuffled data. (ZIP) [file pcbi.1002687.s001.zip › Posterior fornix_Rho_pairs.csv]

Weight	From_OTU	To_OTU	From_lineage	To_lineage	From_lineage_short	To_lineage_short
1.00	173	269	Root(100);Bacteria(100);"Firmicutes"(100);"Clostridia"(100);Clostridiales(100);unclassified(100);unclassified(100);	Root(100);Bacteria(100);"Firmicutes"(100);"Clostridia"(100);Clostridiales(100);"Ruminococcaceae"(100);Acetivibrio(100);	"Clostridia"(100);Clostridiales(100);	"Ruminococcaceae"(100);Acetivibrio(100);
0.99	218	116	Root(100);Bacteria(100);"Bacteroidetes"(100);"Bacteroidia"(100);"Bacteroidales"(100);"Prevotellaceae"(100);Prevotella(100);	Root(100);Bacteria(100);"Bacteroidetes"(100);"Bacteroidia"(100);"Bacteroidales"(100);"Prevotellaceae"(100);Prevotella(100);	"Prevotellaceae"(100);Prevotella(100);	"Prevotellaceae"(100);Prevotella(100);
0.96	218	242	Root(100);Bacteria(100);"Bacteroidetes"(100);"Bacteroidia"(100);"Bacteroidales"(100);"Prevotellaceae"(100);Prevotella(100);	Root(100);Bacteria(100);"Bacteroidetes"(100);"Bacteroidia"(100);"Bacteroidales"(100);"Prevotellaceae"(100);Prevotella(100);	"Prevotellaceae"(100);Prevotella(100);	"Prevotellaceae"(100);Prevotella(100);
0.94	242	116	Root(100);Bacteria(100);"Bacteroidetes"(100);"Bacteroidia"(100);"Bacteroidales"(100);"Prevotellaceae"(100);Prevotella(100);	Root(100);Bacteria(100);"Bacteroidetes"(100);"Bacteroidia"(100);"Bacteroidales"(100);"Prevotellaceae"(100);Prevotella(100);	"Prevotellaceae"(100);Prevotella(100);	"Prevotellaceae"(100);Prevotella(100);
0.93	301	163	Root(100);Bacteria(100);"Actinobacteria"(100);Actinobacteria(100);Actinomycetales(100);Actinomycetaceae(100);Mobiluncus(100);	Root(100);Bacteria(100);"Firmicutes"(100);"Clostridia"(100);Clostridiales(100);unclassified(100);unclassified(100);	Actinomycetaceae(100);Mobiluncus(100);	"Clostridia"(100);Clostridiales(100);
0.91	142	221	Root(100);Bacteria(100);"Firmicutes"(100);"Clostridia"(100);Clostridiales(100);Incertae_Sedis_XI(100);Anaerococcus(100);	Root(100);Bacteria(100);"Firmicutes"(100);"Clostridia"(100);Clostridiales(100);"Lachnospiraceae"(100);unclassified(100);	Incertae_Sedis_XI(100);Anaerococcus(100);	Clostridiales(100);"Lachnospiraceae"(100);
0.90	26	208	Root(100);Bacteria(100);"Bacteroidetes"(100);"Bacteroidia"(100);"Bacteroidales"(100);"Prevotellaceae"(100);Prevotella(100);	Root(100);Bacteria(100);"Firmicutes"(100);"Clostridia"(99);Clostridiales(99);unclassified(99);unclassified(99);	"Prevotellaceae"(100);Prevotella(100);	"Clostridia"(99);Clostridiales(99);
0.87	66	163	Root(100);Bacteria(100);"Firmicutes"(100);"Clostridia"(100);Clostridiales(100);Veillonellaceae(100);Dialister(100);	Root(100);Bacteria(100);"Firmicutes"(100);"Clostridia"(100);Clostridiales(100);unclassified(100);unclassified(100);	Veillonellaceae(100);Dialister(100);	"Clostridia"(100);Clostridiales(100);
0.82	217	118	Root(100);Bacteria(100);unclassified(100);unclassified(100);unclassified(100);unclassified(100);unclassified(100);	Root(100);Bacteria(100);"Firmicutes"(100);"Clostridia"(100);Clostridiales(100);unclassified(100);unclassified(100);	Root(100);Bacteria(100);	"Clostridia"(100);Clostridiales(100);
0.80	217	66	Root(100);Bacteria(100);unclassified(100);unclassified(100);unclassified(100);unclassified(100);unclassified(100);	Root(100);Bacteria(100);"Firmicutes"(100);"Clostridia"(100);Clostridiales(100);Veillonellaceae(100);Dialister(100);	Root(100);Bacteria(100);	Veillonellaceae(100);Dialister(100);
0.76	114	100	Root(100);Bacteria(100);"Bacteroidetes"(100);"Bacteroidia"(100);"Bacteroidales"(100);"Prevotellaceae"(100);Prevotella(100);	Root(100);Bacteria(100);"Fusobacteria"(100);"Fusobacteria"(100);"Fusobacteriales"(100);"Leptotrichiaceae"(100);unclassified(99);	"Prevotellaceae"(100);Prevotella(100);	"Fusobacteriales"(100);"Leptotrichiaceae"(100);
0.75	66	301	Root(100);Bacteria(100);"Firmicutes"(100);"Clostridia"(100);Clostridiales(100);Veillonellaceae(100);Dialister(100);	Root(100);Bacteria(100);"Actinobacteria"(100);Actinobacteria(100);Actinomycetales(100);Actinomycetaceae(100);Mobiluncus(100);	Veillonellaceae(100);Dialister(100);	Actinomycetaceae(100);Mobiluncus(100);
0.74	217	163	Root(100);Bacteria(100);unclassified(100);unclassified(100);unclassified(100);unclassified(100);unclassified(100);	Root(100);Bacteria(100);"Firmicutes"(100);"Clostridia"(100);Clostridiales(100);unclassified(100);unclassified(100);	Root(100);Bacteria(100);	"Clostridia"(100);Clostridiales(100);
0.74	118	242	Root(100);Bacteria(100);"Firmicutes"(100);"Clostridia"(100);Clostridiales(100);unclassified(100);unclassified(100);	Root(100);Bacteria(100);"Bacteroidetes"(100);"Bacteroidia"(100);"Bacteroidales"(100);"Prevotellaceae"(100);Prevotella(100);	"Clostridia"(100);Clostridiales(100);	"Prevotellaceae"(100);Prevotella(100);
-0.74	118	3	Root(100);Bacteria(100);"Firmicutes"(100);"Clostridia"(100);Clostridiales(100);unclassified(100);unclassified(100);	Root(100);Bacteria(100);"Firmicutes"(100);"Bacilli"(100);"Lactobacillales"(100);Lactobacillaceae(100);Lactobacillus(100);	"Clostridia"(100);Clostridiales(100);	Lactobacillaceae(100);Lactobacillus(100);
-0.73	66	3	Root(100);Bacteria(100);"Firmicutes"(100);"Clostridia"(100);Clostridiales(100);Veillonellaceae(100);Dialister(100);	Root(100);Bacteria(100);"Firmicutes"(100);"Bacilli"(100);"Lactobacillales"(100);Lactobacillaceae(100);Lactobacillus(100);	Veillonellaceae(100);Dialister(100);	Lactobacillaceae(100);Lactobacillus(100);
0.72	47	205	Root(100);Bacteria(100);"Actinobacteria"(100);Actinobacteria(100);Bifidobacteriales(100);Bifidobacteriaceae(100);unclassified(83);	Root(100);Bacteria(100);"Tenericutes"(100);Mollicutes(100);Mycoplasmatales(100);Mycoplasmataceae(100);Ureaplasma(100);	Bifidobacteriales(100);Bifidobacteriaceae(100);	Mycoplasmataceae(100);Ureaplasma(100);
0.71	63	293	Root(100);Bacteria(100);"Actinobacteria"(100);Actinobacteria(100);Coriobacteriales(100);Coriobacteriaceae(100);Atopobium(98);	Root(100);Bacteria(100);"Firmicutes"(100);"Bacilli"(100);"Lactobacillales"(100);"Aerococcaceae"(100);Aerococcus(100);	Coriobacteriaceae(100);Atopobium(98);	"Aerococcaceae"(100);Aerococcus(100);
0.71	66	118	Root(100);Bacteria(100);"Firmicutes"(100);"Clostridia"(100);Clostridiales(100);Veillonellaceae(100);Dialister(100);	Root(100);Bacteria(100);"Firmicutes"(100);"Clostridia"(100);Clostridiales(100);unclassified(100);unclassified(100);	Veillonellaceae(100);Dialister(100);	"Clostridia"(100);Clostridiales(100);
0.71	242	163	Root(100);Bacteria(100);"Bacteroidetes"(100);"Bacteroidia"(100);"Bacteroidales"(100);"Prevotellaceae"(100);Prevotella(100);	Root(100);Bacteria(100);"Firmicutes"(100);"Clostridia"(100);Clostridiales(100);unclassified(100);unclassified(100);	"Prevotellaceae"(100);Prevotella(100);	"Clostridia"(100);Clostridiales(100);
0.70	217	100	Root(100);Bacteria(100);unclassified(100);unclassified(100);unclassified(100);unclassified(100);unclassified(100);	Root(100);Bacteria(100);"Fusobacteria"(100);"Fusobacteria"(100);"Fusobacteriales"(100);"Leptotrichiaceae"(100);unclassified(99);	Root(100);Bacteria(100);	"Fusobacteriales"(100);"Leptotrichiaceae"(100);
0.70	118	163	Root(100);Bacteria(100);"Firmicutes"(100);"Clostridia"(100);Clostridiales(100);unclassified(100);unclassified(100);	Root(100);Bacteria(100);"Firmicutes"(100);"Clostridia"(100);Clostridiales(100);unclassified(100);unclassified(100);	"Clostridia"(100);Clostridiales(100);	"Clostridia"(100);Clostridiales(100);
-0.68	47	3	Root(100);Bacteria(100);"Actinobacteria"(100);Actinobacteria(100);Bifidobacteriales(100);Bifidobacteriaceae(100);unclassified(83);	Root(100);Bacteria(100);"Firmicutes"(100);"Bacilli"(100);"Lactobacillales"(100);Lactobacillaceae(100);Lactobacillus(100);	Bifidobacteriales(100);Bifidobacteriaceae(100);	Lactobacillaceae(100);Lactobacillus(100);
-0.67	217	3	Root(100);Bacteria(100);unclassified(100);unclassified(100);unclassified(100);unclassified(100);unclassified(100);	Root(100);Bacteria(100);"Firmicutes"(100);"Bacilli"(100);"Lactobacillales"(100);Lactobacillaceae(100);Lactobacillus(100);	Root(100);Bacteria(100);	Lactobacillaceae(100);Lactobacillus(100);
0.66	114	118	Root(100);Bacteria(100);"Bacteroidetes"(100);"Bacteroidia"(100);"Bacteroidales"(100);"Prevotellaceae"(100);Prevotella(100);	Root(100);Bacteria(100);"Firmicutes"(100);"Clostridia"(100);Clostridiales(100);unclassified(100);unclassified(100);	"Prevotellaceae"(100);Prevotella(100);	"Clostridia"(100);Clostridiales(100);
0.66	218	118	Root(100);Bacteria(100);"Bacteroidetes"(100);"Bacteroidia"(100);"Bacteroidales"(100);"Prevotellaceae"(100);Prevotella(100);	Root(100);Bacteria(100);"Firmicutes"(100);"Clostridia"(100);Clostridiales(100);unclassified(100);unclassified(100);	"Prevotellaceae"(100);Prevotella(100);	"Clostridia"(100);Clostridiales(100);
0.64	217	114	Root(100);Bacteria(100);unclassified(100);unclassified(100);unclassified(100);unclassified(100);unclassified(100);	Root(100);Bacteria(100);"Bacteroidetes"(100);"Bacteroidia"(100);"Bacteroidales"(100);"Prevotellaceae"(100);Prevotella(100);	Root(100);Bacteria(100);	"Prevotellaceae"(100);Prevotella(100);
0.60	63	118	Root(100);Bacteria(100);"Actinobacteria"(100);Actinobacteria(100);Coriobacteriales(100);Coriobacteriaceae(100);Atopobium(98);	Root(100);Bacteria(100);"Firmicutes"(100);"Clostridia"(100);Clostridiales(100);unclassified(100);unclassified(100);	Coriobacteriaceae(100);Atopobium(98);	"Clostridia"(100);Clostridiales(100);
-0.59	63	3	Root(100);Bacteria(100);"Actinobacteria"(100);Actinobacteria(100);Coriobacteriales(100);Coriobacteriaceae(100);Atopobium(98);	Root(100);Bacteria(100);"Firmicutes"(100);"Bacilli"(100);"Lactobacillales"(100);Lactobacillaceae(100);Lactobacillus(100);	Coriobacteriaceae(100);Atopobium(98);	Lactobacillaceae(100);Lactobacillus(100);
0.59	100	118	Root(100);Bacteria(100);"Fusobacteria"(100);"Fusobacteria"(100);"Fusobacteriales"(100);"Leptotrichiaceae"(100);unclassified(99);	Root(100);Bacteria(100);"Firmicutes"(100);"Clostridia"(100);Clostridiales(100);unclassified(100);unclassified(100);	"Fusobacteriales"(100);"Leptotrichiaceae"(100);	"Clostridia"(100);Clostridiales(100);
0.59	218	63	Root(100);Bacteria(100);"Bacteroidetes"(100);"Bacteroidia"(100);"Bacteroidales"(100);"Prevotellaceae"(100);Prevotella(100);	Root(100);Bacteria(100);"Actinobacteria"(100);Actinobacteria(100);Coriobacteriales(100);Coriobacteriaceae(100);Atopobium(98);	"Prevotellaceae"(100);Prevotella(100);	Coriobacteriaceae(100);Atopobium(98);
0.59	118	116	Root(100);Bacteria(100);"Firmicutes"(100);"Clostridia"(100);Clostridiales(100);unclassified(100);unclassified(100);	Root(100);Bacteria(100);"Bacteroidetes"(100);"Bacteroidia"(100);"Bacteroidales"(100);"Prevotellaceae"(100);Prevotella(100);	"Clostridia"(100);Clostridiales(100);	"Prevotellaceae"(100);Prevotella(100);
-0.58	114	3	Root(100);Bacteria(100);"Bacteroidetes"(100);"Bacteroidia"(100);"Bacteroidales"(100);"Prevotellaceae"(100);Prevotella(100);	Root(100);Bacteria(100);"Firmicutes"(100);"Bacilli"(100);"Lactobacillales"(100);Lactobacillaceae(100);Lactobacillus(100);	"Prevotellaceae"(100);Prevotella(100);	Lactobacillaceae(100);Lactobacillus(100);
0.57	217	301	Root(100);Bacteria(100);unclassified(100);unclassified(100);unclassified(100);unclassified(100);unclassified(100);	Root(100);Bacteria(100);"Actinobacteria"(100);Actinobacteria(100);Actinomycetales(100);Actinomycetaceae(100);Mobiluncus(100);	Root(100);Bacteria(100);	Actinomycetaceae(100);Mobiluncus(100);
-0.57	100	3	Root(100);Bacteria(100);"Fusobacteria"(100);"Fusobacteria"(100);"Fusobacteriales"(100);"Leptotrichiaceae"(100);unclassified(99);	Root(100);Bacteria(100);"Firmicutes"(100);"Bacilli"(100);"Lactobacillales"(100);Lactobacillaceae(100);Lactobacillus(100);	"Fusobacteriales"(100);"Leptotrichiaceae"(100);	Lactobacillaceae(100);Lactobacillus(100);
0.57	66	242	Root(100);Bacteria(100);"Firmicutes"(100);"Clostridia"(100);Clostridiales(100);Veillonellaceae(100);Dialister(100);	Root(100);Bacteria(100);"Bacteroidetes"(100);"Bacteroidia"(100);"Bacteroidales"(100);"Prevotellaceae"(100);Prevotella(100);	Veillonellaceae(100);Dialister(100);	"Prevotellaceae"(100);Prevotella(100);
0.55	63	116	Root(100);Bacteria(100);"Actinobacteria"(100);Actinobacteria(100);Coriobacteriales(100);Coriobacteriaceae(100);Atopobium(98);	Root(100);Bacteria(100);"Bacteroidetes"(100);"Bacteroidia"(100);"Bacteroidales"(100);"Prevotellaceae"(100);Prevotella(100);	Coriobacteriaceae(100);Atopobium(98);	"Prevotellaceae"(100);Prevotella(100);
-0.54	3	163	Root(100);Bacteria(100);"Firmicutes"(100);"Bacilli"(100);"Lactobacillales"(100);Lactobacillaceae(100);Lactobacillus(100);	Root(100);Bacteria(100);"Firmicutes"(100);"Clostridia"(100);Clostridiales(100);unclassified(100);unclassified(100);	Lactobacillaceae(100);Lactobacillus(100);	"Clostridia"(100);Clostridiales(100);
0.54	63	242	Root(100);Bacteria(100);"Actinobacteria"(100);Actinobacteria(100);Coriobacteriales(100);Coriobacteriaceae(100);Atopobium(98);	Root(100);Bacteria(100);"Bacteroidetes"(100);"Bacteroidia"(100);"Bacteroidales"(100);"Prevotellaceae"(100);Prevotella(100);	Coriobacteriaceae(100);Atopobium(98);	"Prevotellaceae"(100);Prevotella(100);
-0.54	3	242	Root(100);Bacteria(100);"Firmicutes"(100);"Bacilli"(100);"Lactobacillales"(100);Lactobacillaceae(100);Lactobacillus(100);	Root(100);Bacteria(100);"Bacteroidetes"(100);"Bacteroidia"(100);"Bacteroidales"(100);"Prevotellaceae"(100);Prevotella(100);	Lactobacillaceae(100);Lactobacillus(100);	"Prevotellaceae"(100);Prevotella(100);
0.52	47	221	Root(100);Bacteria(100);"Actinobacteria"(100);Actinobacteria(100);Bifidobacteriales(100);Bifidobacteriaceae(100);unclassified(83);	Root(100);Bacteria(100);"Firmicutes"(100);"Clostridia"(100);Clostridiales(100);"Lachnospiraceae"(100);unclassified(100);	Bifidobacteriales(100);Bifidobacteriaceae(100);	Clostridiales(100);"Lachnospiraceae"(100);
0.51	47	142	Root(100);Bacteria(100);"Actinobacteria"(100);Actinobacteria(100);Bifidobacteriales(100);Bifidobacteriaceae(100);unclassified(83);	Root(100);Bacteria(100);"Firmicutes"(100);"Clostridia"(100);Clostridiales(100);Incertae_Sedis_XI(100);Anaerococcus(100);	Bifidobacteriales(100);Bifidobacteriaceae(100);	Incertae_Sedis_XI(100);Anaerococcus(100);
0.51	217	269	Root(100);Bacteria(100);unclassified(100);unclassified(100);unclassified(100);unclassified(100);unclassified(100);	Root(100);Bacteria(100);"Firmicutes"(100);"Clostridia"(100);Clostridiales(100);"Ruminococcaceae"(100);Acetivibrio(100);	Root(100);Bacteria(100);	"Ruminococcaceae"(100);Acetivibrio(100);
0.50	130	22	Root(100);Bacteria(100);"Proteobacteria"(100);Gammaproteobacteria(100);Pseudomonadales(100);Pseudomonadaceae(100);Pseudomonas(100);	Root(100);Bacteria(100);"Proteobacteria"(100);Betaproteobacteria(100);Burkholderiales(100);unclassified(97);unclassified(97);	Pseudomonadaceae(100);Pseudomonas(100);	Betaproteobacteria(100);Burkholderiales(100);
0.49	301	242	Root(100);Bacteria(100);"Actinobacteria"(100);Actinobacteria(100);Actinomycetales(100);Actinomycetaceae(100);Mobiluncus(100);	Root(100);Bacteria(100);"Bacteroidetes"(100);"Bacteroidia"(100);"Bacteroidales"(100);"Prevotellaceae"(100);Prevotella(100);	Actinomycetaceae(100);Mobiluncus(100);	"Prevotellaceae"(100);Prevotella(100);
0.48	218	163	Root(100);Bacteria(100);"Bacteroidetes"(100);"Bacteroidia"(100);"Bacteroidales"(100);"Prevotellaceae"(100);Prevotella(100);	Root(100);Bacteria(100);"Firmicutes"(100);"Clostridia"(100);Clostridiales(100);unclassified(100);unclassified(100);	"Prevotellaceae"(100);Prevotella(100);	"Clostridia"(100);Clostridiales(100);
-0.48	218	3	Root(100);Bacteria(100);"Bacteroidetes"(100);"Bacteroidia"(100);"Bacteroidales"(100);"Prevotellaceae"(100);Prevotella(100);	Root(100);Bacteria(100);"Firmicutes"(100);"Bacilli"(100);"Lactobacillales"(100);Lactobacillaceae(100);Lactobacillus(100);	"Prevotellaceae"(100);Prevotella(100);	Lactobacillaceae(100);Lactobacillus(100);
0.47	66	100	Root(100);Bacteria(100);"Firmicutes"(100);"Clostridia"(100);Clostridiales(100);Veillonellaceae(100);Dialister(100);	Root(100);Bacteria(100);"Fusobacteria"(100);"Fusobacteria"(100);"Fusobacteriales"(100);"Leptotrichiaceae"(100);unclassified(99);	Veillonellaceae(100);Dialister(100);	"Fusobacteriales"(100);"Leptotrichiaceae"(100);
0.47	217	173	Root(100);Bacteria(100);unclassified(100);unclassified(100);unclassified(100);unclassified(100);unclassified(100);	Root(100);Bacteria(100);"Firmicutes"(100);"Clostridia"(100);Clostridiales(100);unclassified(100);unclassified(100);	Root(100);Bacteria(100);	"Clostridia"(100);Clostridiales(100);
0.44	163	116	Root(100);Bacteria(100);"Firmicutes"(100);"Clostridia"(100);Clostridiales(100);unclassified(100);unclassified(100);	Root(100);Bacteria(100);"Bacteroidetes"(100);"Bacteroidia"(100);"Bacteroidales"(100);"Prevotellaceae"(100);Prevotella(100);	"Clostridia"(100);Clostridiales(100);	"Prevotellaceae"(100);Prevotella(100);
-0.44	3	116	Root(100);Bacteria(100);"Firmicutes"(100);"Bacilli"(100);"Lactobacillales"(100);Lactobacillaceae(100);Lactobacillus(100);	Root(100);Bacteria(100);"Bacteroidetes"(100);"Bacteroidia"(100);"Bacteroidales"(100);"Prevotellaceae"(100);Prevotella(100);	Lactobacillaceae(100);Lactobacillus(100);	"Prevotellaceae"(100);Prevotella(100);
0.43	176	47	Root(100);Bacteria(100);"Firmicutes"(100);"Clostridia"(100);Clostridiales(100);Incertae_Sedis_XI(100);Anaerococcus(100);	Root(100);Bacteria(100);"Actinobacteria"(100);Actinobacteria(100);Bifidobacteriales(100);Bifidobacteriaceae(100);unclassified(83);	Incertae_Sedis_XI(100);Anaerococcus(100);	Bifidobacteriales(100);Bifidobacteriaceae(100);
0.41	114	63	Root(100);Bacteria(100);"Bacteroidetes"(100);"Bacteroidia"(100);"Bacteroidales"(100);"Prevotellaceae"(100);Prevotella(100);	Root(100);Bacteria(100);"Actinobacteria"(100);Actinobacteria(100);Coriobacteriales(100);Coriobacteriaceae(100);Atopobium(98);	"Prevotellaceae"(100);Prevotella(100);	Coriobacteriaceae(100);Atopobium(98);
0.40	100	163	Root(100);Bacteria(100);"Fusobacteria"(100);"Fusobacteria"(100);"Fusobacteriales"(100);"Leptotrichiaceae"(100);unclassified(99);	Root(100);Bacteria(100);"Firmicutes"(100);"Clostridia"(100);Clostridiales(100);unclassified(100);unclassified(100);	"Fusobacteriales"(100);"Leptotrichiaceae"(100);	"Clostridia"(100);Clostridiales(100);
0.40	118	301	Root(100);Bacteria(100);"Firmicutes"(100);"Clostridia"(100);Clostridiales(100);unclassified(100);unclassified(100);	Root(100);Bacteria(100);"Actinobacteria"(100);Actinobacteria(100);Actinomycetales(100);Actinomycetaceae(100);Mobiluncus(100);	"Clostridia"(100);Clostridiales(100);	Actinomycetaceae(100);Mobiluncus(100);
-0.40	3	205	Root(100);Bacteria(100);"Firmicutes"(100);"Bacilli"(100);"Lactobacillales"(100);Lactobacillaceae(100);Lactobacillus(100);	Root(100);Bacteria(100);"Tenericutes"(100);Mollicutes(100);Mycoplasmatales(100);Mycoplasmataceae(100);Ureaplasma(100);	Lactobacillaceae(100);Lactobacillus(100);	Mycoplasmataceae(100);Ureaplasma(100);
0.39	217	242	Root(100);Bacteria(100);unclassified(100);unclassified(100);unclassified(100);unclassified(100);unclassified(100);	Root(100);Bacteria(100);"Bacteroidetes"(100);"Bacteroidia"(100);"Bacteroidales"(100);"Prevotellaceae"(100);Prevotella(100);	Root(100);Bacteria(100);	"Prevotellaceae"(100);Prevotella(100);
0.39	26	116	Root(100);Bacteria(100);"Bacteroidetes"(100);"Bacteroidia"(100);"Bacteroidales"(100);"Prevotellaceae"(100);Prevotella(100);	Root(100);Bacteria(100);"Bacteroidetes"(100);"Bacteroidia"(100);"Bacteroidales"(100);"Prevotellaceae"(100);Prevotella(100);	"Prevotellaceae"(100);Prevotella(100);	"Prevotellaceae"(100);Prevotella(100);
0.39	218	66	Root(100);Bacteria(100);"Bacteroidetes"(100);"Bacteroidia"(100);"Bacteroidales"(100);"Prevotellaceae"(100);Prevotella(100);	Root(100);Bacteria(100);"Firmicutes"(100);"Clostridia"(100);Clostridiales(100);Veillonellaceae(100);Dialister(100);	"Prevotellaceae"(100);Prevotella(100);	Veillonellaceae(100);Dialister(100);
0.38	218	26	Root(100);Bacteria(100);"Bacteroidetes"(100);"Bacteroidia"(100);"Bacteroidales"(100);"Prevotellaceae"(100);Prevotella(100);	Root(100);Bacteria(100);"Bacteroidetes"(100);"Bacteroidia"(100);"Bacteroidales"(100);"Prevotellaceae"(100);Prevotella(100);	"Prevotellaceae"(100);Prevotella(100);	"Prevotellaceae"(100);Prevotella(100);
0.37	66	47	Root(100);Bacteria(100);"Firmicutes"(100);"Clostridia"(100);Clostridiales(100);Veillonellaceae(100);Dialister(100);	Root(100);Bacteria(100);"Actinobacteria"(100);Actinobacteria(100);Bifidobacteriales(100);Bifidobacteriaceae(100);unclassified(83);	Veillonellaceae(100);Dialister(100);	Bifidobacteriales(100);Bifidobacteriaceae(100);
0.37	100	301	Root(100);Bacteria(100);"Fusobacteria"(100);"Fusobacteria"(100);"Fusobacteriales"(100);"Leptotrichiaceae"(100);unclassified(99);	Root(100);Bacteria(100);"Actinobacteria"(100);Actinobacteria(100);Actinomycetales(100);Actinomycetaceae(100);Mobiluncus(100);	"Fusobacteriales"(100);"Leptotrichiaceae"(100);	Actinomycetaceae(100);Mobiluncus(100);
0.37	114	66	Root(100);Bacteria(100);"Bacteroidetes"(100);"Bacteroidia"(100);"Bacteroidales"(100);"Prevotellaceae"(100);Prevotella(100);	Root(100);Bacteria(100);"Firmicutes"(100);"Clostridia"(100);Clostridiales(100);Veillonellaceae(100);Dialister(100);	"Prevotellaceae"(100);Prevotella(100);	Veillonellaceae(100);Dialister(100);
-0.36	3	269	Root(100);Bacteria(100);"Firmicutes"(100);"Bacilli"(100);"Lactobacillales"(100);Lactobacillaceae(100);Lactobacillus(100);	Root(100);Bacteria(100);"Firmicutes"(100);"Clostridia"(100);Clostridiales(100);"Ruminococcaceae"(100);Acetivibrio(100);	Lactobacillaceae(100);Lactobacillus(100);	"Ruminococcaceae"(100);Acetivibrio(100);
-0.35	3	301	Root(100);Bacteria(100);"Firmicutes"(100);"Bacilli"(100);"Lactobacillales"(100);Lactobacillaceae(100);Lactobacillus(100);	Root(100);Bacteria(100);"Actinobacteria"(100);Actinobacteria(100);Actinomycetales(100);Actinomycetaceae(100);Mobiluncus(100);	Lactobacillaceae(100);Lactobacillus(100);	Actinomycetaceae(100);Mobiluncus(100);
0.34	66	269	Root(100);Bacteria(100);"Firmicutes"(100);"Clostridia"(100);Clostridiales(100);Veillonellaceae(100);Dialister(100);	Root(100);Bacteria(100);"Firmicutes"(100);"Clostridia"(100);Clostridiales(100);"Ruminococcaceae"(100);Acetivibrio(100);	Veillonellaceae(100);Dialister(100);	"Ruminococcaceae"(100);Acetivibrio(100);
-0.34	173	3	Root(100);Bacteria(100);"Firmicutes"(100);"Clostridia"(100);Clostridiales(100);unclassified(100);unclassified(100);	Root(100);Bacteria(100);"Firmicutes"(100);"Bacilli"(100);"Lactobacillales"(100);Lactobacillaceae(100);Lactobacillus(100);	"Clostridia"(100);Clostridiales(100);	Lactobacillaceae(100);Lactobacillus(100);
-0.34	3	221	Root(100);Bacteria(100);"Firmicutes"(100);"Bacilli"(100);"Lactobacillales"(100);Lactobacillaceae(100);Lactobacillus(100);	Root(100);Bacteria(100);"Firmicutes"(100);"Clostridia"(100);Clostridiales(100);"Lachnospiraceae"(100);unclassified(100);	Lactobacillaceae(100);Lactobacillus(100);	Clostridiales(100);"Lachnospiraceae"(100);
0.33	26	242	Root(100);Bacteria(100);"Bacteroidetes"(100);"Bacteroidia"(100);"Bacteroidales"(100);"Prevotellaceae"(100);Prevotella(100);	Root(100);Bacteria(100);"Bacteroidetes"(100);"Bacteroidia"(100);"Bacteroidales"(100);"Prevotellaceae"(100);Prevotella(100);	"Prevotellaceae"(100);Prevotella(100);	"Prevotellaceae"(100);Prevotella(100);
0.32	66	116	Root(100);Bacteria(100);"Firmicutes"(100);"Clostridia"(100);Clostridiales(100);Veillonellaceae(100);Dialister(100);	Root(100);Bacteria(100);"Bacteroidetes"(100);"Bacteroidia"(100);"Bacteroidales"(100);"Prevotellaceae"(100);Prevotella(100);	Veillonellaceae(100);Dialister(100);	"Prevotellaceae"(100);Prevotella(100);
0.32	100	269	Root(100);Bacteria(100);"Fusobacteria"(100);"Fusobacteria"(100);"Fusobacteriales"(100);"Leptotrichiaceae"(100);unclassified(99);	Root(100);Bacteria(100);"Firmicutes"(100);"Clostridia"(100);Clostridiales(100);"Ruminococcaceae"(100);Acetivibrio(100);	"Fusobacteriales"(100);"Leptotrichiaceae"(100);	"Ruminococcaceae"(100);Acetivibrio(100);
-0.32	176	3	Root(100);Bacteria(100);"Firmicutes"(100);"Clostridia"(100);Clostridiales(100);Incertae_Sedis_XI(100);Anaerococcus(100);	Root(100);Bacteria(100);"Firmicutes"(100);"Bacilli"(100);"Lactobacillales"(100);Lactobacillaceae(100);Lactobacillus(100);	Incertae_Sedis_XI(100);Anaerococcus(100);	Lactobacillaceae(100);Lactobacillus(100);
0.32	176	205	Root(100);Bacteria(100);"Firmicutes"(100);"Clostridia"(100);Clostridiales(100);Incertae_Sedis_XI(100);Anaerococcus(100);	Root(100);Bacteria(100);"Tenericutes"(100);Mollicutes(100);Mycoplasmatales(100);Mycoplasmataceae(100);Ureaplasma(100);	Incertae_Sedis_XI(100);Anaerococcus(100);	Mycoplasmataceae(100);Ureaplasma(100);
0.30	100	173	Root(100);Bacteria(100);"Fusobacteria"(100);"Fusobacteria"(100);"Fusobacteriales"(100);"Leptotrichiaceae"(100);unclassified(99);	Root(100);Bacteria(100);"Firmicutes"(100);"Clostridia"(100);Clostridiales(100);unclassified(100);unclassified(100);	"Fusobacteriales"(100);"Leptotrichiaceae"(100);	"Clostridia"(100);Clostridiales(100);
0.30	66	173	Root(100);Bacteria(100);"Firmicutes"(100);"Clostridia"(100);Clostridiales(100);Veillonellaceae(100);Dialister(100);	Root(100);Bacteria(100);"Firmicutes"(100);"Clostridia"(100);Clostridiales(100);unclassified(100);unclassified(100);	Veillonellaceae(100);Dialister(100);	"Clostridia"(100);Clostridiales(100);
0.29	114	176	Root(100);Bacteria(100);"Bacteroidetes"(100);"Bacteroidia"(100);"Bacteroidales"(100);"Prevotellaceae"(100);Prevotella(100);	Root(100);Bacteria(100);"Firmicutes"(100);"Clostridia"(100);Clostridiales(100);Incertae_Sedis_XI(100);Anaerococcus(100);	"Prevotellaceae"(100);Prevotella(100);	Incertae_Sedis_XI(100);Anaerococcus(100);
0.29	66	176	Root(100);Bacteria(100);"Firmicutes"(100);"Clostridia"(100);Clostridiales(100);Veillonellaceae(100);Dialister(100);	Root(100);Bacteria(100);"Firmicutes"(100);"Clostridia"(100);Clostridiales(100);Incertae_Sedis_XI(100);Anaerococcus(100);	Veillonellaceae(100);Dialister(100);	Incertae_Sedis_XI(100);Anaerococcus(100);
0.29	217	63	Root(100);Bacteria(100);unclassified(100);unclassified(100);unclassified(100);unclassified(100);unclassified(100);	Root(100);Bacteria(100);"Actinobacteria"(100);Actinobacteria(100);Coriobacteriales(100);Coriobacteriaceae(100);Atopobium(98);	Root(100);Bacteria(100);	Coriobacteriaceae(100);Atopobium(98);
-0.29	3	142	Root(100);Bacteria(100);"Firmicutes"(100);"Bacilli"(100);"Lactobacillales"(100);Lactobacillaceae(100);Lactobacillus(100);	Root(100);Bacteria(100);"Firmicutes"(100);"Clostridia"(100);Clostridiales(100);Incertae_Sedis_XI(100);Anaerococcus(100);	Lactobacillaceae(100);Lactobacillus(100);	Incertae_Sedis_XI(100);Anaerococcus(100);
0.29	63	100	Root(100);Bacteria(100);"Actinobacteria"(100);Actinobacteria(100);Coriobacteriales(100);Coriobacteriaceae(100);Atopobium(98);	Root(100);Bacteria(100);"Fusobacteria"(100);"Fusobacteria"(100);"Fusobacteriales"(100);"Leptotrichiaceae"(100);unclassified(99);	Coriobacteriaceae(100);Atopobium(98);	"Fusobacteriales"(100);"Leptotrichiaceae"(100);
-0.28	3	293	Root(100);Bacteria(100);"Firmicutes"(100);"Bacilli"(100);"Lactobacillales"(100);Lactobacillaceae(100);Lactobacillus(100);	Root(100);Bacteria(100);"Firmicutes"(100);"Bacilli"(100);"Lactobacillales"(100);"Aerococcaceae"(100);Aerococcus(100);	Lactobacillaceae(100);Lactobacillus(100);	"Aerococcaceae"(100);Aerococcus(100);
0.27	118	269	Root(100);Bacteria(100);"Firmicutes"(100);"Clostridia"(100);Clostridiales(100);unclassified(100);unclassified(100);	Root(100);Bacteria(100);"Firmicutes"(100);"Clostridia"(100);Clostridiales(100);"Ruminococcaceae"(100);Acetivibrio(100);	"Clostridia"(100);Clostridiales(100);	"Ruminococcaceae"(100);Acetivibrio(100);
0.27	221	293	Root(100);Bacteria(100);"Firmicutes"(100);"Clostridia"(100);Clostridiales(100);"Lachnospiraceae"(100);unclassified(100);	Root(100);Bacteria(100);"Firmicutes"(100);"Bacilli"(100);"Lactobacillales"(100);"Aerococcaceae"(100);Aerococcus(100);	Clostridiales(100);"Lachnospiraceae"(100);	"Aerococcaceae"(100);Aerococcus(100);
0.26	47	293	Root(100);Bacteria(100);"Actinobacteria"(100);Actinobacteria(100);Bifidobacteriales(100);Bifidobacteriaceae(100);unclassified(83);	Root(100);Bacteria(100);"Firmicutes"(100);"Bacilli"(100);"Lactobacillales"(100);"Aerococcaceae"(100);Aerococcus(100);	Bifidobacteriales(100);Bifidobacteriaceae(100);	"Aerococcaceae"(100);Aerococcus(100);
0.26	173	118	Root(100);Bacteria(100);"Firmicutes"(100);"Clostridia"(100);Clostridiales(100);unclassified(100);unclassified(100);	Root(100);Bacteria(100);"Firmicutes"(100);"Clostridia"(100);Clostridiales(100);unclassified(100);unclassified(100);	"Clostridia"(100);Clostridiales(100);	"Clostridia"(100);Clostridiales(100);
0.25	63	163	Root(100);Bacteria(100);"Actinobacteria"(100);Actinobacteria(100);Coriobacteriales(100);Coriobacteriaceae(100);Atopobium(98);	Root(100);Bacteria(100);"Firmicutes"(100);"Clostridia"(100);Clostridiales(100);unclassified(100);unclassified(100);	Coriobacteriaceae(100);Atopobium(98);	"Clostridia"(100);Clostridiales(100);
0.24	142	148	Root(100);Bacteria(100);"Firmicutes"(100);"Clostridia"(100);Clostridiales(100);Incertae_Sedis_XI(100);Anaerococcus(100);	Root(100);Bacteria(100);"Firmicutes"(100);"Bacilli"(100);"Lactobacillales"(100);Lactobacillaceae(99);Lactobacillus(93);	Incertae_Sedis_XI(100);Anaerococcus(100);	Lactobacillaceae(99);Lactobacillus(93);
0.24	218	301	Root(100);Bacteria(100);"Bacteroidetes"(100);"Bacteroidia"(100);"Bacteroidales"(100);"Prevotellaceae"(100);Prevotella(100);	Root(100);Bacteria(100);"Actinobacteria"(100);Actinobacteria(100);Actinomycetales(100);Actinomycetaceae(100);Mobiluncus(100);	"Prevotellaceae"(100);Prevotella(100);	Actinomycetaceae(100);Mobiluncus(100);
0.24	63	66	Root(100);Bacteria(100);"Actinobacteria"(100);Actinobacteria(100);Coriobacteriales(100);Coriobacteriaceae(100);Atopobium(98);	Root(100);Bacteria(100);"Firmicutes"(100);"Clostridia"(100);Clostridiales(100);Veillonellaceae(100);Dialister(100);	Coriobacteriaceae(100);Atopobium(98);	Veillonellaceae(100);Dialister(100);
0.23	66	26	Root(100);Bacteria(100);"Firmicutes"(100);"Clostridia"(100);Clostridiales(100);Veillonellaceae(100);Dialister(100);	Root(100);Bacteria(100);"Bacteroidetes"(100);"Bacteroidia"(100);"Bacteroidales"(100);"Prevotellaceae"(100);Prevotella(100);	Veillonellaceae(100);Dialister(100);	"Prevotellaceae"(100);Prevotella(100);
0.22	217	218	Root(100);Bacteria(100);unclassified(100);unclassified(100);unclassified(100);unclassified(100);unclassified(100);	Root(100);Bacteria(100);"Bacteroidetes"(100);"Bacteroidia"(100);"Bacteroidales"(100);"Prevotellaceae"(100);Prevotella(100);	Root(100);Bacteria(100);	"Prevotellaceae"(100);Prevotella(100);
0.22	301	116	Root(100);Bacteria(100);"Actinobacteria"(100);Actinobacteria(100);Actinomycetales(100);Actinomycetaceae(100);Mobiluncus(100);	Root(100);Bacteria(100);"Bacteroidetes"(100);"Bacteroidia"(100);"Bacteroidales"(100);"Prevotellaceae"(100);Prevotella(100);	Actinomycetaceae(100);Mobiluncus(100);	"Prevotellaceae"(100);Prevotella(100);
0.20	63	47	Root(100);Bacteria(100);"Actinobacteria"(100);Actinobacteria(100);Coriobacteriales(100);Coriobacteriaceae(100);Atopobium(98);	Root(100);Bacteria(100);"Actinobacteria"(100);Actinobacteria(100);Bifidobacteriales(100);Bifidobacteriaceae(100);unclassified(83);	Coriobacteriaceae(100);Atopobium(98);	Bifidobacteriales(100);Bifidobacteriaceae(100);
0.20	66	208	Root(100);Bacteria(100);"Firmicutes"(100);"Clostridia"(100);Clostridiales(100);Veillonellaceae(100);Dialister(100);	Root(100);Bacteria(100);"Firmicutes"(100);"Clostridia"(99);Clostridiales(99);unclassified(99);unclassified(99);	Veillonellaceae(100);Dialister(100);	"Clostridia"(99);Clostridiales(99);
0.20	63	26	Root(100);Bacteria(100);"Actinobacteria"(100);Actinobacteria(100);Coriobacteriales(100);Coriobacteriaceae(100);Atopobium(98);	Root(100);Bacteria(100);"Bacteroidetes"(100);"Bacteroidia"(100);"Bacteroidales"(100);"Prevotellaceae"(100);Prevotella(100);	Coriobacteriaceae(100);Atopobium(98);	"Prevotellaceae"(100);Prevotella(100);
0.20	66	142	Root(100);Bacteria(100);"Firmicutes"(100);"Clostridia"(100);Clostridiales(100);Veillonellaceae(100);Dialister(100);	Root(100);Bacteria(100);"Firmicutes"(100);"Clostridia"(100);Clostridiales(100);Incertae_Sedis_XI(100);Anaerococcus(100);	Veillonellaceae(100);Dialister(100);	Incertae_Sedis_XI(100);Anaerococcus(100);
0.20	148	221	Root(100);Bacteria(100);"Firmicutes"(100);"Bacilli"(100);"Lactobacillales"(100);Lactobacillaceae(99);Lactobacillus(93);	Root(100);Bacteria(100);"Firmicutes"(100);"Clostridia"(100);Clostridiales(100);"Lachnospiraceae"(100);unclassified(100);	Lactobacillaceae(99);Lactobacillus(93);	Clostridiales(100);"Lachnospiraceae"(100);
0.19	100	242	Root(100);Bacteria(100);"Fusobacteria"(100);"Fusobacteria"(100);"Fusobacteriales"(100);"Leptotrichiaceae"(100);unclassified(99);	Root(100);Bacteria(100);"Bacteroidetes"(100);"Bacteroidia"(100);"Bacteroidales"(100);"Prevotellaceae"(100);Prevotella(100);	"Fusobacteriales"(100);"Leptotrichiaceae"(100);	"Prevotellaceae"(100);Prevotella(100);
0.18	269	163	Root(100);Bacteria(100);"Firmicutes"(100);"Clostridia"(100);Clostridiales(100);"Ruminococcaceae"(100);Acetivibrio(100);	Root(100);Bacteria(100);"Firmicutes"(100);"Clostridia"(100);Clostridiales(100);unclassified(100);unclassified(100);	"Ruminococcaceae"(100);Acetivibrio(100);	"Clostridia"(100);Clostridiales(100);
0.18	118	26	Root(100);Bacteria(100);"Firmicutes"(100);"Clostridia"(100);Clostridiales(100);unclassified(100);unclassified(100);	Root(100);Bacteria(100);"Bacteroidetes"(100);"Bacteroidia"(100);"Bacteroidales"(100);"Prevotellaceae"(100);Prevotella(100);	"Clostridia"(100);Clostridiales(100);	"Prevotellaceae"(100);Prevotella(100);
0.18	114	47	Root(100);Bacteria(100);"Bacteroidetes"(100);"Bacteroidia"(100);"Bacteroidales"(100);"Prevotellaceae"(100);Prevotella(100);	Root(100);Bacteria(100);"Actinobacteria"(100);Actinobacteria(100);Bifidobacteriales(100);Bifidobacteriaceae(100);unclassified(83);	"Prevotellaceae"(100);Prevotella(100);	Bifidobacteriales(100);Bifidobacteriaceae(100);
0.18	66	221	Root(100);Bacteria(100);"Firmicutes"(100);"Clostridia"(100);Clostridiales(100);Veillonellaceae(100);Dialister(100);	Root(100);Bacteria(100);"Firmicutes"(100);"Clostridia"(100);Clostridiales(100);"Lachnospiraceae"(100);unclassified(100);	Veillonellaceae(100);Dialister(100);	Clostridiales(100);"Lachnospiraceae"(100);
0.18	63	221	Root(100);Bacteria(100);"Actinobacteria"(100);Actinobacteria(100);Coriobacteriales(100);Coriobacteriaceae(100);Atopobium(98);	Root(100);Bacteria(100);"Firmicutes"(100);"Clostridia"(100);Clostridiales(100);"Lachnospiraceae"(100);unclassified(100);	Coriobacteriaceae(100);Atopobium(98);	Clostridiales(100);"Lachnospiraceae"(100);
0.17	47	163	Root(100);Bacteria(100);"Actinobacteria"(100);Actinobacteria(100);Bifidobacteriales(100);Bifidobacteriaceae(100);unclassified(83);	Root(100);Bacteria(100);"Firmicutes"(100);"Clostridia"(100);Clostridiales(100);unclassified(100);unclassified(100);	Bifidobacteriales(100);Bifidobacteriaceae(100);	"Clostridia"(100);Clostridiales(100);
0.16	114	163	Root(100);Bacteria(100);"Bacteroidetes"(100);"Bacteroidia"(100);"Bacteroidales"(100);"Prevotellaceae"(100);Prevotella(100);	Root(100);Bacteria(100);"Firmicutes"(100);"Clostridia"(100);Clostridiales(100);unclassified(100);unclassified(100);	"Prevotellaceae"(100);Prevotella(100);	"Clostridia"(100);Clostridiales(100);
0.16	2	221	Root(100);Bacteria(100);"Firmicutes"(100);"Bacilli"(100);"Lactobacillales"(100);Streptococcaceae(100);Streptococcus(100);	Root(100);Bacteria(100);"Firmicutes"(100);"Clostridia"(100);Clostridiales(100);"Lachnospiraceae"(100);unclassified(100);	Streptococcaceae(100);Streptococcus(100);	Clostridiales(100);"Lachnospiraceae"(100);
0.15	47	301	Root(100);Bacteria(100);"Actinobacteria"(100);Actinobacteria(100);Bifidobacteriales(100);Bifidobacteriaceae(100);unclassified(83);	Root(100);Bacteria(100);"Actinobacteria"(100);Actinobacteria(100);Actinomycetales(100);Actinomycetaceae(100);Mobiluncus(100);	Bifidobacteriales(100);Bifidobacteriaceae(100);	Actinomycetaceae(100);Mobiluncus(100);
0.15	217	47	Root(100);Bacteria(100);unclassified(100);unclassified(100);unclassified(100);unclassified(100);unclassified(100);	Root(100);Bacteria(100);"Actinobacteria"(100);Actinobacteria(100);Bifidobacteriales(100);Bifidobacteriaceae(100);unclassified(83);	Root(100);Bacteria(100);	Bifidobacteriales(100);Bifidobacteriaceae(100);
-0.14	26	3	Root(100);Bacteria(100);"Bacteroidetes"(100);"Bacteroidia"(100);"Bacteroidales"(100);"Prevotellaceae"(100);Prevotella(100);	Root(100);Bacteria(100);"Firmicutes"(100);"Bacilli"(100);"Lactobacillales"(100);Lactobacillaceae(100);Lactobacillus(100);	"Prevotellaceae"(100);Prevotella(100);	Lactobacillaceae(100);Lactobacillus(100);
0.14	217	116	Root(100);Bacteria(100);unclassified(100);unclassified(100);unclassified(100);unclassified(100);unclassified(100);	Root(100);Bacteria(100);"Bacteroidetes"(100);"Bacteroidia"(100);"Bacteroidales"(100);"Prevotellaceae"(100);Prevotella(100);	Root(100);Bacteria(100);	"Prevotellaceae"(100);Prevotella(100);
0.14	173	163	Root(100);Bacteria(100);"Firmicutes"(100);"Clostridia"(100);Clostridiales(100);unclassified(100);unclassified(100);	Root(100);Bacteria(100);"Firmicutes"(100);"Clostridia"(100);Clostridiales(100);unclassified(100);unclassified(100);	"Clostridia"(100);Clostridiales(100);	"Clostridia"(100);Clostridiales(100);
0.13	118	47	Root(100);Bacteria(100);"Firmicutes"(100);"Clostridia"(100);Clostridiales(100);unclassified(100);unclassified(100);	Root(100);Bacteria(100);"Actinobacteria"(100);Actinobacteria(100);Bifidobacteriales(100);Bifidobacteriaceae(100);unclassified(83);	"Clostridia"(100);Clostridiales(100);	Bifidobacteriales(100);Bifidobacteriaceae(100);
-0.13	22	148	Root(100);Bacteria(100);"Proteobacteria"(100);Betaproteobacteria(100);Burkholderiales(100);unclassified(97);unclassified(97);	Root(100);Bacteria(100);"Firmicutes"(100);"Bacilli"(100);"Lactobacillales"(100);Lactobacillaceae(99);Lactobacillus(93);	Betaproteobacteria(100);Burkholderiales(100);	Lactobacillaceae(99);Lactobacillus(93);
0.12	114	173	Root(100);Bacteria(100);"Bacteroidetes"(100);"Bacteroidia"(100);"Bacteroidales"(100);"Prevotellaceae"(100);Prevotella(100);	Root(100);Bacteria(100);"Firmicutes"(100);"Clostridia"(100);Clostridiales(100);unclassified(100);unclassified(100);	"Prevotellaceae"(100);Prevotella(100);	"Clostridia"(100);Clostridiales(100);
0.12	114	269	Root(100);Bacteria(100);"Bacteroidetes"(100);"Bacteroidia"(100);"Bacteroidales"(100);"Prevotellaceae"(100);Prevotella(100);	Root(100);Bacteria(100);"Firmicutes"(100);"Clostridia"(100);Clostridiales(100);"Ruminococcaceae"(100);Acetivibrio(100);	"Prevotellaceae"(100);Prevotella(100);	"Ruminococcaceae"(100);Acetivibrio(100);
0.11	218	100	Root(100);Bacteria(100);"Bacteroidetes"(100);"Bacteroidia"(100);"Bacteroidales"(100);"Prevotellaceae"(100);Prevotella(100);	Root(100);Bacteria(100);"Fusobacteria"(100);"Fusobacteria"(100);"Fusobacteriales"(100);"Leptotrichiaceae"(100);unclassified(99);	"Prevotellaceae"(100);Prevotella(100);	"Fusobacteriales"(100);"Leptotrichiaceae"(100);
0.11	26	1	Root(100);Bacteria(100);"Bacteroidetes"(100);"Bacteroidia"(100);"Bacteroidales"(100);"Prevotellaceae"(100);Prevotella(100);	Root(100);Bacteria(100);"Actinobacteria"(100);Actinobacteria(100);Actinomycetales(100);Propionibacteriaceae(100);Propionibacterium(100);	"Prevotellaceae"(100);Prevotella(100);	Propionibacteriaceae(100);Propionibacterium(100);
-0.11	118	148	Root(100);Bacteria(100);"Firmicutes"(100);"Clostridia"(100);Clostridiales(100);unclassified(100);unclassified(100);	Root(100);Bacteria(100);"Firmicutes"(100);"Bacilli"(100);"Lactobacillales"(100);Lactobacillaceae(99);Lactobacillus(93);	"Clostridia"(100);Clostridiales(100);	Lactobacillaceae(99);Lactobacillus(93);
-0.10	1	3	Root(100);Bacteria(100);"Actinobacteria"(100);Actinobacteria(100);Actinomycetales(100);Propionibacteriaceae(100);Propionibacterium(100);	Root(100);Bacteria(100);"Firmicutes"(100);"Bacilli"(100);"Lactobacillales"(100);Lactobacillaceae(100);Lactobacillus(100);	Propionibacteriaceae(100);Propionibacterium(100);	Lactobacillaceae(100);Lactobacillus(100);
-0.10	130	148	Root(100);Bacteria(100);"Proteobacteria"(100);Gammaproteobacteria(100);Pseudomonadales(100);Pseudomonadaceae(100);Pseudomonas(100);	Root(100);Bacteria(100);"Firmicutes"(100);"Bacilli"(100);"Lactobacillales"(100);Lactobacillaceae(99);Lactobacillus(93);	Pseudomonadaceae(100);Pseudomonas(100);	Lactobacillaceae(99);Lactobacillus(93);
0.10	114	242	Root(100);Bacteria(100);"Bacteroidetes"(100);"Bacteroidia"(100);"Bacteroidales"(100);"Prevotellaceae"(100);Prevotella(100);	Root(100);Bacteria(100);"Bacteroidetes"(100);"Bacteroidia"(100);"Bacteroidales"(100);"Prevotellaceae"(100);Prevotella(100);	"Prevotellaceae"(100);Prevotella(100);	"Prevotellaceae"(100);Prevotella(100);
0.10	130	184	Root(100);Bacteria(100);"Proteobacteria"(100);Gammaproteobacteria(100);Pseudomonadales(100);Pseudomonadaceae(100);Pseudomonas(100);	Root(100);Bacteria(100);"Firmicutes"(100);"Clostridia"(100);Clostridiales(100);Clostridiaceae(100);Clostridium(98);	Pseudomonadaceae(100);Pseudomonas(100);	Clostridiaceae(100);Clostridium(98);
-0.10	217	148	Root(100);Bacteria(100);unclassified(100);unclassified(100);unclassified(100);unclassified(100);unclassified(100);	Root(100);Bacteria(100);"Firmicutes"(100);"Bacilli"(100);"Lactobacillales"(100);Lactobacillaceae(99);Lactobacillus(93);	Root(100);Bacteria(100);	Lactobacillaceae(99);Lactobacillus(93);
0.10	218	114	Root(100);Bacteria(100);"Bacteroidetes"(100);"Bacteroidia"(100);"Bacteroidales"(100);"Prevotellaceae"(100);Prevotella(100);	Root(100);Bacteria(100);"Bacteroidetes"(100);"Bacteroidia"(100);"Bacteroidales"(100);"Prevotellaceae"(100);Prevotella(100);	"Prevotellaceae"(100);Prevotella(100);	"Prevotellaceae"(100);Prevotella(100);
0.08	163	293	Root(100);Bacteria(100);"Firmicutes"(100);"Clostridia"(100);Clostridiales(100);unclassified(100);unclassified(100);	Root(100);Bacteria(100);"Firmicutes"(100);"Bacilli"(100);"Lactobacillales"(100);"Aerococcaceae"(100);Aerococcus(100);	"Clostridia"(100);Clostridiales(100);	"Aerococcaceae"(100);Aerococcus(100);
-0.08	100	148	Root(100);Bacteria(100);"Fusobacteria"(100);"Fusobacteria"(100);"Fusobacteriales"(100);"Leptotrichiaceae"(100);unclassified(99);	Root(100);Bacteria(100);"Firmicutes"(100);"Bacilli"(100);"Lactobacillales"(100);Lactobacillaceae(99);Lactobacillus(93);	"Fusobacteriales"(100);"Leptotrichiaceae"(100);	Lactobacillaceae(99);Lactobacillus(93);
0.08	26	163	Root(100);Bacteria(100);"Bacteroidetes"(100);"Bacteroidia"(100);"Bacteroidales"(100);"Prevotellaceae"(100);Prevotella(100);	Root(100);Bacteria(100);"Firmicutes"(100);"Clostridia"(100);Clostridiales(100);unclassified(100);unclassified(100);	"Prevotellaceae"(100);Prevotella(100);	"Clostridia"(100);Clostridiales(100);
0.08	100	116	Root(100);Bacteria(100);"Fusobacteria"(100);"Fusobacteria"(100);"Fusobacteriales"(100);"Leptotrichiaceae"(100);unclassified(99);	Root(100);Bacteria(100);"Bacteroidetes"(100);"Bacteroidia"(100);"Bacteroidales"(100);"Prevotellaceae"(100);Prevotella(100);	"Fusobacteriales"(100);"Leptotrichiaceae"(100);	"Prevotellaceae"(100);Prevotella(100);
0.08	301	293	Root(100);Bacteria(100);"Actinobacteria"(100);Actinobacteria(100);Actinomycetales(100);Actinomycetaceae(100);Mobiluncus(100);	Root(100);Bacteria(100);"Firmicutes"(100);"Bacilli"(100);"Lactobacillales"(100);"Aerococcaceae"(100);Aerococcus(100);	Actinomycetaceae(100);Mobiluncus(100);	"Aerococcaceae"(100);Aerococcus(100);
-0.08	148	163	Root(100);Bacteria(100);"Firmicutes"(100);"Bacilli"(100);"Lactobacillales"(100);Lactobacillaceae(99);Lactobacillus(93);	Root(100);Bacteria(100);"Firmicutes"(100);"Clostridia"(100);Clostridiales(100);unclassified(100);unclassified(100);	Lactobacillaceae(99);Lactobacillus(93);	"Clostridia"(100);Clostridiales(100);
-0.08	130	66	Root(100);Bacteria(100);"Proteobacteria"(100);Gammaproteobacteria(100);Pseudomonadales(100);Pseudomonadaceae(100);Pseudomonas(100);	Root(100);Bacteria(100);"Firmicutes"(100);"Clostridia"(100);Clostridiales(100);Veillonellaceae(100);Dialister(100);	Pseudomonadaceae(100);Pseudomonas(100);	Veillonellaceae(100);Dialister(100);
-0.08	148	242	Root(100);Bacteria(100);"Firmicutes"(100);"Bacilli"(100);"Lactobacillales"(100);Lactobacillaceae(99);Lactobacillus(93);	Root(100);Bacteria(100);"Bacteroidetes"(100);"Bacteroidia"(100);"Bacteroidales"(100);"Prevotellaceae"(100);Prevotella(100);	Lactobacillaceae(99);Lactobacillus(93);	"Prevotellaceae"(100);Prevotella(100);
-0.08	114	148	Root(100);Bacteria(100);"Bacteroidetes"(100);"Bacteroidia"(100);"Bacteroidales"(100);"Prevotellaceae"(100);Prevotella(100);	Root(100);Bacteria(100);"Firmicutes"(100);"Bacilli"(100);"Lactobacillales"(100);Lactobacillaceae(99);Lactobacillus(93);	"Prevotellaceae"(100);Prevotella(100);	Lactobacillaceae(99);Lactobacillus(93);
0.08	242	269	Root(100);Bacteria(100);"Bacteroidetes"(100);"Bacteroidia"(100);"Bacteroidales"(100);"Prevotellaceae"(100);Prevotella(100);	Root(100);Bacteria(100);"Firmicutes"(100);"Clostridia"(100);Clostridiales(100);"Ruminococcaceae"(100);Acetivibrio(100);	"Prevotellaceae"(100);Prevotella(100);	"Ruminococcaceae"(100);Acetivibrio(100);
0.08	47	148	Root(100);Bacteria(100);"Actinobacteria"(100);Actinobacteria(100);Bifidobacteriales(100);Bifidobacteriaceae(100);unclassified(83);	Root(100);Bacteria(100);"Firmicutes"(100);"Bacilli"(100);"Lactobacillales"(100);Lactobacillaceae(99);Lactobacillus(93);	Bifidobacteriales(100);Bifidobacteriaceae(100);	Lactobacillaceae(99);Lactobacillus(93);
-0.07	130	118	Root(100);Bacteria(100);"Proteobacteria"(100);Gammaproteobacteria(100);Pseudomonadales(100);Pseudomonadaceae(100);Pseudomonas(100);	Root(100);Bacteria(100);"Firmicutes"(100);"Clostridia"(100);Clostridiales(100);unclassified(100);unclassified(100);	Pseudomonadaceae(100);Pseudomonas(100);	"Clostridia"(100);Clostridiales(100);
0.07	47	242	Root(100);Bacteria(100);"Actinobacteria"(100);Actinobacteria(100);Bifidobacteriales(100);Bifidobacteriaceae(100);unclassified(83);	Root(100);Bacteria(100);"Bacteroidetes"(100);"Bacteroidia"(100);"Bacteroidales"(100);"Prevotellaceae"(100);Prevotella(100);	Bifidobacteriales(100);Bifidobacteriaceae(100);	"Prevotellaceae"(100);Prevotella(100);
-0.07	218	148	Root(100);Bacteria(100);"Bacteroidetes"(100);"Bacteroidia"(100);"Bacteroidales"(100);"Prevotellaceae"(100);Prevotella(100);	Root(100);Bacteria(100);"Firmicutes"(100);"Bacilli"(100);"Lactobacillales"(100);Lactobacillaceae(99);Lactobacillus(93);	"Prevotellaceae"(100);Prevotella(100);	Lactobacillaceae(99);Lactobacillus(93);
-0.07	22	47	Root(100);Bacteria(100);"Proteobacteria"(100);Betaproteobacteria(100);Burkholderiales(100);unclassified(97);unclassified(97);	Root(100);Bacteria(100);"Actinobacteria"(100);Actinobacteria(100);Bifidobacteriales(100);Bifidobacteriaceae(100);unclassified(83);	Betaproteobacteria(100);Burkholderiales(100);	Bifidobacteriales(100);Bifidobacteriaceae(100);
-0.07	130	63	Root(100);Bacteria(100);"Proteobacteria"(100);Gammaproteobacteria(100);Pseudomonadales(100);Pseudomonadaceae(100);Pseudomonas(100);	Root(100);Bacteria(100);"Actinobacteria"(100);Actinobacteria(100);Coriobacteriales(100);Coriobacteriaceae(100);Atopobium(98);	Pseudomonadaceae(100);Pseudomonas(100);	Coriobacteriaceae(100);Atopobium(98);
0.07	218	269	Root(100);Bacteria(100);"Bacteroidetes"(100);"Bacteroidia"(100);"Bacteroidales"(100);"Prevotellaceae"(100);Prevotella(100);	Root(100);Bacteria(100);"Firmicutes"(100);"Clostridia"(100);Clostridiales(100);"Ruminococcaceae"(100);Acetivibrio(100);	"Prevotellaceae"(100);Prevotella(100);	"Ruminococcaceae"(100);Acetivibrio(100);
-0.07	148	205	Root(100);Bacteria(100);"Firmicutes"(100);"Bacilli"(100);"Lactobacillales"(100);Lactobacillaceae(99);Lactobacillus(93);	Root(100);Bacteria(100);"Tenericutes"(100);Mollicutes(100);Mycoplasmatales(100);Mycoplasmataceae(100);Ureaplasma(100);	Lactobacillaceae(99);Lactobacillus(93);	Mycoplasmataceae(100);Ureaplasma(100);
0.07	100	47	Root(100);Bacteria(100);"Fusobacteria"(100);"Fusobacteria"(100);"Fusobacteriales"(100);"Leptotrichiaceae"(100);unclassified(99);	Root(100);Bacteria(100);"Actinobacteria"(100);Actinobacteria(100);Bifidobacteriales(100);Bifidobacteriaceae(100);unclassified(83);	"Fusobacteriales"(100);"Leptotrichiaceae"(100);	Bifidobacteriales(100);Bifidobacteriaceae(100);
-0.07	130	47	Root(100);Bacteria(100);"Proteobacteria"(100);Gammaproteobacteria(100);Pseudomonadales(100);Pseudomonadaceae(100);Pseudomonas(100);	Root(100);Bacteria(100);"Actinobacteria"(100);Actinobacteria(100);Bifidobacteriales(100);Bifidobacteriaceae(100);unclassified(83);	Pseudomonadaceae(100);Pseudomonas(100);	Bifidobacteriales(100);Bifidobacteriaceae(100);
0.06	22	3	Root(100);Bacteria(100);"Proteobacteria"(100);Betaproteobacteria(100);Burkholderiales(100);unclassified(97);unclassified(97);	Root(100);Bacteria(100);"Firmicutes"(100);"Bacilli"(100);"Lactobacillales"(100);Lactobacillaceae(100);Lactobacillus(100);	Betaproteobacteria(100);Burkholderiales(100);	Lactobacillaceae(100);Lactobacillus(100);
0.06	130	3	Root(100);Bacteria(100);"Proteobacteria"(100);Gammaproteobacteria(100);Pseudomonadales(100);Pseudomonadaceae(100);Pseudomonas(100);	Root(100);Bacteria(100);"Firmicutes"(100);"Bacilli"(100);"Lactobacillales"(100);Lactobacillaceae(100);Lactobacillus(100);	Pseudomonadaceae(100);Pseudomonas(100);	Lactobacillaceae(100);Lactobacillus(100);
0.06	114	205	Root(100);Bacteria(100);"Bacteroidetes"(100);"Bacteroidia"(100);"Bacteroidales"(100);"Prevotellaceae"(100);Prevotella(100);	Root(100);Bacteria(100);"Tenericutes"(100);Mollicutes(100);Mycoplasmatales(100);Mycoplasmataceae(100);Ureaplasma(100);	"Prevotellaceae"(100);Prevotella(100);	Mycoplasmataceae(100);Ureaplasma(100);
-0.06	217	130	Root(100);Bacteria(100);unclassified(100);unclassified(100);unclassified(100);unclassified(100);unclassified(100);	Root(100);Bacteria(100);"Proteobacteria"(100);Gammaproteobacteria(100);Pseudomonadales(100);Pseudomonadaceae(100);Pseudomonas(100);	Root(100);Bacteria(100);	Pseudomonadaceae(100);Pseudomonas(100);
0.06	269	116	Root(100);Bacteria(100);"Firmicutes"(100);"Clostridia"(100);Clostridiales(100);"Ruminococcaceae"(100);Acetivibrio(100);	Root(100);Bacteria(100);"Bacteroidetes"(100);"Bacteroidia"(100);"Bacteroidales"(100);"Prevotellaceae"(100);Prevotella(100);	"Ruminococcaceae"(100);Acetivibrio(100);	"Prevotellaceae"(100);Prevotella(100);
0.06	130	1	Root(100);Bacteria(100);"Proteobacteria"(100);Gammaproteobacteria(100);Pseudomonadales(100);Pseudomonadaceae(100);Pseudomonas(100);	Root(100);Bacteria(100);"Actinobacteria"(100);Actinobacteria(100);Actinomycetales(100);Propionibacteriaceae(100);Propionibacterium(100);	Pseudomonadaceae(100);Pseudomonas(100);	Propionibacteriaceae(100);Propionibacterium(100);
-0.06	130	2	Root(100);Bacteria(100);"Proteobacteria"(100);Gammaproteobacteria(100);Pseudomonadales(100);Pseudomonadaceae(100);Pseudomonas(100);	Root(100);Bacteria(100);"Firmicutes"(100);"Bacilli"(100);"Lactobacillales"(100);Streptococcaceae(100);Streptococcus(100);	Pseudomonadaceae(100);Pseudomonas(100);	Streptococcaceae(100);Streptococcus(100);
-0.06	148	116	Root(100);Bacteria(100);"Firmicutes"(100);"Bacilli"(100);"Lactobacillales"(100);Lactobacillaceae(99);Lactobacillus(93);	Root(100);Bacteria(100);"Bacteroidetes"(100);"Bacteroidia"(100);"Bacteroidales"(100);"Prevotellaceae"(100);Prevotella(100);	Lactobacillaceae(99);Lactobacillus(93);	"Prevotellaceae"(100);Prevotella(100);
0.06	208	116	Root(100);Bacteria(100);"Firmicutes"(100);"Clostridia"(99);Clostridiales(99);unclassified(99);unclassified(99);	Root(100);Bacteria(100);"Bacteroidetes"(100);"Bacteroidia"(100);"Bacteroidales"(100);"Prevotellaceae"(100);Prevotella(100);	"Clostridia"(99);Clostridiales(99);	"Prevotellaceae"(100);Prevotella(100);
-0.06	66	22	Root(100);Bacteria(100);"Firmicutes"(100);"Clostridia"(100);Clostridiales(100);Veillonellaceae(100);Dialister(100);	Root(100);Bacteria(100);"Proteobacteria"(100);Betaproteobacteria(100);Burkholderiales(100);unclassified(97);unclassified(97);	Veillonellaceae(100);Dialister(100);	Betaproteobacteria(100);Burkholderiales(100);
0.06	66	293	Root(100);Bacteria(100);"Firmicutes"(100);"Clostridia"(100);Clostridiales(100);Veillonellaceae(100);Dialister(100);	Root(100);Bacteria(100);"Firmicutes"(100);"Bacilli"(100);"Lactobacillales"(100);"Aerococcaceae"(100);Aerococcus(100);	Veillonellaceae(100);Dialister(100);	"Aerococcaceae"(100);Aerococcus(100);
0.06	217	293	Root(100);Bacteria(100);unclassified(100);unclassified(100);unclassified(100);unclassified(100);unclassified(100);	Root(100);Bacteria(100);"Firmicutes"(100);"Bacilli"(100);"Lactobacillales"(100);"Aerococcaceae"(100);Aerococcus(100);	Root(100);Bacteria(100);	"Aerococcaceae"(100);Aerococcus(100);
0.06	218	208	Root(100);Bacteria(100);"Bacteroidetes"(100);"Bacteroidia"(100);"Bacteroidales"(100);"Prevotellaceae"(100);Prevotella(100);	Root(100);Bacteria(100);"Firmicutes"(100);"Clostridia"(99);Clostridiales(99);unclassified(99);unclassified(99);	"Prevotellaceae"(100);Prevotella(100);	"Clostridia"(99);Clostridiales(99);
-0.06	130	100	Root(100);Bacteria(100);"Proteobacteria"(100);Gammaproteobacteria(100);Pseudomonadales(100);Pseudomonadaceae(100);Pseudomonas(100);	Root(100);Bacteria(100);"Fusobacteria"(100);"Fusobacteria"(100);"Fusobacteriales"(100);"Leptotrichiaceae"(100);unclassified(99);	Pseudomonadaceae(100);Pseudomonas(100);	"Fusobacteriales"(100);"Leptotrichiaceae"(100);
-0.06	100	22	Root(100);Bacteria(100);"Fusobacteria"(100);"Fusobacteria"(100);"Fusobacteriales"(100);"Leptotrichiaceae"(100);unclassified(99);	Root(100);Bacteria(100);"Proteobacteria"(100);Betaproteobacteria(100);Burkholderiales(100);unclassified(97);unclassified(97);	"Fusobacteriales"(100);"Leptotrichiaceae"(100);	Betaproteobacteria(100);Burkholderiales(100);
-0.06	63	22	Root(100);Bacteria(100);"Actinobacteria"(100);Actinobacteria(100);Coriobacteriales(100);Coriobacteriaceae(100);Atopobium(98);	Root(100);Bacteria(100);"Proteobacteria"(100);Betaproteobacteria(100);Burkholderiales(100);unclassified(97);unclassified(97);	Coriobacteriaceae(100);Atopobium(98);	Betaproteobacteria(100);Burkholderiales(100);
-0.06	130	114	Root(100);Bacteria(100);"Proteobacteria"(100);Gammaproteobacteria(100);Pseudomonadales(100);Pseudomonadaceae(100);Pseudomonas(100);	Root(100);Bacteria(100);"Bacteroidetes"(100);"Bacteroidia"(100);"Bacteroidales"(100);"Prevotellaceae"(100);Prevotella(100);	Pseudomonadaceae(100);Pseudomonas(100);	"Prevotellaceae"(100);Prevotella(100);
-0.06	130	163	Root(100);Bacteria(100);"Proteobacteria"(100);Gammaproteobacteria(100);Pseudomonadales(100);Pseudomonadaceae(100);Pseudomonas(100);	Root(100);Bacteria(100);"Firmicutes"(100);"Clostridia"(100);Clostridiales(100);unclassified(100);unclassified(100);	Pseudomonadaceae(100);Pseudomonas(100);	"Clostridia"(100);Clostridiales(100);
-0.06	114	22	Root(100);Bacteria(100);"Bacteroidetes"(100);"Bacteroidia"(100);"Bacteroidales"(100);"Prevotellaceae"(100);Prevotella(100);	Root(100);Bacteria(100);"Proteobacteria"(100);Betaproteobacteria(100);Burkholderiales(100);unclassified(97);unclassified(97);	"Prevotellaceae"(100);Prevotella(100);	Betaproteobacteria(100);Burkholderiales(100);
-0.05	118	22	Root(100);Bacteria(100);"Firmicutes"(100);"Clostridia"(100);Clostridiales(100);unclassified(100);unclassified(100);	Root(100);Bacteria(100);"Proteobacteria"(100);Betaproteobacteria(100);Burkholderiales(100);unclassified(97);unclassified(97);	"Clostridia"(100);Clostridiales(100);	Betaproteobacteria(100);Burkholderiales(100);
-0.05	148	269	Root(100);Bacteria(100);"Firmicutes"(100);"Bacilli"(100);"Lactobacillales"(100);Lactobacillaceae(99);Lactobacillus(93);	Root(100);Bacteria(100);"Firmicutes"(100);"Clostridia"(100);Clostridiales(100);"Ruminococcaceae"(100);Acetivibrio(100);	Lactobacillaceae(99);Lactobacillus(93);	"Ruminococcaceae"(100);Acetivibrio(100);
-0.05	130	242	Root(100);Bacteria(100);"Proteobacteria"(100);Gammaproteobacteria(100);Pseudomonadales(100);Pseudomonadaceae(100);Pseudomonas(100);	Root(100);Bacteria(100);"Bacteroidetes"(100);"Bacteroidia"(100);"Bacteroidales"(100);"Prevotellaceae"(100);Prevotella(100);	Pseudomonadaceae(100);Pseudomonas(100);	"Prevotellaceae"(100);Prevotella(100);
-0.05	217	22	Root(100);Bacteria(100);unclassified(100);unclassified(100);unclassified(100);unclassified(100);unclassified(100);	Root(100);Bacteria(100);"Proteobacteria"(100);Betaproteobacteria(100);Burkholderiales(100);unclassified(97);unclassified(97);	Root(100);Bacteria(100);	Betaproteobacteria(100);Burkholderiales(100);
0.05	66	205	Root(100);Bacteria(100);"Firmicutes"(100);"Clostridia"(100);Clostridiales(100);Veillonellaceae(100);Dialister(100);	Root(100);Bacteria(100);"Tenericutes"(100);Mollicutes(100);Mycoplasmatales(100);Mycoplasmataceae(100);Ureaplasma(100);	Veillonellaceae(100);Dialister(100);	Mycoplasmataceae(100);Ureaplasma(100);
-0.05	63	148	Root(100);Bacteria(100);"Actinobacteria"(100);Actinobacteria(100);Coriobacteriales(100);Coriobacteriaceae(100);Atopobium(98);	Root(100);Bacteria(100);"Firmicutes"(100);"Bacilli"(100);"Lactobacillales"(100);Lactobacillaceae(99);Lactobacillus(93);	Coriobacteriaceae(100);Atopobium(98);	Lactobacillaceae(99);Lactobacillus(93);
0.05	173	242	Root(100);Bacteria(100);"Firmicutes"(100);"Clostridia"(100);Clostridiales(100);unclassified(100);unclassified(100);	Root(100);Bacteria(100);"Bacteroidetes"(100);"Bacteroidia"(100);"Bacteroidales"(100);"Prevotellaceae"(100);Prevotella(100);	"Clostridia"(100);Clostridiales(100);	"Prevotellaceae"(100);Prevotella(100);
0.05	118	293	Root(100);Bacteria(100);"Firmicutes"(100);"Clostridia"(100);Clostridiales(100);unclassified(100);unclassified(100);	Root(100);Bacteria(100);"Firmicutes"(100);"Bacilli"(100);"Lactobacillales"(100);"Aerococcaceae"(100);Aerococcus(100);	"Clostridia"(100);Clostridiales(100);	"Aerococcaceae"(100);Aerococcus(100);
-0.05	22	221	Root(100);Bacteria(100);"Proteobacteria"(100);Betaproteobacteria(100);Burkholderiales(100);unclassified(97);unclassified(97);	Root(100);Bacteria(100);"Firmicutes"(100);"Clostridia"(100);Clostridiales(100);"Lachnospiraceae"(100);unclassified(100);	Betaproteobacteria(100);Burkholderiales(100);	Clostridiales(100);"Lachnospiraceae"(100);
0.05	173	116	Root(100);Bacteria(100);"Firmicutes"(100);"Clostridia"(100);Clostridiales(100);unclassified(100);unclassified(100);	Root(100);Bacteria(100);"Bacteroidetes"(100);"Bacteroidia"(100);"Bacteroidales"(100);"Prevotellaceae"(100);Prevotella(100);	"Clostridia"(100);Clostridiales(100);	"Prevotellaceae"(100);Prevotella(100);
0.05	1	208	Root(100);Bacteria(100);"Actinobacteria"(100);Actinobacteria(100);Actinomycetales(100);Propionibacteriaceae(100);Propionibacterium(100);	Root(100);Bacteria(100);"Firmicutes"(100);"Clostridia"(99);Clostridiales(99);unclassified(99);unclassified(99);	Propionibacteriaceae(100);Propionibacterium(100);	"Clostridia"(99);Clostridiales(99);
-0.05	301	148	Root(100);Bacteria(100);"Actinobacteria"(100);Actinobacteria(100);Actinomycetales(100);Actinomycetaceae(100);Mobiluncus(100);	Root(100);Bacteria(100);"Firmicutes"(100);"Bacilli"(100);"Lactobacillales"(100);Lactobacillaceae(99);Lactobacillus(93);	Actinomycetaceae(100);Mobiluncus(100);	Lactobacillaceae(99);Lactobacillus(93);
-0.05	173	148	Root(100);Bacteria(100);"Firmicutes"(100);"Clostridia"(100);Clostridiales(100);unclassified(100);unclassified(100);	Root(100);Bacteria(100);"Firmicutes"(100);"Bacilli"(100);"Lactobacillales"(100);Lactobacillaceae(99);Lactobacillus(93);	"Clostridia"(100);Clostridiales(100);	Lactobacillaceae(99);Lactobacillus(93);
0.05	22	1	Root(100);Bacteria(100);"Proteobacteria"(100);Betaproteobacteria(100);Burkholderiales(100);unclassified(97);unclassified(97);	Root(100);Bacteria(100);"Actinobacteria"(100);Actinobacteria(100);Actinomycetales(100);Propionibacteriaceae(100);Propionibacterium(100);	Betaproteobacteria(100);Burkholderiales(100);	Propionibacteriaceae(100);Propionibacterium(100);
0.05	218	173	Root(100);Bacteria(100);"Bacteroidetes"(100);"Bacteroidia"(100);"Bacteroidales"(100);"Prevotellaceae"(100);Prevotella(100);	Root(100);Bacteria(100);"Firmicutes"(100);"Clostridia"(100);Clostridiales(100);unclassified(100);unclassified(100);	"Prevotellaceae"(100);Prevotella(100);	"Clostridia"(100);Clostridiales(100);
-0.05	218	130	Root(100);Bacteria(100);"Bacteroidetes"(100);"Bacteroidia"(100);"Bacteroidales"(100);"Prevotellaceae"(100);Prevotella(100);	Root(100);Bacteria(100);"Proteobacteria"(100);Gammaproteobacteria(100);Pseudomonadales(100);Pseudomonadaceae(100);Pseudomonas(100);	"Prevotellaceae"(100);Prevotella(100);	Pseudomonadaceae(100);Pseudomonas(100);
-0.05	118	2	Root(100);Bacteria(100);"Firmicutes"(100);"Clostridia"(100);Clostridiales(100);unclassified(100);unclassified(100);	Root(100);Bacteria(100);"Firmicutes"(100);"Bacilli"(100);"Lactobacillales"(100);Streptococcaceae(100);Streptococcus(100);	"Clostridia"(100);Clostridiales(100);	Streptococcaceae(100);Streptococcus(100);
0.05	1	221	Root(100);Bacteria(100);"Actinobacteria"(100);Actinobacteria(100);Actinomycetales(100);Propionibacteriaceae(100);Propionibacterium(100);	Root(100);Bacteria(100);"Firmicutes"(100);"Clostridia"(100);Clostridiales(100);"Lachnospiraceae"(100);unclassified(100);	Propionibacteriaceae(100);Propionibacterium(100);	Clostridiales(100);"Lachnospiraceae"(100);
-0.05	66	184	Root(100);Bacteria(100);"Firmicutes"(100);"Clostridia"(100);Clostridiales(100);Veillonellaceae(100);Dialister(100);	Root(100);Bacteria(100);"Firmicutes"(100);"Clostridia"(100);Clostridiales(100);Clostridiaceae(100);Clostridium(98);	Veillonellaceae(100);Dialister(100);	Clostridiaceae(100);Clostridium(98);
0.05	176	2	Root(100);Bacteria(100);"Firmicutes"(100);"Clostridia"(100);Clostridiales(100);Incertae_Sedis_XI(100);Anaerococcus(100);	Root(100);Bacteria(100);"Firmicutes"(100);"Bacilli"(100);"Lactobacillales"(100);Streptococcaceae(100);Streptococcus(100);	Incertae_Sedis_XI(100);Anaerococcus(100);	Streptococcaceae(100);Streptococcus(100);
-0.05	22	2	Root(100);Bacteria(100);"Proteobacteria"(100);Betaproteobacteria(100);Burkholderiales(100);unclassified(97);unclassified(97);	Root(100);Bacteria(100);"Firmicutes"(100);"Bacilli"(100);"Lactobacillales"(100);Streptococcaceae(100);Streptococcus(100);	Betaproteobacteria(100);Burkholderiales(100);	Streptococcaceae(100);Streptococcus(100);
-0.05	22	163	Root(100);Bacteria(100);"Proteobacteria"(100);Betaproteobacteria(100);Burkholderiales(100);unclassified(97);unclassified(97);	Root(100);Bacteria(100);"Firmicutes"(100);"Clostridia"(100);Clostridiales(100);unclassified(100);unclassified(100);	Betaproteobacteria(100);Burkholderiales(100);	"Clostridia"(100);Clostridiales(100);
-0.05	217	2	Root(100);Bacteria(100);unclassified(100);unclassified(100);unclassified(100);unclassified(100);unclassified(100);	Root(100);Bacteria(100);"Firmicutes"(100);"Bacilli"(100);"Lactobacillales"(100);Streptococcaceae(100);Streptococcus(100);	Root(100);Bacteria(100);	Streptococcaceae(100);Streptococcus(100);
0.05	176	118	Root(100);Bacteria(100);"Firmicutes"(100);"Clostridia"(100);Clostridiales(100);Incertae_Sedis_XI(100);Anaerococcus(100);	Root(100);Bacteria(100);"Firmicutes"(100);"Clostridia"(100);Clostridiales(100);unclassified(100);unclassified(100);	Incertae_Sedis_XI(100);Anaerococcus(100);	"Clostridia"(100);Clostridiales(100);
-0.05	26	47	Root(100);Bacteria(100);"Bacteroidetes"(100);"Bacteroidia"(100);"Bacteroidales"(100);"Prevotellaceae"(100);Prevotella(100);	Root(100);Bacteria(100);"Actinobacteria"(100);Actinobacteria(100);Bifidobacteriales(100);Bifidobacteriaceae(100);unclassified(83);	"Prevotellaceae"(100);Prevotella(100);	Bifidobacteriales(100);Bifidobacteriaceae(100);
-0.04	184	148	Root(100);Bacteria(100);"Firmicutes"(100);"Clostridia"(100);Clostridiales(100);Clostridiaceae(100);Clostridium(98);	Root(100);Bacteria(100);"Firmicutes"(100);"Bacilli"(100);"Lactobacillales"(100);Lactobacillaceae(99);Lactobacillus(93);	Clostridiaceae(100);Clostridium(98);	Lactobacillaceae(99);Lactobacillus(93);
0.04	301	269	Root(100);Bacteria(100);"Actinobacteria"(100);Actinobacteria(100);Actinomycetales(100);Actinomycetaceae(100);Mobiluncus(100);	Root(100);Bacteria(100);"Firmicutes"(100);"Clostridia"(100);Clostridiales(100);"Ruminococcaceae"(100);Acetivibrio(100);	Actinomycetaceae(100);Mobiluncus(100);	"Ruminococcaceae"(100);Acetivibrio(100);
-0.04	130	116	Root(100);Bacteria(100);"Proteobacteria"(100);Gammaproteobacteria(100);Pseudomonadales(100);Pseudomonadaceae(100);Pseudomonas(100);	Root(100);Bacteria(100);"Bacteroidetes"(100);"Bacteroidia"(100);"Bacteroidales"(100);"Prevotellaceae"(100);Prevotella(100);	Pseudomonadaceae(100);Pseudomonas(100);	"Prevotellaceae"(100);Prevotella(100);
-0.04	130	26	Root(100);Bacteria(100);"Proteobacteria"(100);Gammaproteobacteria(100);Pseudomonadales(100);Pseudomonadaceae(100);Pseudomonas(100);	Root(100);Bacteria(100);"Bacteroidetes"(100);"Bacteroidia"(100);"Bacteroidales"(100);"Prevotellaceae"(100);Prevotella(100);	Pseudomonadaceae(100);Pseudomonas(100);	"Prevotellaceae"(100);Prevotella(100);
-0.04	47	184	Root(100);Bacteria(100);"Actinobacteria"(100);Actinobacteria(100);Bifidobacteriales(100);Bifidobacteriaceae(100);unclassified(83);	Root(100);Bacteria(100);"Firmicutes"(100);"Clostridia"(100);Clostridiales(100);Clostridiaceae(100);Clostridium(98);	Bifidobacteriales(100);Bifidobacteriaceae(100);	Clostridiaceae(100);Clostridium(98);
-0.04	63	2	Root(100);Bacteria(100);"Actinobacteria"(100);Actinobacteria(100);Coriobacteriales(100);Coriobacteriaceae(100);Atopobium(98);	Root(100);Bacteria(100);"Firmicutes"(100);"Bacilli"(100);"Lactobacillales"(100);Streptococcaceae(100);Streptococcus(100);	Coriobacteriaceae(100);Atopobium(98);	Streptococcaceae(100);Streptococcus(100);
-0.04	118	184	Root(100);Bacteria(100);"Firmicutes"(100);"Clostridia"(100);Clostridiales(100);unclassified(100);unclassified(100);	Root(100);Bacteria(100);"Firmicutes"(100);"Clostridia"(100);Clostridiales(100);Clostridiaceae(100);Clostridium(98);	"Clostridia"(100);Clostridiales(100);	Clostridiaceae(100);Clostridium(98);
-0.04	100	2	Root(100);Bacteria(100);"Fusobacteria"(100);"Fusobacteria"(100);"Fusobacteriales"(100);"Leptotrichiaceae"(100);unclassified(99);	Root(100);Bacteria(100);"Firmicutes"(100);"Bacilli"(100);"Lactobacillales"(100);Streptococcaceae(100);Streptococcus(100);	"Fusobacteriales"(100);"Leptotrichiaceae"(100);	Streptococcaceae(100);Streptococcus(100);
0.04	176	1	Root(100);Bacteria(100);"Firmicutes"(100);"Clostridia"(100);Clostridiales(100);Incertae_Sedis_XI(100);Anaerococcus(100);	Root(100);Bacteria(100);"Actinobacteria"(100);Actinobacteria(100);Actinomycetales(100);Propionibacteriaceae(100);Propionibacterium(100);	Incertae_Sedis_XI(100);Anaerococcus(100);	Propionibacteriaceae(100);Propionibacterium(100);
-0.04	173	22	Root(100);Bacteria(100);"Firmicutes"(100);"Clostridia"(100);Clostridiales(100);unclassified(100);unclassified(100);	Root(100);Bacteria(100);"Proteobacteria"(100);Betaproteobacteria(100);Burkholderiales(100);unclassified(97);unclassified(97);	"Clostridia"(100);Clostridiales(100);	Betaproteobacteria(100);Burkholderiales(100);
-0.04	2	242	Root(100);Bacteria(100);"Firmicutes"(100);"Bacilli"(100);"Lactobacillales"(100);Streptococcaceae(100);Streptococcus(100);	Root(100);Bacteria(100);"Bacteroidetes"(100);"Bacteroidia"(100);"Bacteroidales"(100);"Prevotellaceae"(100);Prevotella(100);	Streptococcaceae(100);Streptococcus(100);	"Prevotellaceae"(100);Prevotella(100);
-0.04	2	163	Root(100);Bacteria(100);"Firmicutes"(100);"Bacilli"(100);"Lactobacillales"(100);Streptococcaceae(100);Streptococcus(100);	Root(100);Bacteria(100);"Firmicutes"(100);"Clostridia"(100);Clostridiales(100);unclassified(100);unclassified(100);	Streptococcaceae(100);Streptococcus(100);	"Clostridia"(100);Clostridiales(100);
-0.04	22	269	Root(100);Bacteria(100);"Proteobacteria"(100);Betaproteobacteria(100);Burkholderiales(100);unclassified(97);unclassified(97);	Root(100);Bacteria(100);"Firmicutes"(100);"Clostridia"(100);Clostridiales(100);"Ruminococcaceae"(100);Acetivibrio(100);	Betaproteobacteria(100);Burkholderiales(100);	"Ruminococcaceae"(100);Acetivibrio(100);
-0.04	130	221	Root(100);Bacteria(100);"Proteobacteria"(100);Gammaproteobacteria(100);Pseudomonadales(100);Pseudomonadaceae(100);Pseudomonas(100);	Root(100);Bacteria(100);"Firmicutes"(100);"Clostridia"(100);Clostridiales(100);"Lachnospiraceae"(100);unclassified(100);	Pseudomonadaceae(100);Pseudomonas(100);	Clostridiales(100);"Lachnospiraceae"(100);
-0.04	22	208	Root(100);Bacteria(100);"Proteobacteria"(100);Betaproteobacteria(100);Burkholderiales(100);unclassified(97);unclassified(97);	Root(100);Bacteria(100);"Firmicutes"(100);"Clostridia"(99);Clostridiales(99);unclassified(99);unclassified(99);	Betaproteobacteria(100);Burkholderiales(100);	"Clostridia"(99);Clostridiales(99);
-0.04	184	205	Root(100);Bacteria(100);"Firmicutes"(100);"Clostridia"(100);Clostridiales(100);Clostridiaceae(100);Clostridium(98);	Root(100);Bacteria(100);"Tenericutes"(100);Mollicutes(100);Mycoplasmatales(100);Mycoplasmataceae(100);Ureaplasma(100);	Clostridiaceae(100);Clostridium(98);	Mycoplasmataceae(100);Ureaplasma(100);
-0.04	63	184	Root(100);Bacteria(100);"Actinobacteria"(100);Actinobacteria(100);Coriobacteriales(100);Coriobacteriaceae(100);Atopobium(98);	Root(100);Bacteria(100);"Firmicutes"(100);"Clostridia"(100);Clostridiales(100);Clostridiaceae(100);Clostridium(98);	Coriobacteriaceae(100);Atopobium(98);	Clostridiaceae(100);Clostridium(98);
0.04	217	176	Root(100);Bacteria(100);unclassified(100);unclassified(100);unclassified(100);unclassified(100);unclassified(100);	Root(100);Bacteria(100);"Firmicutes"(100);"Clostridia"(100);Clostridiales(100);Incertae_Sedis_XI(100);Anaerococcus(100);	Root(100);Bacteria(100);	Incertae_Sedis_XI(100);Anaerococcus(100);
-0.04	22	242	Root(100);Bacteria(100);"Proteobacteria"(100);Betaproteobacteria(100);Burkholderiales(100);unclassified(97);unclassified(97);	Root(100);Bacteria(100);"Bacteroidetes"(100);"Bacteroidia"(100);"Bacteroidales"(100);"Prevotellaceae"(100);Prevotella(100);	Betaproteobacteria(100);Burkholderiales(100);	"Prevotellaceae"(100);Prevotella(100);
0.04	242	293	Root(100);Bacteria(100);"Bacteroidetes"(100);"Bacteroidia"(100);"Bacteroidales"(100);"Prevotellaceae"(100);Prevotella(100);	Root(100);Bacteria(100);"Firmicutes"(100);"Bacilli"(100);"Lactobacillales"(100);"Aerococcaceae"(100);Aerococcus(100);	"Prevotellaceae"(100);Prevotella(100);	"Aerococcaceae"(100);Aerococcus(100);
-0.04	130	173	Root(100);Bacteria(100);"Proteobacteria"(100);Gammaproteobacteria(100);Pseudomonadales(100);Pseudomonadaceae(100);Pseudomonas(100);	Root(100);Bacteria(100);"Firmicutes"(100);"Clostridia"(100);Clostridiales(100);unclassified(100);unclassified(100);	Pseudomonadaceae(100);Pseudomonas(100);	"Clostridia"(100);Clostridiales(100);
-0.04	22	301	Root(100);Bacteria(100);"Proteobacteria"(100);Betaproteobacteria(100);Burkholderiales(100);unclassified(97);unclassified(97);	Root(100);Bacteria(100);"Actinobacteria"(100);Actinobacteria(100);Actinomycetales(100);Actinomycetaceae(100);Mobiluncus(100);	Betaproteobacteria(100);Burkholderiales(100);	Actinomycetaceae(100);Mobiluncus(100);
-0.04	63	205	Root(100);Bacteria(100);"Actinobacteria"(100);Actinobacteria(100);Coriobacteriales(100);Coriobacteriaceae(100);Atopobium(98);	Root(100);Bacteria(100);"Tenericutes"(100);Mollicutes(100);Mycoplasmatales(100);Mycoplasmataceae(100);Ureaplasma(100);	Coriobacteriaceae(100);Atopobium(98);	Mycoplasmataceae(100);Ureaplasma(100);
-0.04	130	293	Root(100);Bacteria(100);"Proteobacteria"(100);Gammaproteobacteria(100);Pseudomonadales(100);Pseudomonadaceae(100);Pseudomonas(100);	Root(100);Bacteria(100);"Firmicutes"(100);"Bacilli"(100);"Lactobacillales"(100);"Aerococcaceae"(100);Aerococcus(100);	Pseudomonadaceae(100);Pseudomonas(100);	"Aerococcaceae"(100);Aerococcus(100);
-0.04	118	205	Root(100);Bacteria(100);"Firmicutes"(100);"Clostridia"(100);Clostridiales(100);unclassified(100);unclassified(100);	Root(100);Bacteria(100);"Tenericutes"(100);Mollicutes(100);Mycoplasmatales(100);Mycoplasmataceae(100);Ureaplasma(100);	"Clostridia"(100);Clostridiales(100);	Mycoplasmataceae(100);Ureaplasma(100);
-0.04	130	301	Root(100);Bacteria(100);"Proteobacteria"(100);Gammaproteobacteria(100);Pseudomonadales(100);Pseudomonadaceae(100);Pseudomonas(100);	Root(100);Bacteria(100);"Actinobacteria"(100);Actinobacteria(100);Actinomycetales(100);Actinomycetaceae(100);Mobiluncus(100);	Pseudomonadaceae(100);Pseudomonas(100);	Actinomycetaceae(100);Mobiluncus(100);
-0.04	205	221	Root(100);Bacteria(100);"Tenericutes"(100);Mollicutes(100);Mycoplasmatales(100);Mycoplasmataceae(100);Ureaplasma(100);	Root(100);Bacteria(100);"Firmicutes"(100);"Clostridia"(100);Clostridiales(100);"Lachnospiraceae"(100);unclassified(100);	Mycoplasmataceae(100);Ureaplasma(100);	Clostridiales(100);"Lachnospiraceae"(100);
0.03	1	142	Root(100);Bacteria(100);"Actinobacteria"(100);Actinobacteria(100);Actinomycetales(100);Propionibacteriaceae(100);Propionibacterium(100);	Root(100);Bacteria(100);"Firmicutes"(100);"Clostridia"(100);Clostridiales(100);Incertae_Sedis_XI(100);Anaerococcus(100);	Propionibacteriaceae(100);Propionibacterium(100);	Incertae_Sedis_XI(100);Anaerococcus(100);
-0.03	218	22	Root(100);Bacteria(100);"Bacteroidetes"(100);"Bacteroidia"(100);"Bacteroidales"(100);"Prevotellaceae"(100);Prevotella(100);	Root(100);Bacteria(100);"Proteobacteria"(100);Betaproteobacteria(100);Burkholderiales(100);unclassified(97);unclassified(97);	"Prevotellaceae"(100);Prevotella(100);	Betaproteobacteria(100);Burkholderiales(100);
-0.03	22	293	Root(100);Bacteria(100);"Proteobacteria"(100);Betaproteobacteria(100);Burkholderiales(100);unclassified(97);unclassified(97);	Root(100);Bacteria(100);"Firmicutes"(100);"Bacilli"(100);"Lactobacillales"(100);"Aerococcaceae"(100);Aerococcus(100);	Betaproteobacteria(100);Burkholderiales(100);	"Aerococcaceae"(100);Aerococcus(100);
-0.03	130	269	Root(100);Bacteria(100);"Proteobacteria"(100);Gammaproteobacteria(100);Pseudomonadales(100);Pseudomonadaceae(100);Pseudomonas(100);	Root(100);Bacteria(100);"Firmicutes"(100);"Clostridia"(100);Clostridiales(100);"Ruminococcaceae"(100);Acetivibrio(100);	Pseudomonadaceae(100);Pseudomonas(100);	"Ruminococcaceae"(100);Acetivibrio(100);
-0.03	26	148	Root(100);Bacteria(100);"Bacteroidetes"(100);"Bacteroidia"(100);"Bacteroidales"(100);"Prevotellaceae"(100);Prevotella(100);	Root(100);Bacteria(100);"Firmicutes"(100);"Bacilli"(100);"Lactobacillales"(100);Lactobacillaceae(99);Lactobacillus(93);	"Prevotellaceae"(100);Prevotella(100);	Lactobacillaceae(99);Lactobacillus(93);
-0.03	66	2	Root(100);Bacteria(100);"Firmicutes"(100);"Clostridia"(100);Clostridiales(100);Veillonellaceae(100);Dialister(100);	Root(100);Bacteria(100);"Firmicutes"(100);"Bacilli"(100);"Lactobacillales"(100);Streptococcaceae(100);Streptococcus(100);	Veillonellaceae(100);Dialister(100);	Streptococcaceae(100);Streptococcus(100);
-0.03	217	184	Root(100);Bacteria(100);unclassified(100);unclassified(100);unclassified(100);unclassified(100);unclassified(100);	Root(100);Bacteria(100);"Firmicutes"(100);"Clostridia"(100);Clostridiales(100);Clostridiaceae(100);Clostridium(98);	Root(100);Bacteria(100);	Clostridiaceae(100);Clostridium(98);
0.03	208	242	Root(100);Bacteria(100);"Firmicutes"(100);"Clostridia"(99);Clostridiales(99);unclassified(99);unclassified(99);	Root(100);Bacteria(100);"Bacteroidetes"(100);"Bacteroidia"(100);"Bacteroidales"(100);"Prevotellaceae"(100);Prevotella(100);	"Clostridia"(99);Clostridiales(99);	"Prevotellaceae"(100);Prevotella(100);
-0.03	217	205	Root(100);Bacteria(100);unclassified(100);unclassified(100);unclassified(100);unclassified(100);unclassified(100);	Root(100);Bacteria(100);"Tenericutes"(100);Mollicutes(100);Mycoplasmatales(100);Mycoplasmataceae(100);Ureaplasma(100);	Root(100);Bacteria(100);	Mycoplasmataceae(100);Ureaplasma(100);
-0.03	22	116	Root(100);Bacteria(100);"Proteobacteria"(100);Betaproteobacteria(100);Burkholderiales(100);unclassified(97);unclassified(97);	Root(100);Bacteria(100);"Bacteroidetes"(100);"Bacteroidia"(100);"Bacteroidales"(100);"Prevotellaceae"(100);Prevotella(100);	Betaproteobacteria(100);Burkholderiales(100);	"Prevotellaceae"(100);Prevotella(100);
-0.03	22	142	Root(100);Bacteria(100);"Proteobacteria"(100);Betaproteobacteria(100);Burkholderiales(100);unclassified(97);unclassified(97);	Root(100);Bacteria(100);"Firmicutes"(100);"Clostridia"(100);Clostridiales(100);Incertae_Sedis_XI(100);Anaerococcus(100);	Betaproteobacteria(100);Burkholderiales(100);	Incertae_Sedis_XI(100);Anaerococcus(100);
-0.03	218	2	Root(100);Bacteria(100);"Bacteroidetes"(100);"Bacteroidia"(100);"Bacteroidales"(100);"Prevotellaceae"(100);Prevotella(100);	Root(100);Bacteria(100);"Firmicutes"(100);"Bacilli"(100);"Lactobacillales"(100);Streptococcaceae(100);Streptococcus(100);	"Prevotellaceae"(100);Prevotella(100);	Streptococcaceae(100);Streptococcus(100);
-0.03	114	184	Root(100);Bacteria(100);"Bacteroidetes"(100);"Bacteroidia"(100);"Bacteroidales"(100);"Prevotellaceae"(100);Prevotella(100);	Root(100);Bacteria(100);"Firmicutes"(100);"Clostridia"(100);Clostridiales(100);Clostridiaceae(100);Clostridium(98);	"Prevotellaceae"(100);Prevotella(100);	Clostridiaceae(100);Clostridium(98);
0.03	130	205	Root(100);Bacteria(100);"Proteobacteria"(100);Gammaproteobacteria(100);Pseudomonadales(100);Pseudomonadaceae(100);Pseudomonas(100);	Root(100);Bacteria(100);"Tenericutes"(100);Mollicutes(100);Mycoplasmatales(100);Mycoplasmataceae(100);Ureaplasma(100);	Pseudomonadaceae(100);Pseudomonas(100);	Mycoplasmataceae(100);Ureaplasma(100);
-0.03	1	148	Root(100);Bacteria(100);"Actinobacteria"(100);Actinobacteria(100);Actinomycetales(100);Propionibacteriaceae(100);Propionibacterium(100);	Root(100);Bacteria(100);"Firmicutes"(100);"Bacilli"(100);"Lactobacillales"(100);Lactobacillaceae(99);Lactobacillus(93);	Propionibacteriaceae(100);Propionibacterium(100);	Lactobacillaceae(99);Lactobacillus(93);
-0.03	26	205	Root(100);Bacteria(100);"Bacteroidetes"(100);"Bacteroidia"(100);"Bacteroidales"(100);"Prevotellaceae"(100);Prevotella(100);	Root(100);Bacteria(100);"Tenericutes"(100);Mollicutes(100);Mycoplasmatales(100);Mycoplasmataceae(100);Ureaplasma(100);	"Prevotellaceae"(100);Prevotella(100);	Mycoplasmataceae(100);Ureaplasma(100);
-0.03	2	116	Root(100);Bacteria(100);"Firmicutes"(100);"Bacilli"(100);"Lactobacillales"(100);Streptococcaceae(100);Streptococcus(100);	Root(100);Bacteria(100);"Bacteroidetes"(100);"Bacteroidia"(100);"Bacteroidales"(100);"Prevotellaceae"(100);Prevotella(100);	Streptococcaceae(100);Streptococcus(100);	"Prevotellaceae"(100);Prevotella(100);
-0.03	47	208	Root(100);Bacteria(100);"Actinobacteria"(100);Actinobacteria(100);Bifidobacteriales(100);Bifidobacteriaceae(100);unclassified(83);	Root(100);Bacteria(100);"Firmicutes"(100);"Clostridia"(99);Clostridiales(99);unclassified(99);unclassified(99);	Bifidobacteriales(100);Bifidobacteriaceae(100);	"Clostridia"(99);Clostridiales(99);
-0.03	205	163	Root(100);Bacteria(100);"Tenericutes"(100);Mollicutes(100);Mycoplasmatales(100);Mycoplasmataceae(100);Ureaplasma(100);	Root(100);Bacteria(100);"Firmicutes"(100);"Clostridia"(100);Clostridiales(100);unclassified(100);unclassified(100);	Mycoplasmataceae(100);Ureaplasma(100);	"Clostridia"(100);Clostridiales(100);
-0.03	242	205	Root(100);Bacteria(100);"Bacteroidetes"(100);"Bacteroidia"(100);"Bacteroidales"(100);"Prevotellaceae"(100);Prevotella(100);	Root(100);Bacteria(100);"Tenericutes"(100);Mollicutes(100);Mycoplasmatales(100);Mycoplasmataceae(100);Ureaplasma(100);	"Prevotellaceae"(100);Prevotella(100);	Mycoplasmataceae(100);Ureaplasma(100);
-0.03	100	184	Root(100);Bacteria(100);"Fusobacteria"(100);"Fusobacteria"(100);"Fusobacteriales"(100);"Leptotrichiaceae"(100);unclassified(99);	Root(100);Bacteria(100);"Firmicutes"(100);"Clostridia"(100);Clostridiales(100);Clostridiaceae(100);Clostridium(98);	"Fusobacteriales"(100);"Leptotrichiaceae"(100);	Clostridiaceae(100);Clostridium(98);
-0.03	184	221	Root(100);Bacteria(100);"Firmicutes"(100);"Clostridia"(100);Clostridiales(100);Clostridiaceae(100);Clostridium(98);	Root(100);Bacteria(100);"Firmicutes"(100);"Clostridia"(100);Clostridiales(100);"Lachnospiraceae"(100);unclassified(100);	Clostridiaceae(100);Clostridium(98);	Clostridiales(100);"Lachnospiraceae"(100);
-0.03	184	242	Root(100);Bacteria(100);"Firmicutes"(100);"Clostridia"(100);Clostridiales(100);Clostridiaceae(100);Clostridium(98);	Root(100);Bacteria(100);"Bacteroidetes"(100);"Bacteroidia"(100);"Bacteroidales"(100);"Prevotellaceae"(100);Prevotella(100);	Clostridiaceae(100);Clostridium(98);	"Prevotellaceae"(100);Prevotella(100);
0.03	63	301	Root(100);Bacteria(100);"Actinobacteria"(100);Actinobacteria(100);Coriobacteriales(100);Coriobacteriaceae(100);Atopobium(98);	Root(100);Bacteria(100);"Actinobacteria"(100);Actinobacteria(100);Actinomycetales(100);Actinomycetaceae(100);Mobiluncus(100);	Coriobacteriaceae(100);Atopobium(98);	Actinomycetaceae(100);Mobiluncus(100);
-0.03	2	148	Root(100);Bacteria(100);"Firmicutes"(100);"Bacilli"(100);"Lactobacillales"(100);Streptococcaceae(100);Streptococcus(100);	Root(100);Bacteria(100);"Firmicutes"(100);"Bacilli"(100);"Lactobacillales"(100);Lactobacillaceae(99);Lactobacillus(93);	Streptococcaceae(100);Streptococcus(100);	Lactobacillaceae(99);Lactobacillus(93);
-0.03	218	205	Root(100);Bacteria(100);"Bacteroidetes"(100);"Bacteroidia"(100);"Bacteroidales"(100);"Prevotellaceae"(100);Prevotella(100);	Root(100);Bacteria(100);"Tenericutes"(100);Mollicutes(100);Mycoplasmatales(100);Mycoplasmataceae(100);Ureaplasma(100);	"Prevotellaceae"(100);Prevotella(100);	Mycoplasmataceae(100);Ureaplasma(100);
-0.03	184	163	Root(100);Bacteria(100);"Firmicutes"(100);"Clostridia"(100);Clostridiales(100);Clostridiaceae(100);Clostridium(98);	Root(100);Bacteria(100);"Firmicutes"(100);"Clostridia"(100);Clostridiales(100);unclassified(100);unclassified(100);	Clostridiaceae(100);Clostridium(98);	"Clostridia"(100);Clostridiales(100);
-0.03	100	205	Root(100);Bacteria(100);"Fusobacteria"(100);"Fusobacteria"(100);"Fusobacteriales"(100);"Leptotrichiaceae"(100);unclassified(99);	Root(100);Bacteria(100);"Tenericutes"(100);Mollicutes(100);Mycoplasmatales(100);Mycoplasmataceae(100);Ureaplasma(100);	"Fusobacteriales"(100);"Leptotrichiaceae"(100);	Mycoplasmataceae(100);Ureaplasma(100);
-0.03	218	184	Root(100);Bacteria(100);"Bacteroidetes"(100);"Bacteroidia"(100);"Bacteroidales"(100);"Prevotellaceae"(100);Prevotella(100);	Root(100);Bacteria(100);"Firmicutes"(100);"Clostridia"(100);Clostridiales(100);Clostridiaceae(100);Clostridium(98);	"Prevotellaceae"(100);Prevotella(100);	Clostridiaceae(100);Clostridium(98);
-0.03	63	142	Root(100);Bacteria(100);"Actinobacteria"(100);Actinobacteria(100);Coriobacteriales(100);Coriobacteriaceae(100);Atopobium(98);	Root(100);Bacteria(100);"Firmicutes"(100);"Clostridia"(100);Clostridiales(100);Incertae_Sedis_XI(100);Anaerococcus(100);	Coriobacteriaceae(100);Atopobium(98);	Incertae_Sedis_XI(100);Anaerococcus(100);
-0.03	205	116	Root(100);Bacteria(100);"Tenericutes"(100);Mollicutes(100);Mycoplasmatales(100);Mycoplasmataceae(100);Ureaplasma(100);	Root(100);Bacteria(100);"Bacteroidetes"(100);"Bacteroidia"(100);"Bacteroidales"(100);"Prevotellaceae"(100);Prevotella(100);	Mycoplasmataceae(100);Ureaplasma(100);	"Prevotellaceae"(100);Prevotella(100);
-0.03	205	293	Root(100);Bacteria(100);"Tenericutes"(100);Mollicutes(100);Mycoplasmatales(100);Mycoplasmataceae(100);Ureaplasma(100);	Root(100);Bacteria(100);"Firmicutes"(100);"Bacilli"(100);"Lactobacillales"(100);"Aerococcaceae"(100);Aerococcus(100);	Mycoplasmataceae(100);Ureaplasma(100);	"Aerococcaceae"(100);Aerococcus(100);
-0.03	2	293	Root(100);Bacteria(100);"Firmicutes"(100);"Bacilli"(100);"Lactobacillales"(100);Streptococcaceae(100);Streptococcus(100);	Root(100);Bacteria(100);"Firmicutes"(100);"Bacilli"(100);"Lactobacillales"(100);"Aerococcaceae"(100);Aerococcus(100);	Streptococcaceae(100);Streptococcus(100);	"Aerococcaceae"(100);Aerococcus(100);
0.03	3	184	Root(100);Bacteria(100);"Firmicutes"(100);"Bacilli"(100);"Lactobacillales"(100);Lactobacillaceae(100);Lactobacillus(100);	Root(100);Bacteria(100);"Firmicutes"(100);"Clostridia"(100);Clostridiales(100);Clostridiaceae(100);Clostridium(98);	Lactobacillaceae(100);Lactobacillus(100);	Clostridiaceae(100);Clostridium(98);
-0.03	2	184	Root(100);Bacteria(100);"Firmicutes"(100);"Bacilli"(100);"Lactobacillales"(100);Streptococcaceae(100);Streptococcus(100);	Root(100);Bacteria(100);"Firmicutes"(100);"Clostridia"(100);Clostridiales(100);Clostridiaceae(100);Clostridium(98);	Streptococcaceae(100);Streptococcus(100);	Clostridiaceae(100);Clostridium(98);
0.03	218	47	Root(100);Bacteria(100);"Bacteroidetes"(100);"Bacteroidia"(100);"Bacteroidales"(100);"Prevotellaceae"(100);Prevotella(100);	Root(100);Bacteria(100);"Actinobacteria"(100);Actinobacteria(100);Bifidobacteriales(100);Bifidobacteriaceae(100);unclassified(83);	"Prevotellaceae"(100);Prevotella(100);	Bifidobacteriales(100);Bifidobacteriaceae(100);
-0.03	173	47	Root(100);Bacteria(100);"Firmicutes"(100);"Clostridia"(100);Clostridiales(100);unclassified(100);unclassified(100);	Root(100);Bacteria(100);"Actinobacteria"(100);Actinobacteria(100);Bifidobacteriales(100);Bifidobacteriaceae(100);unclassified(83);	"Clostridia"(100);Clostridiales(100);	Bifidobacteriales(100);Bifidobacteriaceae(100);
-0.03	2	142	Root(100);Bacteria(100);"Firmicutes"(100);"Bacilli"(100);"Lactobacillales"(100);Streptococcaceae(100);Streptococcus(100);	Root(100);Bacteria(100);"Firmicutes"(100);"Clostridia"(100);Clostridiales(100);Incertae_Sedis_XI(100);Anaerococcus(100);	Streptococcaceae(100);Streptococcus(100);	Incertae_Sedis_XI(100);Anaerococcus(100);
-0.03	47	1	Root(100);Bacteria(100);"Actinobacteria"(100);Actinobacteria(100);Bifidobacteriales(100);Bifidobacteriaceae(100);unclassified(83);	Root(100);Bacteria(100);"Actinobacteria"(100);Actinobacteria(100);Actinomycetales(100);Propionibacteriaceae(100);Propionibacterium(100);	Bifidobacteriales(100);Bifidobacteriaceae(100);	Propionibacteriaceae(100);Propionibacterium(100);
0.03	100	293	Root(100);Bacteria(100);"Fusobacteria"(100);"Fusobacteria"(100);"Fusobacteriales"(100);"Leptotrichiaceae"(100);unclassified(99);	Root(100);Bacteria(100);"Firmicutes"(100);"Bacilli"(100);"Lactobacillales"(100);"Aerococcaceae"(100);Aerococcus(100);	"Fusobacteriales"(100);"Leptotrichiaceae"(100);	"Aerococcaceae"(100);Aerococcus(100);
0.03	3	2	Root(100);Bacteria(100);"Firmicutes"(100);"Bacilli"(100);"Lactobacillales"(100);Lactobacillaceae(100);Lactobacillus(100);	Root(100);Bacteria(100);"Firmicutes"(100);"Bacilli"(100);"Lactobacillales"(100);Streptococcaceae(100);Streptococcus(100);	Lactobacillaceae(100);Lactobacillus(100);	Streptococcaceae(100);Streptococcus(100);
-0.03	26	22	Root(100);Bacteria(100);"Bacteroidetes"(100);"Bacteroidia"(100);"Bacteroidales"(100);"Prevotellaceae"(100);Prevotella(100);	Root(100);Bacteria(100);"Proteobacteria"(100);Betaproteobacteria(100);Burkholderiales(100);unclassified(97);unclassified(97);	"Prevotellaceae"(100);Prevotella(100);	Betaproteobacteria(100);Burkholderiales(100);
-0.03	118	142	Root(100);Bacteria(100);"Firmicutes"(100);"Clostridia"(100);Clostridiales(100);unclassified(100);unclassified(100);	Root(100);Bacteria(100);"Firmicutes"(100);"Clostridia"(100);Clostridiales(100);Incertae_Sedis_XI(100);Anaerococcus(100);	"Clostridia"(100);Clostridiales(100);	Incertae_Sedis_XI(100);Anaerococcus(100);
-0.03	2	301	Root(100);Bacteria(100);"Firmicutes"(100);"Bacilli"(100);"Lactobacillales"(100);Streptococcaceae(100);Streptococcus(100);	Root(100);Bacteria(100);"Actinobacteria"(100);Actinobacteria(100);Actinomycetales(100);Actinomycetaceae(100);Mobiluncus(100);	Streptococcaceae(100);Streptococcus(100);	Actinomycetaceae(100);Mobiluncus(100);
0.03	22	184	Root(100);Bacteria(100);"Proteobacteria"(100);Betaproteobacteria(100);Burkholderiales(100);unclassified(97);unclassified(97);	Root(100);Bacteria(100);"Firmicutes"(100);"Clostridia"(100);Clostridiales(100);Clostridiaceae(100);Clostridium(98);	Betaproteobacteria(100);Burkholderiales(100);	Clostridiaceae(100);Clostridium(98);
-0.02	2	269	Root(100);Bacteria(100);"Firmicutes"(100);"Bacilli"(100);"Lactobacillales"(100);Streptococcaceae(100);Streptococcus(100);	Root(100);Bacteria(100);"Firmicutes"(100);"Clostridia"(100);Clostridiales(100);"Ruminococcaceae"(100);Acetivibrio(100);	Streptococcaceae(100);Streptococcus(100);	"Ruminococcaceae"(100);Acetivibrio(100);
-0.02	114	221	Root(100);Bacteria(100);"Bacteroidetes"(100);"Bacteroidia"(100);"Bacteroidales"(100);"Prevotellaceae"(100);Prevotella(100);	Root(100);Bacteria(100);"Firmicutes"(100);"Clostridia"(100);Clostridiales(100);"Lachnospiraceae"(100);unclassified(100);	"Prevotellaceae"(100);Prevotella(100);	Clostridiales(100);"Lachnospiraceae"(100);
-0.02	184	116	Root(100);Bacteria(100);"Firmicutes"(100);"Clostridia"(100);Clostridiales(100);Clostridiaceae(100);Clostridium(98);	Root(100);Bacteria(100);"Bacteroidetes"(100);"Bacteroidia"(100);"Bacteroidales"(100);"Prevotellaceae"(100);Prevotella(100);	Clostridiaceae(100);Clostridium(98);	"Prevotellaceae"(100);Prevotella(100);
0.02	114	116	Root(100);Bacteria(100);"Bacteroidetes"(100);"Bacteroidia"(100);"Bacteroidales"(100);"Prevotellaceae"(100);Prevotella(100);	Root(100);Bacteria(100);"Bacteroidetes"(100);"Bacteroidia"(100);"Bacteroidales"(100);"Prevotellaceae"(100);Prevotella(100);	"Prevotellaceae"(100);Prevotella(100);	"Prevotellaceae"(100);Prevotella(100);
-0.02	208	293	Root(100);Bacteria(100);"Firmicutes"(100);"Clostridia"(99);Clostridiales(99);unclassified(99);unclassified(99);	Root(100);Bacteria(100);"Firmicutes"(100);"Bacilli"(100);"Lactobacillales"(100);"Aerococcaceae"(100);Aerococcus(100);	"Clostridia"(99);Clostridiales(99);	"Aerococcaceae"(100);Aerococcus(100);
-0.02	269	205	Root(100);Bacteria(100);"Firmicutes"(100);"Clostridia"(100);Clostridiales(100);"Ruminococcaceae"(100);Acetivibrio(100);	Root(100);Bacteria(100);"Tenericutes"(100);Mollicutes(100);Mycoplasmatales(100);Mycoplasmataceae(100);Ureaplasma(100);	"Ruminococcaceae"(100);Acetivibrio(100);	Mycoplasmataceae(100);Ureaplasma(100);
-0.02	26	293	Root(100);Bacteria(100);"Bacteroidetes"(100);"Bacteroidia"(100);"Bacteroidales"(100);"Prevotellaceae"(100);Prevotella(100);	Root(100);Bacteria(100);"Firmicutes"(100);"Bacilli"(100);"Lactobacillales"(100);"Aerococcaceae"(100);Aerococcus(100);	"Prevotellaceae"(100);Prevotella(100);	"Aerococcaceae"(100);Aerococcus(100);
-0.02	173	2	Root(100);Bacteria(100);"Firmicutes"(100);"Clostridia"(100);Clostridiales(100);unclassified(100);unclassified(100);	Root(100);Bacteria(100);"Firmicutes"(100);"Bacilli"(100);"Lactobacillales"(100);Streptococcaceae(100);Streptococcus(100);	"Clostridia"(100);Clostridiales(100);	Streptococcaceae(100);Streptococcus(100);
-0.02	301	205	Root(100);Bacteria(100);"Actinobacteria"(100);Actinobacteria(100);Actinomycetales(100);Actinomycetaceae(100);Mobiluncus(100);	Root(100);Bacteria(100);"Tenericutes"(100);Mollicutes(100);Mycoplasmatales(100);Mycoplasmataceae(100);Ureaplasma(100);	Actinomycetaceae(100);Mobiluncus(100);	Mycoplasmataceae(100);Ureaplasma(100);
-0.02	26	221	Root(100);Bacteria(100);"Bacteroidetes"(100);"Bacteroidia"(100);"Bacteroidales"(100);"Prevotellaceae"(100);Prevotella(100);	Root(100);Bacteria(100);"Firmicutes"(100);"Clostridia"(100);Clostridiales(100);"Lachnospiraceae"(100);unclassified(100);	"Prevotellaceae"(100);Prevotella(100);	Clostridiales(100);"Lachnospiraceae"(100);
-0.02	173	205	Root(100);Bacteria(100);"Firmicutes"(100);"Clostridia"(100);Clostridiales(100);unclassified(100);unclassified(100);	Root(100);Bacteria(100);"Tenericutes"(100);Mollicutes(100);Mycoplasmatales(100);Mycoplasmataceae(100);Ureaplasma(100);	"Clostridia"(100);Clostridiales(100);	Mycoplasmataceae(100);Ureaplasma(100);
-0.02	208	221	Root(100);Bacteria(100);"Firmicutes"(100);"Clostridia"(99);Clostridiales(99);unclassified(99);unclassified(99);	Root(100);Bacteria(100);"Firmicutes"(100);"Clostridia"(100);Clostridiales(100);"Lachnospiraceae"(100);unclassified(100);	"Clostridia"(99);Clostridiales(99);	Clostridiales(100);"Lachnospiraceae"(100);
-0.02	100	142	Root(100);Bacteria(100);"Fusobacteria"(100);"Fusobacteria"(100);"Fusobacteriales"(100);"Leptotrichiaceae"(100);unclassified(99);	Root(100);Bacteria(100);"Firmicutes"(100);"Clostridia"(100);Clostridiales(100);Incertae_Sedis_XI(100);Anaerococcus(100);	"Fusobacteriales"(100);"Leptotrichiaceae"(100);	Incertae_Sedis_XI(100);Anaerococcus(100);
-0.02	184	269	Root(100);Bacteria(100);"Firmicutes"(100);"Clostridia"(100);Clostridiales(100);Clostridiaceae(100);Clostridium(98);	Root(100);Bacteria(100);"Firmicutes"(100);"Clostridia"(100);Clostridiales(100);"Ruminococcaceae"(100);Acetivibrio(100);	Clostridiaceae(100);Clostridium(98);	"Ruminococcaceae"(100);Acetivibrio(100);
-0.02	114	2	Root(100);Bacteria(100);"Bacteroidetes"(100);"Bacteroidia"(100);"Bacteroidales"(100);"Prevotellaceae"(100);Prevotella(100);	Root(100);Bacteria(100);"Firmicutes"(100);"Bacilli"(100);"Lactobacillales"(100);Streptococcaceae(100);Streptococcus(100);	"Prevotellaceae"(100);Prevotella(100);	Streptococcaceae(100);Streptococcus(100);
0.02	114	293	Root(100);Bacteria(100);"Bacteroidetes"(100);"Bacteroidia"(100);"Bacteroidales"(100);"Prevotellaceae"(100);Prevotella(100);	Root(100);Bacteria(100);"Firmicutes"(100);"Bacilli"(100);"Lactobacillales"(100);"Aerococcaceae"(100);Aerococcus(100);	"Prevotellaceae"(100);Prevotella(100);	"Aerococcaceae"(100);Aerococcus(100);
-0.02	208	205	Root(100);Bacteria(100);"Firmicutes"(100);"Clostridia"(99);Clostridiales(99);unclassified(99);unclassified(99);	Root(100);Bacteria(100);"Tenericutes"(100);Mollicutes(100);Mycoplasmatales(100);Mycoplasmataceae(100);Ureaplasma(100);	"Clostridia"(99);Clostridiales(99);	Mycoplasmataceae(100);Ureaplasma(100);
-0.02	184	293	Root(100);Bacteria(100);"Firmicutes"(100);"Clostridia"(100);Clostridiales(100);Clostridiaceae(100);Clostridium(98);	Root(100);Bacteria(100);"Firmicutes"(100);"Bacilli"(100);"Lactobacillales"(100);"Aerococcaceae"(100);Aerococcus(100);	Clostridiaceae(100);Clostridium(98);	"Aerococcaceae"(100);Aerococcus(100);
0.02	22	205	Root(100);Bacteria(100);"Proteobacteria"(100);Betaproteobacteria(100);Burkholderiales(100);unclassified(97);unclassified(97);	Root(100);Bacteria(100);"Tenericutes"(100);Mollicutes(100);Mycoplasmatales(100);Mycoplasmataceae(100);Ureaplasma(100);	Betaproteobacteria(100);Burkholderiales(100);	Mycoplasmataceae(100);Ureaplasma(100);
-0.02	142	163	Root(100);Bacteria(100);"Firmicutes"(100);"Clostridia"(100);Clostridiales(100);Incertae_Sedis_XI(100);Anaerococcus(100);	Root(100);Bacteria(100);"Firmicutes"(100);"Clostridia"(100);Clostridiales(100);unclassified(100);unclassified(100);	Incertae_Sedis_XI(100);Anaerococcus(100);	"Clostridia"(100);Clostridiales(100);
-0.02	100	221	Root(100);Bacteria(100);"Fusobacteria"(100);"Fusobacteria"(100);"Fusobacteriales"(100);"Leptotrichiaceae"(100);unclassified(99);	Root(100);Bacteria(100);"Firmicutes"(100);"Clostridia"(100);Clostridiales(100);"Lachnospiraceae"(100);unclassified(100);	"Fusobacteriales"(100);"Leptotrichiaceae"(100);	Clostridiales(100);"Lachnospiraceae"(100);
-0.02	26	2	Root(100);Bacteria(100);"Bacteroidetes"(100);"Bacteroidia"(100);"Bacteroidales"(100);"Prevotellaceae"(100);Prevotella(100);	Root(100);Bacteria(100);"Firmicutes"(100);"Bacilli"(100);"Lactobacillales"(100);Streptococcaceae(100);Streptococcus(100);	"Prevotellaceae"(100);Prevotella(100);	Streptococcaceae(100);Streptococcus(100);
-0.02	184	301	Root(100);Bacteria(100);"Firmicutes"(100);"Clostridia"(100);Clostridiales(100);Clostridiaceae(100);Clostridium(98);	Root(100);Bacteria(100);"Actinobacteria"(100);Actinobacteria(100);Actinomycetales(100);Actinomycetaceae(100);Mobiluncus(100);	Clostridiaceae(100);Clostridium(98);	Actinomycetaceae(100);Mobiluncus(100);
-0.02	176	184	Root(100);Bacteria(100);"Firmicutes"(100);"Clostridia"(100);Clostridiales(100);Incertae_Sedis_XI(100);Anaerococcus(100);	Root(100);Bacteria(100);"Firmicutes"(100);"Clostridia"(100);Clostridiales(100);Clostridiaceae(100);Clostridium(98);	Incertae_Sedis_XI(100);Anaerococcus(100);	Clostridiaceae(100);Clostridium(98);
-0.02	63	1	Root(100);Bacteria(100);"Actinobacteria"(100);Actinobacteria(100);Coriobacteriales(100);Coriobacteriaceae(100);Atopobium(98);	Root(100);Bacteria(100);"Actinobacteria"(100);Actinobacteria(100);Actinomycetales(100);Propionibacteriaceae(100);Propionibacterium(100);	Coriobacteriaceae(100);Atopobium(98);	Propionibacteriaceae(100);Propionibacterium(100);
-0.02	173	184	Root(100);Bacteria(100);"Firmicutes"(100);"Clostridia"(100);Clostridiales(100);unclassified(100);unclassified(100);	Root(100);Bacteria(100);"Firmicutes"(100);"Clostridia"(100);Clostridiales(100);Clostridiaceae(100);Clostridium(98);	"Clostridia"(100);Clostridiales(100);	Clostridiaceae(100);Clostridium(98);
-0.02	114	142	Root(100);Bacteria(100);"Bacteroidetes"(100);"Bacteroidia"(100);"Bacteroidales"(100);"Prevotellaceae"(100);Prevotella(100);	Root(100);Bacteria(100);"Firmicutes"(100);"Clostridia"(100);Clostridiales(100);Incertae_Sedis_XI(100);Anaerococcus(100);	"Prevotellaceae"(100);Prevotella(100);	Incertae_Sedis_XI(100);Anaerococcus(100);
-0.02	118	1	Root(100);Bacteria(100);"Firmicutes"(100);"Clostridia"(100);Clostridiales(100);unclassified(100);unclassified(100);	Root(100);Bacteria(100);"Actinobacteria"(100);Actinobacteria(100);Actinomycetales(100);Propionibacteriaceae(100);Propionibacterium(100);	"Clostridia"(100);Clostridiales(100);	Propionibacteriaceae(100);Propionibacterium(100);
-0.02	3	208	Root(100);Bacteria(100);"Firmicutes"(100);"Bacilli"(100);"Lactobacillales"(100);Lactobacillaceae(100);Lactobacillus(100);	Root(100);Bacteria(100);"Firmicutes"(100);"Clostridia"(99);Clostridiales(99);unclassified(99);unclassified(99);	Lactobacillaceae(100);Lactobacillus(100);	"Clostridia"(99);Clostridiales(99);
-0.02	2	208	Root(100);Bacteria(100);"Firmicutes"(100);"Bacilli"(100);"Lactobacillales"(100);Streptococcaceae(100);Streptococcus(100);	Root(100);Bacteria(100);"Firmicutes"(100);"Clostridia"(99);Clostridiales(99);unclassified(99);unclassified(99);	Streptococcaceae(100);Streptococcus(100);	"Clostridia"(99);Clostridiales(99);
-0.02	142	242	Root(100);Bacteria(100);"Firmicutes"(100);"Clostridia"(100);Clostridiales(100);Incertae_Sedis_XI(100);Anaerococcus(100);	Root(100);Bacteria(100);"Bacteroidetes"(100);"Bacteroidia"(100);"Bacteroidales"(100);"Prevotellaceae"(100);Prevotella(100);	Incertae_Sedis_XI(100);Anaerococcus(100);	"Prevotellaceae"(100);Prevotella(100);
-0.02	217	142	Root(100);Bacteria(100);unclassified(100);unclassified(100);unclassified(100);unclassified(100);unclassified(100);	Root(100);Bacteria(100);"Firmicutes"(100);"Clostridia"(100);Clostridiales(100);Incertae_Sedis_XI(100);Anaerococcus(100);	Root(100);Bacteria(100);	Incertae_Sedis_XI(100);Anaerococcus(100);
-0.02	142	293	Root(100);Bacteria(100);"Firmicutes"(100);"Clostridia"(100);Clostridiales(100);Incertae_Sedis_XI(100);Anaerococcus(100);	Root(100);Bacteria(100);"Firmicutes"(100);"Bacilli"(100);"Lactobacillales"(100);"Aerococcaceae"(100);Aerococcus(100);	Incertae_Sedis_XI(100);Anaerococcus(100);	"Aerococcaceae"(100);Aerococcus(100);
-0.02	114	208	Root(100);Bacteria(100);"Bacteroidetes"(100);"Bacteroidia"(100);"Bacteroidales"(100);"Prevotellaceae"(100);Prevotella(100);	Root(100);Bacteria(100);"Firmicutes"(100);"Clostridia"(99);Clostridiales(99);unclassified(99);unclassified(99);	"Prevotellaceae"(100);Prevotella(100);	"Clostridia"(99);Clostridiales(99);
-0.02	26	184	Root(100);Bacteria(100);"Bacteroidetes"(100);"Bacteroidia"(100);"Bacteroidales"(100);"Prevotellaceae"(100);Prevotella(100);	Root(100);Bacteria(100);"Firmicutes"(100);"Clostridia"(100);Clostridiales(100);Clostridiaceae(100);Clostridium(98);	"Prevotellaceae"(100);Prevotella(100);	Clostridiaceae(100);Clostridium(98);
-0.02	47	269	Root(100);Bacteria(100);"Actinobacteria"(100);Actinobacteria(100);Bifidobacteriales(100);Bifidobacteriaceae(100);unclassified(83);	Root(100);Bacteria(100);"Firmicutes"(100);"Clostridia"(100);Clostridiales(100);"Ruminococcaceae"(100);Acetivibrio(100);	Bifidobacteriales(100);Bifidobacteriaceae(100);	"Ruminococcaceae"(100);Acetivibrio(100);
-0.02	184	142	Root(100);Bacteria(100);"Firmicutes"(100);"Clostridia"(100);Clostridiales(100);Clostridiaceae(100);Clostridium(98);	Root(100);Bacteria(100);"Firmicutes"(100);"Clostridia"(100);Clostridiales(100);Incertae_Sedis_XI(100);Anaerococcus(100);	Clostridiaceae(100);Clostridium(98);	Incertae_Sedis_XI(100);Anaerococcus(100);
-0.02	176	22	Root(100);Bacteria(100);"Firmicutes"(100);"Clostridia"(100);Clostridiales(100);Incertae_Sedis_XI(100);Anaerococcus(100);	Root(100);Bacteria(100);"Proteobacteria"(100);Betaproteobacteria(100);Burkholderiales(100);unclassified(97);unclassified(97);	Incertae_Sedis_XI(100);Anaerococcus(100);	Betaproteobacteria(100);Burkholderiales(100);
-0.02	114	1	Root(100);Bacteria(100);"Bacteroidetes"(100);"Bacteroidia"(100);"Bacteroidales"(100);"Prevotellaceae"(100);Prevotella(100);	Root(100);Bacteria(100);"Actinobacteria"(100);Actinobacteria(100);Actinomycetales(100);Propionibacteriaceae(100);Propionibacterium(100);	"Prevotellaceae"(100);Prevotella(100);	Propionibacteriaceae(100);Propionibacterium(100);
-0.02	218	142	Root(100);Bacteria(100);"Bacteroidetes"(100);"Bacteroidia"(100);"Bacteroidales"(100);"Prevotellaceae"(100);Prevotella(100);	Root(100);Bacteria(100);"Firmicutes"(100);"Clostridia"(100);Clostridiales(100);Incertae_Sedis_XI(100);Anaerococcus(100);	"Prevotellaceae"(100);Prevotella(100);	Incertae_Sedis_XI(100);Anaerococcus(100);
-0.02	100	1	Root(100);Bacteria(100);"Fusobacteria"(100);"Fusobacteria"(100);"Fusobacteriales"(100);"Leptotrichiaceae"(100);unclassified(99);	Root(100);Bacteria(100);"Actinobacteria"(100);Actinobacteria(100);Actinomycetales(100);Propionibacteriaceae(100);Propionibacterium(100);	"Fusobacteriales"(100);"Leptotrichiaceae"(100);	Propionibacteriaceae(100);Propionibacterium(100);
-0.02	66	148	Root(100);Bacteria(100);"Firmicutes"(100);"Clostridia"(100);Clostridiales(100);Veillonellaceae(100);Dialister(100);	Root(100);Bacteria(100);"Firmicutes"(100);"Bacilli"(100);"Lactobacillales"(100);Lactobacillaceae(99);Lactobacillus(93);	Veillonellaceae(100);Dialister(100);	Lactobacillaceae(99);Lactobacillus(93);
-0.02	176	221	Root(100);Bacteria(100);"Firmicutes"(100);"Clostridia"(100);Clostridiales(100);Incertae_Sedis_XI(100);Anaerococcus(100);	Root(100);Bacteria(100);"Firmicutes"(100);"Clostridia"(100);Clostridiales(100);"Lachnospiraceae"(100);unclassified(100);	Incertae_Sedis_XI(100);Anaerococcus(100);	Clostridiales(100);"Lachnospiraceae"(100);
0.02	63	269	Root(100);Bacteria(100);"Actinobacteria"(100);Actinobacteria(100);Coriobacteriales(100);Coriobacteriaceae(100);Atopobium(98);	Root(100);Bacteria(100);"Firmicutes"(100);"Clostridia"(100);Clostridiales(100);"Ruminococcaceae"(100);Acetivibrio(100);	Coriobacteriaceae(100);Atopobium(98);	"Ruminococcaceae"(100);Acetivibrio(100);
-0.02	47	2	Root(100);Bacteria(100);"Actinobacteria"(100);Actinobacteria(100);Bifidobacteriales(100);Bifidobacteriaceae(100);unclassified(83);	Root(100);Bacteria(100);"Firmicutes"(100);"Bacilli"(100);"Lactobacillales"(100);Streptococcaceae(100);Streptococcus(100);	Bifidobacteriales(100);Bifidobacteriaceae(100);	Streptococcaceae(100);Streptococcus(100);
-0.02	176	293	Root(100);Bacteria(100);"Firmicutes"(100);"Clostridia"(100);Clostridiales(100);Incertae_Sedis_XI(100);Anaerococcus(100);	Root(100);Bacteria(100);"Firmicutes"(100);"Bacilli"(100);"Lactobacillales"(100);"Aerococcaceae"(100);Aerococcus(100);	Incertae_Sedis_XI(100);Anaerococcus(100);	"Aerococcaceae"(100);Aerococcus(100);
-0.01	176	301	Root(100);Bacteria(100);"Firmicutes"(100);"Clostridia"(100);Clostridiales(100);Incertae_Sedis_XI(100);Anaerococcus(100);	Root(100);Bacteria(100);"Actinobacteria"(100);Actinobacteria(100);Actinomycetales(100);Actinomycetaceae(100);Mobiluncus(100);	Incertae_Sedis_XI(100);Anaerococcus(100);	Actinomycetaceae(100);Mobiluncus(100);
-0.01	142	116	Root(100);Bacteria(100);"Firmicutes"(100);"Clostridia"(100);Clostridiales(100);Incertae_Sedis_XI(100);Anaerococcus(100);	Root(100);Bacteria(100);"Bacteroidetes"(100);"Bacteroidia"(100);"Bacteroidales"(100);"Prevotellaceae"(100);Prevotella(100);	Incertae_Sedis_XI(100);Anaerococcus(100);	"Prevotellaceae"(100);Prevotella(100);
-0.01	184	208	Root(100);Bacteria(100);"Firmicutes"(100);"Clostridia"(100);Clostridiales(100);Clostridiaceae(100);Clostridium(98);	Root(100);Bacteria(100);"Firmicutes"(100);"Clostridia"(99);Clostridiales(99);unclassified(99);unclassified(99);	Clostridiaceae(100);Clostridium(98);	"Clostridia"(99);Clostridiales(99);
-0.01	130	176	Root(100);Bacteria(100);"Proteobacteria"(100);Gammaproteobacteria(100);Pseudomonadales(100);Pseudomonadaceae(100);Pseudomonas(100);	Root(100);Bacteria(100);"Firmicutes"(100);"Clostridia"(100);Clostridiales(100);Incertae_Sedis_XI(100);Anaerococcus(100);	Pseudomonadaceae(100);Pseudomonas(100);	Incertae_Sedis_XI(100);Anaerococcus(100);
0.01	63	176	Root(100);Bacteria(100);"Actinobacteria"(100);Actinobacteria(100);Coriobacteriales(100);Coriobacteriaceae(100);Atopobium(98);	Root(100);Bacteria(100);"Firmicutes"(100);"Clostridia"(100);Clostridiales(100);Incertae_Sedis_XI(100);Anaerococcus(100);	Coriobacteriaceae(100);Atopobium(98);	Incertae_Sedis_XI(100);Anaerococcus(100);
-0.01	301	142	Root(100);Bacteria(100);"Actinobacteria"(100);Actinobacteria(100);Actinomycetales(100);Actinomycetaceae(100);Mobiluncus(100);	Root(100);Bacteria(100);"Firmicutes"(100);"Clostridia"(100);Clostridiales(100);Incertae_Sedis_XI(100);Anaerococcus(100);	Actinomycetaceae(100);Mobiluncus(100);	Incertae_Sedis_XI(100);Anaerococcus(100);
-0.01	176	116	Root(100);Bacteria(100);"Firmicutes"(100);"Clostridia"(100);Clostridiales(100);Incertae_Sedis_XI(100);Anaerococcus(100);	Root(100);Bacteria(100);"Bacteroidetes"(100);"Bacteroidia"(100);"Bacteroidales"(100);"Prevotellaceae"(100);Prevotella(100);	Incertae_Sedis_XI(100);Anaerococcus(100);	"Prevotellaceae"(100);Prevotella(100);
0.01	63	173	Root(100);Bacteria(100);"Actinobacteria"(100);Actinobacteria(100);Coriobacteriales(100);Coriobacteriaceae(100);Atopobium(98);	Root(100);Bacteria(100);"Firmicutes"(100);"Clostridia"(100);Clostridiales(100);unclassified(100);unclassified(100);	Coriobacteriaceae(100);Atopobium(98);	"Clostridia"(100);Clostridiales(100);
0.01	218	293	Root(100);Bacteria(100);"Bacteroidetes"(100);"Bacteroidia"(100);"Bacteroidales"(100);"Prevotellaceae"(100);Prevotella(100);	Root(100);Bacteria(100);"Firmicutes"(100);"Bacilli"(100);"Lactobacillales"(100);"Aerococcaceae"(100);Aerococcus(100);	"Prevotellaceae"(100);Prevotella(100);	"Aerococcaceae"(100);Aerococcus(100);
-0.01	173	142	Root(100);Bacteria(100);"Firmicutes"(100);"Clostridia"(100);Clostridiales(100);unclassified(100);unclassified(100);	Root(100);Bacteria(100);"Firmicutes"(100);"Clostridia"(100);Clostridiales(100);Incertae_Sedis_XI(100);Anaerococcus(100);	"Clostridia"(100);Clostridiales(100);	Incertae_Sedis_XI(100);Anaerococcus(100);
-0.01	173	26	Root(100);Bacteria(100);"Firmicutes"(100);"Clostridia"(100);Clostridiales(100);unclassified(100);unclassified(100);	Root(100);Bacteria(100);"Bacteroidetes"(100);"Bacteroidia"(100);"Bacteroidales"(100);"Prevotellaceae"(100);Prevotella(100);	"Clostridia"(100);Clostridiales(100);	"Prevotellaceae"(100);Prevotella(100);
-0.01	114	301	Root(100);Bacteria(100);"Bacteroidetes"(100);"Bacteroidia"(100);"Bacteroidales"(100);"Prevotellaceae"(100);Prevotella(100);	Root(100);Bacteria(100);"Actinobacteria"(100);Actinobacteria(100);Actinomycetales(100);Actinomycetaceae(100);Mobiluncus(100);	"Prevotellaceae"(100);Prevotella(100);	Actinomycetaceae(100);Mobiluncus(100);
-0.01	208	148	Root(100);Bacteria(100);"Firmicutes"(100);"Clostridia"(99);Clostridiales(99);unclassified(99);unclassified(99);	Root(100);Bacteria(100);"Firmicutes"(100);"Bacilli"(100);"Lactobacillales"(100);Lactobacillaceae(99);Lactobacillus(93);	"Clostridia"(99);Clostridiales(99);	Lactobacillaceae(99);Lactobacillus(93);
-0.01	176	173	Root(100);Bacteria(100);"Firmicutes"(100);"Clostridia"(100);Clostridiales(100);Incertae_Sedis_XI(100);Anaerococcus(100);	Root(100);Bacteria(100);"Firmicutes"(100);"Clostridia"(100);Clostridiales(100);unclassified(100);unclassified(100);	Incertae_Sedis_XI(100);Anaerococcus(100);	"Clostridia"(100);Clostridiales(100);
0.01	100	26	Root(100);Bacteria(100);"Fusobacteria"(100);"Fusobacteria"(100);"Fusobacteriales"(100);"Leptotrichiaceae"(100);unclassified(99);	Root(100);Bacteria(100);"Bacteroidetes"(100);"Bacteroidia"(100);"Bacteroidales"(100);"Prevotellaceae"(100);Prevotella(100);	"Fusobacteriales"(100);"Leptotrichiaceae"(100);	"Prevotellaceae"(100);Prevotella(100);
-0.01	118	221	Root(100);Bacteria(100);"Firmicutes"(100);"Clostridia"(100);Clostridiales(100);unclassified(100);unclassified(100);	Root(100);Bacteria(100);"Firmicutes"(100);"Clostridia"(100);Clostridiales(100);"Lachnospiraceae"(100);unclassified(100);	"Clostridia"(100);Clostridiales(100);	Clostridiales(100);"Lachnospiraceae"(100);
-0.01	1	116	Root(100);Bacteria(100);"Actinobacteria"(100);Actinobacteria(100);Actinomycetales(100);Propionibacteriaceae(100);Propionibacterium(100);	Root(100);Bacteria(100);"Bacteroidetes"(100);"Bacteroidia"(100);"Bacteroidales"(100);"Prevotellaceae"(100);Prevotella(100);	Propionibacteriaceae(100);Propionibacterium(100);	"Prevotellaceae"(100);Prevotella(100);
-0.01	142	269	Root(100);Bacteria(100);"Firmicutes"(100);"Clostridia"(100);Clostridiales(100);Incertae_Sedis_XI(100);Anaerococcus(100);	Root(100);Bacteria(100);"Firmicutes"(100);"Clostridia"(100);Clostridiales(100);"Ruminococcaceae"(100);Acetivibrio(100);	Incertae_Sedis_XI(100);Anaerococcus(100);	"Ruminococcaceae"(100);Acetivibrio(100);
-0.01	176	269	Root(100);Bacteria(100);"Firmicutes"(100);"Clostridia"(100);Clostridiales(100);Incertae_Sedis_XI(100);Anaerococcus(100);	Root(100);Bacteria(100);"Firmicutes"(100);"Clostridia"(100);Clostridiales(100);"Ruminococcaceae"(100);Acetivibrio(100);	Incertae_Sedis_XI(100);Anaerococcus(100);	"Ruminococcaceae"(100);Acetivibrio(100);
0.01	26	301	Root(100);Bacteria(100);"Bacteroidetes"(100);"Bacteroidia"(100);"Bacteroidales"(100);"Prevotellaceae"(100);Prevotella(100);	Root(100);Bacteria(100);"Actinobacteria"(100);Actinobacteria(100);Actinomycetales(100);Actinomycetaceae(100);Mobiluncus(100);	"Prevotellaceae"(100);Prevotella(100);	Actinomycetaceae(100);Mobiluncus(100);
-0.01	1	242	Root(100);Bacteria(100);"Actinobacteria"(100);Actinobacteria(100);Actinomycetales(100);Propionibacteriaceae(100);Propionibacterium(100);	Root(100);Bacteria(100);"Bacteroidetes"(100);"Bacteroidia"(100);"Bacteroidales"(100);"Prevotellaceae"(100);Prevotella(100);	Propionibacteriaceae(100);Propionibacterium(100);	"Prevotellaceae"(100);Prevotella(100);
-0.01	26	269	Root(100);Bacteria(100);"Bacteroidetes"(100);"Bacteroidia"(100);"Bacteroidales"(100);"Prevotellaceae"(100);Prevotella(100);	Root(100);Bacteria(100);"Firmicutes"(100);"Clostridia"(100);Clostridiales(100);"Ruminococcaceae"(100);Acetivibrio(100);	"Prevotellaceae"(100);Prevotella(100);	"Ruminococcaceae"(100);Acetivibrio(100);
-0.01	173	301	Root(100);Bacteria(100);"Firmicutes"(100);"Clostridia"(100);Clostridiales(100);unclassified(100);unclassified(100);	Root(100);Bacteria(100);"Actinobacteria"(100);Actinobacteria(100);Actinomycetales(100);Actinomycetaceae(100);Mobiluncus(100);	"Clostridia"(100);Clostridiales(100);	Actinomycetaceae(100);Mobiluncus(100);
0.01	3	148	Root(100);Bacteria(100);"Firmicutes"(100);"Bacilli"(100);"Lactobacillales"(100);Lactobacillaceae(100);Lactobacillus(100);	Root(100);Bacteria(100);"Firmicutes"(100);"Bacilli"(100);"Lactobacillales"(100);Lactobacillaceae(99);Lactobacillus(93);	Lactobacillaceae(100);Lactobacillus(100);	Lactobacillaceae(99);Lactobacillus(93);
-0.01	100	208	Root(100);Bacteria(100);"Fusobacteria"(100);"Fusobacteria"(100);"Fusobacteriales"(100);"Leptotrichiaceae"(100);unclassified(99);	Root(100);Bacteria(100);"Firmicutes"(100);"Clostridia"(99);Clostridiales(99);unclassified(99);unclassified(99);	"Fusobacteriales"(100);"Leptotrichiaceae"(100);	"Clostridia"(99);Clostridiales(99);
-0.01	142	205	Root(100);Bacteria(100);"Firmicutes"(100);"Clostridia"(100);Clostridiales(100);Incertae_Sedis_XI(100);Anaerococcus(100);	Root(100);Bacteria(100);"Tenericutes"(100);Mollicutes(100);Mycoplasmatales(100);Mycoplasmataceae(100);Ureaplasma(100);	Incertae_Sedis_XI(100);Anaerococcus(100);	Mycoplasmataceae(100);Ureaplasma(100);
0.01	217	1	Root(100);Bacteria(100);unclassified(100);unclassified(100);unclassified(100);unclassified(100);unclassified(100);	Root(100);Bacteria(100);"Actinobacteria"(100);Actinobacteria(100);Actinomycetales(100);Propionibacteriaceae(100);Propionibacterium(100);	Root(100);Bacteria(100);	Propionibacteriaceae(100);Propionibacterium(100);
-0.01	217	26	Root(100);Bacteria(100);unclassified(100);unclassified(100);unclassified(100);unclassified(100);unclassified(100);	Root(100);Bacteria(100);"Bacteroidetes"(100);"Bacteroidia"(100);"Bacteroidales"(100);"Prevotellaceae"(100);Prevotella(100);	Root(100);Bacteria(100);	"Prevotellaceae"(100);Prevotella(100);
-0.01	176	26	Root(100);Bacteria(100);"Firmicutes"(100);"Clostridia"(100);Clostridiales(100);Incertae_Sedis_XI(100);Anaerococcus(100);	Root(100);Bacteria(100);"Bacteroidetes"(100);"Bacteroidia"(100);"Bacteroidales"(100);"Prevotellaceae"(100);Prevotella(100);	Incertae_Sedis_XI(100);Anaerococcus(100);	"Prevotellaceae"(100);Prevotella(100);
0.01	208	269	Root(100);Bacteria(100);"Firmicutes"(100);"Clostridia"(99);Clostridiales(99);unclassified(99);unclassified(99);	Root(100);Bacteria(100);"Firmicutes"(100);"Clostridia"(100);Clostridiales(100);"Ruminococcaceae"(100);Acetivibrio(100);	"Clostridia"(99);Clostridiales(99);	"Ruminococcaceae"(100);Acetivibrio(100);
-0.01	1	163	Root(100);Bacteria(100);"Actinobacteria"(100);Actinobacteria(100);Actinomycetales(100);Propionibacteriaceae(100);Propionibacterium(100);	Root(100);Bacteria(100);"Firmicutes"(100);"Clostridia"(100);Clostridiales(100);unclassified(100);unclassified(100);	Propionibacteriaceae(100);Propionibacterium(100);	"Clostridia"(100);Clostridiales(100);
-0.01	173	293	Root(100);Bacteria(100);"Firmicutes"(100);"Clostridia"(100);Clostridiales(100);unclassified(100);unclassified(100);	Root(100);Bacteria(100);"Firmicutes"(100);"Bacilli"(100);"Lactobacillales"(100);"Aerococcaceae"(100);Aerococcus(100);	"Clostridia"(100);Clostridiales(100);	"Aerococcaceae"(100);Aerococcus(100);
0.01	176	142	Root(100);Bacteria(100);"Firmicutes"(100);"Clostridia"(100);Clostridiales(100);Incertae_Sedis_XI(100);Anaerococcus(100);	Root(100);Bacteria(100);"Firmicutes"(100);"Clostridia"(100);Clostridiales(100);Incertae_Sedis_XI(100);Anaerococcus(100);	Incertae_Sedis_XI(100);Anaerococcus(100);	Incertae_Sedis_XI(100);Anaerococcus(100);
0.01	118	208	Root(100);Bacteria(100);"Firmicutes"(100);"Clostridia"(100);Clostridiales(100);unclassified(100);unclassified(100);	Root(100);Bacteria(100);"Firmicutes"(100);"Clostridia"(99);Clostridiales(99);unclassified(99);unclassified(99);	"Clostridia"(100);Clostridiales(100);	"Clostridia"(99);Clostridiales(99);
-0.01	176	148	Root(100);Bacteria(100);"Firmicutes"(100);"Clostridia"(100);Clostridiales(100);Incertae_Sedis_XI(100);Anaerococcus(100);	Root(100);Bacteria(100);"Firmicutes"(100);"Bacilli"(100);"Lactobacillales"(100);Lactobacillaceae(99);Lactobacillus(93);	Incertae_Sedis_XI(100);Anaerococcus(100);	Lactobacillaceae(99);Lactobacillus(93);
0.01	142	208	Root(100);Bacteria(100);"Firmicutes"(100);"Clostridia"(100);Clostridiales(100);Incertae_Sedis_XI(100);Anaerococcus(100);	Root(100);Bacteria(100);"Firmicutes"(100);"Clostridia"(99);Clostridiales(99);unclassified(99);unclassified(99);	Incertae_Sedis_XI(100);Anaerococcus(100);	"Clostridia"(99);Clostridiales(99);
-0.01	173	221	Root(100);Bacteria(100);"Firmicutes"(100);"Clostridia"(100);Clostridiales(100);unclassified(100);unclassified(100);	Root(100);Bacteria(100);"Firmicutes"(100);"Clostridia"(100);Clostridiales(100);"Lachnospiraceae"(100);unclassified(100);	"Clostridia"(100);Clostridiales(100);	Clostridiales(100);"Lachnospiraceae"(100);
0.01	1	269	Root(100);Bacteria(100);"Actinobacteria"(100);Actinobacteria(100);Actinomycetales(100);Propionibacteriaceae(100);Propionibacterium(100);	Root(100);Bacteria(100);"Firmicutes"(100);"Clostridia"(100);Clostridiales(100);"Ruminococcaceae"(100);Acetivibrio(100);	Propionibacteriaceae(100);Propionibacterium(100);	"Ruminococcaceae"(100);Acetivibrio(100);
-0.01	173	1	Root(100);Bacteria(100);"Firmicutes"(100);"Clostridia"(100);Clostridiales(100);unclassified(100);unclassified(100);	Root(100);Bacteria(100);"Actinobacteria"(100);Actinobacteria(100);Actinomycetales(100);Propionibacteriaceae(100);Propionibacterium(100);	"Clostridia"(100);Clostridiales(100);	Propionibacteriaceae(100);Propionibacterium(100);
-0.01	1	184	Root(100);Bacteria(100);"Actinobacteria"(100);Actinobacteria(100);Actinomycetales(100);Propionibacteriaceae(100);Propionibacterium(100);	Root(100);Bacteria(100);"Firmicutes"(100);"Clostridia"(100);Clostridiales(100);Clostridiaceae(100);Clostridium(98);	Propionibacteriaceae(100);Propionibacterium(100);	Clostridiaceae(100);Clostridium(98);
0.01	47	116	Root(100);Bacteria(100);"Actinobacteria"(100);Actinobacteria(100);Bifidobacteriales(100);Bifidobacteriaceae(100);unclassified(83);	Root(100);Bacteria(100);"Bacteroidetes"(100);"Bacteroidia"(100);"Bacteroidales"(100);"Prevotellaceae"(100);Prevotella(100);	Bifidobacteriales(100);Bifidobacteriaceae(100);	"Prevotellaceae"(100);Prevotella(100);
0.01	66	1	Root(100);Bacteria(100);"Firmicutes"(100);"Clostridia"(100);Clostridiales(100);Veillonellaceae(100);Dialister(100);	Root(100);Bacteria(100);"Actinobacteria"(100);Actinobacteria(100);Actinomycetales(100);Propionibacteriaceae(100);Propionibacterium(100);	Veillonellaceae(100);Dialister(100);	Propionibacteriaceae(100);Propionibacterium(100);
-0.01	130	142	Root(100);Bacteria(100);"Proteobacteria"(100);Gammaproteobacteria(100);Pseudomonadales(100);Pseudomonadaceae(100);Pseudomonas(100);	Root(100);Bacteria(100);"Firmicutes"(100);"Clostridia"(100);Clostridiales(100);Incertae_Sedis_XI(100);Anaerococcus(100);	Pseudomonadaceae(100);Pseudomonas(100);	Incertae_Sedis_XI(100);Anaerococcus(100);
-0.01	176	208	Root(100);Bacteria(100);"Firmicutes"(100);"Clostridia"(100);Clostridiales(100);Incertae_Sedis_XI(100);Anaerococcus(100);	Root(100);Bacteria(100);"Firmicutes"(100);"Clostridia"(99);Clostridiales(99);unclassified(99);unclassified(99);	Incertae_Sedis_XI(100);Anaerococcus(100);	"Clostridia"(99);Clostridiales(99);
-0.00	218	176	Root(100);Bacteria(100);"Bacteroidetes"(100);"Bacteroidia"(100);"Bacteroidales"(100);"Prevotellaceae"(100);Prevotella(100);	Root(100);Bacteria(100);"Firmicutes"(100);"Clostridia"(100);Clostridiales(100);Incertae_Sedis_XI(100);Anaerococcus(100);	"Prevotellaceae"(100);Prevotella(100);	Incertae_Sedis_XI(100);Anaerococcus(100);
0.00	176	163	Root(100);Bacteria(100);"Firmicutes"(100);"Clostridia"(100);Clostridiales(100);Incertae_Sedis_XI(100);Anaerococcus(100);	Root(100);Bacteria(100);"Firmicutes"(100);"Clostridia"(100);Clostridiales(100);unclassified(100);unclassified(100);	Incertae_Sedis_XI(100);Anaerococcus(100);	"Clostridia"(100);Clostridiales(100);
0.00	114	26	Root(100);Bacteria(100);"Bacteroidetes"(100);"Bacteroidia"(100);"Bacteroidales"(100);"Prevotellaceae"(100);Prevotella(100);	Root(100);Bacteria(100);"Bacteroidetes"(100);"Bacteroidia"(100);"Bacteroidales"(100);"Prevotellaceae"(100);Prevotella(100);	"Prevotellaceae"(100);Prevotella(100);	"Prevotellaceae"(100);Prevotella(100);
-0.00	217	208	Root(100);Bacteria(100);unclassified(100);unclassified(100);unclassified(100);unclassified(100);unclassified(100);	Root(100);Bacteria(100);"Firmicutes"(100);"Clostridia"(99);Clostridiales(99);unclassified(99);unclassified(99);	Root(100);Bacteria(100);	"Clostridia"(99);Clostridiales(99);
-0.00	221	116	Root(100);Bacteria(100);"Firmicutes"(100);"Clostridia"(100);Clostridiales(100);"Lachnospiraceae"(100);unclassified(100);	Root(100);Bacteria(100);"Bacteroidetes"(100);"Bacteroidia"(100);"Bacteroidales"(100);"Prevotellaceae"(100);Prevotella(100);	Clostridiales(100);"Lachnospiraceae"(100);	"Prevotellaceae"(100);Prevotella(100);
0.00	148	293	Root(100);Bacteria(100);"Firmicutes"(100);"Bacilli"(100);"Lactobacillales"(100);Lactobacillaceae(99);Lactobacillus(93);	Root(100);Bacteria(100);"Firmicutes"(100);"Bacilli"(100);"Lactobacillales"(100);"Aerococcaceae"(100);Aerococcus(100);	Lactobacillaceae(99);Lactobacillus(93);	"Aerococcaceae"(100);Aerococcus(100);
-0.00	269	293	Root(100);Bacteria(100);"Firmicutes"(100);"Clostridia"(100);Clostridiales(100);"Ruminococcaceae"(100);Acetivibrio(100);	Root(100);Bacteria(100);"Firmicutes"(100);"Bacilli"(100);"Lactobacillales"(100);"Aerococcaceae"(100);Aerococcus(100);	"Ruminococcaceae"(100);Acetivibrio(100);	"Aerococcaceae"(100);Aerococcus(100);
0.00	116	293	Root(100);Bacteria(100);"Bacteroidetes"(100);"Bacteroidia"(100);"Bacteroidales"(100);"Prevotellaceae"(100);Prevotella(100);	Root(100);Bacteria(100);"Firmicutes"(100);"Bacilli"(100);"Lactobacillales"(100);"Aerococcaceae"(100);Aerococcus(100);	"Prevotellaceae"(100);Prevotella(100);	"Aerococcaceae"(100);Aerococcus(100);
-0.00	26	142	Root(100);Bacteria(100);"Bacteroidetes"(100);"Bacteroidia"(100);"Bacteroidales"(100);"Prevotellaceae"(100);Prevotella(100);	Root(100);Bacteria(100);"Firmicutes"(100);"Clostridia"(100);Clostridiales(100);Incertae_Sedis_XI(100);Anaerococcus(100);	"Prevotellaceae"(100);Prevotella(100);	Incertae_Sedis_XI(100);Anaerococcus(100);
-0.00	217	221	Root(100);Bacteria(100);unclassified(100);unclassified(100);unclassified(100);unclassified(100);unclassified(100);	Root(100);Bacteria(100);"Firmicutes"(100);"Clostridia"(100);Clostridiales(100);"Lachnospiraceae"(100);unclassified(100);	Root(100);Bacteria(100);	Clostridiales(100);"Lachnospiraceae"(100);
-0.00	2	205	Root(100);Bacteria(100);"Firmicutes"(100);"Bacilli"(100);"Lactobacillales"(100);Streptococcaceae(100);Streptococcus(100);	Root(100);Bacteria(100);"Tenericutes"(100);Mollicutes(100);Mycoplasmatales(100);Mycoplasmataceae(100);Ureaplasma(100);	Streptococcaceae(100);Streptococcus(100);	Mycoplasmataceae(100);Ureaplasma(100);
-0.00	176	242	Root(100);Bacteria(100);"Firmicutes"(100);"Clostridia"(100);Clostridiales(100);Incertae_Sedis_XI(100);Anaerococcus(100);	Root(100);Bacteria(100);"Bacteroidetes"(100);"Bacteroidia"(100);"Bacteroidales"(100);"Prevotellaceae"(100);Prevotella(100);	Incertae_Sedis_XI(100);Anaerococcus(100);	"Prevotellaceae"(100);Prevotella(100);
0.00	173	208	Root(100);Bacteria(100);"Firmicutes"(100);"Clostridia"(100);Clostridiales(100);unclassified(100);unclassified(100);	Root(100);Bacteria(100);"Firmicutes"(100);"Clostridia"(99);Clostridiales(99);unclassified(99);unclassified(99);	"Clostridia"(100);Clostridiales(100);	"Clostridia"(99);Clostridiales(99);
-0.00	1	2	Root(100);Bacteria(100);"Actinobacteria"(100);Actinobacteria(100);Actinomycetales(100);Propionibacteriaceae(100);Propionibacterium(100);	Root(100);Bacteria(100);"Firmicutes"(100);"Bacilli"(100);"Lactobacillales"(100);Streptococcaceae(100);Streptococcus(100);	Propionibacteriaceae(100);Propionibacterium(100);	Streptococcaceae(100);Streptococcus(100);
0.00	1	293	Root(100);Bacteria(100);"Actinobacteria"(100);Actinobacteria(100);Actinomycetales(100);Propionibacteriaceae(100);Propionibacterium(100);	Root(100);Bacteria(100);"Firmicutes"(100);"Bacilli"(100);"Lactobacillales"(100);"Aerococcaceae"(100);Aerococcus(100);	Propionibacteriaceae(100);Propionibacterium(100);	"Aerococcaceae"(100);Aerococcus(100);
-0.00	1	205	Root(100);Bacteria(100);"Actinobacteria"(100);Actinobacteria(100);Actinomycetales(100);Propionibacteriaceae(100);Propionibacterium(100);	Root(100);Bacteria(100);"Tenericutes"(100);Mollicutes(100);Mycoplasmatales(100);Mycoplasmataceae(100);Ureaplasma(100);	Propionibacteriaceae(100);Propionibacterium(100);	Mycoplasmataceae(100);Ureaplasma(100);
-0.00	218	1	Root(100);Bacteria(100);"Bacteroidetes"(100);"Bacteroidia"(100);"Bacteroidales"(100);"Prevotellaceae"(100);Prevotella(100);	Root(100);Bacteria(100);"Actinobacteria"(100);Actinobacteria(100);Actinomycetales(100);Propionibacteriaceae(100);Propionibacterium(100);	"Prevotellaceae"(100);Prevotella(100);	Propionibacteriaceae(100);Propionibacterium(100);
0.00	100	176	Root(100);Bacteria(100);"Fusobacteria"(100);"Fusobacteria"(100);"Fusobacteriales"(100);"Leptotrichiaceae"(100);unclassified(99);	Root(100);Bacteria(100);"Firmicutes"(100);"Clostridia"(100);Clostridiales(100);Incertae_Sedis_XI(100);Anaerococcus(100);	"Fusobacteriales"(100);"Leptotrichiaceae"(100);	Incertae_Sedis_XI(100);Anaerococcus(100);
-0.00	218	221	Root(100);Bacteria(100);"Bacteroidetes"(100);"Bacteroidia"(100);"Bacteroidales"(100);"Prevotellaceae"(100);Prevotella(100);	Root(100);Bacteria(100);"Firmicutes"(100);"Clostridia"(100);Clostridiales(100);"Lachnospiraceae"(100);unclassified(100);	"Prevotellaceae"(100);Prevotella(100);	Clostridiales(100);"Lachnospiraceae"(100);
-0.00	269	221	Root(100);Bacteria(100);"Firmicutes"(100);"Clostridia"(100);Clostridiales(100);"Ruminococcaceae"(100);Acetivibrio(100);	Root(100);Bacteria(100);"Firmicutes"(100);"Clostridia"(100);Clostridiales(100);"Lachnospiraceae"(100);unclassified(100);	"Ruminococcaceae"(100);Acetivibrio(100);	Clostridiales(100);"Lachnospiraceae"(100);
-0.00	130	208	Root(100);Bacteria(100);"Proteobacteria"(100);Gammaproteobacteria(100);Pseudomonadales(100);Pseudomonadaceae(100);Pseudomonas(100);	Root(100);Bacteria(100);"Firmicutes"(100);"Clostridia"(99);Clostridiales(99);unclassified(99);unclassified(99);	Pseudomonadaceae(100);Pseudomonas(100);	"Clostridia"(99);Clostridiales(99);
-0.00	242	221	Root(100);Bacteria(100);"Bacteroidetes"(100);"Bacteroidia"(100);"Bacteroidales"(100);"Prevotellaceae"(100);Prevotella(100);	Root(100);Bacteria(100);"Firmicutes"(100);"Clostridia"(100);Clostridiales(100);"Lachnospiraceae"(100);unclassified(100);	"Prevotellaceae"(100);Prevotella(100);	Clostridiales(100);"Lachnospiraceae"(100);
-0.00	301	221	Root(100);Bacteria(100);"Actinobacteria"(100);Actinobacteria(100);Actinomycetales(100);Actinomycetaceae(100);Mobiluncus(100);	Root(100);Bacteria(100);"Firmicutes"(100);"Clostridia"(100);Clostridiales(100);"Lachnospiraceae"(100);unclassified(100);	Actinomycetaceae(100);Mobiluncus(100);	Clostridiales(100);"Lachnospiraceae"(100);
-0.00	208	163	Root(100);Bacteria(100);"Firmicutes"(100);"Clostridia"(99);Clostridiales(99);unclassified(99);unclassified(99);	Root(100);Bacteria(100);"Firmicutes"(100);"Clostridia"(100);Clostridiales(100);unclassified(100);unclassified(100);	"Clostridia"(99);Clostridiales(99);	"Clostridia"(100);Clostridiales(100);
-0.00	221	163	Root(100);Bacteria(100);"Firmicutes"(100);"Clostridia"(100);Clostridiales(100);"Lachnospiraceae"(100);unclassified(100);	Root(100);Bacteria(100);"Firmicutes"(100);"Clostridia"(100);Clostridiales(100);unclassified(100);unclassified(100);	Clostridiales(100);"Lachnospiraceae"(100);	"Clostridia"(100);Clostridiales(100);
-0.00	301	208	Root(100);Bacteria(100);"Actinobacteria"(100);Actinobacteria(100);Actinomycetales(100);Actinomycetaceae(100);Mobiluncus(100);	Root(100);Bacteria(100);"Firmicutes"(100);"Clostridia"(99);Clostridiales(99);unclassified(99);unclassified(99);	Actinomycetaceae(100);Mobiluncus(100);	"Clostridia"(99);Clostridiales(99);
0.00	63	208	Root(100);Bacteria(100);"Actinobacteria"(100);Actinobacteria(100);Coriobacteriales(100);Coriobacteriaceae(100);Atopobium(98);	Root(100);Bacteria(100);"Firmicutes"(100);"Clostridia"(99);Clostridiales(99);unclassified(99);unclassified(99);	Coriobacteriaceae(100);Atopobium(98);	"Clostridia"(99);Clostridiales(99);
0.00	1	301	Root(100);Bacteria(100);"Actinobacteria"(100);Actinobacteria(100);Actinomycetales(100);Propionibacteriaceae(100);Propionibacterium(100);	Root(100);Bacteria(100);"Actinobacteria"(100);Actinobacteria(100);Actinomycetales(100);Actinomycetaceae(100);Mobiluncus(100);	Propionibacteriaceae(100);Propionibacterium(100);	Actinomycetaceae(100);Mobiluncus(100);
