# Supplementary material for: Inferring Correlation Networks from Genomic Survey Data
Source: PLoS Comput Biol. 2012 Sep 20;8(9):e1002687. doi: 10.1371/journal.pcbi.1002687 (PMC3447976; doi:10.1371/journal.pcbi.1002687)
Supplement: Dataset S1 — Correlation values for all HMP body sites inferred using both Pearson and SparCC from real and shuffled data. (ZIP) [file pcbi.1002687.s001.zip › R_Antecubital fossa_Rho_matrix.txt]

OTU_id	1	10	101	103	104	107	11	111	114	12	123	13	130	131	135	136	137	14	147	15	16	162	166	167	17	176	18	188	19	194	2	20	200	206	21	215	22	222	223	224	226	229	234	235	240	244	25	26	265
1	1.000	-0.266	0.108	-0.032	-0.249	-0.127	-0.350	-0.279	-0.109	-0.039	-0.087	-0.162	-0.203	-0.238	-0.212	-0.258	0.071	-0.318	-0.075	-0.051	-0.253	-0.092	-0.091	-0.243	-0.227	-0.095	-0.105	0.031	-0.179	-0.011	-0.273	-0.252	-0.131	-0.094	-0.296	-0.229	-0.099	-0.297	0.069	-0.126	0.023	-0.188	-0.204	-0.009	-0.024	-0.219	-0.251	-0.125	-0.008
10	-0.266	1.000	-0.121	-0.037	-0.057	-0.037	0.184	-0.036	-0.052	-0.046	-0.018	0.047	0.094	-0.004	-0.023	-0.060	-0.043	0.701	0.080	-0.007	0.173	-0.058	-0.054	-0.029	-0.067	-0.038	-0.120	-0.088	0.050	-0.079	0.272	0.798	-0.039	-0.054	-0.026	-0.065	0.000	0.096	-0.049	-0.046	-0.056	0.102	0.019	-0.014	-0.051	-0.011	0.553	0.525	-0.034
101	0.108	-0.121	1.000	0.057	-0.020	0.046	-0.038	-0.127	-0.096	0.111	-0.057	-0.004	-0.070	-0.091	-0.115	-0.114	0.307	-0.166	-0.095	-0.026	-0.116	-0.091	-0.020	-0.064	-0.068	0.061	0.225	0.591	-0.041	0.110	-0.008	-0.103	-0.028	-0.030	0.041	-0.078	-0.046	-0.078	0.045	0.403	-0.050	-0.065	-0.120	-0.033	0.039	-0.059	-0.096	-0.078	-0.065
103	-0.032	-0.037	0.057	1.000	-0.005	-0.018	-0.030	-0.065	0.022	0.025	-0.025	0.169	-0.048	-0.055	-0.045	-0.058	-0.030	-0.071	0.000	-0.047	-0.029	-0.038	-0.032	-0.023	-0.033	0.756	0.138	-0.027	-0.030	0.065	0.001	-0.041	-0.029	-0.005	0.032	-0.034	0.037	-0.020	-0.037	-0.000	-0.041	-0.032	0.157	0.024	-0.045	0.054	-0.048	0.640	-0.027
104	-0.249	-0.057	-0.020	-0.005	1.000	0.386	-0.061	0.050	-0.040	-0.056	-0.030	-0.027	0.120	-0.033	0.737	0.470	-0.046	-0.043	-0.052	0.045	-0.040	-0.044	-0.009	0.762	0.240	0.105	0.105	0.012	-0.035	-0.011	-0.054	-0.026	-0.045	0.018	-0.046	0.683	0.017	0.230	-0.039	0.000	-0.042	0.072	-0.019	-0.043	-0.061	-0.044	-0.051	-0.063	-0.029
107	-0.127	-0.037	0.046	-0.018	0.386	1.000	-0.051	-0.029	-0.026	0.000	-0.022	0.001	-0.039	-0.042	0.038	0.082	-0.008	-0.047	-0.033	0.102	-0.012	0.001	0.113	0.137	0.117	-0.037	0.464	0.116	-0.015	0.077	0.015	-0.029	-0.033	-0.017	-0.030	0.202	-0.013	0.045	-0.020	0.042	-0.012	-0.050	-0.052	-0.019	-0.040	-0.054	-0.032	-0.031	-0.021
11	-0.350	0.184	-0.038	-0.030	-0.061	-0.051	1.000	0.126	-0.027	-0.082	0.002	0.211	0.457	0.241	-0.055	-0.087	-0.061	0.266	-0.034	0.021	0.344	-0.093	0.019	-0.024	-0.081	-0.047	0.032	-0.071	0.358	0.062	0.380	0.254	-0.072	-0.078	0.462	-0.048	0.034	0.468	0.092	0.103	-0.102	0.536	0.532	0.028	-0.076	0.507	0.225	-0.081	-0.053
111	-0.279	-0.036	-0.127	-0.065	0.050	-0.029	0.126	1.000	0.007	-0.091	0.723	-0.024	0.299	0.275	-0.029	0.136	-0.044	-0.003	-0.010	0.018	-0.084	-0.079	0.090	0.108	0.001	-0.037	-0.064	-0.068	-0.059	0.031	-0.139	0.002	0.264	-0.068	0.119	0.186	-0.040	0.110	-0.035	-0.022	0.561	0.260	0.249	-0.007	-0.064	0.091	-0.085	-0.098	-0.002
114	-0.109	-0.052	-0.096	0.022	-0.040	-0.026	-0.027	0.007	1.000	-0.039	-0.051	0.146	0.162	-0.017	-0.031	-0.041	-0.048	0.039	0.336	-0.033	0.063	-0.060	0.222	-0.031	-0.044	0.034	-0.078	-0.074	-0.045	0.415	-0.029	-0.045	-0.032	-0.060	-0.007	0.095	0.164	0.168	0.020	-0.020	-0.038	0.020	0.098	-0.039	-0.068	-0.013	-0.053	-0.027	-0.032
12	-0.039	-0.046	0.111	0.025	-0.056	0.000	-0.082	-0.091	-0.039	1.000	-0.070	-0.011	-0.071	-0.083	-0.042	-0.074	0.068	-0.087	-0.043	-0.051	-0.070	-0.050	0.044	-0.054	-0.075	0.012	-0.004	0.116	-0.049	0.007	-0.064	-0.033	-0.047	-0.039	-0.069	-0.045	-0.027	-0.077	0.028	-0.019	-0.049	-0.054	-0.083	-0.039	-0.032	-0.013	-0.083	0.039	-0.043
123	-0.087	-0.018	-0.057	-0.025	-0.030	-0.022	0.002	0.723	-0.051	-0.070	1.000	-0.095	-0.043	-0.012	0.004	-0.048	-0.037	-0.054	-0.044	-0.016	-0.055	-0.048	-0.051	0.217	-0.005	-0.019	-0.083	-0.059	-0.041	-0.026	-0.120	0.037	-0.034	-0.049	-0.056	0.280	-0.078	0.000	-0.002	-0.034	0.808	0.000	0.002	-0.030	-0.031	-0.013	-0.050	-0.039	-0.026
13	-0.162	0.047	-0.004	0.169	-0.027	0.001	0.211	-0.024	0.146	-0.011	-0.095	1.000	0.020	-0.065	-0.041	-0.096	-0.040	0.213	0.131	0.183	0.305	-0.061	0.171	-0.050	-0.093	0.106	0.087	-0.007	0.190	0.027	0.437	0.034	-0.058	-0.052	0.296	-0.062	0.428	0.105	0.013	0.088	-0.098	-0.045	-0.003	-0.019	-0.071	0.009	0.156	0.034	-0.043
130	-0.203	0.094	-0.070	-0.048	0.120	-0.039	0.457	0.299	0.162	-0.071	-0.043	0.020	1.000	0.073	-0.053	0.248	-0.015	0.210	0.098	-0.021	0.056	-0.047	0.261	0.109	0.033	-0.036	-0.041	-0.045	0.017	0.184	0.020	0.034	-0.015	-0.063	0.013	-0.045	0.035	0.483	0.229	-0.036	-0.070	0.273	0.202	0.149	-0.072	0.229	-0.072	-0.077	-0.033
131	-0.238	-0.004	-0.091	-0.055	-0.033	-0.042	0.241	0.275	-0.017	-0.083	-0.012	-0.065	0.073	1.000	-0.017	-0.006	-0.002	0.139	-0.058	-0.008	-0.078	0.022	-0.007	-0.078	-0.028	-0.023	-0.050	-0.054	-0.050	-0.006	-0.075	0.068	-0.038	0.004	0.493	-0.016	-0.078	0.110	0.009	0.036	-0.060	0.313	0.308	-0.021	0.005	0.205	-0.064	-0.066	-0.024
135	-0.212	-0.023	-0.115	-0.045	0.737	0.038	-0.055	-0.029	-0.031	-0.042	0.004	-0.041	-0.053	-0.017	1.000	0.378	-0.048	-0.009	-0.049	0.001	-0.056	-0.040	0.012	0.734	0.294	-0.058	-0.104	-0.059	-0.047	-0.024	-0.037	-0.019	-0.043	-0.044	-0.009	0.644	-0.017	0.204	-0.033	-0.028	-0.008	-0.042	-0.082	-0.042	-0.051	0.033	-0.051	0.014	-0.007
136	-0.258	-0.060	-0.114	-0.058	0.470	0.082	-0.087	0.136	-0.041	-0.074	-0.048	-0.096	0.248	-0.006	0.378	1.000	-0.059	-0.078	-0.049	-0.023	-0.073	-0.076	0.086	0.437	0.513	-0.073	-0.125	-0.068	-0.061	-0.046	-0.066	-0.048	-0.068	-0.080	-0.062	0.313	-0.005	0.087	0.103	-0.023	-0.045	0.073	0.026	-0.058	-0.085	-0.112	-0.077	-0.057	-0.016
137	0.071	-0.043	0.307	-0.030	-0.046	-0.008	-0.061	-0.044	-0.048	0.068	-0.037	-0.040	-0.015	-0.002	-0.048	-0.059	1.000	-0.037	-0.035	-0.025	-0.044	-0.019	-0.018	-0.050	-0.051	-0.027	-0.023	0.647	-0.036	0.070	-0.056	-0.044	-0.033	-0.028	-0.058	-0.033	-0.051	0.018	-0.053	-0.036	-0.034	-0.022	-0.034	-0.018	-0.014	-0.022	-0.040	-0.043	-0.024
14	-0.318	0.701	-0.166	-0.071	-0.043	-0.047	0.266	-0.003	0.039	-0.087	-0.054	0.213	0.210	0.139	-0.009	-0.078	-0.037	1.000	-0.049	0.187	0.196	-0.059	-0.003	0.040	-0.124	0.020	-0.055	-0.079	0.051	-0.027	0.312	0.681	-0.055	-0.056	0.106	-0.056	0.080	0.368	0.064	-0.045	-0.079	0.108	0.125	0.012	-0.057	0.132	0.346	0.352	0.016
147	-0.075	0.080	-0.095	0.000	-0.052	-0.033	-0.034	-0.010	0.336	-0.043	-0.044	0.131	0.098	-0.058	-0.049	-0.049	-0.035	-0.049	1.000	0.093	0.069	0.006	0.138	-0.035	-0.037	-0.007	-0.078	-0.063	-0.032	0.330	0.039	-0.056	-0.035	-0.047	-0.072	-0.003	0.253	-0.038	-0.064	-0.026	-0.044	-0.073	-0.071	-0.039	-0.047	-0.077	-0.008	0.027	-0.021
15	-0.051	-0.007	-0.026	-0.047	0.045	0.102	0.021	0.018	-0.033	-0.051	-0.016	0.183	-0.021	-0.008	0.001	-0.023	-0.025	0.187	0.093	1.000	-0.034	-0.000	-0.032	0.026	-0.053	-0.056	0.134	0.050	0.067	-0.023	0.148	-0.014	-0.029	-0.055	0.202	0.031	0.272	0.001	0.048	-0.005	-0.024	0.006	0.056	-0.000	-0.070	0.020	-0.005	-0.034	-0.040
16	-0.253	0.173	-0.116	-0.029	-0.040	-0.012	0.344	-0.084	0.063	-0.070	-0.055	0.305	0.056	-0.078	-0.056	-0.073	-0.044	0.196	0.069	-0.034	1.000	-0.049	0.054	-0.008	-0.066	-0.004	-0.071	-0.074	0.842	0.018	0.642	0.116	-0.048	-0.050	0.046	-0.056	0.326	0.038	-0.060	-0.044	-0.061	-0.081	-0.069	-0.008	-0.059	-0.011	0.763	0.096	-0.030
162	-0.092	-0.058	-0.091	-0.038	-0.044	0.001	-0.093	-0.079	-0.060	-0.050	-0.048	-0.061	-0.047	0.022	-0.040	-0.076	-0.019	-0.059	0.006	-0.000	-0.049	1.000	-0.019	-0.061	-0.051	-0.019	0.164	-0.044	-0.042	-0.071	-0.070	-0.057	0.085	0.677	-0.058	-0.021	0.064	-0.015	-0.034	-0.024	-0.048	-0.024	-0.059	-0.041	0.492	-0.079	-0.039	-0.052	0.021
166	-0.091	-0.054	-0.020	-0.032	-0.009	0.113	0.019	0.090	0.222	0.044	-0.051	0.171	0.261	-0.007	0.012	0.086	-0.018	-0.003	0.138	-0.032	0.054	-0.019	1.000	-0.029	0.201	-0.054	0.095	0.032	-0.011	0.368	0.011	-0.062	-0.039	-0.047	-0.015	0.013	0.118	-0.034	0.211	-0.030	-0.054	-0.012	-0.043	0.080	-0.057	-0.073	-0.033	-0.051	0.041
167	-0.243	-0.029	-0.064	-0.023	0.762	0.137	-0.024	0.108	-0.031	-0.054	0.217	-0.050	0.109	-0.078	0.734	0.437	-0.050	0.040	-0.035	0.026	-0.008	-0.061	-0.029	1.000	0.291	0.041	-0.091	-0.026	-0.008	-0.043	-0.059	-0.070	-0.050	-0.020	-0.099	0.698	0.005	0.356	-0.005	-0.017	0.184	-0.064	-0.108	0.022	-0.067	0.069	-0.066	-0.072	-0.038
17	-0.227	-0.067	-0.068	-0.033	0.240	0.117	-0.081	0.001	-0.044	-0.075	-0.005	-0.093	0.033	-0.028	0.294	0.513	-0.051	-0.124	-0.037	-0.053	-0.066	-0.051	0.201	0.291	1.000	-0.045	-0.055	-0.035	-0.064	-0.020	-0.071	-0.065	0.041	-0.054	-0.105	0.112	-0.067	0.020	0.048	-0.045	-0.023	-0.039	0.017	-0.059	-0.063	-0.077	-0.066	-0.061	-0.038
176	-0.095	-0.038	0.061	0.756	0.105	-0.037	-0.047	-0.037	0.034	0.012	-0.019	0.106	-0.036	-0.023	-0.058	-0.073	-0.027	0.020	-0.007	-0.056	-0.004	-0.019	-0.054	0.041	-0.045	1.000	0.179	0.031	-0.036	0.026	-0.031	-0.001	0.001	0.130	-0.025	-0.067	-0.014	0.122	-0.048	-0.032	-0.010	0.126	0.200	-0.019	-0.058	0.066	-0.050	0.471	-0.033
18	-0.105	-0.120	0.225	0.138	0.105	0.464	0.032	-0.064	-0.078	-0.004	-0.083	0.087	-0.041	-0.050	-0.104	-0.125	-0.023	-0.055	-0.078	0.134	-0.071	0.164	0.095	-0.091	-0.055	0.179	1.000	0.150	-0.059	0.173	0.076	-0.088	0.052	0.201	0.237	-0.060	0.064	0.039	-0.034	0.246	-0.045	0.066	0.049	-0.016	0.333	0.017	-0.087	-0.042	-0.038
188	0.031	-0.088	0.591	-0.027	0.012	0.116	-0.071	-0.068	-0.074	0.116	-0.059	-0.007	-0.045	-0.054	-0.059	-0.068	0.647	-0.079	-0.063	0.050	-0.074	-0.044	0.032	-0.026	-0.035	0.031	0.150	1.000	-0.029	0.016	-0.017	-0.060	-0.059	-0.034	0.006	-0.027	-0.075	-0.006	0.017	0.314	-0.058	-0.039	-0.097	-0.043	-0.045	-0.047	-0.059	-0.084	-0.035
19	-0.179	0.050	-0.041	-0.030	-0.035	-0.015	0.358	-0.059	-0.045	-0.049	-0.041	0.190	0.017	-0.050	-0.047	-0.061	-0.036	0.051	-0.032	0.067	0.842	-0.042	-0.011	-0.008	-0.064	-0.036	-0.059	-0.029	1.000	-0.051	0.648	0.007	-0.042	-0.038	0.099	-0.056	0.057	0.028	-0.045	0.039	-0.040	-0.049	-0.074	0.000	-0.042	0.011	0.786	0.012	-0.022
194	-0.011	-0.079	0.110	0.065	-0.011	0.077	0.062	0.031	0.415	0.007	-0.026	0.027	0.184	-0.006	-0.024	-0.046	0.070	-0.027	0.330	-0.023	0.018	-0.071	0.368	-0.043	-0.020	0.026	0.173	0.016	-0.051	1.000	0.176	-0.044	-0.050	-0.047	0.038	0.034	0.173	0.103	-0.085	0.048	-0.006	0.001	0.064	-0.014	-0.076	-0.008	-0.072	-0.028	-0.021
2	-0.273	0.272	-0.008	0.001	-0.054	0.015	0.380	-0.139	-0.029	-0.064	-0.120	0.437	0.020	-0.075	-0.037	-0.066	-0.056	0.312	0.039	0.148	0.642	-0.070	0.011	-0.059	-0.071	-0.031	0.076	-0.017	0.648	0.176	1.000	0.256	-0.062	-0.078	0.170	-0.039	0.157	-0.003	0.060	0.118	-0.122	-0.134	-0.083	-0.000	-0.092	-0.054	0.661	0.126	-0.068
20	-0.252	0.798	-0.103	-0.041	-0.026	-0.029	0.254	0.002	-0.045	-0.033	0.037	0.034	0.034	0.068	-0.019	-0.048	-0.044	0.681	-0.056	-0.014	0.116	-0.057	-0.062	-0.070	-0.065	-0.001	-0.088	-0.060	0.007	-0.044	0.256	1.000	-0.052	-0.029	0.039	0.031	0.010	0.061	-0.018	-0.048	-0.021	0.194	0.114	-0.016	-0.060	-0.006	0.390	0.422	-0.034
200	-0.131	-0.039	-0.028	-0.029	-0.045	-0.033	-0.072	0.264	-0.032	-0.047	-0.034	-0.058	-0.015	-0.038	-0.043	-0.068	-0.033	-0.055	-0.035	-0.029	-0.048	0.085	-0.039	-0.050	0.041	0.001	0.052	-0.059	-0.042	-0.050	-0.062	-0.052	1.000	0.120	-0.068	-0.059	0.050	-0.032	-0.042	-0.034	-0.036	-0.038	-0.047	-0.036	0.133	-0.047	-0.045	-0.050	-0.020
206	-0.094	-0.054	-0.030	-0.005	0.018	-0.017	-0.078	-0.068	-0.060	-0.039	-0.049	-0.052	-0.063	0.004	-0.044	-0.080	-0.028	-0.056	-0.047	-0.055	-0.050	0.677	-0.047	-0.020	-0.054	0.130	0.201	-0.034	-0.038	-0.047	-0.078	-0.029	0.120	1.000	-0.047	-0.037	-0.038	-0.031	-0.070	0.008	-0.046	0.006	-0.050	-0.039	0.622	-0.034	-0.040	-0.060	0.158
21	-0.296	-0.026	0.041	0.032	-0.046	-0.030	0.462	0.119	-0.007	-0.069	-0.056	0.296	0.013	0.493	-0.009	-0.062	-0.058	0.106	-0.072	0.202	0.046	-0.058	-0.015	-0.099	-0.105	-0.025	0.237	0.006	0.099	0.038	0.170	0.039	-0.068	-0.047	1.000	-0.011	0.193	0.216	0.059	0.347	-0.105	0.377	0.407	-0.035	-0.033	0.478	0.017	-0.103	-0.049
215	-0.229	-0.065	-0.078	-0.034	0.683	0.202	-0.048	0.186	0.095	-0.045	0.280	-0.062	-0.045	-0.016	0.644	0.313	-0.033	-0.056	-0.003	0.031	-0.056	-0.021	0.013	0.698	0.112	-0.067	-0.060	-0.027	-0.056	0.034	-0.039	0.031	-0.059	-0.037	-0.011	1.000	0.039	0.159	0.075	-0.029	0.118	-0.075	-0.044	-0.055	-0.056	0.025	-0.076	-0.052	-0.021
22	-0.099	0.000	-0.046	0.037	0.017	-0.013	0.034	-0.040	0.164	-0.027	-0.078	0.428	0.035	-0.078	-0.017	-0.005	-0.051	0.080	0.253	0.272	0.326	0.064	0.118	0.005	-0.067	-0.014	0.064	-0.075	0.057	0.173	0.157	0.010	0.050	-0.038	0.193	0.039	1.000	0.007	-0.008	-0.003	-0.063	-0.057	-0.111	-0.049	0.089	-0.073	0.012	-0.005	-0.052
222	-0.297	0.096	-0.078	-0.020	0.230	0.045	0.468	0.110	0.168	-0.077	0.000	0.105	0.483	0.110	0.204	0.087	0.018	0.368	-0.038	0.001	0.038	-0.015	-0.034	0.356	0.020	0.122	0.039	-0.006	0.028	0.103	-0.003	0.061	-0.032	-0.031	0.216	0.159	0.007	1.000	-0.060	0.084	-0.059	0.281	0.325	0.097	0.013	0.558	-0.088	-0.092	-0.017
223	0.069	-0.049	0.045	-0.037	-0.039	-0.020	0.092	-0.035	0.020	0.028	-0.002	0.013	0.229	0.009	-0.033	0.103	-0.053	0.064	-0.064	0.048	-0.060	-0.034	0.211	-0.005	0.048	-0.048	-0.034	0.017	-0.045	-0.085	0.060	-0.018	-0.042	-0.070	0.059	0.075	-0.008	-0.060	1.000	-0.034	0.129	-0.076	-0.085	-0.056	-0.066	-0.094	-0.066	-0.059	-0.022
224	-0.126	-0.046	0.403	-0.000	0.000	0.042	0.103	-0.022	-0.020	-0.019	-0.034	0.088	-0.036	0.036	-0.028	-0.023	-0.036	-0.045	-0.026	-0.005	-0.044	-0.024	-0.030	-0.017	-0.045	-0.032	0.246	0.314	0.039	0.048	0.118	-0.048	-0.034	0.008	0.347	-0.029	-0.003	0.084	-0.034	1.000	-0.027	0.093	-0.039	0.011	-0.037	0.108	-0.012	-0.046	0.143
226	0.023	-0.056	-0.050	-0.041	-0.042	-0.012	-0.102	0.561	-0.038	-0.049	0.808	-0.098	-0.070	-0.060	-0.008	-0.045	-0.034	-0.079	-0.044	-0.024	-0.061	-0.048	-0.054	0.184	-0.023	-0.010	-0.045	-0.058	-0.040	-0.006	-0.122	-0.021	-0.036	-0.046	-0.105	0.118	-0.063	-0.059	0.129	-0.027	1.000	-0.065	-0.071	-0.038	-0.034	-0.062	-0.049	-0.050	-0.002
229	-0.188	0.102	-0.065	-0.032	0.072	-0.050	0.536	0.260	0.020	-0.054	0.000	-0.045	0.273	0.313	-0.042	0.073	-0.022	0.108	-0.073	0.006	-0.081	-0.024	-0.012	-0.064	-0.039	0.126	0.066	-0.039	-0.049	0.001	-0.134	0.194	-0.038	0.006	0.377	-0.075	-0.057	0.281	-0.076	0.093	-0.065	1.000	0.688	-0.029	-0.023	0.314	-0.078	-0.083	-0.046
234	-0.204	0.019	-0.120	0.157	-0.019	-0.052	0.532	0.249	0.098	-0.083	0.002	-0.003	0.202	0.308	-0.082	0.026	-0.034	0.125	-0.071	0.056	-0.069	-0.059	-0.043	-0.108	0.017	0.200	0.049	-0.097	-0.074	0.064	-0.083	0.114	-0.047	-0.050	0.407	-0.044	-0.111	0.325	-0.085	-0.039	-0.071	0.688	1.000	0.011	-0.057	0.449	-0.078	0.070	-0.033
235	-0.009	-0.014	-0.033	0.024	-0.043	-0.019	0.028	-0.007	-0.039	-0.039	-0.030	-0.019	0.149	-0.021	-0.042	-0.058	-0.018	0.012	-0.039	-0.000	-0.008	-0.041	0.080	0.022	-0.059	-0.019	-0.016	-0.043	0.000	-0.014	-0.000	-0.016	-0.036	-0.039	-0.035	-0.055	-0.049	0.097	-0.056	0.011	-0.038	-0.029	0.011	1.000	-0.043	0.078	-0.042	0.005	-0.023
240	-0.024	-0.051	0.039	-0.045	-0.061	-0.040	-0.076	-0.064	-0.068	-0.032	-0.031	-0.071	-0.072	0.005	-0.051	-0.085	-0.014	-0.057	-0.047	-0.070	-0.059	0.492	-0.057	-0.067	-0.063	-0.058	0.333	-0.045	-0.042	-0.076	-0.092	-0.060	0.133	0.622	-0.033	-0.056	0.089	0.013	-0.066	-0.037	-0.034	-0.023	-0.057	-0.043	1.000	-0.082	-0.048	-0.047	-0.009
244	-0.219	-0.011	-0.059	0.054	-0.044	-0.054	0.507	0.091	-0.013	-0.013	-0.013	0.009	0.229	0.205	0.033	-0.112	-0.022	0.132	-0.077	0.020	-0.011	-0.079	-0.073	0.069	-0.077	0.066	0.017	-0.047	0.011	-0.008	-0.054	-0.006	-0.047	-0.034	0.478	0.025	-0.073	0.558	-0.094	0.108	-0.062	0.314	0.449	0.078	-0.082	1.000	-0.084	-0.035	0.039
25	-0.251	0.553	-0.096	-0.048	-0.051	-0.032	0.225	-0.085	-0.053	-0.083	-0.050	0.156	-0.072	-0.064	-0.051	-0.077	-0.040	0.346	-0.008	-0.005	0.763	-0.039	-0.033	-0.066	-0.066	-0.050	-0.087	-0.059	0.786	-0.072	0.661	0.390	-0.045	-0.040	0.017	-0.076	0.012	-0.088	-0.066	-0.012	-0.049	-0.078	-0.078	-0.042	-0.048	-0.084	1.000	0.307	-0.027
26	-0.125	0.525	-0.078	0.640	-0.063	-0.031	-0.081	-0.098	-0.027	0.039	-0.039	0.034	-0.077	-0.066	0.014	-0.057	-0.043	0.352	0.027	-0.034	0.096	-0.052	-0.051	-0.072	-0.061	0.471	-0.042	-0.084	0.012	-0.028	0.126	0.422	-0.050	-0.060	-0.103	-0.052	-0.005	-0.092	-0.059	-0.046	-0.050	-0.083	0.070	0.005	-0.047	-0.035	0.307	1.000	-0.032
265	-0.008	-0.034	-0.065	-0.027	-0.029	-0.021	-0.053	-0.002	-0.032	-0.043	-0.026	-0.043	-0.033	-0.024	-0.007	-0.016	-0.024	0.016	-0.021	-0.040	-0.030	0.021	0.041	-0.038	-0.038	-0.033	-0.038	-0.035	-0.022	-0.021	-0.068	-0.034	-0.020	0.158	-0.049	-0.021	-0.052	-0.017	-0.022	0.143	-0.002	-0.046	-0.033	-0.023	-0.009	0.039	-0.027	-0.032	1.000
27	-0.196	-0.077	-0.074	-0.038	0.109	0.057	-0.092	-0.053	-0.072	-0.057	-0.017	-0.099	-0.052	-0.051	0.238	0.468	-0.057	-0.126	-0.050	-0.056	-0.073	-0.054	0.090	0.251	0.742	-0.073	-0.060	-0.014	-0.068	-0.098	-0.044	-0.064	-0.003	-0.072	-0.127	0.140	-0.103	-0.044	-0.008	-0.047	-0.038	-0.088	-0.036	-0.066	-0.071	-0.071	-0.074	-0.068	-0.041
287	-0.159	-0.045	-0.089	-0.020	-0.010	-0.019	-0.037	0.199	-0.031	-0.062	-0.038	-0.030	-0.048	0.897	-0.004	-0.016	-0.017	0.085	-0.025	-0.006	-0.046	0.005	-0.020	-0.040	-0.051	0.028	-0.002	-0.044	-0.033	-0.043	-0.051	-0.030	-0.019	-0.004	0.386	-0.045	-0.022	-0.015	-0.025	-0.030	-0.037	0.036	0.042	-0.021	0.021	0.026	-0.039	-0.034	-0.009
299	-0.016	-0.018	-0.085	0.211	0.084	0.013	0.028	0.073	0.203	-0.033	-0.075	0.083	0.367	-0.035	-0.013	0.185	-0.057	0.099	0.123	0.103	0.012	-0.017	0.242	0.107	-0.065	0.124	-0.043	-0.074	0.020	0.210	0.028	-0.073	-0.042	-0.084	-0.023	0.057	0.168	0.224	0.068	-0.031	-0.083	0.077	0.050	0.190	-0.019	0.120	-0.064	0.155	-0.042
3	-0.153	-0.046	-0.073	0.079	-0.023	-0.028	-0.031	-0.065	0.518	-0.054	-0.037	-0.030	-0.019	-0.042	-0.034	-0.053	-0.036	-0.032	-0.033	-0.056	-0.038	-0.034	-0.017	-0.043	-0.041	0.096	-0.015	-0.040	-0.036	-0.024	-0.016	-0.028	-0.027	-0.006	-0.052	-0.047	-0.055	-0.042	0.031	-0.031	-0.036	-0.039	-0.032	-0.027	-0.041	-0.060	-0.039	0.020	-0.008
30	-0.135	-0.076	-0.005	-0.035	0.443	0.490	-0.139	0.041	-0.040	-0.034	0.037	-0.059	-0.020	-0.087	0.327	0.373	-0.051	-0.110	-0.039	-0.004	-0.052	-0.040	0.007	0.478	0.152	-0.075	0.120	0.060	-0.050	-0.015	-0.058	-0.080	-0.000	-0.060	-0.123	0.435	-0.019	0.044	-0.051	-0.002	0.026	-0.093	-0.098	-0.043	-0.066	-0.118	-0.063	-0.071	-0.035
302	-0.063	-0.044	-0.041	-0.030	-0.029	0.006	-0.080	0.720	-0.030	-0.051	0.947	-0.069	-0.055	-0.043	0.010	-0.037	-0.030	-0.066	-0.037	-0.011	-0.040	-0.039	-0.035	0.221	-0.011	-0.026	-0.038	-0.051	-0.031	-0.029	-0.097	-0.031	-0.024	-0.036	-0.078	0.225	-0.052	-0.022	0.039	-0.022	0.808	-0.048	-0.054	-0.023	-0.024	-0.054	-0.040	-0.040	0.014
31	-0.249	-0.102	-0.096	-0.060	0.401	0.138	-0.125	0.199	0.052	-0.096	0.177	-0.054	0.110	-0.072	0.438	0.623	-0.075	-0.138	0.019	-0.006	-0.063	-0.102	0.179	0.437	0.790	-0.089	-0.097	-0.067	-0.076	0.071	-0.062	-0.098	-0.008	-0.094	-0.164	0.330	-0.004	0.013	0.049	-0.063	0.159	-0.037	-0.022	-0.074	-0.073	-0.130	-0.090	-0.083	-0.052
34	-0.133	-0.020	-0.058	-0.030	0.304	0.062	-0.008	0.366	-0.019	-0.032	-0.043	-0.078	0.499	0.007	0.029	0.467	0.020	-0.029	0.028	-0.027	-0.045	-0.047	0.005	0.089	0.045	-0.037	-0.093	0.002	-0.040	-0.026	-0.109	-0.034	-0.042	0.005	-0.096	0.058	-0.019	0.053	-0.050	0.042	-0.034	0.204	0.108	-0.038	-0.044	-0.038	-0.041	0.007	0.347
361	-0.219	0.231	-0.052	-0.015	0.082	0.168	0.538	0.133	-0.026	-0.038	0.104	0.032	0.237	0.204	-0.031	-0.031	-0.030	0.176	-0.008	0.061	-0.044	0.006	0.084	-0.021	0.002	0.079	0.130	-0.004	-0.022	0.068	0.000	0.444	-0.033	0.012	0.182	0.076	0.020	0.273	0.003	-0.018	-0.043	0.497	0.320	-0.029	-0.003	0.031	-0.049	-0.051	-0.029
368	-0.132	-0.027	-0.065	-0.025	0.259	-0.011	0.059	0.426	-0.012	-0.047	-0.025	-0.040	0.594	0.052	-0.018	0.444	-0.019	-0.046	-0.025	-0.020	-0.030	-0.027	-0.025	-0.029	0.048	-0.026	-0.055	-0.042	-0.021	-0.043	-0.060	-0.026	-0.025	-0.029	-0.046	-0.027	-0.033	0.069	-0.025	-0.026	-0.025	0.281	0.164	-0.025	-0.028	-0.039	-0.027	-0.026	-0.012
38	-0.330	0.071	-0.131	-0.084	0.103	0.025	0.506	0.160	-0.043	-0.111	0.002	-0.135	0.306	0.257	0.128	0.333	-0.022	0.115	-0.074	0.096	-0.072	-0.049	0.084	0.221	0.390	-0.072	-0.020	-0.078	-0.051	-0.054	-0.124	0.130	-0.068	-0.067	0.397	0.138	-0.098	0.446	0.039	-0.001	-0.094	0.475	0.576	0.036	-0.033	0.513	-0.097	-0.105	-0.035
393	-0.115	-0.081	0.223	-0.033	0.036	-0.036	0.105	-0.030	-0.072	-0.045	0.025	-0.054	-0.046	0.105	-0.065	-0.067	-0.046	-0.073	-0.065	-0.047	-0.090	0.332	-0.038	-0.039	-0.087	0.087	0.064	0.144	-0.025	-0.024	0.003	0.072	-0.003	0.396	0.189	0.158	-0.052	0.056	0.079	0.458	-0.053	0.055	0.013	-0.042	0.091	0.221	-0.058	-0.082	0.076
4	-0.276	0.672	-0.101	0.170	-0.043	-0.012	0.190	-0.095	-0.076	-0.065	-0.067	0.301	0.117	-0.117	-0.070	-0.089	-0.060	0.580	0.143	-0.012	0.426	-0.054	0.037	-0.037	-0.107	0.159	0.005	-0.100	0.186	0.022	0.536	0.558	-0.073	-0.045	-0.017	-0.104	0.147	-0.023	0.054	-0.067	-0.077	-0.120	-0.067	-0.006	-0.091	-0.058	0.526	0.550	-0.023
40	0.044	-0.052	0.182	0.126	-0.054	-0.035	-0.035	-0.045	0.024	0.092	0.009	0.120	-0.007	-0.053	-0.050	-0.068	-0.041	-0.076	0.299	0.055	0.004	0.059	-0.023	-0.017	-0.042	0.182	0.060	0.049	-0.025	0.192	0.033	-0.055	-0.004	-0.023	-0.078	-0.062	0.067	-0.071	-0.055	-0.019	0.061	-0.056	-0.072	-0.048	-0.044	-0.075	-0.049	-0.035	-0.030
407	-0.032	-0.035	-0.060	-0.030	0.014	-0.023	-0.010	-0.031	0.026	-0.043	-0.028	0.196	-0.005	-0.031	0.020	-0.022	-0.008	0.201	-0.021	0.527	-0.027	0.102	-0.018	0.008	-0.028	-0.044	0.010	-0.021	0.057	0.081	0.209	0.001	-0.033	-0.038	0.004	0.023	0.104	-0.012	-0.032	-0.020	-0.030	-0.050	-0.064	0.007	-0.038	-0.047	-0.016	-0.039	-0.023
418	-0.049	-0.047	0.246	0.631	-0.023	-0.037	0.035	-0.067	0.052	-0.048	-0.032	0.038	-0.056	0.011	-0.029	-0.055	-0.051	-0.017	-0.057	-0.038	-0.040	-0.064	-0.027	-0.072	0.008	0.515	0.104	0.127	-0.028	0.068	0.064	-0.035	-0.048	-0.062	0.090	-0.042	-0.070	0.098	-0.048	0.339	-0.047	0.024	0.234	0.023	-0.067	0.130	-0.055	0.443	-0.038
42	-0.246	-0.065	-0.066	-0.023	0.881	0.281	-0.106	-0.016	-0.033	-0.060	0.015	-0.057	-0.067	-0.058	0.839	0.453	-0.048	-0.038	-0.045	0.039	-0.053	-0.032	0.060	0.850	0.334	-0.028	-0.024	-0.016	-0.041	-0.020	-0.077	-0.061	0.029	-0.027	-0.062	0.749	0.003	0.191	-0.045	-0.006	0.003	-0.073	-0.080	-0.050	-0.055	-0.036	-0.050	-0.047	-0.031
43	0.173	-0.078	0.330	-0.004	0.011	-0.037	-0.087	-0.107	-0.010	0.089	-0.008	-0.098	-0.111	-0.072	-0.047	-0.104	0.127	-0.108	-0.035	-0.044	-0.086	0.032	-0.019	-0.075	-0.020	0.042	0.054	0.093	-0.068	0.135	-0.122	-0.071	-0.026	0.020	-0.092	-0.040	-0.120	-0.095	-0.020	-0.035	0.007	-0.020	-0.098	-0.046	0.030	-0.063	-0.083	-0.064	-0.054
44	-0.143	-0.063	-0.050	-0.019	0.604	0.609	-0.092	-0.008	0.074	-0.029	0.053	0.012	-0.061	-0.069	0.487	0.130	-0.042	-0.007	-0.047	0.216	-0.050	-0.015	0.045	0.415	0.202	-0.039	0.249	0.039	-0.019	0.029	-0.014	-0.067	-0.038	-0.027	-0.075	0.539	-0.043	0.116	0.056	-0.008	0.035	-0.076	-0.082	-0.039	-0.055	-0.091	-0.046	-0.061	-0.030
440	0.054	0.004	-0.032	-0.023	0.016	-0.033	-0.039	0.071	-0.064	-0.036	0.101	-0.054	-0.041	-0.055	-0.056	-0.077	-0.064	-0.044	0.278	0.077	-0.066	0.000	-0.033	0.015	-0.084	0.105	0.142	-0.054	-0.057	-0.007	-0.053	-0.041	-0.022	0.012	-0.009	-0.026	-0.009	-0.084	0.007	-0.030	0.053	0.030	-0.064	-0.061	-0.068	-0.027	-0.056	-0.051	-0.036
45	-0.220	-0.086	0.002	-0.049	0.340	0.359	0.012	-0.008	0.071	-0.088	-0.019	0.266	0.009	-0.018	0.241	0.160	-0.057	0.207	0.003	0.569	-0.046	-0.062	0.080	0.322	0.248	0.004	0.198	0.069	0.032	0.038	0.141	-0.067	-0.065	-0.049	0.116	0.243	0.105	0.123	0.041	0.215	0.023	0.008	0.008	-0.017	-0.078	-0.021	-0.043	-0.089	-0.041
459	0.003	-0.091	0.287	0.064	0.045	0.198	-0.044	-0.010	0.103	0.060	0.050	-0.003	-0.035	-0.055	-0.071	-0.092	0.151	-0.037	0.005	-0.029	-0.057	-0.061	0.023	-0.012	-0.044	0.171	0.355	0.245	-0.062	0.250	-0.063	-0.070	0.024	0.190	-0.025	-0.025	-0.059	0.032	-0.047	-0.018	0.103	0.017	0.035	-0.060	0.235	-0.003	-0.083	-0.072	-0.028
46	-0.221	0.007	-0.064	-0.016	0.824	0.101	0.014	0.004	-0.035	-0.054	0.044	-0.084	-0.012	-0.007	0.844	0.420	-0.041	-0.021	-0.041	-0.018	-0.052	-0.049	-0.026	0.835	0.256	-0.036	-0.092	-0.035	-0.044	-0.059	-0.074	0.044	-0.008	-0.050	-0.039	0.780	-0.023	0.239	-0.015	-0.018	-0.009	0.030	0.017	-0.049	-0.052	-0.041	-0.049	-0.038	-0.026
465	-0.132	-0.025	-0.034	-0.027	0.026	-0.021	0.195	0.065	-0.038	-0.031	0.141	-0.048	-0.037	0.104	-0.027	-0.042	-0.027	-0.045	-0.029	-0.026	-0.037	-0.029	-0.029	-0.039	-0.039	-0.031	-0.066	-0.012	-0.024	-0.035	-0.005	0.201	-0.030	-0.033	0.076	0.322	-0.041	0.077	-0.034	-0.027	-0.018	-0.033	0.101	-0.025	-0.032	0.331	-0.031	-0.028	-0.016
47	-0.217	-0.077	-0.110	0.054	0.049	-0.037	0.178	0.298	0.041	-0.088	-0.015	-0.017	0.181	0.578	-0.025	0.136	-0.023	0.080	0.014	0.188	-0.058	-0.064	0.072	-0.044	0.030	0.067	0.090	-0.070	-0.038	0.122	-0.055	-0.054	-0.056	-0.023	0.509	-0.019	-0.024	0.030	0.033	-0.021	-0.045	0.371	0.390	-0.002	-0.072	0.259	-0.064	0.007	-0.006
49	-0.058	0.004	0.040	-0.012	-0.037	-0.033	0.116	-0.045	-0.042	-0.030	-0.034	0.245	-0.044	-0.019	-0.043	-0.056	-0.040	-0.030	-0.037	0.025	0.044	-0.038	-0.024	-0.055	-0.053	-0.025	-0.016	0.013	-0.004	-0.032	0.244	0.041	-0.042	-0.011	0.141	-0.060	0.019	-0.029	-0.033	0.142	-0.021	-0.007	-0.033	-0.034	-0.046	-0.017	0.004	-0.038	0.101
497	-0.074	-0.054	0.106	0.011	0.106	0.036	-0.018	-0.044	0.033	-0.013	-0.034	0.032	-0.007	0.010	-0.028	0.050	-0.017	0.039	-0.038	-0.081	-0.032	-0.053	0.170	0.079	0.295	0.309	0.120	0.043	-0.030	-0.015	-0.090	-0.033	-0.017	0.103	0.008	-0.084	-0.039	0.132	-0.034	-0.030	-0.053	0.317	0.082	-0.060	-0.035	-0.023	-0.070	-0.076	0.061
5	-0.164	-0.084	-0.003	-0.044	-0.079	-0.035	-0.089	-0.082	-0.054	0.006	-0.063	-0.032	-0.046	-0.060	-0.054	-0.126	-0.047	-0.105	-0.053	-0.079	-0.063	-0.068	-0.078	-0.090	-0.067	-0.039	-0.012	-0.043	-0.052	-0.063	-0.071	-0.085	0.038	-0.067	0.006	-0.050	-0.040	-0.109	-0.050	0.071	-0.066	-0.069	-0.032	0.019	-0.061	-0.090	-0.076	-0.076	-0.041
56	-0.132	0.676	-0.087	-0.046	-0.061	-0.038	0.000	-0.056	-0.024	-0.061	-0.025	0.074	-0.046	-0.039	-0.040	-0.057	-0.043	0.656	0.006	0.145	0.186	-0.043	-0.028	-0.065	-0.043	-0.049	-0.098	-0.064	0.044	-0.035	0.266	0.739	-0.051	-0.058	-0.000	-0.064	0.191	-0.093	-0.033	-0.037	-0.021	-0.002	-0.026	-0.050	-0.059	-0.058	0.421	0.380	-0.032
58	-0.118	0.058	-0.013	0.049	-0.003	0.029	0.176	0.018	-0.056	-0.049	-0.023	0.132	0.122	0.045	0.011	0.023	-0.033	0.137	-0.065	0.252	-0.066	0.070	0.070	0.035	-0.077	0.042	0.145	0.001	-0.010	-0.072	0.025	0.157	-0.005	-0.028	0.086	0.036	0.100	0.091	-0.023	0.003	-0.083	0.192	0.087	0.435	0.038	-0.075	-0.065	-0.039	-0.042
59	-0.228	-0.071	-0.021	-0.022	0.545	0.730	-0.064	0.061	-0.013	-0.036	-0.046	-0.032	0.146	-0.019	0.172	0.498	-0.052	-0.059	-0.035	0.072	-0.045	-0.007	0.121	0.397	0.426	0.009	0.225	0.073	-0.041	0.011	-0.070	-0.054	-0.055	-0.005	-0.074	0.284	0.001	0.095	-0.001	0.018	-0.035	0.053	0.010	-0.047	-0.062	-0.077	-0.063	-0.066	-0.029
6	-0.102	0.100	0.005	-0.023	0.000	0.030	0.089	-0.016	0.000	0.043	0.085	0.149	0.018	-0.093	0.005	-0.064	-0.034	0.216	-0.007	0.235	0.101	-0.070	-0.016	0.095	-0.062	0.022	0.039	0.043	0.044	0.129	0.225	0.053	-0.048	-0.074	-0.025	-0.014	0.107	0.067	-0.006	-0.005	0.164	-0.085	-0.047	0.007	-0.069	0.010	0.028	0.051	-0.039
60	-0.131	-0.017	-0.065	-0.027	-0.035	-0.018	-0.058	0.290	-0.034	-0.040	-0.020	-0.052	-0.007	-0.033	-0.031	-0.044	-0.021	-0.050	-0.025	-0.035	-0.031	-0.024	-0.034	-0.033	0.065	-0.028	-0.066	-0.042	-0.024	-0.045	-0.052	-0.033	0.972	-0.025	-0.060	-0.045	0.048	-0.050	-0.034	-0.024	-0.015	-0.040	-0.043	-0.024	-0.026	-0.040	-0.027	-0.031	-0.015
609	0.061	-0.045	0.042	-0.052	-0.066	-0.038	0.087	0.013	-0.007	-0.050	-0.025	0.054	0.049	0.036	-0.060	-0.070	-0.047	0.095	-0.045	-0.072	-0.050	-0.049	0.200	-0.087	-0.086	-0.023	0.023	-0.042	-0.032	-0.074	-0.036	-0.043	-0.037	-0.053	0.029	-0.082	-0.082	-0.013	0.077	-0.038	-0.049	0.266	0.086	0.288	-0.003	-0.058	-0.059	-0.061	-0.020
62	0.090	-0.074	0.019	0.016	-0.100	-0.053	-0.164	-0.112	-0.085	0.723	-0.057	-0.118	-0.080	-0.069	-0.054	-0.094	0.029	-0.122	-0.065	-0.085	-0.091	-0.061	-0.019	-0.066	-0.086	-0.046	-0.077	-0.052	-0.060	-0.025	-0.143	-0.073	-0.050	-0.055	-0.148	-0.110	-0.128	-0.112	-0.019	-0.060	-0.047	-0.076	-0.086	0.086	-0.029	-0.079	-0.080	0.011	-0.045
66	-0.219	0.011	-0.093	0.175	0.056	0.021	0.172	0.212	0.036	-0.060	-0.053	0.015	0.297	0.756	0.004	0.010	-0.039	0.216	-0.037	-0.051	0.026	-0.055	0.020	0.132	-0.037	0.203	-0.045	-0.071	0.022	0.009	-0.035	-0.074	-0.038	-0.024	0.261	-0.009	-0.067	0.349	0.013	-0.029	-0.048	0.085	0.150	0.071	-0.064	0.297	-0.059	0.101	0.011
69	-0.098	-0.032	-0.051	0.018	-0.038	-0.021	-0.046	-0.037	-0.030	0.885	-0.031	-0.041	-0.039	-0.010	-0.042	-0.056	-0.029	-0.051	-0.034	-0.028	-0.038	-0.039	-0.029	-0.050	-0.046	-0.021	-0.056	-0.039	-0.029	-0.040	-0.049	-0.031	-0.031	-0.033	-0.026	-0.052	-0.043	-0.052	-0.036	-0.019	-0.034	-0.019	-0.020	-0.025	-0.031	0.006	-0.035	-0.013	-0.016
7	-0.154	0.368	-0.076	-0.038	-0.053	-0.028	0.100	-0.105	-0.078	-0.066	-0.065	0.356	-0.082	-0.080	-0.051	-0.091	-0.051	0.281	0.030	0.090	0.334	-0.052	-0.034	-0.073	-0.066	-0.032	-0.047	-0.058	0.045	-0.074	0.395	0.294	-0.039	-0.048	0.063	-0.090	0.288	-0.096	-0.067	-0.024	-0.066	-0.077	-0.086	-0.034	-0.065	-0.103	0.272	0.179	-0.024
70	-0.061	-0.048	0.035	0.025	-0.036	-0.005	-0.043	-0.051	-0.039	-0.013	-0.035	-0.044	-0.051	0.032	-0.049	-0.058	0.018	-0.023	-0.024	-0.026	-0.042	0.404	-0.034	-0.046	-0.051	0.005	0.280	0.081	-0.022	-0.035	-0.044	-0.056	0.028	0.030	0.092	-0.051	0.203	0.121	-0.018	0.174	-0.030	0.078	-0.016	-0.025	0.559	-0.034	-0.040	0.005	-0.017
72	-0.126	0.158	-0.058	-0.022	-0.030	-0.021	-0.020	0.011	-0.016	-0.047	-0.030	-0.045	-0.035	-0.040	-0.035	-0.044	-0.025	-0.004	0.717	0.123	-0.018	-0.024	-0.035	-0.033	-0.034	-0.018	-0.068	-0.041	-0.029	0.042	-0.002	-0.039	0.003	-0.028	-0.067	-0.046	0.071	-0.055	-0.036	-0.026	-0.030	-0.046	-0.049	-0.022	-0.029	-0.055	0.013	0.029	-0.017
74	-0.125	-0.024	-0.077	0.135	-0.051	-0.039	0.239	0.086	0.015	-0.052	-0.005	0.062	-0.079	0.172	-0.054	-0.048	-0.050	0.060	0.056	0.128	-0.057	-0.080	0.006	-0.085	0.002	0.112	0.092	-0.092	-0.033	0.003	-0.049	-0.007	-0.055	-0.044	0.503	0.010	-0.030	0.158	-0.074	-0.011	-0.059	0.369	0.555	0.042	-0.068	0.413	-0.055	0.077	-0.039
77	-0.161	-0.017	-0.066	-0.021	-0.017	-0.020	-0.007	-0.035	0.009	-0.056	-0.025	-0.052	-0.003	-0.012	0.000	0.450	-0.022	-0.037	0.007	-0.030	-0.031	-0.030	-0.021	-0.020	0.148	-0.028	-0.066	-0.044	-0.026	-0.016	-0.075	-0.017	-0.030	-0.031	-0.025	-0.039	-0.038	-0.004	-0.046	-0.009	-0.033	0.011	0.010	-0.020	-0.030	-0.011	-0.032	-0.031	-0.012
8	-0.303	0.675	-0.149	-0.023	-0.067	-0.047	0.114	-0.001	-0.033	-0.084	-0.061	0.227	-0.020	0.259	-0.041	-0.079	-0.037	0.632	-0.023	-0.013	0.408	-0.047	-0.040	-0.049	-0.088	-0.018	-0.044	-0.100	0.055	-0.072	0.264	0.509	-0.047	-0.047	0.174	-0.085	0.331	0.044	-0.072	-0.044	-0.066	-0.009	0.008	-0.025	-0.041	0.061	0.451	0.378	-0.038
85	0.039	-0.041	0.350	-0.021	-0.041	-0.005	-0.066	-0.034	-0.042	0.083	-0.031	-0.030	-0.024	-0.013	-0.044	-0.053	0.939	-0.037	-0.029	-0.016	-0.043	-0.006	-0.026	-0.051	-0.049	-0.018	0.012	0.757	-0.035	0.014	-0.042	-0.038	-0.032	-0.018	-0.049	-0.026	-0.033	-0.014	-0.045	-0.032	-0.026	-0.021	-0.035	-0.024	0.018	-0.039	-0.040	-0.033	-0.022
86	-0.191	-0.053	-0.049	-0.043	-0.030	-0.028	0.045	-0.024	-0.058	-0.034	0.026	-0.056	-0.051	0.009	-0.062	-0.078	-0.034	-0.076	-0.050	-0.063	-0.059	0.038	0.027	-0.077	-0.059	-0.035	-0.015	-0.033	-0.045	-0.016	-0.051	0.041	-0.031	0.023	0.033	0.085	-0.073	-0.042	-0.000	-0.037	-0.042	-0.014	0.023	-0.034	-0.010	0.104	-0.048	-0.056	-0.025
88	-0.193	-0.040	-0.049	-0.036	-0.042	-0.037	0.201	0.080	0.124	-0.061	-0.035	0.081	0.010	0.159	0.153	-0.056	-0.029	0.157	-0.047	-0.044	-0.031	-0.044	-0.049	-0.022	-0.041	0.089	-0.022	-0.056	-0.038	-0.062	-0.075	-0.039	0.018	-0.039	0.332	-0.069	-0.076	0.433	-0.064	-0.008	-0.049	0.227	0.256	-0.032	-0.026	0.491	-0.047	-0.056	-0.030
9	-0.272	0.459	-0.138	-0.084	-0.080	-0.038	0.253	0.023	-0.023	-0.023	-0.083	0.149	0.020	0.441	-0.028	-0.081	-0.068	0.549	0.007	0.030	0.471	-0.088	-0.040	-0.043	-0.076	-0.062	-0.109	-0.102	0.207	-0.033	0.293	0.415	-0.082	-0.089	0.208	-0.060	0.271	0.027	-0.096	-0.028	-0.098	0.120	0.160	-0.011	-0.088	0.189	0.384	0.326	-0.041
91	-0.041	-0.052	0.033	-0.004	-0.060	-0.026	-0.024	-0.053	-0.055	0.759	-0.045	-0.077	-0.053	-0.003	-0.055	-0.075	0.041	-0.064	-0.046	-0.019	-0.053	-0.051	-0.030	-0.066	-0.049	-0.035	0.006	0.063	-0.045	-0.053	-0.051	-0.046	-0.046	-0.049	0.023	-0.082	-0.069	-0.076	-0.035	-0.041	-0.037	-0.047	0.015	-0.036	-0.053	0.082	-0.055	-0.049	-0.026
915	-0.044	-0.047	-0.078	-0.036	-0.059	-0.033	-0.072	0.038	-0.030	0.047	-0.032	0.046	-0.026	-0.001	-0.027	-0.047	-0.011	-0.025	0.021	-0.007	-0.028	0.357	0.299	-0.056	-0.078	-0.020	0.197	0.020	-0.004	0.057	-0.023	-0.045	0.018	0.081	0.022	-0.041	0.256	0.069	-0.046	-0.037	-0.015	0.020	-0.037	-0.023	0.544	-0.057	-0.042	-0.044	-0.018
93	-0.260	-0.067	-0.067	-0.037	0.804	0.424	-0.116	0.110	-0.051	-0.067	0.070	-0.058	-0.067	0.329	0.706	0.377	-0.045	-0.024	-0.041	-0.002	-0.058	-0.047	0.041	0.710	0.251	-0.019	0.079	-0.008	-0.047	-0.015	-0.072	-0.053	-0.053	-0.038	0.038	0.663	-0.039	0.141	-0.039	-0.004	0.031	-0.066	-0.081	-0.053	-0.064	-0.082	-0.057	-0.060	-0.027
[truncated: 50 more columns]
