# Supplementary material for: Inferring Correlation Networks from Genomic Survey Data
Source: PLoS Comput Biol. 2012 Sep 20;8(9):e1002687. doi: 10.1371/journal.pcbi.1002687 (PMC3447976; doi:10.1371/journal.pcbi.1002687)
Supplement: Dataset S1 — Correlation values for all HMP body sites inferred using both Pearson and SparCC from real and shuffled data. (ZIP) [file pcbi.1002687.s001.zip › R_Antecubital fossa_Rho_matrix_shuffled.txt]

OTU_id	1	10	101	103	104	107	11	111	114	12	123	13	130	131	135	136	137	14	147	15	16	162	166	167	17	176	18	188	19	194	2	20	200	206	21	215	22	222	223	224	226	229	234	235	240	244	25	26	265
1	1.000	-0.022	-0.169	-0.022	-0.131	0.159	-0.017	-0.196	-0.032	-0.202	-0.025	-0.224	-0.002	-0.249	-0.153	-0.088	-0.110	-0.082	-0.156	-0.238	-0.107	-0.171	-0.146	-0.054	0.059	-0.090	-0.186	-0.115	-0.009	-0.189	-0.344	-0.113	-0.131	-0.163	-0.157	-0.150	-0.210	-0.017	-0.180	-0.167	-0.092	-0.164	-0.087	-0.115	0.001	-0.209	0.021	-0.111	0.017
10	-0.022	1.000	0.022	0.056	-0.072	-0.057	-0.052	-0.037	-0.063	-0.041	-0.059	-0.075	-0.017	-0.078	0.003	-0.062	-0.032	-0.014	-0.039	-0.047	0.071	0.103	-0.049	-0.047	-0.057	0.119	-0.004	-0.074	-0.066	-0.040	-0.081	0.038	-0.019	0.004	-0.017	-0.009	-0.018	-0.062	-0.047	-0.064	0.009	0.002	-0.071	-0.035	-0.049	-0.032	-0.058	-0.060	-0.048
101	-0.169	0.022	1.000	-0.054	-0.012	-0.084	0.007	-0.088	-0.094	-0.031	-0.069	0.095	-0.071	-0.176	0.004	-0.055	-0.059	0.001	-0.035	0.033	0.073	-0.068	0.007	-0.121	-0.081	0.018	-0.095	0.227	-0.010	-0.053	0.103	0.475	0.610	-0.038	-0.098	0.037	-0.030	-0.038	0.054	-0.007	-0.095	-0.096	0.142	0.223	-0.066	-0.016	0.251	0.067	-0.001
103	-0.022	0.056	-0.054	1.000	-0.018	0.244	0.135	-0.051	-0.056	-0.059	-0.071	-0.039	0.436	-0.093	-0.057	-0.068	-0.035	-0.058	0.009	-0.027	0.037	-0.056	0.032	-0.038	-0.030	-0.087	-0.023	-0.028	-0.040	-0.033	0.026	-0.042	-0.040	-0.030	-0.083	-0.002	-0.042	-0.065	0.012	-0.036	-0.083	-0.057	0.085	-0.042	-0.026	-0.036	-0.062	-0.052	0.048
104	-0.131	-0.072	-0.012	-0.018	1.000	-0.031	-0.092	-0.022	-0.022	-0.039	-0.030	0.287	0.020	-0.091	-0.027	-0.033	-0.016	-0.017	-0.028	0.245	-0.044	0.183	0.426	0.174	-0.044	-0.057	0.008	0.010	0.043	0.179	0.132	-0.045	-0.012	0.080	0.147	0.003	0.040	-0.004	0.066	-0.001	-0.045	-0.044	-0.046	-0.044	0.047	0.451	-0.042	0.149	0.104
107	0.159	-0.057	-0.084	0.244	-0.031	1.000	0.086	-0.056	-0.045	0.105	-0.048	-0.037	0.311	-0.073	-0.031	-0.062	-0.018	-0.048	-0.037	-0.057	-0.037	-0.038	-0.048	-0.031	-0.035	-0.027	-0.059	-0.041	-0.036	-0.025	-0.080	-0.040	-0.024	-0.077	-0.048	-0.021	-0.033	-0.039	-0.035	-0.036	0.002	-0.040	0.005	-0.038	-0.005	-0.034	-0.042	-0.035	-0.029
11	-0.017	-0.052	0.007	0.135	-0.092	0.086	1.000	-0.034	0.024	-0.069	-0.077	-0.030	0.116	0.221	-0.045	-0.016	-0.045	-0.037	-0.054	0.059	0.008	-0.049	0.068	0.088	0.029	0.216	-0.069	-0.065	-0.078	-0.065	0.116	0.122	-0.041	-0.028	0.093	0.039	0.015	-0.086	0.058	-0.068	0.078	-0.076	0.195	-0.038	-0.058	-0.084	-0.003	-0.023	-0.044
111	-0.196	-0.037	-0.088	-0.051	-0.022	-0.056	-0.034	1.000	-0.078	-0.037	-0.006	-0.054	-0.053	0.130	0.081	0.125	0.018	-0.043	-0.053	-0.060	0.046	-0.058	0.299	-0.048	-0.017	0.020	0.152	-0.050	-0.078	0.366	0.132	-0.061	-0.040	-0.030	0.045	-0.000	-0.053	0.038	0.121	-0.016	-0.014	0.375	-0.044	0.140	-0.051	0.230	-0.083	-0.078	-0.010
114	-0.032	-0.063	-0.094	-0.056	-0.022	-0.045	0.024	-0.078	1.000	-0.024	-0.027	-0.037	-0.087	-0.055	-0.047	-0.072	-0.026	0.170	0.214	-0.075	-0.056	-0.017	-0.069	0.055	0.468	0.112	0.106	0.191	-0.002	-0.023	0.189	0.154	-0.011	0.037	0.050	0.104	0.131	-0.026	-0.002	0.039	-0.066	-0.038	-0.017	-0.042	-0.013	-0.049	0.138	-0.058	0.074
12	-0.202	-0.041	-0.031	-0.059	-0.039	0.105	-0.069	-0.037	-0.024	1.000	-0.052	-0.030	-0.029	-0.054	0.003	-0.056	0.013	-0.045	-0.022	-0.065	-0.045	-0.061	-0.069	0.017	0.009	-0.045	-0.051	-0.022	-0.013	-0.046	-0.086	-0.055	-0.036	-0.041	-0.049	-0.007	0.053	-0.018	0.009	-0.012	0.116	-0.019	-0.042	-0.013	-0.029	-0.076	0.006	-0.006	-0.045
123	-0.025	-0.059	-0.069	-0.071	-0.030	-0.048	-0.077	-0.006	-0.027	-0.052	1.000	-0.033	0.028	0.236	-0.039	0.007	-0.026	0.151	-0.039	-0.076	-0.046	-0.047	0.037	0.047	-0.037	-0.055	0.128	-0.074	0.192	-0.020	0.013	-0.050	-0.034	-0.036	0.043	-0.036	-0.011	0.041	-0.049	-0.052	-0.060	0.011	-0.004	-0.040	-0.056	-0.013	0.035	0.043	-0.046
13	-0.224	-0.075	0.095	-0.039	0.287	-0.037	-0.030	-0.054	-0.037	-0.030	-0.033	1.000	0.033	-0.042	-0.042	-0.021	0.014	-0.012	-0.051	0.060	-0.069	0.475	-0.032	0.196	-0.026	0.002	-0.017	-0.047	0.250	0.066	0.101	0.143	0.227	0.251	-0.087	0.001	0.004	-0.047	0.021	-0.038	0.017	0.067	0.019	-0.044	-0.000	0.216	-0.054	0.295	0.066
130	-0.002	-0.017	-0.071	0.436	0.020	0.311	0.116	-0.053	-0.087	-0.029	0.028	0.033	1.000	0.122	-0.073	-0.079	-0.044	0.006	-0.046	-0.027	-0.052	-0.028	-0.065	-0.007	-0.057	0.030	-0.076	-0.045	-0.011	-0.027	-0.057	-0.046	-0.004	-0.041	0.028	-0.038	-0.075	0.067	-0.082	-0.040	0.070	0.008	0.091	-0.069	-0.076	-0.007	-0.017	-0.067	-0.004
131	-0.249	-0.078	-0.176	-0.093	-0.091	-0.073	0.221	0.130	-0.055	-0.054	0.236	-0.042	0.122	1.000	0.298	0.208	-0.016	0.443	-0.054	-0.006	-0.044	0.163	0.067	0.232	0.040	-0.033	0.370	-0.076	0.054	0.199	0.026	0.073	-0.048	0.077	0.133	-0.039	-0.036	-0.005	0.049	-0.028	-0.067	0.202	0.076	-0.013	-0.002	0.071	-0.046	-0.082	-0.031
135	-0.153	0.003	0.004	-0.057	-0.027	-0.031	-0.045	0.081	-0.047	0.003	-0.039	-0.042	-0.073	0.298	1.000	-0.001	-0.016	-0.018	-0.032	0.022	-0.004	0.073	0.006	-0.032	0.009	0.032	-0.026	-0.034	-0.074	0.025	-0.009	-0.042	-0.015	-0.032	0.074	0.011	0.115	0.041	0.073	-0.025	-0.047	-0.018	-0.028	0.019	-0.028	-0.032	-0.036	-0.024	-0.017
136	-0.088	-0.062	-0.055	-0.068	-0.033	-0.062	-0.016	0.125	-0.072	-0.056	0.007	-0.021	-0.079	0.208	-0.001	1.000	0.482	0.243	-0.051	-0.013	-0.045	-0.054	0.030	-0.009	0.081	0.173	0.178	-0.090	-0.051	0.064	0.035	-0.030	-0.034	-0.035	0.079	0.014	0.016	-0.017	0.021	-0.017	0.187	0.003	-0.040	-0.008	-0.054	0.009	-0.062	-0.037	-0.024
137	-0.110	-0.032	-0.059	-0.035	-0.016	-0.018	-0.045	0.018	-0.026	0.013	-0.026	0.014	-0.044	-0.016	-0.016	0.482	1.000	-0.020	-0.019	-0.028	-0.023	-0.028	-0.017	-0.032	-0.036	0.393	-0.017	-0.031	-0.044	-0.025	0.132	-0.017	-0.017	-0.049	0.170	-0.013	-0.013	-0.025	-0.006	-0.023	0.490	0.061	-0.028	-0.024	-0.028	-0.021	-0.024	-0.023	-0.017
14	-0.082	-0.014	0.001	-0.058	-0.017	-0.048	-0.037	-0.043	0.170	-0.045	0.151	-0.012	0.006	0.443	-0.018	0.243	-0.020	1.000	-0.038	0.040	0.024	-0.002	0.019	0.158	0.269	-0.070	0.650	-0.069	0.004	0.078	-0.040	0.161	0.109	-0.013	-0.082	0.009	0.040	0.018	-0.043	0.035	-0.055	-0.018	-0.063	0.016	-0.015	-0.054	-0.055	-0.050	0.237
147	-0.156	-0.039	-0.035	0.009	-0.028	-0.037	-0.054	-0.053	0.214	-0.022	-0.039	-0.051	-0.046	-0.054	-0.032	-0.051	-0.019	-0.038	1.000	-0.047	-0.037	0.116	-0.041	-0.048	-0.045	-0.042	-0.056	0.372	-0.008	-0.007	-0.074	-0.039	-0.022	-0.067	-0.039	0.023	-0.012	-0.032	-0.029	0.350	-0.041	-0.029	0.012	-0.034	-0.046	-0.039	-0.034	-0.032	0.018
15	-0.238	-0.047	0.033	-0.027	0.245	-0.057	0.059	-0.060	-0.075	-0.065	-0.076	0.060	-0.027	-0.006	0.022	-0.013	-0.028	0.040	-0.047	1.000	0.394	-0.037	0.216	0.066	-0.038	0.004	-0.028	-0.050	0.105	0.116	0.095	-0.060	-0.012	0.108	0.032	0.162	0.223	-0.047	-0.000	-0.029	-0.042	0.046	0.116	-0.044	0.095	0.202	-0.077	0.038	0.110
16	-0.107	0.071	0.073	0.037	-0.044	-0.037	0.008	0.046	-0.056	-0.045	-0.046	-0.069	-0.052	-0.044	-0.004	-0.045	-0.023	0.024	-0.037	0.394	1.000	0.062	0.077	-0.077	-0.020	-0.071	0.015	-0.035	0.006	0.017	0.021	-0.053	-0.027	0.122	0.022	-0.026	-0.028	-0.031	-0.044	-0.039	-0.061	-0.040	-0.073	0.031	-0.047	0.052	-0.055	-0.044	-0.052
162	-0.171	0.103	-0.068	-0.056	0.183	-0.038	-0.049	-0.058	-0.017	-0.061	-0.047	0.475	-0.028	0.163	0.073	-0.054	-0.028	-0.002	0.116	-0.037	0.062	1.000	-0.049	-0.052	-0.059	-0.066	-0.054	0.032	-0.080	0.029	0.075	-0.061	-0.040	0.197	-0.010	-0.036	0.010	-0.010	-0.054	0.062	-0.064	-0.047	-0.060	-0.046	-0.027	0.174	-0.026	-0.059	-0.039
166	-0.146	-0.049	0.007	0.032	0.426	-0.048	0.068	0.299	-0.069	-0.069	0.037	-0.032	-0.065	0.067	0.006	0.030	-0.017	0.019	-0.041	0.216	0.077	-0.049	1.000	-0.054	0.044	-0.044	0.060	0.020	-0.028	0.184	0.245	-0.052	-0.015	0.011	0.115	0.002	-0.002	-0.047	-0.029	-0.042	-0.034	-0.025	0.134	0.136	-0.008	0.311	-0.065	0.008	0.103
167	-0.054	-0.047	-0.121	-0.038	0.174	-0.031	0.088	-0.048	0.055	0.017	0.047	0.196	-0.007	0.232	-0.032	-0.009	-0.032	0.158	-0.048	0.066	-0.077	-0.052	-0.054	1.000	0.145	-0.082	0.064	-0.063	0.174	0.066	-0.068	0.111	-0.044	-0.056	0.321	-0.008	0.003	-0.008	-0.015	-0.061	-0.080	0.172	0.007	-0.044	0.021	0.039	-0.027	0.071	-0.022
17	0.059	-0.057	-0.081	-0.030	-0.044	-0.035	0.029	-0.017	0.468	0.009	-0.037	-0.026	-0.057	0.040	0.009	0.081	-0.036	0.269	-0.045	-0.038	-0.020	-0.059	0.044	0.145	1.000	-0.028	-0.019	-0.022	0.021	-0.040	-0.010	0.117	-0.038	0.090	0.021	-0.050	-0.051	-0.026	-0.031	-0.043	-0.072	-0.048	-0.005	-0.020	0.120	-0.076	0.009	0.044	0.069
176	-0.090	0.119	0.018	-0.087	-0.057	-0.027	0.216	0.020	0.112	-0.045	-0.055	0.002	0.030	-0.033	0.032	0.173	0.393	-0.070	-0.042	0.004	-0.071	-0.066	-0.044	-0.082	-0.028	1.000	0.116	0.185	-0.108	0.058	0.101	0.204	-0.039	0.173	0.125	-0.055	-0.052	-0.036	0.063	-0.039	0.418	0.101	-0.066	-0.037	-0.058	0.106	-0.053	-0.070	-0.037
18	-0.186	-0.004	-0.095	-0.023	0.008	-0.059	-0.069	0.152	0.106	-0.051	0.128	-0.017	-0.076	0.370	-0.026	0.178	-0.017	0.650	-0.056	-0.028	0.015	-0.054	0.060	0.064	-0.019	0.116	1.000	0.049	0.009	0.361	-0.007	0.047	-0.041	0.038	-0.015	-0.009	0.046	-0.044	0.186	-0.041	-0.008	0.339	-0.073	-0.053	0.075	0.203	-0.030	-0.027	0.008
188	-0.115	-0.074	0.227	-0.028	0.010	-0.041	-0.065	-0.050	0.191	-0.022	-0.074	-0.047	-0.045	-0.076	-0.034	-0.090	-0.031	-0.069	0.372	-0.050	-0.035	0.032	0.020	-0.063	-0.022	0.185	0.049	1.000	0.095	-0.036	0.012	0.091	-0.032	0.041	0.052	-0.049	-0.081	-0.001	0.083	0.012	0.055	-0.045	-0.005	-0.024	-0.064	-0.007	0.584	0.152	0.006
19	-0.009	-0.066	-0.010	-0.040	0.043	-0.036	-0.078	-0.078	-0.002	-0.013	0.192	0.250	-0.011	0.054	-0.074	-0.051	-0.044	0.004	-0.008	0.105	0.006	-0.080	-0.028	0.174	0.021	-0.108	0.009	0.095	1.000	-0.025	-0.078	-0.076	-0.041	-0.025	-0.039	-0.013	0.043	-0.035	0.005	-0.081	-0.099	0.023	-0.010	-0.040	0.077	-0.009	0.220	0.455	-0.064
194	-0.189	-0.040	-0.053	-0.033	0.179	-0.025	-0.065	0.366	-0.023	-0.046	-0.020	0.066	-0.027	0.199	0.025	0.064	-0.025	0.078	-0.007	0.116	0.017	0.029	0.184	0.066	-0.040	0.058	0.361	-0.036	-0.025	1.000	0.086	-0.035	-0.015	-0.027	0.054	0.087	0.059	-0.026	0.321	-0.003	-0.059	0.799	-0.006	0.016	0.020	0.683	-0.038	-0.025	0.152
2	-0.344	-0.081	0.103	0.026	0.132	-0.080	0.116	0.132	0.189	-0.086	0.013	0.101	-0.057	0.026	-0.009	0.035	0.132	-0.040	-0.074	0.095	0.021	0.075	0.245	-0.068	-0.010	0.101	-0.007	0.012	-0.078	0.086	1.000	-0.034	-0.052	0.221	0.078	0.088	0.043	-0.078	-0.027	-0.031	0.055	0.008	0.073	0.537	-0.003	0.217	-0.056	-0.060	-0.027
20	-0.113	0.038	0.475	-0.042	-0.045	-0.040	0.122	-0.061	0.154	-0.055	-0.050	0.143	-0.046	0.073	-0.042	-0.030	-0.017	0.161	-0.039	-0.060	-0.053	-0.061	-0.052	0.111	0.117	0.204	0.047	0.091	-0.076	-0.035	-0.034	1.000	0.782	0.160	0.019	-0.015	-0.032	0.007	0.019	-0.019	-0.055	-0.026	-0.030	0.048	-0.028	-0.040	-0.054	-0.056	0.012
200	-0.131	-0.019	0.610	-0.040	-0.012	-0.024	-0.041	-0.040	-0.011	-0.036	-0.034	0.227	-0.004	-0.048	-0.015	-0.034	-0.017	0.109	-0.022	-0.012	-0.027	-0.040	-0.015	-0.044	-0.038	-0.039	-0.041	-0.032	-0.041	-0.015	-0.052	0.782	1.000	-0.031	-0.036	0.014	0.000	0.039	-0.016	0.005	-0.038	-0.036	-0.003	0.057	0.004	-0.029	0.010	-0.013	0.039
206	-0.163	0.004	-0.038	-0.030	0.080	-0.077	-0.028	-0.030	0.037	-0.041	-0.036	0.251	-0.041	0.077	-0.032	-0.035	-0.049	-0.013	-0.067	0.108	0.122	0.197	0.011	-0.056	0.090	0.173	0.038	0.041	-0.025	-0.027	0.221	0.160	-0.031	1.000	0.049	-0.064	-0.014	-0.058	-0.041	-0.063	-0.111	-0.064	-0.018	-0.028	0.107	0.172	-0.077	0.034	-0.053
21	-0.157	-0.017	-0.098	-0.083	0.147	-0.048	0.093	0.045	0.050	-0.049	0.043	-0.087	0.028	0.133	0.074	0.079	0.170	-0.082	-0.039	0.032	0.022	-0.010	0.115	0.321	0.021	0.125	-0.015	0.052	-0.039	0.054	0.078	0.019	-0.036	0.049	1.000	-0.042	0.297	0.011	-0.017	-0.036	0.041	0.052	0.040	0.039	0.044	0.019	0.005	-0.054	-0.018
215	-0.150	-0.009	0.037	-0.002	0.003	-0.021	0.039	-0.000	0.104	-0.007	-0.036	0.001	-0.038	-0.039	0.011	0.014	-0.013	0.009	0.023	0.162	-0.026	-0.036	0.002	-0.008	-0.050	-0.055	-0.009	-0.049	-0.013	0.087	0.088	-0.015	0.014	-0.064	-0.042	1.000	0.653	-0.024	0.402	0.021	-0.042	0.006	0.500	0.003	-0.002	0.087	-0.034	0.087	0.086
22	-0.210	-0.018	-0.030	-0.042	0.040	-0.033	0.015	-0.053	0.131	0.053	-0.011	0.004	-0.075	-0.036	0.115	0.016	-0.013	0.040	-0.012	0.223	-0.028	0.010	-0.002	0.003	-0.051	-0.052	0.046	-0.081	0.043	0.059	0.043	-0.032	0.000	-0.014	0.297	0.653	1.000	-0.032	0.286	0.023	-0.062	-0.022	0.275	0.061	0.207	-0.024	-0.054	0.054	0.073
222	-0.017	-0.062	-0.038	-0.065	-0.004	-0.039	-0.086	0.038	-0.026	-0.018	0.041	-0.047	0.067	-0.005	0.041	-0.017	-0.025	0.018	-0.032	-0.047	-0.031	-0.010	-0.047	-0.008	-0.026	-0.036	-0.044	-0.001	-0.035	-0.026	-0.078	0.007	0.039	-0.058	0.011	-0.024	-0.032	1.000	-0.036	0.201	-0.013	-0.037	-0.058	0.038	-0.015	0.035	-0.031	-0.007	-0.046
223	-0.180	-0.047	0.054	0.012	0.066	-0.035	0.058	0.121	-0.002	0.009	-0.049	0.021	-0.082	0.049	0.073	0.021	-0.006	-0.043	-0.029	-0.000	-0.044	-0.054	-0.029	-0.015	-0.031	0.063	0.186	0.083	0.005	0.321	-0.027	0.019	-0.016	-0.041	-0.017	0.402	0.286	-0.036	1.000	-0.019	-0.053	0.261	0.209	-0.028	-0.020	0.128	0.048	0.390	-0.024
224	-0.167	-0.064	-0.007	-0.036	-0.001	-0.036	-0.068	-0.016	0.039	-0.012	-0.052	-0.038	-0.040	-0.028	-0.025	-0.017	-0.023	0.035	0.350	-0.029	-0.039	0.062	-0.042	-0.061	-0.043	-0.039	-0.041	0.012	-0.081	-0.003	-0.031	-0.019	0.005	-0.063	-0.036	0.021	0.023	0.201	-0.019	1.000	-0.054	-0.041	0.086	-0.007	-0.033	-0.031	-0.045	-0.045	0.227
226	-0.092	0.009	-0.095	-0.083	-0.045	0.002	0.078	-0.014	-0.066	0.116	-0.060	0.017	0.070	-0.067	-0.047	0.187	0.490	-0.055	-0.041	-0.042	-0.061	-0.064	-0.034	-0.080	-0.072	0.418	-0.008	0.055	-0.099	-0.059	0.055	-0.055	-0.038	-0.111	0.041	-0.042	-0.062	-0.013	-0.053	-0.054	1.000	-0.004	-0.075	-0.054	-0.053	-0.076	-0.036	-0.054	-0.035
229	-0.164	0.002	-0.096	-0.057	-0.044	-0.040	-0.076	0.375	-0.038	-0.019	0.011	0.067	0.008	0.202	-0.018	0.003	0.061	-0.018	-0.029	0.046	-0.040	-0.047	-0.025	0.172	-0.048	0.101	0.339	-0.045	0.023	0.799	0.008	-0.026	-0.036	-0.064	0.052	0.006	-0.022	-0.037	0.261	-0.041	-0.004	1.000	-0.018	-0.026	-0.023	0.517	-0.031	-0.029	-0.028
234	-0.087	-0.071	0.142	0.085	-0.046	0.005	0.195	-0.044	-0.017	-0.042	-0.004	0.019	0.091	0.076	-0.028	-0.040	-0.028	-0.063	0.012	0.116	-0.073	-0.060	0.134	0.007	-0.005	-0.066	-0.073	-0.005	-0.010	-0.006	0.073	-0.030	-0.003	-0.018	0.040	0.500	0.275	-0.058	0.209	0.086	-0.075	-0.018	1.000	-0.041	-0.025	0.070	-0.038	0.033	0.289
235	-0.115	-0.035	0.223	-0.042	-0.044	-0.038	-0.038	0.140	-0.042	-0.013	-0.040	-0.044	-0.069	-0.013	0.019	-0.008	-0.024	0.016	-0.034	-0.044	0.031	-0.046	0.136	-0.044	-0.020	-0.037	-0.053	-0.024	-0.040	0.016	0.537	0.048	0.057	-0.028	0.039	0.003	0.061	0.038	-0.028	-0.007	-0.054	-0.026	-0.041	1.000	-0.046	-0.034	-0.047	-0.051	-0.004
240	0.001	-0.049	-0.066	-0.026	0.047	-0.005	-0.058	-0.051	-0.013	-0.029	-0.056	-0.000	-0.076	-0.002	-0.028	-0.054	-0.028	-0.015	-0.046	0.095	-0.047	-0.027	-0.008	0.021	0.120	-0.058	0.075	-0.064	0.077	0.020	-0.003	-0.028	0.004	0.107	0.044	-0.002	0.207	-0.015	-0.020	-0.033	-0.053	-0.023	-0.025	-0.046	1.000	-0.000	-0.018	0.019	-0.010
244	-0.209	-0.032	-0.016	-0.036	0.451	-0.034	-0.084	0.230	-0.049	-0.076	-0.013	0.216	-0.007	0.071	-0.032	0.009	-0.021	-0.054	-0.039	0.202	0.052	0.174	0.311	0.039	-0.076	0.106	0.203	-0.007	-0.009	0.683	0.217	-0.040	-0.029	0.172	0.019	0.087	-0.024	0.035	0.128	-0.031	-0.076	0.517	0.070	-0.034	-0.000	1.000	-0.035	0.040	-0.022
25	0.021	-0.058	0.251	-0.062	-0.042	-0.042	-0.003	-0.083	0.138	0.006	0.035	-0.054	-0.017	-0.046	-0.036	-0.062	-0.024	-0.055	-0.034	-0.077	-0.055	-0.026	-0.065	-0.027	0.009	-0.053	-0.030	0.584	0.220	-0.038	-0.056	-0.054	0.010	-0.077	0.005	-0.034	-0.054	-0.031	0.048	-0.045	-0.036	-0.031	-0.038	-0.047	-0.018	-0.035	1.000	0.266	-0.041
26	-0.111	-0.060	0.067	-0.052	0.149	-0.035	-0.023	-0.078	-0.058	-0.006	0.043	0.295	-0.067	-0.082	-0.024	-0.037	-0.023	-0.050	-0.032	0.038	-0.044	-0.059	0.008	0.071	0.044	-0.070	-0.027	0.152	0.455	-0.025	-0.060	-0.056	-0.013	0.034	-0.054	0.087	0.054	-0.007	0.390	-0.045	-0.054	-0.029	0.033	-0.051	0.019	0.040	0.266	1.000	-0.034
265	0.017	-0.048	-0.001	0.048	0.104	-0.029	-0.044	-0.010	0.074	-0.045	-0.046	0.066	-0.004	-0.031	-0.017	-0.024	-0.017	0.237	0.018	0.110	-0.052	-0.039	0.103	-0.022	0.069	-0.037	0.008	0.006	-0.064	0.152	-0.027	0.012	0.039	-0.053	-0.018	0.086	0.073	-0.046	-0.024	0.227	-0.035	-0.028	0.289	-0.004	-0.010	-0.022	-0.041	-0.034	1.000
27	-0.141	-0.067	-0.084	-0.074	-0.035	-0.053	-0.077	0.093	-0.054	-0.042	-0.058	-0.029	-0.034	-0.007	-0.052	0.304	0.270	-0.007	-0.019	-0.057	-0.041	-0.062	-0.055	-0.072	-0.034	0.066	-0.027	-0.059	-0.046	-0.014	0.008	0.019	-0.037	0.131	-0.009	-0.042	-0.046	-0.009	0.015	0.033	0.100	-0.008	-0.059	-0.013	-0.062	-0.041	-0.051	-0.057	-0.037
287	-0.045	-0.067	-0.132	0.005	-0.020	-0.054	0.263	0.087	-0.072	-0.079	0.057	-0.073	-0.058	0.342	-0.006	0.082	0.043	-0.022	-0.042	0.015	0.056	-0.046	0.086	0.193	0.027	0.021	0.060	-0.091	-0.019	0.278	0.014	0.151	-0.051	0.085	0.253	-0.042	0.051	-0.026	0.094	-0.037	-0.041	0.277	-0.019	0.070	-0.060	0.193	-0.079	-0.068	-0.039
299	-0.273	-0.003	0.172	-0.055	-0.026	-0.058	0.011	0.026	-0.079	-0.026	-0.028	0.040	-0.051	0.109	0.327	-0.022	-0.018	-0.057	-0.046	0.161	-0.046	0.005	0.092	0.021	-0.044	-0.003	-0.066	0.033	0.087	0.048	0.043	-0.035	0.005	0.027	0.061	0.656	0.525	0.187	0.286	-0.004	-0.081	-0.009	0.361	0.049	0.138	0.104	0.061	0.056	-0.002
3	-0.112	0.010	0.083	0.025	0.016	-0.057	0.062	0.089	-0.080	-0.036	-0.063	0.104	-0.009	-0.046	-0.017	-0.037	-0.036	-0.053	-0.055	0.083	-0.024	0.008	0.098	0.025	0.029	-0.082	-0.055	-0.045	0.158	0.018	0.095	-0.061	-0.027	-0.043	-0.089	0.035	-0.078	0.039	-0.070	-0.046	0.024	-0.012	0.171	0.000	-0.056	0.072	-0.054	-0.061	-0.064
30	-0.148	-0.057	0.420	-0.097	-0.020	-0.052	-0.019	-0.107	-0.081	-0.087	0.031	0.158	-0.041	-0.025	-0.027	-0.008	0.007	0.058	-0.056	0.235	0.094	-0.064	-0.005	-0.100	-0.053	0.023	-0.090	-0.104	0.025	-0.037	-0.047	0.509	0.669	-0.024	0.007	-0.059	0.001	0.061	-0.072	-0.040	-0.056	-0.003	-0.068	0.025	0.037	0.012	-0.068	0.028	-0.060
302	-0.052	-0.022	0.112	0.001	-0.038	-0.049	0.099	-0.083	-0.068	-0.071	-0.061	-0.029	0.011	0.079	0.016	-0.019	-0.016	0.027	0.013	0.145	0.185	0.007	0.032	0.050	-0.063	-0.059	0.001	-0.023	-0.088	-0.040	-0.062	0.198	-0.037	0.350	-0.051	-0.024	-0.027	-0.010	-0.043	0.135	-0.069	-0.044	0.210	-0.041	-0.050	-0.037	-0.060	-0.041	0.149
31	-0.148	-0.089	-0.000	-0.076	0.080	0.073	-0.025	-0.047	-0.049	0.384	-0.064	0.044	-0.079	-0.135	-0.046	-0.077	-0.041	-0.037	-0.044	0.177	0.345	0.068	0.077	0.038	-0.051	-0.044	-0.011	-0.004	-0.031	0.006	-0.021	-0.044	-0.048	0.052	0.081	-0.044	-0.076	0.015	-0.066	-0.073	0.083	-0.056	-0.098	0.000	-0.006	0.010	-0.067	0.028	0.087
34	-0.005	0.098	-0.088	-0.059	-0.043	0.004	0.272	0.126	-0.060	-0.046	-0.045	0.109	-0.028	-0.063	0.016	-0.072	-0.025	-0.015	-0.037	-0.020	-0.048	0.024	-0.002	-0.073	-0.069	0.326	0.061	-0.057	-0.076	-0.009	-0.005	-0.047	-0.025	-0.076	-0.058	0.019	-0.046	-0.057	-0.027	-0.031	0.079	-0.008	-0.027	-0.051	-0.043	0.021	-0.045	0.032	-0.040
361	-0.167	0.039	-0.058	-0.072	0.003	-0.042	0.106	0.205	0.063	-0.025	-0.068	-0.037	0.070	0.081	0.035	0.039	0.047	-0.032	0.009	-0.014	0.032	-0.036	0.166	-0.024	-0.017	0.279	-0.036	0.035	-0.078	-0.009	0.131	-0.034	-0.016	0.030	-0.001	0.030	0.007	-0.059	-0.004	0.051	0.372	-0.033	0.018	0.083	-0.032	-0.042	-0.036	-0.016	0.081
368	-0.006	-0.071	0.095	-0.049	0.328	-0.035	0.081	-0.044	0.005	-0.022	-0.017	0.127	0.018	-0.015	-0.003	0.072	-0.030	0.012	-0.040	0.043	-0.037	-0.010	0.033	0.060	0.111	0.108	-0.027	-0.058	0.056	0.043	0.018	-0.015	-0.019	0.092	0.030	0.075	0.064	-0.011	0.012	-0.035	-0.060	-0.005	0.021	-0.008	-0.001	0.155	-0.039	0.148	0.054
38	-0.166	-0.052	0.090	-0.044	0.029	-0.031	-0.064	0.395	-0.038	-0.040	0.035	0.096	-0.072	0.025	0.050	0.053	0.100	0.071	-0.028	-0.010	-0.014	-0.007	-0.044	0.036	-0.021	-0.008	0.154	0.047	0.204	-0.067	0.092	-0.050	-0.034	0.003	-0.002	0.011	-0.009	-0.042	-0.045	-0.049	-0.002	0.055	0.068	-0.059	0.011	0.064	0.056	0.306	-0.045
393	-0.182	-0.081	0.082	-0.073	0.152	-0.012	0.156	0.042	-0.065	-0.035	0.073	0.399	-0.071	-0.045	0.081	0.098	0.161	-0.011	-0.040	0.039	-0.054	-0.066	-0.002	0.124	-0.002	0.186	-0.070	-0.072	0.318	-0.023	0.009	0.088	0.112	0.065	0.159	-0.013	0.167	0.038	-0.032	-0.016	0.061	-0.005	-0.008	0.032	0.039	0.087	-0.055	0.545	0.017
4	-0.093	-0.055	0.008	-0.039	0.249	-0.040	-0.063	0.094	-0.043	-0.041	-0.040	0.062	-0.034	-0.041	-0.011	-0.034	-0.026	-0.031	-0.018	-0.011	-0.041	-0.018	-0.046	0.537	0.003	-0.051	-0.012	-0.044	-0.018	-0.047	0.038	0.083	0.129	-0.047	0.517	0.030	-0.028	0.047	-0.049	-0.038	-0.033	0.020	-0.015	-0.010	0.097	0.022	-0.040	-0.024	-0.047
40	-0.045	-0.046	-0.045	0.050	0.175	-0.004	0.076	-0.051	0.228	-0.037	-0.002	-0.079	-0.005	-0.026	0.063	-0.070	-0.026	-0.045	-0.043	0.050	0.064	-0.038	-0.054	-0.020	-0.031	0.007	0.096	-0.048	0.062	-0.008	-0.061	-0.057	0.002	-0.077	-0.033	-0.034	0.019	-0.027	0.238	-0.007	0.022	-0.047	-0.054	-0.057	0.088	-0.062	0.260	-0.036	-0.042
407	0.027	-0.061	0.102	-0.015	0.099	-0.041	-0.003	-0.057	-0.046	-0.071	-0.045	0.116	-0.024	-0.042	0.005	-0.064	-0.029	-0.030	-0.035	0.003	-0.025	0.069	0.023	0.040	0.080	-0.027	-0.038	-0.060	-0.088	0.031	-0.038	0.116	0.192	-0.010	0.022	0.035	0.039	0.024	-0.020	-0.040	-0.017	-0.037	-0.016	-0.034	-0.017	0.049	0.280	0.135	-0.031
418	-0.175	-0.057	-0.010	-0.054	-0.069	-0.066	0.215	0.068	0.036	0.100	-0.066	-0.103	-0.065	0.059	-0.024	0.054	-0.037	0.106	-0.055	0.391	0.521	-0.040	0.102	0.063	0.148	0.082	-0.057	-0.069	-0.028	-0.021	-0.037	0.103	-0.049	0.224	-0.016	-0.037	-0.025	-0.009	-0.068	-0.044	0.014	-0.057	-0.038	-0.032	-0.073	-0.014	-0.073	-0.069	-0.030
42	-0.171	-0.039	-0.109	-0.037	0.019	-0.047	-0.086	0.043	-0.068	-0.067	0.121	0.066	-0.004	0.120	0.024	0.065	-0.028	-0.021	-0.028	0.018	-0.039	-0.037	0.130	0.003	0.009	-0.085	-0.060	-0.064	0.176	0.070	0.039	-0.037	0.009	0.087	0.240	0.066	0.161	0.545	0.052	0.087	-0.064	0.002	0.084	0.074	0.017	0.151	-0.046	0.227	0.024
43	-0.269	-0.032	0.110	-0.007	0.114	-0.057	-0.044	-0.060	-0.074	-0.078	0.026	0.288	-0.064	0.041	0.111	0.104	0.110	-0.013	-0.050	0.133	0.103	0.188	0.093	0.053	0.022	-0.000	-0.084	-0.074	0.057	0.044	0.254	0.131	0.138	0.204	0.502	-0.049	0.354	-0.034	-0.012	-0.019	-0.025	-0.031	-0.085	0.369	0.016	0.062	-0.005	0.108	0.013
44	0.041	-0.070	0.028	-0.005	-0.030	-0.049	-0.091	0.006	-0.057	-0.056	-0.008	-0.004	0.248	0.018	0.171	-0.060	-0.021	0.026	-0.039	-0.055	0.004	0.086	-0.011	-0.064	-0.048	-0.026	-0.033	-0.039	-0.028	-0.021	-0.045	-0.055	-0.037	-0.058	-0.064	-0.024	-0.028	0.040	-0.019	-0.030	-0.068	-0.007	0.092	0.000	-0.046	-0.020	-0.048	-0.000	0.070
440	-0.014	-0.091	-0.139	-0.025	0.102	0.018	0.115	0.089	0.074	-0.078	-0.044	-0.112	0.100	0.206	0.197	0.011	-0.033	-0.040	0.074	0.213	-0.065	-0.041	0.090	-0.097	0.029	-0.061	-0.021	-0.011	-0.060	0.063	-0.011	-0.061	-0.002	-0.043	0.110	-0.033	-0.045	0.296	-0.014	0.027	-0.072	0.051	0.026	-0.030	-0.040	0.135	0.058	-0.016	-0.034
45	-0.117	-0.090	-0.035	-0.097	-0.043	-0.043	0.136	-0.022	-0.074	0.087	-0.064	-0.095	0.181	0.213	0.188	0.191	0.343	-0.054	-0.044	0.012	-0.067	-0.070	-0.062	-0.056	-0.002	0.079	-0.099	0.030	-0.063	-0.012	0.022	-0.036	-0.015	0.005	0.511	-0.022	0.334	0.029	0.004	-0.038	0.171	0.042	0.110	0.057	-0.009	-0.092	0.051	0.007	-0.011
459	0.017	0.069	-0.083	0.050	0.017	-0.048	0.271	-0.034	-0.067	-0.029	-0.057	-0.021	0.072	0.145	0.174	-0.054	-0.021	-0.049	-0.041	-0.012	0.048	0.083	-0.034	-0.074	-0.048	-0.021	0.043	0.027	-0.062	-0.005	-0.062	-0.051	-0.025	0.048	0.077	-0.034	-0.033	-0.042	0.020	-0.044	-0.013	-0.028	0.044	-0.043	-0.056	0.008	-0.058	-0.024	-0.013
46	-0.186	0.011	-0.099	-0.032	-0.063	0.005	0.108	-0.041	0.121	-0.073	0.097	-0.071	0.125	0.128	-0.024	0.086	-0.031	0.313	0.270	-0.040	-0.068	-0.019	-0.004	-0.014	0.057	0.209	0.143	0.110	-0.009	-0.047	-0.055	-0.026	-0.037	-0.053	-0.019	-0.016	0.023	0.001	-0.054	-0.007	0.338	-0.021	-0.067	-0.021	-0.027	-0.079	-0.026	-0.058	-0.011
465	-0.215	-0.069	0.070	0.004	0.206	-0.055	0.061	0.139	-0.028	-0.059	-0.023	0.182	0.023	0.062	0.129	0.025	-0.031	0.036	-0.030	0.160	0.020	0.054	0.222	0.060	0.016	0.024	0.033	-0.025	0.058	0.128	0.114	0.032	0.033	0.091	0.100	0.077	0.177	0.080	0.062	0.012	-0.004	-0.006	0.103	0.014	0.034	0.166	-0.056	0.109	0.068
47	-0.072	-0.082	0.095	-0.069	-0.006	0.179	-0.023	-0.067	-0.022	-0.068	-0.034	-0.032	0.265	-0.019	-0.013	0.040	-0.034	0.154	-0.052	0.253	0.452	0.008	0.009	-0.065	-0.030	-0.007	0.093	-0.005	-0.037	0.054	-0.022	-0.001	-0.036	0.048	-0.013	0.294	0.201	0.019	0.138	-0.040	-0.069	-0.064	0.151	-0.042	-0.027	-0.027	-0.072	-0.012	0.044
49	0.126	-0.055	0.003	-0.066	0.045	-0.052	0.011	-0.057	-0.045	-0.072	-0.057	-0.005	-0.014	-0.024	0.043	0.245	-0.021	-0.006	-0.045	0.080	0.034	-0.031	-0.008	-0.029	0.243	-0.020	-0.019	-0.043	-0.068	0.082	-0.057	-0.032	0.001	-0.026	0.084	0.035	0.086	-0.024	-0.013	-0.016	-0.018	-0.029	0.020	0.010	-0.013	0.009	0.060	0.046	0.072
497	-0.083	-0.056	-0.120	-0.072	-0.021	-0.035	0.167	0.072	-0.055	-0.022	0.049	0.037	0.320	0.575	0.257	0.099	-0.004	0.351	-0.028	0.069	-0.046	-0.026	-0.021	0.134	-0.033	-0.016	0.238	-0.050	0.046	0.080	-0.036	0.012	0.027	0.005	0.107	0.012	-0.028	0.473	-0.013	0.104	-0.009	0.074	0.174	0.025	-0.037	0.008	-0.065	-0.072	0.160
5	-0.300	0.209	-0.107	0.109	-0.041	-0.064	-0.041	-0.045	0.017	0.006	-0.084	0.081	0.059	0.047	0.193	-0.084	-0.034	-0.076	-0.060	-0.068	-0.046	-0.043	-0.035	0.027	-0.051	-0.005	-0.032	-0.118	-0.065	-0.031	0.038	-0.052	-0.074	0.021	-0.057	-0.023	-0.027	-0.094	0.022	-0.077	-0.100	0.054	-0.074	-0.071	-0.054	-0.015	-0.105	0.032	0.046
56	-0.015	-0.028	-0.029	0.003	0.143	-0.042	-0.053	-0.055	-0.009	-0.065	-0.048	0.333	-0.031	-0.041	-0.003	-0.020	-0.028	-0.043	-0.032	0.055	0.039	0.313	0.002	-0.009	-0.043	-0.042	0.034	-0.029	0.072	0.070	0.011	-0.015	-0.021	0.093	-0.052	0.100	0.240	0.016	0.028	-0.026	-0.051	0.049	0.092	0.059	0.143	0.108	-0.023	-0.026	0.028
58	-0.173	-0.012	0.025	-0.033	-0.063	-0.054	0.142	0.042	-0.073	-0.067	-0.063	-0.078	-0.006	-0.018	0.027	-0.021	-0.032	-0.072	-0.043	0.214	-0.051	-0.045	0.045	-0.068	-0.057	0.299	-0.078	-0.006	-0.070	-0.052	0.028	-0.074	-0.040	0.262	0.083	0.099	0.245	-0.068	0.006	-0.057	0.197	-0.032	0.281	0.029	0.002	0.090	-0.059	-0.048	0.035
59	-0.026	-0.074	-0.091	-0.061	0.064	-0.003	0.117	-0.069	-0.048	-0.061	-0.026	-0.024	0.198	0.167	-0.045	-0.068	-0.026	0.000	0.043	0.020	0.060	-0.019	-0.050	-0.004	-0.011	-0.063	-0.086	-0.019	-0.015	-0.042	0.017	-0.050	-0.030	0.162	0.157	-0.024	-0.018	-0.022	-0.057	-0.031	-0.029	0.082	0.062	-0.046	0.068	-0.046	-0.061	0.021	-0.033
6	-0.181	-0.098	0.203	0.037	0.104	-0.090	-0.024	0.108	-0.084	-0.047	-0.025	-0.053	-0.065	-0.030	0.055	-0.065	-0.066	0.034	0.086	0.123	-0.047	-0.110	0.124	0.051	-0.068	-0.051	0.063	0.249	-0.011	0.300	0.131	-0.013	0.098	-0.107	0.095	0.104	0.001	0.061	0.041	0.033	-0.041	0.188	0.122	-0.029	0.030	0.257	0.240	0.046	0.179
60	0.167	-0.032	-0.052	-0.037	-0.027	-0.027	-0.036	-0.045	-0.031	-0.026	-0.028	-0.041	-0.045	-0.039	-0.025	0.030	-0.011	-0.016	-0.022	-0.040	-0.027	-0.028	-0.038	-0.028	-0.041	-0.036	-0.010	-0.022	-0.013	-0.032	-0.064	-0.028	-0.017	0.120	-0.010	-0.022	-0.023	-0.028	-0.028	-0.025	-0.034	-0.028	-0.034	-0.026	-0.040	-0.013	-0.026	-0.028	-0.022
609	0.049	0.099	-0.087	0.061	-0.031	0.088	-0.039	-0.066	-0.057	-0.036	0.078	-0.049	0.075	0.270	-0.037	0.090	-0.023	0.410	-0.038	-0.054	0.063	-0.047	0.009	0.140	-0.035	-0.069	0.410	-0.076	0.006	-0.013	-0.044	-0.045	-0.019	0.062	-0.037	-0.024	0.017	-0.056	-0.050	-0.033	0.033	0.070	-0.045	-0.039	0.045	-0.012	-0.052	-0.040	-0.022
62	-0.144	-0.072	-0.071	-0.062	0.041	-0.051	-0.104	-0.049	-0.029	0.026	-0.040	-0.008	-0.082	0.173	-0.015	-0.030	0.070	-0.017	-0.042	0.019	-0.020	0.337	0.141	-0.059	-0.016	-0.014	0.046	-0.043	-0.056	-0.002	0.025	-0.047	-0.019	0.009	-0.037	-0.049	-0.040	-0.006	-0.046	0.039	-0.016	-0.058	-0.081	-0.052	-0.007	0.009	-0.058	0.102	-0.050
66	-0.115	-0.029	0.117	0.009	-0.037	-0.044	0.165	0.141	-0.030	-0.048	-0.022	-0.056	-0.037	-0.025	0.073	-0.028	-0.028	-0.036	0.089	0.031	0.022	-0.038	0.218	0.001	-0.041	0.000	-0.003	-0.007	-0.084	0.120	-0.084	0.024	-0.013	-0.069	0.022	0.553	0.375	0.124	0.269	-0.018	0.023	-0.001	0.293	0.011	-0.031	-0.032	-0.016	0.088	-0.008
69	-0.147	-0.063	-0.020	-0.040	0.408	-0.043	0.030	0.019	-0.011	-0.001	-0.036	0.272	0.091	0.069	0.044	0.038	-0.013	0.027	-0.038	0.200	0.003	0.112	0.145	0.170	-0.034	0.002	0.018	-0.026	0.102	0.165	0.075	0.023	0.016	0.079	0.142	0.124	0.178	0.003	0.029	-0.021	-0.047	0.094	0.146	0.008	0.011	0.233	-0.048	-0.010	0.063
7	-0.057	-0.026	-0.087	0.035	0.049	-0.039	-0.095	-0.062	-0.083	-0.069	0.234	-0.071	-0.092	0.004	-0.054	0.125	-0.038	-0.082	-0.056	0.192	-0.037	-0.081	-0.050	-0.044	-0.085	-0.089	-0.052	-0.096	-0.001	-0.062	-0.088	-0.045	-0.047	-0.018	-0.101	-0.021	-0.062	-0.007	0.117	0.008	-0.085	0.029	-0.059	-0.060	-0.087	-0.107	-0.019	-0.001	-0.069
70	-0.248	-0.108	-0.051	0.005	0.511	-0.002	0.060	0.090	-0.041	0.105	-0.050	0.227	0.012	0.017	0.075	0.261	0.021	0.042	-0.058	0.294	-0.061	0.219	0.343	0.049	0.014	-0.063	0.034	-0.026	-0.030	0.234	0.221	-0.066	-0.022	0.064	0.059	0.043	0.123	-0.020	0.051	0.022	-0.004	-0.017	0.020	-0.059	0.094	0.318	-0.008	-0.060	0.242
72	-0.123	-0.007	0.119	-0.016	-0.051	-0.040	-0.049	-0.029	-0.044	0.006	-0.040	-0.066	-0.043	-0.068	-0.029	-0.060	-0.021	-0.011	-0.030	-0.012	-0.040	-0.047	-0.052	-0.067	-0.005	-0.056	-0.035	-0.039	-0.047	-0.020	-0.030	-0.021	0.003	-0.073	-0.047	0.097	0.085	-0.043	0.055	-0.034	-0.050	-0.040	0.006	-0.030	-0.023	-0.013	-0.042	-0.020	-0.045
74	-0.073	0.233	0.027	0.038	0.107	-0.041	0.080	0.280	-0.061	-0.032	-0.046	0.015	-0.055	-0.070	0.046	-0.039	-0.025	0.110	-0.028	0.109	0.054	0.148	0.345	-0.055	0.031	-0.076	-0.006	-0.066	-0.039	0.174	-0.039	0.003	0.054	-0.039	0.075	0.221	0.179	-0.045	0.097	0.024	-0.062	-0.001	0.088	-0.006	-0.024	-0.011	-0.059	-0.026	0.272
77	-0.141	0.007	-0.040	-0.028	0.127	-0.028	-0.094	0.094	-0.013	-0.018	0.064	0.280	-0.063	-0.017	-0.020	-0.030	-0.012	-0.030	-0.037	0.056	0.006	-0.042	0.007	0.095	0.032	0.030	0.053	-0.032	0.347	0.242	0.100	0.006	-0.033	0.048	-0.028	0.148	0.035	-0.006	0.043	-0.045	-0.053	0.233	0.127	0.005	0.062	0.439	-0.030	0.527	-0.011
8	0.143	-0.036	0.025	-0.082	-0.046	0.033	-0.068	-0.115	-0.028	-0.056	0.170	-0.085	0.307	-0.117	-0.035	-0.020	-0.015	-0.016	-0.020	0.025	-0.022	-0.066	-0.076	-0.022	-0.043	-0.060	-0.101	0.043	-0.048	-0.066	-0.092	-0.065	-0.041	-0.080	0.044	-0.014	0.056	-0.035	-0.021	-0.011	0.074	-0.066	-0.053	-0.047	-0.084	-0.098	0.088	-0.009	-0.047
85	-0.163	-0.034	-0.020	-0.036	0.019	-0.036	-0.019	-0.012	-0.024	-0.027	-0.032	0.009	-0.036	0.056	-0.012	-0.020	-0.014	-0.010	-0.024	0.226	-0.020	-0.004	0.025	-0.017	-0.044	0.229	-0.012	-0.025	-0.040	0.022	0.019	-0.019	-0.001	0.431	-0.014	0.011	0.065	-0.012	0.011	-0.014	-0.024	-0.012	0.078	-0.025	-0.023	0.217	-0.034	-0.004	-0.001
86	-0.206	-0.046	0.039	-0.068	-0.038	-0.044	-0.065	-0.043	-0.050	-0.028	-0.050	0.021	-0.098	-0.042	0.009	-0.061	-0.010	-0.035	0.174	0.077	-0.049	-0.047	-0.072	-0.069	-0.058	-0.067	0.150	0.045	0.022	-0.014	-0.059	-0.062	-0.023	-0.109	-0.061	-0.014	0.141	0.029	-0.047	0.561	0.136	-0.029	0.037	-0.054	0.219	-0.068	-0.032	-0.037	0.036
88	-0.035	-0.026	-0.060	-0.004	-0.055	-0.048	-0.065	-0.075	0.218	-0.043	-0.020	-0.063	-0.054	-0.053	-0.041	-0.072	-0.026	-0.047	0.895	-0.073	-0.039	0.100	-0.043	-0.035	-0.015	-0.045	-0.077	0.383	0.054	-0.031	-0.076	-0.041	-0.029	-0.059	-0.018	0.002	-0.049	-0.031	-0.029	0.023	-0.022	-0.044	-0.051	-0.044	-0.041	-0.048	-0.019	-0.020	-0.046
9	-0.230	0.108	0.186	0.430	0.119	-0.074	0.012	0.007	0.000	-0.089	-0.085	0.114	0.202	-0.074	0.006	-0.089	-0.035	-0.029	-0.058	0.002	0.037	-0.052	0.181	-0.103	-0.062	0.112	0.074	0.046	-0.078	0.076	0.252	0.190	0.205	0.249	0.027	0.000	0.023	-0.057	0.121	-0.073	-0.074	0.055	0.072	0.119	0.013	0.166	-0.045	-0.004	0.011
91	-0.126	-0.041	0.071	0.026	-0.016	0.002	-0.051	0.135	-0.035	0.030	-0.036	0.109	0.024	-0.040	-0.022	-0.007	-0.018	-0.032	-0.026	-0.046	-0.033	-0.040	-0.026	0.155	-0.006	-0.023	0.013	-0.045	0.191	0.134	-0.055	-0.036	-0.019	-0.061	-0.044	-0.011	-0.020	-0.030	0.013	-0.034	-0.039	0.091	-0.032	-0.034	-0.023	0.043	-0.033	-0.026	-0.008
915	-0.054	-0.067	-0.066	-0.070	0.132	-0.053	-0.078	-0.025	-0.042	-0.070	0.052	0.335	0.034	-0.033	0.013	0.247	-0.016	-0.029	-0.049	-0.015	-0.020	0.271	0.018	0.004	-0.079	-0.064	-0.017	-0.046	-0.036	0.016	0.051	-0.037	-0.024	0.097	-0.019	0.062	0.075	0.014	-0.040	0.014	-0.067	0.025	-0.026	-0.032	-0.059	0.101	-0.036	-0.045	-0.040
93	-0.005	0.004	-0.088	0.091	-0.045	0.183	-0.010	-0.092	0.083	-0.010	0.053	-0.079	-0.040	0.022	0.047	-0.062	-0.036	-0.028	-0.043	0.039	-0.044	-0.023	0.032	-0.056	-0.077	-0.098	-0.056	0.044	-0.051	-0.018	0.135	-0.059	-0.046	-0.035	0.340	0.034	0.309	0.040	-0.049	-0.002	0.119	-0.041	-0.045	0.064	-0.058	-0.051	-0.051	-0.054	-0.032
[truncated: 50 more columns]
