# Supplementary material for: Inferring Correlation Networks from Genomic Survey Data
Source: PLoS Comput Biol. 2012 Sep 20;8(9):e1002687. doi: 10.1371/journal.pcbi.1002687 (PMC3447976; doi:10.1371/journal.pcbi.1002687)
Supplement: Dataset S1 — Correlation values for all HMP body sites inferred using both Pearson and SparCC from real and shuffled data. (ZIP) [file pcbi.1002687.s001.zip › R_Antecubital fossa_sparse_matrix.txt]

OTU_id	1	10	101	103	104	107	11	111	114	12	123	13	130	131	135	136	137	14	147	15	16	162	166	167	17	176	18	188	19	194	2	20	200	206	21	215	22	222	223	224	226	229	234	235	240	244	25	26	265
1	1.000	-0.128	0.515	0.138	-0.237	-0.011	-0.132	-0.101	0.048	0.591	-0.053	0.014	0.010	-0.080	-0.233	-0.154	0.053	-0.122	0.084	0.090	-0.005	0.127	0.055	-0.142	-0.143	0.082	0.222	0.285	-0.021	0.168	0.163	-0.113	0.053	0.131	-0.205	-0.051	0.004	-0.225	0.087	0.094	0.088	-0.070	-0.055	0.123	0.109	-0.019	-0.162	-0.049	0.056
10	-0.128	1.000	-0.115	-0.040	-0.027	-0.018	0.106	-0.244	0.003	-0.066	-0.076	0.179	-0.113	-0.250	0.030	-0.031	0.009	0.262	0.037	0.081	0.306	-0.033	-0.047	-0.092	-0.037	-0.025	-0.120	-0.194	0.210	-0.114	0.237	0.319	-0.029	-0.048	-0.075	-0.053	0.212	-0.153	0.071	-0.123	-0.037	-0.081	-0.135	0.035	-0.015	-0.116	0.365	0.360	-0.051
101	0.515	-0.115	1.000	0.210	-0.102	0.072	-0.002	-0.136	-0.052	0.576	-0.076	0.076	0.137	-0.108	-0.179	-0.184	0.057	-0.172	-0.082	-0.006	-0.011	0.075	0.029	-0.013	-0.092	0.023	0.379	0.495	0.021	0.149	0.240	-0.014	0.075	0.139	0.000	0.016	-0.128	-0.113	0.116	0.210	-0.042	-0.092	-0.079	0.103	0.051	-0.062	-0.085	-0.153	-0.125
103	0.138	-0.040	0.210	1.000	-0.121	-0.058	-0.074	-0.094	0.110	0.225	-0.010	0.057	-0.094	-0.124	-0.073	-0.048	-0.070	-0.143	-0.003	-0.064	0.062	0.073	-0.029	0.038	0.080	0.317	0.200	-0.026	-0.020	-0.015	0.090	-0.061	0.078	0.067	-0.072	-0.043	-0.096	-0.078	-0.144	0.079	-0.091	-0.090	-0.042	0.096	-0.017	0.017	-0.108	0.070	-0.077
104	-0.237	-0.027	-0.102	-0.121	1.000	0.227	-0.121	-0.068	-0.055	-0.131	0.063	-0.071	-0.028	-0.028	0.163	0.250	-0.042	-0.113	-0.101	-0.013	-0.106	-0.049	-0.020	0.227	0.278	-0.087	-0.161	0.026	-0.055	-0.052	-0.137	0.001	-0.114	-0.037	-0.018	0.179	-0.041	0.139	-0.043	-0.009	0.021	-0.023	-0.039	-0.021	-0.076	-0.071	-0.003	-0.060	0.018
107	-0.011	-0.018	0.072	-0.058	0.227	1.000	-0.136	-0.106	0.037	0.045	-0.057	-0.074	-0.044	-0.193	0.073	0.085	0.069	-0.060	-0.004	0.081	-0.019	-0.015	-0.090	0.110	0.178	-0.040	-0.066	0.083	-0.016	-0.026	-0.021	-0.043	-0.074	-0.082	-0.072	0.146	0.008	-0.005	0.004	0.068	0.044	-0.117	-0.102	-0.002	-0.082	-0.108	-0.026	-0.070	0.006
11	-0.132	0.106	-0.002	-0.074	-0.121	-0.136	1.000	0.156	-0.084	-0.088	-0.123	0.280	0.133	0.213	-0.127	-0.184	-0.091	0.332	-0.011	0.017	0.276	-0.128	0.008	-0.252	-0.175	-0.075	0.029	-0.001	0.213	-0.037	0.371	0.141	-0.045	-0.074	0.398	-0.160	-0.016	0.022	-0.117	-0.010	-0.164	0.214	0.188	-0.028	-0.096	0.214	0.218	-0.006	-0.060
111	-0.101	-0.244	-0.136	-0.094	-0.068	-0.106	0.156	1.000	-0.113	-0.060	0.240	-0.144	0.220	0.386	-0.067	-0.027	-0.049	0.039	-0.047	-0.027	-0.157	-0.141	0.130	-0.010	-0.134	-0.061	-0.006	0.009	-0.187	0.047	-0.217	-0.126	-0.040	-0.046	0.176	0.005	-0.111	0.227	-0.157	0.008	0.204	0.204	0.243	0.008	-0.030	0.232	-0.161	-0.160	0.005
114	0.048	0.003	-0.052	0.110	-0.055	0.037	-0.084	-0.113	1.000	-0.066	-0.039	0.042	-0.004	-0.042	0.004	-0.013	0.037	0.002	0.117	-0.089	0.010	-0.080	-0.020	-0.059	-0.000	0.075	-0.129	-0.099	-0.071	0.022	-0.036	-0.023	0.016	-0.060	-0.088	0.074	0.035	0.067	0.039	0.042	0.028	0.075	0.029	-0.060	-0.057	0.037	-0.013	0.093	0.095
12	0.591	-0.066	0.576	0.225	-0.131	0.045	-0.088	-0.060	-0.066	1.000	-0.035	-0.088	0.045	-0.039	-0.165	-0.182	0.094	-0.154	-0.047	-0.013	0.015	0.168	0.008	-0.005	-0.050	0.074	0.162	0.327	0.031	0.091	0.186	-0.027	0.056	0.167	-0.047	0.018	-0.011	-0.076	0.063	0.103	-0.080	-0.122	-0.121	0.033	0.119	0.036	-0.219	-0.125	-0.053
123	-0.053	-0.076	-0.076	-0.010	0.063	-0.057	-0.123	0.240	-0.039	-0.035	1.000	-0.199	-0.108	0.074	0.068	0.026	-0.062	-0.090	-0.075	-0.016	-0.179	-0.143	-0.020	0.213	0.158	0.087	-0.162	-0.073	-0.081	0.021	-0.293	0.033	-0.141	-0.149	-0.065	0.158	-0.133	0.127	0.031	-0.082	0.432	0.007	0.156	-0.020	-0.005	0.076	-0.127	0.004	-0.008
13	0.014	0.179	0.076	0.057	-0.071	-0.074	0.280	-0.144	0.042	-0.088	-0.199	1.000	0.046	-0.162	-0.129	-0.136	-0.038	0.131	0.041	0.001	0.437	-0.078	0.063	-0.124	-0.126	0.038	0.151	-0.005	0.266	-0.061	0.482	0.074	-0.055	-0.135	0.107	-0.091	0.122	-0.171	0.039	-0.026	-0.109	-0.034	-0.154	0.018	-0.082	-0.137	0.345	0.157	-0.062
130	0.010	-0.113	0.137	-0.094	-0.028	-0.044	0.133	0.220	-0.004	0.045	-0.108	0.046	1.000	0.119	-0.046	0.075	-0.000	-0.001	0.045	-0.059	-0.077	0.017	0.193	0.052	0.095	-0.020	0.065	0.063	-0.104	0.070	-0.039	-0.116	0.056	-0.072	0.066	-0.101	-0.068	0.110	0.076	0.009	-0.133	-0.019	0.098	0.096	-0.083	0.003	-0.131	-0.229	-0.064
131	-0.080	-0.250	-0.108	-0.124	-0.028	-0.193	0.213	0.386	-0.042	-0.039	0.074	-0.162	0.119	1.000	-0.053	-0.047	0.050	0.152	-0.117	-0.160	-0.251	0.023	0.119	-0.207	-0.181	-0.043	-0.022	0.016	-0.179	0.040	-0.156	-0.011	0.011	0.080	0.395	-0.100	-0.210	0.197	-0.099	-0.031	-0.071	0.337	0.402	0.013	0.044	0.342	-0.163	-0.161	0.055
135	-0.233	0.030	-0.179	-0.073	0.163	0.073	-0.127	-0.067	0.004	-0.165	0.068	-0.129	-0.046	-0.053	1.000	0.278	-0.012	-0.030	-0.084	0.014	-0.061	-0.065	-0.017	0.305	0.236	-0.154	-0.138	-0.086	-0.063	-0.060	-0.203	-0.039	-0.031	-0.086	-0.066	0.273	-0.038	0.073	0.006	-0.053	0.087	-0.067	-0.070	-0.050	0.068	-0.085	-0.025	0.001	0.067
136	-0.154	-0.031	-0.184	-0.048	0.250	0.085	-0.184	-0.027	-0.013	-0.182	0.026	-0.136	0.075	-0.047	0.278	1.000	0.002	-0.135	-0.030	-0.003	-0.097	-0.105	0.061	0.280	0.300	-0.076	-0.115	-0.101	-0.057	-0.098	-0.166	-0.062	-0.090	-0.132	-0.141	0.124	-0.010	0.107	0.043	-0.038	0.009	0.015	-0.011	-0.024	-0.022	-0.112	-0.101	-0.021	0.040
137	0.053	0.009	0.057	-0.070	-0.042	0.069	-0.091	-0.049	0.037	0.094	-0.062	-0.038	-0.000	0.050	-0.012	0.002	1.000	0.030	-0.013	-0.023	-0.040	0.009	-0.012	-0.083	-0.084	0.020	-0.100	0.078	-0.076	0.041	-0.019	0.012	-0.021	0.117	-0.061	-0.030	-0.022	0.010	-0.034	-0.102	0.039	0.062	0.045	0.048	0.063	0.042	0.005	-0.017	-0.004
14	-0.122	0.262	-0.172	-0.143	-0.113	-0.060	0.332	0.039	0.002	-0.154	-0.090	0.131	-0.001	0.152	-0.030	-0.135	0.030	1.000	-0.072	-0.032	0.245	-0.112	-0.017	-0.167	-0.203	0.038	-0.037	-0.108	0.076	-0.051	0.165	0.247	-0.051	-0.065	0.220	-0.115	0.049	0.066	-0.046	-0.045	-0.112	0.080	0.099	-0.062	-0.079	0.038	0.262	0.186	0.055
147	0.084	0.037	-0.082	-0.003	-0.101	-0.004	-0.011	-0.047	0.117	-0.047	-0.075	0.041	0.045	-0.117	-0.084	-0.030	-0.013	-0.072	1.000	0.136	0.068	0.012	-0.050	-0.017	-0.012	0.009	-0.141	-0.031	-0.035	0.114	0.016	-0.079	-0.047	-0.062	-0.143	-0.034	0.186	-0.126	0.004	0.006	0.021	-0.024	-0.069	-0.015	-0.057	-0.069	0.024	0.120	-0.003
15	0.090	0.081	-0.006	-0.064	-0.013	0.081	0.017	-0.027	-0.089	-0.013	-0.016	0.001	-0.059	-0.160	0.014	-0.003	-0.023	-0.032	0.136	1.000	0.041	0.073	-0.068	0.046	0.025	-0.065	-0.023	0.033	0.101	-0.078	0.122	0.044	-0.071	-0.108	-0.042	0.028	0.174	-0.126	0.017	-0.033	0.056	-0.103	-0.086	0.043	-0.145	-0.063	0.137	0.044	-0.121
16	-0.005	0.306	-0.011	0.062	-0.106	-0.019	0.276	-0.157	0.010	0.015	-0.179	0.437	-0.077	-0.251	-0.061	-0.097	-0.040	0.245	0.068	0.041	1.000	0.032	0.052	-0.040	-0.146	0.016	0.121	-0.136	0.418	-0.096	0.532	0.164	0.015	-0.099	0.108	-0.007	0.275	-0.117	-0.015	0.006	-0.116	-0.135	-0.136	0.035	-0.034	-0.209	0.452	0.283	-0.070
162	0.127	-0.033	0.075	0.073	-0.049	-0.015	-0.128	-0.141	-0.080	0.168	-0.143	-0.078	0.017	0.023	-0.065	-0.105	0.009	-0.112	0.012	0.073	0.032	1.000	0.007	-0.065	-0.026	0.032	0.256	0.060	-0.068	-0.056	0.084	-0.079	0.293	0.357	-0.043	-0.037	0.104	-0.146	0.016	0.130	-0.087	-0.075	-0.140	-0.021	0.218	-0.152	-0.022	-0.082	0.055
166	0.055	-0.047	0.029	-0.029	-0.020	-0.090	0.008	0.130	-0.020	0.008	-0.020	0.063	0.193	0.119	-0.017	0.061	-0.012	-0.017	-0.050	-0.068	0.052	0.007	1.000	-0.072	0.000	-0.123	0.081	-0.027	0.035	0.060	-0.046	-0.069	-0.095	0.061	0.031	-0.070	-0.021	-0.051	0.036	-0.099	-0.074	-0.017	-0.018	0.064	-0.035	-0.069	0.053	-0.050	0.091
167	-0.142	-0.092	-0.013	0.038	0.227	0.110	-0.252	-0.010	-0.059	-0.005	0.213	-0.124	0.052	-0.207	0.305	0.280	-0.083	-0.167	-0.017	0.046	-0.040	-0.065	-0.072	1.000	0.316	0.053	-0.167	0.038	-0.015	0.007	-0.228	-0.124	-0.033	-0.125	-0.231	0.228	-0.071	0.195	0.097	-0.007	0.202	-0.178	-0.184	-0.052	-0.048	-0.107	-0.137	-0.123	-0.075
17	-0.143	-0.037	-0.092	0.080	0.278	0.178	-0.175	-0.134	-0.000	-0.050	0.158	-0.126	0.095	-0.181	0.236	0.300	-0.084	-0.203	-0.012	0.025	-0.146	-0.026	0.000	0.316	1.000	0.095	-0.090	-0.078	-0.196	0.011	-0.336	-0.077	0.117	-0.119	-0.181	0.098	-0.016	-0.004	0.083	-0.065	0.120	-0.051	-0.046	-0.153	-0.066	-0.085	-0.131	-0.061	0.011
176	0.082	-0.025	0.023	0.317	-0.087	-0.040	-0.075	-0.061	0.075	0.074	0.087	0.038	-0.020	-0.043	-0.154	-0.076	0.020	0.038	0.009	-0.065	0.016	0.032	-0.123	0.053	0.095	1.000	-0.022	-0.011	-0.040	0.025	-0.025	-0.044	0.068	0.018	-0.097	-0.084	-0.049	0.063	-0.071	0.005	0.066	-0.006	0.028	-0.079	-0.146	0.149	-0.066	0.050	-0.049
18	0.222	-0.120	0.379	0.200	-0.161	-0.066	0.029	-0.006	-0.129	0.162	-0.162	0.151	0.065	-0.022	-0.138	-0.115	-0.100	-0.037	-0.141	-0.023	0.121	0.256	0.081	-0.167	-0.090	-0.022	1.000	0.213	0.051	-0.037	0.192	-0.092	0.266	0.263	0.152	-0.167	0.008	-0.149	0.004	0.201	-0.146	-0.033	-0.067	0.133	0.146	-0.116	-0.030	-0.052	-0.114
188	0.285	-0.194	0.495	-0.026	0.026	0.083	-0.001	0.009	-0.099	0.327	-0.073	-0.005	0.063	0.016	-0.086	-0.101	0.078	-0.108	-0.031	0.033	-0.136	0.060	-0.027	0.038	-0.078	-0.011	0.213	1.000	-0.037	0.118	0.020	-0.133	-0.022	0.110	-0.020	-0.007	-0.139	-0.003	0.020	0.078	-0.041	-0.036	-0.096	-0.045	0.030	-0.060	-0.116	-0.204	-0.025
19	-0.021	0.210	0.021	-0.020	-0.055	-0.016	0.213	-0.187	-0.071	0.031	-0.081	0.266	-0.104	-0.179	-0.063	-0.057	-0.076	0.076	-0.035	0.101	0.418	-0.068	0.035	-0.015	-0.196	-0.040	0.051	-0.037	1.000	-0.096	0.353	0.124	-0.094	-0.049	0.130	-0.016	0.227	-0.079	-0.042	-0.007	-0.051	-0.084	-0.199	0.060	-0.041	-0.077	0.438	0.213	-0.058
194	0.168	-0.114	0.149	-0.015	-0.052	-0.026	-0.037	0.047	0.022	0.091	0.021	-0.061	0.070	0.040	-0.060	-0.098	0.041	-0.051	0.114	-0.078	-0.096	-0.056	0.060	0.007	0.011	0.025	-0.037	0.118	-0.096	1.000	-0.020	-0.146	-0.038	0.030	-0.038	-0.045	-0.073	0.126	-0.041	0.041	0.049	0.031	0.102	0.076	-0.050	0.068	-0.054	-0.048	-0.001
2	0.163	0.237	0.240	0.090	-0.137	-0.021	0.371	-0.217	-0.036	0.186	-0.293	0.482	-0.039	-0.156	-0.203	-0.166	-0.019	0.165	0.016	0.122	0.532	0.084	-0.046	-0.228	-0.336	-0.025	0.192	0.020	0.353	-0.020	1.000	0.241	0.046	-0.070	0.155	-0.028	0.184	-0.261	0.004	0.023	-0.261	-0.172	-0.177	0.135	-0.003	-0.103	0.384	0.198	-0.143
20	-0.113	0.319	-0.014	-0.061	0.001	-0.043	0.141	-0.126	-0.023	-0.027	0.033	0.074	-0.116	-0.011	-0.039	-0.062	0.012	0.247	-0.079	0.044	0.164	-0.079	-0.069	-0.124	-0.077	-0.044	-0.092	-0.133	0.124	-0.146	0.241	1.000	-0.052	-0.047	0.068	0.002	0.090	-0.047	0.057	-0.100	0.011	-0.025	0.018	0.024	-0.031	0.007	0.270	0.255	-0.071
200	0.053	-0.029	0.075	0.078	-0.114	-0.074	-0.045	-0.040	0.016	0.056	-0.141	-0.055	0.056	0.011	-0.031	-0.090	-0.021	-0.051	-0.047	-0.071	0.015	0.293	-0.095	-0.033	0.117	0.068	0.266	-0.022	-0.094	-0.038	0.046	-0.052	1.000	0.315	-0.045	-0.044	0.070	-0.055	0.030	0.056	-0.089	-0.033	-0.138	0.022	0.343	-0.101	0.020	-0.073	-0.026
206	0.131	-0.048	0.139	0.067	-0.037	-0.082	-0.074	-0.046	-0.060	0.167	-0.149	-0.135	-0.072	0.080	-0.086	-0.132	0.117	-0.065	-0.062	-0.108	-0.099	0.357	0.061	-0.125	-0.119	0.018	0.263	0.110	-0.049	0.030	-0.070	-0.047	0.315	1.000	-0.010	-0.081	-0.026	0.058	-0.089	0.218	-0.045	0.013	-0.070	0.152	0.365	0.028	-0.029	-0.102	0.142
21	-0.205	-0.075	0.000	-0.072	-0.018	-0.072	0.398	0.176	-0.088	-0.047	-0.065	0.107	0.066	0.395	-0.066	-0.141	-0.061	0.220	-0.143	-0.042	0.108	-0.043	0.031	-0.231	-0.181	-0.097	0.152	-0.020	0.130	-0.038	0.155	0.068	-0.045	-0.010	1.000	-0.104	0.116	0.107	-0.035	0.016	-0.167	0.165	0.268	-0.132	-0.065	0.226	0.088	-0.016	-0.065
215	-0.051	-0.053	0.016	-0.043	0.179	0.146	-0.160	0.005	0.074	0.018	0.158	-0.091	-0.101	-0.100	0.273	0.124	-0.030	-0.115	-0.034	0.028	-0.007	-0.037	-0.070	0.228	0.098	-0.084	-0.167	-0.007	-0.016	-0.045	-0.028	0.002	-0.044	-0.081	-0.104	1.000	0.003	0.096	0.022	-0.039	0.112	-0.139	-0.106	-0.077	0.001	-0.097	-0.049	-0.053	0.058
22	0.004	0.212	-0.128	-0.096	-0.041	0.008	-0.016	-0.111	0.035	-0.011	-0.133	0.122	-0.068	-0.210	-0.038	-0.010	-0.022	0.049	0.186	0.174	0.275	0.104	-0.021	-0.071	-0.016	-0.049	0.008	-0.139	0.227	-0.073	0.184	0.090	0.070	-0.026	0.116	0.003	1.000	-0.146	0.014	-0.055	-0.021	-0.076	-0.204	-0.080	0.000	-0.148	0.224	0.242	0.004
222	-0.225	-0.153	-0.113	-0.078	0.139	-0.005	0.022	0.227	0.067	-0.076	0.127	-0.171	0.110	0.197	0.073	0.107	0.010	0.066	-0.126	-0.126	-0.117	-0.146	-0.051	0.195	-0.004	0.063	-0.149	-0.003	-0.079	0.126	-0.261	-0.047	-0.055	0.058	0.107	0.096	-0.146	1.000	-0.005	0.080	-0.013	0.136	0.235	-0.087	-0.069	0.291	-0.125	-0.185	-0.041
223	0.087	0.071	0.116	-0.144	-0.043	0.004	-0.117	-0.157	0.039	0.063	0.031	0.039	0.076	-0.099	0.006	0.043	-0.034	-0.046	0.004	0.017	-0.015	0.016	0.036	0.097	0.083	-0.071	0.004	0.020	-0.042	-0.041	0.004	0.057	0.030	-0.089	-0.035	0.022	0.014	-0.005	1.000	-0.026	0.062	-0.134	-0.051	-0.051	-0.014	-0.134	-0.073	-0.005	-0.016
224	0.094	-0.123	0.210	0.079	-0.009	0.068	-0.010	0.008	0.042	0.103	-0.082	-0.026	0.009	-0.031	-0.053	-0.038	-0.102	-0.045	0.006	-0.033	0.006	0.130	-0.099	-0.007	-0.065	0.005	0.201	0.078	-0.007	0.041	0.023	-0.100	0.056	0.218	0.016	-0.039	-0.055	0.080	-0.026	1.000	-0.023	-0.015	-0.056	0.091	-0.027	0.045	-0.051	-0.095	0.048
226	0.088	-0.037	-0.042	-0.091	0.021	0.044	-0.164	0.204	0.028	-0.080	0.432	-0.109	-0.133	-0.071	0.087	0.009	0.039	-0.112	0.021	0.056	-0.116	-0.087	-0.074	0.202	0.120	0.066	-0.146	-0.041	-0.051	0.049	-0.261	0.011	-0.089	-0.045	-0.167	0.112	-0.021	-0.013	0.062	-0.023	1.000	-0.006	0.000	0.004	0.042	0.039	-0.041	0.009	0.121
229	-0.070	-0.081	-0.092	-0.090	-0.023	-0.117	0.214	0.204	0.075	-0.122	0.007	-0.034	-0.019	0.337	-0.067	0.015	0.062	0.080	-0.024	-0.103	-0.135	-0.075	-0.017	-0.178	-0.051	-0.006	-0.033	-0.036	-0.084	0.031	-0.172	-0.025	-0.033	0.013	0.165	-0.139	-0.076	0.136	-0.134	-0.015	-0.006	1.000	0.272	0.031	-0.070	0.282	-0.033	-0.061	-0.027
234	-0.055	-0.135	-0.079	-0.042	-0.039	-0.102	0.188	0.243	0.029	-0.121	0.156	-0.154	0.098	0.402	-0.070	-0.011	0.045	0.099	-0.069	-0.086	-0.136	-0.140	-0.018	-0.184	-0.046	0.028	-0.067	-0.096	-0.199	0.102	-0.177	0.018	-0.138	-0.070	0.268	-0.106	-0.204	0.235	-0.051	-0.056	0.000	0.272	1.000	0.037	-0.101	0.317	-0.123	-0.060	-0.098
235	0.123	0.035	0.103	0.096	-0.021	-0.002	-0.028	0.008	-0.060	0.033	-0.020	0.018	0.096	0.013	-0.050	-0.024	0.048	-0.062	-0.015	0.043	0.035	-0.021	0.064	-0.052	-0.153	-0.079	0.133	-0.045	0.060	0.076	0.135	0.024	0.022	0.152	-0.132	-0.077	-0.080	-0.087	-0.051	0.091	0.004	0.031	0.037	1.000	0.047	0.036	-0.023	0.056	0.019
240	0.109	-0.015	0.051	-0.017	-0.076	-0.082	-0.096	-0.030	-0.057	0.119	-0.005	-0.082	-0.083	0.044	0.068	-0.022	0.063	-0.079	-0.057	-0.145	-0.034	0.218	-0.035	-0.048	-0.066	-0.146	0.146	0.030	-0.041	-0.050	-0.003	-0.031	0.343	0.365	-0.065	0.001	0.000	-0.069	-0.014	-0.027	0.042	-0.070	-0.101	0.047	1.000	-0.119	-0.008	0.005	0.109
244	-0.019	-0.116	-0.062	0.017	-0.071	-0.108	0.214	0.232	0.037	0.036	0.076	-0.137	0.003	0.342	-0.085	-0.112	0.042	0.038	-0.069	-0.063	-0.209	-0.152	-0.069	-0.107	-0.085	0.149	-0.116	-0.060	-0.077	0.068	-0.103	0.007	-0.101	0.028	0.226	-0.097	-0.148	0.291	-0.134	0.045	0.039	0.282	0.317	0.036	-0.119	1.000	-0.152	-0.067	0.038
25	-0.162	0.365	-0.085	-0.108	-0.003	-0.026	0.218	-0.161	-0.013	-0.219	-0.127	0.345	-0.131	-0.163	-0.025	-0.101	0.005	0.262	0.024	0.137	0.452	-0.022	0.053	-0.137	-0.131	-0.066	-0.030	-0.116	0.438	-0.054	0.384	0.270	0.020	-0.029	0.088	-0.049	0.224	-0.125	-0.073	-0.051	-0.041	-0.033	-0.123	-0.023	-0.008	-0.152	1.000	0.315	-0.031
26	-0.049	0.360	-0.153	0.070	-0.060	-0.070	-0.006	-0.160	0.093	-0.125	0.004	0.157	-0.229	-0.161	0.001	-0.021	-0.017	0.186	0.120	0.044	0.283	-0.082	-0.050	-0.123	-0.061	0.050	-0.052	-0.204	0.213	-0.048	0.198	0.255	-0.073	-0.102	-0.016	-0.053	0.242	-0.185	-0.005	-0.095	0.009	-0.061	-0.060	0.056	0.005	-0.067	0.315	1.000	0.045
265	0.056	-0.051	-0.125	-0.077	0.018	0.006	-0.060	0.005	0.095	-0.053	-0.008	-0.062	-0.064	0.055	0.067	0.040	-0.004	0.055	-0.003	-0.121	-0.070	0.055	0.091	-0.075	0.011	-0.049	-0.114	-0.025	-0.058	-0.001	-0.143	-0.071	-0.026	0.142	-0.065	0.058	0.004	-0.041	-0.016	0.048	0.121	-0.027	-0.098	0.019	0.109	0.038	-0.031	0.045	1.000
27	-0.087	-0.130	-0.033	-0.045	0.261	0.110	-0.190	0.079	-0.065	0.020	0.178	-0.157	0.075	-0.105	0.330	0.310	-0.079	-0.261	-0.020	0.077	-0.181	-0.004	0.068	0.345	0.494	-0.096	-0.104	0.090	-0.147	-0.081	-0.264	-0.105	-0.024	-0.196	-0.182	0.247	-0.096	0.029	0.032	-0.066	0.067	-0.072	-0.008	-0.174	-0.095	-0.075	-0.154	-0.100	-0.054
287	-0.053	-0.044	-0.205	-0.079	0.009	-0.054	-0.072	0.101	0.000	-0.090	-0.018	-0.065	-0.075	0.242	0.035	0.048	0.087	0.045	0.001	-0.025	-0.067	0.003	-0.031	-0.078	-0.071	0.042	-0.004	-0.071	-0.022	-0.078	-0.124	0.011	0.067	0.067	0.126	-0.101	0.046	-0.007	-0.051	-0.062	0.038	0.148	0.019	0.064	0.075	0.066	-0.051	0.021	0.077
299	0.106	-0.036	-0.025	0.028	-0.035	-0.048	-0.126	0.004	0.089	0.078	-0.050	0.030	0.071	0.021	-0.085	0.027	-0.045	-0.019	0.087	-0.091	0.012	-0.026	-0.043	-0.029	-0.068	-0.001	-0.041	-0.062	0.052	0.088	0.023	-0.074	-0.010	-0.079	-0.079	-0.046	0.039	0.025	-0.012	-0.076	-0.092	0.044	0.067	0.114	0.031	0.028	-0.031	0.118	-0.001
3	0.058	0.077	-0.028	0.250	-0.047	-0.019	0.092	-0.187	0.240	-0.019	-0.085	0.173	-0.013	-0.168	0.003	-0.079	-0.146	0.150	0.082	0.018	0.214	0.068	0.000	-0.090	-0.014	0.141	0.046	-0.076	0.042	-0.028	0.166	0.097	0.001	-0.053	-0.032	0.021	-0.007	-0.086	0.068	0.064	-0.017	-0.047	-0.081	0.003	-0.109	-0.092	0.023	0.137	0.087
30	-0.066	-0.059	-0.106	-0.057	0.274	0.275	-0.228	-0.036	-0.020	-0.087	0.056	-0.090	0.058	-0.288	0.300	0.368	-0.015	-0.262	0.011	0.142	-0.031	-0.008	0.001	0.359	0.413	-0.130	-0.200	-0.017	-0.050	-0.012	-0.187	-0.114	-0.061	-0.180	-0.263	0.276	0.030	0.069	0.057	-0.007	0.192	-0.140	-0.182	-0.060	-0.053	-0.219	-0.054	-0.111	0.033
302	-0.009	-0.024	-0.113	-0.086	0.050	0.070	-0.170	0.113	-0.046	-0.053	0.288	-0.119	-0.167	-0.050	0.122	0.014	-0.021	-0.086	0.014	0.078	-0.122	-0.032	-0.031	0.151	0.144	-0.012	-0.072	-0.112	-0.038	0.056	-0.212	0.012	-0.024	-0.018	-0.159	0.101	-0.072	-0.027	0.048	-0.029	0.381	-0.032	-0.043	0.078	0.073	-0.005	-0.037	-0.035	0.164
31	-0.052	-0.009	-0.086	-0.101	0.284	0.200	-0.203	-0.003	-0.006	-0.092	0.138	-0.056	0.049	-0.162	0.285	0.319	-0.019	-0.216	0.002	0.003	-0.111	-0.162	0.015	0.347	0.536	-0.113	-0.140	0.003	-0.154	0.038	-0.277	-0.113	-0.014	-0.162	-0.253	0.165	-0.018	-0.010	0.091	-0.100	0.188	-0.021	-0.066	-0.040	0.079	-0.165	-0.109	-0.086	0.004
34	0.075	0.028	-0.092	-0.025	0.080	0.105	-0.176	0.027	0.064	-0.028	0.011	-0.053	-0.059	-0.095	0.092	0.110	0.091	-0.010	0.225	0.074	-0.011	-0.128	-0.033	-0.001	0.119	0.026	-0.176	-0.053	-0.094	0.033	-0.195	-0.054	-0.189	0.000	-0.205	0.117	0.069	0.016	-0.051	0.012	0.128	0.015	-0.025	0.014	-0.047	-0.008	-0.044	0.062	0.126
361	-0.088	-0.086	-0.021	-0.085	0.129	-0.041	0.068	0.108	-0.065	0.059	0.132	-0.087	0.096	0.133	-0.101	-0.038	-0.014	0.015	0.028	-0.059	-0.091	0.106	0.078	-0.014	-0.071	-0.009	0.001	0.051	-0.014	0.007	-0.026	0.037	-0.039	0.049	0.137	-0.039	0.000	0.161	0.020	-0.057	-0.073	-0.009	0.084	-0.018	-0.035	0.005	-0.091	-0.069	-0.018
368	0.003	0.129	-0.082	-0.020	0.086	0.051	0.044	-0.062	0.004	-0.045	-0.104	0.035	0.067	-0.010	0.096	0.176	0.008	-0.020	-0.009	0.046	0.039	-0.013	0.065	-0.019	0.045	-0.102	-0.072	-0.143	0.074	-0.124	-0.036	0.040	-0.071	-0.106	-0.023	0.038	0.018	-0.050	0.056	-0.043	0.005	0.039	-0.015	0.078	0.021	-0.070	0.064	0.027	0.073
38	-0.294	-0.121	-0.213	-0.160	0.101	0.006	0.233	0.281	-0.084	-0.212	-0.034	-0.168	0.117	0.339	0.143	0.235	0.000	0.135	-0.149	-0.069	-0.108	-0.102	0.082	0.067	0.013	-0.154	-0.058	-0.015	-0.178	-0.007	-0.112	-0.054	-0.141	-0.060	0.202	0.049	-0.188	0.341	-0.051	-0.020	-0.064	0.244	0.297	-0.080	-0.068	0.229	-0.112	-0.194	0.003
393	0.168	-0.127	0.198	-0.114	-0.037	-0.023	0.003	-0.007	-0.022	0.130	-0.007	-0.119	-0.049	0.166	-0.136	-0.121	0.030	-0.049	-0.027	0.003	-0.183	0.101	-0.049	-0.074	-0.098	-0.047	-0.052	0.217	-0.035	0.008	-0.037	0.004	0.094	0.228	0.029	0.028	-0.056	0.019	0.078	0.001	-0.015	0.001	-0.027	-0.101	0.127	0.110	-0.051	-0.115	0.125
4	0.076	0.378	0.083	0.125	-0.083	-0.038	0.121	-0.170	-0.073	0.067	-0.179	0.298	0.002	-0.355	-0.056	-0.102	-0.026	0.163	0.065	0.058	0.481	0.052	0.027	-0.043	-0.131	0.025	0.091	-0.075	0.250	0.001	0.395	0.218	-0.092	-0.056	-0.059	-0.029	0.159	-0.214	0.075	-0.073	-0.068	-0.239	-0.220	0.092	0.001	-0.184	0.351	0.368	0.021
40	0.142	0.031	0.068	0.079	-0.105	-0.011	-0.021	-0.129	0.105	0.067	0.052	0.059	0.016	-0.139	-0.067	-0.069	-0.001	-0.049	0.119	0.137	0.046	0.164	-0.104	0.039	0.060	0.175	-0.054	0.031	0.040	0.070	0.087	0.023	0.104	-0.010	-0.089	-0.003	0.100	-0.068	0.012	0.011	0.084	-0.055	-0.114	-0.103	0.003	-0.040	0.046	0.043	-0.018
407	0.128	0.034	0.037	-0.001	-0.022	-0.025	-0.015	-0.110	0.022	0.104	-0.069	-0.008	0.034	0.003	0.059	-0.027	0.085	-0.001	0.036	0.055	-0.108	0.082	0.078	-0.048	-0.027	-0.087	-0.005	0.013	0.016	0.009	0.094	0.036	0.064	0.088	0.043	-0.071	-0.034	-0.088	-0.037	-0.057	-0.032	-0.089	-0.086	0.082	0.049	-0.024	-0.003	-0.027	0.078
418	0.109	0.014	0.139	0.203	-0.091	-0.096	0.028	-0.115	0.127	0.022	-0.044	0.009	-0.040	0.001	-0.002	-0.045	-0.020	-0.066	-0.035	-0.021	0.076	-0.052	-0.024	-0.065	0.007	0.093	0.066	0.054	-0.011	-0.001	0.096	-0.021	-0.012	-0.059	-0.060	-0.025	-0.079	-0.061	-0.012	0.083	-0.040	0.006	0.057	0.081	-0.043	0.100	-0.009	0.018	-0.084
42	-0.183	-0.040	-0.080	-0.035	0.333	0.198	-0.250	-0.014	0.010	-0.055	0.217	-0.173	-0.081	-0.212	0.308	0.267	-0.063	-0.143	-0.055	0.083	-0.168	-0.034	0.010	0.395	0.444	0.051	-0.213	0.005	-0.022	0.002	-0.262	-0.072	-0.032	-0.093	-0.219	0.327	-0.002	0.181	0.015	-0.028	0.094	-0.142	-0.141	-0.162	-0.040	-0.051	-0.063	-0.056	0.029
43	0.302	-0.047	0.319	0.229	-0.083	0.014	-0.105	-0.099	0.003	0.381	0.037	-0.111	-0.093	-0.016	-0.128	-0.138	0.076	-0.104	-0.030	-0.015	-0.051	0.131	-0.008	-0.053	0.022	0.104	0.063	0.152	-0.022	0.036	-0.015	-0.041	0.085	0.194	-0.132	-0.067	-0.149	-0.220	-0.063	0.071	0.014	-0.012	-0.161	0.001	0.120	0.001	-0.053	-0.056	0.016
44	-0.096	-0.008	-0.071	-0.073	0.244	0.208	-0.148	-0.110	0.046	-0.083	0.169	-0.058	-0.054	-0.165	0.159	0.070	-0.020	-0.072	-0.006	0.041	-0.116	-0.038	-0.021	0.180	0.231	-0.045	-0.153	-0.026	-0.030	0.001	-0.148	-0.072	-0.031	-0.017	-0.149	0.189	-0.085	0.066	0.117	-0.011	0.094	-0.138	-0.069	-0.042	-0.008	-0.128	0.034	-0.027	0.015
440	0.195	-0.037	0.148	-0.037	-0.081	-0.052	-0.097	0.059	-0.005	0.113	-0.059	-0.089	0.052	-0.025	-0.052	0.007	-0.008	-0.107	0.156	0.097	-0.034	0.136	-0.063	0.051	-0.030	0.029	0.060	0.027	-0.039	0.021	0.029	-0.078	0.086	-0.001	-0.146	0.030	0.007	-0.123	0.097	0.047	0.024	-0.028	-0.082	-0.037	0.033	-0.056	-0.040	-0.038	0.014
45	-0.086	-0.166	-0.140	-0.057	0.248	0.118	-0.041	0.048	0.068	-0.166	0.075	0.151	-0.066	0.040	0.144	0.060	-0.122	-0.086	-0.025	0.007	-0.015	-0.091	-0.004	0.153	0.128	-0.009	-0.004	0.044	-0.081	-0.002	-0.052	-0.156	-0.124	-0.120	-0.038	0.070	-0.082	0.046	0.063	0.039	0.084	-0.008	-0.045	-0.088	-0.097	-0.054	-0.023	-0.124	0.003
459	0.082	-0.040	0.205	0.085	0.004	0.099	-0.033	-0.084	0.002	0.041	-0.049	-0.011	-0.006	-0.038	-0.063	-0.083	0.056	-0.090	-0.033	-0.115	0.029	0.028	-0.131	-0.031	0.026	0.090	0.178	0.142	-0.033	0.080	0.027	-0.089	0.158	0.143	-0.000	-0.010	-0.088	-0.065	-0.031	0.084	0.028	-0.073	-0.035	-0.018	0.164	-0.044	-0.068	-0.089	-0.003
46	-0.217	-0.061	0.003	-0.046	0.235	0.089	-0.152	0.047	0.003	-0.048	0.229	-0.188	0.025	-0.014	0.234	0.229	-0.080	-0.160	-0.060	-0.037	-0.106	-0.104	-0.066	0.355	0.254	-0.048	-0.129	-0.008	-0.122	-0.096	-0.174	-0.037	-0.034	-0.158	-0.082	0.245	-0.074	0.278	0.032	-0.090	0.052	-0.076	0.102	-0.156	-0.032	-0.045	-0.090	-0.136	-0.103
465	0.004	-0.021	-0.006	-0.093	0.080	0.002	0.009	0.031	0.029	-0.002	0.149	-0.055	-0.089	0.106	-0.024	-0.007	0.041	-0.041	0.018	-0.016	-0.135	-0.039	-0.067	-0.046	-0.068	-0.081	-0.162	-0.022	-0.034	-0.026	-0.056	0.105	-0.018	-0.047	-0.026	0.131	0.008	0.046	0.052	-0.021	0.087	0.024	0.143	-0.042	0.038	0.108	-0.049	0.006	0.031
47	-0.135	-0.122	-0.165	-0.101	0.058	-0.094	0.055	0.212	-0.046	-0.192	0.141	-0.086	0.029	0.286	-0.017	0.044	0.027	0.025	-0.011	-0.063	-0.180	-0.114	0.130	0.002	-0.003	-0.005	-0.177	-0.104	-0.115	0.027	-0.229	-0.108	-0.133	-0.038	0.174	-0.051	-0.075	0.129	0.016	-0.061	0.056	0.195	0.213	-0.040	-0.075	0.222	-0.117	-0.031	0.079
49	0.050	0.143	0.097	0.032	-0.100	-0.040	0.026	-0.061	0.027	0.108	0.018	-0.010	-0.049	-0.054	-0.079	-0.080	-0.051	0.011	-0.030	0.023	-0.033	-0.069	-0.017	0.003	-0.025	-0.004	-0.014	0.030	0.067	-0.064	-0.050	0.131	-0.057	0.007	0.078	-0.094	0.054	0.016	0.075	0.022	0.049	-0.042	-0.026	0.021	-0.021	0.039	0.067	0.019	0.035
497	0.047	-0.107	0.069	-0.048	0.031	-0.012	-0.110	0.096	0.002	-0.033	0.057	-0.025	0.039	0.144	-0.078	-0.038	-0.010	-0.044	0.003	-0.171	-0.071	-0.079	0.114	-0.015	0.120	0.036	0.019	0.067	-0.079	0.096	-0.210	-0.145	0.060	0.067	0.005	-0.096	-0.133	0.074	0.003	-0.032	-0.054	0.138	0.069	-0.088	0.016	0.008	-0.064	-0.070	-0.017
5	0.573	-0.020	0.433	0.148	-0.235	0.033	0.069	-0.051	0.061	0.595	-0.153	0.104	0.120	-0.011	-0.182	-0.244	0.017	0.002	0.010	-0.041	0.050	0.060	-0.036	-0.161	-0.137	0.085	0.242	0.226	0.088	0.089	0.258	-0.039	0.166	0.057	-0.033	-0.103	0.036	-0.234	0.036	0.145	-0.146	-0.048	-0.058	0.145	0.027	-0.032	-0.085	-0.087	-0.045
56	-0.046	0.296	-0.110	-0.076	-0.088	-0.053	0.091	-0.147	-0.040	-0.104	-0.015	0.125	-0.097	-0.128	0.013	-0.015	0.043	0.137	0.101	0.126	0.247	-0.040	-0.019	-0.073	0.022	-0.043	-0.070	-0.120	0.235	-0.060	0.200	0.279	-0.037	-0.136	0.035	-0.034	0.246	-0.190	-0.011	-0.095	0.059	-0.005	-0.045	-0.040	-0.064	-0.096	0.302	0.363	0.004
58	0.071	-0.023	0.208	0.126	-0.086	-0.073	-0.042	0.049	-0.073	0.194	-0.103	0.086	0.191	0.066	-0.036	-0.084	0.029	-0.050	-0.112	-0.060	-0.021	0.268	0.225	-0.103	-0.049	-0.055	0.344	0.148	0.004	-0.151	0.092	-0.080	0.091	0.112	0.074	-0.123	0.070	-0.136	-0.006	0.036	-0.189	-0.014	-0.042	0.109	0.059	-0.100	-0.078	-0.087	-0.045
59	-0.238	-0.088	-0.175	-0.059	0.328	0.186	-0.149	-0.042	-0.002	-0.149	0.050	-0.067	0.009	-0.025	0.214	0.239	-0.041	-0.131	-0.003	0.025	-0.119	-0.023	-0.008	0.238	0.371	-0.005	-0.140	-0.031	-0.078	0.008	-0.241	-0.115	-0.060	-0.053	-0.123	0.101	-0.072	0.152	0.090	0.034	0.024	0.017	0.002	-0.075	-0.098	-0.076	-0.024	-0.018	-0.015
6	0.113	0.269	0.093	0.069	-0.135	-0.006	0.072	-0.133	-0.045	0.140	-0.102	0.198	-0.055	-0.198	-0.077	-0.120	-0.056	0.171	-0.022	0.048	0.362	0.058	-0.004	-0.023	-0.095	0.098	0.197	-0.008	0.131	0.004	0.462	0.006	0.044	-0.033	-0.036	-0.099	0.078	-0.185	0.014	0.099	-0.144	-0.236	-0.194	0.139	-0.027	-0.163	0.181	0.136	-0.081
60	-0.026	0.063	-0.125	-0.086	0.038	0.030	-0.137	0.068	0.057	-0.057	0.051	-0.098	0.008	-0.060	0.038	0.037	0.093	-0.102	0.067	-0.020	-0.084	-0.010	-0.069	0.035	0.117	0.021	-0.129	-0.049	-0.079	-0.042	-0.065	-0.032	0.184	0.038	-0.164	0.013	0.080	-0.065	0.003	-0.039	0.149	-0.045	-0.036	0.013	0.096	-0.025	-0.060	0.078	0.132
609	0.086	-0.091	0.045	-0.043	-0.073	-0.079	0.180	0.111	0.000	-0.070	-0.049	0.135	0.083	0.215	-0.062	-0.072	-0.035	0.121	-0.011	-0.088	0.081	-0.048	0.182	-0.175	-0.122	-0.098	0.089	0.006	-0.031	-0.035	0.107	-0.037	0.026	-0.036	0.033	-0.130	-0.071	-0.112	-0.050	-0.024	-0.053	0.183	0.089	0.066	0.041	-0.026	0.013	0.005	0.084
62	0.473	-0.111	0.299	0.130	-0.205	-0.129	-0.205	-0.015	-0.023	0.466	0.003	-0.095	0.148	0.108	-0.045	-0.020	0.113	-0.158	0.005	-0.053	-0.130	0.114	0.108	0.009	-0.091	-0.032	0.173	0.136	-0.128	0.114	-0.049	-0.078	0.015	0.073	-0.130	-0.090	-0.131	-0.105	0.102	-0.061	0.010	-0.014	0.007	0.072	0.121	-0.069	-0.201	-0.026	0.017
66	-0.022	-0.123	-0.128	0.108	0.018	0.012	0.008	0.159	0.102	-0.110	0.016	0.044	0.018	0.181	-0.066	-0.015	-0.061	0.078	-0.087	-0.122	-0.015	-0.067	0.005	0.003	0.011	0.113	-0.090	-0.118	-0.060	0.050	-0.118	-0.137	-0.097	-0.026	0.071	-0.057	-0.131	0.141	-0.030	-0.022	0.012	0.141	0.175	0.036	-0.058	0.231	-0.132	-0.012	0.145
69	0.118	0.123	0.143	0.089	-0.035	-0.063	-0.030	-0.056	-0.031	0.207	-0.022	-0.073	-0.094	0.027	-0.029	-0.094	-0.008	-0.081	-0.067	-0.027	0.019	-0.018	-0.031	-0.139	-0.023	-0.048	-0.045	-0.100	-0.022	-0.066	0.023	0.053	-0.024	0.009	0.033	-0.046	-0.006	-0.103	0.036	-0.040	-0.019	-0.030	0.061	0.028	0.072	0.091	0.007	0.059	-0.020
7	-0.028	0.350	-0.029	-0.005	-0.103	-0.068	0.261	-0.090	-0.049	-0.052	-0.155	0.276	-0.079	-0.204	-0.121	-0.105	-0.073	0.277	0.069	0.169	0.474	-0.106	0.057	-0.138	-0.109	-0.014	-0.006	-0.119	0.299	-0.073	0.432	0.296	-0.052	-0.039	0.108	-0.083	0.201	-0.134	-0.071	0.010	-0.110	-0.088	-0.129	-0.017	-0.117	-0.111	0.477	0.303	-0.041
70	0.226	-0.125	0.143	0.006	-0.080	0.053	-0.134	-0.055	-0.013	0.156	0.055	-0.049	-0.039	0.032	-0.127	-0.016	0.076	-0.035	0.047	0.032	-0.013	0.185	-0.117	-0.004	-0.083	0.085	0.144	0.184	-0.069	-0.056	-0.022	-0.163	0.004	0.112	0.012	-0.063	-0.047	0.100	0.055	0.196	0.064	0.037	0.040	0.024	0.053	-0.028	-0.117	-0.064	-0.054
72	0.012	0.066	-0.033	0.050	-0.000	0.028	-0.104	-0.031	0.027	-0.007	-0.098	-0.045	0.028	-0.187	-0.018	0.067	-0.047	-0.109	0.378	0.111	0.047	0.025	-0.084	0.159	0.036	0.046	-0.131	0.011	0.003	0.035	0.002	-0.083	0.093	-0.053	-0.196	0.094	0.186	-0.025	-0.034	0.009	-0.009	-0.072	-0.147	-0.078	-0.032	-0.186	0.034	0.039	-0.022
74	-0.046	-0.001	-0.122	-0.011	-0.025	-0.092	0.174	0.137	0.008	-0.152	0.090	-0.073	-0.106	0.252	-0.010	-0.001	0.015	0.063	0.017	-0.022	-0.073	-0.207	0.044	-0.161	-0.108	-0.001	-0.156	-0.121	-0.032	0.050	0.007	-0.013	-0.124	-0.090	0.136	-0.115	-0.087	0.056	-0.066	-0.052	-0.011	0.157	0.384	-0.016	-0.097	0.277	-0.014	0.053	-0.025
77	-0.197	-0.148	-0.128	-0.047	-0.028	-0.033	0.084	0.102	0.080	-0.228	0.037	-0.090	0.006	0.136	0.073	0.136	0.037	-0.007	0.052	-0.072	-0.103	-0.117	-0.021	0.059	0.130	-0.003	-0.071	-0.067	-0.130	0.126	-0.173	-0.208	-0.081	-0.033	0.056	-0.026	-0.096	0.173	-0.146	0.047	0.020	0.279	0.252	0.011	-0.084	0.182	-0.071	-0.083	0.015
8	-0.231	0.347	-0.271	0.008	-0.169	-0.134	0.263	-0.002	0.008	-0.178	-0.139	0.187	-0.131	0.015	-0.043	-0.110	0.006	0.431	0.032	0.066	0.381	-0.084	-0.137	-0.140	-0.218	0.047	-0.034	-0.288	0.187	-0.081	0.261	0.263	0.025	-0.021	0.280	-0.122	0.227	0.088	-0.129	-0.102	-0.099	0.139	0.045	-0.056	-0.043	0.053	0.342	0.322	-0.095
85	0.086	-0.000	0.024	-0.085	-0.061	0.035	-0.053	-0.008	0.005	0.108	-0.016	-0.059	0.006	0.090	0.012	0.020	0.340	0.030	-0.001	-0.024	-0.031	0.042	-0.027	-0.060	-0.038	-0.034	-0.071	0.122	-0.113	0.003	-0.044	-0.027	0.001	0.121	-0.025	0.007	-0.008	0.044	-0.037	-0.067	0.033	0.113	0.034	0.002	0.107	-0.011	-0.039	-0.057	-0.041
86	0.151	-0.062	0.128	0.001	-0.073	-0.014	-0.054	0.034	-0.037	0.186	0.040	0.030	-0.009	0.105	-0.165	-0.087	-0.026	-0.032	-0.118	-0.087	-0.016	0.201	0.013	-0.085	-0.092	0.041	0.175	0.069	-0.097	-0.017	0.121	0.109	0.055	-0.034	0.121	0.002	-0.027	-0.052	0.195	0.006	-0.033	0.008	0.061	-0.000	0.031	-0.041	-0.057	-0.107	0.040
88	-0.149	-0.124	-0.084	-0.064	-0.115	-0.112	0.231	0.405	0.024	-0.105	0.052	-0.052	0.181	0.509	-0.012	-0.053	0.028	0.146	-0.144	-0.118	-0.147	-0.150	0.009	-0.086	-0.071	0.007	0.025	-0.053	-0.092	0.033	-0.249	-0.096	-0.009	0.028	0.308	-0.170	-0.196	0.271	-0.111	0.005	-0.039	0.505	0.388	0.029	0.013	0.380	-0.117	-0.160	-0.124
9	-0.033	0.232	-0.100	-0.106	-0.106	-0.061	0.360	0.017	-0.040	-0.071	-0.137	0.199	-0.181	0.089	-0.134	-0.135	-0.091	0.320	0.052	0.115	0.276	-0.205	0.001	-0.241	-0.195	-0.061	-0.126	-0.089	0.262	0.000	0.395	0.286	-0.220	-0.193	0.275	-0.163	0.130	-0.119	-0.136	-0.062	-0.145	0.070	0.066	-0.031	-0.175	0.150	0.349	0.248	-0.052
91	0.116	0.053	0.110	0.074	-0.058	0.059	-0.028	-0.066	0.008	0.242	-0.079	-0.070	-0.095	0.050	-0.037	-0.077	0.129	-0.103	-0.014	0.053	0.012	-0.034	-0.046	-0.062	0.014	-0.043	-0.035	0.044	-0.053	-0.117	0.088	0.039	0.005	-0.009	0.002	-0.020	-0.031	-0.129	0.085	-0.104	-0.042	-0.060	0.014	-0.017	0.014	0.047	-0.068	0.004	-0.008
915	0.142	0.029	-0.020	-0.004	-0.080	-0.066	-0.024	-0.040	-0.044	0.113	0.026	-0.030	0.009	0.029	-0.030	-0.031	0.041	0.019	0.010	-0.013	0.040	0.157	0.017	-0.069	0.013	0.047	0.066	0.006	0.055	-0.100	-0.036	-0.017	0.077	0.127	-0.002	-0.132	0.078	-0.061	0.001	0.007	-0.030	-0.034	-0.042	0.032	0.212	-0.053	0.013	0.046	0.006
93	-0.218	-0.126	-0.096	-0.127	0.336	0.198	-0.210	0.054	-0.081	-0.158	0.152	-0.111	-0.069	-0.089	0.244	0.287	-0.067	-0.151	-0.018	0.066	-0.104	-0.025	-0.018	0.271	0.256	-0.043	-0.174	-0.006	-0.067	-0.076	-0.147	-0.056	-0.118	-0.084	-0.113	0.277	0.002	0.100	0.028	0.039	0.114	-0.109	-0.112	-0.077	-0.033	-0.121	-0.059	-0.083	0.011
[truncated: 50 more columns]
