# Supplementary material for: Inferring Correlation Networks from Genomic Survey Data
Source: PLoS Comput Biol. 2012 Sep 20;8(9):e1002687. doi: 10.1371/journal.pcbi.1002687 (PMC3447976; doi:10.1371/journal.pcbi.1002687)
Supplement: Dataset S1 — Correlation values for all HMP body sites inferred using both Pearson and SparCC from real and shuffled data. (ZIP) [file pcbi.1002687.s001.zip › R_Antecubital fossa_sparse_matrix_shuffled.txt]

OTU_id	1	10	101	103	104	107	11	111	114	12	123	13	130	131	135	136	137	14	147	15	16	162	166	167	17	176	18	188	19	194	2	20	200	206	21	215	22	222	223	224	226	229	234	235	240	244	25	26	265
1	1.000	-0.005	-0.003	0.130	-0.108	0.071	0.158	-0.052	0.054	-0.090	0.081	-0.147	0.013	0.031	0.002	0.099	-0.077	-0.111	-0.041	-0.047	-0.098	-0.178	0.028	0.034	0.084	-0.041	-0.006	0.047	0.114	-0.088	-0.134	0.002	0.008	-0.053	-0.044	0.038	-0.127	-0.011	-0.183	-0.063	0.006	-0.057	-0.053	0.115	-0.041	-0.111	0.097	0.025	0.022
10	-0.005	1.000	0.166	0.083	-0.047	-0.021	-0.010	0.086	-0.064	0.077	-0.013	-0.003	0.038	-0.004	-0.013	0.005	-0.010	0.085	0.032	0.052	0.019	-0.036	0.058	-0.048	0.050	0.100	0.039	-0.006	-0.030	0.033	0.046	0.027	-0.026	0.025	0.032	0.008	0.042	-0.180	-0.066	-0.137	-0.002	0.067	-0.082	0.032	0.006	-0.006	-0.081	-0.064	0.033
101	-0.003	0.166	1.000	-0.003	-0.073	-0.034	-0.022	-0.068	-0.017	-0.084	0.005	0.045	-0.003	-0.194	0.011	0.022	-0.046	0.050	0.052	0.015	-0.104	0.033	-0.014	-0.148	0.035	0.024	0.122	0.210	-0.042	0.005	0.039	0.081	0.120	0.029	-0.126	-0.093	-0.090	-0.017	-0.006	0.030	0.022	-0.195	0.068	-0.069	-0.027	-0.088	0.201	0.031	0.067
103	0.130	0.083	-0.003	1.000	-0.033	0.124	0.130	0.036	-0.004	0.025	0.000	-0.040	0.063	-0.215	-0.063	-0.075	-0.014	-0.025	0.036	-0.046	0.105	0.090	0.007	0.049	0.066	-0.109	-0.011	0.100	-0.040	-0.024	-0.073	-0.003	-0.067	-0.125	-0.104	0.029	-0.024	-0.203	-0.000	0.044	-0.095	-0.012	0.067	0.006	-0.009	-0.053	-0.088	-0.021	0.028
104	-0.108	-0.047	-0.073	-0.033	1.000	0.013	-0.051	-0.026	0.006	-0.083	-0.044	0.070	-0.021	-0.110	-0.039	-0.041	0.029	-0.082	-0.072	0.043	-0.068	-0.054	0.050	0.188	-0.071	-0.012	0.006	-0.014	-0.105	0.101	0.052	-0.009	0.031	0.010	0.036	-0.039	0.064	0.068	-0.014	0.026	0.038	-0.057	-0.020	-0.059	-0.008	0.072	-0.035	0.085	-0.012
107	0.071	-0.021	-0.034	0.124	0.013	1.000	0.045	-0.023	-0.031	0.177	-0.029	-0.027	0.168	-0.070	0.030	-0.032	0.006	0.012	-0.049	-0.078	0.037	-0.004	-0.038	-0.039	0.096	0.036	-0.015	0.010	0.035	0.029	-0.072	-0.033	-0.057	-0.048	0.039	0.002	-0.025	-0.028	-0.031	-0.021	0.046	-0.057	0.033	-0.032	0.065	0.019	0.026	-0.035	0.021
11	0.158	-0.010	-0.022	0.130	-0.051	0.045	1.000	-0.039	0.070	0.061	-0.041	0.010	-0.052	-0.045	-0.113	-0.012	-0.046	-0.067	-0.066	0.087	0.018	0.009	0.049	-0.084	0.074	0.129	-0.011	-0.058	-0.043	-0.057	0.002	-0.064	-0.065	0.042	0.027	-0.078	0.019	-0.149	0.015	-0.022	0.025	-0.107	0.035	-0.003	0.019	-0.094	0.054	-0.003	0.018
111	-0.052	0.086	-0.068	0.036	-0.026	-0.023	-0.039	1.000	-0.008	0.063	0.008	-0.060	-0.101	0.016	0.136	0.068	0.062	0.079	-0.062	-0.048	0.001	-0.196	0.114	-0.045	-0.035	0.033	0.139	-0.018	-0.049	-0.019	0.051	0.001	0.062	-0.066	-0.022	-0.042	-0.096	0.016	0.083	-0.035	0.031	0.094	-0.020	0.079	-0.005	0.053	-0.085	-0.103	-0.012
114	0.054	-0.064	-0.017	-0.004	0.006	-0.031	0.070	-0.008	1.000	0.063	0.057	-0.030	-0.067	-0.057	-0.086	-0.025	-0.038	0.077	0.082	-0.094	-0.066	0.109	-0.014	0.067	0.100	0.010	0.074	0.111	0.038	-0.017	0.065	0.075	0.039	-0.046	0.123	0.118	0.076	0.030	0.022	0.075	0.006	-0.016	0.027	-0.057	0.012	-0.020	0.047	-0.106	0.091
12	-0.090	0.077	-0.084	0.025	-0.083	0.177	0.061	0.063	0.063	1.000	0.005	0.048	-0.004	-0.155	-0.010	-0.064	0.059	0.024	0.117	-0.096	0.189	0.019	-0.033	0.055	0.095	0.025	-0.079	-0.004	0.187	-0.047	-0.051	-0.087	-0.078	-0.038	0.053	0.039	-0.005	-0.028	0.082	-0.076	0.020	0.095	-0.004	-0.122	0.029	-0.038	0.014	-0.052	0.032
123	0.081	-0.013	0.005	0.000	-0.044	-0.029	-0.041	0.008	0.057	0.005	1.000	-0.060	0.082	0.118	0.019	-0.002	-0.041	-0.026	-0.016	-0.050	-0.070	-0.015	0.131	0.108	0.053	-0.002	0.010	-0.105	0.115	0.046	0.044	-0.043	-0.070	0.007	0.049	0.008	0.017	0.076	-0.050	-0.160	-0.071	0.000	0.023	-0.058	-0.070	0.000	0.099	-0.016	0.030
13	-0.147	-0.003	0.045	-0.040	0.070	-0.027	0.010	-0.060	-0.030	0.048	-0.060	1.000	-0.066	-0.028	-0.047	-0.016	0.061	0.055	-0.019	0.003	-0.003	0.077	0.030	0.063	-0.082	0.025	0.089	-0.064	0.002	-0.010	-0.054	0.024	0.000	-0.014	-0.129	0.093	-0.151	-0.116	-0.045	0.023	0.076	0.103	-0.024	-0.017	0.009	-0.055	-0.027	0.034	0.074
130	0.013	0.038	-0.003	0.063	-0.021	0.168	-0.052	-0.101	-0.067	-0.004	0.082	-0.066	1.000	-0.010	-0.094	-0.073	0.002	-0.030	-0.075	0.009	-0.030	-0.056	-0.118	0.077	0.015	0.037	-0.248	0.059	0.144	0.054	-0.030	-0.025	-0.006	-0.132	0.002	0.013	0.009	0.000	-0.097	-0.044	-0.006	0.080	0.023	-0.106	-0.030	0.057	0.055	0.005	-0.057
131	0.031	-0.004	-0.194	-0.215	-0.110	-0.070	-0.045	0.016	-0.057	-0.155	0.118	-0.028	-0.010	1.000	0.039	0.111	0.030	0.044	-0.027	-0.021	-0.011	0.080	-0.022	0.032	-0.034	0.048	0.044	-0.074	0.048	0.051	0.069	0.045	-0.086	0.099	0.029	-0.082	-0.106	0.043	0.085	0.006	0.011	0.010	0.002	0.035	0.016	-0.001	0.051	0.003	-0.051
135	0.002	-0.013	0.011	-0.063	-0.039	0.030	-0.113	0.136	-0.086	-0.010	0.019	-0.047	-0.094	0.039	1.000	0.005	0.006	0.093	-0.033	-0.041	0.038	0.011	-0.010	-0.072	-0.032	0.016	0.050	-0.014	-0.170	-0.044	-0.066	0.002	0.125	-0.031	0.043	0.055	-0.023	0.112	-0.066	-0.044	-0.010	0.075	-0.071	0.029	-0.026	-0.092	0.071	-0.018	-0.058
136	0.099	0.005	0.022	-0.075	-0.041	-0.032	-0.012	0.068	-0.025	-0.064	-0.002	-0.016	-0.073	0.111	0.005	1.000	0.104	0.011	-0.064	-0.012	-0.063	-0.113	-0.001	-0.011	0.028	0.054	0.031	-0.154	-0.035	0.049	0.010	0.026	0.035	0.046	-0.021	0.027	-0.031	-0.045	-0.034	-0.037	0.027	-0.042	-0.036	0.069	-0.055	0.069	0.006	-0.030	-0.029
137	-0.077	-0.010	-0.046	-0.014	0.029	0.006	-0.046	0.062	-0.038	0.059	-0.041	0.061	0.002	0.030	0.006	0.104	1.000	0.052	-0.003	-0.021	0.017	-0.039	-0.044	-0.031	-0.056	0.119	0.052	0.009	0.015	-0.048	0.049	0.042	-0.033	0.034	0.130	-0.056	0.014	-0.047	0.058	-0.003	0.114	0.041	-0.025	-0.028	-0.021	-0.038	-0.061	-0.043	-0.020
14	-0.111	0.085	0.050	-0.025	-0.082	0.012	-0.067	0.079	0.077	0.024	-0.026	0.055	-0.030	0.044	0.093	0.011	0.052	1.000	-0.066	0.084	0.011	0.003	-0.034	0.005	-0.042	-0.084	0.079	0.066	-0.124	-0.023	0.042	0.146	0.043	0.091	-0.045	-0.011	0.027	-0.032	-0.084	0.071	-0.066	-0.018	-0.078	0.038	0.016	-0.001	-0.082	-0.048	0.125
147	-0.041	0.032	0.052	0.036	-0.072	-0.049	-0.066	-0.062	0.082	0.117	-0.016	-0.019	-0.075	-0.027	-0.033	-0.064	-0.003	-0.066	1.000	-0.050	0.018	0.124	-0.015	-0.060	-0.015	-0.061	-0.096	0.090	0.098	0.014	-0.145	-0.063	-0.030	-0.056	-0.003	0.058	-0.046	-0.063	-0.006	0.121	-0.025	-0.040	0.060	-0.032	-0.023	-0.077	0.002	0.021	0.060
15	-0.047	0.052	0.015	-0.046	0.043	-0.078	0.087	-0.048	-0.094	-0.096	-0.050	0.003	0.009	-0.021	-0.041	-0.012	-0.021	0.084	-0.050	1.000	-0.059	-0.060	0.091	-0.013	-0.046	0.054	-0.096	-0.014	-0.009	0.039	0.028	-0.084	-0.010	0.043	-0.081	0.025	0.079	-0.103	-0.032	-0.063	0.017	-0.007	0.068	-0.076	-0.047	0.035	-0.025	0.123	0.031
16	-0.098	0.019	-0.104	0.105	-0.068	0.037	0.018	0.001	-0.066	0.189	-0.070	-0.003	-0.030	-0.011	0.038	-0.063	0.017	0.011	0.018	-0.059	1.000	0.219	0.034	-0.129	0.093	-0.139	0.030	0.011	0.069	0.090	-0.096	-0.066	-0.053	0.004	-0.035	-0.143	-0.046	0.062	-0.064	0.004	-0.067	-0.025	-0.128	0.158	0.046	-0.058	-0.121	-0.066	-0.106
162	-0.178	-0.036	0.033	0.090	-0.054	-0.004	0.009	-0.196	0.109	0.019	-0.015	0.077	-0.056	0.080	0.011	-0.113	-0.039	0.003	0.124	-0.060	0.219	1.000	-0.046	-0.113	0.033	-0.127	-0.011	0.088	-0.053	0.062	-0.022	-0.168	-0.194	0.095	0.094	-0.003	-0.024	0.048	-0.081	0.166	-0.077	-0.017	-0.058	-0.062	0.081	0.042	-0.023	-0.091	-0.083
166	0.028	0.058	-0.014	0.007	0.050	-0.038	0.049	0.114	-0.014	-0.033	0.131	0.030	-0.118	-0.022	-0.010	-0.001	-0.044	-0.034	-0.015	0.091	0.034	-0.046	1.000	-0.042	0.082	-0.054	0.098	-0.040	-0.007	0.084	0.111	-0.044	0.046	-0.023	0.054	-0.011	-0.101	-0.117	-0.030	0.001	-0.030	-0.055	0.002	0.119	-0.014	0.108	-0.046	0.039	0.071
167	0.034	-0.048	-0.148	0.049	0.188	-0.039	-0.084	-0.045	0.067	0.055	0.108	0.063	0.077	0.032	-0.072	-0.011	-0.031	0.005	-0.060	-0.013	-0.129	-0.113	-0.042	1.000	0.002	-0.028	0.028	-0.039	0.142	-0.068	-0.011	0.013	-0.053	-0.050	0.028	-0.035	0.002	0.017	0.023	-0.063	-0.051	0.052	0.015	-0.056	-0.009	-0.031	0.014	0.090	0.011
17	0.084	0.050	0.035	0.066	-0.071	0.096	0.074	-0.035	0.100	0.095	0.053	-0.082	0.015	-0.034	-0.032	0.028	-0.056	-0.042	-0.015	-0.046	0.093	0.033	0.082	0.002	1.000	-0.057	0.051	0.026	0.063	-0.031	0.006	-0.098	-0.013	0.144	0.007	-0.184	-0.007	0.015	0.027	-0.148	-0.059	-0.148	-0.018	0.027	0.200	-0.095	0.009	0.008	0.041
176	-0.041	0.100	0.024	-0.109	-0.012	0.036	0.129	0.033	0.010	0.025	-0.002	0.025	0.037	0.048	0.016	0.054	0.119	-0.084	-0.061	0.054	-0.139	-0.127	-0.054	-0.028	-0.057	1.000	-0.014	-0.036	-0.130	-0.091	0.113	0.116	-0.113	-0.033	0.014	-0.101	-0.034	-0.024	0.119	-0.049	0.155	0.137	-0.036	-0.064	-0.037	0.095	-0.014	-0.034	-0.056
18	-0.006	0.039	0.122	-0.011	0.006	-0.015	-0.011	0.139	0.074	-0.079	0.010	0.089	-0.248	0.044	0.050	0.031	0.052	0.079	-0.096	-0.096	0.030	-0.011	0.098	0.028	0.051	-0.014	1.000	0.059	0.039	0.118	-0.004	0.029	0.041	0.063	0.037	-0.040	0.070	-0.069	0.173	0.013	-0.029	0.064	-0.088	-0.045	0.066	0.034	-0.110	-0.088	0.013
188	0.047	-0.006	0.210	0.100	-0.014	0.010	-0.058	-0.018	0.111	-0.004	-0.105	-0.064	0.059	-0.074	-0.014	-0.154	0.009	0.066	0.090	-0.014	0.011	0.088	-0.040	-0.039	0.026	-0.036	0.059	1.000	-0.084	0.005	-0.035	-0.015	0.013	-0.122	0.109	-0.123	-0.099	-0.009	0.007	0.038	0.116	0.015	-0.016	-0.084	-0.021	-0.049	0.064	-0.128	-0.008
19	0.114	-0.030	-0.042	-0.040	-0.105	0.035	-0.043	-0.049	0.038	0.187	0.115	0.002	0.144	0.048	-0.170	-0.035	0.015	-0.124	0.098	-0.009	0.069	-0.053	-0.007	0.142	0.063	-0.130	0.039	-0.084	1.000	0.025	-0.066	-0.124	-0.013	0.006	-0.060	-0.047	0.039	-0.051	0.030	-0.123	-0.089	-0.003	-0.041	0.008	0.007	-0.078	0.114	0.085	-0.030
194	-0.088	0.033	0.005	-0.024	0.101	0.029	-0.057	-0.019	-0.017	-0.047	0.046	-0.010	0.054	0.051	-0.044	0.049	-0.048	-0.023	0.014	0.039	0.090	0.062	0.084	-0.068	-0.031	-0.091	0.118	0.005	0.025	1.000	-0.123	-0.070	0.012	-0.069	-0.073	0.057	0.085	-0.065	0.121	0.044	-0.044	-0.033	-0.050	0.082	-0.075	0.089	0.002	0.048	0.034
2	-0.134	0.046	0.039	-0.073	0.052	-0.072	0.002	0.051	0.065	-0.051	0.044	-0.054	-0.030	0.069	-0.066	0.010	0.049	0.042	-0.145	0.028	-0.096	-0.022	0.111	-0.011	0.006	0.113	-0.004	-0.035	-0.066	-0.123	1.000	0.124	0.009	0.104	0.045	0.023	0.001	-0.152	0.036	0.051	0.021	-0.033	-0.034	-0.015	0.052	0.142	-0.093	0.020	-0.035
20	0.002	0.027	0.081	-0.003	-0.009	-0.033	-0.064	0.001	0.075	-0.087	-0.043	0.024	-0.025	0.045	0.002	0.026	0.042	0.146	-0.063	-0.084	-0.066	-0.168	-0.044	0.013	-0.098	0.116	0.029	-0.015	-0.124	-0.070	0.124	1.000	0.153	0.113	-0.048	0.050	-0.064	0.067	0.027	0.090	-0.057	0.037	0.000	0.135	-0.084	-0.025	-0.140	-0.102	0.072
200	0.008	-0.026	0.120	-0.067	0.031	-0.057	-0.065	0.062	0.039	-0.078	-0.070	0.000	-0.006	-0.086	0.125	0.035	-0.033	0.043	-0.030	-0.010	-0.053	-0.194	0.046	-0.053	-0.013	-0.113	0.041	0.013	-0.013	0.012	0.009	0.153	1.000	-0.080	-0.101	0.053	-0.100	-0.006	-0.002	0.035	0.003	-0.070	0.069	0.133	0.042	-0.061	0.184	0.132	0.064
206	-0.053	0.025	0.029	-0.125	0.010	-0.048	0.042	-0.066	-0.046	-0.038	0.007	-0.014	-0.132	0.099	-0.031	0.046	0.034	0.091	-0.056	0.043	0.004	0.095	-0.023	-0.050	0.144	-0.033	0.063	-0.122	0.006	-0.069	0.104	0.113	-0.080	1.000	0.110	-0.107	0.034	-0.033	0.013	-0.096	-0.112	-0.013	-0.032	-0.032	0.054	0.140	-0.097	-0.006	-0.047
21	-0.044	0.032	-0.126	-0.104	0.036	0.039	0.027	-0.022	0.123	0.053	0.049	-0.129	0.002	0.029	0.043	-0.021	0.130	-0.045	-0.003	-0.081	-0.035	0.094	0.054	0.028	0.007	0.014	0.037	0.109	-0.060	-0.073	0.045	-0.048	-0.101	0.110	1.000	-0.050	0.059	0.058	-0.024	-0.042	0.021	0.075	-0.091	-0.108	0.045	-0.008	-0.015	-0.113	-0.002
215	0.038	0.008	-0.093	0.029	-0.039	0.002	-0.078	-0.042	0.118	0.039	0.008	0.093	0.013	-0.082	0.055	0.027	-0.056	-0.011	0.058	0.025	-0.143	-0.003	-0.011	-0.035	-0.184	-0.101	-0.040	-0.123	-0.047	0.057	0.023	0.050	0.053	-0.107	-0.050	1.000	0.066	-0.076	-0.056	0.088	-0.037	0.063	0.155	-0.043	-0.061	0.026	0.008	-0.087	0.108
22	-0.127	0.042	-0.090	-0.024	0.064	-0.025	0.019	-0.096	0.076	-0.005	0.017	-0.151	0.009	-0.106	-0.023	-0.031	0.014	0.027	-0.046	0.079	-0.046	-0.024	-0.101	0.002	-0.007	-0.034	0.070	-0.099	0.039	0.085	0.001	-0.064	-0.100	0.034	0.059	0.066	1.000	0.045	0.098	-0.005	-0.072	-0.061	0.080	0.050	0.104	0.023	-0.078	0.035	0.014
222	-0.011	-0.180	-0.017	-0.203	0.068	-0.028	-0.149	0.016	0.030	-0.028	0.076	-0.116	0.000	0.043	0.112	-0.045	-0.047	-0.032	-0.063	-0.103	0.062	0.048	-0.117	0.017	0.015	-0.024	-0.069	-0.009	-0.051	-0.065	-0.152	0.067	-0.006	-0.033	0.058	-0.076	0.045	1.000	-0.014	0.114	0.027	0.025	-0.023	0.040	0.039	-0.049	0.070	-0.032	-0.059
223	-0.183	-0.066	-0.006	-0.000	-0.014	-0.031	0.015	0.083	0.022	0.082	-0.050	-0.045	-0.097	0.085	-0.066	-0.034	0.058	-0.084	-0.006	-0.032	-0.064	-0.081	-0.030	0.023	0.027	0.119	0.173	0.007	0.030	0.121	0.036	0.027	-0.002	0.013	-0.024	-0.056	0.098	-0.014	1.000	0.021	-0.030	0.082	0.097	-0.008	-0.040	0.046	0.027	0.198	-0.029
224	-0.063	-0.137	0.030	0.044	0.026	-0.021	-0.022	-0.035	0.075	-0.076	-0.160	0.023	-0.044	0.006	-0.044	-0.037	-0.003	0.071	0.121	-0.063	0.004	0.166	0.001	-0.063	-0.148	-0.049	0.013	0.038	-0.123	0.044	0.051	0.090	0.035	-0.096	-0.042	0.088	-0.005	0.114	0.021	1.000	-0.054	-0.098	-0.003	0.100	-0.001	-0.050	-0.099	-0.030	0.085
226	0.006	-0.002	0.022	-0.095	0.038	0.046	0.025	0.031	0.006	0.020	-0.071	0.076	-0.006	0.011	-0.010	0.027	0.114	-0.066	-0.025	0.017	-0.067	-0.077	-0.030	-0.051	-0.059	0.155	-0.029	0.116	-0.089	-0.044	0.021	-0.057	0.003	-0.112	0.021	-0.037	-0.072	0.027	-0.030	-0.054	1.000	0.019	-0.095	-0.081	0.029	-0.063	0.060	-0.035	-0.045
229	-0.057	0.067	-0.195	-0.012	-0.057	-0.057	-0.107	0.094	-0.016	0.095	0.000	0.103	0.080	0.010	0.075	-0.042	0.041	-0.018	-0.040	-0.007	-0.025	-0.017	-0.055	0.052	-0.148	0.137	0.064	0.015	-0.003	-0.033	-0.033	0.037	-0.070	-0.013	0.075	0.063	-0.061	0.025	0.082	-0.098	0.019	1.000	-0.042	-0.082	-0.004	-0.011	-0.001	-0.004	-0.034
234	-0.053	-0.082	0.068	0.067	-0.020	0.033	0.035	-0.020	0.027	-0.004	0.023	-0.024	0.023	0.002	-0.071	-0.036	-0.025	-0.078	0.060	0.068	-0.128	-0.058	0.002	0.015	-0.018	-0.036	-0.088	-0.016	-0.041	-0.050	-0.034	0.000	0.069	-0.032	-0.091	0.155	0.080	-0.023	0.097	-0.003	-0.095	-0.042	1.000	-0.096	0.002	0.037	-0.011	0.036	0.149
235	0.115	0.032	-0.069	0.006	-0.059	-0.032	-0.003	0.079	-0.057	-0.122	-0.058	-0.017	-0.106	0.035	0.029	0.069	-0.028	0.038	-0.032	-0.076	0.158	-0.062	0.119	-0.056	0.027	-0.064	-0.045	-0.084	0.008	0.082	-0.015	0.135	0.133	-0.032	-0.108	-0.043	0.050	0.040	-0.008	0.100	-0.081	-0.082	-0.096	1.000	-0.029	0.085	-0.060	-0.132	0.043
240	-0.041	0.006	-0.027	-0.009	-0.008	0.065	0.019	-0.005	0.012	0.029	-0.070	0.009	-0.030	0.016	-0.026	-0.055	-0.021	0.016	-0.023	-0.047	0.046	0.081	-0.014	-0.009	0.200	-0.037	0.066	-0.021	0.007	-0.075	0.052	-0.084	0.042	0.054	0.045	-0.061	0.104	0.039	-0.040	-0.001	0.029	-0.004	0.002	-0.029	1.000	-0.069	-0.020	0.077	-0.041
244	-0.111	-0.006	-0.088	-0.053	0.072	0.019	-0.094	0.053	-0.020	-0.038	0.000	-0.055	0.057	-0.001	-0.092	0.069	-0.038	-0.001	-0.077	0.035	-0.058	0.042	0.108	-0.031	-0.095	0.095	0.034	-0.049	-0.078	0.089	0.142	-0.025	-0.061	0.140	-0.008	0.026	0.023	-0.049	0.046	-0.050	-0.063	-0.011	0.037	0.085	-0.069	1.000	-0.035	0.023	-0.007
25	0.097	-0.081	0.201	-0.088	-0.035	0.026	0.054	-0.085	0.047	0.014	0.099	-0.027	0.055	0.051	0.071	0.006	-0.061	-0.082	0.002	-0.025	-0.121	-0.023	-0.046	0.014	0.009	-0.014	-0.110	0.064	0.114	0.002	-0.093	-0.140	0.184	-0.097	-0.015	0.008	-0.078	0.070	0.027	-0.099	0.060	-0.001	-0.011	-0.060	-0.020	-0.035	1.000	0.142	-0.002
26	0.025	-0.064	0.031	-0.021	0.085	-0.035	-0.003	-0.103	-0.106	-0.052	-0.016	0.034	0.005	0.003	-0.018	-0.030	-0.043	-0.048	0.021	0.123	-0.066	-0.091	0.039	0.090	0.008	-0.034	-0.088	-0.128	0.085	0.048	0.020	-0.102	0.132	-0.006	-0.113	-0.087	0.035	-0.032	0.198	-0.030	-0.035	-0.004	0.036	-0.132	0.077	0.023	0.142	1.000	-0.035
265	0.022	0.033	0.067	0.028	-0.012	0.021	0.018	-0.012	0.091	0.032	0.030	0.074	-0.057	-0.051	-0.058	-0.029	-0.020	0.125	0.060	0.031	-0.106	-0.083	0.071	0.011	0.041	-0.056	0.013	-0.008	-0.030	0.034	-0.035	0.072	0.064	-0.047	-0.002	0.108	0.014	-0.059	-0.029	0.085	-0.045	-0.034	0.149	0.043	-0.041	-0.007	-0.002	-0.035	1.000
27	0.135	-0.130	-0.079	-0.112	-0.044	-0.046	-0.205	0.029	-0.020	-0.119	0.004	0.090	-0.023	0.072	0.017	0.245	0.166	-0.089	0.101	-0.023	0.044	-0.150	-0.017	-0.078	-0.027	-0.026	0.068	-0.070	0.102	-0.139	0.032	0.162	-0.019	0.123	-0.027	0.025	-0.052	0.128	-0.060	0.069	0.062	0.084	0.043	0.047	-0.047	-0.038	-0.052	-0.116	-0.001
287	0.019	-0.070	-0.183	0.046	-0.015	-0.014	-0.001	0.019	-0.061	-0.113	0.096	-0.075	-0.055	0.127	-0.022	0.042	-0.004	-0.063	-0.110	-0.057	0.026	0.005	0.029	-0.003	-0.076	0.033	0.020	-0.058	-0.052	0.112	-0.042	0.035	-0.107	0.069	0.039	-0.037	0.058	0.025	0.094	-0.052	-0.002	0.061	-0.001	0.189	-0.099	0.071	-0.118	-0.028	-0.030
299	0.003	0.065	0.086	-0.002	-0.092	-0.014	-0.106	0.006	-0.077	-0.044	-0.059	-0.120	-0.014	0.041	0.088	-0.081	-0.017	-0.097	-0.045	0.029	-0.084	-0.033	0.012	0.045	0.048	0.042	-0.077	0.086	-0.017	-0.010	0.039	-0.087	0.055	-0.084	-0.026	0.004	0.086	-0.021	0.085	-0.059	-0.008	-0.046	0.025	0.018	0.051	0.016	0.107	0.081	-0.055
3	0.035	0.109	0.117	0.020	0.089	0.025	0.007	0.071	-0.110	-0.038	0.015	0.055	0.093	-0.054	-0.014	-0.014	-0.072	-0.069	-0.081	0.146	-0.049	0.044	-0.012	0.046	0.087	0.001	-0.099	-0.042	0.025	-0.003	-0.066	-0.030	-0.077	0.111	-0.129	-0.007	-0.067	0.017	-0.107	-0.102	0.081	0.020	0.133	-0.018	-0.045	0.064	0.051	-0.026	-0.093
30	-0.048	-0.062	-0.046	-0.081	0.060	-0.026	-0.000	-0.108	-0.084	-0.114	-0.028	-0.024	0.036	-0.040	-0.095	-0.002	0.024	0.008	-0.027	0.108	0.055	-0.059	-0.083	-0.087	-0.081	0.166	-0.165	-0.098	0.014	-0.010	-0.007	0.105	-0.002	-0.036	-0.028	-0.132	0.046	0.161	-0.090	0.005	0.002	0.095	-0.038	0.104	-0.045	0.087	-0.048	-0.009	-0.073
302	-0.021	0.006	0.108	0.028	-0.099	0.041	-0.092	0.023	-0.078	-0.090	-0.015	-0.025	-0.058	0.092	0.041	0.032	-0.021	0.086	0.041	0.076	0.000	0.098	-0.036	-0.068	-0.033	-0.020	-0.036	-0.013	-0.103	-0.101	-0.019	0.156	-0.110	0.067	-0.033	0.018	-0.102	-0.017	0.028	0.073	-0.036	-0.013	0.114	-0.055	-0.067	0.019	-0.049	-0.017	0.074
31	0.016	-0.094	0.026	0.030	0.104	0.053	-0.034	-0.194	-0.054	0.173	-0.049	0.099	-0.092	-0.191	-0.050	-0.023	-0.031	0.009	0.006	0.006	0.146	0.162	0.130	0.004	-0.060	-0.133	0.144	0.068	-0.027	0.124	0.021	-0.007	-0.037	0.079	0.056	-0.025	-0.160	0.139	-0.104	0.038	0.019	0.028	-0.126	-0.031	0.007	0.103	-0.064	0.022	0.018
34	0.038	0.052	-0.008	0.007	-0.012	0.022	0.091	0.112	-0.044	-0.083	-0.014	0.063	0.005	0.007	0.059	-0.063	-0.076	0.104	-0.010	0.119	-0.109	-0.077	0.015	-0.051	-0.044	0.101	0.052	0.045	-0.105	0.076	-0.013	-0.075	-0.046	0.025	0.030	-0.012	0.011	-0.148	-0.003	-0.030	0.018	0.000	0.045	-0.055	-0.041	0.080	-0.020	0.044	-0.014
361	-0.011	0.067	-0.003	-0.016	-0.005	0.077	0.060	-0.005	0.115	0.056	-0.039	-0.003	0.024	-0.008	0.050	-0.043	0.014	0.034	0.085	-0.059	0.046	0.004	0.034	-0.041	0.019	0.077	0.016	0.029	-0.003	-0.020	0.058	0.006	0.081	-0.053	0.018	-0.013	-0.051	-0.064	-0.073	0.034	0.084	0.025	0.089	-0.032	-0.006	-0.106	-0.019	0.011	0.106
368	0.060	-0.009	0.083	0.009	0.081	-0.003	0.102	-0.160	-0.031	0.045	0.096	0.061	0.018	-0.010	-0.074	0.062	-0.019	0.008	-0.019	0.022	-0.083	-0.015	-0.055	0.076	0.134	0.096	-0.077	-0.028	-0.033	-0.052	0.029	-0.040	-0.074	0.036	-0.082	0.008	-0.017	0.034	-0.057	-0.096	-0.054	-0.095	-0.041	-0.025	-0.031	0.040	0.016	0.082	0.044
38	-0.071	-0.015	-0.066	-0.002	-0.069	0.060	0.069	-0.008	0.107	0.099	-0.058	-0.082	0.018	0.044	-0.049	0.066	0.082	0.012	-0.035	-0.074	0.018	0.086	-0.023	0.087	-0.067	-0.046	0.007	-0.025	0.066	-0.091	0.079	-0.005	0.016	0.020	0.128	0.046	0.014	-0.071	-0.080	0.001	0.036	0.068	0.035	-0.032	0.061	-0.036	-0.009	0.026	0.011
393	-0.020	-0.110	0.038	-0.094	0.037	0.034	0.118	0.076	-0.132	-0.101	0.063	0.096	-0.099	0.070	0.085	0.077	0.073	0.006	-0.072	0.026	-0.142	-0.143	0.035	0.041	-0.145	0.161	-0.025	-0.197	-0.038	-0.107	0.059	0.111	0.083	0.018	-0.098	-0.016	0.002	-0.018	-0.007	0.000	0.070	-0.031	0.034	0.116	0.050	-0.003	-0.080	0.048	0.004
4	0.027	-0.059	0.012	0.019	0.040	-0.039	-0.049	-0.071	-0.026	0.001	0.022	0.100	0.094	-0.042	-0.121	0.005	-0.037	-0.084	0.082	-0.021	-0.115	0.143	-0.059	0.090	0.018	-0.071	-0.088	0.093	0.093	-0.073	0.106	-0.025	0.021	-0.007	-0.056	0.151	-0.030	-0.008	-0.145	-0.019	0.025	0.005	0.027	0.058	0.058	0.103	-0.052	-0.015	-0.078
40	0.014	-0.006	0.026	-0.003	0.089	-0.009	0.087	0.142	0.058	0.019	0.071	-0.134	0.026	-0.096	0.021	-0.079	-0.071	-0.073	-0.054	-0.005	-0.079	-0.024	-0.013	0.081	-0.008	0.026	0.028	-0.034	0.019	-0.034	0.069	-0.036	0.134	-0.077	-0.054	0.013	-0.014	0.076	0.056	-0.034	0.018	-0.015	0.012	-0.086	0.017	-0.105	0.065	0.004	0.007
407	-0.038	-0.006	0.012	0.020	0.099	0.042	0.072	-0.111	0.000	-0.091	-0.012	0.123	0.026	-0.028	-0.079	-0.069	-0.001	-0.059	0.003	-0.042	0.078	0.004	-0.005	0.054	-0.015	-0.016	0.009	-0.098	-0.084	-0.048	-0.015	0.033	0.057	-0.006	-0.028	-0.009	0.012	-0.075	-0.097	0.010	0.096	-0.099	-0.038	-0.003	0.031	-0.030	0.055	0.100	-0.021
418	-0.099	-0.012	-0.020	-0.015	-0.030	-0.023	0.160	0.057	-0.004	0.007	0.034	-0.041	-0.059	0.098	0.079	-0.009	-0.106	0.064	0.031	0.085	0.063	-0.016	0.068	-0.038	0.044	0.004	0.030	-0.067	0.031	-0.018	-0.086	0.061	-0.004	0.140	-0.031	-0.051	0.015	0.130	0.036	-0.051	-0.048	-0.017	0.026	0.033	-0.036	0.003	0.039	-0.035	-0.005
42	-0.065	0.047	-0.168	0.090	-0.011	-0.027	-0.109	-0.064	-0.072	-0.127	0.008	0.051	-0.023	0.034	-0.043	-0.052	-0.019	-0.077	0.084	-0.053	0.092	0.130	-0.034	-0.048	0.003	-0.119	-0.142	-0.123	0.063	0.019	-0.174	-0.074	0.019	0.050	-0.105	0.015	0.031	0.034	0.020	0.060	-0.054	-0.013	-0.073	0.180	0.016	0.203	0.016	0.119	-0.077
43	-0.232	0.073	0.090	-0.041	0.034	-0.043	-0.124	-0.061	-0.129	-0.078	-0.089	0.108	-0.081	-0.011	-0.044	0.048	0.107	0.026	-0.026	-0.099	0.091	0.128	0.017	-0.002	0.060	0.002	-0.008	-0.097	0.048	0.006	0.103	0.109	0.109	0.141	0.065	-0.115	-0.003	-0.082	0.080	0.015	-0.048	-0.023	-0.190	0.228	0.038	0.041	-0.071	0.090	-0.098
44	-0.023	-0.120	0.030	0.033	-0.010	-0.001	-0.166	0.000	-0.036	-0.057	0.041	-0.002	-0.001	-0.052	0.060	-0.051	-0.050	0.061	-0.059	-0.035	0.106	0.098	-0.093	-0.034	-0.002	-0.029	0.036	-0.057	-0.027	-0.037	-0.033	-0.021	-0.089	-0.072	-0.086	-0.023	0.011	0.174	0.001	-0.000	-0.102	-0.003	-0.007	0.099	-0.023	0.053	-0.060	-0.006	0.043
440	0.094	0.032	-0.127	0.009	-0.009	0.039	0.024	0.052	0.081	-0.009	0.033	-0.123	0.046	0.038	-0.006	0.019	0.039	0.022	0.006	0.032	0.055	0.044	-0.005	-0.136	0.019	-0.007	-0.110	0.057	-0.049	0.097	0.010	-0.041	0.024	-0.024	0.097	-0.000	-0.021	0.007	-0.092	0.016	-0.020	-0.011	-0.058	0.011	-0.034	0.024	0.063	-0.004	-0.011
45	-0.041	-0.062	0.025	-0.148	-0.039	0.084	0.088	-0.106	-0.051	0.063	-0.034	-0.051	0.054	0.094	0.087	0.056	0.094	-0.075	-0.005	-0.066	-0.012	0.010	-0.110	-0.087	0.016	0.127	-0.143	-0.041	-0.064	0.080	-0.055	0.016	-0.002	-0.081	0.016	-0.110	0.049	0.055	0.080	-0.007	0.127	0.032	-0.052	0.063	-0.044	-0.147	0.087	0.128	0.014
459	0.092	-0.041	-0.073	0.027	0.084	-0.035	0.114	-0.005	-0.073	0.146	-0.042	0.111	0.002	0.025	-0.023	-0.056	0.024	-0.054	-0.012	0.041	0.121	0.031	-0.016	-0.013	-0.054	-0.036	0.103	0.000	-0.003	-0.058	-0.113	-0.089	-0.035	0.055	0.072	-0.054	-0.030	-0.028	0.094	-0.028	0.056	-0.053	0.018	-0.096	-0.020	0.006	-0.104	0.029	0.011
46	0.020	0.009	-0.113	-0.066	-0.075	0.009	0.199	0.028	0.157	-0.030	0.081	-0.088	0.095	0.177	-0.007	0.038	-0.021	0.092	0.128	-0.055	-0.002	0.029	0.007	-0.014	-0.117	0.055	-0.155	0.049	0.162	-0.018	-0.037	0.063	-0.042	-0.063	-0.011	0.029	0.082	0.020	0.012	0.142	0.010	0.006	-0.031	0.122	-0.036	-0.125	0.032	-0.069	0.008
465	-0.015	0.010	-0.067	-0.029	0.004	0.001	-0.092	-0.004	0.006	0.020	0.032	0.050	0.038	0.042	-0.064	-0.039	-0.062	-0.039	-0.010	0.018	0.014	-0.002	-0.005	0.035	0.013	-0.009	0.007	-0.040	0.048	-0.026	-0.027	0.013	0.020	-0.002	-0.024	0.013	0.051	-0.025	-0.006	-0.014	-0.023	0.024	0.016	-0.013	0.042	0.051	-0.055	0.038	0.023
47	0.048	-0.043	0.014	0.001	-0.121	0.091	0.013	-0.019	-0.022	0.044	-0.069	-0.036	0.043	-0.053	-0.021	0.043	-0.035	0.019	-0.069	-0.030	0.217	-0.023	0.047	-0.006	0.070	-0.082	0.173	0.044	-0.003	-0.009	-0.047	-0.010	0.001	0.009	0.042	0.055	-0.004	0.019	0.057	0.001	-0.091	-0.063	-0.006	-0.004	-0.046	0.030	-0.044	-0.080	-0.034
49	0.050	-0.023	0.099	-0.036	0.047	-0.008	0.002	-0.085	-0.034	-0.148	-0.052	-0.016	0.051	0.040	0.078	0.063	-0.038	0.040	-0.022	0.006	0.024	-0.013	-0.044	-0.008	0.114	-0.039	0.052	0.067	-0.126	0.142	-0.108	-0.011	0.110	0.001	0.014	-0.077	0.003	-0.017	-0.080	-0.064	-0.045	0.014	-0.009	0.024	-0.055	-0.081	0.088	0.074	0.030
497	0.119	-0.037	-0.121	-0.071	-0.014	0.002	-0.150	0.077	-0.015	-0.058	0.044	0.085	0.025	0.195	0.072	0.079	0.040	0.087	-0.043	-0.011	-0.029	0.038	-0.033	0.060	-0.005	0.082	-0.004	0.083	-0.058	0.018	-0.088	0.159	0.037	-0.010	-0.069	0.072	-0.152	0.052	-0.060	0.042	0.099	0.076	0.008	0.067	-0.086	-0.036	-0.086	-0.184	0.019
5	0.024	0.126	-0.073	0.114	-0.022	-0.016	-0.054	0.072	-0.003	0.162	-0.017	0.119	-0.083	-0.006	0.109	-0.006	-0.001	0.002	0.070	-0.052	0.062	0.016	0.020	0.150	0.141	0.073	0.110	-0.128	-0.127	0.014	0.178	-0.058	-0.202	-0.089	-0.043	0.073	-0.036	-0.149	0.016	-0.002	-0.096	-0.016	0.026	-0.063	0.066	0.016	-0.242	0.011	0.039
56	-0.032	0.013	0.058	0.007	-0.021	-0.063	-0.135	0.024	0.004	-0.078	-0.005	0.103	-0.028	-0.092	-0.015	-0.048	-0.009	-0.081	0.006	-0.049	0.042	0.090	-0.017	-0.021	-0.014	-0.072	0.082	-0.035	0.064	0.074	-0.186	0.007	0.019	-0.051	-0.041	0.077	0.075	0.061	-0.017	-0.001	-0.010	0.109	0.026	0.062	0.002	-0.007	0.037	0.026	0.016
58	0.018	0.061	0.007	0.013	-0.017	-0.056	0.069	0.177	-0.096	0.029	-0.027	-0.073	-0.028	0.007	0.116	-0.006	0.011	-0.052	0.018	0.095	0.010	-0.062	0.100	-0.093	-0.160	0.029	-0.088	0.056	-0.035	0.009	-0.094	-0.134	-0.024	-0.067	-0.087	0.102	0.088	-0.096	-0.022	-0.109	0.115	-0.011	0.158	0.048	-0.013	0.044	-0.021	-0.082	-0.036
59	-0.059	-0.049	-0.122	0.080	0.072	0.028	0.097	-0.175	-0.015	-0.018	0.008	0.000	0.199	0.001	-0.123	-0.065	-0.022	0.033	0.114	0.013	-0.034	0.148	-0.089	0.096	0.056	-0.039	-0.159	0.094	0.085	-0.014	-0.020	-0.032	-0.047	0.001	0.063	-0.027	-0.056	-0.049	-0.066	0.021	0.018	-0.020	0.022	-0.069	0.022	0.008	-0.093	0.051	-0.067
6	0.033	0.036	-0.007	0.159	-0.022	0.004	-0.063	-0.017	-0.076	0.060	0.052	-0.113	0.088	0.003	-0.003	-0.078	-0.107	0.042	0.072	0.016	-0.006	0.003	0.058	0.023	-0.107	-0.022	-0.128	0.152	0.146	0.136	-0.078	-0.105	0.110	-0.114	0.004	-0.027	-0.046	-0.009	-0.087	-0.011	-0.132	0.111	0.044	-0.017	-0.006	0.085	0.080	0.041	0.054
60	0.079	0.061	0.020	-0.068	0.012	0.024	-0.011	0.047	-0.012	0.024	0.008	-0.048	-0.044	0.049	-0.072	0.102	0.061	0.045	0.049	-0.005	0.013	-0.038	-0.073	0.063	-0.074	0.012	0.084	0.005	0.080	0.013	-0.049	-0.048	-0.050	0.069	0.047	-0.053	-0.028	-0.005	-0.026	-0.055	-0.030	-0.034	-0.012	0.029	-0.045	0.090	-0.012	-0.040	-0.006
609	0.104	-0.020	-0.083	0.040	-0.037	0.072	0.051	-0.007	-0.011	0.018	0.053	-0.032	0.106	-0.019	-0.042	0.004	0.006	0.069	-0.058	-0.041	0.066	-0.051	0.012	0.102	0.093	-0.043	0.055	-0.052	0.048	-0.072	0.009	-0.008	0.012	0.021	-0.043	0.032	0.026	-0.076	-0.022	-0.025	0.059	0.024	-0.009	-0.044	0.005	0.021	0.027	0.037	-0.072
62	-0.124	-0.075	-0.048	-0.026	0.069	-0.124	-0.062	0.018	0.065	0.045	0.019	0.160	-0.135	0.087	-0.030	-0.006	0.076	0.037	0.050	0.117	0.127	0.017	-0.054	-0.054	-0.069	0.073	0.132	0.053	0.054	0.005	-0.002	0.010	-0.063	0.166	0.050	-0.012	0.003	0.080	0.006	0.138	0.009	-0.043	-0.070	-0.092	-0.001	-0.039	-0.136	-0.047	-0.087
66	0.010	0.005	0.078	0.080	-0.128	-0.087	0.011	0.050	0.004	-0.072	0.038	-0.051	0.010	-0.004	0.049	-0.077	-0.038	-0.003	0.109	-0.064	0.027	-0.038	-0.000	0.022	-0.078	-0.022	-0.042	0.103	-0.057	0.039	-0.128	-0.102	-0.018	-0.156	0.076	0.022	-0.001	0.043	0.012	-0.052	0.004	0.025	0.041	0.021	0.021	-0.020	0.137	0.076	-0.005
69	-0.045	-0.005	-0.009	-0.026	0.063	0.014	-0.029	-0.037	-0.091	0.027	-0.014	0.020	0.146	0.057	0.005	0.036	-0.014	-0.048	0.019	0.022	-0.009	-0.017	-0.034	0.063	-0.051	-0.011	-0.065	-0.052	0.015	0.017	-0.067	-0.026	0.009	0.003	-0.003	-0.053	0.036	0.006	0.000	-0.014	-0.001	0.016	0.020	-0.012	-0.011	-0.040	0.003	-0.011	-0.048
7	0.118	0.104	-0.044	0.142	0.032	0.026	0.086	0.006	-0.057	0.018	0.027	-0.087	0.030	0.124	-0.059	0.070	-0.060	-0.101	-0.091	0.160	-0.054	-0.112	0.027	-0.008	-0.041	-0.024	-0.137	-0.087	-0.003	-0.055	0.180	-0.001	-0.054	-0.011	0.010	0.067	0.027	0.008	0.011	0.147	-0.073	0.015	0.106	-0.107	0.055	-0.069	-0.027	0.116	0.036
70	-0.128	-0.109	-0.020	-0.075	0.144	0.082	0.006	-0.012	-0.006	0.037	-0.037	0.003	0.031	0.059	0.022	0.068	0.038	-0.012	-0.051	0.033	-0.040	-0.001	0.045	0.143	-0.003	-0.057	0.127	-0.062	0.040	0.095	0.063	-0.056	0.093	-0.078	0.013	0.022	0.025	0.051	0.071	0.022	0.061	-0.029	0.028	-0.153	0.109	0.041	0.072	-0.004	0.058
72	-0.137	0.114	0.118	0.014	-0.048	-0.073	0.080	0.039	-0.057	0.121	-0.014	-0.110	-0.058	-0.086	-0.005	-0.020	-0.008	0.140	0.009	0.083	-0.023	-0.051	0.040	-0.073	0.123	-0.070	0.030	-0.035	-0.013	-0.019	0.074	-0.005	0.050	0.038	-0.020	0.016	0.168	-0.031	0.152	-0.039	-0.100	-0.039	0.005	0.014	-0.010	0.057	-0.077	0.043	-0.005
74	-0.084	0.064	0.047	0.094	0.075	0.013	0.006	0.031	-0.071	-0.019	-0.020	0.046	-0.002	-0.074	-0.001	-0.056	-0.022	0.094	-0.024	0.015	0.051	0.105	0.008	-0.066	-0.002	-0.040	0.065	0.001	-0.012	0.074	-0.128	-0.017	-0.006	-0.062	0.026	-0.031	0.166	-0.008	0.081	0.049	-0.025	0.022	-0.014	0.007	-0.001	-0.062	-0.022	-0.023	0.042
77	0.001	-0.021	-0.023	-0.006	0.001	0.036	-0.134	0.046	0.045	0.090	0.073	0.024	-0.013	-0.079	-0.035	-0.016	-0.001	-0.051	-0.074	0.034	-0.032	-0.069	0.074	0.063	-0.034	0.072	-0.048	-0.118	-0.032	0.042	0.125	0.117	-0.004	-0.017	-0.002	0.124	0.032	-0.030	-0.032	-0.105	-0.033	0.116	0.053	-0.009	-0.044	0.228	-0.003	0.080	0.009
8	0.160	-0.062	0.108	-0.044	-0.058	-0.028	0.028	-0.075	0.090	0.094	0.056	-0.036	0.160	-0.181	-0.033	0.028	0.049	-0.135	0.084	0.045	-0.077	-0.015	-0.085	0.042	0.101	-0.024	-0.092	0.136	-0.004	-0.007	-0.051	-0.020	0.015	-0.050	0.179	-0.002	0.016	0.073	0.032	0.063	0.081	-0.083	-0.022	-0.168	-0.046	-0.199	0.144	0.016	0.043
85	0.020	-0.030	0.021	0.028	-0.039	0.016	0.030	-0.021	-0.043	0.038	-0.092	-0.018	-0.044	-0.008	-0.007	-0.036	-0.077	-0.001	0.051	0.025	-0.034	-0.005	-0.082	-0.035	-0.015	0.092	-0.032	0.042	-0.027	-0.051	-0.032	-0.025	-0.064	0.102	-0.047	0.016	0.045	0.020	0.035	0.020	-0.011	-0.021	0.092	-0.063	-0.003	0.035	-0.033	0.036	0.002
86	-0.069	-0.107	0.100	0.048	0.020	-0.018	0.040	-0.010	-0.073	-0.084	-0.075	0.022	-0.106	-0.009	-0.034	-0.019	0.039	0.030	0.040	0.087	0.018	0.036	-0.113	-0.111	0.016	-0.072	0.064	0.055	-0.018	-0.019	0.006	-0.102	-0.021	-0.084	-0.040	-0.054	0.029	0.155	-0.026	0.131	0.148	-0.085	-0.001	-0.160	0.175	-0.028	0.084	0.066	-0.051
88	0.228	0.021	0.124	-0.062	-0.047	-0.137	0.019	-0.094	0.086	-0.188	-0.084	0.061	-0.021	-0.039	0.051	0.012	-0.084	-0.051	0.189	-0.086	0.038	0.015	-0.142	-0.006	-0.067	-0.018	-0.074	0.179	0.037	0.011	-0.162	0.069	0.050	0.050	0.052	0.034	-0.097	0.053	-0.056	-0.016	0.119	0.006	-0.067	-0.094	-0.029	-0.147	0.110	0.001	-0.075
9	-0.037	-0.020	0.099	0.021	0.036	-0.126	0.008	-0.055	0.086	-0.087	-0.069	0.129	-0.025	-0.062	0.033	-0.033	0.040	-0.042	-0.071	0.020	-0.044	-0.079	0.097	-0.116	0.075	0.078	0.030	0.047	-0.090	-0.156	0.187	0.138	0.170	0.101	0.022	-0.056	-0.051	-0.018	0.073	-0.006	-0.007	-0.066	0.033	0.130	-0.076	0.079	0.010	0.019	-0.017
91	-0.008	0.036	-0.009	0.124	-0.012	0.035	-0.029	0.141	-0.019	0.170	-0.003	0.097	-0.011	-0.139	0.078	-0.036	-0.004	-0.007	-0.010	-0.094	-0.015	0.007	0.013	0.107	-0.054	0.018	0.028	-0.061	0.037	0.056	-0.027	-0.048	0.004	-0.045	-0.024	0.084	-0.033	-0.094	-0.018	-0.035	-0.019	0.149	0.009	-0.085	0.019	0.004	-0.001	-0.001	0.077
915	-0.017	0.006	-0.016	-0.054	-0.020	-0.009	-0.057	-0.030	-0.016	-0.052	0.043	0.065	0.189	-0.030	0.030	0.081	0.007	0.004	-0.086	-0.033	0.085	0.018	0.009	0.094	-0.089	-0.000	-0.062	0.000	-0.063	-0.057	0.095	-0.066	-0.027	-0.111	-0.075	0.020	0.054	0.058	-0.102	0.030	-0.015	-0.010	-0.074	0.018	-0.022	-0.016	0.052	-0.044	-0.057
93	0.160	0.064	0.016	-0.024	-0.013	0.086	0.003	-0.004	0.066	-0.014	0.049	0.004	-0.024	-0.002	0.071	-0.021	-0.037	0.044	-0.028	-0.015	-0.027	-0.017	-0.031	-0.007	-0.097	-0.095	-0.045	0.028	0.076	-0.040	0.043	-0.056	-0.037	-0.006	0.114	0.069	0.051	-0.001	-0.066	0.064	0.077	-0.029	-0.023	0.037	-0.043	-0.091	0.077	-0.072	0.031
[truncated: 50 more columns]
