# Supplementary material for: Inferring Correlation Networks from Genomic Survey Data
Source: PLoS Comput Biol. 2012 Sep 20;8(9):e1002687. doi: 10.1371/journal.pcbi.1002687 (PMC3447976; doi:10.1371/journal.pcbi.1002687)
Supplement: Dataset S1 — Correlation values for all HMP body sites inferred using both Pearson and SparCC from real and shuffled data. (ZIP) [file pcbi.1002687.s001.zip › R_Retroauricular crease_Rho_pairs.csv]

Weight	From_OTU	To_OTU	From_lineage	To_lineage	From_lineage_short	To_lineage_short
0.99	137	85	Root(100);Bacteria(100);"Proteobacteria"(100);Betaproteobacteria(100);Neisseriales(100);Neisseriaceae(100);Stenoxybacter(69);	Root(100);Bacteria(100);"Proteobacteria"(100);Betaproteobacteria(100);Neisseriales(100);Neisseriaceae(100);unclassified(100);	Neisseriaceae(100);Stenoxybacter(69);	Neisseriales(100);Neisseriaceae(100);
0.95	17	31	Root(100);Bacteria(100);"Bacteroidetes"(100);"Bacteroidia"(100);"Bacteroidales"(100);Bacteroidaceae(100);Bacteroides(100);	Root(100);Bacteria(100);"Bacteroidetes"(100);"Bacteroidia"(100);"Bacteroidales"(100);Bacteroidaceae(100);Bacteroides(100);	Bacteroidaceae(100);Bacteroides(100);	Bacteroidaceae(100);Bacteroides(100);
0.94	247	101	Root(100);Bacteria(100);"Proteobacteria"(100);Gammaproteobacteria(100);unclassified(100);unclassified(100);unclassified(100);	Root(100);Bacteria(100);"Actinobacteria"(100);Actinobacteria(100);Actinomycetales(100);Corynebacteriaceae(100);Corynebacterium(100);	"Proteobacteria"(100);Gammaproteobacteria(100);	Corynebacteriaceae(100);Corynebacterium(100);
0.87	66	38	Root(100);Bacteria(100);"Firmicutes"(100);"Clostridia"(100);Clostridiales(100);Veillonellaceae(100);Dialister(100);	Root(100);Bacteria(100);"Bacteroidetes"(100);"Bacteroidia"(100);"Bacteroidales"(100);"Porphyromonadaceae"(100);Parabacteroides(69);	Veillonellaceae(100);Dialister(100);	"Porphyromonadaceae"(100);Parabacteroides(69);
0.85	4	10	Root(100);Bacteria(100);"Firmicutes"(100);"Clostridia"(100);Clostridiales(100);Veillonellaceae(100);Veillonella(95);	Root(100);Bacteria(100);"Bacteroidetes"(100);"Bacteroidia"(100);"Bacteroidales"(100);"Prevotellaceae"(100);Prevotella(100);	Veillonellaceae(100);Veillonella(95);	"Prevotellaceae"(100);Prevotella(100);
0.84	206	38	Root(100);Bacteria(100);"Proteobacteria"(100);Alphaproteobacteria(100);Caulobacterales(100);Caulobacteraceae(100);Brevundimonas(100);	Root(100);Bacteria(100);"Bacteroidetes"(100);"Bacteroidia"(100);"Bacteroidales"(100);"Porphyromonadaceae"(100);Parabacteroides(69);	Caulobacteraceae(100);Brevundimonas(100);	"Porphyromonadaceae"(100);Parabacteroides(69);
0.84	131	38	Root(100);Bacteria(100);"Proteobacteria"(100);Betaproteobacteria(100);Burkholderiales(100);Comamonadaceae(99);Roseateles(99);	Root(100);Bacteria(100);"Bacteroidetes"(100);"Bacteroidia"(100);"Bacteroidales"(100);"Porphyromonadaceae"(100);Parabacteroides(69);	Comamonadaceae(99);Roseateles(99);	"Porphyromonadaceae"(100);Parabacteroides(69);
0.83	194	130	Root(100);Bacteria(100);"Proteobacteria"(100);Betaproteobacteria(100);Burkholderiales(100);Comamonadaceae(100);unclassified(100);	Root(100);Bacteria(100);"Proteobacteria"(100);Gammaproteobacteria(100);Pseudomonadales(100);Pseudomonadaceae(100);Pseudomonas(100);	Burkholderiales(100);Comamonadaceae(100);	Pseudomonadaceae(100);Pseudomonas(100);
0.83	22	76	Root(100);Bacteria(100);"Proteobacteria"(100);Betaproteobacteria(100);Burkholderiales(100);unclassified(97);unclassified(97);	Root(100);Bacteria(100);"Firmicutes"(100);"Bacilli"(100);"Lactobacillales"(100);"Aerococcaceae"(100);unclassified(99);	Betaproteobacteria(100);Burkholderiales(100);	"Lactobacillales"(100);"Aerococcaceae"(100);
0.82	234	45	Root(100);Bacteria(100);"Firmicutes"(100);"Clostridia"(100);Clostridiales(100);"Lachnospiraceae"(100);Shuttleworthia(100);	Root(100);Bacteria(100);"Bacteroidetes"(100);"Bacteroidia"(100);"Bacteroidales"(100);Bacteroidaceae(100);Bacteroides(100);	"Lachnospiraceae"(100);Shuttleworthia(100);	Bacteroidaceae(100);Bacteroides(100);
0.81	131	206	Root(100);Bacteria(100);"Proteobacteria"(100);Betaproteobacteria(100);Burkholderiales(100);Comamonadaceae(99);Roseateles(99);	Root(100);Bacteria(100);"Proteobacteria"(100);Alphaproteobacteria(100);Caulobacterales(100);Caulobacteraceae(100);Brevundimonas(100);	Comamonadaceae(99);Roseateles(99);	Caulobacteraceae(100);Brevundimonas(100);
0.81	66	111	Root(100);Bacteria(100);"Firmicutes"(100);"Clostridia"(100);Clostridiales(100);Veillonellaceae(100);Dialister(100);	Root(100);Bacteria(100);"Proteobacteria"(100);Gammaproteobacteria(100);"Enterobacteriales"(100);Enterobacteriaceae(100);unclassified(87);	Veillonellaceae(100);Dialister(100);	"Enterobacteriales"(100);Enterobacteriaceae(100);
0.80	194	45	Root(100);Bacteria(100);"Proteobacteria"(100);Betaproteobacteria(100);Burkholderiales(100);Comamonadaceae(100);unclassified(100);	Root(100);Bacteria(100);"Bacteroidetes"(100);"Bacteroidia"(100);"Bacteroidales"(100);Bacteroidaceae(100);Bacteroides(100);	Burkholderiales(100);Comamonadaceae(100);	Bacteroidaceae(100);Bacteroides(100);
0.80	194	234	Root(100);Bacteria(100);"Proteobacteria"(100);Betaproteobacteria(100);Burkholderiales(100);Comamonadaceae(100);unclassified(100);	Root(100);Bacteria(100);"Firmicutes"(100);"Clostridia"(100);Clostridiales(100);"Lachnospiraceae"(100);Shuttleworthia(100);	Burkholderiales(100);Comamonadaceae(100);	"Lachnospiraceae"(100);Shuttleworthia(100);
0.78	131	234	Root(100);Bacteria(100);"Proteobacteria"(100);Betaproteobacteria(100);Burkholderiales(100);Comamonadaceae(99);Roseateles(99);	Root(100);Bacteria(100);"Firmicutes"(100);"Clostridia"(100);Clostridiales(100);"Lachnospiraceae"(100);Shuttleworthia(100);	Comamonadaceae(99);Roseateles(99);	"Lachnospiraceae"(100);Shuttleworthia(100);
0.78	131	66	Root(100);Bacteria(100);"Proteobacteria"(100);Betaproteobacteria(100);Burkholderiales(100);Comamonadaceae(99);Roseateles(99);	Root(100);Bacteria(100);"Firmicutes"(100);"Clostridia"(100);Clostridiales(100);Veillonellaceae(100);Dialister(100);	Comamonadaceae(99);Roseateles(99);	Veillonellaceae(100);Dialister(100);
0.77	2	13	Root(100);Bacteria(100);"Firmicutes"(100);"Bacilli"(100);"Lactobacillales"(100);Streptococcaceae(100);Streptococcus(100);	Root(100);Bacteria(100);"Firmicutes"(100);"Bacilli"(100);"Lactobacillales"(100);unclassified(98);unclassified(98);	Streptococcaceae(100);Streptococcus(100);	"Bacilli"(100);"Lactobacillales"(100);
0.76	66	206	Root(100);Bacteria(100);"Firmicutes"(100);"Clostridia"(100);Clostridiales(100);Veillonellaceae(100);Dialister(100);	Root(100);Bacteria(100);"Proteobacteria"(100);Alphaproteobacteria(100);Caulobacterales(100);Caulobacteraceae(100);Brevundimonas(100);	Veillonellaceae(100);Dialister(100);	Caulobacteraceae(100);Brevundimonas(100);
0.76	25	2	Root(100);Bacteria(100);"Bacteroidetes"(97);"Bacteroidia"(59);"Bacteroidales"(59);unclassified(59);unclassified(59);	Root(100);Bacteria(100);"Firmicutes"(100);"Bacilli"(100);"Lactobacillales"(100);Streptococcaceae(100);Streptococcus(100);	"Bacteroidia"(59);"Bacteroidales"(59);	Streptococcaceae(100);Streptococcus(100);
0.74	38	11	Root(100);Bacteria(100);"Bacteroidetes"(100);"Bacteroidia"(100);"Bacteroidales"(100);"Porphyromonadaceae"(100);Parabacteroides(69);	Root(100);Bacteria(100);"Firmicutes"(100);"Bacilli"(100);Bacillales(100);"Staphylococcaceae"(100);Gemella(100);	"Porphyromonadaceae"(100);Parabacteroides(69);	"Staphylococcaceae"(100);Gemella(100);
0.74	2	19	Root(100);Bacteria(100);"Firmicutes"(100);"Bacilli"(100);"Lactobacillales"(100);Streptococcaceae(100);Streptococcus(100);	Root(100);Bacteria(100);"Proteobacteria"(100);Gammaproteobacteria(100);Pasteurellales(100);Pasteurellaceae(100);unclassified(100);	Streptococcaceae(100);Streptococcus(100);	Pasteurellales(100);Pasteurellaceae(100);
0.74	3	7	Root(100);Bacteria(100);"Firmicutes"(100);"Bacilli"(100);"Lactobacillales"(100);Lactobacillaceae(100);Lactobacillus(100);	Root(100);Bacteria(100);"Bacteroidetes"(100);"Bacteroidia"(100);"Bacteroidales"(100);"Porphyromonadaceae"(100);Porphyromonas(100);	Lactobacillaceae(100);Lactobacillus(100);	"Porphyromonadaceae"(100);Porphyromonas(100);
0.74	130	45	Root(100);Bacteria(100);"Proteobacteria"(100);Gammaproteobacteria(100);Pseudomonadales(100);Pseudomonadaceae(100);Pseudomonas(100);	Root(100);Bacteria(100);"Bacteroidetes"(100);"Bacteroidia"(100);"Bacteroidales"(100);Bacteroidaceae(100);Bacteroides(100);	Pseudomonadaceae(100);Pseudomonas(100);	Bacteroidaceae(100);Bacteroides(100);
0.73	3	10	Root(100);Bacteria(100);"Firmicutes"(100);"Bacilli"(100);"Lactobacillales"(100);Lactobacillaceae(100);Lactobacillus(100);	Root(100);Bacteria(100);"Bacteroidetes"(100);"Bacteroidia"(100);"Bacteroidales"(100);"Prevotellaceae"(100);Prevotella(100);	Lactobacillaceae(100);Lactobacillus(100);	"Prevotellaceae"(100);Prevotella(100);
0.73	38	111	Root(100);Bacteria(100);"Bacteroidetes"(100);"Bacteroidia"(100);"Bacteroidales"(100);"Porphyromonadaceae"(100);Parabacteroides(69);	Root(100);Bacteria(100);"Proteobacteria"(100);Gammaproteobacteria(100);"Enterobacteriales"(100);Enterobacteriaceae(100);unclassified(87);	"Porphyromonadaceae"(100);Parabacteroides(69);	"Enterobacteriales"(100);Enterobacteriaceae(100);
0.73	4	13	Root(100);Bacteria(100);"Firmicutes"(100);"Clostridia"(100);Clostridiales(100);Veillonellaceae(100);Veillonella(95);	Root(100);Bacteria(100);"Firmicutes"(100);"Bacilli"(100);"Lactobacillales"(100);unclassified(98);unclassified(98);	Veillonellaceae(100);Veillonella(95);	"Bacilli"(100);"Lactobacillales"(100);
0.72	27	17	Root(100);Bacteria(100);"Bacteroidetes"(100);"Bacteroidia"(100);"Bacteroidales"(100);Bacteroidaceae(100);Bacteroides(100);	Root(100);Bacteria(100);"Bacteroidetes"(100);"Bacteroidia"(100);"Bacteroidales"(100);Bacteroidaceae(100);Bacteroides(100);	Bacteroidaceae(100);Bacteroides(100);	Bacteroidaceae(100);Bacteroides(100);
0.72	10	14	Root(100);Bacteria(100);"Bacteroidetes"(100);"Bacteroidia"(100);"Bacteroidales"(100);"Prevotellaceae"(100);Prevotella(100);	Root(100);Bacteria(100);"Actinobacteria"(100);Actinobacteria(100);Actinomycetales(100);Actinomycetaceae(100);Actinomyces(100);	"Prevotellaceae"(100);Prevotella(100);	Actinomycetaceae(100);Actinomyces(100);
0.72	130	58	Root(100);Bacteria(100);"Proteobacteria"(100);Gammaproteobacteria(100);Pseudomonadales(100);Pseudomonadaceae(100);Pseudomonas(100);	Root(100);Bacteria(100);"Proteobacteria"(100);Gammaproteobacteria(100);Pseudomonadales(100);Moraxellaceae(100);Acinetobacter(100);	Pseudomonadaceae(100);Pseudomonas(100);	Moraxellaceae(100);Acinetobacter(100);
0.72	7	19	Root(100);Bacteria(100);"Bacteroidetes"(100);"Bacteroidia"(100);"Bacteroidales"(100);"Porphyromonadaceae"(100);Porphyromonas(100);	Root(100);Bacteria(100);"Proteobacteria"(100);Gammaproteobacteria(100);Pasteurellales(100);Pasteurellaceae(100);unclassified(100);	"Porphyromonadaceae"(100);Porphyromonas(100);	Pasteurellales(100);Pasteurellaceae(100);
0.72	13	16	Root(100);Bacteria(100);"Firmicutes"(100);"Bacilli"(100);"Lactobacillales"(100);unclassified(98);unclassified(98);	Root(100);Bacteria(100);"Proteobacteria"(100);Gammaproteobacteria(100);Pasteurellales(100);Pasteurellaceae(100);unclassified(100);	"Bacilli"(100);"Lactobacillales"(100);	Pasteurellales(100);Pasteurellaceae(100);
0.71	4	16	Root(100);Bacteria(100);"Firmicutes"(100);"Clostridia"(100);Clostridiales(100);Veillonellaceae(100);Veillonella(95);	Root(100);Bacteria(100);"Proteobacteria"(100);Gammaproteobacteria(100);Pasteurellales(100);Pasteurellaceae(100);unclassified(100);	Veillonellaceae(100);Veillonella(95);	Pasteurellales(100);Pasteurellaceae(100);
0.71	206	11	Root(100);Bacteria(100);"Proteobacteria"(100);Alphaproteobacteria(100);Caulobacterales(100);Caulobacteraceae(100);Brevundimonas(100);	Root(100);Bacteria(100);"Firmicutes"(100);"Bacilli"(100);Bacillales(100);"Staphylococcaceae"(100);Gemella(100);	Caulobacteraceae(100);Brevundimonas(100);	"Staphylococcaceae"(100);Gemella(100);
0.71	64	103	Root(100);Bacteria(100);"Firmicutes"(100);"Clostridia"(100);Clostridiales(100);Incertae_Sedis_XI(100);Peptoniphilus(100);	Root(100);Bacteria(100);"Firmicutes"(100);"Clostridia"(100);Clostridiales(100);Incertae_Sedis_XI(100);Finegoldia(100);	Incertae_Sedis_XI(100);Peptoniphilus(100);	Incertae_Sedis_XI(100);Finegoldia(100);
0.71	130	234	Root(100);Bacteria(100);"Proteobacteria"(100);Gammaproteobacteria(100);Pseudomonadales(100);Pseudomonadaceae(100);Pseudomonas(100);	Root(100);Bacteria(100);"Firmicutes"(100);"Clostridia"(100);Clostridiales(100);"Lachnospiraceae"(100);Shuttleworthia(100);	Pseudomonadaceae(100);Pseudomonas(100);	"Lachnospiraceae"(100);Shuttleworthia(100);
0.70	4	7	Root(100);Bacteria(100);"Firmicutes"(100);"Clostridia"(100);Clostridiales(100);Veillonellaceae(100);Veillonella(95);	Root(100);Bacteria(100);"Bacteroidetes"(100);"Bacteroidia"(100);"Bacteroidales"(100);"Porphyromonadaceae"(100);Porphyromonas(100);	Veillonellaceae(100);Veillonella(95);	"Porphyromonadaceae"(100);Porphyromonas(100);
0.69	131	11	Root(100);Bacteria(100);"Proteobacteria"(100);Betaproteobacteria(100);Burkholderiales(100);Comamonadaceae(99);Roseateles(99);	Root(100);Bacteria(100);"Firmicutes"(100);"Bacilli"(100);Bacillales(100);"Staphylococcaceae"(100);Gemella(100);	Comamonadaceae(99);Roseateles(99);	"Staphylococcaceae"(100);Gemella(100);
-0.69	1	5	Root(100);Bacteria(100);"Actinobacteria"(100);Actinobacteria(100);Actinomycetales(100);Propionibacteriaceae(100);Propionibacterium(100);	Root(100);Bacteria(100);"Firmicutes"(100);"Bacilli"(100);Bacillales(100);"Staphylococcaceae"(99);Staphylococcus(99);	Propionibacteriaceae(100);Propionibacterium(100);	"Staphylococcaceae"(99);Staphylococcus(99);
0.69	4	14	Root(100);Bacteria(100);"Firmicutes"(100);"Clostridia"(100);Clostridiales(100);Veillonellaceae(100);Veillonella(95);	Root(100);Bacteria(100);"Actinobacteria"(100);Actinobacteria(100);Actinomycetales(100);Actinomycetaceae(100);Actinomyces(100);	Veillonellaceae(100);Veillonella(95);	Actinomycetaceae(100);Actinomyces(100);
0.69	131	111	Root(100);Bacteria(100);"Proteobacteria"(100);Betaproteobacteria(100);Burkholderiales(100);Comamonadaceae(99);Roseateles(99);	Root(100);Bacteria(100);"Proteobacteria"(100);Gammaproteobacteria(100);"Enterobacteriales"(100);Enterobacteriaceae(100);unclassified(87);	Comamonadaceae(99);Roseateles(99);	"Enterobacteriales"(100);Enterobacteriaceae(100);
0.69	22	16	Root(100);Bacteria(100);"Proteobacteria"(100);Betaproteobacteria(100);Burkholderiales(100);unclassified(97);unclassified(97);	Root(100);Bacteria(100);"Proteobacteria"(100);Gammaproteobacteria(100);Pasteurellales(100);Pasteurellaceae(100);unclassified(100);	Betaproteobacteria(100);Burkholderiales(100);	Pasteurellales(100);Pasteurellaceae(100);
0.69	8	11	Root(100);Bacteria(100);"Proteobacteria"(100);Betaproteobacteria(100);Neisseriales(100);Neisseriaceae(100);Neisseria(95);	Root(100);Bacteria(100);"Firmicutes"(100);"Bacilli"(100);Bacillales(100);"Staphylococcaceae"(100);Gemella(100);	Neisseriaceae(100);Neisseria(95);	"Staphylococcaceae"(100);Gemella(100);
0.68	7	10	Root(100);Bacteria(100);"Bacteroidetes"(100);"Bacteroidia"(100);"Bacteroidales"(100);"Porphyromonadaceae"(100);Porphyromonas(100);	Root(100);Bacteria(100);"Bacteroidetes"(100);"Bacteroidia"(100);"Bacteroidales"(100);"Prevotellaceae"(100);Prevotella(100);	"Porphyromonadaceae"(100);Porphyromonas(100);	"Prevotellaceae"(100);Prevotella(100);
0.68	2	7	Root(100);Bacteria(100);"Firmicutes"(100);"Bacilli"(100);"Lactobacillales"(100);Streptococcaceae(100);Streptococcus(100);	Root(100);Bacteria(100);"Bacteroidetes"(100);"Bacteroidia"(100);"Bacteroidales"(100);"Porphyromonadaceae"(100);Porphyromonas(100);	Streptococcaceae(100);Streptococcus(100);	"Porphyromonadaceae"(100);Porphyromonas(100);
0.67	194	58	Root(100);Bacteria(100);"Proteobacteria"(100);Betaproteobacteria(100);Burkholderiales(100);Comamonadaceae(100);unclassified(100);	Root(100);Bacteria(100);"Proteobacteria"(100);Gammaproteobacteria(100);Pseudomonadales(100);Moraxellaceae(100);Acinetobacter(100);	Burkholderiales(100);Comamonadaceae(100);	Moraxellaceae(100);Acinetobacter(100);
0.67	66	11	Root(100);Bacteria(100);"Firmicutes"(100);"Clostridia"(100);Clostridiales(100);Veillonellaceae(100);Dialister(100);	Root(100);Bacteria(100);"Firmicutes"(100);"Bacilli"(100);Bacillales(100);"Staphylococcaceae"(100);Gemella(100);	Veillonellaceae(100);Dialister(100);	"Staphylococcaceae"(100);Gemella(100);
0.66	7	14	Root(100);Bacteria(100);"Bacteroidetes"(100);"Bacteroidia"(100);"Bacteroidales"(100);"Porphyromonadaceae"(100);Porphyromonas(100);	Root(100);Bacteria(100);"Actinobacteria"(100);Actinobacteria(100);Actinomycetales(100);Actinomycetaceae(100);Actinomyces(100);	"Porphyromonadaceae"(100);Porphyromonas(100);	Actinomycetaceae(100);Actinomyces(100);
0.66	142	103	Root(100);Bacteria(100);"Firmicutes"(100);"Clostridia"(100);Clostridiales(100);Incertae_Sedis_XI(100);Anaerococcus(100);	Root(100);Bacteria(100);"Firmicutes"(100);"Clostridia"(100);Clostridiales(100);Incertae_Sedis_XI(100);Finegoldia(100);	Incertae_Sedis_XI(100);Anaerococcus(100);	Incertae_Sedis_XI(100);Finegoldia(100);
0.66	25	13	Root(100);Bacteria(100);"Bacteroidetes"(97);"Bacteroidia"(59);"Bacteroidales"(59);unclassified(59);unclassified(59);	Root(100);Bacteria(100);"Firmicutes"(100);"Bacilli"(100);"Lactobacillales"(100);unclassified(98);unclassified(98);	"Bacteroidia"(59);"Bacteroidales"(59);	"Bacilli"(100);"Lactobacillales"(100);
0.65	130	9	Root(100);Bacteria(100);"Proteobacteria"(100);Gammaproteobacteria(100);Pseudomonadales(100);Pseudomonadaceae(100);Pseudomonas(100);	Root(100);Bacteria(100);"Fusobacteria"(100);"Fusobacteria"(100);"Fusobacteriales"(100);"Fusobacteriaceae"(100);Fusobacterium(100);	Pseudomonadaceae(100);Pseudomonas(100);	"Fusobacteriaceae"(100);Fusobacterium(100);
0.64	8	14	Root(100);Bacteria(100);"Proteobacteria"(100);Betaproteobacteria(100);Neisseriales(100);Neisseriaceae(100);Neisseria(95);	Root(100);Bacteria(100);"Actinobacteria"(100);Actinobacteria(100);Actinomycetales(100);Actinomycetaceae(100);Actinomyces(100);	Neisseriaceae(100);Neisseria(95);	Actinomycetaceae(100);Actinomyces(100);
0.64	21	9	Root(100);Bacteria(100);"Proteobacteria"(100);Betaproteobacteria(100);Neisseriales(100);Neisseriaceae(100);Neisseria(69);	Root(100);Bacteria(100);"Fusobacteria"(100);"Fusobacteria"(100);"Fusobacteriales"(100);"Fusobacteriaceae"(100);Fusobacterium(100);	Neisseriaceae(100);Neisseria(69);	"Fusobacteriaceae"(100);Fusobacterium(100);
0.64	2	4	Root(100);Bacteria(100);"Firmicutes"(100);"Bacilli"(100);"Lactobacillales"(100);Streptococcaceae(100);Streptococcus(100);	Root(100);Bacteria(100);"Firmicutes"(100);"Clostridia"(100);Clostridiales(100);Veillonellaceae(100);Veillonella(95);	Streptococcaceae(100);Streptococcus(100);	Veillonellaceae(100);Veillonella(95);
0.64	8	10	Root(100);Bacteria(100);"Proteobacteria"(100);Betaproteobacteria(100);Neisseriales(100);Neisseriaceae(100);Neisseria(95);	Root(100);Bacteria(100);"Bacteroidetes"(100);"Bacteroidia"(100);"Bacteroidales"(100);"Prevotellaceae"(100);Prevotella(100);	Neisseriaceae(100);Neisseria(95);	"Prevotellaceae"(100);Prevotella(100);
0.64	3	19	Root(100);Bacteria(100);"Firmicutes"(100);"Bacilli"(100);"Lactobacillales"(100);Lactobacillaceae(100);Lactobacillus(100);	Root(100);Bacteria(100);"Proteobacteria"(100);Gammaproteobacteria(100);Pasteurellales(100);Pasteurellaceae(100);unclassified(100);	Lactobacillaceae(100);Lactobacillus(100);	Pasteurellales(100);Pasteurellaceae(100);
0.64	45	9	Root(100);Bacteria(100);"Bacteroidetes"(100);"Bacteroidia"(100);"Bacteroidales"(100);Bacteroidaceae(100);Bacteroides(100);	Root(100);Bacteria(100);"Fusobacteria"(100);"Fusobacteria"(100);"Fusobacteriales"(100);"Fusobacteriaceae"(100);Fusobacterium(100);	Bacteroidaceae(100);Bacteroides(100);	"Fusobacteriaceae"(100);Fusobacterium(100);
0.64	3	14	Root(100);Bacteria(100);"Firmicutes"(100);"Bacilli"(100);"Lactobacillales"(100);Lactobacillaceae(100);Lactobacillus(100);	Root(100);Bacteria(100);"Actinobacteria"(100);Actinobacteria(100);Actinomycetales(100);Actinomycetaceae(100);Actinomyces(100);	Lactobacillaceae(100);Lactobacillus(100);	Actinomycetaceae(100);Actinomyces(100);
0.63	14	16	Root(100);Bacteria(100);"Actinobacteria"(100);Actinobacteria(100);Actinomycetales(100);Actinomycetaceae(100);Actinomyces(100);	Root(100);Bacteria(100);"Proteobacteria"(100);Gammaproteobacteria(100);Pasteurellales(100);Pasteurellaceae(100);unclassified(100);	Actinomycetaceae(100);Actinomyces(100);	Pasteurellales(100);Pasteurellaceae(100);
0.63	42	18	Root(100);Bacteria(100);"Firmicutes"(100);"Clostridia"(100);Clostridiales(100);"Ruminococcaceae"(100);unclassified(100);	Root(100);Bacteria(100);"Actinobacteria"(100);Actinobacteria(100);Actinomycetales(100);Micrococcaceae(100);unclassified(97);	Clostridiales(100);"Ruminococcaceae"(100);	Actinomycetales(100);Micrococcaceae(100);
0.63	4	8	Root(100);Bacteria(100);"Firmicutes"(100);"Clostridia"(100);Clostridiales(100);Veillonellaceae(100);Veillonella(95);	Root(100);Bacteria(100);"Proteobacteria"(100);Betaproteobacteria(100);Neisseriales(100);Neisseriaceae(100);Neisseria(95);	Veillonellaceae(100);Veillonella(95);	Neisseriaceae(100);Neisseria(95);
0.62	10	16	Root(100);Bacteria(100);"Bacteroidetes"(100);"Bacteroidia"(100);"Bacteroidales"(100);"Prevotellaceae"(100);Prevotella(100);	Root(100);Bacteria(100);"Proteobacteria"(100);Gammaproteobacteria(100);Pasteurellales(100);Pasteurellaceae(100);unclassified(100);	"Prevotellaceae"(100);Prevotella(100);	Pasteurellales(100);Pasteurellaceae(100);
0.62	45	58	Root(100);Bacteria(100);"Bacteroidetes"(100);"Bacteroidia"(100);"Bacteroidales"(100);Bacteroidaceae(100);Bacteroides(100);	Root(100);Bacteria(100);"Proteobacteria"(100);Gammaproteobacteria(100);Pseudomonadales(100);Moraxellaceae(100);Acinetobacter(100);	Bacteroidaceae(100);Bacteroides(100);	Moraxellaceae(100);Acinetobacter(100);
0.62	234	9	Root(100);Bacteria(100);"Firmicutes"(100);"Clostridia"(100);Clostridiales(100);"Lachnospiraceae"(100);Shuttleworthia(100);	Root(100);Bacteria(100);"Fusobacteria"(100);"Fusobacteria"(100);"Fusobacteriales"(100);"Fusobacteriaceae"(100);Fusobacterium(100);	"Lachnospiraceae"(100);Shuttleworthia(100);	"Fusobacteriaceae"(100);Fusobacterium(100);
0.62	22	9	Root(100);Bacteria(100);"Proteobacteria"(100);Betaproteobacteria(100);Burkholderiales(100);unclassified(97);unclassified(97);	Root(100);Bacteria(100);"Fusobacteria"(100);"Fusobacteria"(100);"Fusobacteriales"(100);"Fusobacteriaceae"(100);Fusobacterium(100);	Betaproteobacteria(100);Burkholderiales(100);	"Fusobacteriaceae"(100);Fusobacterium(100);
0.62	27	31	Root(100);Bacteria(100);"Bacteroidetes"(100);"Bacteroidia"(100);"Bacteroidales"(100);Bacteroidaceae(100);Bacteroides(100);	Root(100);Bacteria(100);"Bacteroidetes"(100);"Bacteroidia"(100);"Bacteroidales"(100);Bacteroidaceae(100);Bacteroides(100);	Bacteroidaceae(100);Bacteroides(100);	Bacteroidaceae(100);Bacteroides(100);
0.62	7	8	Root(100);Bacteria(100);"Bacteroidetes"(100);"Bacteroidia"(100);"Bacteroidales"(100);"Porphyromonadaceae"(100);Porphyromonas(100);	Root(100);Bacteria(100);"Proteobacteria"(100);Betaproteobacteria(100);Neisseriales(100);Neisseriaceae(100);Neisseria(95);	"Porphyromonadaceae"(100);Porphyromonas(100);	Neisseriaceae(100);Neisseria(95);
0.62	14	19	Root(100);Bacteria(100);"Actinobacteria"(100);Actinobacteria(100);Actinomycetales(100);Actinomycetaceae(100);Actinomyces(100);	Root(100);Bacteria(100);"Proteobacteria"(100);Gammaproteobacteria(100);Pasteurellales(100);Pasteurellaceae(100);unclassified(100);	Actinomycetaceae(100);Actinomyces(100);	Pasteurellales(100);Pasteurellaceae(100);
0.61	7	16	Root(100);Bacteria(100);"Bacteroidetes"(100);"Bacteroidia"(100);"Bacteroidales"(100);"Porphyromonadaceae"(100);Porphyromonas(100);	Root(100);Bacteria(100);"Proteobacteria"(100);Gammaproteobacteria(100);Pasteurellales(100);Pasteurellaceae(100);unclassified(100);	"Porphyromonadaceae"(100);Porphyromonas(100);	Pasteurellales(100);Pasteurellaceae(100);
0.60	6	13	Root(100);Bacteria(100);"Firmicutes"(100);"Bacilli"(100);"Lactobacillales"(100);Streptococcaceae(100);Streptococcus(100);	Root(100);Bacteria(100);"Firmicutes"(100);"Bacilli"(100);"Lactobacillales"(100);unclassified(98);unclassified(98);	Streptococcaceae(100);Streptococcus(100);	"Bacilli"(100);"Lactobacillales"(100);
0.60	206	111	Root(100);Bacteria(100);"Proteobacteria"(100);Alphaproteobacteria(100);Caulobacterales(100);Caulobacteraceae(100);Brevundimonas(100);	Root(100);Bacteria(100);"Proteobacteria"(100);Gammaproteobacteria(100);"Enterobacteriales"(100);Enterobacteriaceae(100);unclassified(87);	Caulobacteraceae(100);Brevundimonas(100);	"Enterobacteriales"(100);Enterobacteriaceae(100);
0.60	4	6	Root(100);Bacteria(100);"Firmicutes"(100);"Clostridia"(100);Clostridiales(100);Veillonellaceae(100);Veillonella(95);	Root(100);Bacteria(100);"Firmicutes"(100);"Bacilli"(100);"Lactobacillales"(100);Streptococcaceae(100);Streptococcus(100);	Veillonellaceae(100);Veillonella(95);	Streptococcaceae(100);Streptococcus(100);
0.60	234	58	Root(100);Bacteria(100);"Firmicutes"(100);"Clostridia"(100);Clostridiales(100);"Lachnospiraceae"(100);Shuttleworthia(100);	Root(100);Bacteria(100);"Proteobacteria"(100);Gammaproteobacteria(100);Pseudomonadales(100);Moraxellaceae(100);Acinetobacter(100);	"Lachnospiraceae"(100);Shuttleworthia(100);	Moraxellaceae(100);Acinetobacter(100);
0.59	16	19	Root(100);Bacteria(100);"Proteobacteria"(100);Gammaproteobacteria(100);Pasteurellales(100);Pasteurellaceae(100);unclassified(100);	Root(100);Bacteria(100);"Proteobacteria"(100);Gammaproteobacteria(100);Pasteurellales(100);Pasteurellaceae(100);unclassified(100);	Pasteurellales(100);Pasteurellaceae(100);	Pasteurellales(100);Pasteurellaceae(100);
0.59	6	14	Root(100);Bacteria(100);"Firmicutes"(100);"Bacilli"(100);"Lactobacillales"(100);Streptococcaceae(100);Streptococcus(100);	Root(100);Bacteria(100);"Actinobacteria"(100);Actinobacteria(100);Actinomycetales(100);Actinomycetaceae(100);Actinomyces(100);	Streptococcaceae(100);Streptococcus(100);	Actinomycetaceae(100);Actinomyces(100);
0.58	25	19	Root(100);Bacteria(100);"Bacteroidetes"(97);"Bacteroidia"(59);"Bacteroidales"(59);unclassified(59);unclassified(59);	Root(100);Bacteria(100);"Proteobacteria"(100);Gammaproteobacteria(100);Pasteurellales(100);Pasteurellaceae(100);unclassified(100);	"Bacteroidia"(59);"Bacteroidales"(59);	Pasteurellales(100);Pasteurellaceae(100);
0.58	3	8	Root(100);Bacteria(100);"Firmicutes"(100);"Bacilli"(100);"Lactobacillales"(100);Lactobacillaceae(100);Lactobacillus(100);	Root(100);Bacteria(100);"Proteobacteria"(100);Betaproteobacteria(100);Neisseriales(100);Neisseriaceae(100);Neisseria(95);	Lactobacillaceae(100);Lactobacillus(100);	Neisseriaceae(100);Neisseria(95);
0.57	76	16	Root(100);Bacteria(100);"Firmicutes"(100);"Bacilli"(100);"Lactobacillales"(100);"Aerococcaceae"(100);unclassified(99);	Root(100);Bacteria(100);"Proteobacteria"(100);Gammaproteobacteria(100);Pasteurellales(100);Pasteurellaceae(100);unclassified(100);	"Lactobacillales"(100);"Aerococcaceae"(100);	Pasteurellales(100);Pasteurellaceae(100);
0.57	21	76	Root(100);Bacteria(100);"Proteobacteria"(100);Betaproteobacteria(100);Neisseriales(100);Neisseriaceae(100);Neisseria(69);	Root(100);Bacteria(100);"Firmicutes"(100);"Bacilli"(100);"Lactobacillales"(100);"Aerococcaceae"(100);unclassified(99);	Neisseriaceae(100);Neisseria(69);	"Lactobacillales"(100);"Aerococcaceae"(100);
0.57	13	19	Root(100);Bacteria(100);"Firmicutes"(100);"Bacilli"(100);"Lactobacillales"(100);unclassified(98);unclassified(98);	Root(100);Bacteria(100);"Proteobacteria"(100);Gammaproteobacteria(100);Pasteurellales(100);Pasteurellaceae(100);unclassified(100);	"Bacilli"(100);"Lactobacillales"(100);	Pasteurellales(100);Pasteurellaceae(100);
0.56	3	4	Root(100);Bacteria(100);"Firmicutes"(100);"Bacilli"(100);"Lactobacillales"(100);Lactobacillaceae(100);Lactobacillus(100);	Root(100);Bacteria(100);"Firmicutes"(100);"Clostridia"(100);Clostridiales(100);Veillonellaceae(100);Veillonella(95);	Lactobacillaceae(100);Lactobacillus(100);	Veillonellaceae(100);Veillonella(95);
0.56	194	9	Root(100);Bacteria(100);"Proteobacteria"(100);Betaproteobacteria(100);Burkholderiales(100);Comamonadaceae(100);unclassified(100);	Root(100);Bacteria(100);"Fusobacteria"(100);"Fusobacteria"(100);"Fusobacteriales"(100);"Fusobacteriaceae"(100);Fusobacterium(100);	Burkholderiales(100);Comamonadaceae(100);	"Fusobacteriaceae"(100);Fusobacterium(100);
0.55	2	16	Root(100);Bacteria(100);"Firmicutes"(100);"Bacilli"(100);"Lactobacillales"(100);Streptococcaceae(100);Streptococcus(100);	Root(100);Bacteria(100);"Proteobacteria"(100);Gammaproteobacteria(100);Pasteurellales(100);Pasteurellaceae(100);unclassified(100);	Streptococcaceae(100);Streptococcus(100);	Pasteurellales(100);Pasteurellaceae(100);
0.55	9	76	Root(100);Bacteria(100);"Fusobacteria"(100);"Fusobacteria"(100);"Fusobacteriales"(100);"Fusobacteriaceae"(100);Fusobacterium(100);	Root(100);Bacteria(100);"Firmicutes"(100);"Bacilli"(100);"Lactobacillales"(100);"Aerococcaceae"(100);unclassified(99);	"Fusobacteriaceae"(100);Fusobacterium(100);	"Lactobacillales"(100);"Aerococcaceae"(100);
0.55	10	19	Root(100);Bacteria(100);"Bacteroidetes"(100);"Bacteroidia"(100);"Bacteroidales"(100);"Prevotellaceae"(100);Prevotella(100);	Root(100);Bacteria(100);"Proteobacteria"(100);Gammaproteobacteria(100);Pasteurellales(100);Pasteurellaceae(100);unclassified(100);	"Prevotellaceae"(100);Prevotella(100);	Pasteurellales(100);Pasteurellaceae(100);
0.55	9	58	Root(100);Bacteria(100);"Fusobacteria"(100);"Fusobacteria"(100);"Fusobacteriales"(100);"Fusobacteriaceae"(100);Fusobacterium(100);	Root(100);Bacteria(100);"Proteobacteria"(100);Gammaproteobacteria(100);Pseudomonadales(100);Moraxellaceae(100);Acinetobacter(100);	"Fusobacteriaceae"(100);Fusobacterium(100);	Moraxellaceae(100);Acinetobacter(100);
0.54	2	11	Root(100);Bacteria(100);"Firmicutes"(100);"Bacilli"(100);"Lactobacillales"(100);Streptococcaceae(100);Streptococcus(100);	Root(100);Bacteria(100);"Firmicutes"(100);"Bacilli"(100);Bacillales(100);"Staphylococcaceae"(100);Gemella(100);	Streptococcaceae(100);Streptococcus(100);	"Staphylococcaceae"(100);Gemella(100);
0.54	43	64	Root(100);Bacteria(100);"Firmicutes"(100);"Clostridia"(100);Clostridiales(100);Incertae_Sedis_XI(100);Anaerococcus(100);	Root(100);Bacteria(100);"Firmicutes"(100);"Clostridia"(100);Clostridiales(100);Incertae_Sedis_XI(100);Peptoniphilus(100);	Incertae_Sedis_XI(100);Anaerococcus(100);	Incertae_Sedis_XI(100);Peptoniphilus(100);
0.54	11	111	Root(100);Bacteria(100);"Firmicutes"(100);"Bacilli"(100);Bacillales(100);"Staphylococcaceae"(100);Gemella(100);	Root(100);Bacteria(100);"Proteobacteria"(100);Gammaproteobacteria(100);"Enterobacteriales"(100);Enterobacteriaceae(100);unclassified(87);	"Staphylococcaceae"(100);Gemella(100);	"Enterobacteriales"(100);Enterobacteriaceae(100);
0.54	4	19	Root(100);Bacteria(100);"Firmicutes"(100);"Clostridia"(100);Clostridiales(100);Veillonellaceae(100);Veillonella(95);	Root(100);Bacteria(100);"Proteobacteria"(100);Gammaproteobacteria(100);Pasteurellales(100);Pasteurellaceae(100);unclassified(100);	Veillonellaceae(100);Veillonella(95);	Pasteurellales(100);Pasteurellaceae(100);
0.53	234	21	Root(100);Bacteria(100);"Firmicutes"(100);"Clostridia"(100);Clostridiales(100);"Lachnospiraceae"(100);Shuttleworthia(100);	Root(100);Bacteria(100);"Proteobacteria"(100);Betaproteobacteria(100);Neisseriales(100);Neisseriaceae(100);Neisseria(69);	"Lachnospiraceae"(100);Shuttleworthia(100);	Neisseriaceae(100);Neisseria(69);
0.53	22	19	Root(100);Bacteria(100);"Proteobacteria"(100);Betaproteobacteria(100);Burkholderiales(100);unclassified(97);unclassified(97);	Root(100);Bacteria(100);"Proteobacteria"(100);Gammaproteobacteria(100);Pasteurellales(100);Pasteurellaceae(100);unclassified(100);	Betaproteobacteria(100);Burkholderiales(100);	Pasteurellales(100);Pasteurellaceae(100);
0.52	8	19	Root(100);Bacteria(100);"Proteobacteria"(100);Betaproteobacteria(100);Neisseriales(100);Neisseriaceae(100);Neisseria(95);	Root(100);Bacteria(100);"Proteobacteria"(100);Gammaproteobacteria(100);Pasteurellales(100);Pasteurellaceae(100);unclassified(100);	Neisseriaceae(100);Neisseria(95);	Pasteurellales(100);Pasteurellaceae(100);
0.51	21	11	Root(100);Bacteria(100);"Proteobacteria"(100);Betaproteobacteria(100);Neisseriales(100);Neisseriaceae(100);Neisseria(69);	Root(100);Bacteria(100);"Firmicutes"(100);"Bacilli"(100);Bacillales(100);"Staphylococcaceae"(100);Gemella(100);	Neisseriaceae(100);Neisseria(69);	"Staphylococcaceae"(100);Gemella(100);
0.51	66	234	Root(100);Bacteria(100);"Firmicutes"(100);"Clostridia"(100);Clostridiales(100);Veillonellaceae(100);Dialister(100);	Root(100);Bacteria(100);"Firmicutes"(100);"Clostridia"(100);Clostridiales(100);"Lachnospiraceae"(100);Shuttleworthia(100);	Veillonellaceae(100);Dialister(100);	"Lachnospiraceae"(100);Shuttleworthia(100);
0.51	131	21	Root(100);Bacteria(100);"Proteobacteria"(100);Betaproteobacteria(100);Burkholderiales(100);Comamonadaceae(99);Roseateles(99);	Root(100);Bacteria(100);"Proteobacteria"(100);Betaproteobacteria(100);Neisseriales(100);Neisseriaceae(100);Neisseria(69);	Comamonadaceae(99);Roseateles(99);	Neisseriaceae(100);Neisseria(69);
0.50	6	10	Root(100);Bacteria(100);"Firmicutes"(100);"Bacilli"(100);"Lactobacillales"(100);Streptococcaceae(100);Streptococcus(100);	Root(100);Bacteria(100);"Bacteroidetes"(100);"Bacteroidia"(100);"Bacteroidales"(100);"Prevotellaceae"(100);Prevotella(100);	Streptococcaceae(100);Streptococcus(100);	"Prevotellaceae"(100);Prevotella(100);
0.50	2	14	Root(100);Bacteria(100);"Firmicutes"(100);"Bacilli"(100);"Lactobacillales"(100);Streptococcaceae(100);Streptococcus(100);	Root(100);Bacteria(100);"Actinobacteria"(100);Actinobacteria(100);Actinomycetales(100);Actinomycetaceae(100);Actinomyces(100);	Streptococcaceae(100);Streptococcus(100);	Actinomycetaceae(100);Actinomyces(100);
0.50	8	38	Root(100);Bacteria(100);"Proteobacteria"(100);Betaproteobacteria(100);Neisseriales(100);Neisseriaceae(100);Neisseria(95);	Root(100);Bacteria(100);"Bacteroidetes"(100);"Bacteroidia"(100);"Bacteroidales"(100);"Porphyromonadaceae"(100);Parabacteroides(69);	Neisseriaceae(100);Neisseria(95);	"Porphyromonadaceae"(100);Parabacteroides(69);
0.50	9	16	Root(100);Bacteria(100);"Fusobacteria"(100);"Fusobacteria"(100);"Fusobacteriales"(100);"Fusobacteriaceae"(100);Fusobacterium(100);	Root(100);Bacteria(100);"Proteobacteria"(100);Gammaproteobacteria(100);Pasteurellales(100);Pasteurellaceae(100);unclassified(100);	"Fusobacteriaceae"(100);Fusobacterium(100);	Pasteurellales(100);Pasteurellaceae(100);
0.49	7	13	Root(100);Bacteria(100);"Bacteroidetes"(100);"Bacteroidia"(100);"Bacteroidales"(100);"Porphyromonadaceae"(100);Porphyromonas(100);	Root(100);Bacteria(100);"Firmicutes"(100);"Bacilli"(100);"Lactobacillales"(100);unclassified(98);unclassified(98);	"Porphyromonadaceae"(100);Porphyromonas(100);	"Bacilli"(100);"Lactobacillales"(100);
0.49	8	16	Root(100);Bacteria(100);"Proteobacteria"(100);Betaproteobacteria(100);Neisseriales(100);Neisseriaceae(100);Neisseria(95);	Root(100);Bacteria(100);"Proteobacteria"(100);Gammaproteobacteria(100);Pasteurellales(100);Pasteurellaceae(100);unclassified(100);	Neisseriaceae(100);Neisseria(95);	Pasteurellales(100);Pasteurellaceae(100);
0.49	13	14	Root(100);Bacteria(100);"Firmicutes"(100);"Bacilli"(100);"Lactobacillales"(100);unclassified(98);unclassified(98);	Root(100);Bacteria(100);"Actinobacteria"(100);Actinobacteria(100);Actinomycetales(100);Actinomycetaceae(100);Actinomyces(100);	"Bacilli"(100);"Lactobacillales"(100);	Actinomycetaceae(100);Actinomyces(100);
0.48	21	111	Root(100);Bacteria(100);"Proteobacteria"(100);Betaproteobacteria(100);Neisseriales(100);Neisseriaceae(100);Neisseria(69);	Root(100);Bacteria(100);"Proteobacteria"(100);Gammaproteobacteria(100);"Enterobacteriales"(100);Enterobacteriaceae(100);unclassified(87);	Neisseriaceae(100);Neisseria(69);	"Enterobacteriales"(100);Enterobacteriaceae(100);
0.48	11	13	Root(100);Bacteria(100);"Firmicutes"(100);"Bacilli"(100);Bacillales(100);"Staphylococcaceae"(100);Gemella(100);	Root(100);Bacteria(100);"Firmicutes"(100);"Bacilli"(100);"Lactobacillales"(100);unclassified(98);unclassified(98);	"Staphylococcaceae"(100);Gemella(100);	"Bacilli"(100);"Lactobacillales"(100);
0.48	6	16	Root(100);Bacteria(100);"Firmicutes"(100);"Bacilli"(100);"Lactobacillales"(100);Streptococcaceae(100);Streptococcus(100);	Root(100);Bacteria(100);"Proteobacteria"(100);Gammaproteobacteria(100);Pasteurellales(100);Pasteurellaceae(100);unclassified(100);	Streptococcaceae(100);Streptococcus(100);	Pasteurellales(100);Pasteurellaceae(100);
0.48	9	111	Root(100);Bacteria(100);"Fusobacteria"(100);"Fusobacteria"(100);"Fusobacteriales"(100);"Fusobacteriaceae"(100);Fusobacterium(100);	Root(100);Bacteria(100);"Proteobacteria"(100);Gammaproteobacteria(100);"Enterobacteriales"(100);Enterobacteriaceae(100);unclassified(87);	"Fusobacteriaceae"(100);Fusobacterium(100);	"Enterobacteriales"(100);Enterobacteriaceae(100);
0.47	58	88	Root(100);Bacteria(100);"Proteobacteria"(100);Gammaproteobacteria(100);Pseudomonadales(100);Moraxellaceae(100);Acinetobacter(100);	Root(100);Bacteria(100);"Proteobacteria"(100);Betaproteobacteria(100);Burkholderiales(100);Burkholderiaceae(100);unclassified(81);	Moraxellaceae(100);Acinetobacter(100);	Burkholderiales(100);Burkholderiaceae(100);
0.47	234	111	Root(100);Bacteria(100);"Firmicutes"(100);"Clostridia"(100);Clostridiales(100);"Lachnospiraceae"(100);Shuttleworthia(100);	Root(100);Bacteria(100);"Proteobacteria"(100);Gammaproteobacteria(100);"Enterobacteriales"(100);Enterobacteriaceae(100);unclassified(87);	"Lachnospiraceae"(100);Shuttleworthia(100);	"Enterobacteriales"(100);Enterobacteriaceae(100);
0.47	66	18	Root(100);Bacteria(100);"Firmicutes"(100);"Clostridia"(100);Clostridiales(100);Veillonellaceae(100);Dialister(100);	Root(100);Bacteria(100);"Actinobacteria"(100);Actinobacteria(100);Actinomycetales(100);Micrococcaceae(100);unclassified(97);	Veillonellaceae(100);Dialister(100);	Actinomycetales(100);Micrococcaceae(100);
0.47	2	10	Root(100);Bacteria(100);"Firmicutes"(100);"Bacilli"(100);"Lactobacillales"(100);Streptococcaceae(100);Streptococcus(100);	Root(100);Bacteria(100);"Bacteroidetes"(100);"Bacteroidia"(100);"Bacteroidales"(100);"Prevotellaceae"(100);Prevotella(100);	Streptococcaceae(100);Streptococcus(100);	"Prevotellaceae"(100);Prevotella(100);
0.47	234	38	Root(100);Bacteria(100);"Firmicutes"(100);"Clostridia"(100);Clostridiales(100);"Lachnospiraceae"(100);Shuttleworthia(100);	Root(100);Bacteria(100);"Bacteroidetes"(100);"Bacteroidia"(100);"Bacteroidales"(100);"Porphyromonadaceae"(100);Parabacteroides(69);	"Lachnospiraceae"(100);Shuttleworthia(100);	"Porphyromonadaceae"(100);Parabacteroides(69);
0.46	3	2	Root(100);Bacteria(100);"Firmicutes"(100);"Bacilli"(100);"Lactobacillales"(100);Lactobacillaceae(100);Lactobacillus(100);	Root(100);Bacteria(100);"Firmicutes"(100);"Bacilli"(100);"Lactobacillales"(100);Streptococcaceae(100);Streptococcus(100);	Lactobacillaceae(100);Lactobacillus(100);	Streptococcaceae(100);Streptococcus(100);
0.46	7	11	Root(100);Bacteria(100);"Bacteroidetes"(100);"Bacteroidia"(100);"Bacteroidales"(100);"Porphyromonadaceae"(100);Porphyromonas(100);	Root(100);Bacteria(100);"Firmicutes"(100);"Bacilli"(100);Bacillales(100);"Staphylococcaceae"(100);Gemella(100);	"Porphyromonadaceae"(100);Porphyromonas(100);	"Staphylococcaceae"(100);Gemella(100);
0.46	10	13	Root(100);Bacteria(100);"Bacteroidetes"(100);"Bacteroidia"(100);"Bacteroidales"(100);"Prevotellaceae"(100);Prevotella(100);	Root(100);Bacteria(100);"Firmicutes"(100);"Bacilli"(100);"Lactobacillales"(100);unclassified(98);unclassified(98);	"Prevotellaceae"(100);Prevotella(100);	"Bacilli"(100);"Lactobacillales"(100);
0.46	2	6	Root(100);Bacteria(100);"Firmicutes"(100);"Bacilli"(100);"Lactobacillales"(100);Streptococcaceae(100);Streptococcus(100);	Root(100);Bacteria(100);"Firmicutes"(100);"Bacilli"(100);"Lactobacillales"(100);Streptococcaceae(100);Streptococcus(100);	Streptococcaceae(100);Streptococcus(100);	Streptococcaceae(100);Streptococcus(100);
0.45	7	9	Root(100);Bacteria(100);"Bacteroidetes"(100);"Bacteroidia"(100);"Bacteroidales"(100);"Porphyromonadaceae"(100);Porphyromonas(100);	Root(100);Bacteria(100);"Fusobacteria"(100);"Fusobacteria"(100);"Fusobacteriales"(100);"Fusobacteriaceae"(100);Fusobacterium(100);	"Porphyromonadaceae"(100);Porphyromonas(100);	"Fusobacteriaceae"(100);Fusobacterium(100);
0.45	25	11	Root(100);Bacteria(100);"Bacteroidetes"(97);"Bacteroidia"(59);"Bacteroidales"(59);unclassified(59);unclassified(59);	Root(100);Bacteria(100);"Firmicutes"(100);"Bacilli"(100);Bacillales(100);"Staphylococcaceae"(100);Gemella(100);	"Bacteroidia"(59);"Bacteroidales"(59);	"Staphylococcaceae"(100);Gemella(100);
0.45	11	19	Root(100);Bacteria(100);"Firmicutes"(100);"Bacilli"(100);Bacillales(100);"Staphylococcaceae"(100);Gemella(100);	Root(100);Bacteria(100);"Proteobacteria"(100);Gammaproteobacteria(100);Pasteurellales(100);Pasteurellaceae(100);unclassified(100);	"Staphylococcaceae"(100);Gemella(100);	Pasteurellales(100);Pasteurellaceae(100);
0.45	25	7	Root(100);Bacteria(100);"Bacteroidetes"(97);"Bacteroidia"(59);"Bacteroidales"(59);unclassified(59);unclassified(59);	Root(100);Bacteria(100);"Bacteroidetes"(100);"Bacteroidia"(100);"Bacteroidales"(100);"Porphyromonadaceae"(100);Porphyromonas(100);	"Bacteroidia"(59);"Bacteroidales"(59);	"Porphyromonadaceae"(100);Porphyromonas(100);
0.45	66	21	Root(100);Bacteria(100);"Firmicutes"(100);"Clostridia"(100);Clostridiales(100);Veillonellaceae(100);Dialister(100);	Root(100);Bacteria(100);"Proteobacteria"(100);Betaproteobacteria(100);Neisseriales(100);Neisseriaceae(100);Neisseria(69);	Veillonellaceae(100);Dialister(100);	Neisseriaceae(100);Neisseria(69);
0.44	21	8	Root(100);Bacteria(100);"Proteobacteria"(100);Betaproteobacteria(100);Neisseriales(100);Neisseriaceae(100);Neisseria(69);	Root(100);Bacteria(100);"Proteobacteria"(100);Betaproteobacteria(100);Neisseriales(100);Neisseriaceae(100);Neisseria(95);	Neisseriaceae(100);Neisseria(69);	Neisseriaceae(100);Neisseria(95);
0.44	194	131	Root(100);Bacteria(100);"Proteobacteria"(100);Betaproteobacteria(100);Burkholderiales(100);Comamonadaceae(100);unclassified(100);	Root(100);Bacteria(100);"Proteobacteria"(100);Betaproteobacteria(100);Burkholderiales(100);Comamonadaceae(99);Roseateles(99);	Burkholderiales(100);Comamonadaceae(100);	Comamonadaceae(99);Roseateles(99);
0.44	21	88	Root(100);Bacteria(100);"Proteobacteria"(100);Betaproteobacteria(100);Neisseriales(100);Neisseriaceae(100);Neisseria(69);	Root(100);Bacteria(100);"Proteobacteria"(100);Betaproteobacteria(100);Burkholderiales(100);Burkholderiaceae(100);unclassified(81);	Neisseriaceae(100);Neisseria(69);	Burkholderiales(100);Burkholderiaceae(100);
0.44	27	42	Root(100);Bacteria(100);"Bacteroidetes"(100);"Bacteroidia"(100);"Bacteroidales"(100);Bacteroidaceae(100);Bacteroides(100);	Root(100);Bacteria(100);"Firmicutes"(100);"Clostridia"(100);Clostridiales(100);"Ruminococcaceae"(100);unclassified(100);	Bacteroidaceae(100);Bacteroides(100);	Clostridiales(100);"Ruminococcaceae"(100);
0.44	22	7	Root(100);Bacteria(100);"Proteobacteria"(100);Betaproteobacteria(100);Burkholderiales(100);unclassified(97);unclassified(97);	Root(100);Bacteria(100);"Bacteroidetes"(100);"Bacteroidia"(100);"Bacteroidales"(100);"Porphyromonadaceae"(100);Porphyromonas(100);	Betaproteobacteria(100);Burkholderiales(100);	"Porphyromonadaceae"(100);Porphyromonas(100);
0.44	86	45	Root(100);Bacteria(100);Cyanobacteria(100);Cyanobacteria(100);Chloroplast(100);Streptophyta(100);unclassified(100);	Root(100);Bacteria(100);"Bacteroidetes"(100);"Bacteroidia"(100);"Bacteroidales"(100);Bacteroidaceae(100);Bacteroides(100);	Chloroplast(100);Streptophyta(100);	Bacteroidaceae(100);Bacteroides(100);
0.43	131	9	Root(100);Bacteria(100);"Proteobacteria"(100);Betaproteobacteria(100);Burkholderiales(100);Comamonadaceae(99);Roseateles(99);	Root(100);Bacteria(100);"Fusobacteria"(100);"Fusobacteria"(100);"Fusobacteriales"(100);"Fusobacteriaceae"(100);Fusobacterium(100);	Comamonadaceae(99);Roseateles(99);	"Fusobacteriaceae"(100);Fusobacterium(100);
0.43	131	8	Root(100);Bacteria(100);"Proteobacteria"(100);Betaproteobacteria(100);Burkholderiales(100);Comamonadaceae(99);Roseateles(99);	Root(100);Bacteria(100);"Proteobacteria"(100);Betaproteobacteria(100);Neisseriales(100);Neisseriaceae(100);Neisseria(95);	Comamonadaceae(99);Roseateles(99);	Neisseriaceae(100);Neisseria(95);
0.43	4	11	Root(100);Bacteria(100);"Firmicutes"(100);"Clostridia"(100);Clostridiales(100);Veillonellaceae(100);Veillonella(95);	Root(100);Bacteria(100);"Firmicutes"(100);"Bacilli"(100);Bacillales(100);"Staphylococcaceae"(100);Gemella(100);	Veillonellaceae(100);Veillonella(95);	"Staphylococcaceae"(100);Gemella(100);
0.43	9	14	Root(100);Bacteria(100);"Fusobacteria"(100);"Fusobacteria"(100);"Fusobacteriales"(100);"Fusobacteriaceae"(100);Fusobacterium(100);	Root(100);Bacteria(100);"Actinobacteria"(100);Actinobacteria(100);Actinomycetales(100);Actinomycetaceae(100);Actinomyces(100);	"Fusobacteriaceae"(100);Fusobacterium(100);	Actinomycetaceae(100);Actinomyces(100);
0.43	12	31	Root(100);Bacteria(100);"Actinobacteria"(100);Actinobacteria(100);Actinomycetales(100);Corynebacteriaceae(100);Corynebacterium(100);	Root(100);Bacteria(100);"Bacteroidetes"(100);"Bacteroidia"(100);"Bacteroidales"(100);Bacteroidaceae(100);Bacteroides(100);	Corynebacteriaceae(100);Corynebacterium(100);	Bacteroidaceae(100);Bacteroides(100);
0.43	21	38	Root(100);Bacteria(100);"Proteobacteria"(100);Betaproteobacteria(100);Neisseriales(100);Neisseriaceae(100);Neisseria(69);	Root(100);Bacteria(100);"Bacteroidetes"(100);"Bacteroidia"(100);"Bacteroidales"(100);"Porphyromonadaceae"(100);Parabacteroides(69);	Neisseriaceae(100);Neisseria(69);	"Porphyromonadaceae"(100);Parabacteroides(69);
0.42	43	142	Root(100);Bacteria(100);"Firmicutes"(100);"Clostridia"(100);Clostridiales(100);Incertae_Sedis_XI(100);Anaerococcus(100);	Root(100);Bacteria(100);"Firmicutes"(100);"Clostridia"(100);Clostridiales(100);Incertae_Sedis_XI(100);Anaerococcus(100);	Incertae_Sedis_XI(100);Anaerococcus(100);	Incertae_Sedis_XI(100);Anaerococcus(100);
0.42	42	34	Root(100);Bacteria(100);"Firmicutes"(100);"Clostridia"(100);Clostridiales(100);"Ruminococcaceae"(100);unclassified(100);	Root(100);Bacteria(100);"Bacteroidetes"(100);"Bacteroidia"(100);"Bacteroidales"(100);"Prevotellaceae"(100);unclassified(100);	Clostridiales(100);"Ruminococcaceae"(100);	"Bacteroidales"(100);"Prevotellaceae"(100);
0.42	18	111	Root(100);Bacteria(100);"Actinobacteria"(100);Actinobacteria(100);Actinomycetales(100);Micrococcaceae(100);unclassified(97);	Root(100);Bacteria(100);"Proteobacteria"(100);Gammaproteobacteria(100);"Enterobacteriales"(100);Enterobacteriaceae(100);unclassified(87);	Actinomycetales(100);Micrococcaceae(100);	"Enterobacteriales"(100);Enterobacteriaceae(100);
0.42	234	206	Root(100);Bacteria(100);"Firmicutes"(100);"Clostridia"(100);Clostridiales(100);"Lachnospiraceae"(100);Shuttleworthia(100);	Root(100);Bacteria(100);"Proteobacteria"(100);Alphaproteobacteria(100);Caulobacterales(100);Caulobacteraceae(100);Brevundimonas(100);	"Lachnospiraceae"(100);Shuttleworthia(100);	Caulobacteraceae(100);Brevundimonas(100);
0.42	9	19	Root(100);Bacteria(100);"Fusobacteria"(100);"Fusobacteria"(100);"Fusobacteriales"(100);"Fusobacteriaceae"(100);Fusobacterium(100);	Root(100);Bacteria(100);"Proteobacteria"(100);Gammaproteobacteria(100);Pasteurellales(100);Pasteurellaceae(100);unclassified(100);	"Fusobacteriaceae"(100);Fusobacterium(100);	Pasteurellales(100);Pasteurellaceae(100);
0.41	131	130	Root(100);Bacteria(100);"Proteobacteria"(100);Betaproteobacteria(100);Burkholderiales(100);Comamonadaceae(99);Roseateles(99);	Root(100);Bacteria(100);"Proteobacteria"(100);Gammaproteobacteria(100);Pseudomonadales(100);Pseudomonadaceae(100);Pseudomonas(100);	Comamonadaceae(99);Roseateles(99);	Pseudomonadaceae(100);Pseudomonas(100);
0.41	2	8	Root(100);Bacteria(100);"Firmicutes"(100);"Bacilli"(100);"Lactobacillales"(100);Streptococcaceae(100);Streptococcus(100);	Root(100);Bacteria(100);"Proteobacteria"(100);Betaproteobacteria(100);Neisseriales(100);Neisseriaceae(100);Neisseria(95);	Streptococcaceae(100);Streptococcus(100);	Neisseriaceae(100);Neisseria(95);
0.41	11	14	Root(100);Bacteria(100);"Firmicutes"(100);"Bacilli"(100);Bacillales(100);"Staphylococcaceae"(100);Gemella(100);	Root(100);Bacteria(100);"Actinobacteria"(100);Actinobacteria(100);Actinomycetales(100);Actinomycetaceae(100);Actinomyces(100);	"Staphylococcaceae"(100);Gemella(100);	Actinomycetaceae(100);Actinomyces(100);
0.41	66	42	Root(100);Bacteria(100);"Firmicutes"(100);"Clostridia"(100);Clostridiales(100);Veillonellaceae(100);Dialister(100);	Root(100);Bacteria(100);"Firmicutes"(100);"Clostridia"(100);Clostridiales(100);"Ruminococcaceae"(100);unclassified(100);	Veillonellaceae(100);Dialister(100);	Clostridiales(100);"Ruminococcaceae"(100);
0.41	11	16	Root(100);Bacteria(100);"Firmicutes"(100);"Bacilli"(100);Bacillales(100);"Staphylococcaceae"(100);Gemella(100);	Root(100);Bacteria(100);"Proteobacteria"(100);Gammaproteobacteria(100);Pasteurellales(100);Pasteurellaceae(100);unclassified(100);	"Staphylococcaceae"(100);Gemella(100);	Pasteurellales(100);Pasteurellaceae(100);
0.41	8	206	Root(100);Bacteria(100);"Proteobacteria"(100);Betaproteobacteria(100);Neisseriales(100);Neisseriaceae(100);Neisseria(95);	Root(100);Bacteria(100);"Proteobacteria"(100);Alphaproteobacteria(100);Caulobacterales(100);Caulobacteraceae(100);Brevundimonas(100);	Neisseriaceae(100);Neisseria(95);	Caulobacteraceae(100);Brevundimonas(100);
0.40	131	45	Root(100);Bacteria(100);"Proteobacteria"(100);Betaproteobacteria(100);Burkholderiales(100);Comamonadaceae(99);Roseateles(99);	Root(100);Bacteria(100);"Bacteroidetes"(100);"Bacteroidia"(100);"Bacteroidales"(100);Bacteroidaceae(100);Bacteroides(100);	Comamonadaceae(99);Roseateles(99);	Bacteroidaceae(100);Bacteroides(100);
0.40	21	45	Root(100);Bacteria(100);"Proteobacteria"(100);Betaproteobacteria(100);Neisseriales(100);Neisseriaceae(100);Neisseria(69);	Root(100);Bacteria(100);"Bacteroidetes"(100);"Bacteroidia"(100);"Bacteroidales"(100);Bacteroidaceae(100);Bacteroides(100);	Neisseriaceae(100);Neisseria(69);	Bacteroidaceae(100);Bacteroides(100);
0.40	12	17	Root(100);Bacteria(100);"Actinobacteria"(100);Actinobacteria(100);Actinomycetales(100);Corynebacteriaceae(100);Corynebacterium(100);	Root(100);Bacteria(100);"Bacteroidetes"(100);"Bacteroidia"(100);"Bacteroidales"(100);Bacteroidaceae(100);Bacteroides(100);	Corynebacteriaceae(100);Corynebacterium(100);	Bacteroidaceae(100);Bacteroides(100);
0.40	8	13	Root(100);Bacteria(100);"Proteobacteria"(100);Betaproteobacteria(100);Neisseriales(100);Neisseriaceae(100);Neisseria(95);	Root(100);Bacteria(100);"Firmicutes"(100);"Bacilli"(100);"Lactobacillales"(100);unclassified(98);unclassified(98);	Neisseriaceae(100);Neisseria(95);	"Bacilli"(100);"Lactobacillales"(100);
0.40	234	86	Root(100);Bacteria(100);"Firmicutes"(100);"Clostridia"(100);Clostridiales(100);"Lachnospiraceae"(100);Shuttleworthia(100);	Root(100);Bacteria(100);Cyanobacteria(100);Cyanobacteria(100);Chloroplast(100);Streptophyta(100);unclassified(100);	"Lachnospiraceae"(100);Shuttleworthia(100);	Chloroplast(100);Streptophyta(100);
0.39	21	7	Root(100);Bacteria(100);"Proteobacteria"(100);Betaproteobacteria(100);Neisseriales(100);Neisseriaceae(100);Neisseria(69);	Root(100);Bacteria(100);"Bacteroidetes"(100);"Bacteroidia"(100);"Bacteroidales"(100);"Porphyromonadaceae"(100);Porphyromonas(100);	Neisseriaceae(100);Neisseria(69);	"Porphyromonadaceae"(100);Porphyromonas(100);
-0.39	1	12	Root(100);Bacteria(100);"Actinobacteria"(100);Actinobacteria(100);Actinomycetales(100);Propionibacteriaceae(100);Propionibacterium(100);	Root(100);Bacteria(100);"Actinobacteria"(100);Actinobacteria(100);Actinomycetales(100);Corynebacteriaceae(100);Corynebacterium(100);	Propionibacteriaceae(100);Propionibacterium(100);	Corynebacteriaceae(100);Corynebacterium(100);
0.39	6	8	Root(100);Bacteria(100);"Firmicutes"(100);"Bacilli"(100);"Lactobacillales"(100);Streptococcaceae(100);Streptococcus(100);	Root(100);Bacteria(100);"Proteobacteria"(100);Betaproteobacteria(100);Neisseriales(100);Neisseriaceae(100);Neisseria(95);	Streptococcaceae(100);Streptococcus(100);	Neisseriaceae(100);Neisseria(95);
0.39	22	14	Root(100);Bacteria(100);"Proteobacteria"(100);Betaproteobacteria(100);Burkholderiales(100);unclassified(97);unclassified(97);	Root(100);Bacteria(100);"Actinobacteria"(100);Actinobacteria(100);Actinomycetales(100);Actinomycetaceae(100);Actinomyces(100);	Betaproteobacteria(100);Burkholderiales(100);	Actinomycetaceae(100);Actinomyces(100);
0.38	76	19	Root(100);Bacteria(100);"Firmicutes"(100);"Bacilli"(100);"Lactobacillales"(100);"Aerococcaceae"(100);unclassified(99);	Root(100);Bacteria(100);"Proteobacteria"(100);Gammaproteobacteria(100);Pasteurellales(100);Pasteurellaceae(100);unclassified(100);	"Lactobacillales"(100);"Aerococcaceae"(100);	Pasteurellales(100);Pasteurellaceae(100);
0.38	9	8	Root(100);Bacteria(100);"Fusobacteria"(100);"Fusobacteria"(100);"Fusobacteriales"(100);"Fusobacteriaceae"(100);Fusobacterium(100);	Root(100);Bacteria(100);"Proteobacteria"(100);Betaproteobacteria(100);Neisseriales(100);Neisseriaceae(100);Neisseria(95);	"Fusobacteriaceae"(100);Fusobacterium(100);	Neisseriaceae(100);Neisseria(95);
0.38	66	8	Root(100);Bacteria(100);"Firmicutes"(100);"Clostridia"(100);Clostridiales(100);Veillonellaceae(100);Dialister(100);	Root(100);Bacteria(100);"Proteobacteria"(100);Betaproteobacteria(100);Neisseriales(100);Neisseriaceae(100);Neisseria(95);	Veillonellaceae(100);Dialister(100);	Neisseriaceae(100);Neisseria(95);
0.38	131	58	Root(100);Bacteria(100);"Proteobacteria"(100);Betaproteobacteria(100);Burkholderiales(100);Comamonadaceae(99);Roseateles(99);	Root(100);Bacteria(100);"Proteobacteria"(100);Gammaproteobacteria(100);Pseudomonadales(100);Moraxellaceae(100);Acinetobacter(100);	Comamonadaceae(99);Roseateles(99);	Moraxellaceae(100);Acinetobacter(100);
0.38	10	18	Root(100);Bacteria(100);"Bacteroidetes"(100);"Bacteroidia"(100);"Bacteroidales"(100);"Prevotellaceae"(100);Prevotella(100);	Root(100);Bacteria(100);"Actinobacteria"(100);Actinobacteria(100);Actinomycetales(100);Micrococcaceae(100);unclassified(97);	"Prevotellaceae"(100);Prevotella(100);	Actinomycetales(100);Micrococcaceae(100);
0.38	130	86	Root(100);Bacteria(100);"Proteobacteria"(100);Gammaproteobacteria(100);Pseudomonadales(100);Pseudomonadaceae(100);Pseudomonas(100);	Root(100);Bacteria(100);Cyanobacteria(100);Cyanobacteria(100);Chloroplast(100);Streptophyta(100);unclassified(100);	Pseudomonadaceae(100);Pseudomonas(100);	Chloroplast(100);Streptophyta(100);
0.37	21	2	Root(100);Bacteria(100);"Proteobacteria"(100);Betaproteobacteria(100);Neisseriales(100);Neisseriaceae(100);Neisseria(69);	Root(100);Bacteria(100);"Firmicutes"(100);"Bacilli"(100);"Lactobacillales"(100);Streptococcaceae(100);Streptococcus(100);	Neisseriaceae(100);Neisseria(69);	Streptococcaceae(100);Streptococcus(100);
0.37	131	88	Root(100);Bacteria(100);"Proteobacteria"(100);Betaproteobacteria(100);Burkholderiales(100);Comamonadaceae(99);Roseateles(99);	Root(100);Bacteria(100);"Proteobacteria"(100);Betaproteobacteria(100);Burkholderiales(100);Burkholderiaceae(100);unclassified(81);	Comamonadaceae(99);Roseateles(99);	Burkholderiales(100);Burkholderiaceae(100);
0.37	11	10	Root(100);Bacteria(100);"Firmicutes"(100);"Bacilli"(100);Bacillales(100);"Staphylococcaceae"(100);Gemella(100);	Root(100);Bacteria(100);"Bacteroidetes"(100);"Bacteroidia"(100);"Bacteroidales"(100);"Prevotellaceae"(100);Prevotella(100);	"Staphylococcaceae"(100);Gemella(100);	"Prevotellaceae"(100);Prevotella(100);
0.37	6	19	Root(100);Bacteria(100);"Firmicutes"(100);"Bacilli"(100);"Lactobacillales"(100);Streptococcaceae(100);Streptococcus(100);	Root(100);Bacteria(100);"Proteobacteria"(100);Gammaproteobacteria(100);Pasteurellales(100);Pasteurellaceae(100);unclassified(100);	Streptococcaceae(100);Streptococcus(100);	Pasteurellales(100);Pasteurellaceae(100);
0.37	45	18	Root(100);Bacteria(100);"Bacteroidetes"(100);"Bacteroidia"(100);"Bacteroidales"(100);Bacteroidaceae(100);Bacteroides(100);	Root(100);Bacteria(100);"Actinobacteria"(100);Actinobacteria(100);Actinomycetales(100);Micrococcaceae(100);unclassified(97);	Bacteroidaceae(100);Bacteroides(100);	Actinomycetales(100);Micrococcaceae(100);
0.37	194	86	Root(100);Bacteria(100);"Proteobacteria"(100);Betaproteobacteria(100);Burkholderiales(100);Comamonadaceae(100);unclassified(100);	Root(100);Bacteria(100);Cyanobacteria(100);Cyanobacteria(100);Chloroplast(100);Streptophyta(100);unclassified(100);	Burkholderiales(100);Comamonadaceae(100);	Chloroplast(100);Streptophyta(100);
0.36	130	21	Root(100);Bacteria(100);"Proteobacteria"(100);Gammaproteobacteria(100);Pseudomonadales(100);Pseudomonadaceae(100);Pseudomonas(100);	Root(100);Bacteria(100);"Proteobacteria"(100);Betaproteobacteria(100);Neisseriales(100);Neisseriaceae(100);Neisseria(69);	Pseudomonadaceae(100);Pseudomonas(100);	Neisseriaceae(100);Neisseria(69);
0.36	21	22	Root(100);Bacteria(100);"Proteobacteria"(100);Betaproteobacteria(100);Neisseriales(100);Neisseriaceae(100);Neisseria(69);	Root(100);Bacteria(100);"Proteobacteria"(100);Betaproteobacteria(100);Burkholderiales(100);unclassified(97);unclassified(97);	Neisseriaceae(100);Neisseria(69);	Betaproteobacteria(100);Burkholderiales(100);
0.36	40	70	Root(100);Bacteria(100);"Proteobacteria"(100);Betaproteobacteria(100);Neisseriales(100);Neisseriaceae(100);unclassified(100);	Root(100);Bacteria(100);"Actinobacteria"(100);Actinobacteria(100);Actinomycetales(100);unclassified(100);unclassified(100);	Neisseriales(100);Neisseriaceae(100);	Actinobacteria(100);Actinomycetales(100);
0.35	7	76	Root(100);Bacteria(100);"Bacteroidetes"(100);"Bacteroidia"(100);"Bacteroidales"(100);"Porphyromonadaceae"(100);Porphyromonas(100);	Root(100);Bacteria(100);"Firmicutes"(100);"Bacilli"(100);"Lactobacillales"(100);"Aerococcaceae"(100);unclassified(99);	"Porphyromonadaceae"(100);Porphyromonas(100);	"Lactobacillales"(100);"Aerococcaceae"(100);
0.35	9	88	Root(100);Bacteria(100);"Fusobacteria"(100);"Fusobacteria"(100);"Fusobacteriales"(100);"Fusobacteriaceae"(100);Fusobacterium(100);	Root(100);Bacteria(100);"Proteobacteria"(100);Betaproteobacteria(100);Burkholderiales(100);Burkholderiaceae(100);unclassified(81);	"Fusobacteriaceae"(100);Fusobacterium(100);	Burkholderiales(100);Burkholderiaceae(100);
0.35	8	111	Root(100);Bacteria(100);"Proteobacteria"(100);Betaproteobacteria(100);Neisseriales(100);Neisseriaceae(100);Neisseria(95);	Root(100);Bacteria(100);"Proteobacteria"(100);Gammaproteobacteria(100);"Enterobacteriales"(100);Enterobacteriaceae(100);unclassified(87);	Neisseriaceae(100);Neisseria(95);	"Enterobacteriales"(100);Enterobacteriaceae(100);
0.35	21	18	Root(100);Bacteria(100);"Proteobacteria"(100);Betaproteobacteria(100);Neisseriales(100);Neisseriaceae(100);Neisseria(69);	Root(100);Bacteria(100);"Actinobacteria"(100);Actinobacteria(100);Actinomycetales(100);Micrococcaceae(100);unclassified(97);	Neisseriaceae(100);Neisseria(69);	Actinomycetales(100);Micrococcaceae(100);
0.35	3	11	Root(100);Bacteria(100);"Firmicutes"(100);"Bacilli"(100);"Lactobacillales"(100);Lactobacillaceae(100);Lactobacillus(100);	Root(100);Bacteria(100);"Firmicutes"(100);"Bacilli"(100);Bacillales(100);"Staphylococcaceae"(100);Gemella(100);	Lactobacillaceae(100);Lactobacillus(100);	"Staphylococcaceae"(100);Gemella(100);
0.35	4	18	Root(100);Bacteria(100);"Firmicutes"(100);"Clostridia"(100);Clostridiales(100);Veillonellaceae(100);Veillonella(95);	Root(100);Bacteria(100);"Actinobacteria"(100);Actinobacteria(100);Actinomycetales(100);Micrococcaceae(100);unclassified(97);	Veillonellaceae(100);Veillonella(95);	Actinomycetales(100);Micrococcaceae(100);
-0.35	1	2	Root(100);Bacteria(100);"Actinobacteria"(100);Actinobacteria(100);Actinomycetales(100);Propionibacteriaceae(100);Propionibacterium(100);	Root(100);Bacteria(100);"Firmicutes"(100);"Bacilli"(100);"Lactobacillales"(100);Streptococcaceae(100);Streptococcus(100);	Propionibacteriaceae(100);Propionibacterium(100);	Streptococcaceae(100);Streptococcus(100);
0.35	43	103	Root(100);Bacteria(100);"Firmicutes"(100);"Clostridia"(100);Clostridiales(100);Incertae_Sedis_XI(100);Anaerococcus(100);	Root(100);Bacteria(100);"Firmicutes"(100);"Clostridia"(100);Clostridiales(100);Incertae_Sedis_XI(100);Finegoldia(100);	Incertae_Sedis_XI(100);Anaerococcus(100);	Incertae_Sedis_XI(100);Finegoldia(100);
0.35	27	18	Root(100);Bacteria(100);"Bacteroidetes"(100);"Bacteroidia"(100);"Bacteroidales"(100);Bacteroidaceae(100);Bacteroides(100);	Root(100);Bacteria(100);"Actinobacteria"(100);Actinobacteria(100);Actinomycetales(100);Micrococcaceae(100);unclassified(97);	Bacteroidaceae(100);Bacteroides(100);	Actinomycetales(100);Micrococcaceae(100);
0.34	25	16	Root(100);Bacteria(100);"Bacteroidetes"(97);"Bacteroidia"(59);"Bacteroidales"(59);unclassified(59);unclassified(59);	Root(100);Bacteria(100);"Proteobacteria"(100);Gammaproteobacteria(100);Pasteurellales(100);Pasteurellaceae(100);unclassified(100);	"Bacteroidia"(59);"Bacteroidales"(59);	Pasteurellales(100);Pasteurellaceae(100);
0.34	25	4	Root(100);Bacteria(100);"Bacteroidetes"(97);"Bacteroidia"(59);"Bacteroidales"(59);unclassified(59);unclassified(59);	Root(100);Bacteria(100);"Firmicutes"(100);"Clostridia"(100);Clostridiales(100);Veillonellaceae(100);Veillonella(95);	"Bacteroidia"(59);"Bacteroidales"(59);	Veillonellaceae(100);Veillonella(95);
0.34	234	11	Root(100);Bacteria(100);"Firmicutes"(100);"Clostridia"(100);Clostridiales(100);"Lachnospiraceae"(100);Shuttleworthia(100);	Root(100);Bacteria(100);"Firmicutes"(100);"Bacilli"(100);Bacillales(100);"Staphylococcaceae"(100);Gemella(100);	"Lachnospiraceae"(100);Shuttleworthia(100);	"Staphylococcaceae"(100);Gemella(100);
0.34	21	14	Root(100);Bacteria(100);"Proteobacteria"(100);Betaproteobacteria(100);Neisseriales(100);Neisseriaceae(100);Neisseria(69);	Root(100);Bacteria(100);"Actinobacteria"(100);Actinobacteria(100);Actinomycetales(100);Actinomycetaceae(100);Actinomyces(100);	Neisseriaceae(100);Neisseria(69);	Actinomycetaceae(100);Actinomyces(100);
0.34	25	162	Root(100);Bacteria(100);"Bacteroidetes"(97);"Bacteroidia"(59);"Bacteroidales"(59);unclassified(59);unclassified(59);	Root(100);Bacteria(100);"Proteobacteria"(100);Gammaproteobacteria(100);Pseudomonadales(100);Moraxellaceae(100);Enhydrobacter(100);	"Bacteroidia"(59);"Bacteroidales"(59);	Moraxellaceae(100);Enhydrobacter(100);
0.34	9	18	Root(100);Bacteria(100);"Fusobacteria"(100);"Fusobacteria"(100);"Fusobacteriales"(100);"Fusobacteriaceae"(100);Fusobacterium(100);	Root(100);Bacteria(100);"Actinobacteria"(100);Actinobacteria(100);Actinomycetales(100);Micrococcaceae(100);unclassified(97);	"Fusobacteriaceae"(100);Fusobacterium(100);	Actinomycetales(100);Micrococcaceae(100);
0.34	45	111	Root(100);Bacteria(100);"Bacteroidetes"(100);"Bacteroidia"(100);"Bacteroidales"(100);Bacteroidaceae(100);Bacteroides(100);	Root(100);Bacteria(100);"Proteobacteria"(100);Gammaproteobacteria(100);"Enterobacteriales"(100);Enterobacteriaceae(100);unclassified(87);	Bacteroidaceae(100);Bacteroides(100);	"Enterobacteriales"(100);Enterobacteriaceae(100);
0.33	21	19	Root(100);Bacteria(100);"Proteobacteria"(100);Betaproteobacteria(100);Neisseriales(100);Neisseriaceae(100);Neisseria(69);	Root(100);Bacteria(100);"Proteobacteria"(100);Gammaproteobacteria(100);Pasteurellales(100);Pasteurellaceae(100);unclassified(100);	Neisseriaceae(100);Neisseria(69);	Pasteurellales(100);Pasteurellaceae(100);
0.33	76	14	Root(100);Bacteria(100);"Firmicutes"(100);"Bacilli"(100);"Lactobacillales"(100);"Aerococcaceae"(100);unclassified(99);	Root(100);Bacteria(100);"Actinobacteria"(100);Actinobacteria(100);Actinomycetales(100);Actinomycetaceae(100);Actinomyces(100);	"Lactobacillales"(100);"Aerococcaceae"(100);	Actinomycetaceae(100);Actinomyces(100);
0.33	21	206	Root(100);Bacteria(100);"Proteobacteria"(100);Betaproteobacteria(100);Neisseriales(100);Neisseriaceae(100);Neisseria(69);	Root(100);Bacteria(100);"Proteobacteria"(100);Alphaproteobacteria(100);Caulobacterales(100);Caulobacteraceae(100);Brevundimonas(100);	Neisseriaceae(100);Neisseria(69);	Caulobacteraceae(100);Brevundimonas(100);
-0.32	1	13	Root(100);Bacteria(100);"Actinobacteria"(100);Actinobacteria(100);Actinomycetales(100);Propionibacteriaceae(100);Propionibacterium(100);	Root(100);Bacteria(100);"Firmicutes"(100);"Bacilli"(100);"Lactobacillales"(100);unclassified(98);unclassified(98);	Propionibacteriaceae(100);Propionibacterium(100);	"Bacilli"(100);"Lactobacillales"(100);
0.32	9	10	Root(100);Bacteria(100);"Fusobacteria"(100);"Fusobacteria"(100);"Fusobacteriales"(100);"Fusobacteriaceae"(100);Fusobacterium(100);	Root(100);Bacteria(100);"Bacteroidetes"(100);"Bacteroidia"(100);"Bacteroidales"(100);"Prevotellaceae"(100);Prevotella(100);	"Fusobacteriaceae"(100);Fusobacterium(100);	"Prevotellaceae"(100);Prevotella(100);
0.32	45	42	Root(100);Bacteria(100);"Bacteroidetes"(100);"Bacteroidia"(100);"Bacteroidales"(100);Bacteroidaceae(100);Bacteroides(100);	Root(100);Bacteria(100);"Firmicutes"(100);"Clostridia"(100);Clostridiales(100);"Ruminococcaceae"(100);unclassified(100);	Bacteroidaceae(100);Bacteroides(100);	Clostridiales(100);"Ruminococcaceae"(100);
0.32	9	11	Root(100);Bacteria(100);"Fusobacteria"(100);"Fusobacteria"(100);"Fusobacteriales"(100);"Fusobacteriaceae"(100);Fusobacterium(100);	Root(100);Bacteria(100);"Firmicutes"(100);"Bacilli"(100);Bacillales(100);"Staphylococcaceae"(100);Gemella(100);	"Fusobacteriaceae"(100);Fusobacterium(100);	"Staphylococcaceae"(100);Gemella(100);
0.32	42	111	Root(100);Bacteria(100);"Firmicutes"(100);"Clostridia"(100);Clostridiales(100);"Ruminococcaceae"(100);unclassified(100);	Root(100);Bacteria(100);"Proteobacteria"(100);Gammaproteobacteria(100);"Enterobacteriales"(100);Enterobacteriaceae(100);unclassified(87);	Clostridiales(100);"Ruminococcaceae"(100);	"Enterobacteriales"(100);Enterobacteriaceae(100);
0.32	86	58	Root(100);Bacteria(100);Cyanobacteria(100);Cyanobacteria(100);Chloroplast(100);Streptophyta(100);unclassified(100);	Root(100);Bacteria(100);"Proteobacteria"(100);Gammaproteobacteria(100);Pseudomonadales(100);Moraxellaceae(100);Acinetobacter(100);	Chloroplast(100);Streptophyta(100);	Moraxellaceae(100);Acinetobacter(100);
-0.31	1	11	Root(100);Bacteria(100);"Actinobacteria"(100);Actinobacteria(100);Actinomycetales(100);Propionibacteriaceae(100);Propionibacterium(100);	Root(100);Bacteria(100);"Firmicutes"(100);"Bacilli"(100);Bacillales(100);"Staphylococcaceae"(100);Gemella(100);	Propionibacteriaceae(100);Propionibacterium(100);	"Staphylococcaceae"(100);Gemella(100);
0.31	3	16	Root(100);Bacteria(100);"Firmicutes"(100);"Bacilli"(100);"Lactobacillales"(100);Lactobacillaceae(100);Lactobacillus(100);	Root(100);Bacteria(100);"Proteobacteria"(100);Gammaproteobacteria(100);Pasteurellales(100);Pasteurellaceae(100);unclassified(100);	Lactobacillaceae(100);Lactobacillus(100);	Pasteurellales(100);Pasteurellaceae(100);
0.31	206	162	Root(100);Bacteria(100);"Proteobacteria"(100);Alphaproteobacteria(100);Caulobacterales(100);Caulobacteraceae(100);Brevundimonas(100);	Root(100);Bacteria(100);"Proteobacteria"(100);Gammaproteobacteria(100);Pseudomonadales(100);Moraxellaceae(100);Enhydrobacter(100);	Caulobacteraceae(100);Brevundimonas(100);	Moraxellaceae(100);Enhydrobacter(100);
0.31	21	58	Root(100);Bacteria(100);"Proteobacteria"(100);Betaproteobacteria(100);Neisseriales(100);Neisseriaceae(100);Neisseria(69);	Root(100);Bacteria(100);"Proteobacteria"(100);Gammaproteobacteria(100);Pseudomonadales(100);Moraxellaceae(100);Acinetobacter(100);	Neisseriaceae(100);Neisseria(69);	Moraxellaceae(100);Acinetobacter(100);
0.31	88	111	Root(100);Bacteria(100);"Proteobacteria"(100);Betaproteobacteria(100);Burkholderiales(100);Burkholderiaceae(100);unclassified(81);	Root(100);Bacteria(100);"Proteobacteria"(100);Gammaproteobacteria(100);"Enterobacteriales"(100);Enterobacteriaceae(100);unclassified(87);	Burkholderiales(100);Burkholderiaceae(100);	"Enterobacteriales"(100);Enterobacteriaceae(100);
0.31	86	162	Root(100);Bacteria(100);Cyanobacteria(100);Cyanobacteria(100);Chloroplast(100);Streptophyta(100);unclassified(100);	Root(100);Bacteria(100);"Proteobacteria"(100);Gammaproteobacteria(100);Pseudomonadales(100);Moraxellaceae(100);Enhydrobacter(100);	Chloroplast(100);Streptophyta(100);	Moraxellaceae(100);Enhydrobacter(100);
0.31	194	21	Root(100);Bacteria(100);"Proteobacteria"(100);Betaproteobacteria(100);Burkholderiales(100);Comamonadaceae(100);unclassified(100);	Root(100);Bacteria(100);"Proteobacteria"(100);Betaproteobacteria(100);Neisseriales(100);Neisseriaceae(100);Neisseria(69);	Burkholderiales(100);Comamonadaceae(100);	Neisseriaceae(100);Neisseria(69);
0.30	21	16	Root(100);Bacteria(100);"Proteobacteria"(100);Betaproteobacteria(100);Neisseriales(100);Neisseriaceae(100);Neisseria(69);	Root(100);Bacteria(100);"Proteobacteria"(100);Gammaproteobacteria(100);Pasteurellales(100);Pasteurellaceae(100);unclassified(100);	Neisseriaceae(100);Neisseria(69);	Pasteurellales(100);Pasteurellaceae(100);
0.29	21	4	Root(100);Bacteria(100);"Proteobacteria"(100);Betaproteobacteria(100);Neisseriales(100);Neisseriaceae(100);Neisseria(69);	Root(100);Bacteria(100);"Firmicutes"(100);"Clostridia"(100);Clostridiales(100);Veillonellaceae(100);Veillonella(95);	Neisseriaceae(100);Neisseria(69);	Veillonellaceae(100);Veillonella(95);
0.29	22	13	Root(100);Bacteria(100);"Proteobacteria"(100);Betaproteobacteria(100);Burkholderiales(100);unclassified(97);unclassified(97);	Root(100);Bacteria(100);"Firmicutes"(100);"Bacilli"(100);"Lactobacillales"(100);unclassified(98);unclassified(98);	Betaproteobacteria(100);Burkholderiales(100);	"Bacilli"(100);"Lactobacillales"(100);
0.29	4	9	Root(100);Bacteria(100);"Firmicutes"(100);"Clostridia"(100);Clostridiales(100);Veillonellaceae(100);Veillonella(95);	Root(100);Bacteria(100);"Fusobacteria"(100);"Fusobacteria"(100);"Fusobacteriales"(100);"Fusobacteriaceae"(100);Fusobacterium(100);	Veillonellaceae(100);Veillonella(95);	"Fusobacteriaceae"(100);Fusobacterium(100);
0.29	130	88	Root(100);Bacteria(100);"Proteobacteria"(100);Gammaproteobacteria(100);Pseudomonadales(100);Pseudomonadaceae(100);Pseudomonas(100);	Root(100);Bacteria(100);"Proteobacteria"(100);Betaproteobacteria(100);Burkholderiales(100);Burkholderiaceae(100);unclassified(81);	Pseudomonadaceae(100);Pseudomonas(100);	Burkholderiales(100);Burkholderiaceae(100);
0.28	6	11	Root(100);Bacteria(100);"Firmicutes"(100);"Bacilli"(100);"Lactobacillales"(100);Streptococcaceae(100);Streptococcus(100);	Root(100);Bacteria(100);"Firmicutes"(100);"Bacilli"(100);Bacillales(100);"Staphylococcaceae"(100);Gemella(100);	Streptococcaceae(100);Streptococcus(100);	"Staphylococcaceae"(100);Gemella(100);
0.28	76	88	Root(100);Bacteria(100);"Firmicutes"(100);"Bacilli"(100);"Lactobacillales"(100);"Aerococcaceae"(100);unclassified(99);	Root(100);Bacteria(100);"Proteobacteria"(100);Betaproteobacteria(100);Burkholderiales(100);Burkholderiaceae(100);unclassified(81);	"Lactobacillales"(100);"Aerococcaceae"(100);	Burkholderiales(100);Burkholderiaceae(100);
0.28	22	8	Root(100);Bacteria(100);"Proteobacteria"(100);Betaproteobacteria(100);Burkholderiales(100);unclassified(97);unclassified(97);	Root(100);Bacteria(100);"Proteobacteria"(100);Betaproteobacteria(100);Neisseriales(100);Neisseriaceae(100);Neisseria(95);	Betaproteobacteria(100);Burkholderiales(100);	Neisseriaceae(100);Neisseria(95);
0.28	142	64	Root(100);Bacteria(100);"Firmicutes"(100);"Clostridia"(100);Clostridiales(100);Incertae_Sedis_XI(100);Anaerococcus(100);	Root(100);Bacteria(100);"Firmicutes"(100);"Clostridia"(100);Clostridiales(100);Incertae_Sedis_XI(100);Peptoniphilus(100);	Incertae_Sedis_XI(100);Anaerococcus(100);	Incertae_Sedis_XI(100);Peptoniphilus(100);
0.28	42	10	Root(100);Bacteria(100);"Firmicutes"(100);"Clostridia"(100);Clostridiales(100);"Ruminococcaceae"(100);unclassified(100);	Root(100);Bacteria(100);"Bacteroidetes"(100);"Bacteroidia"(100);"Bacteroidales"(100);"Prevotellaceae"(100);Prevotella(100);	Clostridiales(100);"Ruminococcaceae"(100);	"Prevotellaceae"(100);Prevotella(100);
0.28	3	9	Root(100);Bacteria(100);"Firmicutes"(100);"Bacilli"(100);"Lactobacillales"(100);Lactobacillaceae(100);Lactobacillus(100);	Root(100);Bacteria(100);"Fusobacteria"(100);"Fusobacteria"(100);"Fusobacteriales"(100);"Fusobacteriaceae"(100);Fusobacterium(100);	Lactobacillaceae(100);Lactobacillus(100);	"Fusobacteriaceae"(100);Fusobacterium(100);
0.27	7	147	Root(100);Bacteria(100);"Bacteroidetes"(100);"Bacteroidia"(100);"Bacteroidales"(100);"Porphyromonadaceae"(100);Porphyromonas(100);	Root(100);Bacteria(100);"Proteobacteria"(100);Epsilonproteobacteria(100);Campylobacterales(100);Helicobacteraceae(100);Helicobacter(100);	"Porphyromonadaceae"(100);Porphyromonas(100);	Helicobacteraceae(100);Helicobacter(100);
0.27	7	6	Root(100);Bacteria(100);"Bacteroidetes"(100);"Bacteroidia"(100);"Bacteroidales"(100);"Porphyromonadaceae"(100);Porphyromonas(100);	Root(100);Bacteria(100);"Firmicutes"(100);"Bacilli"(100);"Lactobacillales"(100);Streptococcaceae(100);Streptococcus(100);	"Porphyromonadaceae"(100);Porphyromonas(100);	Streptococcaceae(100);Streptococcus(100);
0.27	27	45	Root(100);Bacteria(100);"Bacteroidetes"(100);"Bacteroidia"(100);"Bacteroidales"(100);Bacteroidaceae(100);Bacteroides(100);	Root(100);Bacteria(100);"Bacteroidetes"(100);"Bacteroidia"(100);"Bacteroidales"(100);Bacteroidaceae(100);Bacteroides(100);	Bacteroidaceae(100);Bacteroides(100);	Bacteroidaceae(100);Bacteroides(100);
0.27	86	9	Root(100);Bacteria(100);Cyanobacteria(100);Cyanobacteria(100);Chloroplast(100);Streptophyta(100);unclassified(100);	Root(100);Bacteria(100);"Fusobacteria"(100);"Fusobacteria"(100);"Fusobacteriales"(100);"Fusobacteriaceae"(100);Fusobacterium(100);	Chloroplast(100);Streptophyta(100);	"Fusobacteriaceae"(100);Fusobacterium(100);
-0.27	1	7	Root(100);Bacteria(100);"Actinobacteria"(100);Actinobacteria(100);Actinomycetales(100);Propionibacteriaceae(100);Propionibacterium(100);	Root(100);Bacteria(100);"Bacteroidetes"(100);"Bacteroidia"(100);"Bacteroidales"(100);"Porphyromonadaceae"(100);Porphyromonas(100);	Propionibacteriaceae(100);Propionibacterium(100);	"Porphyromonadaceae"(100);Porphyromonas(100);
0.27	234	88	Root(100);Bacteria(100);"Firmicutes"(100);"Clostridia"(100);Clostridiales(100);"Lachnospiraceae"(100);Shuttleworthia(100);	Root(100);Bacteria(100);"Proteobacteria"(100);Betaproteobacteria(100);Burkholderiales(100);Burkholderiaceae(100);unclassified(81);	"Lachnospiraceae"(100);Shuttleworthia(100);	Burkholderiales(100);Burkholderiaceae(100);
0.27	2	76	Root(100);Bacteria(100);"Firmicutes"(100);"Bacilli"(100);"Lactobacillales"(100);Streptococcaceae(100);Streptococcus(100);	Root(100);Bacteria(100);"Firmicutes"(100);"Bacilli"(100);"Lactobacillales"(100);"Aerococcaceae"(100);unclassified(99);	Streptococcaceae(100);Streptococcus(100);	"Lactobacillales"(100);"Aerococcaceae"(100);
0.26	27	12	Root(100);Bacteria(100);"Bacteroidetes"(100);"Bacteroidia"(100);"Bacteroidales"(100);Bacteroidaceae(100);Bacteroides(100);	Root(100);Bacteria(100);"Actinobacteria"(100);Actinobacteria(100);Actinomycetales(100);Corynebacteriaceae(100);Corynebacterium(100);	Bacteroidaceae(100);Bacteroides(100);	Corynebacteriaceae(100);Corynebacterium(100);
0.26	137	70	Root(100);Bacteria(100);"Proteobacteria"(100);Betaproteobacteria(100);Neisseriales(100);Neisseriaceae(100);Stenoxybacter(69);	Root(100);Bacteria(100);"Actinobacteria"(100);Actinobacteria(100);Actinomycetales(100);unclassified(100);unclassified(100);	Neisseriaceae(100);Stenoxybacter(69);	Actinobacteria(100);Actinomycetales(100);
-0.26	1	8	Root(100);Bacteria(100);"Actinobacteria"(100);Actinobacteria(100);Actinomycetales(100);Propionibacteriaceae(100);Propionibacterium(100);	Root(100);Bacteria(100);"Proteobacteria"(100);Betaproteobacteria(100);Neisseriales(100);Neisseriaceae(100);Neisseria(95);	Propionibacteriaceae(100);Propionibacterium(100);	Neisseriaceae(100);Neisseria(95);
-0.26	1	19	Root(100);Bacteria(100);"Actinobacteria"(100);Actinobacteria(100);Actinomycetales(100);Propionibacteriaceae(100);Propionibacterium(100);	Root(100);Bacteria(100);"Proteobacteria"(100);Gammaproteobacteria(100);Pasteurellales(100);Pasteurellaceae(100);unclassified(100);	Propionibacteriaceae(100);Propionibacterium(100);	Pasteurellales(100);Pasteurellaceae(100);
0.26	27	111	Root(100);Bacteria(100);"Bacteroidetes"(100);"Bacteroidia"(100);"Bacteroidales"(100);Bacteroidaceae(100);Bacteroides(100);	Root(100);Bacteria(100);"Proteobacteria"(100);Gammaproteobacteria(100);"Enterobacteriales"(100);Enterobacteriaceae(100);unclassified(87);	Bacteroidaceae(100);Bacteroides(100);	"Enterobacteriales"(100);Enterobacteriaceae(100);
0.25	12	62	Root(100);Bacteria(100);"Actinobacteria"(100);Actinobacteria(100);Actinomycetales(100);Corynebacteriaceae(100);Corynebacterium(100);	Root(100);Bacteria(100);"Actinobacteria"(100);Actinobacteria(100);Actinomycetales(100);unclassified(99);unclassified(99);	Corynebacteriaceae(100);Corynebacterium(100);	Actinobacteria(100);Actinomycetales(100);
0.25	21	10	Root(100);Bacteria(100);"Proteobacteria"(100);Betaproteobacteria(100);Neisseriales(100);Neisseriaceae(100);Neisseria(69);	Root(100);Bacteria(100);"Bacteroidetes"(100);"Bacteroidia"(100);"Bacteroidales"(100);"Prevotellaceae"(100);Prevotella(100);	Neisseriaceae(100);Neisseria(69);	"Prevotellaceae"(100);Prevotella(100);
0.25	42	38	Root(100);Bacteria(100);"Firmicutes"(100);"Clostridia"(100);Clostridiales(100);"Ruminococcaceae"(100);unclassified(100);	Root(100);Bacteria(100);"Bacteroidetes"(100);"Bacteroidia"(100);"Bacteroidales"(100);"Porphyromonadaceae"(100);Parabacteroides(69);	Clostridiales(100);"Ruminococcaceae"(100);	"Porphyromonadaceae"(100);Parabacteroides(69);
0.25	22	2	Root(100);Bacteria(100);"Proteobacteria"(100);Betaproteobacteria(100);Burkholderiales(100);unclassified(97);unclassified(97);	Root(100);Bacteria(100);"Firmicutes"(100);"Bacilli"(100);"Lactobacillales"(100);Streptococcaceae(100);Streptococcus(100);	Betaproteobacteria(100);Burkholderiales(100);	Streptococcaceae(100);Streptococcus(100);
0.25	86	18	Root(100);Bacteria(100);Cyanobacteria(100);Cyanobacteria(100);Chloroplast(100);Streptophyta(100);unclassified(100);	Root(100);Bacteria(100);"Actinobacteria"(100);Actinobacteria(100);Actinomycetales(100);Micrococcaceae(100);unclassified(97);	Chloroplast(100);Streptophyta(100);	Actinomycetales(100);Micrococcaceae(100);
0.24	38	88	Root(100);Bacteria(100);"Bacteroidetes"(100);"Bacteroidia"(100);"Bacteroidales"(100);"Porphyromonadaceae"(100);Parabacteroides(69);	Root(100);Bacteria(100);"Proteobacteria"(100);Betaproteobacteria(100);Burkholderiales(100);Burkholderiaceae(100);unclassified(81);	"Porphyromonadaceae"(100);Parabacteroides(69);	Burkholderiales(100);Burkholderiaceae(100);
0.24	11	88	Root(100);Bacteria(100);"Firmicutes"(100);"Bacilli"(100);Bacillales(100);"Staphylococcaceae"(100);Gemella(100);	Root(100);Bacteria(100);"Proteobacteria"(100);Betaproteobacteria(100);Burkholderiales(100);Burkholderiaceae(100);unclassified(81);	"Staphylococcaceae"(100);Gemella(100);	Burkholderiales(100);Burkholderiaceae(100);
0.24	2	9	Root(100);Bacteria(100);"Firmicutes"(100);"Bacilli"(100);"Lactobacillales"(100);Streptococcaceae(100);Streptococcus(100);	Root(100);Bacteria(100);"Fusobacteria"(100);"Fusobacteria"(100);"Fusobacteriales"(100);"Fusobacteriaceae"(100);Fusobacterium(100);	Streptococcaceae(100);Streptococcus(100);	"Fusobacteriaceae"(100);Fusobacterium(100);
0.24	234	18	Root(100);Bacteria(100);"Firmicutes"(100);"Clostridia"(100);Clostridiales(100);"Lachnospiraceae"(100);Shuttleworthia(100);	Root(100);Bacteria(100);"Actinobacteria"(100);Actinobacteria(100);Actinomycetales(100);Micrococcaceae(100);unclassified(97);	"Lachnospiraceae"(100);Shuttleworthia(100);	Actinomycetales(100);Micrococcaceae(100);
0.24	66	9	Root(100);Bacteria(100);"Firmicutes"(100);"Clostridia"(100);Clostridiales(100);Veillonellaceae(100);Dialister(100);	Root(100);Bacteria(100);"Fusobacteria"(100);"Fusobacteria"(100);"Fusobacteriales"(100);"Fusobacteriaceae"(100);Fusobacterium(100);	Veillonellaceae(100);Dialister(100);	"Fusobacteriaceae"(100);Fusobacterium(100);
-0.24	130	1	Root(100);Bacteria(100);"Proteobacteria"(100);Gammaproteobacteria(100);Pseudomonadales(100);Pseudomonadaceae(100);Pseudomonas(100);	Root(100);Bacteria(100);"Actinobacteria"(100);Actinobacteria(100);Actinomycetales(100);Propionibacteriaceae(100);Propionibacterium(100);	Pseudomonadaceae(100);Pseudomonas(100);	Propionibacteriaceae(100);Propionibacterium(100);
-0.24	1	6	Root(100);Bacteria(100);"Actinobacteria"(100);Actinobacteria(100);Actinomycetales(100);Propionibacteriaceae(100);Propionibacterium(100);	Root(100);Bacteria(100);"Firmicutes"(100);"Bacilli"(100);"Lactobacillales"(100);Streptococcaceae(100);Streptococcus(100);	Propionibacteriaceae(100);Propionibacterium(100);	Streptococcaceae(100);Streptococcus(100);
0.24	25	3	Root(100);Bacteria(100);"Bacteroidetes"(97);"Bacteroidia"(59);"Bacteroidales"(59);unclassified(59);unclassified(59);	Root(100);Bacteria(100);"Firmicutes"(100);"Bacilli"(100);"Lactobacillales"(100);Lactobacillaceae(100);Lactobacillus(100);	"Bacteroidia"(59);"Bacteroidales"(59);	Lactobacillaceae(100);Lactobacillus(100);
0.23	3	13	Root(100);Bacteria(100);"Firmicutes"(100);"Bacilli"(100);"Lactobacillales"(100);Lactobacillaceae(100);Lactobacillus(100);	Root(100);Bacteria(100);"Firmicutes"(100);"Bacilli"(100);"Lactobacillales"(100);unclassified(98);unclassified(98);	Lactobacillaceae(100);Lactobacillus(100);	"Bacilli"(100);"Lactobacillales"(100);
0.23	22	4	Root(100);Bacteria(100);"Proteobacteria"(100);Betaproteobacteria(100);Burkholderiales(100);unclassified(97);unclassified(97);	Root(100);Bacteria(100);"Firmicutes"(100);"Clostridia"(100);Clostridiales(100);Veillonellaceae(100);Veillonella(95);	Betaproteobacteria(100);Burkholderiales(100);	Veillonellaceae(100);Veillonella(95);
0.23	22	10	Root(100);Bacteria(100);"Proteobacteria"(100);Betaproteobacteria(100);Burkholderiales(100);unclassified(97);unclassified(97);	Root(100);Bacteria(100);"Bacteroidetes"(100);"Bacteroidia"(100);"Bacteroidales"(100);"Prevotellaceae"(100);Prevotella(100);	Betaproteobacteria(100);Burkholderiales(100);	"Prevotellaceae"(100);Prevotella(100);
-0.23	1	70	Root(100);Bacteria(100);"Actinobacteria"(100);Actinobacteria(100);Actinomycetales(100);Propionibacteriaceae(100);Propionibacterium(100);	Root(100);Bacteria(100);"Actinobacteria"(100);Actinobacteria(100);Actinomycetales(100);unclassified(100);unclassified(100);	Propionibacteriaceae(100);Propionibacterium(100);	Actinobacteria(100);Actinomycetales(100);
0.23	8	88	Root(100);Bacteria(100);"Proteobacteria"(100);Betaproteobacteria(100);Neisseriales(100);Neisseriaceae(100);Neisseria(95);	Root(100);Bacteria(100);"Proteobacteria"(100);Betaproteobacteria(100);Burkholderiales(100);Burkholderiaceae(100);unclassified(81);	Neisseriaceae(100);Neisseria(95);	Burkholderiales(100);Burkholderiaceae(100);
-0.23	1	4	Root(100);Bacteria(100);"Actinobacteria"(100);Actinobacteria(100);Actinomycetales(100);Propionibacteriaceae(100);Propionibacterium(100);	Root(100);Bacteria(100);"Firmicutes"(100);"Clostridia"(100);Clostridiales(100);Veillonellaceae(100);Veillonella(95);	Propionibacteriaceae(100);Propionibacterium(100);	Veillonellaceae(100);Veillonella(95);
-0.23	1	9	Root(100);Bacteria(100);"Actinobacteria"(100);Actinobacteria(100);Actinomycetales(100);Propionibacteriaceae(100);Propionibacterium(100);	Root(100);Bacteria(100);"Fusobacteria"(100);"Fusobacteria"(100);"Fusobacteriales"(100);"Fusobacteriaceae"(100);Fusobacterium(100);	Propionibacteriaceae(100);Propionibacterium(100);	"Fusobacteriaceae"(100);Fusobacterium(100);
-0.22	43	1	Root(100);Bacteria(100);"Firmicutes"(100);"Clostridia"(100);Clostridiales(100);Incertae_Sedis_XI(100);Anaerococcus(100);	Root(100);Bacteria(100);"Actinobacteria"(100);Actinobacteria(100);Actinomycetales(100);Propionibacteriaceae(100);Propionibacterium(100);	Incertae_Sedis_XI(100);Anaerococcus(100);	Propionibacteriaceae(100);Propionibacterium(100);
-0.22	1	14	Root(100);Bacteria(100);"Actinobacteria"(100);Actinobacteria(100);Actinomycetales(100);Propionibacteriaceae(100);Propionibacterium(100);	Root(100);Bacteria(100);"Actinobacteria"(100);Actinobacteria(100);Actinomycetales(100);Actinomycetaceae(100);Actinomyces(100);	Propionibacteriaceae(100);Propionibacterium(100);	Actinomycetaceae(100);Actinomyces(100);
0.22	45	88	Root(100);Bacteria(100);"Bacteroidetes"(100);"Bacteroidia"(100);"Bacteroidales"(100);Bacteroidaceae(100);Bacteroides(100);	Root(100);Bacteria(100);"Proteobacteria"(100);Betaproteobacteria(100);Burkholderiales(100);Burkholderiaceae(100);unclassified(81);	Bacteroidaceae(100);Bacteroides(100);	Burkholderiales(100);Burkholderiaceae(100);
0.22	21	3	Root(100);Bacteria(100);"Proteobacteria"(100);Betaproteobacteria(100);Neisseriales(100);Neisseriaceae(100);Neisseria(69);	Root(100);Bacteria(100);"Firmicutes"(100);"Bacilli"(100);"Lactobacillales"(100);Lactobacillaceae(100);Lactobacillus(100);	Neisseriaceae(100);Neisseria(69);	Lactobacillaceae(100);Lactobacillus(100);
0.22	76	13	Root(100);Bacteria(100);"Firmicutes"(100);"Bacilli"(100);"Lactobacillales"(100);"Aerococcaceae"(100);unclassified(99);	Root(100);Bacteria(100);"Firmicutes"(100);"Bacilli"(100);"Lactobacillales"(100);unclassified(98);unclassified(98);	"Lactobacillales"(100);"Aerococcaceae"(100);	"Bacilli"(100);"Lactobacillales"(100);
-0.22	1	58	Root(100);Bacteria(100);"Actinobacteria"(100);Actinobacteria(100);Actinomycetales(100);Propionibacteriaceae(100);Propionibacterium(100);	Root(100);Bacteria(100);"Proteobacteria"(100);Gammaproteobacteria(100);Pseudomonadales(100);Moraxellaceae(100);Acinetobacter(100);	Propionibacteriaceae(100);Propionibacterium(100);	Moraxellaceae(100);Acinetobacter(100);
0.22	66	88	Root(100);Bacteria(100);"Firmicutes"(100);"Clostridia"(100);Clostridiales(100);Veillonellaceae(100);Dialister(100);	Root(100);Bacteria(100);"Proteobacteria"(100);Betaproteobacteria(100);Burkholderiales(100);Burkholderiaceae(100);unclassified(81);	Veillonellaceae(100);Dialister(100);	Burkholderiales(100);Burkholderiaceae(100);
0.22	2	162	Root(100);Bacteria(100);"Firmicutes"(100);"Bacilli"(100);"Lactobacillales"(100);Streptococcaceae(100);Streptococcus(100);	Root(100);Bacteria(100);"Proteobacteria"(100);Gammaproteobacteria(100);Pseudomonadales(100);Moraxellaceae(100);Enhydrobacter(100);	Streptococcaceae(100);Streptococcus(100);	Moraxellaceae(100);Enhydrobacter(100);
-0.22	25	1	Root(100);Bacteria(100);"Bacteroidetes"(97);"Bacteroidia"(59);"Bacteroidales"(59);unclassified(59);unclassified(59);	Root(100);Bacteria(100);"Actinobacteria"(100);Actinobacteria(100);Actinomycetales(100);Propionibacteriaceae(100);Propionibacterium(100);	"Bacteroidia"(59);"Bacteroidales"(59);	Propionibacteriaceae(100);Propionibacterium(100);
0.22	7	18	Root(100);Bacteria(100);"Bacteroidetes"(100);"Bacteroidia"(100);"Bacteroidales"(100);"Porphyromonadaceae"(100);Porphyromonas(100);	Root(100);Bacteria(100);"Actinobacteria"(100);Actinobacteria(100);Actinomycetales(100);Micrococcaceae(100);unclassified(97);	"Porphyromonadaceae"(100);Porphyromonas(100);	Actinomycetales(100);Micrococcaceae(100);
0.22	66	45	Root(100);Bacteria(100);"Firmicutes"(100);"Clostridia"(100);Clostridiales(100);Veillonellaceae(100);Dialister(100);	Root(100);Bacteria(100);"Bacteroidetes"(100);"Bacteroidia"(100);"Bacteroidales"(100);Bacteroidaceae(100);Bacteroides(100);	Veillonellaceae(100);Dialister(100);	Bacteroidaceae(100);Bacteroides(100);
-0.22	131	1	Root(100);Bacteria(100);"Proteobacteria"(100);Betaproteobacteria(100);Burkholderiales(100);Comamonadaceae(99);Roseateles(99);	Root(100);Bacteria(100);"Actinobacteria"(100);Actinobacteria(100);Actinomycetales(100);Propionibacteriaceae(100);Propionibacterium(100);	Comamonadaceae(99);Roseateles(99);	Propionibacteriaceae(100);Propionibacterium(100);
0.21	162	13	Root(100);Bacteria(100);"Proteobacteria"(100);Gammaproteobacteria(100);Pseudomonadales(100);Moraxellaceae(100);Enhydrobacter(100);	Root(100);Bacteria(100);"Firmicutes"(100);"Bacilli"(100);"Lactobacillales"(100);unclassified(98);unclassified(98);	Moraxellaceae(100);Enhydrobacter(100);	"Bacilli"(100);"Lactobacillales"(100);
0.21	9	13	Root(100);Bacteria(100);"Fusobacteria"(100);"Fusobacteria"(100);"Fusobacteriales"(100);"Fusobacteriaceae"(100);Fusobacterium(100);	Root(100);Bacteria(100);"Firmicutes"(100);"Bacilli"(100);"Lactobacillales"(100);unclassified(98);unclassified(98);	"Fusobacteriaceae"(100);Fusobacterium(100);	"Bacilli"(100);"Lactobacillales"(100);
0.21	21	42	Root(100);Bacteria(100);"Proteobacteria"(100);Betaproteobacteria(100);Neisseriales(100);Neisseriaceae(100);Neisseria(69);	Root(100);Bacteria(100);"Firmicutes"(100);"Clostridia"(100);Clostridiales(100);"Ruminococcaceae"(100);unclassified(100);	Neisseriaceae(100);Neisseria(69);	Clostridiales(100);"Ruminococcaceae"(100);
0.21	27	10	Root(100);Bacteria(100);"Bacteroidetes"(100);"Bacteroidia"(100);"Bacteroidales"(100);Bacteroidaceae(100);Bacteroides(100);	Root(100);Bacteria(100);"Bacteroidetes"(100);"Bacteroidia"(100);"Bacteroidales"(100);"Prevotellaceae"(100);Prevotella(100);	Bacteroidaceae(100);Bacteroides(100);	"Prevotellaceae"(100);Prevotella(100);
-0.21	1	111	Root(100);Bacteria(100);"Actinobacteria"(100);Actinobacteria(100);Actinomycetales(100);Propionibacteriaceae(100);Propionibacterium(100);	Root(100);Bacteria(100);"Proteobacteria"(100);Gammaproteobacteria(100);"Enterobacteriales"(100);Enterobacteriaceae(100);unclassified(87);	Propionibacteriaceae(100);Propionibacterium(100);	"Enterobacteriales"(100);Enterobacteriaceae(100);
0.21	19	18	Root(100);Bacteria(100);"Proteobacteria"(100);Gammaproteobacteria(100);Pasteurellales(100);Pasteurellaceae(100);unclassified(100);	Root(100);Bacteria(100);"Actinobacteria"(100);Actinobacteria(100);Actinomycetales(100);Micrococcaceae(100);unclassified(97);	Pasteurellales(100);Pasteurellaceae(100);	Actinomycetales(100);Micrococcaceae(100);
0.21	194	88	Root(100);Bacteria(100);"Proteobacteria"(100);Betaproteobacteria(100);Burkholderiales(100);Comamonadaceae(100);unclassified(100);	Root(100);Bacteria(100);"Proteobacteria"(100);Betaproteobacteria(100);Burkholderiales(100);Burkholderiaceae(100);unclassified(81);	Burkholderiales(100);Comamonadaceae(100);	Burkholderiales(100);Burkholderiaceae(100);
0.21	85	70	Root(100);Bacteria(100);"Proteobacteria"(100);Betaproteobacteria(100);Neisseriales(100);Neisseriaceae(100);unclassified(100);	Root(100);Bacteria(100);"Actinobacteria"(100);Actinobacteria(100);Actinomycetales(100);unclassified(100);unclassified(100);	Neisseriales(100);Neisseriaceae(100);	Actinobacteria(100);Actinomycetales(100);
-0.21	1	88	Root(100);Bacteria(100);"Actinobacteria"(100);Actinobacteria(100);Actinomycetales(100);Propionibacteriaceae(100);Propionibacterium(100);	Root(100);Bacteria(100);"Proteobacteria"(100);Betaproteobacteria(100);Burkholderiales(100);Burkholderiaceae(100);unclassified(81);	Propionibacteriaceae(100);Propionibacterium(100);	Burkholderiales(100);Burkholderiaceae(100);
0.21	42	17	Root(100);Bacteria(100);"Firmicutes"(100);"Clostridia"(100);Clostridiales(100);"Ruminococcaceae"(100);unclassified(100);	Root(100);Bacteria(100);"Bacteroidetes"(100);"Bacteroidia"(100);"Bacteroidales"(100);Bacteroidaceae(100);Bacteroides(100);	Clostridiales(100);"Ruminococcaceae"(100);	Bacteroidaceae(100);Bacteroides(100);
0.21	42	4	Root(100);Bacteria(100);"Firmicutes"(100);"Clostridia"(100);Clostridiales(100);"Ruminococcaceae"(100);unclassified(100);	Root(100);Bacteria(100);"Firmicutes"(100);"Clostridia"(100);Clostridiales(100);Veillonellaceae(100);Veillonella(95);	Clostridiales(100);"Ruminococcaceae"(100);	Veillonellaceae(100);Veillonella(95);
0.21	25	21	Root(100);Bacteria(100);"Bacteroidetes"(97);"Bacteroidia"(59);"Bacteroidales"(59);unclassified(59);unclassified(59);	Root(100);Bacteria(100);"Proteobacteria"(100);Betaproteobacteria(100);Neisseriales(100);Neisseriaceae(100);Neisseria(69);	"Bacteroidia"(59);"Bacteroidales"(59);	Neisseriaceae(100);Neisseria(69);
0.20	21	13	Root(100);Bacteria(100);"Proteobacteria"(100);Betaproteobacteria(100);Neisseriales(100);Neisseriaceae(100);Neisseria(69);	Root(100);Bacteria(100);"Firmicutes"(100);"Bacilli"(100);"Lactobacillales"(100);unclassified(98);unclassified(98);	Neisseriaceae(100);Neisseria(69);	"Bacilli"(100);"Lactobacillales"(100);
-0.20	21	1	Root(100);Bacteria(100);"Proteobacteria"(100);Betaproteobacteria(100);Neisseriales(100);Neisseriaceae(100);Neisseria(69);	Root(100);Bacteria(100);"Actinobacteria"(100);Actinobacteria(100);Actinomycetales(100);Propionibacteriaceae(100);Propionibacterium(100);	Neisseriaceae(100);Neisseria(69);	Propionibacteriaceae(100);Propionibacterium(100);
-0.20	1	38	Root(100);Bacteria(100);"Actinobacteria"(100);Actinobacteria(100);Actinomycetales(100);Propionibacteriaceae(100);Propionibacterium(100);	Root(100);Bacteria(100);"Bacteroidetes"(100);"Bacteroidia"(100);"Bacteroidales"(100);"Porphyromonadaceae"(100);Parabacteroides(69);	Propionibacteriaceae(100);Propionibacterium(100);	"Porphyromonadaceae"(100);Parabacteroides(69);
0.20	14	18	Root(100);Bacteria(100);"Actinobacteria"(100);Actinobacteria(100);Actinomycetales(100);Actinomycetaceae(100);Actinomyces(100);	Root(100);Bacteria(100);"Actinobacteria"(100);Actinobacteria(100);Actinomycetales(100);Micrococcaceae(100);unclassified(97);	Actinomycetaceae(100);Actinomyces(100);	Actinomycetales(100);Micrococcaceae(100);
-0.20	1	16	Root(100);Bacteria(100);"Actinobacteria"(100);Actinobacteria(100);Actinomycetales(100);Propionibacteriaceae(100);Propionibacterium(100);	Root(100);Bacteria(100);"Proteobacteria"(100);Gammaproteobacteria(100);Pasteurellales(100);Pasteurellaceae(100);unclassified(100);	Propionibacteriaceae(100);Propionibacterium(100);	Pasteurellales(100);Pasteurellaceae(100);
0.20	16	18	Root(100);Bacteria(100);"Proteobacteria"(100);Gammaproteobacteria(100);Pasteurellales(100);Pasteurellaceae(100);unclassified(100);	Root(100);Bacteria(100);"Actinobacteria"(100);Actinobacteria(100);Actinomycetales(100);Micrococcaceae(100);unclassified(97);	Pasteurellales(100);Pasteurellaceae(100);	Actinomycetales(100);Micrococcaceae(100);
-0.20	1	31	Root(100);Bacteria(100);"Actinobacteria"(100);Actinobacteria(100);Actinomycetales(100);Propionibacteriaceae(100);Propionibacterium(100);	Root(100);Bacteria(100);"Bacteroidetes"(100);"Bacteroidia"(100);"Bacteroidales"(100);Bacteroidaceae(100);Bacteroides(100);	Propionibacteriaceae(100);Propionibacterium(100);	Bacteroidaceae(100);Bacteroides(100);
0.20	130	22	Root(100);Bacteria(100);"Proteobacteria"(100);Gammaproteobacteria(100);Pseudomonadales(100);Pseudomonadaceae(100);Pseudomonas(100);	Root(100);Bacteria(100);"Proteobacteria"(100);Betaproteobacteria(100);Burkholderiales(100);unclassified(97);unclassified(97);	Pseudomonadaceae(100);Pseudomonas(100);	Betaproteobacteria(100);Burkholderiales(100);
0.20	66	27	Root(100);Bacteria(100);"Firmicutes"(100);"Clostridia"(100);Clostridiales(100);Veillonellaceae(100);Dialister(100);	Root(100);Bacteria(100);"Bacteroidetes"(100);"Bacteroidia"(100);"Bacteroidales"(100);Bacteroidaceae(100);Bacteroides(100);	Veillonellaceae(100);Dialister(100);	Bacteroidaceae(100);Bacteroides(100);
0.20	22	58	Root(100);Bacteria(100);"Proteobacteria"(100);Betaproteobacteria(100);Burkholderiales(100);unclassified(97);unclassified(97);	Root(100);Bacteria(100);"Proteobacteria"(100);Gammaproteobacteria(100);Pseudomonadales(100);Moraxellaceae(100);Acinetobacter(100);	Betaproteobacteria(100);Burkholderiales(100);	Moraxellaceae(100);Acinetobacter(100);
-0.20	27	1	Root(100);Bacteria(100);"Bacteroidetes"(100);"Bacteroidia"(100);"Bacteroidales"(100);Bacteroidaceae(100);Bacteroides(100);	Root(100);Bacteria(100);"Actinobacteria"(100);Actinobacteria(100);Actinomycetales(100);Propionibacteriaceae(100);Propionibacterium(100);	Bacteroidaceae(100);Bacteroides(100);	Propionibacteriaceae(100);Propionibacterium(100);
0.20	9	38	Root(100);Bacteria(100);"Fusobacteria"(100);"Fusobacteria"(100);"Fusobacteriales"(100);"Fusobacteriaceae"(100);Fusobacterium(100);	Root(100);Bacteria(100);"Bacteroidetes"(100);"Bacteroidia"(100);"Bacteroidales"(100);"Porphyromonadaceae"(100);Parabacteroides(69);	"Fusobacteriaceae"(100);Fusobacterium(100);	"Porphyromonadaceae"(100);Parabacteroides(69);
0.20	234	8	Root(100);Bacteria(100);"Firmicutes"(100);"Clostridia"(100);Clostridiales(100);"Lachnospiraceae"(100);Shuttleworthia(100);	Root(100);Bacteria(100);"Proteobacteria"(100);Betaproteobacteria(100);Neisseriales(100);Neisseriaceae(100);Neisseria(95);	"Lachnospiraceae"(100);Shuttleworthia(100);	Neisseriaceae(100);Neisseria(95);
0.20	8	76	Root(100);Bacteria(100);"Proteobacteria"(100);Betaproteobacteria(100);Neisseriales(100);Neisseriaceae(100);Neisseria(95);	Root(100);Bacteria(100);"Firmicutes"(100);"Bacilli"(100);"Lactobacillales"(100);"Aerococcaceae"(100);unclassified(99);	Neisseriaceae(100);Neisseria(95);	"Lactobacillales"(100);"Aerococcaceae"(100);
0.20	131	86	Root(100);Bacteria(100);"Proteobacteria"(100);Betaproteobacteria(100);Burkholderiales(100);Comamonadaceae(99);Roseateles(99);	Root(100);Bacteria(100);Cyanobacteria(100);Cyanobacteria(100);Chloroplast(100);Streptophyta(100);unclassified(100);	Comamonadaceae(99);Roseateles(99);	Chloroplast(100);Streptophyta(100);
-0.19	66	1	Root(100);Bacteria(100);"Firmicutes"(100);"Clostridia"(100);Clostridiales(100);Veillonellaceae(100);Dialister(100);	Root(100);Bacteria(100);"Actinobacteria"(100);Actinobacteria(100);Actinomycetales(100);Propionibacteriaceae(100);Propionibacterium(100);	Veillonellaceae(100);Dialister(100);	Propionibacteriaceae(100);Propionibacterium(100);
0.19	3	6	Root(100);Bacteria(100);"Firmicutes"(100);"Bacilli"(100);"Lactobacillales"(100);Lactobacillaceae(100);Lactobacillus(100);	Root(100);Bacteria(100);"Firmicutes"(100);"Bacilli"(100);"Lactobacillales"(100);Streptococcaceae(100);Streptococcus(100);	Lactobacillaceae(100);Lactobacillus(100);	Streptococcaceae(100);Streptococcus(100);
0.19	3	18	Root(100);Bacteria(100);"Firmicutes"(100);"Bacilli"(100);"Lactobacillales"(100);Lactobacillaceae(100);Lactobacillus(100);	Root(100);Bacteria(100);"Actinobacteria"(100);Actinobacteria(100);Actinomycetales(100);Micrococcaceae(100);unclassified(97);	Lactobacillaceae(100);Lactobacillus(100);	Actinomycetales(100);Micrococcaceae(100);
0.19	42	3	Root(100);Bacteria(100);"Firmicutes"(100);"Clostridia"(100);Clostridiales(100);"Ruminococcaceae"(100);unclassified(100);	Root(100);Bacteria(100);"Firmicutes"(100);"Bacilli"(100);"Lactobacillales"(100);Lactobacillaceae(100);Lactobacillus(100);	Clostridiales(100);"Ruminococcaceae"(100);	Lactobacillaceae(100);Lactobacillus(100);
0.19	22	18	Root(100);Bacteria(100);"Proteobacteria"(100);Betaproteobacteria(100);Burkholderiales(100);unclassified(97);unclassified(97);	Root(100);Bacteria(100);"Actinobacteria"(100);Actinobacteria(100);Actinomycetales(100);Micrococcaceae(100);unclassified(97);	Betaproteobacteria(100);Burkholderiales(100);	Actinomycetales(100);Micrococcaceae(100);
0.19	76	18	Root(100);Bacteria(100);"Firmicutes"(100);"Bacilli"(100);"Lactobacillales"(100);"Aerococcaceae"(100);unclassified(99);	Root(100);Bacteria(100);"Actinobacteria"(100);Actinobacteria(100);Actinomycetales(100);Micrococcaceae(100);unclassified(97);	"Lactobacillales"(100);"Aerococcaceae"(100);	Actinomycetales(100);Micrococcaceae(100);
0.19	27	9	Root(100);Bacteria(100);"Bacteroidetes"(100);"Bacteroidia"(100);"Bacteroidales"(100);Bacteroidaceae(100);Bacteroides(100);	Root(100);Bacteria(100);"Fusobacteria"(100);"Fusobacteria"(100);"Fusobacteriales"(100);"Fusobacteriaceae"(100);Fusobacterium(100);	Bacteroidaceae(100);Bacteroides(100);	"Fusobacteriaceae"(100);Fusobacterium(100);
-0.19	1	142	Root(100);Bacteria(100);"Actinobacteria"(100);Actinobacteria(100);Actinomycetales(100);Propionibacteriaceae(100);Propionibacterium(100);	Root(100);Bacteria(100);"Firmicutes"(100);"Clostridia"(100);Clostridiales(100);Incertae_Sedis_XI(100);Anaerococcus(100);	Propionibacteriaceae(100);Propionibacterium(100);	Incertae_Sedis_XI(100);Anaerococcus(100);
-0.19	1	17	Root(100);Bacteria(100);"Actinobacteria"(100);Actinobacteria(100);Actinomycetales(100);Propionibacteriaceae(100);Propionibacterium(100);	Root(100);Bacteria(100);"Bacteroidetes"(100);"Bacteroidia"(100);"Bacteroidales"(100);Bacteroidaceae(100);Bacteroides(100);	Propionibacteriaceae(100);Propionibacterium(100);	Bacteroidaceae(100);Bacteroides(100);
-0.19	42	1	Root(100);Bacteria(100);"Firmicutes"(100);"Clostridia"(100);Clostridiales(100);"Ruminococcaceae"(100);unclassified(100);	Root(100);Bacteria(100);"Actinobacteria"(100);Actinobacteria(100);Actinomycetales(100);Propionibacteriaceae(100);Propionibacterium(100);	Clostridiales(100);"Ruminococcaceae"(100);	Propionibacteriaceae(100);Propionibacterium(100);
-0.19	1	10	Root(100);Bacteria(100);"Actinobacteria"(100);Actinobacteria(100);Actinomycetales(100);Propionibacteriaceae(100);Propionibacterium(100);	Root(100);Bacteria(100);"Bacteroidetes"(100);"Bacteroidia"(100);"Bacteroidales"(100);"Prevotellaceae"(100);Prevotella(100);	Propionibacteriaceae(100);Propionibacterium(100);	"Prevotellaceae"(100);Prevotella(100);
-0.19	1	18	Root(100);Bacteria(100);"Actinobacteria"(100);Actinobacteria(100);Actinomycetales(100);Propionibacteriaceae(100);Propionibacterium(100);	Root(100);Bacteria(100);"Actinobacteria"(100);Actinobacteria(100);Actinomycetales(100);Micrococcaceae(100);unclassified(97);	Propionibacteriaceae(100);Propionibacterium(100);	Actinomycetales(100);Micrococcaceae(100);
-0.18	234	1	Root(100);Bacteria(100);"Firmicutes"(100);"Clostridia"(100);Clostridiales(100);"Lachnospiraceae"(100);Shuttleworthia(100);	Root(100);Bacteria(100);"Actinobacteria"(100);Actinobacteria(100);Actinomycetales(100);Propionibacteriaceae(100);Propionibacterium(100);	"Lachnospiraceae"(100);Shuttleworthia(100);	Propionibacteriaceae(100);Propionibacterium(100);
0.18	42	9	Root(100);Bacteria(100);"Firmicutes"(100);"Clostridia"(100);Clostridiales(100);"Ruminococcaceae"(100);unclassified(100);	Root(100);Bacteria(100);"Fusobacteria"(100);"Fusobacteria"(100);"Fusobacteriales"(100);"Fusobacteriaceae"(100);Fusobacterium(100);	Clostridiales(100);"Ruminococcaceae"(100);	"Fusobacteriaceae"(100);Fusobacterium(100);
0.18	234	42	Root(100);Bacteria(100);"Firmicutes"(100);"Clostridia"(100);Clostridiales(100);"Lachnospiraceae"(100);Shuttleworthia(100);	Root(100);Bacteria(100);"Firmicutes"(100);"Clostridia"(100);Clostridiales(100);"Ruminococcaceae"(100);unclassified(100);	"Lachnospiraceae"(100);Shuttleworthia(100);	Clostridiales(100);"Ruminococcaceae"(100);
0.18	17	34	Root(100);Bacteria(100);"Bacteroidetes"(100);"Bacteroidia"(100);"Bacteroidales"(100);Bacteroidaceae(100);Bacteroides(100);	Root(100);Bacteria(100);"Bacteroidetes"(100);"Bacteroidia"(100);"Bacteroidales"(100);"Prevotellaceae"(100);unclassified(100);	Bacteroidaceae(100);Bacteroides(100);	"Bacteroidales"(100);"Prevotellaceae"(100);
0.18	25	147	Root(100);Bacteria(100);"Bacteroidetes"(97);"Bacteroidia"(59);"Bacteroidales"(59);unclassified(59);unclassified(59);	Root(100);Bacteria(100);"Proteobacteria"(100);Epsilonproteobacteria(100);Campylobacterales(100);Helicobacteraceae(100);Helicobacter(100);	"Bacteroidia"(59);"Bacteroidales"(59);	Helicobacteraceae(100);Helicobacter(100);
-0.18	86	1	Root(100);Bacteria(100);Cyanobacteria(100);Cyanobacteria(100);Chloroplast(100);Streptophyta(100);unclassified(100);	Root(100);Bacteria(100);"Actinobacteria"(100);Actinobacteria(100);Actinomycetales(100);Propionibacteriaceae(100);Propionibacterium(100);	Chloroplast(100);Streptophyta(100);	Propionibacteriaceae(100);Propionibacterium(100);
0.18	130	76	Root(100);Bacteria(100);"Proteobacteria"(100);Gammaproteobacteria(100);Pseudomonadales(100);Pseudomonadaceae(100);Pseudomonas(100);	Root(100);Bacteria(100);"Firmicutes"(100);"Bacilli"(100);"Lactobacillales"(100);"Aerococcaceae"(100);unclassified(99);	Pseudomonadaceae(100);Pseudomonas(100);	"Lactobacillales"(100);"Aerococcaceae"(100);
0.18	86	21	Root(100);Bacteria(100);Cyanobacteria(100);Cyanobacteria(100);Chloroplast(100);Streptophyta(100);unclassified(100);	Root(100);Bacteria(100);"Proteobacteria"(100);Betaproteobacteria(100);Neisseriales(100);Neisseriaceae(100);Neisseria(69);	Chloroplast(100);Streptophyta(100);	Neisseriaceae(100);Neisseria(69);
-0.18	1	103	Root(100);Bacteria(100);"Actinobacteria"(100);Actinobacteria(100);Actinomycetales(100);Propionibacteriaceae(100);Propionibacterium(100);	Root(100);Bacteria(100);"Firmicutes"(100);"Clostridia"(100);Clostridiales(100);Incertae_Sedis_XI(100);Finegoldia(100);	Propionibacteriaceae(100);Propionibacterium(100);	Incertae_Sedis_XI(100);Finegoldia(100);
0.17	14	88	Root(100);Bacteria(100);"Actinobacteria"(100);Actinobacteria(100);Actinomycetales(100);Actinomycetaceae(100);Actinomyces(100);	Root(100);Bacteria(100);"Proteobacteria"(100);Betaproteobacteria(100);Burkholderiales(100);Burkholderiaceae(100);unclassified(81);	Actinomycetaceae(100);Actinomyces(100);	Burkholderiales(100);Burkholderiaceae(100);
0.17	76	58	Root(100);Bacteria(100);"Firmicutes"(100);"Bacilli"(100);"Lactobacillales"(100);"Aerococcaceae"(100);unclassified(99);	Root(100);Bacteria(100);"Proteobacteria"(100);Gammaproteobacteria(100);Pseudomonadales(100);Moraxellaceae(100);Acinetobacter(100);	"Lactobacillales"(100);"Aerococcaceae"(100);	Moraxellaceae(100);Acinetobacter(100);
0.17	42	14	Root(100);Bacteria(100);"Firmicutes"(100);"Clostridia"(100);Clostridiales(100);"Ruminococcaceae"(100);unclassified(100);	Root(100);Bacteria(100);"Actinobacteria"(100);Actinobacteria(100);Actinomycetales(100);Actinomycetaceae(100);Actinomyces(100);	Clostridiales(100);"Ruminococcaceae"(100);	Actinomycetaceae(100);Actinomyces(100);
-0.17	1	64	Root(100);Bacteria(100);"Actinobacteria"(100);Actinobacteria(100);Actinomycetales(100);Propionibacteriaceae(100);Propionibacterium(100);	Root(100);Bacteria(100);"Firmicutes"(100);"Clostridia"(100);Clostridiales(100);Incertae_Sedis_XI(100);Peptoniphilus(100);	Propionibacteriaceae(100);Propionibacterium(100);	Incertae_Sedis_XI(100);Peptoniphilus(100);
0.17	38	18	Root(100);Bacteria(100);"Bacteroidetes"(100);"Bacteroidia"(100);"Bacteroidales"(100);"Porphyromonadaceae"(100);Parabacteroides(69);	Root(100);Bacteria(100);"Actinobacteria"(100);Actinobacteria(100);Actinomycetales(100);Micrococcaceae(100);unclassified(97);	"Porphyromonadaceae"(100);Parabacteroides(69);	Actinomycetales(100);Micrococcaceae(100);
0.17	130	147	Root(100);Bacteria(100);"Proteobacteria"(100);Gammaproteobacteria(100);Pseudomonadales(100);Pseudomonadaceae(100);Pseudomonas(100);	Root(100);Bacteria(100);"Proteobacteria"(100);Epsilonproteobacteria(100);Campylobacterales(100);Helicobacteraceae(100);Helicobacter(100);	Pseudomonadaceae(100);Pseudomonas(100);	Helicobacteraceae(100);Helicobacter(100);
-0.17	1	206	Root(100);Bacteria(100);"Actinobacteria"(100);Actinobacteria(100);Actinomycetales(100);Propionibacteriaceae(100);Propionibacterium(100);	Root(100);Bacteria(100);"Proteobacteria"(100);Alphaproteobacteria(100);Caulobacterales(100);Caulobacteraceae(100);Brevundimonas(100);	Propionibacteriaceae(100);Propionibacterium(100);	Caulobacteraceae(100);Brevundimonas(100);
0.17	76	11	Root(100);Bacteria(100);"Firmicutes"(100);"Bacilli"(100);"Lactobacillales"(100);"Aerococcaceae"(100);unclassified(99);	Root(100);Bacteria(100);"Firmicutes"(100);"Bacilli"(100);Bacillales(100);"Staphylococcaceae"(100);Gemella(100);	"Lactobacillales"(100);"Aerococcaceae"(100);	"Staphylococcaceae"(100);Gemella(100);
0.17	22	11	Root(100);Bacteria(100);"Proteobacteria"(100);Betaproteobacteria(100);Burkholderiales(100);unclassified(97);unclassified(97);	Root(100);Bacteria(100);"Firmicutes"(100);"Bacilli"(100);Bacillales(100);"Staphylococcaceae"(100);Gemella(100);	Betaproteobacteria(100);Burkholderiales(100);	"Staphylococcaceae"(100);Gemella(100);
-0.17	45	1	Root(100);Bacteria(100);"Bacteroidetes"(100);"Bacteroidia"(100);"Bacteroidales"(100);Bacteroidaceae(100);Bacteroides(100);	Root(100);Bacteria(100);"Actinobacteria"(100);Actinobacteria(100);Actinomycetales(100);Propionibacteriaceae(100);Propionibacterium(100);	Bacteroidaceae(100);Bacteroides(100);	Propionibacteriaceae(100);Propionibacterium(100);
0.17	27	3	Root(100);Bacteria(100);"Bacteroidetes"(100);"Bacteroidia"(100);"Bacteroidales"(100);Bacteroidaceae(100);Bacteroides(100);	Root(100);Bacteria(100);"Firmicutes"(100);"Bacilli"(100);"Lactobacillales"(100);Lactobacillaceae(100);Lactobacillus(100);	Bacteroidaceae(100);Bacteroides(100);	Lactobacillaceae(100);Lactobacillus(100);
0.17	130	62	Root(100);Bacteria(100);"Proteobacteria"(100);Gammaproteobacteria(100);Pseudomonadales(100);Pseudomonadaceae(100);Pseudomonas(100);	Root(100);Bacteria(100);"Actinobacteria"(100);Actinobacteria(100);Actinomycetales(100);unclassified(99);unclassified(99);	Pseudomonadaceae(100);Pseudomonas(100);	Actinobacteria(100);Actinomycetales(100);
0.16	25	8	Root(100);Bacteria(100);"Bacteroidetes"(97);"Bacteroidia"(59);"Bacteroidales"(59);unclassified(59);unclassified(59);	Root(100);Bacteria(100);"Proteobacteria"(100);Betaproteobacteria(100);Neisseriales(100);Neisseriaceae(100);Neisseria(95);	"Bacteroidia"(59);"Bacteroidales"(59);	Neisseriaceae(100);Neisseria(95);
0.16	2	18	Root(100);Bacteria(100);"Firmicutes"(100);"Bacilli"(100);"Lactobacillales"(100);Streptococcaceae(100);Streptococcus(100);	Root(100);Bacteria(100);"Actinobacteria"(100);Actinobacteria(100);Actinomycetales(100);Micrococcaceae(100);unclassified(97);	Streptococcaceae(100);Streptococcus(100);	Actinomycetales(100);Micrococcaceae(100);
0.16	22	88	Root(100);Bacteria(100);"Proteobacteria"(100);Betaproteobacteria(100);Burkholderiales(100);unclassified(97);unclassified(97);	Root(100);Bacteria(100);"Proteobacteria"(100);Betaproteobacteria(100);Burkholderiales(100);Burkholderiaceae(100);unclassified(81);	Betaproteobacteria(100);Burkholderiales(100);	Burkholderiales(100);Burkholderiaceae(100);
0.16	27	34	Root(100);Bacteria(100);"Bacteroidetes"(100);"Bacteroidia"(100);"Bacteroidales"(100);Bacteroidaceae(100);Bacteroides(100);	Root(100);Bacteria(100);"Bacteroidetes"(100);"Bacteroidia"(100);"Bacteroidales"(100);"Prevotellaceae"(100);unclassified(100);	Bacteroidaceae(100);Bacteroides(100);	"Bacteroidales"(100);"Prevotellaceae"(100);
-0.16	1	3	Root(100);Bacteria(100);"Actinobacteria"(100);Actinobacteria(100);Actinomycetales(100);Propionibacteriaceae(100);Propionibacterium(100);	Root(100);Bacteria(100);"Firmicutes"(100);"Bacilli"(100);"Lactobacillales"(100);Lactobacillaceae(100);Lactobacillus(100);	Propionibacteriaceae(100);Propionibacterium(100);	Lactobacillaceae(100);Lactobacillus(100);
-0.16	1	101	Root(100);Bacteria(100);"Actinobacteria"(100);Actinobacteria(100);Actinomycetales(100);Propionibacteriaceae(100);Propionibacterium(100);	Root(100);Bacteria(100);"Actinobacteria"(100);Actinobacteria(100);Actinomycetales(100);Corynebacteriaceae(100);Corynebacterium(100);	Propionibacteriaceae(100);Propionibacterium(100);	Corynebacteriaceae(100);Corynebacterium(100);
0.16	86	42	Root(100);Bacteria(100);Cyanobacteria(100);Cyanobacteria(100);Chloroplast(100);Streptophyta(100);unclassified(100);	Root(100);Bacteria(100);"Firmicutes"(100);"Clostridia"(100);Clostridiales(100);"Ruminococcaceae"(100);unclassified(100);	Chloroplast(100);Streptophyta(100);	Clostridiales(100);"Ruminococcaceae"(100);
0.16	130	111	Root(100);Bacteria(100);"Proteobacteria"(100);Gammaproteobacteria(100);Pseudomonadales(100);Pseudomonadaceae(100);Pseudomonas(100);	Root(100);Bacteria(100);"Proteobacteria"(100);Gammaproteobacteria(100);"Enterobacteriales"(100);Enterobacteriaceae(100);unclassified(87);	Pseudomonadaceae(100);Pseudomonas(100);	"Enterobacteriales"(100);Enterobacteriaceae(100);
0.15	162	19	Root(100);Bacteria(100);"Proteobacteria"(100);Gammaproteobacteria(100);Pseudomonadales(100);Moraxellaceae(100);Enhydrobacter(100);	Root(100);Bacteria(100);"Proteobacteria"(100);Gammaproteobacteria(100);Pasteurellales(100);Pasteurellaceae(100);unclassified(100);	Moraxellaceae(100);Enhydrobacter(100);	Pasteurellales(100);Pasteurellaceae(100);
0.15	22	6	Root(100);Bacteria(100);"Proteobacteria"(100);Betaproteobacteria(100);Burkholderiales(100);unclassified(97);unclassified(97);	Root(100);Bacteria(100);"Firmicutes"(100);"Bacilli"(100);"Lactobacillales"(100);Streptococcaceae(100);Streptococcus(100);	Betaproteobacteria(100);Burkholderiales(100);	Streptococcaceae(100);Streptococcus(100);
0.15	22	3	Root(100);Bacteria(100);"Proteobacteria"(100);Betaproteobacteria(100);Burkholderiales(100);unclassified(97);unclassified(97);	Root(100);Bacteria(100);"Firmicutes"(100);"Bacilli"(100);"Lactobacillales"(100);Lactobacillaceae(100);Lactobacillus(100);	Betaproteobacteria(100);Burkholderiales(100);	Lactobacillaceae(100);Lactobacillus(100);
0.15	25	14	Root(100);Bacteria(100);"Bacteroidetes"(97);"Bacteroidia"(59);"Bacteroidales"(59);unclassified(59);unclassified(59);	Root(100);Bacteria(100);"Actinobacteria"(100);Actinobacteria(100);Actinomycetales(100);Actinomycetaceae(100);Actinomyces(100);	"Bacteroidia"(59);"Bacteroidales"(59);	Actinomycetaceae(100);Actinomyces(100);
0.15	14	111	Root(100);Bacteria(100);"Actinobacteria"(100);Actinobacteria(100);Actinomycetales(100);Actinomycetaceae(100);Actinomyces(100);	Root(100);Bacteria(100);"Proteobacteria"(100);Gammaproteobacteria(100);"Enterobacteriales"(100);Enterobacteriaceae(100);unclassified(87);	Actinomycetaceae(100);Actinomyces(100);	"Enterobacteriales"(100);Enterobacteriaceae(100);
0.15	58	14	Root(100);Bacteria(100);"Proteobacteria"(100);Gammaproteobacteria(100);Pseudomonadales(100);Moraxellaceae(100);Acinetobacter(100);	Root(100);Bacteria(100);"Actinobacteria"(100);Actinobacteria(100);Actinomycetales(100);Actinomycetaceae(100);Actinomyces(100);	Moraxellaceae(100);Acinetobacter(100);	Actinomycetaceae(100);Actinomyces(100);
0.15	206	88	Root(100);Bacteria(100);"Proteobacteria"(100);Alphaproteobacteria(100);Caulobacterales(100);Caulobacteraceae(100);Brevundimonas(100);	Root(100);Bacteria(100);"Proteobacteria"(100);Betaproteobacteria(100);Burkholderiales(100);Burkholderiaceae(100);unclassified(81);	Caulobacteraceae(100);Brevundimonas(100);	Burkholderiales(100);Burkholderiaceae(100);
-0.15	1	147	Root(100);Bacteria(100);"Actinobacteria"(100);Actinobacteria(100);Actinomycetales(100);Propionibacteriaceae(100);Propionibacterium(100);	Root(100);Bacteria(100);"Proteobacteria"(100);Epsilonproteobacteria(100);Campylobacterales(100);Helicobacteraceae(100);Helicobacter(100);	Propionibacteriaceae(100);Propionibacterium(100);	Helicobacteraceae(100);Helicobacter(100);
-0.15	1	247	Root(100);Bacteria(100);"Actinobacteria"(100);Actinobacteria(100);Actinomycetales(100);Propionibacteriaceae(100);Propionibacterium(100);	Root(100);Bacteria(100);"Proteobacteria"(100);Gammaproteobacteria(100);unclassified(100);unclassified(100);unclassified(100);	Propionibacteriaceae(100);Propionibacterium(100);	"Proteobacteria"(100);Gammaproteobacteria(100);
-0.15	137	1	Root(100);Bacteria(100);"Proteobacteria"(100);Betaproteobacteria(100);Neisseriales(100);Neisseriaceae(100);Stenoxybacter(69);	Root(100);Bacteria(100);"Actinobacteria"(100);Actinobacteria(100);Actinomycetales(100);Propionibacteriaceae(100);Propionibacterium(100);	Neisseriaceae(100);Stenoxybacter(69);	Propionibacteriaceae(100);Propionibacterium(100);
0.14	194	62	Root(100);Bacteria(100);"Proteobacteria"(100);Betaproteobacteria(100);Burkholderiales(100);Comamonadaceae(100);unclassified(100);	Root(100);Bacteria(100);"Actinobacteria"(100);Actinobacteria(100);Actinomycetales(100);unclassified(99);unclassified(99);	Burkholderiales(100);Comamonadaceae(100);	Actinobacteria(100);Actinomycetales(100);
0.14	58	111	Root(100);Bacteria(100);"Proteobacteria"(100);Gammaproteobacteria(100);Pseudomonadales(100);Moraxellaceae(100);Acinetobacter(100);	Root(100);Bacteria(100);"Proteobacteria"(100);Gammaproteobacteria(100);"Enterobacteriales"(100);Enterobacteriaceae(100);unclassified(87);	Moraxellaceae(100);Acinetobacter(100);	"Enterobacteriales"(100);Enterobacteriaceae(100);
0.14	8	18	Root(100);Bacteria(100);"Proteobacteria"(100);Betaproteobacteria(100);Neisseriales(100);Neisseriaceae(100);Neisseria(95);	Root(100);Bacteria(100);"Actinobacteria"(100);Actinobacteria(100);Actinomycetales(100);Micrococcaceae(100);unclassified(97);	Neisseriaceae(100);Neisseria(95);	Actinomycetales(100);Micrococcaceae(100);
0.14	2	5	Root(100);Bacteria(100);"Firmicutes"(100);"Bacilli"(100);"Lactobacillales"(100);Streptococcaceae(100);Streptococcus(100);	Root(100);Bacteria(100);"Firmicutes"(100);"Bacilli"(100);Bacillales(100);"Staphylococcaceae"(99);Staphylococcus(99);	Streptococcaceae(100);Streptococcus(100);	"Staphylococcaceae"(99);Staphylococcus(99);
0.14	9	62	Root(100);Bacteria(100);"Fusobacteria"(100);"Fusobacteria"(100);"Fusobacteriales"(100);"Fusobacteriaceae"(100);Fusobacterium(100);	Root(100);Bacteria(100);"Actinobacteria"(100);Actinobacteria(100);Actinomycetales(100);unclassified(99);unclassified(99);	"Fusobacteriaceae"(100);Fusobacterium(100);	Actinobacteria(100);Actinomycetales(100);
0.14	25	10	Root(100);Bacteria(100);"Bacteroidetes"(97);"Bacteroidia"(59);"Bacteroidales"(59);unclassified(59);unclassified(59);	Root(100);Bacteria(100);"Bacteroidetes"(100);"Bacteroidia"(100);"Bacteroidales"(100);"Prevotellaceae"(100);Prevotella(100);	"Bacteroidia"(59);"Bacteroidales"(59);	"Prevotellaceae"(100);Prevotella(100);
-0.14	194	1	Root(100);Bacteria(100);"Proteobacteria"(100);Betaproteobacteria(100);Burkholderiales(100);Comamonadaceae(100);unclassified(100);	Root(100);Bacteria(100);"Actinobacteria"(100);Actinobacteria(100);Actinomycetales(100);Propionibacteriaceae(100);Propionibacterium(100);	Burkholderiales(100);Comamonadaceae(100);	Propionibacteriaceae(100);Propionibacterium(100);
0.14	13	18	Root(100);Bacteria(100);"Firmicutes"(100);"Bacilli"(100);"Lactobacillales"(100);unclassified(98);unclassified(98);	Root(100);Bacteria(100);"Actinobacteria"(100);Actinobacteria(100);Actinomycetales(100);Micrococcaceae(100);unclassified(97);	"Bacilli"(100);"Lactobacillales"(100);	Actinomycetales(100);Micrococcaceae(100);
0.14	45	62	Root(100);Bacteria(100);"Bacteroidetes"(100);"Bacteroidia"(100);"Bacteroidales"(100);Bacteroidaceae(100);Bacteroides(100);	Root(100);Bacteria(100);"Actinobacteria"(100);Actinobacteria(100);Actinomycetales(100);unclassified(99);unclassified(99);	Bacteroidaceae(100);Bacteroides(100);	Actinobacteria(100);Actinomycetales(100);
-0.14	1	162	Root(100);Bacteria(100);"Actinobacteria"(100);Actinobacteria(100);Actinomycetales(100);Propionibacteriaceae(100);Propionibacterium(100);	Root(100);Bacteria(100);"Proteobacteria"(100);Gammaproteobacteria(100);Pseudomonadales(100);Moraxellaceae(100);Enhydrobacter(100);	Propionibacteriaceae(100);Propionibacterium(100);	Moraxellaceae(100);Enhydrobacter(100);
0.14	27	38	Root(100);Bacteria(100);"Bacteroidetes"(100);"Bacteroidia"(100);"Bacteroidales"(100);Bacteroidaceae(100);Bacteroides(100);	Root(100);Bacteria(100);"Bacteroidetes"(100);"Bacteroidia"(100);"Bacteroidales"(100);"Porphyromonadaceae"(100);Parabacteroides(69);	Bacteroidaceae(100);Bacteroides(100);	"Porphyromonadaceae"(100);Parabacteroides(69);
0.14	4	76	Root(100);Bacteria(100);"Firmicutes"(100);"Clostridia"(100);Clostridiales(100);Veillonellaceae(100);Veillonella(95);	Root(100);Bacteria(100);"Firmicutes"(100);"Bacilli"(100);"Lactobacillales"(100);"Aerococcaceae"(100);unclassified(99);	Veillonellaceae(100);Veillonella(95);	"Lactobacillales"(100);"Aerococcaceae"(100);
0.14	86	62	Root(100);Bacteria(100);Cyanobacteria(100);Cyanobacteria(100);Chloroplast(100);Streptophyta(100);unclassified(100);	Root(100);Bacteria(100);"Actinobacteria"(100);Actinobacteria(100);Actinomycetales(100);unclassified(99);unclassified(99);	Chloroplast(100);Streptophyta(100);	Actinobacteria(100);Actinomycetales(100);
0.14	27	14	Root(100);Bacteria(100);"Bacteroidetes"(100);"Bacteroidia"(100);"Bacteroidales"(100);Bacteroidaceae(100);Bacteroides(100);	Root(100);Bacteria(100);"Actinobacteria"(100);Actinobacteria(100);Actinomycetales(100);Actinomycetaceae(100);Actinomyces(100);	Bacteroidaceae(100);Bacteroides(100);	Actinomycetaceae(100);Actinomyces(100);
0.13	6	9	Root(100);Bacteria(100);"Firmicutes"(100);"Bacilli"(100);"Lactobacillales"(100);Streptococcaceae(100);Streptococcus(100);	Root(100);Bacteria(100);"Fusobacteria"(100);"Fusobacteria"(100);"Fusobacteriales"(100);"Fusobacteriaceae"(100);Fusobacterium(100);	Streptococcaceae(100);Streptococcus(100);	"Fusobacteriaceae"(100);Fusobacterium(100);
0.13	234	62	Root(100);Bacteria(100);"Firmicutes"(100);"Clostridia"(100);Clostridiales(100);"Lachnospiraceae"(100);Shuttleworthia(100);	Root(100);Bacteria(100);"Actinobacteria"(100);Actinobacteria(100);Actinomycetales(100);unclassified(99);unclassified(99);	"Lachnospiraceae"(100);Shuttleworthia(100);	Actinobacteria(100);Actinomycetales(100);
0.13	38	14	Root(100);Bacteria(100);"Bacteroidetes"(100);"Bacteroidia"(100);"Bacteroidales"(100);"Porphyromonadaceae"(100);Parabacteroides(69);	Root(100);Bacteria(100);"Actinobacteria"(100);Actinobacteria(100);Actinomycetales(100);Actinomycetaceae(100);Actinomyces(100);	"Porphyromonadaceae"(100);Parabacteroides(69);	Actinomycetaceae(100);Actinomyces(100);
0.13	42	88	Root(100);Bacteria(100);"Firmicutes"(100);"Clostridia"(100);Clostridiales(100);"Ruminococcaceae"(100);unclassified(100);	Root(100);Bacteria(100);"Proteobacteria"(100);Betaproteobacteria(100);Burkholderiales(100);Burkholderiaceae(100);unclassified(81);	Clostridiales(100);"Ruminococcaceae"(100);	Burkholderiales(100);Burkholderiaceae(100);
0.13	42	6	Root(100);Bacteria(100);"Firmicutes"(100);"Clostridia"(100);Clostridiales(100);"Ruminococcaceae"(100);unclassified(100);	Root(100);Bacteria(100);"Firmicutes"(100);"Bacilli"(100);"Lactobacillales"(100);Streptococcaceae(100);Streptococcus(100);	Clostridiales(100);"Ruminococcaceae"(100);	Streptococcaceae(100);Streptococcus(100);
0.13	27	21	Root(100);Bacteria(100);"Bacteroidetes"(100);"Bacteroidia"(100);"Bacteroidales"(100);Bacteroidaceae(100);Bacteroides(100);	Root(100);Bacteria(100);"Proteobacteria"(100);Betaproteobacteria(100);Neisseriales(100);Neisseriaceae(100);Neisseria(69);	Bacteroidaceae(100);Bacteroides(100);	Neisseriaceae(100);Neisseria(69);
-0.13	85	1	Root(100);Bacteria(100);"Proteobacteria"(100);Betaproteobacteria(100);Neisseriales(100);Neisseriaceae(100);unclassified(100);	Root(100);Bacteria(100);"Actinobacteria"(100);Actinobacteria(100);Actinomycetales(100);Propionibacteriaceae(100);Propionibacterium(100);	Neisseriales(100);Neisseriaceae(100);	Propionibacteriaceae(100);Propionibacterium(100);
0.13	162	11	Root(100);Bacteria(100);"Proteobacteria"(100);Gammaproteobacteria(100);Pseudomonadales(100);Moraxellaceae(100);Enhydrobacter(100);	Root(100);Bacteria(100);"Firmicutes"(100);"Bacilli"(100);Bacillales(100);"Staphylococcaceae"(100);Gemella(100);	Moraxellaceae(100);Enhydrobacter(100);	"Staphylococcaceae"(100);Gemella(100);
0.13	42	8	Root(100);Bacteria(100);"Firmicutes"(100);"Clostridia"(100);Clostridiales(100);"Ruminococcaceae"(100);unclassified(100);	Root(100);Bacteria(100);"Proteobacteria"(100);Betaproteobacteria(100);Neisseriales(100);Neisseriaceae(100);Neisseria(95);	Clostridiales(100);"Ruminococcaceae"(100);	Neisseriaceae(100);Neisseria(95);
0.13	27	4	Root(100);Bacteria(100);"Bacteroidetes"(100);"Bacteroidia"(100);"Bacteroidales"(100);Bacteroidaceae(100);Bacteroides(100);	Root(100);Bacteria(100);"Firmicutes"(100);"Clostridia"(100);Clostridiales(100);Veillonellaceae(100);Veillonella(95);	Bacteroidaceae(100);Bacteroides(100);	Veillonellaceae(100);Veillonella(95);
0.13	42	7	Root(100);Bacteria(100);"Firmicutes"(100);"Clostridia"(100);Clostridiales(100);"Ruminococcaceae"(100);unclassified(100);	Root(100);Bacteria(100);"Bacteroidetes"(100);"Bacteroidia"(100);"Bacteroidales"(100);"Porphyromonadaceae"(100);Porphyromonas(100);	Clostridiales(100);"Ruminococcaceae"(100);	"Porphyromonadaceae"(100);Porphyromonas(100);
0.13	42	19	Root(100);Bacteria(100);"Firmicutes"(100);"Clostridia"(100);Clostridiales(100);"Ruminococcaceae"(100);unclassified(100);	Root(100);Bacteria(100);"Proteobacteria"(100);Gammaproteobacteria(100);Pasteurellales(100);Pasteurellaceae(100);unclassified(100);	Clostridiales(100);"Ruminococcaceae"(100);	Pasteurellales(100);Pasteurellaceae(100);
0.13	4	265	Root(100);Bacteria(100);"Firmicutes"(100);"Clostridia"(100);Clostridiales(100);Veillonellaceae(100);Veillonella(95);	Root(100);Bacteria(100);"Proteobacteria"(100);Alphaproteobacteria(100);Rhizobiales(100);Rhizobiaceae(100);Rhizobium(97);	Veillonellaceae(100);Veillonella(95);	Rhizobiaceae(100);Rhizobium(97);
0.13	130	14	Root(100);Bacteria(100);"Proteobacteria"(100);Gammaproteobacteria(100);Pseudomonadales(100);Pseudomonadaceae(100);Pseudomonas(100);	Root(100);Bacteria(100);"Actinobacteria"(100);Actinobacteria(100);Actinomycetales(100);Actinomycetaceae(100);Actinomyces(100);	Pseudomonadaceae(100);Pseudomonas(100);	Actinomycetaceae(100);Actinomyces(100);
0.12	130	7	Root(100);Bacteria(100);"Proteobacteria"(100);Gammaproteobacteria(100);Pseudomonadales(100);Pseudomonadaceae(100);Pseudomonas(100);	Root(100);Bacteria(100);"Bacteroidetes"(100);"Bacteroidia"(100);"Bacteroidales"(100);"Porphyromonadaceae"(100);Porphyromonas(100);	Pseudomonadaceae(100);Pseudomonas(100);	"Porphyromonadaceae"(100);Porphyromonas(100);
0.12	9	206	Root(100);Bacteria(100);"Fusobacteria"(100);"Fusobacteria"(100);"Fusobacteriales"(100);"Fusobacteriaceae"(100);Fusobacterium(100);	Root(100);Bacteria(100);"Proteobacteria"(100);Alphaproteobacteria(100);Caulobacterales(100);Caulobacteraceae(100);Brevundimonas(100);	"Fusobacteriaceae"(100);Fusobacterium(100);	Caulobacteraceae(100);Brevundimonas(100);
0.12	66	86	Root(100);Bacteria(100);"Firmicutes"(100);"Clostridia"(100);Clostridiales(100);Veillonellaceae(100);Dialister(100);	Root(100);Bacteria(100);Cyanobacteria(100);Cyanobacteria(100);Chloroplast(100);Streptophyta(100);unclassified(100);	Veillonellaceae(100);Dialister(100);	Chloroplast(100);Streptophyta(100);
0.12	25	9	Root(100);Bacteria(100);"Bacteroidetes"(97);"Bacteroidia"(59);"Bacteroidales"(59);unclassified(59);unclassified(59);	Root(100);Bacteria(100);"Fusobacteria"(100);"Fusobacteria"(100);"Fusobacteriales"(100);"Fusobacteriaceae"(100);Fusobacterium(100);	"Bacteroidia"(59);"Bacteroidales"(59);	"Fusobacteriaceae"(100);Fusobacterium(100);
0.12	5	13	Root(100);Bacteria(100);"Firmicutes"(100);"Bacilli"(100);Bacillales(100);"Staphylococcaceae"(99);Staphylococcus(99);	Root(100);Bacteria(100);"Firmicutes"(100);"Bacilli"(100);"Lactobacillales"(100);unclassified(98);unclassified(98);	"Staphylococcaceae"(99);Staphylococcus(99);	"Bacilli"(100);"Lactobacillales"(100);
0.12	76	10	Root(100);Bacteria(100);"Firmicutes"(100);"Bacilli"(100);"Lactobacillales"(100);"Aerococcaceae"(100);unclassified(99);	Root(100);Bacteria(100);"Bacteroidetes"(100);"Bacteroidia"(100);"Bacteroidales"(100);"Prevotellaceae"(100);Prevotella(100);	"Lactobacillales"(100);"Aerococcaceae"(100);	"Prevotellaceae"(100);Prevotella(100);
0.12	130	16	Root(100);Bacteria(100);"Proteobacteria"(100);Gammaproteobacteria(100);Pseudomonadales(100);Pseudomonadaceae(100);Pseudomonas(100);	Root(100);Bacteria(100);"Proteobacteria"(100);Gammaproteobacteria(100);Pasteurellales(100);Pasteurellaceae(100);unclassified(100);	Pseudomonadaceae(100);Pseudomonas(100);	Pasteurellales(100);Pasteurellaceae(100);
0.12	103	18	Root(100);Bacteria(100);"Firmicutes"(100);"Clostridia"(100);Clostridiales(100);Incertae_Sedis_XI(100);Finegoldia(100);	Root(100);Bacteria(100);"Actinobacteria"(100);Actinobacteria(100);Actinomycetales(100);Micrococcaceae(100);unclassified(97);	Incertae_Sedis_XI(100);Finegoldia(100);	Actinomycetales(100);Micrococcaceae(100);
0.11	86	111	Root(100);Bacteria(100);Cyanobacteria(100);Cyanobacteria(100);Chloroplast(100);Streptophyta(100);unclassified(100);	Root(100);Bacteria(100);"Proteobacteria"(100);Gammaproteobacteria(100);"Enterobacteriales"(100);Enterobacteriaceae(100);unclassified(87);	Chloroplast(100);Streptophyta(100);	"Enterobacteriales"(100);Enterobacteriaceae(100);
0.11	66	10	Root(100);Bacteria(100);"Firmicutes"(100);"Clostridia"(100);Clostridiales(100);Veillonellaceae(100);Dialister(100);	Root(100);Bacteria(100);"Bacteroidetes"(100);"Bacteroidia"(100);"Bacteroidales"(100);"Prevotellaceae"(100);Prevotella(100);	Veillonellaceae(100);Dialister(100);	"Prevotellaceae"(100);Prevotella(100);
-0.11	22	1	Root(100);Bacteria(100);"Proteobacteria"(100);Betaproteobacteria(100);Burkholderiales(100);unclassified(97);unclassified(97);	Root(100);Bacteria(100);"Actinobacteria"(100);Actinobacteria(100);Actinomycetales(100);Propionibacteriaceae(100);Propionibacterium(100);	Betaproteobacteria(100);Burkholderiales(100);	Propionibacteriaceae(100);Propionibacterium(100);
-0.11	1	76	Root(100);Bacteria(100);"Actinobacteria"(100);Actinobacteria(100);Actinomycetales(100);Propionibacteriaceae(100);Propionibacterium(100);	Root(100);Bacteria(100);"Firmicutes"(100);"Bacilli"(100);"Lactobacillales"(100);"Aerococcaceae"(100);unclassified(99);	Propionibacteriaceae(100);Propionibacterium(100);	"Lactobacillales"(100);"Aerococcaceae"(100);
0.11	6	58	Root(100);Bacteria(100);"Firmicutes"(100);"Bacilli"(100);"Lactobacillales"(100);Streptococcaceae(100);Streptococcus(100);	Root(100);Bacteria(100);"Proteobacteria"(100);Gammaproteobacteria(100);Pseudomonadales(100);Moraxellaceae(100);Acinetobacter(100);	Streptococcaceae(100);Streptococcus(100);	Moraxellaceae(100);Acinetobacter(100);
0.11	27	7	Root(100);Bacteria(100);"Bacteroidetes"(100);"Bacteroidia"(100);"Bacteroidales"(100);Bacteroidaceae(100);Bacteroides(100);	Root(100);Bacteria(100);"Bacteroidetes"(100);"Bacteroidia"(100);"Bacteroidales"(100);"Porphyromonadaceae"(100);Porphyromonas(100);	Bacteroidaceae(100);Bacteroides(100);	"Porphyromonadaceae"(100);Porphyromonas(100);
0.11	8	58	Root(100);Bacteria(100);"Proteobacteria"(100);Betaproteobacteria(100);Neisseriales(100);Neisseriaceae(100);Neisseria(95);	Root(100);Bacteria(100);"Proteobacteria"(100);Gammaproteobacteria(100);Pseudomonadales(100);Moraxellaceae(100);Acinetobacter(100);	Neisseriaceae(100);Neisseria(95);	Moraxellaceae(100);Acinetobacter(100);
0.11	147	13	Root(100);Bacteria(100);"Proteobacteria"(100);Epsilonproteobacteria(100);Campylobacterales(100);Helicobacteraceae(100);Helicobacter(100);	Root(100);Bacteria(100);"Firmicutes"(100);"Bacilli"(100);"Lactobacillales"(100);unclassified(98);unclassified(98);	Helicobacteraceae(100);Helicobacter(100);	"Bacilli"(100);"Lactobacillales"(100);
0.11	22	62	Root(100);Bacteria(100);"Proteobacteria"(100);Betaproteobacteria(100);Burkholderiales(100);unclassified(97);unclassified(97);	Root(100);Bacteria(100);"Actinobacteria"(100);Actinobacteria(100);Actinomycetales(100);unclassified(99);unclassified(99);	Betaproteobacteria(100);Burkholderiales(100);	Actinobacteria(100);Actinomycetales(100);
0.11	131	42	Root(100);Bacteria(100);"Proteobacteria"(100);Betaproteobacteria(100);Burkholderiales(100);Comamonadaceae(99);Roseateles(99);	Root(100);Bacteria(100);"Firmicutes"(100);"Clostridia"(100);Clostridiales(100);"Ruminococcaceae"(100);unclassified(100);	Comamonadaceae(99);Roseateles(99);	Clostridiales(100);"Ruminococcaceae"(100);
0.11	25	22	Root(100);Bacteria(100);"Bacteroidetes"(97);"Bacteroidia"(59);"Bacteroidales"(59);unclassified(59);unclassified(59);	Root(100);Bacteria(100);"Proteobacteria"(100);Betaproteobacteria(100);Burkholderiales(100);unclassified(97);unclassified(97);	"Bacteroidia"(59);"Bacteroidales"(59);	Betaproteobacteria(100);Burkholderiales(100);
0.11	142	58	Root(100);Bacteria(100);"Firmicutes"(100);"Clostridia"(100);Clostridiales(100);Incertae_Sedis_XI(100);Anaerococcus(100);	Root(100);Bacteria(100);"Proteobacteria"(100);Gammaproteobacteria(100);Pseudomonadales(100);Moraxellaceae(100);Acinetobacter(100);	Incertae_Sedis_XI(100);Anaerococcus(100);	Moraxellaceae(100);Acinetobacter(100);
0.11	130	13	Root(100);Bacteria(100);"Proteobacteria"(100);Gammaproteobacteria(100);Pseudomonadales(100);Pseudomonadaceae(100);Pseudomonas(100);	Root(100);Bacteria(100);"Firmicutes"(100);"Bacilli"(100);"Lactobacillales"(100);unclassified(98);unclassified(98);	Pseudomonadaceae(100);Pseudomonas(100);	"Bacilli"(100);"Lactobacillales"(100);
0.10	58	62	Root(100);Bacteria(100);"Proteobacteria"(100);Gammaproteobacteria(100);Pseudomonadales(100);Moraxellaceae(100);Acinetobacter(100);	Root(100);Bacteria(100);"Actinobacteria"(100);Actinobacteria(100);Actinomycetales(100);unclassified(99);unclassified(99);	Moraxellaceae(100);Acinetobacter(100);	Actinobacteria(100);Actinomycetales(100);
0.10	103	111	Root(100);Bacteria(100);"Firmicutes"(100);"Clostridia"(100);Clostridiales(100);Incertae_Sedis_XI(100);Finegoldia(100);	Root(100);Bacteria(100);"Proteobacteria"(100);Gammaproteobacteria(100);"Enterobacteriales"(100);Enterobacteriaceae(100);unclassified(87);	Incertae_Sedis_XI(100);Finegoldia(100);	"Enterobacteriales"(100);Enterobacteriaceae(100);
0.10	58	19	Root(100);Bacteria(100);"Proteobacteria"(100);Gammaproteobacteria(100);Pseudomonadales(100);Moraxellaceae(100);Acinetobacter(100);	Root(100);Bacteria(100);"Proteobacteria"(100);Gammaproteobacteria(100);Pasteurellales(100);Pasteurellaceae(100);unclassified(100);	Moraxellaceae(100);Acinetobacter(100);	Pasteurellales(100);Pasteurellaceae(100);
0.10	10	111	Root(100);Bacteria(100);"Bacteroidetes"(100);"Bacteroidia"(100);"Bacteroidales"(100);"Prevotellaceae"(100);Prevotella(100);	Root(100);Bacteria(100);"Proteobacteria"(100);Gammaproteobacteria(100);"Enterobacteriales"(100);Enterobacteriaceae(100);unclassified(87);	"Prevotellaceae"(100);Prevotella(100);	"Enterobacteriales"(100);Enterobacteriaceae(100);
0.10	11	18	Root(100);Bacteria(100);"Firmicutes"(100);"Bacilli"(100);Bacillales(100);"Staphylococcaceae"(100);Gemella(100);	Root(100);Bacteria(100);"Actinobacteria"(100);Actinobacteria(100);Actinomycetales(100);Micrococcaceae(100);unclassified(97);	"Staphylococcaceae"(100);Gemella(100);	Actinomycetales(100);Micrococcaceae(100);
0.10	42	11	Root(100);Bacteria(100);"Firmicutes"(100);"Clostridia"(100);Clostridiales(100);"Ruminococcaceae"(100);unclassified(100);	Root(100);Bacteria(100);"Firmicutes"(100);"Bacilli"(100);Bacillales(100);"Staphylococcaceae"(100);Gemella(100);	Clostridiales(100);"Ruminococcaceae"(100);	"Staphylococcaceae"(100);Gemella(100);
0.10	45	10	Root(100);Bacteria(100);"Bacteroidetes"(100);"Bacteroidia"(100);"Bacteroidales"(100);Bacteroidaceae(100);Bacteroides(100);	Root(100);Bacteria(100);"Bacteroidetes"(100);"Bacteroidia"(100);"Bacteroidales"(100);"Prevotellaceae"(100);Prevotella(100);	Bacteroidaceae(100);Bacteroides(100);	"Prevotellaceae"(100);Prevotella(100);
0.10	27	19	Root(100);Bacteria(100);"Bacteroidetes"(100);"Bacteroidia"(100);"Bacteroidales"(100);Bacteroidaceae(100);Bacteroides(100);	Root(100);Bacteria(100);"Proteobacteria"(100);Gammaproteobacteria(100);Pasteurellales(100);Pasteurellaceae(100);unclassified(100);	Bacteroidaceae(100);Bacteroides(100);	Pasteurellales(100);Pasteurellaceae(100);
0.10	86	206	Root(100);Bacteria(100);Cyanobacteria(100);Cyanobacteria(100);Chloroplast(100);Streptophyta(100);unclassified(100);	Root(100);Bacteria(100);"Proteobacteria"(100);Alphaproteobacteria(100);Caulobacterales(100);Caulobacteraceae(100);Brevundimonas(100);	Chloroplast(100);Streptophyta(100);	Caulobacteraceae(100);Brevundimonas(100);
0.10	130	19	Root(100);Bacteria(100);"Proteobacteria"(100);Gammaproteobacteria(100);Pseudomonadales(100);Pseudomonadaceae(100);Pseudomonas(100);	Root(100);Bacteria(100);"Proteobacteria"(100);Gammaproteobacteria(100);Pasteurellales(100);Pasteurellaceae(100);unclassified(100);	Pseudomonadaceae(100);Pseudomonas(100);	Pasteurellales(100);Pasteurellaceae(100);
0.10	3	17	Root(100);Bacteria(100);"Firmicutes"(100);"Bacilli"(100);"Lactobacillales"(100);Lactobacillaceae(100);Lactobacillus(100);	Root(100);Bacteria(100);"Bacteroidetes"(100);"Bacteroidia"(100);"Bacteroidales"(100);Bacteroidaceae(100);Bacteroides(100);	Lactobacillaceae(100);Lactobacillus(100);	Bacteroidaceae(100);Bacteroides(100);
0.10	27	6	Root(100);Bacteria(100);"Bacteroidetes"(100);"Bacteroidia"(100);"Bacteroidales"(100);Bacteroidaceae(100);Bacteroides(100);	Root(100);Bacteria(100);"Firmicutes"(100);"Bacilli"(100);"Lactobacillales"(100);Streptococcaceae(100);Streptococcus(100);	Bacteroidaceae(100);Bacteroides(100);	Streptococcaceae(100);Streptococcus(100);
0.10	16	88	Root(100);Bacteria(100);"Proteobacteria"(100);Gammaproteobacteria(100);Pasteurellales(100);Pasteurellaceae(100);unclassified(100);	Root(100);Bacteria(100);"Proteobacteria"(100);Betaproteobacteria(100);Burkholderiales(100);Burkholderiaceae(100);unclassified(81);	Pasteurellales(100);Pasteurellaceae(100);	Burkholderiales(100);Burkholderiaceae(100);
0.10	45	38	Root(100);Bacteria(100);"Bacteroidetes"(100);"Bacteroidia"(100);"Bacteroidales"(100);Bacteroidaceae(100);Bacteroides(100);	Root(100);Bacteria(100);"Bacteroidetes"(100);"Bacteroidia"(100);"Bacteroidales"(100);"Porphyromonadaceae"(100);Parabacteroides(69);	Bacteroidaceae(100);Bacteroides(100);	"Porphyromonadaceae"(100);Parabacteroides(69);
0.10	66	31	Root(100);Bacteria(100);"Firmicutes"(100);"Clostridia"(100);Clostridiales(100);Veillonellaceae(100);Dialister(100);	Root(100);Bacteria(100);"Bacteroidetes"(100);"Bacteroidia"(100);"Bacteroidales"(100);Bacteroidaceae(100);Bacteroides(100);	Veillonellaceae(100);Dialister(100);	Bacteroidaceae(100);Bacteroides(100);
0.10	131	14	Root(100);Bacteria(100);"Proteobacteria"(100);Betaproteobacteria(100);Burkholderiales(100);Comamonadaceae(99);Roseateles(99);	Root(100);Bacteria(100);"Actinobacteria"(100);Actinobacteria(100);Actinomycetales(100);Actinomycetaceae(100);Actinomyces(100);	Comamonadaceae(99);Roseateles(99);	Actinomycetaceae(100);Actinomyces(100);
0.10	206	265	Root(100);Bacteria(100);"Proteobacteria"(100);Alphaproteobacteria(100);Caulobacterales(100);Caulobacteraceae(100);Brevundimonas(100);	Root(100);Bacteria(100);"Proteobacteria"(100);Alphaproteobacteria(100);Rhizobiales(100);Rhizobiaceae(100);Rhizobium(97);	Caulobacteraceae(100);Brevundimonas(100);	Rhizobiaceae(100);Rhizobium(97);
-0.10	21	5	Root(100);Bacteria(100);"Proteobacteria"(100);Betaproteobacteria(100);Neisseriales(100);Neisseriaceae(100);Neisseria(69);	Root(100);Bacteria(100);"Firmicutes"(100);"Bacilli"(100);Bacillales(100);"Staphylococcaceae"(99);Staphylococcus(99);	Neisseriaceae(100);Neisseria(69);	"Staphylococcaceae"(99);Staphylococcus(99);
0.10	42	103	Root(100);Bacteria(100);"Firmicutes"(100);"Clostridia"(100);Clostridiales(100);"Ruminococcaceae"(100);unclassified(100);	Root(100);Bacteria(100);"Firmicutes"(100);"Clostridia"(100);Clostridiales(100);Incertae_Sedis_XI(100);Finegoldia(100);	Clostridiales(100);"Ruminococcaceae"(100);	Incertae_Sedis_XI(100);Finegoldia(100);
0.10	22	111	Root(100);Bacteria(100);"Proteobacteria"(100);Betaproteobacteria(100);Burkholderiales(100);unclassified(97);unclassified(97);	Root(100);Bacteria(100);"Proteobacteria"(100);Gammaproteobacteria(100);"Enterobacteriales"(100);Enterobacteriaceae(100);unclassified(87);	Betaproteobacteria(100);Burkholderiales(100);	"Enterobacteriales"(100);Enterobacteriaceae(100);
-0.09	1	62	Root(100);Bacteria(100);"Actinobacteria"(100);Actinobacteria(100);Actinomycetales(100);Propionibacteriaceae(100);Propionibacterium(100);	Root(100);Bacteria(100);"Actinobacteria"(100);Actinobacteria(100);Actinomycetales(100);unclassified(99);unclassified(99);	Propionibacteriaceae(100);Propionibacterium(100);	Actinobacteria(100);Actinomycetales(100);
0.09	76	62	Root(100);Bacteria(100);"Firmicutes"(100);"Bacilli"(100);"Lactobacillales"(100);"Aerococcaceae"(100);unclassified(99);	Root(100);Bacteria(100);"Actinobacteria"(100);Actinobacteria(100);Actinomycetales(100);unclassified(99);unclassified(99);	"Lactobacillales"(100);"Aerococcaceae"(100);	Actinobacteria(100);Actinomycetales(100);
0.09	137	40	Root(100);Bacteria(100);"Proteobacteria"(100);Betaproteobacteria(100);Neisseriales(100);Neisseriaceae(100);Stenoxybacter(69);	Root(100);Bacteria(100);"Proteobacteria"(100);Betaproteobacteria(100);Neisseriales(100);Neisseriaceae(100);unclassified(100);	Neisseriaceae(100);Stenoxybacter(69);	Neisseriales(100);Neisseriaceae(100);
0.09	162	16	Root(100);Bacteria(100);"Proteobacteria"(100);Gammaproteobacteria(100);Pseudomonadales(100);Moraxellaceae(100);Enhydrobacter(100);	Root(100);Bacteria(100);"Proteobacteria"(100);Gammaproteobacteria(100);Pasteurellales(100);Pasteurellaceae(100);unclassified(100);	Moraxellaceae(100);Enhydrobacter(100);	Pasteurellales(100);Pasteurellaceae(100);
0.09	18	88	Root(100);Bacteria(100);"Actinobacteria"(100);Actinobacteria(100);Actinomycetales(100);Micrococcaceae(100);unclassified(97);	Root(100);Bacteria(100);"Proteobacteria"(100);Betaproteobacteria(100);Burkholderiales(100);Burkholderiaceae(100);unclassified(81);	Actinomycetales(100);Micrococcaceae(100);	Burkholderiales(100);Burkholderiaceae(100);
0.09	194	111	Root(100);Bacteria(100);"Proteobacteria"(100);Betaproteobacteria(100);Burkholderiales(100);Comamonadaceae(100);unclassified(100);	Root(100);Bacteria(100);"Proteobacteria"(100);Gammaproteobacteria(100);"Enterobacteriales"(100);Enterobacteriaceae(100);unclassified(87);	Burkholderiales(100);Comamonadaceae(100);	"Enterobacteriales"(100);Enterobacteriaceae(100);
0.09	43	6	Root(100);Bacteria(100);"Firmicutes"(100);"Clostridia"(100);Clostridiales(100);Incertae_Sedis_XI(100);Anaerococcus(100);	Root(100);Bacteria(100);"Firmicutes"(100);"Bacilli"(100);"Lactobacillales"(100);Streptococcaceae(100);Streptococcus(100);	Incertae_Sedis_XI(100);Anaerococcus(100);	Streptococcaceae(100);Streptococcus(100);
0.09	86	12	Root(100);Bacteria(100);Cyanobacteria(100);Cyanobacteria(100);Chloroplast(100);Streptophyta(100);unclassified(100);	Root(100);Bacteria(100);"Actinobacteria"(100);Actinobacteria(100);Actinomycetales(100);Corynebacteriaceae(100);Corynebacterium(100);	Chloroplast(100);Streptophyta(100);	Corynebacteriaceae(100);Corynebacterium(100);
0.09	130	6	Root(100);Bacteria(100);"Proteobacteria"(100);Gammaproteobacteria(100);Pseudomonadales(100);Pseudomonadaceae(100);Pseudomonas(100);	Root(100);Bacteria(100);"Firmicutes"(100);"Bacilli"(100);"Lactobacillales"(100);Streptococcaceae(100);Streptococcus(100);	Pseudomonadaceae(100);Pseudomonas(100);	Streptococcaceae(100);Streptococcus(100);
0.09	6	76	Root(100);Bacteria(100);"Firmicutes"(100);"Bacilli"(100);"Lactobacillales"(100);Streptococcaceae(100);Streptococcus(100);	Root(100);Bacteria(100);"Firmicutes"(100);"Bacilli"(100);"Lactobacillales"(100);"Aerococcaceae"(100);unclassified(99);	Streptococcaceae(100);Streptococcus(100);	"Lactobacillales"(100);"Aerococcaceae"(100);
0.09	66	4	Root(100);Bacteria(100);"Firmicutes"(100);"Clostridia"(100);Clostridiales(100);Veillonellaceae(100);Dialister(100);	Root(100);Bacteria(100);"Firmicutes"(100);"Clostridia"(100);Clostridiales(100);Veillonellaceae(100);Veillonella(95);	Veillonellaceae(100);Dialister(100);	Veillonellaceae(100);Veillonella(95);
0.09	6	34	Root(100);Bacteria(100);"Firmicutes"(100);"Bacilli"(100);"Lactobacillales"(100);Streptococcaceae(100);Streptococcus(100);	Root(100);Bacteria(100);"Bacteroidetes"(100);"Bacteroidia"(100);"Bacteroidales"(100);"Prevotellaceae"(100);unclassified(100);	Streptococcaceae(100);Streptococcus(100);	"Bacteroidales"(100);"Prevotellaceae"(100);
0.09	18	62	Root(100);Bacteria(100);"Actinobacteria"(100);Actinobacteria(100);Actinomycetales(100);Micrococcaceae(100);unclassified(97);	Root(100);Bacteria(100);"Actinobacteria"(100);Actinobacteria(100);Actinomycetales(100);unclassified(99);unclassified(99);	Actinomycetales(100);Micrococcaceae(100);	Actinobacteria(100);Actinomycetales(100);
0.09	42	2	Root(100);Bacteria(100);"Firmicutes"(100);"Clostridia"(100);Clostridiales(100);"Ruminococcaceae"(100);unclassified(100);	Root(100);Bacteria(100);"Firmicutes"(100);"Bacilli"(100);"Lactobacillales"(100);Streptococcaceae(100);Streptococcus(100);	Clostridiales(100);"Ruminococcaceae"(100);	Streptococcaceae(100);Streptococcus(100);
0.08	5	58	Root(100);Bacteria(100);"Firmicutes"(100);"Bacilli"(100);Bacillales(100);"Staphylococcaceae"(99);Staphylococcus(99);	Root(100);Bacteria(100);"Proteobacteria"(100);Gammaproteobacteria(100);Pseudomonadales(100);Moraxellaceae(100);Acinetobacter(100);	"Staphylococcaceae"(99);Staphylococcus(99);	Moraxellaceae(100);Acinetobacter(100);
0.08	25	18	Root(100);Bacteria(100);"Bacteroidetes"(97);"Bacteroidia"(59);"Bacteroidales"(59);unclassified(59);unclassified(59);	Root(100);Bacteria(100);"Actinobacteria"(100);Actinobacteria(100);Actinomycetales(100);Micrococcaceae(100);unclassified(97);	"Bacteroidia"(59);"Bacteroidales"(59);	Actinomycetales(100);Micrococcaceae(100);
0.08	4	147	Root(100);Bacteria(100);"Firmicutes"(100);"Clostridia"(100);Clostridiales(100);Veillonellaceae(100);Veillonella(95);	Root(100);Bacteria(100);"Proteobacteria"(100);Epsilonproteobacteria(100);Campylobacterales(100);Helicobacteraceae(100);Helicobacter(100);	Veillonellaceae(100);Veillonella(95);	Helicobacteraceae(100);Helicobacter(100);
0.08	27	8	Root(100);Bacteria(100);"Bacteroidetes"(100);"Bacteroidia"(100);"Bacteroidales"(100);Bacteroidaceae(100);Bacteroides(100);	Root(100);Bacteria(100);"Proteobacteria"(100);Betaproteobacteria(100);Neisseriales(100);Neisseriaceae(100);Neisseria(95);	Bacteroidaceae(100);Bacteroides(100);	Neisseriaceae(100);Neisseria(95);
0.08	6	18	Root(100);Bacteria(100);"Firmicutes"(100);"Bacilli"(100);"Lactobacillales"(100);Streptococcaceae(100);Streptococcus(100);	Root(100);Bacteria(100);"Actinobacteria"(100);Actinobacteria(100);Actinomycetales(100);Micrococcaceae(100);unclassified(97);	Streptococcaceae(100);Streptococcus(100);	Actinomycetales(100);Micrococcaceae(100);
0.08	58	13	Root(100);Bacteria(100);"Proteobacteria"(100);Gammaproteobacteria(100);Pseudomonadales(100);Moraxellaceae(100);Acinetobacter(100);	Root(100);Bacteria(100);"Firmicutes"(100);"Bacilli"(100);"Lactobacillales"(100);unclassified(98);unclassified(98);	Moraxellaceae(100);Acinetobacter(100);	"Bacilli"(100);"Lactobacillales"(100);
0.08	142	18	Root(100);Bacteria(100);"Firmicutes"(100);"Clostridia"(100);Clostridiales(100);Incertae_Sedis_XI(100);Anaerococcus(100);	Root(100);Bacteria(100);"Actinobacteria"(100);Actinobacteria(100);Actinomycetales(100);Micrococcaceae(100);unclassified(97);	Incertae_Sedis_XI(100);Anaerococcus(100);	Actinomycetales(100);Micrococcaceae(100);
0.08	58	16	Root(100);Bacteria(100);"Proteobacteria"(100);Gammaproteobacteria(100);Pseudomonadales(100);Moraxellaceae(100);Acinetobacter(100);	Root(100);Bacteria(100);"Proteobacteria"(100);Gammaproteobacteria(100);Pasteurellales(100);Pasteurellaceae(100);unclassified(100);	Moraxellaceae(100);Acinetobacter(100);	Pasteurellales(100);Pasteurellaceae(100);
0.08	25	76	Root(100);Bacteria(100);"Bacteroidetes"(97);"Bacteroidia"(59);"Bacteroidales"(59);unclassified(59);unclassified(59);	Root(100);Bacteria(100);"Firmicutes"(100);"Bacilli"(100);"Lactobacillales"(100);"Aerococcaceae"(100);unclassified(99);	"Bacteroidia"(59);"Bacteroidales"(59);	"Lactobacillales"(100);"Aerococcaceae"(100);
-0.08	27	43	Root(100);Bacteria(100);"Bacteroidetes"(100);"Bacteroidia"(100);"Bacteroidales"(100);Bacteroidaceae(100);Bacteroides(100);	Root(100);Bacteria(100);"Firmicutes"(100);"Clostridia"(100);Clostridiales(100);Incertae_Sedis_XI(100);Anaerococcus(100);	Bacteroidaceae(100);Bacteroides(100);	Incertae_Sedis_XI(100);Anaerococcus(100);
0.08	76	111	Root(100);Bacteria(100);"Firmicutes"(100);"Bacilli"(100);"Lactobacillales"(100);"Aerococcaceae"(100);unclassified(99);	Root(100);Bacteria(100);"Proteobacteria"(100);Gammaproteobacteria(100);"Enterobacteriales"(100);Enterobacteriaceae(100);unclassified(87);	"Lactobacillales"(100);"Aerococcaceae"(100);	"Enterobacteriales"(100);Enterobacteriaceae(100);
0.08	42	31	Root(100);Bacteria(100);"Firmicutes"(100);"Clostridia"(100);Clostridiales(100);"Ruminococcaceae"(100);unclassified(100);	Root(100);Bacteria(100);"Bacteroidetes"(100);"Bacteroidia"(100);"Bacteroidales"(100);Bacteroidaceae(100);Bacteroides(100);	Clostridiales(100);"Ruminococcaceae"(100);	Bacteroidaceae(100);Bacteroides(100);
0.08	142	111	Root(100);Bacteria(100);"Firmicutes"(100);"Clostridia"(100);Clostridiales(100);Incertae_Sedis_XI(100);Anaerococcus(100);	Root(100);Bacteria(100);"Proteobacteria"(100);Gammaproteobacteria(100);"Enterobacteriales"(100);Enterobacteriaceae(100);unclassified(87);	Incertae_Sedis_XI(100);Anaerococcus(100);	"Enterobacteriales"(100);Enterobacteriaceae(100);
0.08	5	88	Root(100);Bacteria(100);"Firmicutes"(100);"Bacilli"(100);Bacillales(100);"Staphylococcaceae"(99);Staphylococcus(99);	Root(100);Bacteria(100);"Proteobacteria"(100);Betaproteobacteria(100);Burkholderiales(100);Burkholderiaceae(100);unclassified(81);	"Staphylococcaceae"(99);Staphylococcus(99);	Burkholderiales(100);Burkholderiaceae(100);
0.08	38	31	Root(100);Bacteria(100);"Bacteroidetes"(100);"Bacteroidia"(100);"Bacteroidales"(100);"Porphyromonadaceae"(100);Parabacteroides(69);	Root(100);Bacteria(100);"Bacteroidetes"(100);"Bacteroidia"(100);"Bacteroidales"(100);Bacteroidaceae(100);Bacteroides(100);	"Porphyromonadaceae"(100);Parabacteroides(69);	Bacteroidaceae(100);Bacteroides(100);
-0.08	40	1	Root(100);Bacteria(100);"Proteobacteria"(100);Betaproteobacteria(100);Neisseriales(100);Neisseriaceae(100);unclassified(100);	Root(100);Bacteria(100);"Actinobacteria"(100);Actinobacteria(100);Actinomycetales(100);Propionibacteriaceae(100);Propionibacterium(100);	Neisseriales(100);Neisseriaceae(100);	Propionibacteriaceae(100);Propionibacterium(100);
-0.08	5	9	Root(100);Bacteria(100);"Firmicutes"(100);"Bacilli"(100);Bacillales(100);"Staphylococcaceae"(99);Staphylococcus(99);	Root(100);Bacteria(100);"Fusobacteria"(100);"Fusobacteria"(100);"Fusobacteriales"(100);"Fusobacteriaceae"(100);Fusobacterium(100);	"Staphylococcaceae"(99);Staphylococcus(99);	"Fusobacteriaceae"(100);Fusobacterium(100);
0.08	103	13	Root(100);Bacteria(100);"Firmicutes"(100);"Clostridia"(100);Clostridiales(100);Incertae_Sedis_XI(100);Finegoldia(100);	Root(100);Bacteria(100);"Firmicutes"(100);"Bacilli"(100);"Lactobacillales"(100);unclassified(98);unclassified(98);	Incertae_Sedis_XI(100);Finegoldia(100);	"Bacilli"(100);"Lactobacillales"(100);
0.08	4	111	Root(100);Bacteria(100);"Firmicutes"(100);"Clostridia"(100);Clostridiales(100);Veillonellaceae(100);Veillonella(95);	Root(100);Bacteria(100);"Proteobacteria"(100);Gammaproteobacteria(100);"Enterobacteriales"(100);Enterobacteriaceae(100);unclassified(87);	Veillonellaceae(100);Veillonella(95);	"Enterobacteriales"(100);Enterobacteriaceae(100);
0.08	234	27	Root(100);Bacteria(100);"Firmicutes"(100);"Clostridia"(100);Clostridiales(100);"Lachnospiraceae"(100);Shuttleworthia(100);	Root(100);Bacteria(100);"Bacteroidetes"(100);"Bacteroidia"(100);"Bacteroidales"(100);Bacteroidaceae(100);Bacteroides(100);	"Lachnospiraceae"(100);Shuttleworthia(100);	Bacteroidaceae(100);Bacteroides(100);
0.08	21	6	Root(100);Bacteria(100);"Proteobacteria"(100);Betaproteobacteria(100);Neisseriales(100);Neisseriaceae(100);Neisseria(69);	Root(100);Bacteria(100);"Firmicutes"(100);"Bacilli"(100);"Lactobacillales"(100);Streptococcaceae(100);Streptococcus(100);	Neisseriaceae(100);Neisseria(69);	Streptococcaceae(100);Streptococcus(100);
0.07	27	2	Root(100);Bacteria(100);"Bacteroidetes"(100);"Bacteroidia"(100);"Bacteroidales"(100);Bacteroidaceae(100);Bacteroides(100);	Root(100);Bacteria(100);"Firmicutes"(100);"Bacilli"(100);"Lactobacillales"(100);Streptococcaceae(100);Streptococcus(100);	Bacteroidaceae(100);Bacteroides(100);	Streptococcaceae(100);Streptococcus(100);
0.07	86	70	Root(100);Bacteria(100);Cyanobacteria(100);Cyanobacteria(100);Chloroplast(100);Streptophyta(100);unclassified(100);	Root(100);Bacteria(100);"Actinobacteria"(100);Actinobacteria(100);Actinomycetales(100);unclassified(100);unclassified(100);	Chloroplast(100);Streptophyta(100);	Actinobacteria(100);Actinomycetales(100);
0.07	66	14	Root(100);Bacteria(100);"Firmicutes"(100);"Clostridia"(100);Clostridiales(100);Veillonellaceae(100);Dialister(100);	Root(100);Bacteria(100);"Actinobacteria"(100);Actinobacteria(100);Actinomycetales(100);Actinomycetaceae(100);Actinomyces(100);	Veillonellaceae(100);Dialister(100);	Actinomycetaceae(100);Actinomyces(100);
-0.07	40	5	Root(100);Bacteria(100);"Proteobacteria"(100);Betaproteobacteria(100);Neisseriales(100);Neisseriaceae(100);unclassified(100);	Root(100);Bacteria(100);"Firmicutes"(100);"Bacilli"(100);Bacillales(100);"Staphylococcaceae"(99);Staphylococcus(99);	Neisseriales(100);Neisseriaceae(100);	"Staphylococcaceae"(99);Staphylococcus(99);
0.07	3	76	Root(100);Bacteria(100);"Firmicutes"(100);"Bacilli"(100);"Lactobacillales"(100);Lactobacillaceae(100);Lactobacillus(100);	Root(100);Bacteria(100);"Firmicutes"(100);"Bacilli"(100);"Lactobacillales"(100);"Aerococcaceae"(100);unclassified(99);	Lactobacillaceae(100);Lactobacillus(100);	"Lactobacillales"(100);"Aerococcaceae"(100);
0.07	10	17	Root(100);Bacteria(100);"Bacteroidetes"(100);"Bacteroidia"(100);"Bacteroidales"(100);"Prevotellaceae"(100);Prevotella(100);	Root(100);Bacteria(100);"Bacteroidetes"(100);"Bacteroidia"(100);"Bacteroidales"(100);Bacteroidaceae(100);Bacteroides(100);	"Prevotellaceae"(100);Prevotella(100);	Bacteroidaceae(100);Bacteroides(100);
0.07	45	14	Root(100);Bacteria(100);"Bacteroidetes"(100);"Bacteroidia"(100);"Bacteroidales"(100);Bacteroidaceae(100);Bacteroides(100);	Root(100);Bacteria(100);"Actinobacteria"(100);Actinobacteria(100);Actinomycetales(100);Actinomycetaceae(100);Actinomyces(100);	Bacteroidaceae(100);Bacteroides(100);	Actinomycetaceae(100);Actinomyces(100);
0.07	130	2	Root(100);Bacteria(100);"Proteobacteria"(100);Gammaproteobacteria(100);Pseudomonadales(100);Pseudomonadaceae(100);Pseudomonas(100);	Root(100);Bacteria(100);"Firmicutes"(100);"Bacilli"(100);"Lactobacillales"(100);Streptococcaceae(100);Streptococcus(100);	Pseudomonadaceae(100);Pseudomonas(100);	Streptococcaceae(100);Streptococcus(100);
0.07	45	6	Root(100);Bacteria(100);"Bacteroidetes"(100);"Bacteroidia"(100);"Bacteroidales"(100);Bacteroidaceae(100);Bacteroides(100);	Root(100);Bacteria(100);"Firmicutes"(100);"Bacilli"(100);"Lactobacillales"(100);Streptococcaceae(100);Streptococcus(100);	Bacteroidaceae(100);Bacteroides(100);	Streptococcaceae(100);Streptococcus(100);
0.07	38	10	Root(100);Bacteria(100);"Bacteroidetes"(100);"Bacteroidia"(100);"Bacteroidales"(100);"Porphyromonadaceae"(100);Parabacteroides(69);	Root(100);Bacteria(100);"Bacteroidetes"(100);"Bacteroidia"(100);"Bacteroidales"(100);"Prevotellaceae"(100);Prevotella(100);	"Porphyromonadaceae"(100);Parabacteroides(69);	"Prevotellaceae"(100);Prevotella(100);
0.07	130	8	Root(100);Bacteria(100);"Proteobacteria"(100);Gammaproteobacteria(100);Pseudomonadales(100);Pseudomonadaceae(100);Pseudomonas(100);	Root(100);Bacteria(100);"Proteobacteria"(100);Betaproteobacteria(100);Neisseriales(100);Neisseriaceae(100);Neisseria(95);	Pseudomonadaceae(100);Pseudomonas(100);	Neisseriaceae(100);Neisseria(95);
-0.07	234	5	Root(100);Bacteria(100);"Firmicutes"(100);"Clostridia"(100);Clostridiales(100);"Lachnospiraceae"(100);Shuttleworthia(100);	Root(100);Bacteria(100);"Firmicutes"(100);"Bacilli"(100);Bacillales(100);"Staphylococcaceae"(99);Staphylococcus(99);	"Lachnospiraceae"(100);Shuttleworthia(100);	"Staphylococcaceae"(99);Staphylococcus(99);
0.07	86	88	Root(100);Bacteria(100);Cyanobacteria(100);Cyanobacteria(100);Chloroplast(100);Streptophyta(100);unclassified(100);	Root(100);Bacteria(100);"Proteobacteria"(100);Betaproteobacteria(100);Burkholderiales(100);Burkholderiaceae(100);unclassified(81);	Chloroplast(100);Streptophyta(100);	Burkholderiales(100);Burkholderiaceae(100);
0.07	7	58	Root(100);Bacteria(100);"Bacteroidetes"(100);"Bacteroidia"(100);"Bacteroidales"(100);"Porphyromonadaceae"(100);Porphyromonas(100);	Root(100);Bacteria(100);"Proteobacteria"(100);Gammaproteobacteria(100);Pseudomonadales(100);Moraxellaceae(100);Acinetobacter(100);	"Porphyromonadaceae"(100);Porphyromonas(100);	Moraxellaceae(100);Acinetobacter(100);
0.07	6	265	Root(100);Bacteria(100);"Firmicutes"(100);"Bacilli"(100);"Lactobacillales"(100);Streptococcaceae(100);Streptococcus(100);	Root(100);Bacteria(100);"Proteobacteria"(100);Alphaproteobacteria(100);Rhizobiales(100);Rhizobiaceae(100);Rhizobium(97);	Streptococcaceae(100);Streptococcus(100);	Rhizobiaceae(100);Rhizobium(97);
0.07	131	18	Root(100);Bacteria(100);"Proteobacteria"(100);Betaproteobacteria(100);Burkholderiales(100);Comamonadaceae(99);Roseateles(99);	Root(100);Bacteria(100);"Actinobacteria"(100);Actinobacteria(100);Actinomycetales(100);Micrococcaceae(100);unclassified(97);	Comamonadaceae(99);Roseateles(99);	Actinomycetales(100);Micrococcaceae(100);
-0.07	21	43	Root(100);Bacteria(100);"Proteobacteria"(100);Betaproteobacteria(100);Neisseriales(100);Neisseriaceae(100);Neisseria(69);	Root(100);Bacteria(100);"Firmicutes"(100);"Clostridia"(100);Clostridiales(100);Incertae_Sedis_XI(100);Anaerococcus(100);	Neisseriaceae(100);Neisseria(69);	Incertae_Sedis_XI(100);Anaerococcus(100);
0.07	85	40	Root(100);Bacteria(100);"Proteobacteria"(100);Betaproteobacteria(100);Neisseriales(100);Neisseriaceae(100);unclassified(100);	Root(100);Bacteria(100);"Proteobacteria"(100);Betaproteobacteria(100);Neisseriales(100);Neisseriaceae(100);unclassified(100);	Neisseriales(100);Neisseriaceae(100);	Neisseriales(100);Neisseriaceae(100);
0.07	206	14	Root(100);Bacteria(100);"Proteobacteria"(100);Alphaproteobacteria(100);Caulobacterales(100);Caulobacteraceae(100);Brevundimonas(100);	Root(100);Bacteria(100);"Actinobacteria"(100);Actinobacteria(100);Actinomycetales(100);Actinomycetaceae(100);Actinomyces(100);	Caulobacteraceae(100);Brevundimonas(100);	Actinomycetaceae(100);Actinomyces(100);
0.07	162	12	Root(100);Bacteria(100);"Proteobacteria"(100);Gammaproteobacteria(100);Pseudomonadales(100);Moraxellaceae(100);Enhydrobacter(100);	Root(100);Bacteria(100);"Actinobacteria"(100);Actinobacteria(100);Actinomycetales(100);Corynebacteriaceae(100);Corynebacterium(100);	Moraxellaceae(100);Enhydrobacter(100);	Corynebacteriaceae(100);Corynebacterium(100);
0.07	14	62	Root(100);Bacteria(100);"Actinobacteria"(100);Actinobacteria(100);Actinomycetales(100);Actinomycetaceae(100);Actinomyces(100);	Root(100);Bacteria(100);"Actinobacteria"(100);Actinobacteria(100);Actinomycetales(100);unclassified(99);unclassified(99);	Actinomycetaceae(100);Actinomyces(100);	Actinobacteria(100);Actinomycetales(100);
0.07	86	27	Root(100);Bacteria(100);Cyanobacteria(100);Cyanobacteria(100);Chloroplast(100);Streptophyta(100);unclassified(100);	Root(100);Bacteria(100);"Bacteroidetes"(100);"Bacteroidia"(100);"Bacteroidales"(100);Bacteroidaceae(100);Bacteroides(100);	Chloroplast(100);Streptophyta(100);	Bacteroidaceae(100);Bacteroides(100);
0.07	27	11	Root(100);Bacteria(100);"Bacteroidetes"(100);"Bacteroidia"(100);"Bacteroidales"(100);Bacteroidaceae(100);Bacteroides(100);	Root(100);Bacteria(100);"Firmicutes"(100);"Bacilli"(100);Bacillales(100);"Staphylococcaceae"(100);Gemella(100);	Bacteroidaceae(100);Bacteroides(100);	"Staphylococcaceae"(100);Gemella(100);
0.07	7	17	Root(100);Bacteria(100);"Bacteroidetes"(100);"Bacteroidia"(100);"Bacteroidales"(100);"Porphyromonadaceae"(100);Porphyromonas(100);	Root(100);Bacteria(100);"Bacteroidetes"(100);"Bacteroidia"(100);"Bacteroidales"(100);Bacteroidaceae(100);Bacteroides(100);	"Porphyromonadaceae"(100);Porphyromonas(100);	Bacteroidaceae(100);Bacteroides(100);
0.07	66	17	Root(100);Bacteria(100);"Firmicutes"(100);"Clostridia"(100);Clostridiales(100);Veillonellaceae(100);Dialister(100);	Root(100);Bacteria(100);"Bacteroidetes"(100);"Bacteroidia"(100);"Bacteroidales"(100);Bacteroidaceae(100);Bacteroides(100);	Veillonellaceae(100);Dialister(100);	Bacteroidaceae(100);Bacteroides(100);
0.07	234	76	Root(100);Bacteria(100);"Firmicutes"(100);"Clostridia"(100);Clostridiales(100);"Lachnospiraceae"(100);Shuttleworthia(100);	Root(100);Bacteria(100);"Firmicutes"(100);"Bacilli"(100);"Lactobacillales"(100);"Aerococcaceae"(100);unclassified(99);	"Lachnospiraceae"(100);Shuttleworthia(100);	"Lactobacillales"(100);"Aerococcaceae"(100);
0.07	25	5	Root(100);Bacteria(100);"Bacteroidetes"(97);"Bacteroidia"(59);"Bacteroidales"(59);unclassified(59);unclassified(59);	Root(100);Bacteria(100);"Firmicutes"(100);"Bacilli"(100);Bacillales(100);"Staphylococcaceae"(99);Staphylococcus(99);	"Bacteroidia"(59);"Bacteroidales"(59);	"Staphylococcaceae"(99);Staphylococcus(99);
-0.06	43	9	Root(100);Bacteria(100);"Firmicutes"(100);"Clostridia"(100);Clostridiales(100);Incertae_Sedis_XI(100);Anaerococcus(100);	Root(100);Bacteria(100);"Fusobacteria"(100);"Fusobacteria"(100);"Fusobacteriales"(100);"Fusobacteriaceae"(100);Fusobacterium(100);	Incertae_Sedis_XI(100);Anaerococcus(100);	"Fusobacteriaceae"(100);Fusobacterium(100);
0.06	45	4	Root(100);Bacteria(100);"Bacteroidetes"(100);"Bacteroidia"(100);"Bacteroidales"(100);Bacteroidaceae(100);Bacteroides(100);	Root(100);Bacteria(100);"Firmicutes"(100);"Clostridia"(100);Clostridiales(100);Veillonellaceae(100);Veillonella(95);	Bacteroidaceae(100);Bacteroides(100);	Veillonellaceae(100);Veillonella(95);
0.06	27	88	Root(100);Bacteria(100);"Bacteroidetes"(100);"Bacteroidia"(100);"Bacteroidales"(100);Bacteroidaceae(100);Bacteroides(100);	Root(100);Bacteria(100);"Proteobacteria"(100);Betaproteobacteria(100);Burkholderiales(100);Burkholderiaceae(100);unclassified(81);	Bacteroidaceae(100);Bacteroides(100);	Burkholderiales(100);Burkholderiaceae(100);
0.06	42	142	Root(100);Bacteria(100);"Firmicutes"(100);"Clostridia"(100);Clostridiales(100);"Ruminococcaceae"(100);unclassified(100);	Root(100);Bacteria(100);"Firmicutes"(100);"Clostridia"(100);Clostridiales(100);Incertae_Sedis_XI(100);Anaerococcus(100);	Clostridiales(100);"Ruminococcaceae"(100);	Incertae_Sedis_XI(100);Anaerococcus(100);
-0.06	43	4	Root(100);Bacteria(100);"Firmicutes"(100);"Clostridia"(100);Clostridiales(100);Incertae_Sedis_XI(100);Anaerococcus(100);	Root(100);Bacteria(100);"Firmicutes"(100);"Clostridia"(100);Clostridiales(100);Veillonellaceae(100);Veillonella(95);	Incertae_Sedis_XI(100);Anaerococcus(100);	Veillonellaceae(100);Veillonella(95);
0.06	147	111	Root(100);Bacteria(100);"Proteobacteria"(100);Epsilonproteobacteria(100);Campylobacterales(100);Helicobacteraceae(100);Helicobacter(100);	Root(100);Bacteria(100);"Proteobacteria"(100);Gammaproteobacteria(100);"Enterobacteriales"(100);Enterobacteriaceae(100);unclassified(87);	Helicobacteraceae(100);Helicobacter(100);	"Enterobacteriales"(100);Enterobacteriaceae(100);
-0.06	45	5	Root(100);Bacteria(100);"Bacteroidetes"(100);"Bacteroidia"(100);"Bacteroidales"(100);Bacteroidaceae(100);Bacteroides(100);	Root(100);Bacteria(100);"Firmicutes"(100);"Bacilli"(100);Bacillales(100);"Staphylococcaceae"(99);Staphylococcus(99);	Bacteroidaceae(100);Bacteroides(100);	"Staphylococcaceae"(99);Staphylococcus(99);
-0.06	86	43	Root(100);Bacteria(100);Cyanobacteria(100);Cyanobacteria(100);Chloroplast(100);Streptophyta(100);unclassified(100);	Root(100);Bacteria(100);"Firmicutes"(100);"Clostridia"(100);Clostridiales(100);Incertae_Sedis_XI(100);Anaerococcus(100);	Chloroplast(100);Streptophyta(100);	Incertae_Sedis_XI(100);Anaerococcus(100);
0.06	265	14	Root(100);Bacteria(100);"Proteobacteria"(100);Alphaproteobacteria(100);Rhizobiales(100);Rhizobiaceae(100);Rhizobium(97);	Root(100);Bacteria(100);"Actinobacteria"(100);Actinobacteria(100);Actinomycetales(100);Actinomycetaceae(100);Actinomyces(100);	Rhizobiaceae(100);Rhizobium(97);	Actinomycetaceae(100);Actinomyces(100);
0.06	234	22	Root(100);Bacteria(100);"Firmicutes"(100);"Clostridia"(100);Clostridiales(100);"Lachnospiraceae"(100);Shuttleworthia(100);	Root(100);Bacteria(100);"Proteobacteria"(100);Betaproteobacteria(100);Burkholderiales(100);unclassified(97);unclassified(97);	"Lachnospiraceae"(100);Shuttleworthia(100);	Betaproteobacteria(100);Burkholderiales(100);
0.06	45	103	Root(100);Bacteria(100);"Bacteroidetes"(100);"Bacteroidia"(100);"Bacteroidales"(100);Bacteroidaceae(100);Bacteroides(100);	Root(100);Bacteria(100);"Firmicutes"(100);"Clostridia"(100);Clostridiales(100);Incertae_Sedis_XI(100);Finegoldia(100);	Bacteroidaceae(100);Bacteroides(100);	Incertae_Sedis_XI(100);Finegoldia(100);
0.06	101	18	Root(100);Bacteria(100);"Actinobacteria"(100);Actinobacteria(100);Actinomycetales(100);Corynebacteriaceae(100);Corynebacterium(100);	Root(100);Bacteria(100);"Actinobacteria"(100);Actinobacteria(100);Actinomycetales(100);Micrococcaceae(100);unclassified(97);	Corynebacteriaceae(100);Corynebacterium(100);	Actinomycetales(100);Micrococcaceae(100);
-0.06	4	12	Root(100);Bacteria(100);"Firmicutes"(100);"Clostridia"(100);Clostridiales(100);Veillonellaceae(100);Veillonella(95);	Root(100);Bacteria(100);"Actinobacteria"(100);Actinobacteria(100);Actinomycetales(100);Corynebacteriaceae(100);Corynebacterium(100);	Veillonellaceae(100);Veillonella(95);	Corynebacteriaceae(100);Corynebacterium(100);
0.06	25	6	Root(100);Bacteria(100);"Bacteroidetes"(97);"Bacteroidia"(59);"Bacteroidales"(59);unclassified(59);unclassified(59);	Root(100);Bacteria(100);"Firmicutes"(100);"Bacilli"(100);"Lactobacillales"(100);Streptococcaceae(100);Streptococcus(100);	"Bacteroidia"(59);"Bacteroidales"(59);	Streptococcaceae(100);Streptococcus(100);
0.06	58	11	Root(100);Bacteria(100);"Proteobacteria"(100);Gammaproteobacteria(100);Pseudomonadales(100);Moraxellaceae(100);Acinetobacter(100);	Root(100);Bacteria(100);"Firmicutes"(100);"Bacilli"(100);Bacillales(100);"Staphylococcaceae"(100);Gemella(100);	Moraxellaceae(100);Acinetobacter(100);	"Staphylococcaceae"(100);Gemella(100);
0.06	66	103	Root(100);Bacteria(100);"Firmicutes"(100);"Clostridia"(100);Clostridiales(100);Veillonellaceae(100);Dialister(100);	Root(100);Bacteria(100);"Firmicutes"(100);"Clostridia"(100);Clostridiales(100);Incertae_Sedis_XI(100);Finegoldia(100);	Veillonellaceae(100);Dialister(100);	Incertae_Sedis_XI(100);Finegoldia(100);
-0.06	43	62	Root(100);Bacteria(100);"Firmicutes"(100);"Clostridia"(100);Clostridiales(100);Incertae_Sedis_XI(100);Anaerococcus(100);	Root(100);Bacteria(100);"Actinobacteria"(100);Actinobacteria(100);Actinomycetales(100);unclassified(99);unclassified(99);	Incertae_Sedis_XI(100);Anaerococcus(100);	Actinobacteria(100);Actinomycetales(100);
-0.06	8	12	Root(100);Bacteria(100);"Proteobacteria"(100);Betaproteobacteria(100);Neisseriales(100);Neisseriaceae(100);Neisseria(95);	Root(100);Bacteria(100);"Actinobacteria"(100);Actinobacteria(100);Actinomycetales(100);Corynebacteriaceae(100);Corynebacterium(100);	Neisseriaceae(100);Neisseria(95);	Corynebacteriaceae(100);Corynebacterium(100);
0.06	234	14	Root(100);Bacteria(100);"Firmicutes"(100);"Clostridia"(100);Clostridiales(100);"Lachnospiraceae"(100);Shuttleworthia(100);	Root(100);Bacteria(100);"Actinobacteria"(100);Actinobacteria(100);Actinomycetales(100);Actinomycetaceae(100);Actinomyces(100);	"Lachnospiraceae"(100);Shuttleworthia(100);	Actinomycetaceae(100);Actinomyces(100);
0.06	131	62	Root(100);Bacteria(100);"Proteobacteria"(100);Betaproteobacteria(100);Burkholderiales(100);Comamonadaceae(99);Roseateles(99);	Root(100);Bacteria(100);"Actinobacteria"(100);Actinobacteria(100);Actinomycetales(100);unclassified(99);unclassified(99);	Comamonadaceae(99);Roseateles(99);	Actinobacteria(100);Actinomycetales(100);
0.06	11	31	Root(100);Bacteria(100);"Firmicutes"(100);"Bacilli"(100);Bacillales(100);"Staphylococcaceae"(100);Gemella(100);	Root(100);Bacteria(100);"Bacteroidetes"(100);"Bacteroidia"(100);"Bacteroidales"(100);Bacteroidaceae(100);Bacteroides(100);	"Staphylococcaceae"(100);Gemella(100);	Bacteroidaceae(100);Bacteroides(100);
0.06	21	62	Root(100);Bacteria(100);"Proteobacteria"(100);Betaproteobacteria(100);Neisseriales(100);Neisseriaceae(100);Neisseria(69);	Root(100);Bacteria(100);"Actinobacteria"(100);Actinobacteria(100);Actinomycetales(100);unclassified(99);unclassified(99);	Neisseriaceae(100);Neisseria(69);	Actinobacteria(100);Actinomycetales(100);
-0.06	9	12	Root(100);Bacteria(100);"Fusobacteria"(100);"Fusobacteria"(100);"Fusobacteriales"(100);"Fusobacteriaceae"(100);Fusobacterium(100);	Root(100);Bacteria(100);"Actinobacteria"(100);Actinobacteria(100);Actinomycetales(100);Corynebacteriaceae(100);Corynebacterium(100);	"Fusobacteriaceae"(100);Fusobacterium(100);	Corynebacteriaceae(100);Corynebacterium(100);
0.06	194	147	Root(100);Bacteria(100);"Proteobacteria"(100);Betaproteobacteria(100);Burkholderiales(100);Comamonadaceae(100);unclassified(100);	Root(100);Bacteria(100);"Proteobacteria"(100);Epsilonproteobacteria(100);Campylobacterales(100);Helicobacteraceae(100);Helicobacter(100);	Burkholderiales(100);Comamonadaceae(100);	Helicobacteraceae(100);Helicobacter(100);
-0.06	58	12	Root(100);Bacteria(100);"Proteobacteria"(100);Gammaproteobacteria(100);Pseudomonadales(100);Moraxellaceae(100);Acinetobacter(100);	Root(100);Bacteria(100);"Actinobacteria"(100);Actinobacteria(100);Actinomycetales(100);Corynebacteriaceae(100);Corynebacterium(100);	Moraxellaceae(100);Acinetobacter(100);	Corynebacteriaceae(100);Corynebacterium(100);
-0.06	43	16	Root(100);Bacteria(100);"Firmicutes"(100);"Clostridia"(100);Clostridiales(100);Incertae_Sedis_XI(100);Anaerococcus(100);	Root(100);Bacteria(100);"Proteobacteria"(100);Gammaproteobacteria(100);Pasteurellales(100);Pasteurellaceae(100);unclassified(100);	Incertae_Sedis_XI(100);Anaerococcus(100);	Pasteurellales(100);Pasteurellaceae(100);
0.05	27	16	Root(100);Bacteria(100);"Bacteroidetes"(100);"Bacteroidia"(100);"Bacteroidales"(100);Bacteroidaceae(100);Bacteroides(100);	Root(100);Bacteria(100);"Proteobacteria"(100);Gammaproteobacteria(100);Pasteurellales(100);Pasteurellaceae(100);unclassified(100);	Bacteroidaceae(100);Bacteroides(100);	Pasteurellales(100);Pasteurellaceae(100);
0.05	234	10	Root(100);Bacteria(100);"Firmicutes"(100);"Clostridia"(100);Clostridiales(100);"Lachnospiraceae"(100);Shuttleworthia(100);	Root(100);Bacteria(100);"Bacteroidetes"(100);"Bacteroidia"(100);"Bacteroidales"(100);"Prevotellaceae"(100);Prevotella(100);	"Lachnospiraceae"(100);Shuttleworthia(100);	"Prevotellaceae"(100);Prevotella(100);
0.05	131	31	Root(100);Bacteria(100);"Proteobacteria"(100);Betaproteobacteria(100);Burkholderiales(100);Comamonadaceae(99);Roseateles(99);	Root(100);Bacteria(100);"Bacteroidetes"(100);"Bacteroidia"(100);"Bacteroidales"(100);Bacteroidaceae(100);Bacteroides(100);	Comamonadaceae(99);Roseateles(99);	Bacteroidaceae(100);Bacteroides(100);
0.05	5	70	Root(100);Bacteria(100);"Firmicutes"(100);"Bacilli"(100);Bacillales(100);"Staphylococcaceae"(99);Staphylococcus(99);	Root(100);Bacteria(100);"Actinobacteria"(100);Actinobacteria(100);Actinomycetales(100);unclassified(100);unclassified(100);	"Staphylococcaceae"(99);Staphylococcus(99);	Actinobacteria(100);Actinomycetales(100);
0.05	130	11	Root(100);Bacteria(100);"Proteobacteria"(100);Gammaproteobacteria(100);Pseudomonadales(100);Pseudomonadaceae(100);Pseudomonas(100);	Root(100);Bacteria(100);"Firmicutes"(100);"Bacilli"(100);Bacillales(100);"Staphylococcaceae"(100);Gemella(100);	Pseudomonadaceae(100);Pseudomonas(100);	"Staphylococcaceae"(100);Gemella(100);
0.05	3	31	Root(100);Bacteria(100);"Firmicutes"(100);"Bacilli"(100);"Lactobacillales"(100);Lactobacillaceae(100);Lactobacillus(100);	Root(100);Bacteria(100);"Bacteroidetes"(100);"Bacteroidia"(100);"Bacteroidales"(100);Bacteroidaceae(100);Bacteroides(100);	Lactobacillaceae(100);Lactobacillus(100);	Bacteroidaceae(100);Bacteroides(100);
0.05	19	111	Root(100);Bacteria(100);"Proteobacteria"(100);Gammaproteobacteria(100);Pasteurellales(100);Pasteurellaceae(100);unclassified(100);	Root(100);Bacteria(100);"Proteobacteria"(100);Gammaproteobacteria(100);"Enterobacteriales"(100);Enterobacteriaceae(100);unclassified(87);	Pasteurellales(100);Pasteurellaceae(100);	"Enterobacteriales"(100);Enterobacteriaceae(100);
0.05	265	62	Root(100);Bacteria(100);"Proteobacteria"(100);Alphaproteobacteria(100);Rhizobiales(100);Rhizobiaceae(100);Rhizobium(97);	Root(100);Bacteria(100);"Actinobacteria"(100);Actinobacteria(100);Actinomycetales(100);unclassified(99);unclassified(99);	Rhizobiaceae(100);Rhizobium(97);	Actinobacteria(100);Actinomycetales(100);
0.05	2	265	Root(100);Bacteria(100);"Firmicutes"(100);"Bacilli"(100);"Lactobacillales"(100);Streptococcaceae(100);Streptococcus(100);	Root(100);Bacteria(100);"Proteobacteria"(100);Alphaproteobacteria(100);Rhizobiales(100);Rhizobiaceae(100);Rhizobium(97);	Streptococcaceae(100);Streptococcus(100);	Rhizobiaceae(100);Rhizobium(97);
0.05	4	162	Root(100);Bacteria(100);"Firmicutes"(100);"Clostridia"(100);Clostridiales(100);Veillonellaceae(100);Veillonella(95);	Root(100);Bacteria(100);"Proteobacteria"(100);Gammaproteobacteria(100);Pseudomonadales(100);Moraxellaceae(100);Enhydrobacter(100);	Veillonellaceae(100);Veillonella(95);	Moraxellaceae(100);Enhydrobacter(100);
0.05	16	111	Root(100);Bacteria(100);"Proteobacteria"(100);Gammaproteobacteria(100);Pasteurellales(100);Pasteurellaceae(100);unclassified(100);	Root(100);Bacteria(100);"Proteobacteria"(100);Gammaproteobacteria(100);"Enterobacteriales"(100);Enterobacteriaceae(100);unclassified(87);	Pasteurellales(100);Pasteurellaceae(100);	"Enterobacteriales"(100);Enterobacteriaceae(100);
0.05	2	88	Root(100);Bacteria(100);"Firmicutes"(100);"Bacilli"(100);"Lactobacillales"(100);Streptococcaceae(100);Streptococcus(100);	Root(100);Bacteria(100);"Proteobacteria"(100);Betaproteobacteria(100);Burkholderiales(100);Burkholderiaceae(100);unclassified(81);	Streptococcaceae(100);Streptococcus(100);	Burkholderiales(100);Burkholderiaceae(100);
0.05	5	162	Root(100);Bacteria(100);"Firmicutes"(100);"Bacilli"(100);Bacillales(100);"Staphylococcaceae"(99);Staphylococcus(99);	Root(100);Bacteria(100);"Proteobacteria"(100);Gammaproteobacteria(100);Pseudomonadales(100);Moraxellaceae(100);Enhydrobacter(100);	"Staphylococcaceae"(99);Staphylococcus(99);	Moraxellaceae(100);Enhydrobacter(100);
-0.05	21	12	Root(100);Bacteria(100);"Proteobacteria"(100);Betaproteobacteria(100);Neisseriales(100);Neisseriaceae(100);Neisseria(69);	Root(100);Bacteria(100);"Actinobacteria"(100);Actinobacteria(100);Actinomycetales(100);Corynebacteriaceae(100);Corynebacterium(100);	Neisseriaceae(100);Neisseria(69);	Corynebacteriaceae(100);Corynebacterium(100);
-0.05	12	19	Root(100);Bacteria(100);"Actinobacteria"(100);Actinobacteria(100);Actinomycetales(100);Corynebacteriaceae(100);Corynebacterium(100);	Root(100);Bacteria(100);"Proteobacteria"(100);Gammaproteobacteria(100);Pasteurellales(100);Pasteurellaceae(100);unclassified(100);	Corynebacteriaceae(100);Corynebacterium(100);	Pasteurellales(100);Pasteurellaceae(100);
0.05	131	76	Root(100);Bacteria(100);"Proteobacteria"(100);Betaproteobacteria(100);Burkholderiales(100);Comamonadaceae(99);Roseateles(99);	Root(100);Bacteria(100);"Firmicutes"(100);"Bacilli"(100);"Lactobacillales"(100);"Aerococcaceae"(100);unclassified(99);	Comamonadaceae(99);Roseateles(99);	"Lactobacillales"(100);"Aerococcaceae"(100);
0.05	13	111	Root(100);Bacteria(100);"Firmicutes"(100);"Bacilli"(100);"Lactobacillales"(100);unclassified(98);unclassified(98);	Root(100);Bacteria(100);"Proteobacteria"(100);Gammaproteobacteria(100);"Enterobacteriales"(100);Enterobacteriaceae(100);unclassified(87);	"Bacilli"(100);"Lactobacillales"(100);	"Enterobacteriales"(100);Enterobacteriaceae(100);
0.05	14	17	Root(100);Bacteria(100);"Actinobacteria"(100);Actinobacteria(100);Actinomycetales(100);Actinomycetaceae(100);Actinomyces(100);	Root(100);Bacteria(100);"Bacteroidetes"(100);"Bacteroidia"(100);"Bacteroidales"(100);Bacteroidaceae(100);Bacteroides(100);	Actinomycetaceae(100);Actinomyces(100);	Bacteroidaceae(100);Bacteroides(100);
0.05	3	38	Root(100);Bacteria(100);"Firmicutes"(100);"Bacilli"(100);"Lactobacillales"(100);Lactobacillaceae(100);Lactobacillus(100);	Root(100);Bacteria(100);"Bacteroidetes"(100);"Bacteroidia"(100);"Bacteroidales"(100);"Porphyromonadaceae"(100);Parabacteroides(69);	Lactobacillaceae(100);Lactobacillus(100);	"Porphyromonadaceae"(100);Parabacteroides(69);
-0.05	43	18	Root(100);Bacteria(100);"Firmicutes"(100);"Clostridia"(100);Clostridiales(100);Incertae_Sedis_XI(100);Anaerococcus(100);	Root(100);Bacteria(100);"Actinobacteria"(100);Actinobacteria(100);Actinomycetales(100);Micrococcaceae(100);unclassified(97);	Incertae_Sedis_XI(100);Anaerococcus(100);	Actinomycetales(100);Micrococcaceae(100);
-0.05	43	17	Root(100);Bacteria(100);"Firmicutes"(100);"Clostridia"(100);Clostridiales(100);Incertae_Sedis_XI(100);Anaerococcus(100);	Root(100);Bacteria(100);"Bacteroidetes"(100);"Bacteroidia"(100);"Bacteroidales"(100);Bacteroidaceae(100);Bacteroides(100);	Incertae_Sedis_XI(100);Anaerococcus(100);	Bacteroidaceae(100);Bacteroides(100);
0.05	147	18	Root(100);Bacteria(100);"Proteobacteria"(100);Epsilonproteobacteria(100);Campylobacterales(100);Helicobacteraceae(100);Helicobacter(100);	Root(100);Bacteria(100);"Actinobacteria"(100);Actinobacteria(100);Actinomycetales(100);Micrococcaceae(100);unclassified(97);	Helicobacteraceae(100);Helicobacter(100);	Actinomycetales(100);Micrococcaceae(100);
0.05	101	10	Root(100);Bacteria(100);"Actinobacteria"(100);Actinobacteria(100);Actinomycetales(100);Corynebacteriaceae(100);Corynebacterium(100);	Root(100);Bacteria(100);"Bacteroidetes"(100);"Bacteroidia"(100);"Bacteroidales"(100);"Prevotellaceae"(100);Prevotella(100);	Corynebacteriaceae(100);Corynebacterium(100);	"Prevotellaceae"(100);Prevotella(100);
0.05	2	103	Root(100);Bacteria(100);"Firmicutes"(100);"Bacilli"(100);"Lactobacillales"(100);Streptococcaceae(100);Streptococcus(100);	Root(100);Bacteria(100);"Firmicutes"(100);"Clostridia"(100);Clostridiales(100);Incertae_Sedis_XI(100);Finegoldia(100);	Streptococcaceae(100);Streptococcus(100);	Incertae_Sedis_XI(100);Finegoldia(100);
-0.05	5	64	Root(100);Bacteria(100);"Firmicutes"(100);"Bacilli"(100);Bacillales(100);"Staphylococcaceae"(99);Staphylococcus(99);	Root(100);Bacteria(100);"Firmicutes"(100);"Clostridia"(100);Clostridiales(100);Incertae_Sedis_XI(100);Peptoniphilus(100);	"Staphylococcaceae"(99);Staphylococcus(99);	Incertae_Sedis_XI(100);Peptoniphilus(100);
0.05	7	88	Root(100);Bacteria(100);"Bacteroidetes"(100);"Bacteroidia"(100);"Bacteroidales"(100);"Porphyromonadaceae"(100);Porphyromonas(100);	Root(100);Bacteria(100);"Proteobacteria"(100);Betaproteobacteria(100);Burkholderiales(100);Burkholderiaceae(100);unclassified(81);	"Porphyromonadaceae"(100);Porphyromonas(100);	Burkholderiales(100);Burkholderiaceae(100);
0.05	7	162	Root(100);Bacteria(100);"Bacteroidetes"(100);"Bacteroidia"(100);"Bacteroidales"(100);"Porphyromonadaceae"(100);Porphyromonas(100);	Root(100);Bacteria(100);"Proteobacteria"(100);Gammaproteobacteria(100);Pseudomonadales(100);Moraxellaceae(100);Enhydrobacter(100);	"Porphyromonadaceae"(100);Porphyromonas(100);	Moraxellaceae(100);Enhydrobacter(100);
-0.05	43	7	Root(100);Bacteria(100);"Firmicutes"(100);"Clostridia"(100);Clostridiales(100);Incertae_Sedis_XI(100);Anaerococcus(100);	Root(100);Bacteria(100);"Bacteroidetes"(100);"Bacteroidia"(100);"Bacteroidales"(100);"Porphyromonadaceae"(100);Porphyromonas(100);	Incertae_Sedis_XI(100);Anaerococcus(100);	"Porphyromonadaceae"(100);Porphyromonas(100);
0.05	66	58	Root(100);Bacteria(100);"Firmicutes"(100);"Clostridia"(100);Clostridiales(100);Veillonellaceae(100);Dialister(100);	Root(100);Bacteria(100);"Proteobacteria"(100);Gammaproteobacteria(100);Pseudomonadales(100);Moraxellaceae(100);Acinetobacter(100);	Veillonellaceae(100);Dialister(100);	Moraxellaceae(100);Acinetobacter(100);
-0.05	40	58	Root(100);Bacteria(100);"Proteobacteria"(100);Betaproteobacteria(100);Neisseriales(100);Neisseriaceae(100);unclassified(100);	Root(100);Bacteria(100);"Proteobacteria"(100);Gammaproteobacteria(100);Pseudomonadales(100);Moraxellaceae(100);Acinetobacter(100);	Neisseriales(100);Neisseriaceae(100);	Moraxellaceae(100);Acinetobacter(100);
-0.05	5	265	Root(100);Bacteria(100);"Firmicutes"(100);"Bacilli"(100);Bacillales(100);"Staphylococcaceae"(99);Staphylococcus(99);	Root(100);Bacteria(100);"Proteobacteria"(100);Alphaproteobacteria(100);Rhizobiales(100);Rhizobiaceae(100);Rhizobium(97);	"Staphylococcaceae"(99);Staphylococcus(99);	Rhizobiaceae(100);Rhizobium(97);
0.05	42	12	Root(100);Bacteria(100);"Firmicutes"(100);"Clostridia"(100);Clostridiales(100);"Ruminococcaceae"(100);unclassified(100);	Root(100);Bacteria(100);"Actinobacteria"(100);Actinobacteria(100);Actinomycetales(100);Corynebacteriaceae(100);Corynebacterium(100);	Clostridiales(100);"Ruminococcaceae"(100);	Corynebacteriaceae(100);Corynebacterium(100);
0.05	86	5	Root(100);Bacteria(100);Cyanobacteria(100);Cyanobacteria(100);Chloroplast(100);Streptophyta(100);unclassified(100);	Root(100);Bacteria(100);"Firmicutes"(100);"Bacilli"(100);Bacillales(100);"Staphylococcaceae"(99);Staphylococcus(99);	Chloroplast(100);Streptophyta(100);	"Staphylococcaceae"(99);Staphylococcus(99);
-0.05	12	16	Root(100);Bacteria(100);"Actinobacteria"(100);Actinobacteria(100);Actinomycetales(100);Corynebacteriaceae(100);Corynebacterium(100);	Root(100);Bacteria(100);"Proteobacteria"(100);Gammaproteobacteria(100);Pasteurellales(100);Pasteurellaceae(100);unclassified(100);	Corynebacteriaceae(100);Corynebacterium(100);	Pasteurellales(100);Pasteurellaceae(100);
-0.05	12	34	Root(100);Bacteria(100);"Actinobacteria"(100);Actinobacteria(100);Actinomycetales(100);Corynebacteriaceae(100);Corynebacterium(100);	Root(100);Bacteria(100);"Bacteroidetes"(100);"Bacteroidia"(100);"Bacteroidales"(100);"Prevotellaceae"(100);unclassified(100);	Corynebacteriaceae(100);Corynebacterium(100);	"Bacteroidales"(100);"Prevotellaceae"(100);
-0.05	43	76	Root(100);Bacteria(100);"Firmicutes"(100);"Clostridia"(100);Clostridiales(100);Incertae_Sedis_XI(100);Anaerococcus(100);	Root(100);Bacteria(100);"Firmicutes"(100);"Bacilli"(100);"Lactobacillales"(100);"Aerococcaceae"(100);unclassified(99);	Incertae_Sedis_XI(100);Anaerococcus(100);	"Lactobacillales"(100);"Aerococcaceae"(100);
-0.05	5	10	Root(100);Bacteria(100);"Firmicutes"(100);"Bacilli"(100);Bacillales(100);"Staphylococcaceae"(99);Staphylococcus(99);	Root(100);Bacteria(100);"Bacteroidetes"(100);"Bacteroidia"(100);"Bacteroidales"(100);"Prevotellaceae"(100);Prevotella(100);	"Staphylococcaceae"(99);Staphylococcus(99);	"Prevotellaceae"(100);Prevotella(100);
0.05	265	11	Root(100);Bacteria(100);"Proteobacteria"(100);Alphaproteobacteria(100);Rhizobiales(100);Rhizobiaceae(100);Rhizobium(97);	Root(100);Bacteria(100);"Firmicutes"(100);"Bacilli"(100);Bacillales(100);"Staphylococcaceae"(100);Gemella(100);	Rhizobiaceae(100);Rhizobium(97);	"Staphylococcaceae"(100);Gemella(100);
-0.05	5	17	Root(100);Bacteria(100);"Firmicutes"(100);"Bacilli"(100);Bacillales(100);"Staphylococcaceae"(99);Staphylococcus(99);	Root(100);Bacteria(100);"Bacteroidetes"(100);"Bacteroidia"(100);"Bacteroidales"(100);Bacteroidaceae(100);Bacteroides(100);	"Staphylococcaceae"(99);Staphylococcus(99);	Bacteroidaceae(100);Bacteroides(100);
0.05	130	25	Root(100);Bacteria(100);"Proteobacteria"(100);Gammaproteobacteria(100);Pseudomonadales(100);Pseudomonadaceae(100);Pseudomonas(100);	Root(100);Bacteria(100);"Bacteroidetes"(97);"Bacteroidia"(59);"Bacteroidales"(59);unclassified(59);unclassified(59);	Pseudomonadaceae(100);Pseudomonas(100);	"Bacteroidia"(59);"Bacteroidales"(59);
-0.05	22	12	Root(100);Bacteria(100);"Proteobacteria"(100);Betaproteobacteria(100);Burkholderiales(100);unclassified(97);unclassified(97);	Root(100);Bacteria(100);"Actinobacteria"(100);Actinobacteria(100);Actinomycetales(100);Corynebacteriaceae(100);Corynebacterium(100);	Betaproteobacteria(100);Burkholderiales(100);	Corynebacteriaceae(100);Corynebacterium(100);
0.05	142	13	Root(100);Bacteria(100);"Firmicutes"(100);"Clostridia"(100);Clostridiales(100);Incertae_Sedis_XI(100);Anaerococcus(100);	Root(100);Bacteria(100);"Firmicutes"(100);"Bacilli"(100);"Lactobacillales"(100);unclassified(98);unclassified(98);	Incertae_Sedis_XI(100);Anaerococcus(100);	"Bacilli"(100);"Lactobacillales"(100);
0.05	19	88	Root(100);Bacteria(100);"Proteobacteria"(100);Gammaproteobacteria(100);Pasteurellales(100);Pasteurellaceae(100);unclassified(100);	Root(100);Bacteria(100);"Proteobacteria"(100);Betaproteobacteria(100);Burkholderiales(100);Burkholderiaceae(100);unclassified(81);	Pasteurellales(100);Pasteurellaceae(100);	Burkholderiales(100);Burkholderiaceae(100);
-0.05	85	5	Root(100);Bacteria(100);"Proteobacteria"(100);Betaproteobacteria(100);Neisseriales(100);Neisseriaceae(100);unclassified(100);	Root(100);Bacteria(100);"Firmicutes"(100);"Bacilli"(100);Bacillales(100);"Staphylococcaceae"(99);Staphylococcus(99);	Neisseriales(100);Neisseriaceae(100);	"Staphylococcaceae"(99);Staphylococcus(99);
0.05	38	12	Root(100);Bacteria(100);"Bacteroidetes"(100);"Bacteroidia"(100);"Bacteroidales"(100);"Porphyromonadaceae"(100);Parabacteroides(69);	Root(100);Bacteria(100);"Actinobacteria"(100);Actinobacteria(100);Actinomycetales(100);Corynebacteriaceae(100);Corynebacterium(100);	"Porphyromonadaceae"(100);Parabacteroides(69);	Corynebacteriaceae(100);Corynebacterium(100);
0.05	4	70	Root(100);Bacteria(100);"Firmicutes"(100);"Clostridia"(100);Clostridiales(100);Veillonellaceae(100);Veillonella(95);	Root(100);Bacteria(100);"Actinobacteria"(100);Actinobacteria(100);Actinomycetales(100);unclassified(100);unclassified(100);	Veillonellaceae(100);Veillonella(95);	Actinobacteria(100);Actinomycetales(100);
0.05	66	142	Root(100);Bacteria(100);"Firmicutes"(100);"Clostridia"(100);Clostridiales(100);Veillonellaceae(100);Dialister(100);	Root(100);Bacteria(100);"Firmicutes"(100);"Clostridia"(100);Clostridiales(100);Incertae_Sedis_XI(100);Anaerococcus(100);	Veillonellaceae(100);Dialister(100);	Incertae_Sedis_XI(100);Anaerococcus(100);
-0.05	194	43	Root(100);Bacteria(100);"Proteobacteria"(100);Betaproteobacteria(100);Burkholderiales(100);Comamonadaceae(100);unclassified(100);	Root(100);Bacteria(100);"Firmicutes"(100);"Clostridia"(100);Clostridiales(100);Incertae_Sedis_XI(100);Anaerococcus(100);	Burkholderiales(100);Comamonadaceae(100);	Incertae_Sedis_XI(100);Anaerococcus(100);
0.05	17	18	Root(100);Bacteria(100);"Bacteroidetes"(100);"Bacteroidia"(100);"Bacteroidales"(100);Bacteroidaceae(100);Bacteroides(100);	Root(100);Bacteria(100);"Actinobacteria"(100);Actinobacteria(100);Actinomycetales(100);Micrococcaceae(100);unclassified(97);	Bacteroidaceae(100);Bacteroides(100);	Actinomycetales(100);Micrococcaceae(100);
-0.05	43	31	Root(100);Bacteria(100);"Firmicutes"(100);"Clostridia"(100);Clostridiales(100);Incertae_Sedis_XI(100);Anaerococcus(100);	Root(100);Bacteria(100);"Bacteroidetes"(100);"Bacteroidia"(100);"Bacteroidales"(100);Bacteroidaceae(100);Bacteroides(100);	Incertae_Sedis_XI(100);Anaerococcus(100);	Bacteroidaceae(100);Bacteroides(100);
0.05	38	17	Root(100);Bacteria(100);"Bacteroidetes"(100);"Bacteroidia"(100);"Bacteroidales"(100);"Porphyromonadaceae"(100);Parabacteroides(69);	Root(100);Bacteria(100);"Bacteroidetes"(100);"Bacteroidia"(100);"Bacteroidales"(100);Bacteroidaceae(100);Bacteroides(100);	"Porphyromonadaceae"(100);Parabacteroides(69);	Bacteroidaceae(100);Bacteroides(100);
-0.05	25	12	Root(100);Bacteria(100);"Bacteroidetes"(97);"Bacteroidia"(59);"Bacteroidales"(59);unclassified(59);unclassified(59);	Root(100);Bacteria(100);"Actinobacteria"(100);Actinobacteria(100);Actinomycetales(100);Corynebacteriaceae(100);Corynebacterium(100);	"Bacteroidia"(59);"Bacteroidales"(59);	Corynebacteriaceae(100);Corynebacterium(100);
0.05	5	142	Root(100);Bacteria(100);"Firmicutes"(100);"Bacilli"(100);Bacillales(100);"Staphylococcaceae"(99);Staphylococcus(99);	Root(100);Bacteria(100);"Firmicutes"(100);"Clostridia"(100);Clostridiales(100);Incertae_Sedis_XI(100);Anaerococcus(100);	"Staphylococcaceae"(99);Staphylococcus(99);	Incertae_Sedis_XI(100);Anaerococcus(100);
-0.05	7	12	Root(100);Bacteria(100);"Bacteroidetes"(100);"Bacteroidia"(100);"Bacteroidales"(100);"Porphyromonadaceae"(100);Porphyromonas(100);	Root(100);Bacteria(100);"Actinobacteria"(100);Actinobacteria(100);Actinomycetales(100);Corynebacteriaceae(100);Corynebacterium(100);	"Porphyromonadaceae"(100);Porphyromonas(100);	Corynebacteriaceae(100);Corynebacterium(100);
0.05	5	6	Root(100);Bacteria(100);"Firmicutes"(100);"Bacilli"(100);Bacillales(100);"Staphylococcaceae"(99);Staphylococcus(99);	Root(100);Bacteria(100);"Firmicutes"(100);"Bacilli"(100);"Lactobacillales"(100);Streptococcaceae(100);Streptococcus(100);	"Staphylococcaceae"(99);Staphylococcus(99);	Streptococcaceae(100);Streptococcus(100);
0.05	103	58	Root(100);Bacteria(100);"Firmicutes"(100);"Clostridia"(100);Clostridiales(100);Incertae_Sedis_XI(100);Finegoldia(100);	Root(100);Bacteria(100);"Proteobacteria"(100);Gammaproteobacteria(100);Pseudomonadales(100);Moraxellaceae(100);Acinetobacter(100);	Incertae_Sedis_XI(100);Finegoldia(100);	Moraxellaceae(100);Acinetobacter(100);
0.04	70	16	Root(100);Bacteria(100);"Actinobacteria"(100);Actinobacteria(100);Actinomycetales(100);unclassified(100);unclassified(100);	Root(100);Bacteria(100);"Proteobacteria"(100);Gammaproteobacteria(100);Pasteurellales(100);Pasteurellaceae(100);unclassified(100);	Actinobacteria(100);Actinomycetales(100);	Pasteurellales(100);Pasteurellaceae(100);
0.04	265	19	Root(100);Bacteria(100);"Proteobacteria"(100);Alphaproteobacteria(100);Rhizobiales(100);Rhizobiaceae(100);Rhizobium(97);	Root(100);Bacteria(100);"Proteobacteria"(100);Gammaproteobacteria(100);Pasteurellales(100);Pasteurellaceae(100);unclassified(100);	Rhizobiaceae(100);Rhizobium(97);	Pasteurellales(100);Pasteurellaceae(100);
-0.04	142	12	Root(100);Bacteria(100);"Firmicutes"(100);"Clostridia"(100);Clostridiales(100);Incertae_Sedis_XI(100);Anaerococcus(100);	Root(100);Bacteria(100);"Actinobacteria"(100);Actinobacteria(100);Actinomycetales(100);Corynebacteriaceae(100);Corynebacterium(100);	Incertae_Sedis_XI(100);Anaerococcus(100);	Corynebacteriaceae(100);Corynebacterium(100);
0.04	2	58	Root(100);Bacteria(100);"Firmicutes"(100);"Bacilli"(100);"Lactobacillales"(100);Streptococcaceae(100);Streptococcus(100);	Root(100);Bacteria(100);"Proteobacteria"(100);Gammaproteobacteria(100);Pseudomonadales(100);Moraxellaceae(100);Acinetobacter(100);	Streptococcaceae(100);Streptococcus(100);	Moraxellaceae(100);Acinetobacter(100);
0.04	45	17	Root(100);Bacteria(100);"Bacteroidetes"(100);"Bacteroidia"(100);"Bacteroidales"(100);Bacteroidaceae(100);Bacteroides(100);	Root(100);Bacteria(100);"Bacteroidetes"(100);"Bacteroidia"(100);"Bacteroidales"(100);Bacteroidaceae(100);Bacteroides(100);	Bacteroidaceae(100);Bacteroides(100);	Bacteroidaceae(100);Bacteroides(100);
-0.04	85	14	Root(100);Bacteria(100);"Proteobacteria"(100);Betaproteobacteria(100);Neisseriales(100);Neisseriaceae(100);unclassified(100);	Root(100);Bacteria(100);"Actinobacteria"(100);Actinobacteria(100);Actinomycetales(100);Actinomycetaceae(100);Actinomyces(100);	Neisseriales(100);Neisseriaceae(100);	Actinomycetaceae(100);Actinomyces(100);
0.04	17	19	Root(100);Bacteria(100);"Bacteroidetes"(100);"Bacteroidia"(100);"Bacteroidales"(100);Bacteroidaceae(100);Bacteroides(100);	Root(100);Bacteria(100);"Proteobacteria"(100);Gammaproteobacteria(100);Pasteurellales(100);Pasteurellaceae(100);unclassified(100);	Bacteroidaceae(100);Bacteroides(100);	Pasteurellales(100);Pasteurellaceae(100);
-0.04	22	5	Root(100);Bacteria(100);"Proteobacteria"(100);Betaproteobacteria(100);Burkholderiales(100);unclassified(97);unclassified(97);	Root(100);Bacteria(100);"Firmicutes"(100);"Bacilli"(100);Bacillales(100);"Staphylococcaceae"(99);Staphylococcus(99);	Betaproteobacteria(100);Burkholderiales(100);	"Staphylococcaceae"(99);Staphylococcus(99);
-0.04	137	5	Root(100);Bacteria(100);"Proteobacteria"(100);Betaproteobacteria(100);Neisseriales(100);Neisseriaceae(100);Stenoxybacter(69);	Root(100);Bacteria(100);"Firmicutes"(100);"Bacilli"(100);Bacillales(100);"Staphylococcaceae"(99);Staphylococcus(99);	Neisseriaceae(100);Stenoxybacter(69);	"Staphylococcaceae"(99);Staphylococcus(99);
-0.04	137	14	Root(100);Bacteria(100);"Proteobacteria"(100);Betaproteobacteria(100);Neisseriales(100);Neisseriaceae(100);Stenoxybacter(69);	Root(100);Bacteria(100);"Actinobacteria"(100);Actinobacteria(100);Actinomycetales(100);Actinomycetaceae(100);Actinomyces(100);	Neisseriaceae(100);Stenoxybacter(69);	Actinomycetaceae(100);Actinomyces(100);
0.04	86	10	Root(100);Bacteria(100);Cyanobacteria(100);Cyanobacteria(100);Chloroplast(100);Streptophyta(100);unclassified(100);	Root(100);Bacteria(100);"Bacteroidetes"(100);"Bacteroidia"(100);"Bacteroidales"(100);"Prevotellaceae"(100);Prevotella(100);	Chloroplast(100);Streptophyta(100);	"Prevotellaceae"(100);Prevotella(100);
0.04	43	58	Root(100);Bacteria(100);"Firmicutes"(100);"Clostridia"(100);Clostridiales(100);Incertae_Sedis_XI(100);Anaerococcus(100);	Root(100);Bacteria(100);"Proteobacteria"(100);Gammaproteobacteria(100);Pseudomonadales(100);Moraxellaceae(100);Acinetobacter(100);	Incertae_Sedis_XI(100);Anaerococcus(100);	Moraxellaceae(100);Acinetobacter(100);
0.04	206	31	Root(100);Bacteria(100);"Proteobacteria"(100);Alphaproteobacteria(100);Caulobacterales(100);Caulobacteraceae(100);Brevundimonas(100);	Root(100);Bacteria(100);"Bacteroidetes"(100);"Bacteroidia"(100);"Bacteroidales"(100);Bacteroidaceae(100);Bacteroides(100);	Caulobacteraceae(100);Brevundimonas(100);	Bacteroidaceae(100);Bacteroides(100);
-0.04	27	64	Root(100);Bacteria(100);"Bacteroidetes"(100);"Bacteroidia"(100);"Bacteroidales"(100);Bacteroidaceae(100);Bacteroides(100);	Root(100);Bacteria(100);"Firmicutes"(100);"Clostridia"(100);Clostridiales(100);Incertae_Sedis_XI(100);Peptoniphilus(100);	Bacteroidaceae(100);Bacteroides(100);	Incertae_Sedis_XI(100);Peptoniphilus(100);
0.04	5	12	Root(100);Bacteria(100);"Firmicutes"(100);"Bacilli"(100);Bacillales(100);"Staphylococcaceae"(99);Staphylococcus(99);	Root(100);Bacteria(100);"Actinobacteria"(100);Actinobacteria(100);Actinomycetales(100);Corynebacteriaceae(100);Corynebacterium(100);	"Staphylococcaceae"(99);Staphylococcus(99);	Corynebacteriaceae(100);Corynebacterium(100);
-0.04	70	88	Root(100);Bacteria(100);"Actinobacteria"(100);Actinobacteria(100);Actinomycetales(100);unclassified(100);unclassified(100);	Root(100);Bacteria(100);"Proteobacteria"(100);Betaproteobacteria(100);Burkholderiales(100);Burkholderiaceae(100);unclassified(81);	Actinobacteria(100);Actinomycetales(100);	Burkholderiales(100);Burkholderiaceae(100);
-0.04	86	11	Root(100);Bacteria(100);Cyanobacteria(100);Cyanobacteria(100);Chloroplast(100);Streptophyta(100);unclassified(100);	Root(100);Bacteria(100);"Firmicutes"(100);"Bacilli"(100);Bacillales(100);"Staphylococcaceae"(100);Gemella(100);	Chloroplast(100);Streptophyta(100);	"Staphylococcaceae"(100);Gemella(100);
0.04	38	58	Root(100);Bacteria(100);"Bacteroidetes"(100);"Bacteroidia"(100);"Bacteroidales"(100);"Porphyromonadaceae"(100);Parabacteroides(69);	Root(100);Bacteria(100);"Proteobacteria"(100);Gammaproteobacteria(100);Pseudomonadales(100);Moraxellaceae(100);Acinetobacter(100);	"Porphyromonadaceae"(100);Parabacteroides(69);	Moraxellaceae(100);Acinetobacter(100);
0.04	4	38	Root(100);Bacteria(100);"Firmicutes"(100);"Clostridia"(100);Clostridiales(100);Veillonellaceae(100);Veillonella(95);	Root(100);Bacteria(100);"Bacteroidetes"(100);"Bacteroidia"(100);"Bacteroidales"(100);"Porphyromonadaceae"(100);Parabacteroides(69);	Veillonellaceae(100);Veillonella(95);	"Porphyromonadaceae"(100);Parabacteroides(69);
0.04	8	31	Root(100);Bacteria(100);"Proteobacteria"(100);Betaproteobacteria(100);Neisseriales(100);Neisseriaceae(100);Neisseria(95);	Root(100);Bacteria(100);"Bacteroidetes"(100);"Bacteroidia"(100);"Bacteroidales"(100);Bacteroidaceae(100);Bacteroides(100);	Neisseriaceae(100);Neisseria(95);	Bacteroidaceae(100);Bacteroides(100);
0.04	265	162	Root(100);Bacteria(100);"Proteobacteria"(100);Alphaproteobacteria(100);Rhizobiales(100);Rhizobiaceae(100);Rhizobium(97);	Root(100);Bacteria(100);"Proteobacteria"(100);Gammaproteobacteria(100);Pseudomonadales(100);Moraxellaceae(100);Enhydrobacter(100);	Rhizobiaceae(100);Rhizobium(97);	Moraxellaceae(100);Enhydrobacter(100);
0.04	130	18	Root(100);Bacteria(100);"Proteobacteria"(100);Gammaproteobacteria(100);Pseudomonadales(100);Pseudomonadaceae(100);Pseudomonas(100);	Root(100);Bacteria(100);"Actinobacteria"(100);Actinobacteria(100);Actinomycetales(100);Micrococcaceae(100);unclassified(97);	Pseudomonadaceae(100);Pseudomonas(100);	Actinomycetales(100);Micrococcaceae(100);
-0.04	66	5	Root(100);Bacteria(100);"Firmicutes"(100);"Clostridia"(100);Clostridiales(100);Veillonellaceae(100);Dialister(100);	Root(100);Bacteria(100);"Firmicutes"(100);"Bacilli"(100);Bacillales(100);"Staphylococcaceae"(99);Staphylococcus(99);	Veillonellaceae(100);Dialister(100);	"Staphylococcaceae"(99);Staphylococcus(99);
-0.04	5	111	Root(100);Bacteria(100);"Firmicutes"(100);"Bacilli"(100);Bacillales(100);"Staphylococcaceae"(99);Staphylococcus(99);	Root(100);Bacteria(100);"Proteobacteria"(100);Gammaproteobacteria(100);"Enterobacteriales"(100);Enterobacteriaceae(100);unclassified(87);	"Staphylococcaceae"(99);Staphylococcus(99);	"Enterobacteriales"(100);Enterobacteriaceae(100);
0.04	70	11	Root(100);Bacteria(100);"Actinobacteria"(100);Actinobacteria(100);Actinomycetales(100);unclassified(100);unclassified(100);	Root(100);Bacteria(100);"Firmicutes"(100);"Bacilli"(100);Bacillales(100);"Staphylococcaceae"(100);Gemella(100);	Actinobacteria(100);Actinomycetales(100);	"Staphylococcaceae"(100);Gemella(100);
-0.04	40	2	Root(100);Bacteria(100);"Proteobacteria"(100);Betaproteobacteria(100);Neisseriales(100);Neisseriaceae(100);unclassified(100);	Root(100);Bacteria(100);"Firmicutes"(100);"Bacilli"(100);"Lactobacillales"(100);Streptococcaceae(100);Streptococcus(100);	Neisseriales(100);Neisseriaceae(100);	Streptococcaceae(100);Streptococcus(100);
0.04	42	16	Root(100);Bacteria(100);"Firmicutes"(100);"Clostridia"(100);Clostridiales(100);"Ruminococcaceae"(100);unclassified(100);	Root(100);Bacteria(100);"Proteobacteria"(100);Gammaproteobacteria(100);Pasteurellales(100);Pasteurellaceae(100);unclassified(100);	Clostridiales(100);"Ruminococcaceae"(100);	Pasteurellales(100);Pasteurellaceae(100);
-0.04	70	58	Root(100);Bacteria(100);"Actinobacteria"(100);Actinobacteria(100);Actinomycetales(100);unclassified(100);unclassified(100);	Root(100);Bacteria(100);"Proteobacteria"(100);Gammaproteobacteria(100);Pseudomonadales(100);Moraxellaceae(100);Acinetobacter(100);	Actinobacteria(100);Actinomycetales(100);	Moraxellaceae(100);Acinetobacter(100);
-0.04	130	40	Root(100);Bacteria(100);"Proteobacteria"(100);Gammaproteobacteria(100);Pseudomonadales(100);Pseudomonadaceae(100);Pseudomonas(100);	Root(100);Bacteria(100);"Proteobacteria"(100);Betaproteobacteria(100);Neisseriales(100);Neisseriaceae(100);unclassified(100);	Pseudomonadaceae(100);Pseudomonas(100);	Neisseriales(100);Neisseriaceae(100);
0.04	25	111	Root(100);Bacteria(100);"Bacteroidetes"(97);"Bacteroidia"(59);"Bacteroidales"(59);unclassified(59);unclassified(59);	Root(100);Bacteria(100);"Proteobacteria"(100);Gammaproteobacteria(100);"Enterobacteriales"(100);Enterobacteriaceae(100);unclassified(87);	"Bacteroidia"(59);"Bacteroidales"(59);	"Enterobacteriales"(100);Enterobacteriaceae(100);
-0.04	234	12	Root(100);Bacteria(100);"Firmicutes"(100);"Clostridia"(100);Clostridiales(100);"Lachnospiraceae"(100);Shuttleworthia(100);	Root(100);Bacteria(100);"Actinobacteria"(100);Actinobacteria(100);Actinomycetales(100);Corynebacteriaceae(100);Corynebacterium(100);	"Lachnospiraceae"(100);Shuttleworthia(100);	Corynebacteriaceae(100);Corynebacterium(100);
-0.04	43	206	Root(100);Bacteria(100);"Firmicutes"(100);"Clostridia"(100);Clostridiales(100);Incertae_Sedis_XI(100);Anaerococcus(100);	Root(100);Bacteria(100);"Proteobacteria"(100);Alphaproteobacteria(100);Caulobacterales(100);Caulobacteraceae(100);Brevundimonas(100);	Incertae_Sedis_XI(100);Anaerococcus(100);	Caulobacteraceae(100);Brevundimonas(100);
0.04	4	17	Root(100);Bacteria(100);"Firmicutes"(100);"Clostridia"(100);Clostridiales(100);Veillonellaceae(100);Veillonella(95);	Root(100);Bacteria(100);"Bacteroidetes"(100);"Bacteroidia"(100);"Bacteroidales"(100);Bacteroidaceae(100);Bacteroides(100);	Veillonellaceae(100);Veillonella(95);	Bacteroidaceae(100);Bacteroides(100);
0.04	38	62	Root(100);Bacteria(100);"Bacteroidetes"(100);"Bacteroidia"(100);"Bacteroidales"(100);"Porphyromonadaceae"(100);Parabacteroides(69);	Root(100);Bacteria(100);"Actinobacteria"(100);Actinobacteria(100);Actinomycetales(100);unclassified(99);unclassified(99);	"Porphyromonadaceae"(100);Parabacteroides(69);	Actinobacteria(100);Actinomycetales(100);
-0.04	43	12	Root(100);Bacteria(100);"Firmicutes"(100);"Clostridia"(100);Clostridiales(100);Incertae_Sedis_XI(100);Anaerococcus(100);	Root(100);Bacteria(100);"Actinobacteria"(100);Actinobacteria(100);Actinomycetales(100);Corynebacteriaceae(100);Corynebacterium(100);	Incertae_Sedis_XI(100);Anaerococcus(100);	Corynebacteriaceae(100);Corynebacterium(100);
-0.04	103	14	Root(100);Bacteria(100);"Firmicutes"(100);"Clostridia"(100);Clostridiales(100);Incertae_Sedis_XI(100);Finegoldia(100);	Root(100);Bacteria(100);"Actinobacteria"(100);Actinobacteria(100);Actinomycetales(100);Actinomycetaceae(100);Actinomyces(100);	Incertae_Sedis_XI(100);Finegoldia(100);	Actinomycetaceae(100);Actinomyces(100);
-0.04	40	13	Root(100);Bacteria(100);"Proteobacteria"(100);Betaproteobacteria(100);Neisseriales(100);Neisseriaceae(100);unclassified(100);	Root(100);Bacteria(100);"Firmicutes"(100);"Bacilli"(100);"Lactobacillales"(100);unclassified(98);unclassified(98);	Neisseriales(100);Neisseriaceae(100);	"Bacilli"(100);"Lactobacillales"(100);
-0.04	10	12	Root(100);Bacteria(100);"Bacteroidetes"(100);"Bacteroidia"(100);"Bacteroidales"(100);"Prevotellaceae"(100);Prevotella(100);	Root(100);Bacteria(100);"Actinobacteria"(100);Actinobacteria(100);Actinomycetales(100);Corynebacteriaceae(100);Corynebacterium(100);	"Prevotellaceae"(100);Prevotella(100);	Corynebacteriaceae(100);Corynebacterium(100);
-0.04	27	58	Root(100);Bacteria(100);"Bacteroidetes"(100);"Bacteroidia"(100);"Bacteroidales"(100);Bacteroidaceae(100);Bacteroides(100);	Root(100);Bacteria(100);"Proteobacteria"(100);Gammaproteobacteria(100);Pseudomonadales(100);Moraxellaceae(100);Acinetobacter(100);	Bacteroidaceae(100);Bacteroides(100);	Moraxellaceae(100);Acinetobacter(100);
0.04	130	27	Root(100);Bacteria(100);"Proteobacteria"(100);Gammaproteobacteria(100);Pseudomonadales(100);Pseudomonadaceae(100);Pseudomonas(100);	Root(100);Bacteria(100);"Bacteroidetes"(100);"Bacteroidia"(100);"Bacteroidales"(100);Bacteroidaceae(100);Bacteroides(100);	Pseudomonadaceae(100);Pseudomonas(100);	Bacteroidaceae(100);Bacteroides(100);
-0.04	43	10	Root(100);Bacteria(100);"Firmicutes"(100);"Clostridia"(100);Clostridiales(100);Incertae_Sedis_XI(100);Anaerococcus(100);	Root(100);Bacteria(100);"Bacteroidetes"(100);"Bacteroidia"(100);"Bacteroidales"(100);"Prevotellaceae"(100);Prevotella(100);	Incertae_Sedis_XI(100);Anaerococcus(100);	"Prevotellaceae"(100);Prevotella(100);
0.04	45	142	Root(100);Bacteria(100);"Bacteroidetes"(100);"Bacteroidia"(100);"Bacteroidales"(100);Bacteroidaceae(100);Bacteroides(100);	Root(100);Bacteria(100);"Firmicutes"(100);"Clostridia"(100);Clostridiales(100);Incertae_Sedis_XI(100);Anaerococcus(100);	Bacteroidaceae(100);Bacteroides(100);	Incertae_Sedis_XI(100);Anaerococcus(100);
0.04	42	206	Root(100);Bacteria(100);"Firmicutes"(100);"Clostridia"(100);Clostridiales(100);"Ruminococcaceae"(100);unclassified(100);	Root(100);Bacteria(100);"Proteobacteria"(100);Alphaproteobacteria(100);Caulobacterales(100);Caulobacteraceae(100);Brevundimonas(100);	Clostridiales(100);"Ruminococcaceae"(100);	Caulobacteraceae(100);Brevundimonas(100);
-0.04	43	162	Root(100);Bacteria(100);"Firmicutes"(100);"Clostridia"(100);Clostridiales(100);Incertae_Sedis_XI(100);Anaerococcus(100);	Root(100);Bacteria(100);"Proteobacteria"(100);Gammaproteobacteria(100);Pseudomonadales(100);Moraxellaceae(100);Enhydrobacter(100);	Incertae_Sedis_XI(100);Anaerococcus(100);	Moraxellaceae(100);Enhydrobacter(100);
-0.04	40	19	Root(100);Bacteria(100);"Proteobacteria"(100);Betaproteobacteria(100);Neisseriales(100);Neisseriaceae(100);unclassified(100);	Root(100);Bacteria(100);"Proteobacteria"(100);Gammaproteobacteria(100);Pasteurellales(100);Pasteurellaceae(100);unclassified(100);	Neisseriales(100);Neisseriaceae(100);	Pasteurellales(100);Pasteurellaceae(100);
0.04	7	31	Root(100);Bacteria(100);"Bacteroidetes"(100);"Bacteroidia"(100);"Bacteroidales"(100);"Porphyromonadaceae"(100);Porphyromonas(100);	Root(100);Bacteria(100);"Bacteroidetes"(100);"Bacteroidia"(100);"Bacteroidales"(100);Bacteroidaceae(100);Bacteroides(100);	"Porphyromonadaceae"(100);Porphyromonas(100);	Bacteroidaceae(100);Bacteroides(100);
0.04	265	10	Root(100);Bacteria(100);"Proteobacteria"(100);Alphaproteobacteria(100);Rhizobiales(100);Rhizobiaceae(100);Rhizobium(97);	Root(100);Bacteria(100);"Bacteroidetes"(100);"Bacteroidia"(100);"Bacteroidales"(100);"Prevotellaceae"(100);Prevotella(100);	Rhizobiaceae(100);Rhizobium(97);	"Prevotellaceae"(100);Prevotella(100);
-0.04	5	101	Root(100);Bacteria(100);"Firmicutes"(100);"Bacilli"(100);Bacillales(100);"Staphylococcaceae"(99);Staphylococcus(99);	Root(100);Bacteria(100);"Actinobacteria"(100);Actinobacteria(100);Actinomycetales(100);Corynebacteriaceae(100);Corynebacterium(100);	"Staphylococcaceae"(99);Staphylococcus(99);	Corynebacteriaceae(100);Corynebacterium(100);
-0.04	137	43	Root(100);Bacteria(100);"Proteobacteria"(100);Betaproteobacteria(100);Neisseriales(100);Neisseriaceae(100);Stenoxybacter(69);	Root(100);Bacteria(100);"Firmicutes"(100);"Clostridia"(100);Clostridiales(100);Incertae_Sedis_XI(100);Anaerococcus(100);	Neisseriaceae(100);Stenoxybacter(69);	Incertae_Sedis_XI(100);Anaerococcus(100);
-0.04	22	43	Root(100);Bacteria(100);"Proteobacteria"(100);Betaproteobacteria(100);Burkholderiales(100);unclassified(97);unclassified(97);	Root(100);Bacteria(100);"Firmicutes"(100);"Clostridia"(100);Clostridiales(100);Incertae_Sedis_XI(100);Anaerococcus(100);	Betaproteobacteria(100);Burkholderiales(100);	Incertae_Sedis_XI(100);Anaerococcus(100);
0.04	130	5	Root(100);Bacteria(100);"Proteobacteria"(100);Gammaproteobacteria(100);Pseudomonadales(100);Pseudomonadaceae(100);Pseudomonas(100);	Root(100);Bacteria(100);"Firmicutes"(100);"Bacilli"(100);Bacillales(100);"Staphylococcaceae"(99);Staphylococcus(99);	Pseudomonadaceae(100);Pseudomonas(100);	"Staphylococcaceae"(99);Staphylococcus(99);
0.04	194	14	Root(100);Bacteria(100);"Proteobacteria"(100);Betaproteobacteria(100);Burkholderiales(100);Comamonadaceae(100);unclassified(100);	Root(100);Bacteria(100);"Actinobacteria"(100);Actinobacteria(100);Actinomycetales(100);Actinomycetaceae(100);Actinomyces(100);	Burkholderiales(100);Comamonadaceae(100);	Actinomycetaceae(100);Actinomyces(100);
0.04	131	22	Root(100);Bacteria(100);"Proteobacteria"(100);Betaproteobacteria(100);Burkholderiales(100);Comamonadaceae(99);Roseateles(99);	Root(100);Bacteria(100);"Proteobacteria"(100);Betaproteobacteria(100);Burkholderiales(100);unclassified(97);unclassified(97);	Comamonadaceae(99);Roseateles(99);	Betaproteobacteria(100);Burkholderiales(100);
-0.04	70	62	Root(100);Bacteria(100);"Actinobacteria"(100);Actinobacteria(100);Actinomycetales(100);unclassified(100);unclassified(100);	Root(100);Bacteria(100);"Actinobacteria"(100);Actinobacteria(100);Actinomycetales(100);unclassified(99);unclassified(99);	Actinobacteria(100);Actinomycetales(100);	Actinobacteria(100);Actinomycetales(100);
-0.04	76	12	Root(100);Bacteria(100);"Firmicutes"(100);"Bacilli"(100);"Lactobacillales"(100);"Aerococcaceae"(100);unclassified(99);	Root(100);Bacteria(100);"Actinobacteria"(100);Actinobacteria(100);Actinomycetales(100);Corynebacteriaceae(100);Corynebacterium(100);	"Lactobacillales"(100);"Aerococcaceae"(100);	Corynebacteriaceae(100);Corynebacterium(100);
-0.04	85	43	Root(100);Bacteria(100);"Proteobacteria"(100);Betaproteobacteria(100);Neisseriales(100);Neisseriaceae(100);unclassified(100);	Root(100);Bacteria(100);"Firmicutes"(100);"Clostridia"(100);Clostridiales(100);Incertae_Sedis_XI(100);Anaerococcus(100);	Neisseriales(100);Neisseriaceae(100);	Incertae_Sedis_XI(100);Anaerococcus(100);
-0.04	25	43	Root(100);Bacteria(100);"Bacteroidetes"(97);"Bacteroidia"(59);"Bacteroidales"(59);unclassified(59);unclassified(59);	Root(100);Bacteria(100);"Firmicutes"(100);"Clostridia"(100);Clostridiales(100);Incertae_Sedis_XI(100);Anaerococcus(100);	"Bacteroidia"(59);"Bacteroidales"(59);	Incertae_Sedis_XI(100);Anaerococcus(100);
-0.04	62	34	Root(100);Bacteria(100);"Actinobacteria"(100);Actinobacteria(100);Actinomycetales(100);unclassified(99);unclassified(99);	Root(100);Bacteria(100);"Bacteroidetes"(100);"Bacteroidia"(100);"Bacteroidales"(100);"Prevotellaceae"(100);unclassified(100);	Actinobacteria(100);Actinomycetales(100);	"Bacteroidales"(100);"Prevotellaceae"(100);
-0.04	85	2	Root(100);Bacteria(100);"Proteobacteria"(100);Betaproteobacteria(100);Neisseriales(100);Neisseriaceae(100);unclassified(100);	Root(100);Bacteria(100);"Firmicutes"(100);"Bacilli"(100);"Lactobacillales"(100);Streptococcaceae(100);Streptococcus(100);	Neisseriales(100);Neisseriaceae(100);	Streptococcaceae(100);Streptococcus(100);
-0.04	234	43	Root(100);Bacteria(100);"Firmicutes"(100);"Clostridia"(100);Clostridiales(100);"Lachnospiraceae"(100);Shuttleworthia(100);	Root(100);Bacteria(100);"Firmicutes"(100);"Clostridia"(100);Clostridiales(100);Incertae_Sedis_XI(100);Anaerococcus(100);	"Lachnospiraceae"(100);Shuttleworthia(100);	Incertae_Sedis_XI(100);Anaerococcus(100);
-0.04	2	62	Root(100);Bacteria(100);"Firmicutes"(100);"Bacilli"(100);"Lactobacillales"(100);Streptococcaceae(100);Streptococcus(100);	Root(100);Bacteria(100);"Actinobacteria"(100);Actinobacteria(100);Actinomycetales(100);unclassified(99);unclassified(99);	Streptococcaceae(100);Streptococcus(100);	Actinobacteria(100);Actinomycetales(100);
-0.04	137	2	Root(100);Bacteria(100);"Proteobacteria"(100);Betaproteobacteria(100);Neisseriales(100);Neisseriaceae(100);Stenoxybacter(69);	Root(100);Bacteria(100);"Firmicutes"(100);"Bacilli"(100);"Lactobacillales"(100);Streptococcaceae(100);Streptococcus(100);	Neisseriaceae(100);Stenoxybacter(69);	Streptococcaceae(100);Streptococcus(100);
-0.04	8	101	Root(100);Bacteria(100);"Proteobacteria"(100);Betaproteobacteria(100);Neisseriales(100);Neisseriaceae(100);Neisseria(95);	Root(100);Bacteria(100);"Actinobacteria"(100);Actinobacteria(100);Actinomycetales(100);Corynebacteriaceae(100);Corynebacterium(100);	Neisseriaceae(100);Neisseria(95);	Corynebacteriaceae(100);Corynebacterium(100);
-0.04	5	34	Root(100);Bacteria(100);"Firmicutes"(100);"Bacilli"(100);Bacillales(100);"Staphylococcaceae"(99);Staphylococcus(99);	Root(100);Bacteria(100);"Bacteroidetes"(100);"Bacteroidia"(100);"Bacteroidales"(100);"Prevotellaceae"(100);unclassified(100);	"Staphylococcaceae"(99);Staphylococcus(99);	"Bacteroidales"(100);"Prevotellaceae"(100);
-0.04	43	38	Root(100);Bacteria(100);"Firmicutes"(100);"Clostridia"(100);Clostridiales(100);Incertae_Sedis_XI(100);Anaerococcus(100);	Root(100);Bacteria(100);"Bacteroidetes"(100);"Bacteroidia"(100);"Bacteroidales"(100);"Porphyromonadaceae"(100);Parabacteroides(69);	Incertae_Sedis_XI(100);Anaerococcus(100);	"Porphyromonadaceae"(100);Parabacteroides(69);
0.04	7	111	Root(100);Bacteria(100);"Bacteroidetes"(100);"Bacteroidia"(100);"Bacteroidales"(100);"Porphyromonadaceae"(100);Porphyromonas(100);	Root(100);Bacteria(100);"Proteobacteria"(100);Gammaproteobacteria(100);"Enterobacteriales"(100);Enterobacteriaceae(100);unclassified(87);	"Porphyromonadaceae"(100);Porphyromonas(100);	"Enterobacteriales"(100);Enterobacteriaceae(100);
0.04	6	70	Root(100);Bacteria(100);"Firmicutes"(100);"Bacilli"(100);"Lactobacillales"(100);Streptococcaceae(100);Streptococcus(100);	Root(100);Bacteria(100);"Actinobacteria"(100);Actinobacteria(100);Actinomycetales(100);unclassified(100);unclassified(100);	Streptococcaceae(100);Streptococcus(100);	Actinobacteria(100);Actinomycetales(100);
0.04	6	111	Root(100);Bacteria(100);"Firmicutes"(100);"Bacilli"(100);"Lactobacillales"(100);Streptococcaceae(100);Streptococcus(100);	Root(100);Bacteria(100);"Proteobacteria"(100);Gammaproteobacteria(100);"Enterobacteriales"(100);Enterobacteriaceae(100);unclassified(87);	Streptococcaceae(100);Streptococcus(100);	"Enterobacteriales"(100);Enterobacteriaceae(100);
-0.04	131	43	Root(100);Bacteria(100);"Proteobacteria"(100);Betaproteobacteria(100);Burkholderiales(100);Comamonadaceae(99);Roseateles(99);	Root(100);Bacteria(100);"Firmicutes"(100);"Clostridia"(100);Clostridiales(100);Incertae_Sedis_XI(100);Anaerococcus(100);	Comamonadaceae(99);Roseateles(99);	Incertae_Sedis_XI(100);Anaerococcus(100);
-0.04	43	8	Root(100);Bacteria(100);"Firmicutes"(100);"Clostridia"(100);Clostridiales(100);Incertae_Sedis_XI(100);Anaerococcus(100);	Root(100);Bacteria(100);"Proteobacteria"(100);Betaproteobacteria(100);Neisseriales(100);Neisseriaceae(100);Neisseria(95);	Incertae_Sedis_XI(100);Anaerococcus(100);	Neisseriaceae(100);Neisseria(95);
-0.04	43	40	Root(100);Bacteria(100);"Firmicutes"(100);"Clostridia"(100);Clostridiales(100);Incertae_Sedis_XI(100);Anaerococcus(100);	Root(100);Bacteria(100);"Proteobacteria"(100);Betaproteobacteria(100);Neisseriales(100);Neisseriaceae(100);unclassified(100);	Incertae_Sedis_XI(100);Anaerococcus(100);	Neisseriales(100);Neisseriaceae(100);
-0.04	42	70	Root(100);Bacteria(100);"Firmicutes"(100);"Clostridia"(100);Clostridiales(100);"Ruminococcaceae"(100);unclassified(100);	Root(100);Bacteria(100);"Actinobacteria"(100);Actinobacteria(100);Actinomycetales(100);unclassified(100);unclassified(100);	Clostridiales(100);"Ruminococcaceae"(100);	Actinobacteria(100);Actinomycetales(100);
-0.04	194	12	Root(100);Bacteria(100);"Proteobacteria"(100);Betaproteobacteria(100);Burkholderiales(100);Comamonadaceae(100);unclassified(100);	Root(100);Bacteria(100);"Actinobacteria"(100);Actinobacteria(100);Actinomycetales(100);Corynebacteriaceae(100);Corynebacterium(100);	Burkholderiales(100);Comamonadaceae(100);	Corynebacteriaceae(100);Corynebacterium(100);
-0.04	5	31	Root(100);Bacteria(100);"Firmicutes"(100);"Bacilli"(100);Bacillales(100);"Staphylococcaceae"(99);Staphylococcus(99);	Root(100);Bacteria(100);"Bacteroidetes"(100);"Bacteroidia"(100);"Bacteroidales"(100);Bacteroidaceae(100);Bacteroides(100);	"Staphylococcaceae"(99);Staphylococcus(99);	Bacteroidaceae(100);Bacteroides(100);
-0.04	85	27	Root(100);Bacteria(100);"Proteobacteria"(100);Betaproteobacteria(100);Neisseriales(100);Neisseriaceae(100);unclassified(100);	Root(100);Bacteria(100);"Bacteroidetes"(100);"Bacteroidia"(100);"Bacteroidales"(100);Bacteroidaceae(100);Bacteroides(100);	Neisseriales(100);Neisseriaceae(100);	Bacteroidaceae(100);Bacteroides(100);
0.04	8	17	Root(100);Bacteria(100);"Proteobacteria"(100);Betaproteobacteria(100);Neisseriales(100);Neisseriaceae(100);Neisseria(95);	Root(100);Bacteria(100);"Bacteroidetes"(100);"Bacteroidia"(100);"Bacteroidales"(100);Bacteroidaceae(100);Bacteroides(100);	Neisseriaceae(100);Neisseria(95);	Bacteroidaceae(100);Bacteroides(100);
-0.04	86	34	Root(100);Bacteria(100);Cyanobacteria(100);Cyanobacteria(100);Chloroplast(100);Streptophyta(100);unclassified(100);	Root(100);Bacteria(100);"Bacteroidetes"(100);"Bacteroidia"(100);"Bacteroidales"(100);"Prevotellaceae"(100);unclassified(100);	Chloroplast(100);Streptophyta(100);	"Bacteroidales"(100);"Prevotellaceae"(100);
0.03	194	27	Root(100);Bacteria(100);"Proteobacteria"(100);Betaproteobacteria(100);Burkholderiales(100);Comamonadaceae(100);unclassified(100);	Root(100);Bacteria(100);"Bacteroidetes"(100);"Bacteroidia"(100);"Bacteroidales"(100);Bacteroidaceae(100);Bacteroides(100);	Burkholderiales(100);Comamonadaceae(100);	Bacteroidaceae(100);Bacteroides(100);
-0.03	43	265	Root(100);Bacteria(100);"Firmicutes"(100);"Clostridia"(100);Clostridiales(100);Incertae_Sedis_XI(100);Anaerococcus(100);	Root(100);Bacteria(100);"Proteobacteria"(100);Alphaproteobacteria(100);Rhizobiales(100);Rhizobiaceae(100);Rhizobium(97);	Incertae_Sedis_XI(100);Anaerococcus(100);	Rhizobiaceae(100);Rhizobium(97);
-0.03	66	43	Root(100);Bacteria(100);"Firmicutes"(100);"Clostridia"(100);Clostridiales(100);Veillonellaceae(100);Dialister(100);	Root(100);Bacteria(100);"Firmicutes"(100);"Clostridia"(100);Clostridiales(100);Incertae_Sedis_XI(100);Anaerococcus(100);	Veillonellaceae(100);Dialister(100);	Incertae_Sedis_XI(100);Anaerococcus(100);
0.03	42	58	Root(100);Bacteria(100);"Firmicutes"(100);"Clostridia"(100);Clostridiales(100);"Ruminococcaceae"(100);unclassified(100);	Root(100);Bacteria(100);"Proteobacteria"(100);Gammaproteobacteria(100);Pseudomonadales(100);Moraxellaceae(100);Acinetobacter(100);	Clostridiales(100);"Ruminococcaceae"(100);	Moraxellaceae(100);Acinetobacter(100);
-0.03	130	70	Root(100);Bacteria(100);"Proteobacteria"(100);Gammaproteobacteria(100);Pseudomonadales(100);Pseudomonadaceae(100);Pseudomonas(100);	Root(100);Bacteria(100);"Actinobacteria"(100);Actinobacteria(100);Actinomycetales(100);unclassified(100);unclassified(100);	Pseudomonadaceae(100);Pseudomonas(100);	Actinobacteria(100);Actinomycetales(100);
0.03	66	147	Root(100);Bacteria(100);"Firmicutes"(100);"Clostridia"(100);Clostridiales(100);Veillonellaceae(100);Dialister(100);	Root(100);Bacteria(100);"Proteobacteria"(100);Epsilonproteobacteria(100);Campylobacterales(100);Helicobacteraceae(100);Helicobacter(100);	Veillonellaceae(100);Dialister(100);	Helicobacteraceae(100);Helicobacter(100);
-0.03	2	101	Root(100);Bacteria(100);"Firmicutes"(100);"Bacilli"(100);"Lactobacillales"(100);Streptococcaceae(100);Streptococcus(100);	Root(100);Bacteria(100);"Actinobacteria"(100);Actinobacteria(100);Actinomycetales(100);Corynebacteriaceae(100);Corynebacterium(100);	Streptococcaceae(100);Streptococcus(100);	Corynebacteriaceae(100);Corynebacterium(100);
-0.03	21	64	Root(100);Bacteria(100);"Proteobacteria"(100);Betaproteobacteria(100);Neisseriales(100);Neisseriaceae(100);Neisseria(69);	Root(100);Bacteria(100);"Firmicutes"(100);"Clostridia"(100);Clostridiales(100);Incertae_Sedis_XI(100);Peptoniphilus(100);	Neisseriaceae(100);Neisseria(69);	Incertae_Sedis_XI(100);Peptoniphilus(100);
0.03	14	31	Root(100);Bacteria(100);"Actinobacteria"(100);Actinobacteria(100);Actinomycetales(100);Actinomycetaceae(100);Actinomyces(100);	Root(100);Bacteria(100);"Bacteroidetes"(100);"Bacteroidia"(100);"Bacteroidales"(100);Bacteroidaceae(100);Bacteroides(100);	Actinomycetaceae(100);Actinomyces(100);	Bacteroidaceae(100);Bacteroides(100);
-0.03	42	40	Root(100);Bacteria(100);"Firmicutes"(100);"Clostridia"(100);Clostridiales(100);"Ruminococcaceae"(100);unclassified(100);	Root(100);Bacteria(100);"Proteobacteria"(100);Betaproteobacteria(100);Neisseriales(100);Neisseriaceae(100);unclassified(100);	Clostridiales(100);"Ruminococcaceae"(100);	Neisseriales(100);Neisseriaceae(100);
-0.03	43	34	Root(100);Bacteria(100);"Firmicutes"(100);"Clostridia"(100);Clostridiales(100);Incertae_Sedis_XI(100);Anaerococcus(100);	Root(100);Bacteria(100);"Bacteroidetes"(100);"Bacteroidia"(100);"Bacteroidales"(100);"Prevotellaceae"(100);unclassified(100);	Incertae_Sedis_XI(100);Anaerococcus(100);	"Bacteroidales"(100);"Prevotellaceae"(100);
-0.03	5	62	Root(100);Bacteria(100);"Firmicutes"(100);"Bacilli"(100);Bacillales(100);"Staphylococcaceae"(99);Staphylococcus(99);	Root(100);Bacteria(100);"Actinobacteria"(100);Actinobacteria(100);Actinomycetales(100);unclassified(99);unclassified(99);	"Staphylococcaceae"(99);Staphylococcus(99);	Actinobacteria(100);Actinomycetales(100);
-0.03	86	40	Root(100);Bacteria(100);Cyanobacteria(100);Cyanobacteria(100);Chloroplast(100);Streptophyta(100);unclassified(100);	Root(100);Bacteria(100);"Proteobacteria"(100);Betaproteobacteria(100);Neisseriales(100);Neisseriaceae(100);unclassified(100);	Chloroplast(100);Streptophyta(100);	Neisseriales(100);Neisseriaceae(100);
-0.03	101	58	Root(100);Bacteria(100);"Actinobacteria"(100);Actinobacteria(100);Actinomycetales(100);Corynebacteriaceae(100);Corynebacterium(100);	Root(100);Bacteria(100);"Proteobacteria"(100);Gammaproteobacteria(100);Pseudomonadales(100);Moraxellaceae(100);Acinetobacter(100);	Corynebacteriaceae(100);Corynebacterium(100);	Moraxellaceae(100);Acinetobacter(100);
-0.03	86	19	Root(100);Bacteria(100);Cyanobacteria(100);Cyanobacteria(100);Chloroplast(100);Streptophyta(100);unclassified(100);	Root(100);Bacteria(100);"Proteobacteria"(100);Gammaproteobacteria(100);Pasteurellales(100);Pasteurellaceae(100);unclassified(100);	Chloroplast(100);Streptophyta(100);	Pasteurellales(100);Pasteurellaceae(100);
0.03	66	34	Root(100);Bacteria(100);"Firmicutes"(100);"Clostridia"(100);Clostridiales(100);Veillonellaceae(100);Dialister(100);	Root(100);Bacteria(100);"Bacteroidetes"(100);"Bacteroidia"(100);"Bacteroidales"(100);"Prevotellaceae"(100);unclassified(100);	Veillonellaceae(100);Dialister(100);	"Bacteroidales"(100);"Prevotellaceae"(100);
-0.03	40	10	Root(100);Bacteria(100);"Proteobacteria"(100);Betaproteobacteria(100);Neisseriales(100);Neisseriaceae(100);unclassified(100);	Root(100);Bacteria(100);"Bacteroidetes"(100);"Bacteroidia"(100);"Bacteroidales"(100);"Prevotellaceae"(100);Prevotella(100);	Neisseriales(100);Neisseriaceae(100);	"Prevotellaceae"(100);Prevotella(100);
-0.03	265	12	Root(100);Bacteria(100);"Proteobacteria"(100);Alphaproteobacteria(100);Rhizobiales(100);Rhizobiaceae(100);Rhizobium(97);	Root(100);Bacteria(100);"Actinobacteria"(100);Actinobacteria(100);Actinomycetales(100);Corynebacteriaceae(100);Corynebacterium(100);	Rhizobiaceae(100);Rhizobium(97);	Corynebacteriaceae(100);Corynebacterium(100);
-0.03	131	5	Root(100);Bacteria(100);"Proteobacteria"(100);Betaproteobacteria(100);Burkholderiales(100);Comamonadaceae(99);Roseateles(99);	Root(100);Bacteria(100);"Firmicutes"(100);"Bacilli"(100);Bacillales(100);"Staphylococcaceae"(99);Staphylococcus(99);	Comamonadaceae(99);Roseateles(99);	"Staphylococcaceae"(99);Staphylococcus(99);
-0.03	5	247	Root(100);Bacteria(100);"Firmicutes"(100);"Bacilli"(100);Bacillales(100);"Staphylococcaceae"(99);Staphylococcus(99);	Root(100);Bacteria(100);"Proteobacteria"(100);Gammaproteobacteria(100);unclassified(100);unclassified(100);unclassified(100);	"Staphylococcaceae"(99);Staphylococcus(99);	"Proteobacteria"(100);Gammaproteobacteria(100);
-0.03	137	62	Root(100);Bacteria(100);"Proteobacteria"(100);Betaproteobacteria(100);Neisseriales(100);Neisseriaceae(100);Stenoxybacter(69);	Root(100);Bacteria(100);"Actinobacteria"(100);Actinobacteria(100);Actinomycetales(100);unclassified(99);unclassified(99);	Neisseriaceae(100);Stenoxybacter(69);	Actinobacteria(100);Actinomycetales(100);
-0.03	58	17	Root(100);Bacteria(100);"Proteobacteria"(100);Gammaproteobacteria(100);Pseudomonadales(100);Moraxellaceae(100);Acinetobacter(100);	Root(100);Bacteria(100);"Bacteroidetes"(100);"Bacteroidia"(100);"Bacteroidales"(100);Bacteroidaceae(100);Bacteroides(100);	Moraxellaceae(100);Acinetobacter(100);	Bacteroidaceae(100);Bacteroides(100);
-0.03	142	14	Root(100);Bacteria(100);"Firmicutes"(100);"Clostridia"(100);Clostridiales(100);Incertae_Sedis_XI(100);Anaerococcus(100);	Root(100);Bacteria(100);"Actinobacteria"(100);Actinobacteria(100);Actinomycetales(100);Actinomycetaceae(100);Actinomyces(100);	Incertae_Sedis_XI(100);Anaerococcus(100);	Actinomycetaceae(100);Actinomyces(100);
-0.03	137	7	Root(100);Bacteria(100);"Proteobacteria"(100);Betaproteobacteria(100);Neisseriales(100);Neisseriaceae(100);Stenoxybacter(69);	Root(100);Bacteria(100);"Bacteroidetes"(100);"Bacteroidia"(100);"Bacteroidales"(100);"Porphyromonadaceae"(100);Porphyromonas(100);	Neisseriaceae(100);Stenoxybacter(69);	"Porphyromonadaceae"(100);Porphyromonas(100);
0.03	1	265	Root(100);Bacteria(100);"Actinobacteria"(100);Actinobacteria(100);Actinomycetales(100);Propionibacteriaceae(100);Propionibacterium(100);	Root(100);Bacteria(100);"Proteobacteria"(100);Alphaproteobacteria(100);Rhizobiales(100);Rhizobiaceae(100);Rhizobium(97);	Propionibacteriaceae(100);Propionibacterium(100);	Rhizobiaceae(100);Rhizobium(97);
-0.03	12	111	Root(100);Bacteria(100);"Actinobacteria"(100);Actinobacteria(100);Actinomycetales(100);Corynebacteriaceae(100);Corynebacterium(100);	Root(100);Bacteria(100);"Proteobacteria"(100);Gammaproteobacteria(100);"Enterobacteriales"(100);Enterobacteriaceae(100);unclassified(87);	Corynebacteriaceae(100);Corynebacterium(100);	"Enterobacteriales"(100);Enterobacteriaceae(100);
-0.03	86	3	Root(100);Bacteria(100);Cyanobacteria(100);Cyanobacteria(100);Chloroplast(100);Streptophyta(100);unclassified(100);	Root(100);Bacteria(100);"Firmicutes"(100);"Bacilli"(100);"Lactobacillales"(100);Lactobacillaceae(100);Lactobacillus(100);	Chloroplast(100);Streptophyta(100);	Lactobacillaceae(100);Lactobacillus(100);
-0.03	137	27	Root(100);Bacteria(100);"Proteobacteria"(100);Betaproteobacteria(100);Neisseriales(100);Neisseriaceae(100);Stenoxybacter(69);	Root(100);Bacteria(100);"Bacteroidetes"(100);"Bacteroidia"(100);"Bacteroidales"(100);Bacteroidaceae(100);Bacteroides(100);	Neisseriaceae(100);Stenoxybacter(69);	Bacteroidaceae(100);Bacteroides(100);
0.03	265	34	Root(100);Bacteria(100);"Proteobacteria"(100);Alphaproteobacteria(100);Rhizobiales(100);Rhizobiaceae(100);Rhizobium(97);	Root(100);Bacteria(100);"Bacteroidetes"(100);"Bacteroidia"(100);"Bacteroidales"(100);"Prevotellaceae"(100);unclassified(100);	Rhizobiaceae(100);Rhizobium(97);	"Bacteroidales"(100);"Prevotellaceae"(100);
-0.03	137	13	Root(100);Bacteria(100);"Proteobacteria"(100);Betaproteobacteria(100);Neisseriales(100);Neisseriaceae(100);Stenoxybacter(69);	Root(100);Bacteria(100);"Firmicutes"(100);"Bacilli"(100);"Lactobacillales"(100);unclassified(98);unclassified(98);	Neisseriaceae(100);Stenoxybacter(69);	"Bacilli"(100);"Lactobacillales"(100);
-0.03	34	88	Root(100);Bacteria(100);"Bacteroidetes"(100);"Bacteroidia"(100);"Bacteroidales"(100);"Prevotellaceae"(100);unclassified(100);	Root(100);Bacteria(100);"Proteobacteria"(100);Betaproteobacteria(100);Burkholderiales(100);Burkholderiaceae(100);unclassified(81);	"Bacteroidales"(100);"Prevotellaceae"(100);	Burkholderiales(100);Burkholderiaceae(100);
-0.03	40	6	Root(100);Bacteria(100);"Proteobacteria"(100);Betaproteobacteria(100);Neisseriales(100);Neisseriaceae(100);unclassified(100);	Root(100);Bacteria(100);"Firmicutes"(100);"Bacilli"(100);"Lactobacillales"(100);Streptococcaceae(100);Streptococcus(100);	Neisseriales(100);Neisseriaceae(100);	Streptococcaceae(100);Streptococcus(100);
-0.03	40	14	Root(100);Bacteria(100);"Proteobacteria"(100);Betaproteobacteria(100);Neisseriales(100);Neisseriaceae(100);unclassified(100);	Root(100);Bacteria(100);"Actinobacteria"(100);Actinobacteria(100);Actinomycetales(100);Actinomycetaceae(100);Actinomyces(100);	Neisseriales(100);Neisseriaceae(100);	Actinomycetaceae(100);Actinomyces(100);
-0.03	130	34	Root(100);Bacteria(100);"Proteobacteria"(100);Gammaproteobacteria(100);Pseudomonadales(100);Pseudomonadaceae(100);Pseudomonas(100);	Root(100);Bacteria(100);"Bacteroidetes"(100);"Bacteroidia"(100);"Bacteroidales"(100);"Prevotellaceae"(100);unclassified(100);	Pseudomonadaceae(100);Pseudomonas(100);	"Bacteroidales"(100);"Prevotellaceae"(100);
-0.03	85	19	Root(100);Bacteria(100);"Proteobacteria"(100);Betaproteobacteria(100);Neisseriales(100);Neisseriaceae(100);unclassified(100);	Root(100);Bacteria(100);"Proteobacteria"(100);Gammaproteobacteria(100);Pasteurellales(100);Pasteurellaceae(100);unclassified(100);	Neisseriales(100);Neisseriaceae(100);	Pasteurellales(100);Pasteurellaceae(100);
-0.03	85	62	Root(100);Bacteria(100);"Proteobacteria"(100);Betaproteobacteria(100);Neisseriales(100);Neisseriaceae(100);unclassified(100);	Root(100);Bacteria(100);"Actinobacteria"(100);Actinobacteria(100);Actinomycetales(100);unclassified(99);unclassified(99);	Neisseriales(100);Neisseriaceae(100);	Actinobacteria(100);Actinomycetales(100);
-0.03	85	7	Root(100);Bacteria(100);"Proteobacteria"(100);Betaproteobacteria(100);Neisseriales(100);Neisseriaceae(100);unclassified(100);	Root(100);Bacteria(100);"Bacteroidetes"(100);"Bacteroidia"(100);"Bacteroidales"(100);"Porphyromonadaceae"(100);Porphyromonas(100);	Neisseriales(100);Neisseriaceae(100);	"Porphyromonadaceae"(100);Porphyromonas(100);
-0.03	85	58	Root(100);Bacteria(100);"Proteobacteria"(100);Betaproteobacteria(100);Neisseriales(100);Neisseriaceae(100);unclassified(100);	Root(100);Bacteria(100);"Proteobacteria"(100);Gammaproteobacteria(100);Pseudomonadales(100);Moraxellaceae(100);Acinetobacter(100);	Neisseriales(100);Neisseriaceae(100);	Moraxellaceae(100);Acinetobacter(100);
-0.03	130	43	Root(100);Bacteria(100);"Proteobacteria"(100);Gammaproteobacteria(100);Pseudomonadales(100);Pseudomonadaceae(100);Pseudomonas(100);	Root(100);Bacteria(100);"Firmicutes"(100);"Clostridia"(100);Clostridiales(100);Incertae_Sedis_XI(100);Anaerococcus(100);	Pseudomonadaceae(100);Pseudomonas(100);	Incertae_Sedis_XI(100);Anaerococcus(100);
-0.03	137	19	Root(100);Bacteria(100);"Proteobacteria"(100);Betaproteobacteria(100);Neisseriales(100);Neisseriaceae(100);Stenoxybacter(69);	Root(100);Bacteria(100);"Proteobacteria"(100);Gammaproteobacteria(100);Pasteurellales(100);Pasteurellaceae(100);unclassified(100);	Neisseriaceae(100);Stenoxybacter(69);	Pasteurellales(100);Pasteurellaceae(100);
-0.03	85	13	Root(100);Bacteria(100);"Proteobacteria"(100);Betaproteobacteria(100);Neisseriales(100);Neisseriaceae(100);unclassified(100);	Root(100);Bacteria(100);"Firmicutes"(100);"Bacilli"(100);"Lactobacillales"(100);unclassified(98);unclassified(98);	Neisseriales(100);Neisseriaceae(100);	"Bacilli"(100);"Lactobacillales"(100);
-0.03	5	76	Root(100);Bacteria(100);"Firmicutes"(100);"Bacilli"(100);Bacillales(100);"Staphylococcaceae"(99);Staphylococcus(99);	Root(100);Bacteria(100);"Firmicutes"(100);"Bacilli"(100);"Lactobacillales"(100);"Aerococcaceae"(100);unclassified(99);	"Staphylococcaceae"(99);Staphylococcus(99);	"Lactobacillales"(100);"Aerococcaceae"(100);
-0.03	40	8	Root(100);Bacteria(100);"Proteobacteria"(100);Betaproteobacteria(100);Neisseriales(100);Neisseriaceae(100);unclassified(100);	Root(100);Bacteria(100);"Proteobacteria"(100);Betaproteobacteria(100);Neisseriales(100);Neisseriaceae(100);Neisseria(95);	Neisseriales(100);Neisseriaceae(100);	Neisseriaceae(100);Neisseria(95);
-0.03	7	64	Root(100);Bacteria(100);"Bacteroidetes"(100);"Bacteroidia"(100);"Bacteroidales"(100);"Porphyromonadaceae"(100);Porphyromonas(100);	Root(100);Bacteria(100);"Firmicutes"(100);"Clostridia"(100);Clostridiales(100);Incertae_Sedis_XI(100);Peptoniphilus(100);	"Porphyromonadaceae"(100);Porphyromonas(100);	Incertae_Sedis_XI(100);Peptoniphilus(100);
-0.03	4	64	Root(100);Bacteria(100);"Firmicutes"(100);"Clostridia"(100);Clostridiales(100);Veillonellaceae(100);Veillonella(95);	Root(100);Bacteria(100);"Firmicutes"(100);"Clostridia"(100);Clostridiales(100);Incertae_Sedis_XI(100);Peptoniphilus(100);	Veillonellaceae(100);Veillonella(95);	Incertae_Sedis_XI(100);Peptoniphilus(100);
-0.03	8	162	Root(100);Bacteria(100);"Proteobacteria"(100);Betaproteobacteria(100);Neisseriales(100);Neisseriaceae(100);Neisseria(95);	Root(100);Bacteria(100);"Proteobacteria"(100);Gammaproteobacteria(100);Pseudomonadales(100);Moraxellaceae(100);Enhydrobacter(100);	Neisseriaceae(100);Neisseria(95);	Moraxellaceae(100);Enhydrobacter(100);
-0.03	43	70	Root(100);Bacteria(100);"Firmicutes"(100);"Clostridia"(100);Clostridiales(100);Incertae_Sedis_XI(100);Anaerococcus(100);	Root(100);Bacteria(100);"Actinobacteria"(100);Actinobacteria(100);Actinomycetales(100);unclassified(100);unclassified(100);	Incertae_Sedis_XI(100);Anaerococcus(100);	Actinobacteria(100);Actinomycetales(100);
-0.03	2	12	Root(100);Bacteria(100);"Firmicutes"(100);"Bacilli"(100);"Lactobacillales"(100);Streptococcaceae(100);Streptococcus(100);	Root(100);Bacteria(100);"Actinobacteria"(100);Actinobacteria(100);Actinomycetales(100);Corynebacteriaceae(100);Corynebacterium(100);	Streptococcaceae(100);Streptococcus(100);	Corynebacteriaceae(100);Corynebacterium(100);
0.03	16	62	Root(100);Bacteria(100);"Proteobacteria"(100);Gammaproteobacteria(100);Pasteurellales(100);Pasteurellaceae(100);unclassified(100);	Root(100);Bacteria(100);"Actinobacteria"(100);Actinobacteria(100);Actinomycetales(100);unclassified(99);unclassified(99);	Pasteurellales(100);Pasteurellaceae(100);	Actinobacteria(100);Actinomycetales(100);
-0.03	12	14	Root(100);Bacteria(100);"Actinobacteria"(100);Actinobacteria(100);Actinomycetales(100);Corynebacteriaceae(100);Corynebacterium(100);	Root(100);Bacteria(100);"Actinobacteria"(100);Actinobacteria(100);Actinomycetales(100);Actinomycetaceae(100);Actinomyces(100);	Corynebacteriaceae(100);Corynebacterium(100);	Actinomycetaceae(100);Actinomyces(100);
0.03	10	31	Root(100);Bacteria(100);"Bacteroidetes"(100);"Bacteroidia"(100);"Bacteroidales"(100);"Prevotellaceae"(100);Prevotella(100);	Root(100);Bacteria(100);"Bacteroidetes"(100);"Bacteroidia"(100);"Bacteroidales"(100);Bacteroidaceae(100);Bacteroides(100);	"Prevotellaceae"(100);Prevotella(100);	Bacteroidaceae(100);Bacteroides(100);
0.03	206	12	Root(100);Bacteria(100);"Proteobacteria"(100);Alphaproteobacteria(100);Caulobacterales(100);Caulobacteraceae(100);Brevundimonas(100);	Root(100);Bacteria(100);"Actinobacteria"(100);Actinobacteria(100);Actinomycetales(100);Corynebacteriaceae(100);Corynebacterium(100);	Caulobacteraceae(100);Brevundimonas(100);	Corynebacteriaceae(100);Corynebacterium(100);
-0.03	5	14	Root(100);Bacteria(100);"Firmicutes"(100);"Bacilli"(100);Bacillales(100);"Staphylococcaceae"(99);Staphylococcus(99);	Root(100);Bacteria(100);"Actinobacteria"(100);Actinobacteria(100);Actinomycetales(100);Actinomycetaceae(100);Actinomyces(100);	"Staphylococcaceae"(99);Staphylococcus(99);	Actinomycetaceae(100);Actinomyces(100);
-0.03	85	8	Root(100);Bacteria(100);"Proteobacteria"(100);Betaproteobacteria(100);Neisseriales(100);Neisseriaceae(100);unclassified(100);	Root(100);Bacteria(100);"Proteobacteria"(100);Betaproteobacteria(100);Neisseriales(100);Neisseriaceae(100);Neisseria(95);	Neisseriales(100);Neisseriaceae(100);	Neisseriaceae(100);Neisseria(95);
-0.03	101	13	Root(100);Bacteria(100);"Actinobacteria"(100);Actinobacteria(100);Actinomycetales(100);Corynebacteriaceae(100);Corynebacterium(100);	Root(100);Bacteria(100);"Firmicutes"(100);"Bacilli"(100);"Lactobacillales"(100);unclassified(98);unclassified(98);	Corynebacteriaceae(100);Corynebacterium(100);	"Bacilli"(100);"Lactobacillales"(100);
0.03	31	111	Root(100);Bacteria(100);"Bacteroidetes"(100);"Bacteroidia"(100);"Bacteroidales"(100);Bacteroidaceae(100);Bacteroides(100);	Root(100);Bacteria(100);"Proteobacteria"(100);Gammaproteobacteria(100);"Enterobacteriales"(100);Enterobacteriaceae(100);unclassified(87);	Bacteroidaceae(100);Bacteroides(100);	"Enterobacteriales"(100);Enterobacteriaceae(100);
-0.03	27	247	Root(100);Bacteria(100);"Bacteroidetes"(100);"Bacteroidia"(100);"Bacteroidales"(100);Bacteroidaceae(100);Bacteroides(100);	Root(100);Bacteria(100);"Proteobacteria"(100);Gammaproteobacteria(100);unclassified(100);unclassified(100);unclassified(100);	Bacteroidaceae(100);Bacteroides(100);	"Proteobacteria"(100);Gammaproteobacteria(100);
0.03	234	4	Root(100);Bacteria(100);"Firmicutes"(100);"Clostridia"(100);Clostridiales(100);"Lachnospiraceae"(100);Shuttleworthia(100);	Root(100);Bacteria(100);"Firmicutes"(100);"Clostridia"(100);Clostridiales(100);Veillonellaceae(100);Veillonella(95);	"Lachnospiraceae"(100);Shuttleworthia(100);	Veillonellaceae(100);Veillonella(95);
0.03	25	103	Root(100);Bacteria(100);"Bacteroidetes"(97);"Bacteroidia"(59);"Bacteroidales"(59);unclassified(59);unclassified(59);	Root(100);Bacteria(100);"Firmicutes"(100);"Clostridia"(100);Clostridiales(100);Incertae_Sedis_XI(100);Finegoldia(100);	"Bacteroidia"(59);"Bacteroidales"(59);	Incertae_Sedis_XI(100);Finegoldia(100);
-0.03	86	13	Root(100);Bacteria(100);Cyanobacteria(100);Cyanobacteria(100);Chloroplast(100);Streptophyta(100);unclassified(100);	Root(100);Bacteria(100);"Firmicutes"(100);"Bacilli"(100);"Lactobacillales"(100);unclassified(98);unclassified(98);	Chloroplast(100);Streptophyta(100);	"Bacilli"(100);"Lactobacillales"(100);
-0.03	25	70	Root(100);Bacteria(100);"Bacteroidetes"(97);"Bacteroidia"(59);"Bacteroidales"(59);unclassified(59);unclassified(59);	Root(100);Bacteria(100);"Actinobacteria"(100);Actinobacteria(100);Actinomycetales(100);unclassified(100);unclassified(100);	"Bacteroidia"(59);"Bacteroidales"(59);	Actinobacteria(100);Actinomycetales(100);
-0.03	45	43	Root(100);Bacteria(100);"Bacteroidetes"(100);"Bacteroidia"(100);"Bacteroidales"(100);Bacteroidaceae(100);Bacteroides(100);	Root(100);Bacteria(100);"Firmicutes"(100);"Clostridia"(100);Clostridiales(100);Incertae_Sedis_XI(100);Anaerococcus(100);	Bacteroidaceae(100);Bacteroides(100);	Incertae_Sedis_XI(100);Anaerococcus(100);
0.03	194	34	Root(100);Bacteria(100);"Proteobacteria"(100);Betaproteobacteria(100);Burkholderiales(100);Comamonadaceae(100);unclassified(100);	Root(100);Bacteria(100);"Bacteroidetes"(100);"Bacteroidia"(100);"Bacteroidales"(100);"Prevotellaceae"(100);unclassified(100);	Burkholderiales(100);Comamonadaceae(100);	"Bacteroidales"(100);"Prevotellaceae"(100);
-0.03	137	58	Root(100);Bacteria(100);"Proteobacteria"(100);Betaproteobacteria(100);Neisseriales(100);Neisseriaceae(100);Stenoxybacter(69);	Root(100);Bacteria(100);"Proteobacteria"(100);Gammaproteobacteria(100);Pseudomonadales(100);Moraxellaceae(100);Acinetobacter(100);	Neisseriaceae(100);Stenoxybacter(69);	Moraxellaceae(100);Acinetobacter(100);
0.03	9	17	Root(100);Bacteria(100);"Fusobacteria"(100);"Fusobacteria"(100);"Fusobacteriales"(100);"Fusobacteriaceae"(100);Fusobacterium(100);	Root(100);Bacteria(100);"Bacteroidetes"(100);"Bacteroidia"(100);"Bacteroidales"(100);Bacteroidaceae(100);Bacteroides(100);	"Fusobacteriaceae"(100);Fusobacterium(100);	Bacteroidaceae(100);Bacteroides(100);
-0.03	9	64	Root(100);Bacteria(100);"Fusobacteria"(100);"Fusobacteria"(100);"Fusobacteriales"(100);"Fusobacteriaceae"(100);Fusobacterium(100);	Root(100);Bacteria(100);"Firmicutes"(100);"Clostridia"(100);Clostridiales(100);Incertae_Sedis_XI(100);Peptoniphilus(100);	"Fusobacteriaceae"(100);Fusobacterium(100);	Incertae_Sedis_XI(100);Peptoniphilus(100);
-0.03	70	19	Root(100);Bacteria(100);"Actinobacteria"(100);Actinobacteria(100);Actinomycetales(100);unclassified(100);unclassified(100);	Root(100);Bacteria(100);"Proteobacteria"(100);Gammaproteobacteria(100);Pasteurellales(100);Pasteurellaceae(100);unclassified(100);	Actinobacteria(100);Actinomycetales(100);	Pasteurellales(100);Pasteurellaceae(100);
-0.03	40	4	Root(100);Bacteria(100);"Proteobacteria"(100);Betaproteobacteria(100);Neisseriales(100);Neisseriaceae(100);unclassified(100);	Root(100);Bacteria(100);"Firmicutes"(100);"Clostridia"(100);Clostridiales(100);Veillonellaceae(100);Veillonella(95);	Neisseriales(100);Neisseriaceae(100);	Veillonellaceae(100);Veillonella(95);
0.03	86	38	Root(100);Bacteria(100);Cyanobacteria(100);Cyanobacteria(100);Chloroplast(100);Streptophyta(100);unclassified(100);	Root(100);Bacteria(100);"Bacteroidetes"(100);"Bacteroidia"(100);"Bacteroidales"(100);"Porphyromonadaceae"(100);Parabacteroides(69);	Chloroplast(100);Streptophyta(100);	"Porphyromonadaceae"(100);Parabacteroides(69);
0.03	130	103	Root(100);Bacteria(100);"Proteobacteria"(100);Gammaproteobacteria(100);Pseudomonadales(100);Pseudomonadaceae(100);Pseudomonas(100);	Root(100);Bacteria(100);"Firmicutes"(100);"Clostridia"(100);Clostridiales(100);Incertae_Sedis_XI(100);Finegoldia(100);	Pseudomonadaceae(100);Pseudomonas(100);	Incertae_Sedis_XI(100);Finegoldia(100);
-0.03	194	70	Root(100);Bacteria(100);"Proteobacteria"(100);Betaproteobacteria(100);Burkholderiales(100);Comamonadaceae(100);unclassified(100);	Root(100);Bacteria(100);"Actinobacteria"(100);Actinobacteria(100);Actinomycetales(100);unclassified(100);unclassified(100);	Burkholderiales(100);Comamonadaceae(100);	Actinobacteria(100);Actinomycetales(100);
-0.03	131	70	Root(100);Bacteria(100);"Proteobacteria"(100);Betaproteobacteria(100);Burkholderiales(100);Comamonadaceae(99);Roseateles(99);	Root(100);Bacteria(100);"Actinobacteria"(100);Actinobacteria(100);Actinomycetales(100);unclassified(100);unclassified(100);	Comamonadaceae(99);Roseateles(99);	Actinobacteria(100);Actinomycetales(100);
-0.03	130	17	Root(100);Bacteria(100);"Proteobacteria"(100);Gammaproteobacteria(100);Pseudomonadales(100);Pseudomonadaceae(100);Pseudomonas(100);	Root(100);Bacteria(100);"Bacteroidetes"(100);"Bacteroidia"(100);"Bacteroidales"(100);Bacteroidaceae(100);Bacteroides(100);	Pseudomonadaceae(100);Pseudomonas(100);	Bacteroidaceae(100);Bacteroides(100);
-0.03	7	101	Root(100);Bacteria(100);"Bacteroidetes"(100);"Bacteroidia"(100);"Bacteroidales"(100);"Porphyromonadaceae"(100);Porphyromonas(100);	Root(100);Bacteria(100);"Actinobacteria"(100);Actinobacteria(100);Actinomycetales(100);Corynebacteriaceae(100);Corynebacterium(100);	"Porphyromonadaceae"(100);Porphyromonas(100);	Corynebacteriaceae(100);Corynebacterium(100);
-0.03	101	11	Root(100);Bacteria(100);"Actinobacteria"(100);Actinobacteria(100);Actinomycetales(100);Corynebacteriaceae(100);Corynebacterium(100);	Root(100);Bacteria(100);"Firmicutes"(100);"Bacilli"(100);Bacillales(100);"Staphylococcaceae"(100);Gemella(100);	Corynebacteriaceae(100);Corynebacterium(100);	"Staphylococcaceae"(100);Gemella(100);
-0.03	137	86	Root(100);Bacteria(100);"Proteobacteria"(100);Betaproteobacteria(100);Neisseriales(100);Neisseriaceae(100);Stenoxybacter(69);	Root(100);Bacteria(100);Cyanobacteria(100);Cyanobacteria(100);Chloroplast(100);Streptophyta(100);unclassified(100);	Neisseriaceae(100);Stenoxybacter(69);	Chloroplast(100);Streptophyta(100);
-0.03	42	43	Root(100);Bacteria(100);"Firmicutes"(100);"Clostridia"(100);Clostridiales(100);"Ruminococcaceae"(100);unclassified(100);	Root(100);Bacteria(100);"Firmicutes"(100);"Clostridia"(100);Clostridiales(100);Incertae_Sedis_XI(100);Anaerococcus(100);	Clostridiales(100);"Ruminococcaceae"(100);	Incertae_Sedis_XI(100);Anaerococcus(100);
0.03	194	42	Root(100);Bacteria(100);"Proteobacteria"(100);Betaproteobacteria(100);Burkholderiales(100);Comamonadaceae(100);unclassified(100);	Root(100);Bacteria(100);"Firmicutes"(100);"Clostridia"(100);Clostridiales(100);"Ruminococcaceae"(100);unclassified(100);	Burkholderiales(100);Comamonadaceae(100);	Clostridiales(100);"Ruminococcaceae"(100);
-0.03	86	25	Root(100);Bacteria(100);Cyanobacteria(100);Cyanobacteria(100);Chloroplast(100);Streptophyta(100);unclassified(100);	Root(100);Bacteria(100);"Bacteroidetes"(97);"Bacteroidia"(59);"Bacteroidales"(59);unclassified(59);unclassified(59);	Chloroplast(100);Streptophyta(100);	"Bacteroidia"(59);"Bacteroidales"(59);
-0.03	6	103	Root(100);Bacteria(100);"Firmicutes"(100);"Bacilli"(100);"Lactobacillales"(100);Streptococcaceae(100);Streptococcus(100);	Root(100);Bacteria(100);"Firmicutes"(100);"Clostridia"(100);Clostridiales(100);Incertae_Sedis_XI(100);Finegoldia(100);	Streptococcaceae(100);Streptococcus(100);	Incertae_Sedis_XI(100);Finegoldia(100);
-0.03	43	147	Root(100);Bacteria(100);"Firmicutes"(100);"Clostridia"(100);Clostridiales(100);Incertae_Sedis_XI(100);Anaerococcus(100);	Root(100);Bacteria(100);"Proteobacteria"(100);Epsilonproteobacteria(100);Campylobacterales(100);Helicobacteraceae(100);Helicobacter(100);	Incertae_Sedis_XI(100);Anaerococcus(100);	Helicobacteraceae(100);Helicobacter(100);
-0.03	142	62	Root(100);Bacteria(100);"Firmicutes"(100);"Clostridia"(100);Clostridiales(100);Incertae_Sedis_XI(100);Anaerococcus(100);	Root(100);Bacteria(100);"Actinobacteria"(100);Actinobacteria(100);Actinomycetales(100);unclassified(99);unclassified(99);	Incertae_Sedis_XI(100);Anaerococcus(100);	Actinobacteria(100);Actinomycetales(100);
0.03	2	17	Root(100);Bacteria(100);"Firmicutes"(100);"Bacilli"(100);"Lactobacillales"(100);Streptococcaceae(100);Streptococcus(100);	Root(100);Bacteria(100);"Bacteroidetes"(100);"Bacteroidia"(100);"Bacteroidales"(100);Bacteroidaceae(100);Bacteroides(100);	Streptococcaceae(100);Streptococcus(100);	Bacteroidaceae(100);Bacteroides(100);
-0.03	43	247	Root(100);Bacteria(100);"Firmicutes"(100);"Clostridia"(100);Clostridiales(100);Incertae_Sedis_XI(100);Anaerococcus(100);	Root(100);Bacteria(100);"Proteobacteria"(100);Gammaproteobacteria(100);unclassified(100);unclassified(100);unclassified(100);	Incertae_Sedis_XI(100);Anaerococcus(100);	"Proteobacteria"(100);Gammaproteobacteria(100);
-0.03	40	76	Root(100);Bacteria(100);"Proteobacteria"(100);Betaproteobacteria(100);Neisseriales(100);Neisseriaceae(100);unclassified(100);	Root(100);Bacteria(100);"Firmicutes"(100);"Bacilli"(100);"Lactobacillales"(100);"Aerococcaceae"(100);unclassified(99);	Neisseriales(100);Neisseriaceae(100);	"Lactobacillales"(100);"Aerococcaceae"(100);
-0.03	3	70	Root(100);Bacteria(100);"Firmicutes"(100);"Bacilli"(100);"Lactobacillales"(100);Lactobacillaceae(100);Lactobacillus(100);	Root(100);Bacteria(100);"Actinobacteria"(100);Actinobacteria(100);Actinomycetales(100);unclassified(100);unclassified(100);	Lactobacillaceae(100);Lactobacillus(100);	Actinobacteria(100);Actinomycetales(100);
0.03	7	38	Root(100);Bacteria(100);"Bacteroidetes"(100);"Bacteroidia"(100);"Bacteroidales"(100);"Porphyromonadaceae"(100);Porphyromonas(100);	Root(100);Bacteria(100);"Bacteroidetes"(100);"Bacteroidia"(100);"Bacteroidales"(100);"Porphyromonadaceae"(100);Parabacteroides(69);	"Porphyromonadaceae"(100);Porphyromonas(100);	"Porphyromonadaceae"(100);Parabacteroides(69);
0.03	162	17	Root(100);Bacteria(100);"Proteobacteria"(100);Gammaproteobacteria(100);Pseudomonadales(100);Moraxellaceae(100);Enhydrobacter(100);	Root(100);Bacteria(100);"Bacteroidetes"(100);"Bacteroidia"(100);"Bacteroidales"(100);Bacteroidaceae(100);Bacteroides(100);	Moraxellaceae(100);Enhydrobacter(100);	Bacteroidaceae(100);Bacteroides(100);
0.03	5	8	Root(100);Bacteria(100);"Firmicutes"(100);"Bacilli"(100);Bacillales(100);"Staphylococcaceae"(99);Staphylococcus(99);	Root(100);Bacteria(100);"Proteobacteria"(100);Betaproteobacteria(100);Neisseriales(100);Neisseriaceae(100);Neisseria(95);	"Staphylococcaceae"(99);Staphylococcus(99);	Neisseriaceae(100);Neisseria(95);
-0.03	40	16	Root(100);Bacteria(100);"Proteobacteria"(100);Betaproteobacteria(100);Neisseriales(100);Neisseriaceae(100);unclassified(100);	Root(100);Bacteria(100);"Proteobacteria"(100);Gammaproteobacteria(100);Pasteurellales(100);Pasteurellaceae(100);unclassified(100);	Neisseriales(100);Neisseriaceae(100);	Pasteurellales(100);Pasteurellaceae(100);
-0.03	86	85	Root(100);Bacteria(100);Cyanobacteria(100);Cyanobacteria(100);Chloroplast(100);Streptophyta(100);unclassified(100);	Root(100);Bacteria(100);"Proteobacteria"(100);Betaproteobacteria(100);Neisseriales(100);Neisseriaceae(100);unclassified(100);	Chloroplast(100);Streptophyta(100);	Neisseriales(100);Neisseriaceae(100);
-0.03	25	62	Root(100);Bacteria(100);"Bacteroidetes"(97);"Bacteroidia"(59);"Bacteroidales"(59);unclassified(59);unclassified(59);	Root(100);Bacteria(100);"Actinobacteria"(100);Actinobacteria(100);Actinomycetales(100);unclassified(99);unclassified(99);	"Bacteroidia"(59);"Bacteroidales"(59);	Actinobacteria(100);Actinomycetales(100);
0.03	45	19	Root(100);Bacteria(100);"Bacteroidetes"(100);"Bacteroidia"(100);"Bacteroidales"(100);Bacteroidaceae(100);Bacteroides(100);	Root(100);Bacteria(100);"Proteobacteria"(100);Gammaproteobacteria(100);Pasteurellales(100);Pasteurellaceae(100);unclassified(100);	Bacteroidaceae(100);Bacteroides(100);	Pasteurellales(100);Pasteurellaceae(100);
0.03	137	12	Root(100);Bacteria(100);"Proteobacteria"(100);Betaproteobacteria(100);Neisseriales(100);Neisseriaceae(100);Stenoxybacter(69);	Root(100);Bacteria(100);"Actinobacteria"(100);Actinobacteria(100);Actinomycetales(100);Corynebacteriaceae(100);Corynebacterium(100);	Neisseriaceae(100);Stenoxybacter(69);	Corynebacteriaceae(100);Corynebacterium(100);
-0.03	8	247	Root(100);Bacteria(100);"Proteobacteria"(100);Betaproteobacteria(100);Neisseriales(100);Neisseriaceae(100);Neisseria(95);	Root(100);Bacteria(100);"Proteobacteria"(100);Gammaproteobacteria(100);unclassified(100);unclassified(100);unclassified(100);	Neisseriaceae(100);Neisseria(95);	"Proteobacteria"(100);Gammaproteobacteria(100);
-0.03	27	40	Root(100);Bacteria(100);"Bacteroidetes"(100);"Bacteroidia"(100);"Bacteroidales"(100);Bacteroidaceae(100);Bacteroides(100);	Root(100);Bacteria(100);"Proteobacteria"(100);Betaproteobacteria(100);Neisseriales(100);Neisseriaceae(100);unclassified(100);	Bacteroidaceae(100);Bacteroides(100);	Neisseriales(100);Neisseriaceae(100);
-0.03	70	34	Root(100);Bacteria(100);"Actinobacteria"(100);Actinobacteria(100);Actinomycetales(100);unclassified(100);unclassified(100);	Root(100);Bacteria(100);"Bacteroidetes"(100);"Bacteroidia"(100);"Bacteroidales"(100);"Prevotellaceae"(100);unclassified(100);	Actinobacteria(100);Actinomycetales(100);	"Bacteroidales"(100);"Prevotellaceae"(100);
-0.03	131	2	Root(100);Bacteria(100);"Proteobacteria"(100);Betaproteobacteria(100);Burkholderiales(100);Comamonadaceae(99);Roseateles(99);	Root(100);Bacteria(100);"Firmicutes"(100);"Bacilli"(100);"Lactobacillales"(100);Streptococcaceae(100);Streptococcus(100);	Comamonadaceae(99);Roseateles(99);	Streptococcaceae(100);Streptococcus(100);
0.03	162	18	Root(100);Bacteria(100);"Proteobacteria"(100);Gammaproteobacteria(100);Pseudomonadales(100);Moraxellaceae(100);Enhydrobacter(100);	Root(100);Bacteria(100);"Actinobacteria"(100);Actinobacteria(100);Actinomycetales(100);Micrococcaceae(100);unclassified(97);	Moraxellaceae(100);Enhydrobacter(100);	Actinomycetales(100);Micrococcaceae(100);
-0.03	101	19	Root(100);Bacteria(100);"Actinobacteria"(100);Actinobacteria(100);Actinomycetales(100);Corynebacteriaceae(100);Corynebacterium(100);	Root(100);Bacteria(100);"Proteobacteria"(100);Gammaproteobacteria(100);Pasteurellales(100);Pasteurellaceae(100);unclassified(100);	Corynebacteriaceae(100);Corynebacterium(100);	Pasteurellales(100);Pasteurellaceae(100);
-0.03	85	4	Root(100);Bacteria(100);"Proteobacteria"(100);Betaproteobacteria(100);Neisseriales(100);Neisseriaceae(100);unclassified(100);	Root(100);Bacteria(100);"Firmicutes"(100);"Clostridia"(100);Clostridiales(100);Veillonellaceae(100);Veillonella(95);	Neisseriales(100);Neisseriaceae(100);	Veillonellaceae(100);Veillonella(95);
-0.03	86	64	Root(100);Bacteria(100);Cyanobacteria(100);Cyanobacteria(100);Chloroplast(100);Streptophyta(100);unclassified(100);	Root(100);Bacteria(100);"Firmicutes"(100);"Clostridia"(100);Clostridiales(100);Incertae_Sedis_XI(100);Peptoniphilus(100);	Chloroplast(100);Streptophyta(100);	Incertae_Sedis_XI(100);Peptoniphilus(100);
0.03	5	147	Root(100);Bacteria(100);"Firmicutes"(100);"Bacilli"(100);Bacillales(100);"Staphylococcaceae"(99);Staphylococcus(99);	Root(100);Bacteria(100);"Proteobacteria"(100);Epsilonproteobacteria(100);Campylobacterales(100);Helicobacteraceae(100);Helicobacter(100);	"Staphylococcaceae"(99);Staphylococcus(99);	Helicobacteraceae(100);Helicobacter(100);
-0.03	40	88	Root(100);Bacteria(100);"Proteobacteria"(100);Betaproteobacteria(100);Neisseriales(100);Neisseriaceae(100);unclassified(100);	Root(100);Bacteria(100);"Proteobacteria"(100);Betaproteobacteria(100);Burkholderiales(100);Burkholderiaceae(100);unclassified(81);	Neisseriales(100);Neisseriaceae(100);	Burkholderiales(100);Burkholderiaceae(100);
-0.03	85	10	Root(100);Bacteria(100);"Proteobacteria"(100);Betaproteobacteria(100);Neisseriales(100);Neisseriaceae(100);unclassified(100);	Root(100);Bacteria(100);"Bacteroidetes"(100);"Bacteroidia"(100);"Bacteroidales"(100);"Prevotellaceae"(100);Prevotella(100);	Neisseriales(100);Neisseriaceae(100);	"Prevotellaceae"(100);Prevotella(100);
-0.03	64	76	Root(100);Bacteria(100);"Firmicutes"(100);"Clostridia"(100);Clostridiales(100);Incertae_Sedis_XI(100);Peptoniphilus(100);	Root(100);Bacteria(100);"Firmicutes"(100);"Bacilli"(100);"Lactobacillales"(100);"Aerococcaceae"(100);unclassified(99);	Incertae_Sedis_XI(100);Peptoniphilus(100);	"Lactobacillales"(100);"Aerococcaceae"(100);
-0.03	86	6	Root(100);Bacteria(100);Cyanobacteria(100);Cyanobacteria(100);Chloroplast(100);Streptophyta(100);unclassified(100);	Root(100);Bacteria(100);"Firmicutes"(100);"Bacilli"(100);"Lactobacillales"(100);Streptococcaceae(100);Streptococcus(100);	Chloroplast(100);Streptophyta(100);	Streptococcaceae(100);Streptococcus(100);
0.03	66	76	Root(100);Bacteria(100);"Firmicutes"(100);"Clostridia"(100);Clostridiales(100);Veillonellaceae(100);Dialister(100);	Root(100);Bacteria(100);"Firmicutes"(100);"Bacilli"(100);"Lactobacillales"(100);"Aerococcaceae"(100);unclassified(99);	Veillonellaceae(100);Dialister(100);	"Lactobacillales"(100);"Aerococcaceae"(100);
-0.03	3	12	Root(100);Bacteria(100);"Firmicutes"(100);"Bacilli"(100);"Lactobacillales"(100);Lactobacillaceae(100);Lactobacillus(100);	Root(100);Bacteria(100);"Actinobacteria"(100);Actinobacteria(100);Actinomycetales(100);Corynebacteriaceae(100);Corynebacterium(100);	Lactobacillaceae(100);Lactobacillus(100);	Corynebacteriaceae(100);Corynebacterium(100);
-0.03	137	4	Root(100);Bacteria(100);"Proteobacteria"(100);Betaproteobacteria(100);Neisseriales(100);Neisseriaceae(100);Stenoxybacter(69);	Root(100);Bacteria(100);"Firmicutes"(100);"Clostridia"(100);Clostridiales(100);Veillonellaceae(100);Veillonella(95);	Neisseriaceae(100);Stenoxybacter(69);	Veillonellaceae(100);Veillonella(95);
-0.03	2	34	Root(100);Bacteria(100);"Firmicutes"(100);"Bacilli"(100);"Lactobacillales"(100);Streptococcaceae(100);Streptococcus(100);	Root(100);Bacteria(100);"Bacteroidetes"(100);"Bacteroidia"(100);"Bacteroidales"(100);"Prevotellaceae"(100);unclassified(100);	Streptococcaceae(100);Streptococcus(100);	"Bacteroidales"(100);"Prevotellaceae"(100);
-0.03	64	16	Root(100);Bacteria(100);"Firmicutes"(100);"Clostridia"(100);Clostridiales(100);Incertae_Sedis_XI(100);Peptoniphilus(100);	Root(100);Bacteria(100);"Proteobacteria"(100);Gammaproteobacteria(100);Pasteurellales(100);Pasteurellaceae(100);unclassified(100);	Incertae_Sedis_XI(100);Peptoniphilus(100);	Pasteurellales(100);Pasteurellaceae(100);
0.03	42	101	Root(100);Bacteria(100);"Firmicutes"(100);"Clostridia"(100);Clostridiales(100);"Ruminococcaceae"(100);unclassified(100);	Root(100);Bacteria(100);"Actinobacteria"(100);Actinobacteria(100);Actinomycetales(100);Corynebacteriaceae(100);Corynebacterium(100);	Clostridiales(100);"Ruminococcaceae"(100);	Corynebacteriaceae(100);Corynebacterium(100);
0.03	2	142	Root(100);Bacteria(100);"Firmicutes"(100);"Bacilli"(100);"Lactobacillales"(100);Streptococcaceae(100);Streptococcus(100);	Root(100);Bacteria(100);"Firmicutes"(100);"Clostridia"(100);Clostridiales(100);Incertae_Sedis_XI(100);Anaerococcus(100);	Streptococcaceae(100);Streptococcus(100);	Incertae_Sedis_XI(100);Anaerococcus(100);
-0.03	64	38	Root(100);Bacteria(100);"Firmicutes"(100);"Clostridia"(100);Clostridiales(100);Incertae_Sedis_XI(100);Peptoniphilus(100);	Root(100);Bacteria(100);"Bacteroidetes"(100);"Bacteroidia"(100);"Bacteroidales"(100);"Porphyromonadaceae"(100);Parabacteroides(69);	Incertae_Sedis_XI(100);Peptoniphilus(100);	"Porphyromonadaceae"(100);Parabacteroides(69);
-0.03	85	42	Root(100);Bacteria(100);"Proteobacteria"(100);Betaproteobacteria(100);Neisseriales(100);Neisseriaceae(100);unclassified(100);	Root(100);Bacteria(100);"Firmicutes"(100);"Clostridia"(100);Clostridiales(100);"Ruminococcaceae"(100);unclassified(100);	Neisseriales(100);Neisseriaceae(100);	Clostridiales(100);"Ruminococcaceae"(100);
-0.03	8	64	Root(100);Bacteria(100);"Proteobacteria"(100);Betaproteobacteria(100);Neisseriales(100);Neisseriaceae(100);Neisseria(95);	Root(100);Bacteria(100);"Firmicutes"(100);"Clostridia"(100);Clostridiales(100);Incertae_Sedis_XI(100);Peptoniphilus(100);	Neisseriaceae(100);Neisseria(95);	Incertae_Sedis_XI(100);Peptoniphilus(100);
-0.03	40	7	Root(100);Bacteria(100);"Proteobacteria"(100);Betaproteobacteria(100);Neisseriales(100);Neisseriaceae(100);unclassified(100);	Root(100);Bacteria(100);"Bacteroidetes"(100);"Bacteroidia"(100);"Bacteroidales"(100);"Porphyromonadaceae"(100);Porphyromonas(100);	Neisseriales(100);Neisseriaceae(100);	"Porphyromonadaceae"(100);Porphyromonas(100);
0.03	265	18	Root(100);Bacteria(100);"Proteobacteria"(100);Alphaproteobacteria(100);Rhizobiales(100);Rhizobiaceae(100);Rhizobium(97);	Root(100);Bacteria(100);"Actinobacteria"(100);Actinobacteria(100);Actinomycetales(100);Micrococcaceae(100);unclassified(97);	Rhizobiaceae(100);Rhizobium(97);	Actinomycetales(100);Micrococcaceae(100);
-0.03	247	12	Root(100);Bacteria(100);"Proteobacteria"(100);Gammaproteobacteria(100);unclassified(100);unclassified(100);unclassified(100);	Root(100);Bacteria(100);"Actinobacteria"(100);Actinobacteria(100);Actinomycetales(100);Corynebacteriaceae(100);Corynebacterium(100);	"Proteobacteria"(100);Gammaproteobacteria(100);	Corynebacteriaceae(100);Corynebacterium(100);
-0.03	137	10	Root(100);Bacteria(100);"Proteobacteria"(100);Betaproteobacteria(100);Neisseriales(100);Neisseriaceae(100);Stenoxybacter(69);	Root(100);Bacteria(100);"Bacteroidetes"(100);"Bacteroidia"(100);"Bacteroidales"(100);"Prevotellaceae"(100);Prevotella(100);	Neisseriaceae(100);Stenoxybacter(69);	"Prevotellaceae"(100);Prevotella(100);
-0.03	40	12	Root(100);Bacteria(100);"Proteobacteria"(100);Betaproteobacteria(100);Neisseriales(100);Neisseriaceae(100);unclassified(100);	Root(100);Bacteria(100);"Actinobacteria"(100);Actinobacteria(100);Actinomycetales(100);Corynebacteriaceae(100);Corynebacterium(100);	Neisseriales(100);Neisseriaceae(100);	Corynebacteriaceae(100);Corynebacterium(100);
-0.03	137	16	Root(100);Bacteria(100);"Proteobacteria"(100);Betaproteobacteria(100);Neisseriales(100);Neisseriaceae(100);Stenoxybacter(69);	Root(100);Bacteria(100);"Proteobacteria"(100);Gammaproteobacteria(100);Pasteurellales(100);Pasteurellaceae(100);unclassified(100);	Neisseriaceae(100);Stenoxybacter(69);	Pasteurellales(100);Pasteurellaceae(100);
-0.03	194	2	Root(100);Bacteria(100);"Proteobacteria"(100);Betaproteobacteria(100);Burkholderiales(100);Comamonadaceae(100);unclassified(100);	Root(100);Bacteria(100);"Firmicutes"(100);"Bacilli"(100);"Lactobacillales"(100);Streptococcaceae(100);Streptococcus(100);	Burkholderiales(100);Comamonadaceae(100);	Streptococcaceae(100);Streptococcus(100);
0.03	5	19	Root(100);Bacteria(100);"Firmicutes"(100);"Bacilli"(100);Bacillales(100);"Staphylococcaceae"(99);Staphylococcus(99);	Root(100);Bacteria(100);"Proteobacteria"(100);Gammaproteobacteria(100);Pasteurellales(100);Pasteurellaceae(100);unclassified(100);	"Staphylococcaceae"(99);Staphylococcus(99);	Pasteurellales(100);Pasteurellaceae(100);
0.02	42	13	Root(100);Bacteria(100);"Firmicutes"(100);"Clostridia"(100);Clostridiales(100);"Ruminococcaceae"(100);unclassified(100);	Root(100);Bacteria(100);"Firmicutes"(100);"Bacilli"(100);"Lactobacillales"(100);unclassified(98);unclassified(98);	Clostridiales(100);"Ruminococcaceae"(100);	"Bacilli"(100);"Lactobacillales"(100);
0.02	45	3	Root(100);Bacteria(100);"Bacteroidetes"(100);"Bacteroidia"(100);"Bacteroidales"(100);Bacteroidaceae(100);Bacteroides(100);	Root(100);Bacteria(100);"Firmicutes"(100);"Bacilli"(100);"Lactobacillales"(100);Lactobacillaceae(100);Lactobacillus(100);	Bacteroidaceae(100);Bacteroides(100);	Lactobacillaceae(100);Lactobacillus(100);
-0.02	5	38	Root(100);Bacteria(100);"Firmicutes"(100);"Bacilli"(100);Bacillales(100);"Staphylococcaceae"(99);Staphylococcus(99);	Root(100);Bacteria(100);"Bacteroidetes"(100);"Bacteroidia"(100);"Bacteroidales"(100);"Porphyromonadaceae"(100);Parabacteroides(69);	"Staphylococcaceae"(99);Staphylococcus(99);	"Porphyromonadaceae"(100);Parabacteroides(69);
-0.02	27	147	Root(100);Bacteria(100);"Bacteroidetes"(100);"Bacteroidia"(100);"Bacteroidales"(100);Bacteroidaceae(100);Bacteroides(100);	Root(100);Bacteria(100);"Proteobacteria"(100);Epsilonproteobacteria(100);Campylobacterales(100);Helicobacteraceae(100);Helicobacter(100);	Bacteroidaceae(100);Bacteroides(100);	Helicobacteraceae(100);Helicobacter(100);
-0.02	40	3	Root(100);Bacteria(100);"Proteobacteria"(100);Betaproteobacteria(100);Neisseriales(100);Neisseriaceae(100);unclassified(100);	Root(100);Bacteria(100);"Firmicutes"(100);"Bacilli"(100);"Lactobacillales"(100);Lactobacillaceae(100);Lactobacillus(100);	Neisseriales(100);Neisseriaceae(100);	Lactobacillaceae(100);Lactobacillus(100);
0.02	38	34	Root(100);Bacteria(100);"Bacteroidetes"(100);"Bacteroidia"(100);"Bacteroidales"(100);"Porphyromonadaceae"(100);Parabacteroides(69);	Root(100);Bacteria(100);"Bacteroidetes"(100);"Bacteroidia"(100);"Bacteroidales"(100);"Prevotellaceae"(100);unclassified(100);	"Porphyromonadaceae"(100);Parabacteroides(69);	"Bacteroidales"(100);"Prevotellaceae"(100);
-0.02	101	16	Root(100);Bacteria(100);"Actinobacteria"(100);Actinobacteria(100);Actinomycetales(100);Corynebacteriaceae(100);Corynebacterium(100);	Root(100);Bacteria(100);"Proteobacteria"(100);Gammaproteobacteria(100);Pasteurellales(100);Pasteurellaceae(100);unclassified(100);	Corynebacteriaceae(100);Corynebacterium(100);	Pasteurellales(100);Pasteurellaceae(100);
-0.02	2	206	Root(100);Bacteria(100);"Firmicutes"(100);"Bacilli"(100);"Lactobacillales"(100);Streptococcaceae(100);Streptococcus(100);	Root(100);Bacteria(100);"Proteobacteria"(100);Alphaproteobacteria(100);Caulobacterales(100);Caulobacteraceae(100);Brevundimonas(100);	Streptococcaceae(100);Streptococcus(100);	Caulobacteraceae(100);Brevundimonas(100);
-0.02	43	101	Root(100);Bacteria(100);"Firmicutes"(100);"Clostridia"(100);Clostridiales(100);Incertae_Sedis_XI(100);Anaerococcus(100);	Root(100);Bacteria(100);"Actinobacteria"(100);Actinobacteria(100);Actinomycetales(100);Corynebacteriaceae(100);Corynebacterium(100);	Incertae_Sedis_XI(100);Anaerococcus(100);	Corynebacteriaceae(100);Corynebacterium(100);
-0.02	45	16	Root(100);Bacteria(100);"Bacteroidetes"(100);"Bacteroidia"(100);"Bacteroidales"(100);Bacteroidaceae(100);Bacteroides(100);	Root(100);Bacteria(100);"Proteobacteria"(100);Gammaproteobacteria(100);Pasteurellales(100);Pasteurellaceae(100);unclassified(100);	Bacteroidaceae(100);Bacteroides(100);	Pasteurellales(100);Pasteurellaceae(100);
0.02	38	70	Root(100);Bacteria(100);"Bacteroidetes"(100);"Bacteroidia"(100);"Bacteroidales"(100);"Porphyromonadaceae"(100);Parabacteroides(69);	Root(100);Bacteria(100);"Actinobacteria"(100);Actinobacteria(100);Actinomycetales(100);unclassified(100);unclassified(100);	"Porphyromonadaceae"(100);Parabacteroides(69);	Actinobacteria(100);Actinomycetales(100);
-0.02	137	42	Root(100);Bacteria(100);"Proteobacteria"(100);Betaproteobacteria(100);Neisseriales(100);Neisseriaceae(100);Stenoxybacter(69);	Root(100);Bacteria(100);"Firmicutes"(100);"Clostridia"(100);Clostridiales(100);"Ruminococcaceae"(100);unclassified(100);	Neisseriaceae(100);Stenoxybacter(69);	Clostridiales(100);"Ruminococcaceae"(100);
-0.02	12	18	Root(100);Bacteria(100);"Actinobacteria"(100);Actinobacteria(100);Actinomycetales(100);Corynebacteriaceae(100);Corynebacterium(100);	Root(100);Bacteria(100);"Actinobacteria"(100);Actinobacteria(100);Actinomycetales(100);Micrococcaceae(100);unclassified(97);	Corynebacteriaceae(100);Corynebacterium(100);	Actinomycetales(100);Micrococcaceae(100);
-0.02	31	62	Root(100);Bacteria(100);"Bacteroidetes"(100);"Bacteroidia"(100);"Bacteroidales"(100);Bacteroidaceae(100);Bacteroides(100);	Root(100);Bacteria(100);"Actinobacteria"(100);Actinobacteria(100);Actinomycetales(100);unclassified(99);unclassified(99);	Bacteroidaceae(100);Bacteroides(100);	Actinobacteria(100);Actinomycetales(100);
0.02	70	10	Root(100);Bacteria(100);"Actinobacteria"(100);Actinobacteria(100);Actinomycetales(100);unclassified(100);unclassified(100);	Root(100);Bacteria(100);"Bacteroidetes"(100);"Bacteroidia"(100);"Bacteroidales"(100);"Prevotellaceae"(100);Prevotella(100);	Actinobacteria(100);Actinomycetales(100);	"Prevotellaceae"(100);Prevotella(100);
0.02	2	31	Root(100);Bacteria(100);"Firmicutes"(100);"Bacilli"(100);"Lactobacillales"(100);Streptococcaceae(100);Streptococcus(100);	Root(100);Bacteria(100);"Bacteroidetes"(100);"Bacteroidia"(100);"Bacteroidales"(100);Bacteroidaceae(100);Bacteroides(100);	Streptococcaceae(100);Streptococcus(100);	Bacteroidaceae(100);Bacteroides(100);
-0.02	85	6	Root(100);Bacteria(100);"Proteobacteria"(100);Betaproteobacteria(100);Neisseriales(100);Neisseriaceae(100);unclassified(100);	Root(100);Bacteria(100);"Firmicutes"(100);"Bacilli"(100);"Lactobacillales"(100);Streptococcaceae(100);Streptococcus(100);	Neisseriales(100);Neisseriaceae(100);	Streptococcaceae(100);Streptococcus(100);
-0.02	21	34	Root(100);Bacteria(100);"Proteobacteria"(100);Betaproteobacteria(100);Neisseriales(100);Neisseriaceae(100);Neisseria(69);	Root(100);Bacteria(100);"Bacteroidetes"(100);"Bacteroidia"(100);"Bacteroidales"(100);"Prevotellaceae"(100);unclassified(100);	Neisseriaceae(100);Neisseria(69);	"Bacteroidales"(100);"Prevotellaceae"(100);
0.02	6	12	Root(100);Bacteria(100);"Firmicutes"(100);"Bacilli"(100);"Lactobacillales"(100);Streptococcaceae(100);Streptococcus(100);	Root(100);Bacteria(100);"Actinobacteria"(100);Actinobacteria(100);Actinomycetales(100);Corynebacteriaceae(100);Corynebacterium(100);	Streptococcaceae(100);Streptococcus(100);	Corynebacteriaceae(100);Corynebacterium(100);
-0.02	137	18	Root(100);Bacteria(100);"Proteobacteria"(100);Betaproteobacteria(100);Neisseriales(100);Neisseriaceae(100);Stenoxybacter(69);	Root(100);Bacteria(100);"Actinobacteria"(100);Actinobacteria(100);Actinomycetales(100);Micrococcaceae(100);unclassified(97);	Neisseriaceae(100);Stenoxybacter(69);	Actinomycetales(100);Micrococcaceae(100);
-0.02	22	40	Root(100);Bacteria(100);"Proteobacteria"(100);Betaproteobacteria(100);Burkholderiales(100);unclassified(97);unclassified(97);	Root(100);Bacteria(100);"Proteobacteria"(100);Betaproteobacteria(100);Neisseriales(100);Neisseriaceae(100);unclassified(100);	Betaproteobacteria(100);Burkholderiales(100);	Neisseriales(100);Neisseriaceae(100);
-0.02	85	16	Root(100);Bacteria(100);"Proteobacteria"(100);Betaproteobacteria(100);Neisseriales(100);Neisseriaceae(100);unclassified(100);	Root(100);Bacteria(100);"Proteobacteria"(100);Gammaproteobacteria(100);Pasteurellales(100);Pasteurellaceae(100);unclassified(100);	Neisseriales(100);Neisseriaceae(100);	Pasteurellales(100);Pasteurellaceae(100);
-0.02	247	62	Root(100);Bacteria(100);"Proteobacteria"(100);Gammaproteobacteria(100);unclassified(100);unclassified(100);unclassified(100);	Root(100);Bacteria(100);"Actinobacteria"(100);Actinobacteria(100);Actinomycetales(100);unclassified(99);unclassified(99);	"Proteobacteria"(100);Gammaproteobacteria(100);	Actinobacteria(100);Actinomycetales(100);
-0.02	265	70	Root(100);Bacteria(100);"Proteobacteria"(100);Alphaproteobacteria(100);Rhizobiales(100);Rhizobiaceae(100);Rhizobium(97);	Root(100);Bacteria(100);"Actinobacteria"(100);Actinobacteria(100);Actinomycetales(100);unclassified(100);unclassified(100);	Rhizobiaceae(100);Rhizobium(97);	Actinobacteria(100);Actinomycetales(100);
-0.02	101	14	Root(100);Bacteria(100);"Actinobacteria"(100);Actinobacteria(100);Actinomycetales(100);Corynebacteriaceae(100);Corynebacterium(100);	Root(100);Bacteria(100);"Actinobacteria"(100);Actinobacteria(100);Actinomycetales(100);Actinomycetaceae(100);Actinomyces(100);	Corynebacteriaceae(100);Corynebacterium(100);	Actinomycetaceae(100);Actinomyces(100);
-0.02	234	6	Root(100);Bacteria(100);"Firmicutes"(100);"Clostridia"(100);Clostridiales(100);"Lachnospiraceae"(100);Shuttleworthia(100);	Root(100);Bacteria(100);"Firmicutes"(100);"Bacilli"(100);"Lactobacillales"(100);Streptococcaceae(100);Streptococcus(100);	"Lachnospiraceae"(100);Shuttleworthia(100);	Streptococcaceae(100);Streptococcus(100);
-0.02	247	58	Root(100);Bacteria(100);"Proteobacteria"(100);Gammaproteobacteria(100);unclassified(100);unclassified(100);unclassified(100);	Root(100);Bacteria(100);"Proteobacteria"(100);Gammaproteobacteria(100);Pseudomonadales(100);Moraxellaceae(100);Acinetobacter(100);	"Proteobacteria"(100);Gammaproteobacteria(100);	Moraxellaceae(100);Acinetobacter(100);
-0.02	70	101	Root(100);Bacteria(100);"Actinobacteria"(100);Actinobacteria(100);Actinomycetales(100);unclassified(100);unclassified(100);	Root(100);Bacteria(100);"Actinobacteria"(100);Actinobacteria(100);Actinomycetales(100);Corynebacteriaceae(100);Corynebacterium(100);	Actinobacteria(100);Actinomycetales(100);	Corynebacteriaceae(100);Corynebacterium(100);
-0.02	40	265	Root(100);Bacteria(100);"Proteobacteria"(100);Betaproteobacteria(100);Neisseriales(100);Neisseriaceae(100);unclassified(100);	Root(100);Bacteria(100);"Proteobacteria"(100);Alphaproteobacteria(100);Rhizobiales(100);Rhizobiaceae(100);Rhizobium(97);	Neisseriales(100);Neisseriaceae(100);	Rhizobiaceae(100);Rhizobium(97);
-0.02	2	247	Root(100);Bacteria(100);"Firmicutes"(100);"Bacilli"(100);"Lactobacillales"(100);Streptococcaceae(100);Streptococcus(100);	Root(100);Bacteria(100);"Proteobacteria"(100);Gammaproteobacteria(100);unclassified(100);unclassified(100);unclassified(100);	Streptococcaceae(100);Streptococcus(100);	"Proteobacteria"(100);Gammaproteobacteria(100);
-0.02	194	40	Root(100);Bacteria(100);"Proteobacteria"(100);Betaproteobacteria(100);Burkholderiales(100);Comamonadaceae(100);unclassified(100);	Root(100);Bacteria(100);"Proteobacteria"(100);Betaproteobacteria(100);Neisseriales(100);Neisseriaceae(100);unclassified(100);	Burkholderiales(100);Comamonadaceae(100);	Neisseriales(100);Neisseriaceae(100);
0.02	85	12	Root(100);Bacteria(100);"Proteobacteria"(100);Betaproteobacteria(100);Neisseriales(100);Neisseriaceae(100);unclassified(100);	Root(100);Bacteria(100);"Actinobacteria"(100);Actinobacteria(100);Actinomycetales(100);Corynebacteriaceae(100);Corynebacterium(100);	Neisseriales(100);Neisseriaceae(100);	Corynebacteriaceae(100);Corynebacterium(100);
-0.02	64	70	Root(100);Bacteria(100);"Firmicutes"(100);"Clostridia"(100);Clostridiales(100);Incertae_Sedis_XI(100);Peptoniphilus(100);	Root(100);Bacteria(100);"Actinobacteria"(100);Actinobacteria(100);Actinomycetales(100);unclassified(100);unclassified(100);	Incertae_Sedis_XI(100);Peptoniphilus(100);	Actinobacteria(100);Actinomycetales(100);
-0.02	142	70	Root(100);Bacteria(100);"Firmicutes"(100);"Clostridia"(100);Clostridiales(100);Incertae_Sedis_XI(100);Anaerococcus(100);	Root(100);Bacteria(100);"Actinobacteria"(100);Actinobacteria(100);Actinomycetales(100);unclassified(100);unclassified(100);	Incertae_Sedis_XI(100);Anaerococcus(100);	Actinobacteria(100);Actinomycetales(100);
-0.02	137	6	Root(100);Bacteria(100);"Proteobacteria"(100);Betaproteobacteria(100);Neisseriales(100);Neisseriaceae(100);Stenoxybacter(69);	Root(100);Bacteria(100);"Firmicutes"(100);"Bacilli"(100);"Lactobacillales"(100);Streptococcaceae(100);Streptococcus(100);	Neisseriaceae(100);Stenoxybacter(69);	Streptococcaceae(100);Streptococcus(100);
-0.02	58	31	Root(100);Bacteria(100);"Proteobacteria"(100);Gammaproteobacteria(100);Pseudomonadales(100);Moraxellaceae(100);Acinetobacter(100);	Root(100);Bacteria(100);"Bacteroidetes"(100);"Bacteroidia"(100);"Bacteroidales"(100);Bacteroidaceae(100);Bacteroides(100);	Moraxellaceae(100);Acinetobacter(100);	Bacteroidaceae(100);Bacteroides(100);
-0.02	85	88	Root(100);Bacteria(100);"Proteobacteria"(100);Betaproteobacteria(100);Neisseriales(100);Neisseriaceae(100);unclassified(100);	Root(100);Bacteria(100);"Proteobacteria"(100);Betaproteobacteria(100);Burkholderiales(100);Burkholderiaceae(100);unclassified(81);	Neisseriales(100);Neisseriaceae(100);	Burkholderiales(100);Burkholderiaceae(100);
0.02	6	17	Root(100);Bacteria(100);"Firmicutes"(100);"Bacilli"(100);"Lactobacillales"(100);Streptococcaceae(100);Streptococcus(100);	Root(100);Bacteria(100);"Bacteroidetes"(100);"Bacteroidia"(100);"Bacteroidales"(100);Bacteroidaceae(100);Bacteroides(100);	Streptococcaceae(100);Streptococcus(100);	Bacteroidaceae(100);Bacteroides(100);
-0.02	85	18	Root(100);Bacteria(100);"Proteobacteria"(100);Betaproteobacteria(100);Neisseriales(100);Neisseriaceae(100);unclassified(100);	Root(100);Bacteria(100);"Actinobacteria"(100);Actinobacteria(100);Actinomycetales(100);Micrococcaceae(100);unclassified(97);	Neisseriales(100);Neisseriaceae(100);	Actinomycetales(100);Micrococcaceae(100);
-0.02	137	88	Root(100);Bacteria(100);"Proteobacteria"(100);Betaproteobacteria(100);Neisseriales(100);Neisseriaceae(100);Stenoxybacter(69);	Root(100);Bacteria(100);"Proteobacteria"(100);Betaproteobacteria(100);Burkholderiales(100);Burkholderiaceae(100);unclassified(81);	Neisseriaceae(100);Stenoxybacter(69);	Burkholderiales(100);Burkholderiaceae(100);
-0.02	103	62	Root(100);Bacteria(100);"Firmicutes"(100);"Clostridia"(100);Clostridiales(100);Incertae_Sedis_XI(100);Finegoldia(100);	Root(100);Bacteria(100);"Actinobacteria"(100);Actinobacteria(100);Actinomycetales(100);unclassified(99);unclassified(99);	Incertae_Sedis_XI(100);Finegoldia(100);	Actinobacteria(100);Actinomycetales(100);
-0.02	103	34	Root(100);Bacteria(100);"Firmicutes"(100);"Clostridia"(100);Clostridiales(100);Incertae_Sedis_XI(100);Finegoldia(100);	Root(100);Bacteria(100);"Bacteroidetes"(100);"Bacteroidia"(100);"Bacteroidales"(100);"Prevotellaceae"(100);unclassified(100);	Incertae_Sedis_XI(100);Finegoldia(100);	"Bacteroidales"(100);"Prevotellaceae"(100);
0.02	2	70	Root(100);Bacteria(100);"Firmicutes"(100);"Bacilli"(100);"Lactobacillales"(100);Streptococcaceae(100);Streptococcus(100);	Root(100);Bacteria(100);"Actinobacteria"(100);Actinobacteria(100);Actinomycetales(100);unclassified(100);unclassified(100);	Streptococcaceae(100);Streptococcus(100);	Actinobacteria(100);Actinomycetales(100);
-0.02	137	8	Root(100);Bacteria(100);"Proteobacteria"(100);Betaproteobacteria(100);Neisseriales(100);Neisseriaceae(100);Stenoxybacter(69);	Root(100);Bacteria(100);"Proteobacteria"(100);Betaproteobacteria(100);Neisseriales(100);Neisseriaceae(100);Neisseria(95);	Neisseriaceae(100);Stenoxybacter(69);	Neisseriaceae(100);Neisseria(95);
-0.02	40	103	Root(100);Bacteria(100);"Proteobacteria"(100);Betaproteobacteria(100);Neisseriales(100);Neisseriaceae(100);unclassified(100);	Root(100);Bacteria(100);"Firmicutes"(100);"Clostridia"(100);Clostridiales(100);Incertae_Sedis_XI(100);Finegoldia(100);	Neisseriales(100);Neisseriaceae(100);	Incertae_Sedis_XI(100);Finegoldia(100);
0.02	265	13	Root(100);Bacteria(100);"Proteobacteria"(100);Alphaproteobacteria(100);Rhizobiales(100);Rhizobiaceae(100);Rhizobium(97);	Root(100);Bacteria(100);"Firmicutes"(100);"Bacilli"(100);"Lactobacillales"(100);unclassified(98);unclassified(98);	Rhizobiaceae(100);Rhizobium(97);	"Bacilli"(100);"Lactobacillales"(100);
-0.02	162	88	Root(100);Bacteria(100);"Proteobacteria"(100);Gammaproteobacteria(100);Pseudomonadales(100);Moraxellaceae(100);Enhydrobacter(100);	Root(100);Bacteria(100);"Proteobacteria"(100);Betaproteobacteria(100);Burkholderiales(100);Burkholderiaceae(100);unclassified(81);	Moraxellaceae(100);Enhydrobacter(100);	Burkholderiales(100);Burkholderiaceae(100);
-0.02	9	34	Root(100);Bacteria(100);"Fusobacteria"(100);"Fusobacteria"(100);"Fusobacteriales"(100);"Fusobacteriaceae"(100);Fusobacterium(100);	Root(100);Bacteria(100);"Bacteroidetes"(100);"Bacteroidia"(100);"Bacteroidales"(100);"Prevotellaceae"(100);unclassified(100);	"Fusobacteriaceae"(100);Fusobacterium(100);	"Bacteroidales"(100);"Prevotellaceae"(100);
-0.02	6	142	Root(100);Bacteria(100);"Firmicutes"(100);"Bacilli"(100);"Lactobacillales"(100);Streptococcaceae(100);Streptococcus(100);	Root(100);Bacteria(100);"Firmicutes"(100);"Clostridia"(100);Clostridiales(100);Incertae_Sedis_XI(100);Anaerococcus(100);	Streptococcaceae(100);Streptococcus(100);	Incertae_Sedis_XI(100);Anaerococcus(100);
-0.02	3	5	Root(100);Bacteria(100);"Firmicutes"(100);"Bacilli"(100);"Lactobacillales"(100);Lactobacillaceae(100);Lactobacillus(100);	Root(100);Bacteria(100);"Firmicutes"(100);"Bacilli"(100);Bacillales(100);"Staphylococcaceae"(99);Staphylococcus(99);	Lactobacillaceae(100);Lactobacillus(100);	"Staphylococcaceae"(99);Staphylococcus(99);
-0.02	8	103	Root(100);Bacteria(100);"Proteobacteria"(100);Betaproteobacteria(100);Neisseriales(100);Neisseriaceae(100);Neisseria(95);	Root(100);Bacteria(100);"Firmicutes"(100);"Clostridia"(100);Clostridiales(100);Incertae_Sedis_XI(100);Finegoldia(100);	Neisseriaceae(100);Neisseria(95);	Incertae_Sedis_XI(100);Finegoldia(100);
-0.02	206	70	Root(100);Bacteria(100);"Proteobacteria"(100);Alphaproteobacteria(100);Caulobacterales(100);Caulobacteraceae(100);Brevundimonas(100);	Root(100);Bacteria(100);"Actinobacteria"(100);Actinobacteria(100);Actinomycetales(100);unclassified(100);unclassified(100);	Caulobacteraceae(100);Brevundimonas(100);	Actinobacteria(100);Actinomycetales(100);
-0.02	70	18	Root(100);Bacteria(100);"Actinobacteria"(100);Actinobacteria(100);Actinomycetales(100);unclassified(100);unclassified(100);	Root(100);Bacteria(100);"Actinobacteria"(100);Actinobacteria(100);Actinomycetales(100);Micrococcaceae(100);unclassified(97);	Actinobacteria(100);Actinomycetales(100);	Actinomycetales(100);Micrococcaceae(100);
-0.02	6	101	Root(100);Bacteria(100);"Firmicutes"(100);"Bacilli"(100);"Lactobacillales"(100);Streptococcaceae(100);Streptococcus(100);	Root(100);Bacteria(100);"Actinobacteria"(100);Actinobacteria(100);Actinomycetales(100);Corynebacteriaceae(100);Corynebacterium(100);	Streptococcaceae(100);Streptococcus(100);	Corynebacteriaceae(100);Corynebacterium(100);
-0.02	142	88	Root(100);Bacteria(100);"Firmicutes"(100);"Clostridia"(100);Clostridiales(100);Incertae_Sedis_XI(100);Anaerococcus(100);	Root(100);Bacteria(100);"Proteobacteria"(100);Betaproteobacteria(100);Burkholderiales(100);Burkholderiaceae(100);unclassified(81);	Incertae_Sedis_XI(100);Anaerococcus(100);	Burkholderiales(100);Burkholderiaceae(100);
-0.02	4	62	Root(100);Bacteria(100);"Firmicutes"(100);"Clostridia"(100);Clostridiales(100);Veillonellaceae(100);Veillonella(95);	Root(100);Bacteria(100);"Actinobacteria"(100);Actinobacteria(100);Actinomycetales(100);unclassified(99);unclassified(99);	Veillonellaceae(100);Veillonella(95);	Actinobacteria(100);Actinomycetales(100);
-0.02	40	34	Root(100);Bacteria(100);"Proteobacteria"(100);Betaproteobacteria(100);Neisseriales(100);Neisseriaceae(100);unclassified(100);	Root(100);Bacteria(100);"Bacteroidetes"(100);"Bacteroidia"(100);"Bacteroidales"(100);"Prevotellaceae"(100);unclassified(100);	Neisseriales(100);Neisseriaceae(100);	"Bacteroidales"(100);"Prevotellaceae"(100);
0.02	3	162	Root(100);Bacteria(100);"Firmicutes"(100);"Bacilli"(100);"Lactobacillales"(100);Lactobacillaceae(100);Lactobacillus(100);	Root(100);Bacteria(100);"Proteobacteria"(100);Gammaproteobacteria(100);Pseudomonadales(100);Moraxellaceae(100);Enhydrobacter(100);	Lactobacillaceae(100);Lactobacillus(100);	Moraxellaceae(100);Enhydrobacter(100);
0.02	64	111	Root(100);Bacteria(100);"Firmicutes"(100);"Clostridia"(100);Clostridiales(100);Incertae_Sedis_XI(100);Peptoniphilus(100);	Root(100);Bacteria(100);"Proteobacteria"(100);Gammaproteobacteria(100);"Enterobacteriales"(100);Enterobacteriaceae(100);unclassified(87);	Incertae_Sedis_XI(100);Peptoniphilus(100);	"Enterobacteriales"(100);Enterobacteriaceae(100);
-0.02	70	162	Root(100);Bacteria(100);"Actinobacteria"(100);Actinobacteria(100);Actinomycetales(100);unclassified(100);unclassified(100);	Root(100);Bacteria(100);"Proteobacteria"(100);Gammaproteobacteria(100);Pseudomonadales(100);Moraxellaceae(100);Enhydrobacter(100);	Actinobacteria(100);Actinomycetales(100);	Moraxellaceae(100);Enhydrobacter(100);
-0.02	265	17	Root(100);Bacteria(100);"Proteobacteria"(100);Alphaproteobacteria(100);Rhizobiales(100);Rhizobiaceae(100);Rhizobium(97);	Root(100);Bacteria(100);"Bacteroidetes"(100);"Bacteroidia"(100);"Bacteroidales"(100);Bacteroidaceae(100);Bacteroides(100);	Rhizobiaceae(100);Rhizobium(97);	Bacteroidaceae(100);Bacteroides(100);
-0.02	13	12	Root(100);Bacteria(100);"Firmicutes"(100);"Bacilli"(100);"Lactobacillales"(100);unclassified(98);unclassified(98);	Root(100);Bacteria(100);"Actinobacteria"(100);Actinobacteria(100);Actinomycetales(100);Corynebacteriaceae(100);Corynebacterium(100);	"Bacilli"(100);"Lactobacillales"(100);	Corynebacteriaceae(100);Corynebacterium(100);
-0.02	137	76	Root(100);Bacteria(100);"Proteobacteria"(100);Betaproteobacteria(100);Neisseriales(100);Neisseriaceae(100);Stenoxybacter(69);	Root(100);Bacteria(100);"Firmicutes"(100);"Bacilli"(100);"Lactobacillales"(100);"Aerococcaceae"(100);unclassified(99);	Neisseriaceae(100);Stenoxybacter(69);	"Lactobacillales"(100);"Aerococcaceae"(100);
0.02	194	16	Root(100);Bacteria(100);"Proteobacteria"(100);Betaproteobacteria(100);Burkholderiales(100);Comamonadaceae(100);unclassified(100);	Root(100);Bacteria(100);"Proteobacteria"(100);Gammaproteobacteria(100);Pasteurellales(100);Pasteurellaceae(100);unclassified(100);	Burkholderiales(100);Comamonadaceae(100);	Pasteurellales(100);Pasteurellaceae(100);
0.02	3	147	Root(100);Bacteria(100);"Firmicutes"(100);"Bacilli"(100);"Lactobacillales"(100);Lactobacillaceae(100);Lactobacillus(100);	Root(100);Bacteria(100);"Proteobacteria"(100);Epsilonproteobacteria(100);Campylobacterales(100);Helicobacteraceae(100);Helicobacter(100);	Lactobacillaceae(100);Lactobacillus(100);	Helicobacteraceae(100);Helicobacter(100);
-0.02	85	45	Root(100);Bacteria(100);"Proteobacteria"(100);Betaproteobacteria(100);Neisseriales(100);Neisseriaceae(100);unclassified(100);	Root(100);Bacteria(100);"Bacteroidetes"(100);"Bacteroidia"(100);"Bacteroidales"(100);Bacteroidaceae(100);Bacteroides(100);	Neisseriales(100);Neisseriaceae(100);	Bacteroidaceae(100);Bacteroides(100);
-0.02	7	247	Root(100);Bacteria(100);"Bacteroidetes"(100);"Bacteroidia"(100);"Bacteroidales"(100);"Porphyromonadaceae"(100);Porphyromonas(100);	Root(100);Bacteria(100);"Proteobacteria"(100);Gammaproteobacteria(100);unclassified(100);unclassified(100);unclassified(100);	"Porphyromonadaceae"(100);Porphyromonas(100);	"Proteobacteria"(100);Gammaproteobacteria(100);
0.02	6	88	Root(100);Bacteria(100);"Firmicutes"(100);"Bacilli"(100);"Lactobacillales"(100);Streptococcaceae(100);Streptococcus(100);	Root(100);Bacteria(100);"Proteobacteria"(100);Betaproteobacteria(100);Burkholderiales(100);Burkholderiaceae(100);unclassified(81);	Streptococcaceae(100);Streptococcus(100);	Burkholderiales(100);Burkholderiaceae(100);
0.02	19	31	Root(100);Bacteria(100);"Proteobacteria"(100);Gammaproteobacteria(100);Pasteurellales(100);Pasteurellaceae(100);unclassified(100);	Root(100);Bacteria(100);"Bacteroidetes"(100);"Bacteroidia"(100);"Bacteroidales"(100);Bacteroidaceae(100);Bacteroides(100);	Pasteurellales(100);Pasteurellaceae(100);	Bacteroidaceae(100);Bacteroides(100);
-0.02	76	103	Root(100);Bacteria(100);"Firmicutes"(100);"Bacilli"(100);"Lactobacillales"(100);"Aerococcaceae"(100);unclassified(99);	Root(100);Bacteria(100);"Firmicutes"(100);"Clostridia"(100);Clostridiales(100);Incertae_Sedis_XI(100);Finegoldia(100);	"Lactobacillales"(100);"Aerococcaceae"(100);	Incertae_Sedis_XI(100);Finegoldia(100);
-0.02	234	2	Root(100);Bacteria(100);"Firmicutes"(100);"Clostridia"(100);Clostridiales(100);"Lachnospiraceae"(100);Shuttleworthia(100);	Root(100);Bacteria(100);"Firmicutes"(100);"Bacilli"(100);"Lactobacillales"(100);Streptococcaceae(100);Streptococcus(100);	"Lachnospiraceae"(100);Shuttleworthia(100);	Streptococcaceae(100);Streptococcus(100);
-0.02	34	111	Root(100);Bacteria(100);"Bacteroidetes"(100);"Bacteroidia"(100);"Bacteroidales"(100);"Prevotellaceae"(100);unclassified(100);	Root(100);Bacteria(100);"Proteobacteria"(100);Gammaproteobacteria(100);"Enterobacteriales"(100);Enterobacteriaceae(100);unclassified(87);	"Bacteroidales"(100);"Prevotellaceae"(100);	"Enterobacteriales"(100);Enterobacteriaceae(100);
0.02	9	147	Root(100);Bacteria(100);"Fusobacteria"(100);"Fusobacteria"(100);"Fusobacteriales"(100);"Fusobacteriaceae"(100);Fusobacterium(100);	Root(100);Bacteria(100);"Proteobacteria"(100);Epsilonproteobacteria(100);Campylobacterales(100);Helicobacteraceae(100);Helicobacter(100);	"Fusobacteriaceae"(100);Fusobacterium(100);	Helicobacteraceae(100);Helicobacter(100);
0.02	58	18	Root(100);Bacteria(100);"Proteobacteria"(100);Gammaproteobacteria(100);Pseudomonadales(100);Moraxellaceae(100);Acinetobacter(100);	Root(100);Bacteria(100);"Actinobacteria"(100);Actinobacteria(100);Actinomycetales(100);Micrococcaceae(100);unclassified(97);	Moraxellaceae(100);Acinetobacter(100);	Actinomycetales(100);Micrococcaceae(100);
-0.02	64	10	Root(100);Bacteria(100);"Firmicutes"(100);"Clostridia"(100);Clostridiales(100);Incertae_Sedis_XI(100);Peptoniphilus(100);	Root(100);Bacteria(100);"Bacteroidetes"(100);"Bacteroidia"(100);"Bacteroidales"(100);"Prevotellaceae"(100);Prevotella(100);	Incertae_Sedis_XI(100);Peptoniphilus(100);	"Prevotellaceae"(100);Prevotella(100);
-0.02	40	18	Root(100);Bacteria(100);"Proteobacteria"(100);Betaproteobacteria(100);Neisseriales(100);Neisseriaceae(100);unclassified(100);	Root(100);Bacteria(100);"Actinobacteria"(100);Actinobacteria(100);Actinomycetales(100);Micrococcaceae(100);unclassified(97);	Neisseriales(100);Neisseriaceae(100);	Actinomycetales(100);Micrococcaceae(100);
-0.02	101	17	Root(100);Bacteria(100);"Actinobacteria"(100);Actinobacteria(100);Actinomycetales(100);Corynebacteriaceae(100);Corynebacterium(100);	Root(100);Bacteria(100);"Bacteroidetes"(100);"Bacteroidia"(100);"Bacteroidales"(100);Bacteroidaceae(100);Bacteroides(100);	Corynebacteriaceae(100);Corynebacterium(100);	Bacteroidaceae(100);Bacteroides(100);
-0.02	42	162	Root(100);Bacteria(100);"Firmicutes"(100);"Clostridia"(100);Clostridiales(100);"Ruminococcaceae"(100);unclassified(100);	Root(100);Bacteria(100);"Proteobacteria"(100);Gammaproteobacteria(100);Pseudomonadales(100);Moraxellaceae(100);Enhydrobacter(100);	Clostridiales(100);"Ruminococcaceae"(100);	Moraxellaceae(100);Enhydrobacter(100);
-0.02	247	13	Root(100);Bacteria(100);"Proteobacteria"(100);Gammaproteobacteria(100);unclassified(100);unclassified(100);unclassified(100);	Root(100);Bacteria(100);"Firmicutes"(100);"Bacilli"(100);"Lactobacillales"(100);unclassified(98);unclassified(98);	"Proteobacteria"(100);Gammaproteobacteria(100);	"Bacilli"(100);"Lactobacillales"(100);
-0.02	18	34	Root(100);Bacteria(100);"Actinobacteria"(100);Actinobacteria(100);Actinomycetales(100);Micrococcaceae(100);unclassified(97);	Root(100);Bacteria(100);"Bacteroidetes"(100);"Bacteroidia"(100);"Bacteroidales"(100);"Prevotellaceae"(100);unclassified(100);	Actinomycetales(100);Micrococcaceae(100);	"Bacteroidales"(100);"Prevotellaceae"(100);
0.02	31	34	Root(100);Bacteria(100);"Bacteroidetes"(100);"Bacteroidia"(100);"Bacteroidales"(100);Bacteroidaceae(100);Bacteroides(100);	Root(100);Bacteria(100);"Bacteroidetes"(100);"Bacteroidia"(100);"Bacteroidales"(100);"Prevotellaceae"(100);unclassified(100);	Bacteroidaceae(100);Bacteroides(100);	"Bacteroidales"(100);"Prevotellaceae"(100);
0.02	21	265	Root(100);Bacteria(100);"Proteobacteria"(100);Betaproteobacteria(100);Neisseriales(100);Neisseriaceae(100);Neisseria(69);	Root(100);Bacteria(100);"Proteobacteria"(100);Alphaproteobacteria(100);Rhizobiales(100);Rhizobiaceae(100);Rhizobium(97);	Neisseriaceae(100);Neisseria(69);	Rhizobiaceae(100);Rhizobium(97);
-0.02	85	76	Root(100);Bacteria(100);"Proteobacteria"(100);Betaproteobacteria(100);Neisseriales(100);Neisseriaceae(100);unclassified(100);	Root(100);Bacteria(100);"Firmicutes"(100);"Bacilli"(100);"Lactobacillales"(100);"Aerococcaceae"(100);unclassified(99);	Neisseriales(100);Neisseriaceae(100);	"Lactobacillales"(100);"Aerococcaceae"(100);
0.02	6	64	Root(100);Bacteria(100);"Firmicutes"(100);"Bacilli"(100);"Lactobacillales"(100);Streptococcaceae(100);Streptococcus(100);	Root(100);Bacteria(100);"Firmicutes"(100);"Clostridia"(100);Clostridiales(100);Incertae_Sedis_XI(100);Peptoniphilus(100);	Streptococcaceae(100);Streptococcus(100);	Incertae_Sedis_XI(100);Peptoniphilus(100);
-0.02	130	247	Root(100);Bacteria(100);"Proteobacteria"(100);Gammaproteobacteria(100);Pseudomonadales(100);Pseudomonadaceae(100);Pseudomonas(100);	Root(100);Bacteria(100);"Proteobacteria"(100);Gammaproteobacteria(100);unclassified(100);unclassified(100);unclassified(100);	Pseudomonadaceae(100);Pseudomonas(100);	"Proteobacteria"(100);Gammaproteobacteria(100);
-0.02	40	101	Root(100);Bacteria(100);"Proteobacteria"(100);Betaproteobacteria(100);Neisseriales(100);Neisseriaceae(100);unclassified(100);	Root(100);Bacteria(100);"Actinobacteria"(100);Actinobacteria(100);Actinomycetales(100);Corynebacteriaceae(100);Corynebacterium(100);	Neisseriales(100);Neisseriaceae(100);	Corynebacteriaceae(100);Corynebacterium(100);
-0.02	40	31	Root(100);Bacteria(100);"Proteobacteria"(100);Betaproteobacteria(100);Neisseriales(100);Neisseriaceae(100);unclassified(100);	Root(100);Bacteria(100);"Bacteroidetes"(100);"Bacteroidia"(100);"Bacteroidales"(100);Bacteroidaceae(100);Bacteroides(100);	Neisseriales(100);Neisseriaceae(100);	Bacteroidaceae(100);Bacteroides(100);
-0.02	85	25	Root(100);Bacteria(100);"Proteobacteria"(100);Betaproteobacteria(100);Neisseriales(100);Neisseriaceae(100);unclassified(100);	Root(100);Bacteria(100);"Bacteroidetes"(97);"Bacteroidia"(59);"Bacteroidales"(59);unclassified(59);unclassified(59);	Neisseriales(100);Neisseriaceae(100);	"Bacteroidia"(59);"Bacteroidales"(59);
-0.02	137	25	Root(100);Bacteria(100);"Proteobacteria"(100);Betaproteobacteria(100);Neisseriales(100);Neisseriaceae(100);Stenoxybacter(69);	Root(100);Bacteria(100);"Bacteroidetes"(97);"Bacteroidia"(59);"Bacteroidales"(59);unclassified(59);unclassified(59);	Neisseriaceae(100);Stenoxybacter(69);	"Bacteroidia"(59);"Bacteroidales"(59);
0.02	101	12	Root(100);Bacteria(100);"Actinobacteria"(100);Actinobacteria(100);Actinomycetales(100);Corynebacteriaceae(100);Corynebacterium(100);	Root(100);Bacteria(100);"Actinobacteria"(100);Actinobacteria(100);Actinomycetales(100);Corynebacteriaceae(100);Corynebacterium(100);	Corynebacteriaceae(100);Corynebacterium(100);	Corynebacteriaceae(100);Corynebacterium(100);
-0.02	85	265	Root(100);Bacteria(100);"Proteobacteria"(100);Betaproteobacteria(100);Neisseriales(100);Neisseriaceae(100);unclassified(100);	Root(100);Bacteria(100);"Proteobacteria"(100);Alphaproteobacteria(100);Rhizobiales(100);Rhizobiaceae(100);Rhizobium(97);	Neisseriales(100);Neisseriaceae(100);	Rhizobiaceae(100);Rhizobium(97);
0.02	130	4	Root(100);Bacteria(100);"Proteobacteria"(100);Gammaproteobacteria(100);Pseudomonadales(100);Pseudomonadaceae(100);Pseudomonas(100);	Root(100);Bacteria(100);"Firmicutes"(100);"Clostridia"(100);Clostridiales(100);Veillonellaceae(100);Veillonella(95);	Pseudomonadaceae(100);Pseudomonas(100);	Veillonellaceae(100);Veillonella(95);
-0.02	64	34	Root(100);Bacteria(100);"Firmicutes"(100);"Clostridia"(100);Clostridiales(100);Incertae_Sedis_XI(100);Peptoniphilus(100);	Root(100);Bacteria(100);"Bacteroidetes"(100);"Bacteroidia"(100);"Bacteroidales"(100);"Prevotellaceae"(100);unclassified(100);	Incertae_Sedis_XI(100);Peptoniphilus(100);	"Bacteroidales"(100);"Prevotellaceae"(100);
-0.02	43	88	Root(100);Bacteria(100);"Firmicutes"(100);"Clostridia"(100);Clostridiales(100);Incertae_Sedis_XI(100);Anaerococcus(100);	Root(100);Bacteria(100);"Proteobacteria"(100);Betaproteobacteria(100);Burkholderiales(100);Burkholderiaceae(100);unclassified(81);	Incertae_Sedis_XI(100);Anaerococcus(100);	Burkholderiales(100);Burkholderiaceae(100);
-0.02	5	16	Root(100);Bacteria(100);"Firmicutes"(100);"Bacilli"(100);Bacillales(100);"Staphylococcaceae"(99);Staphylococcus(99);	Root(100);Bacteria(100);"Proteobacteria"(100);Gammaproteobacteria(100);Pasteurellales(100);Pasteurellaceae(100);unclassified(100);	"Staphylococcaceae"(99);Staphylococcus(99);	Pasteurellales(100);Pasteurellaceae(100);
-0.02	142	76	Root(100);Bacteria(100);"Firmicutes"(100);"Clostridia"(100);Clostridiales(100);Incertae_Sedis_XI(100);Anaerococcus(100);	Root(100);Bacteria(100);"Firmicutes"(100);"Bacilli"(100);"Lactobacillales"(100);"Aerococcaceae"(100);unclassified(99);	Incertae_Sedis_XI(100);Anaerococcus(100);	"Lactobacillales"(100);"Aerococcaceae"(100);
-0.02	70	103	Root(100);Bacteria(100);"Actinobacteria"(100);Actinobacteria(100);Actinomycetales(100);unclassified(100);unclassified(100);	Root(100);Bacteria(100);"Firmicutes"(100);"Clostridia"(100);Clostridiales(100);Incertae_Sedis_XI(100);Finegoldia(100);	Actinobacteria(100);Actinomycetales(100);	Incertae_Sedis_XI(100);Finegoldia(100);
-0.02	101	34	Root(100);Bacteria(100);"Actinobacteria"(100);Actinobacteria(100);Actinomycetales(100);Corynebacteriaceae(100);Corynebacterium(100);	Root(100);Bacteria(100);"Bacteroidetes"(100);"Bacteroidia"(100);"Bacteroidales"(100);"Prevotellaceae"(100);unclassified(100);	Corynebacteriaceae(100);Corynebacterium(100);	"Bacteroidales"(100);"Prevotellaceae"(100);
-0.02	22	64	Root(100);Bacteria(100);"Proteobacteria"(100);Betaproteobacteria(100);Burkholderiales(100);unclassified(97);unclassified(97);	Root(100);Bacteria(100);"Firmicutes"(100);"Clostridia"(100);Clostridiales(100);Incertae_Sedis_XI(100);Peptoniphilus(100);	Betaproteobacteria(100);Burkholderiales(100);	Incertae_Sedis_XI(100);Peptoniphilus(100);
-0.02	86	247	Root(100);Bacteria(100);Cyanobacteria(100);Cyanobacteria(100);Chloroplast(100);Streptophyta(100);unclassified(100);	Root(100);Bacteria(100);"Proteobacteria"(100);Gammaproteobacteria(100);unclassified(100);unclassified(100);unclassified(100);	Chloroplast(100);Streptophyta(100);	"Proteobacteria"(100);Gammaproteobacteria(100);
-0.02	64	31	Root(100);Bacteria(100);"Firmicutes"(100);"Clostridia"(100);Clostridiales(100);Incertae_Sedis_XI(100);Peptoniphilus(100);	Root(100);Bacteria(100);"Bacteroidetes"(100);"Bacteroidia"(100);"Bacteroidales"(100);Bacteroidaceae(100);Bacteroides(100);	Incertae_Sedis_XI(100);Peptoniphilus(100);	Bacteroidaceae(100);Bacteroides(100);
-0.02	22	103	Root(100);Bacteria(100);"Proteobacteria"(100);Betaproteobacteria(100);Burkholderiales(100);unclassified(97);unclassified(97);	Root(100);Bacteria(100);"Firmicutes"(100);"Clostridia"(100);Clostridiales(100);Incertae_Sedis_XI(100);Finegoldia(100);	Betaproteobacteria(100);Burkholderiales(100);	Incertae_Sedis_XI(100);Finegoldia(100);
-0.02	25	40	Root(100);Bacteria(100);"Bacteroidetes"(97);"Bacteroidia"(59);"Bacteroidales"(59);unclassified(59);unclassified(59);	Root(100);Bacteria(100);"Proteobacteria"(100);Betaproteobacteria(100);Neisseriales(100);Neisseriaceae(100);unclassified(100);	"Bacteroidia"(59);"Bacteroidales"(59);	Neisseriales(100);Neisseriaceae(100);
-0.02	25	101	Root(100);Bacteria(100);"Bacteroidetes"(97);"Bacteroidia"(59);"Bacteroidales"(59);unclassified(59);unclassified(59);	Root(100);Bacteria(100);"Actinobacteria"(100);Actinobacteria(100);Actinomycetales(100);Corynebacteriaceae(100);Corynebacterium(100);	"Bacteroidia"(59);"Bacteroidales"(59);	Corynebacteriaceae(100);Corynebacterium(100);
-0.02	137	22	Root(100);Bacteria(100);"Proteobacteria"(100);Betaproteobacteria(100);Neisseriales(100);Neisseriaceae(100);Stenoxybacter(69);	Root(100);Bacteria(100);"Proteobacteria"(100);Betaproteobacteria(100);Burkholderiales(100);unclassified(97);unclassified(97);	Neisseriaceae(100);Stenoxybacter(69);	Betaproteobacteria(100);Burkholderiales(100);
-0.02	21	247	Root(100);Bacteria(100);"Proteobacteria"(100);Betaproteobacteria(100);Neisseriales(100);Neisseriaceae(100);Neisseria(69);	Root(100);Bacteria(100);"Proteobacteria"(100);Gammaproteobacteria(100);unclassified(100);unclassified(100);unclassified(100);	Neisseriaceae(100);Neisseria(69);	"Proteobacteria"(100);Gammaproteobacteria(100);
-0.02	64	14	Root(100);Bacteria(100);"Firmicutes"(100);"Clostridia"(100);Clostridiales(100);Incertae_Sedis_XI(100);Peptoniphilus(100);	Root(100);Bacteria(100);"Actinobacteria"(100);Actinobacteria(100);Actinomycetales(100);Actinomycetaceae(100);Actinomyces(100);	Incertae_Sedis_XI(100);Peptoniphilus(100);	Actinomycetaceae(100);Actinomyces(100);
-0.02	42	62	Root(100);Bacteria(100);"Firmicutes"(100);"Clostridia"(100);Clostridiales(100);"Ruminococcaceae"(100);unclassified(100);	Root(100);Bacteria(100);"Actinobacteria"(100);Actinobacteria(100);Actinomycetales(100);unclassified(99);unclassified(99);	Clostridiales(100);"Ruminococcaceae"(100);	Actinobacteria(100);Actinomycetales(100);
-0.02	137	265	Root(100);Bacteria(100);"Proteobacteria"(100);Betaproteobacteria(100);Neisseriales(100);Neisseriaceae(100);Stenoxybacter(69);	Root(100);Bacteria(100);"Proteobacteria"(100);Alphaproteobacteria(100);Rhizobiales(100);Rhizobiaceae(100);Rhizobium(97);	Neisseriaceae(100);Stenoxybacter(69);	Rhizobiaceae(100);Rhizobium(97);
0.02	130	66	Root(100);Bacteria(100);"Proteobacteria"(100);Gammaproteobacteria(100);Pseudomonadales(100);Pseudomonadaceae(100);Pseudomonas(100);	Root(100);Bacteria(100);"Firmicutes"(100);"Clostridia"(100);Clostridiales(100);Veillonellaceae(100);Dialister(100);	Pseudomonadaceae(100);Pseudomonas(100);	Veillonellaceae(100);Dialister(100);
-0.02	9	162	Root(100);Bacteria(100);"Fusobacteria"(100);"Fusobacteria"(100);"Fusobacteriales"(100);"Fusobacteriaceae"(100);Fusobacterium(100);	Root(100);Bacteria(100);"Proteobacteria"(100);Gammaproteobacteria(100);Pseudomonadales(100);Moraxellaceae(100);Enhydrobacter(100);	"Fusobacteriaceae"(100);Fusobacterium(100);	Moraxellaceae(100);Enhydrobacter(100);
-0.02	85	31	Root(100);Bacteria(100);"Proteobacteria"(100);Betaproteobacteria(100);Neisseriales(100);Neisseriaceae(100);unclassified(100);	Root(100);Bacteria(100);"Bacteroidetes"(100);"Bacteroidia"(100);"Bacteroidales"(100);Bacteroidaceae(100);Bacteroides(100);	Neisseriales(100);Neisseriaceae(100);	Bacteroidaceae(100);Bacteroides(100);
-0.02	137	31	Root(100);Bacteria(100);"Proteobacteria"(100);Betaproteobacteria(100);Neisseriales(100);Neisseriaceae(100);Stenoxybacter(69);	Root(100);Bacteria(100);"Bacteroidetes"(100);"Bacteroidia"(100);"Bacteroidales"(100);Bacteroidaceae(100);Bacteroides(100);	Neisseriaceae(100);Stenoxybacter(69);	Bacteroidaceae(100);Bacteroides(100);
0.02	66	25	Root(100);Bacteria(100);"Firmicutes"(100);"Clostridia"(100);Clostridiales(100);Veillonellaceae(100);Dialister(100);	Root(100);Bacteria(100);"Bacteroidetes"(97);"Bacteroidia"(59);"Bacteroidales"(59);unclassified(59);unclassified(59);	Veillonellaceae(100);Dialister(100);	"Bacteroidia"(59);"Bacteroidales"(59);
-0.02	85	3	Root(100);Bacteria(100);"Proteobacteria"(100);Betaproteobacteria(100);Neisseriales(100);Neisseriaceae(100);unclassified(100);	Root(100);Bacteria(100);"Firmicutes"(100);"Bacilli"(100);"Lactobacillales"(100);Lactobacillaceae(100);Lactobacillus(100);	Neisseriales(100);Neisseriaceae(100);	Lactobacillaceae(100);Lactobacillus(100);
-0.02	13	34	Root(100);Bacteria(100);"Firmicutes"(100);"Bacilli"(100);"Lactobacillales"(100);unclassified(98);unclassified(98);	Root(100);Bacteria(100);"Bacteroidetes"(100);"Bacteroidia"(100);"Bacteroidales"(100);"Prevotellaceae"(100);unclassified(100);	"Bacilli"(100);"Lactobacillales"(100);	"Bacteroidales"(100);"Prevotellaceae"(100);
0.02	42	76	Root(100);Bacteria(100);"Firmicutes"(100);"Clostridia"(100);Clostridiales(100);"Ruminococcaceae"(100);unclassified(100);	Root(100);Bacteria(100);"Firmicutes"(100);"Bacilli"(100);"Lactobacillales"(100);"Aerococcaceae"(100);unclassified(99);	Clostridiales(100);"Ruminococcaceae"(100);	"Lactobacillales"(100);"Aerococcaceae"(100);
-0.02	206	13	Root(100);Bacteria(100);"Proteobacteria"(100);Alphaproteobacteria(100);Caulobacterales(100);Caulobacteraceae(100);Brevundimonas(100);	Root(100);Bacteria(100);"Firmicutes"(100);"Bacilli"(100);"Lactobacillales"(100);unclassified(98);unclassified(98);	Caulobacteraceae(100);Brevundimonas(100);	"Bacilli"(100);"Lactobacillales"(100);
-0.02	3	58	Root(100);Bacteria(100);"Firmicutes"(100);"Bacilli"(100);"Lactobacillales"(100);Lactobacillaceae(100);Lactobacillus(100);	Root(100);Bacteria(100);"Proteobacteria"(100);Gammaproteobacteria(100);Pseudomonadales(100);Moraxellaceae(100);Acinetobacter(100);	Lactobacillaceae(100);Lactobacillus(100);	Moraxellaceae(100);Acinetobacter(100);
-0.02	85	22	Root(100);Bacteria(100);"Proteobacteria"(100);Betaproteobacteria(100);Neisseriales(100);Neisseriaceae(100);unclassified(100);	Root(100);Bacteria(100);"Proteobacteria"(100);Betaproteobacteria(100);Burkholderiales(100);unclassified(97);unclassified(97);	Neisseriales(100);Neisseriaceae(100);	Betaproteobacteria(100);Burkholderiales(100);
-0.02	11	62	Root(100);Bacteria(100);"Firmicutes"(100);"Bacilli"(100);Bacillales(100);"Staphylococcaceae"(100);Gemella(100);	Root(100);Bacteria(100);"Actinobacteria"(100);Actinobacteria(100);Actinomycetales(100);unclassified(99);unclassified(99);	"Staphylococcaceae"(100);Gemella(100);	Actinobacteria(100);Actinomycetales(100);
-0.02	137	45	Root(100);Bacteria(100);"Proteobacteria"(100);Betaproteobacteria(100);Neisseriales(100);Neisseriaceae(100);Stenoxybacter(69);	Root(100);Bacteria(100);"Bacteroidetes"(100);"Bacteroidia"(100);"Bacteroidales"(100);Bacteroidaceae(100);Bacteroides(100);	Neisseriaceae(100);Stenoxybacter(69);	Bacteroidaceae(100);Bacteroides(100);
-0.02	85	17	Root(100);Bacteria(100);"Proteobacteria"(100);Betaproteobacteria(100);Neisseriales(100);Neisseriaceae(100);unclassified(100);	Root(100);Bacteria(100);"Bacteroidetes"(100);"Bacteroidia"(100);"Bacteroidales"(100);Bacteroidaceae(100);Bacteroides(100);	Neisseriales(100);Neisseriaceae(100);	Bacteroidaceae(100);Bacteroides(100);
0.02	70	13	Root(100);Bacteria(100);"Actinobacteria"(100);Actinobacteria(100);Actinomycetales(100);unclassified(100);unclassified(100);	Root(100);Bacteria(100);"Firmicutes"(100);"Bacilli"(100);"Lactobacillales"(100);unclassified(98);unclassified(98);	Actinobacteria(100);Actinomycetales(100);	"Bacilli"(100);"Lactobacillales"(100);
-0.02	194	103	Root(100);Bacteria(100);"Proteobacteria"(100);Betaproteobacteria(100);Burkholderiales(100);Comamonadaceae(100);unclassified(100);	Root(100);Bacteria(100);"Firmicutes"(100);"Clostridia"(100);Clostridiales(100);Incertae_Sedis_XI(100);Finegoldia(100);	Burkholderiales(100);Comamonadaceae(100);	Incertae_Sedis_XI(100);Finegoldia(100);
0.02	147	10	Root(100);Bacteria(100);"Proteobacteria"(100);Epsilonproteobacteria(100);Campylobacterales(100);Helicobacteraceae(100);Helicobacter(100);	Root(100);Bacteria(100);"Bacteroidetes"(100);"Bacteroidia"(100);"Bacteroidales"(100);"Prevotellaceae"(100);Prevotella(100);	Helicobacteraceae(100);Helicobacter(100);	"Prevotellaceae"(100);Prevotella(100);
0.02	62	88	Root(100);Bacteria(100);"Actinobacteria"(100);Actinobacteria(100);Actinomycetales(100);unclassified(99);unclassified(99);	Root(100);Bacteria(100);"Proteobacteria"(100);Betaproteobacteria(100);Burkholderiales(100);Burkholderiaceae(100);unclassified(81);	Actinobacteria(100);Actinomycetales(100);	Burkholderiales(100);Burkholderiaceae(100);
-0.02	194	101	Root(100);Bacteria(100);"Proteobacteria"(100);Betaproteobacteria(100);Burkholderiales(100);Comamonadaceae(100);unclassified(100);	Root(100);Bacteria(100);"Actinobacteria"(100);Actinobacteria(100);Actinomycetales(100);Corynebacteriaceae(100);Corynebacterium(100);	Burkholderiales(100);Comamonadaceae(100);	Corynebacteriaceae(100);Corynebacterium(100);
0.02	22	42	Root(100);Bacteria(100);"Proteobacteria"(100);Betaproteobacteria(100);Burkholderiales(100);unclassified(97);unclassified(97);	Root(100);Bacteria(100);"Firmicutes"(100);"Clostridia"(100);Clostridiales(100);"Ruminococcaceae"(100);unclassified(100);	Betaproteobacteria(100);Burkholderiales(100);	Clostridiales(100);"Ruminococcaceae"(100);
-0.02	194	64	Root(100);Bacteria(100);"Proteobacteria"(100);Betaproteobacteria(100);Burkholderiales(100);Comamonadaceae(100);unclassified(100);	Root(100);Bacteria(100);"Firmicutes"(100);"Clostridia"(100);Clostridiales(100);Incertae_Sedis_XI(100);Peptoniphilus(100);	Burkholderiales(100);Comamonadaceae(100);	Incertae_Sedis_XI(100);Peptoniphilus(100);
-0.02	137	3	Root(100);Bacteria(100);"Proteobacteria"(100);Betaproteobacteria(100);Neisseriales(100);Neisseriaceae(100);Stenoxybacter(69);	Root(100);Bacteria(100);"Firmicutes"(100);"Bacilli"(100);"Lactobacillales"(100);Lactobacillaceae(100);Lactobacillus(100);	Neisseriaceae(100);Stenoxybacter(69);	Lactobacillaceae(100);Lactobacillus(100);
-0.02	4	247	Root(100);Bacteria(100);"Firmicutes"(100);"Clostridia"(100);Clostridiales(100);Veillonellaceae(100);Veillonella(95);	Root(100);Bacteria(100);"Proteobacteria"(100);Gammaproteobacteria(100);unclassified(100);unclassified(100);unclassified(100);	Veillonellaceae(100);Veillonella(95);	"Proteobacteria"(100);Gammaproteobacteria(100);
0.02	234	16	Root(100);Bacteria(100);"Firmicutes"(100);"Clostridia"(100);Clostridiales(100);"Lachnospiraceae"(100);Shuttleworthia(100);	Root(100);Bacteria(100);"Proteobacteria"(100);Gammaproteobacteria(100);Pasteurellales(100);Pasteurellaceae(100);unclassified(100);	"Lachnospiraceae"(100);Shuttleworthia(100);	Pasteurellales(100);Pasteurellaceae(100);
-0.02	206	103	Root(100);Bacteria(100);"Proteobacteria"(100);Alphaproteobacteria(100);Caulobacterales(100);Caulobacteraceae(100);Brevundimonas(100);	Root(100);Bacteria(100);"Firmicutes"(100);"Clostridia"(100);Clostridiales(100);Incertae_Sedis_XI(100);Finegoldia(100);	Caulobacteraceae(100);Brevundimonas(100);	Incertae_Sedis_XI(100);Finegoldia(100);
0.02	66	101	Root(100);Bacteria(100);"Firmicutes"(100);"Clostridia"(100);Clostridiales(100);Veillonellaceae(100);Dialister(100);	Root(100);Bacteria(100);"Actinobacteria"(100);Actinobacteria(100);Actinomycetales(100);Corynebacteriaceae(100);Corynebacterium(100);	Veillonellaceae(100);Dialister(100);	Corynebacteriaceae(100);Corynebacterium(100);
-0.02	45	40	Root(100);Bacteria(100);"Bacteroidetes"(100);"Bacteroidia"(100);"Bacteroidales"(100);Bacteroidaceae(100);Bacteroides(100);	Root(100);Bacteria(100);"Proteobacteria"(100);Betaproteobacteria(100);Neisseriales(100);Neisseriaceae(100);unclassified(100);	Bacteroidaceae(100);Bacteroides(100);	Neisseriales(100);Neisseriaceae(100);
-0.02	247	11	Root(100);Bacteria(100);"Proteobacteria"(100);Gammaproteobacteria(100);unclassified(100);unclassified(100);unclassified(100);	Root(100);Bacteria(100);"Firmicutes"(100);"Bacilli"(100);Bacillales(100);"Staphylococcaceae"(100);Gemella(100);	"Proteobacteria"(100);Gammaproteobacteria(100);	"Staphylococcaceae"(100);Gemella(100);
-0.02	137	64	Root(100);Bacteria(100);"Proteobacteria"(100);Betaproteobacteria(100);Neisseriales(100);Neisseriaceae(100);Stenoxybacter(69);	Root(100);Bacteria(100);"Firmicutes"(100);"Clostridia"(100);Clostridiales(100);Incertae_Sedis_XI(100);Peptoniphilus(100);	Neisseriaceae(100);Stenoxybacter(69);	Incertae_Sedis_XI(100);Peptoniphilus(100);
-0.02	85	64	Root(100);Bacteria(100);"Proteobacteria"(100);Betaproteobacteria(100);Neisseriales(100);Neisseriaceae(100);unclassified(100);	Root(100);Bacteria(100);"Firmicutes"(100);"Clostridia"(100);Clostridiales(100);Incertae_Sedis_XI(100);Peptoniphilus(100);	Neisseriales(100);Neisseriaceae(100);	Incertae_Sedis_XI(100);Peptoniphilus(100);
0.02	45	31	Root(100);Bacteria(100);"Bacteroidetes"(100);"Bacteroidia"(100);"Bacteroidales"(100);Bacteroidaceae(100);Bacteroides(100);	Root(100);Bacteria(100);"Bacteroidetes"(100);"Bacteroidia"(100);"Bacteroidales"(100);Bacteroidaceae(100);Bacteroides(100);	Bacteroidaceae(100);Bacteroides(100);	Bacteroidaceae(100);Bacteroides(100);
-0.02	58	34	Root(100);Bacteria(100);"Proteobacteria"(100);Gammaproteobacteria(100);Pseudomonadales(100);Moraxellaceae(100);Acinetobacter(100);	Root(100);Bacteria(100);"Bacteroidetes"(100);"Bacteroidia"(100);"Bacteroidales"(100);"Prevotellaceae"(100);unclassified(100);	Moraxellaceae(100);Acinetobacter(100);	"Bacteroidales"(100);"Prevotellaceae"(100);
-0.02	147	62	Root(100);Bacteria(100);"Proteobacteria"(100);Epsilonproteobacteria(100);Campylobacterales(100);Helicobacteraceae(100);Helicobacter(100);	Root(100);Bacteria(100);"Actinobacteria"(100);Actinobacteria(100);Actinomycetales(100);unclassified(99);unclassified(99);	Helicobacteraceae(100);Helicobacter(100);	Actinobacteria(100);Actinomycetales(100);
0.02	9	70	Root(100);Bacteria(100);"Fusobacteria"(100);"Fusobacteria"(100);"Fusobacteriales"(100);"Fusobacteriaceae"(100);Fusobacterium(100);	Root(100);Bacteria(100);"Actinobacteria"(100);Actinobacteria(100);Actinomycetales(100);unclassified(100);unclassified(100);	"Fusobacteriaceae"(100);Fusobacterium(100);	Actinobacteria(100);Actinomycetales(100);
-0.02	247	111	Root(100);Bacteria(100);"Proteobacteria"(100);Gammaproteobacteria(100);unclassified(100);unclassified(100);unclassified(100);	Root(100);Bacteria(100);"Proteobacteria"(100);Gammaproteobacteria(100);"Enterobacteriales"(100);Enterobacteriaceae(100);unclassified(87);	"Proteobacteria"(100);Gammaproteobacteria(100);	"Enterobacteriales"(100);Enterobacteriaceae(100);
-0.02	17	62	Root(100);Bacteria(100);"Bacteroidetes"(100);"Bacteroidia"(100);"Bacteroidales"(100);Bacteroidaceae(100);Bacteroides(100);	Root(100);Bacteria(100);"Actinobacteria"(100);Actinobacteria(100);Actinomycetales(100);unclassified(99);unclassified(99);	Bacteroidaceae(100);Bacteroides(100);	Actinobacteria(100);Actinomycetales(100);
0.02	206	58	Root(100);Bacteria(100);"Proteobacteria"(100);Alphaproteobacteria(100);Caulobacterales(100);Caulobacteraceae(100);Brevundimonas(100);	Root(100);Bacteria(100);"Proteobacteria"(100);Gammaproteobacteria(100);Pseudomonadales(100);Moraxellaceae(100);Acinetobacter(100);	Caulobacteraceae(100);Brevundimonas(100);	Moraxellaceae(100);Acinetobacter(100);
0.02	64	58	Root(100);Bacteria(100);"Firmicutes"(100);"Clostridia"(100);Clostridiales(100);Incertae_Sedis_XI(100);Peptoniphilus(100);	Root(100);Bacteria(100);"Proteobacteria"(100);Gammaproteobacteria(100);Pseudomonadales(100);Moraxellaceae(100);Acinetobacter(100);	Incertae_Sedis_XI(100);Peptoniphilus(100);	Moraxellaceae(100);Acinetobacter(100);
0.02	9	265	Root(100);Bacteria(100);"Fusobacteria"(100);"Fusobacteria"(100);"Fusobacteriales"(100);"Fusobacteriaceae"(100);Fusobacterium(100);	Root(100);Bacteria(100);"Proteobacteria"(100);Alphaproteobacteria(100);Rhizobiales(100);Rhizobiaceae(100);Rhizobium(97);	"Fusobacteriaceae"(100);Fusobacterium(100);	Rhizobiaceae(100);Rhizobium(97);
-0.02	43	13	Root(100);Bacteria(100);"Firmicutes"(100);"Clostridia"(100);Clostridiales(100);Incertae_Sedis_XI(100);Anaerococcus(100);	Root(100);Bacteria(100);"Firmicutes"(100);"Bacilli"(100);"Lactobacillales"(100);unclassified(98);unclassified(98);	Incertae_Sedis_XI(100);Anaerococcus(100);	"Bacilli"(100);"Lactobacillales"(100);
-0.02	206	16	Root(100);Bacteria(100);"Proteobacteria"(100);Alphaproteobacteria(100);Caulobacterales(100);Caulobacteraceae(100);Brevundimonas(100);	Root(100);Bacteria(100);"Proteobacteria"(100);Gammaproteobacteria(100);Pasteurellales(100);Pasteurellaceae(100);unclassified(100);	Caulobacteraceae(100);Brevundimonas(100);	Pasteurellales(100);Pasteurellaceae(100);
0.02	27	13	Root(100);Bacteria(100);"Bacteroidetes"(100);"Bacteroidia"(100);"Bacteroidales"(100);Bacteroidaceae(100);Bacteroides(100);	Root(100);Bacteria(100);"Firmicutes"(100);"Bacilli"(100);"Lactobacillales"(100);unclassified(98);unclassified(98);	Bacteroidaceae(100);Bacteroides(100);	"Bacilli"(100);"Lactobacillales"(100);
0.02	25	58	Root(100);Bacteria(100);"Bacteroidetes"(97);"Bacteroidia"(59);"Bacteroidales"(59);unclassified(59);unclassified(59);	Root(100);Bacteria(100);"Proteobacteria"(100);Gammaproteobacteria(100);Pseudomonadales(100);Moraxellaceae(100);Acinetobacter(100);	"Bacteroidia"(59);"Bacteroidales"(59);	Moraxellaceae(100);Acinetobacter(100);
-0.02	40	142	Root(100);Bacteria(100);"Proteobacteria"(100);Betaproteobacteria(100);Neisseriales(100);Neisseriaceae(100);unclassified(100);	Root(100);Bacteria(100);"Firmicutes"(100);"Clostridia"(100);Clostridiales(100);Incertae_Sedis_XI(100);Anaerococcus(100);	Neisseriales(100);Neisseriaceae(100);	Incertae_Sedis_XI(100);Anaerococcus(100);
-0.02	247	88	Root(100);Bacteria(100);"Proteobacteria"(100);Gammaproteobacteria(100);unclassified(100);unclassified(100);unclassified(100);	Root(100);Bacteria(100);"Proteobacteria"(100);Betaproteobacteria(100);Burkholderiales(100);Burkholderiaceae(100);unclassified(81);	"Proteobacteria"(100);Gammaproteobacteria(100);	Burkholderiales(100);Burkholderiaceae(100);
-0.02	101	88	Root(100);Bacteria(100);"Actinobacteria"(100);Actinobacteria(100);Actinomycetales(100);Corynebacteriaceae(100);Corynebacterium(100);	Root(100);Bacteria(100);"Proteobacteria"(100);Betaproteobacteria(100);Burkholderiales(100);Burkholderiaceae(100);unclassified(81);	Corynebacteriaceae(100);Corynebacterium(100);	Burkholderiales(100);Burkholderiaceae(100);
-0.02	64	17	Root(100);Bacteria(100);"Firmicutes"(100);"Clostridia"(100);Clostridiales(100);Incertae_Sedis_XI(100);Peptoniphilus(100);	Root(100);Bacteria(100);"Bacteroidetes"(100);"Bacteroidia"(100);"Bacteroidales"(100);Bacteroidaceae(100);Bacteroides(100);	Incertae_Sedis_XI(100);Peptoniphilus(100);	Bacteroidaceae(100);Bacteroides(100);
0.02	27	70	Root(100);Bacteria(100);"Bacteroidetes"(100);"Bacteroidia"(100);"Bacteroidales"(100);Bacteroidaceae(100);Bacteroides(100);	Root(100);Bacteria(100);"Actinobacteria"(100);Actinobacteria(100);Actinomycetales(100);unclassified(100);unclassified(100);	Bacteroidaceae(100);Bacteroides(100);	Actinobacteria(100);Actinomycetales(100);
-0.02	86	16	Root(100);Bacteria(100);Cyanobacteria(100);Cyanobacteria(100);Chloroplast(100);Streptophyta(100);unclassified(100);	Root(100);Bacteria(100);"Proteobacteria"(100);Gammaproteobacteria(100);Pasteurellales(100);Pasteurellaceae(100);unclassified(100);	Chloroplast(100);Streptophyta(100);	Pasteurellales(100);Pasteurellaceae(100);
0.02	130	10	Root(100);Bacteria(100);"Proteobacteria"(100);Gammaproteobacteria(100);Pseudomonadales(100);Pseudomonadaceae(100);Pseudomonas(100);	Root(100);Bacteria(100);"Bacteroidetes"(100);"Bacteroidia"(100);"Bacteroidales"(100);"Prevotellaceae"(100);Prevotella(100);	Pseudomonadaceae(100);Pseudomonas(100);	"Prevotellaceae"(100);Prevotella(100);
0.02	70	14	Root(100);Bacteria(100);"Actinobacteria"(100);Actinobacteria(100);Actinomycetales(100);unclassified(100);unclassified(100);	Root(100);Bacteria(100);"Actinobacteria"(100);Actinobacteria(100);Actinomycetales(100);Actinomycetaceae(100);Actinomyces(100);	Actinobacteria(100);Actinomycetales(100);	Actinomycetaceae(100);Actinomyces(100);
-0.02	247	14	Root(100);Bacteria(100);"Proteobacteria"(100);Gammaproteobacteria(100);unclassified(100);unclassified(100);unclassified(100);	Root(100);Bacteria(100);"Actinobacteria"(100);Actinobacteria(100);Actinomycetales(100);Actinomycetaceae(100);Actinomyces(100);	"Proteobacteria"(100);Gammaproteobacteria(100);	Actinomycetaceae(100);Actinomyces(100);
0.02	131	265	Root(100);Bacteria(100);"Proteobacteria"(100);Betaproteobacteria(100);Burkholderiales(100);Comamonadaceae(99);Roseateles(99);	Root(100);Bacteria(100);"Proteobacteria"(100);Alphaproteobacteria(100);Rhizobiales(100);Rhizobiaceae(100);Rhizobium(97);	Comamonadaceae(99);Roseateles(99);	Rhizobiaceae(100);Rhizobium(97);
0.02	76	38	Root(100);Bacteria(100);"Firmicutes"(100);"Bacilli"(100);"Lactobacillales"(100);"Aerococcaceae"(100);unclassified(99);	Root(100);Bacteria(100);"Bacteroidetes"(100);"Bacteroidia"(100);"Bacteroidales"(100);"Porphyromonadaceae"(100);Parabacteroides(69);	"Lactobacillales"(100);"Aerococcaceae"(100);	"Porphyromonadaceae"(100);Parabacteroides(69);
0.02	234	31	Root(100);Bacteria(100);"Firmicutes"(100);"Clostridia"(100);Clostridiales(100);"Lachnospiraceae"(100);Shuttleworthia(100);	Root(100);Bacteria(100);"Bacteroidetes"(100);"Bacteroidia"(100);"Bacteroidales"(100);Bacteroidaceae(100);Bacteroides(100);	"Lachnospiraceae"(100);Shuttleworthia(100);	Bacteroidaceae(100);Bacteroides(100);
-0.02	9	247	Root(100);Bacteria(100);"Fusobacteria"(100);"Fusobacteria"(100);"Fusobacteriales"(100);"Fusobacteriaceae"(100);Fusobacterium(100);	Root(100);Bacteria(100);"Proteobacteria"(100);Gammaproteobacteria(100);unclassified(100);unclassified(100);unclassified(100);	"Fusobacteriaceae"(100);Fusobacterium(100);	"Proteobacteria"(100);Gammaproteobacteria(100);
-0.02	27	142	Root(100);Bacteria(100);"Bacteroidetes"(100);"Bacteroidia"(100);"Bacteroidales"(100);Bacteroidaceae(100);Bacteroides(100);	Root(100);Bacteria(100);"Firmicutes"(100);"Clostridia"(100);Clostridiales(100);Incertae_Sedis_XI(100);Anaerococcus(100);	Bacteroidaceae(100);Bacteroides(100);	Incertae_Sedis_XI(100);Anaerococcus(100);
0.02	21	31	Root(100);Bacteria(100);"Proteobacteria"(100);Betaproteobacteria(100);Neisseriales(100);Neisseriaceae(100);Neisseria(69);	Root(100);Bacteria(100);"Bacteroidetes"(100);"Bacteroidia"(100);"Bacteroidales"(100);Bacteroidaceae(100);Bacteroides(100);	Neisseriaceae(100);Neisseria(69);	Bacteroidaceae(100);Bacteroides(100);
-0.02	25	64	Root(100);Bacteria(100);"Bacteroidetes"(97);"Bacteroidia"(59);"Bacteroidales"(59);unclassified(59);unclassified(59);	Root(100);Bacteria(100);"Firmicutes"(100);"Clostridia"(100);Clostridiales(100);Incertae_Sedis_XI(100);Peptoniphilus(100);	"Bacteroidia"(59);"Bacteroidales"(59);	Incertae_Sedis_XI(100);Peptoniphilus(100);
-0.02	86	7	Root(100);Bacteria(100);Cyanobacteria(100);Cyanobacteria(100);Chloroplast(100);Streptophyta(100);unclassified(100);	Root(100);Bacteria(100);"Bacteroidetes"(100);"Bacteroidia"(100);"Bacteroidales"(100);"Porphyromonadaceae"(100);Porphyromonas(100);	Chloroplast(100);Streptophyta(100);	"Porphyromonadaceae"(100);Porphyromonas(100);
-0.02	11	34	Root(100);Bacteria(100);"Firmicutes"(100);"Bacilli"(100);Bacillales(100);"Staphylococcaceae"(100);Gemella(100);	Root(100);Bacteria(100);"Bacteroidetes"(100);"Bacteroidia"(100);"Bacteroidales"(100);"Prevotellaceae"(100);unclassified(100);	"Staphylococcaceae"(100);Gemella(100);	"Bacteroidales"(100);"Prevotellaceae"(100);
-0.02	247	18	Root(100);Bacteria(100);"Proteobacteria"(100);Gammaproteobacteria(100);unclassified(100);unclassified(100);unclassified(100);	Root(100);Bacteria(100);"Actinobacteria"(100);Actinobacteria(100);Actinomycetales(100);Micrococcaceae(100);unclassified(97);	"Proteobacteria"(100);Gammaproteobacteria(100);	Actinomycetales(100);Micrococcaceae(100);
0.02	131	27	Root(100);Bacteria(100);"Proteobacteria"(100);Betaproteobacteria(100);Burkholderiales(100);Comamonadaceae(99);Roseateles(99);	Root(100);Bacteria(100);"Bacteroidetes"(100);"Bacteroidia"(100);"Bacteroidales"(100);Bacteroidaceae(100);Bacteroides(100);	Comamonadaceae(99);Roseateles(99);	Bacteroidaceae(100);Bacteroides(100);
-0.02	7	103	Root(100);Bacteria(100);"Bacteroidetes"(100);"Bacteroidia"(100);"Bacteroidales"(100);"Porphyromonadaceae"(100);Porphyromonas(100);	Root(100);Bacteria(100);"Firmicutes"(100);"Clostridia"(100);Clostridiales(100);Incertae_Sedis_XI(100);Finegoldia(100);	"Porphyromonadaceae"(100);Porphyromonas(100);	Incertae_Sedis_XI(100);Finegoldia(100);
-0.02	85	21	Root(100);Bacteria(100);"Proteobacteria"(100);Betaproteobacteria(100);Neisseriales(100);Neisseriaceae(100);unclassified(100);	Root(100);Bacteria(100);"Proteobacteria"(100);Betaproteobacteria(100);Neisseriales(100);Neisseriaceae(100);Neisseria(69);	Neisseriales(100);Neisseriaceae(100);	Neisseriaceae(100);Neisseria(69);
-0.02	247	19	Root(100);Bacteria(100);"Proteobacteria"(100);Gammaproteobacteria(100);unclassified(100);unclassified(100);unclassified(100);	Root(100);Bacteria(100);"Proteobacteria"(100);Gammaproteobacteria(100);Pasteurellales(100);Pasteurellaceae(100);unclassified(100);	"Proteobacteria"(100);Gammaproteobacteria(100);	Pasteurellales(100);Pasteurellaceae(100);
0.02	9	31	Root(100);Bacteria(100);"Fusobacteria"(100);"Fusobacteria"(100);"Fusobacteriales"(100);"Fusobacteriaceae"(100);Fusobacterium(100);	Root(100);Bacteria(100);"Bacteroidetes"(100);"Bacteroidia"(100);"Bacteroidales"(100);Bacteroidaceae(100);Bacteroides(100);	"Fusobacteriaceae"(100);Fusobacterium(100);	Bacteroidaceae(100);Bacteroides(100);
-0.02	85	34	Root(100);Bacteria(100);"Proteobacteria"(100);Betaproteobacteria(100);Neisseriales(100);Neisseriaceae(100);unclassified(100);	Root(100);Bacteria(100);"Bacteroidetes"(100);"Bacteroidia"(100);"Bacteroidales"(100);"Prevotellaceae"(100);unclassified(100);	Neisseriales(100);Neisseriaceae(100);	"Bacteroidales"(100);"Prevotellaceae"(100);
-0.02	7	142	Root(100);Bacteria(100);"Bacteroidetes"(100);"Bacteroidia"(100);"Bacteroidales"(100);"Porphyromonadaceae"(100);Porphyromonas(100);	Root(100);Bacteria(100);"Firmicutes"(100);"Clostridia"(100);Clostridiales(100);Incertae_Sedis_XI(100);Anaerococcus(100);	"Porphyromonadaceae"(100);Porphyromonas(100);	Incertae_Sedis_XI(100);Anaerococcus(100);
0.02	4	31	Root(100);Bacteria(100);"Firmicutes"(100);"Clostridia"(100);Clostridiales(100);Veillonellaceae(100);Veillonella(95);	Root(100);Bacteria(100);"Bacteroidetes"(100);"Bacteroidia"(100);"Bacteroidales"(100);Bacteroidaceae(100);Bacteroides(100);	Veillonellaceae(100);Veillonella(95);	Bacteroidaceae(100);Bacteroides(100);
-0.02	42	247	Root(100);Bacteria(100);"Firmicutes"(100);"Clostridia"(100);Clostridiales(100);"Ruminococcaceae"(100);unclassified(100);	Root(100);Bacteria(100);"Proteobacteria"(100);Gammaproteobacteria(100);unclassified(100);unclassified(100);unclassified(100);	Clostridiales(100);"Ruminococcaceae"(100);	"Proteobacteria"(100);Gammaproteobacteria(100);
-0.02	40	17	Root(100);Bacteria(100);"Proteobacteria"(100);Betaproteobacteria(100);Neisseriales(100);Neisseriaceae(100);unclassified(100);	Root(100);Bacteria(100);"Bacteroidetes"(100);"Bacteroidia"(100);"Bacteroidales"(100);Bacteroidaceae(100);Bacteroides(100);	Neisseriales(100);Neisseriaceae(100);	Bacteroidaceae(100);Bacteroides(100);
-0.02	101	62	Root(100);Bacteria(100);"Actinobacteria"(100);Actinobacteria(100);Actinomycetales(100);Corynebacteriaceae(100);Corynebacterium(100);	Root(100);Bacteria(100);"Actinobacteria"(100);Actinobacteria(100);Actinomycetales(100);unclassified(99);unclassified(99);	Corynebacteriaceae(100);Corynebacterium(100);	Actinobacteria(100);Actinomycetales(100);
-0.02	40	62	Root(100);Bacteria(100);"Proteobacteria"(100);Betaproteobacteria(100);Neisseriales(100);Neisseriaceae(100);unclassified(100);	Root(100);Bacteria(100);"Actinobacteria"(100);Actinobacteria(100);Actinomycetales(100);unclassified(99);unclassified(99);	Neisseriales(100);Neisseriaceae(100);	Actinobacteria(100);Actinomycetales(100);
-0.02	40	9	Root(100);Bacteria(100);"Proteobacteria"(100);Betaproteobacteria(100);Neisseriales(100);Neisseriaceae(100);unclassified(100);	Root(100);Bacteria(100);"Fusobacteria"(100);"Fusobacteria"(100);"Fusobacteriales"(100);"Fusobacteriaceae"(100);Fusobacterium(100);	Neisseriales(100);Neisseriaceae(100);	"Fusobacteriaceae"(100);Fusobacterium(100);
-0.02	64	162	Root(100);Bacteria(100);"Firmicutes"(100);"Clostridia"(100);Clostridiales(100);Incertae_Sedis_XI(100);Peptoniphilus(100);	Root(100);Bacteria(100);"Proteobacteria"(100);Gammaproteobacteria(100);Pseudomonadales(100);Moraxellaceae(100);Enhydrobacter(100);	Incertae_Sedis_XI(100);Peptoniphilus(100);	Moraxellaceae(100);Enhydrobacter(100);
-0.02	11	12	Root(100);Bacteria(100);"Firmicutes"(100);"Bacilli"(100);Bacillales(100);"Staphylococcaceae"(100);Gemella(100);	Root(100);Bacteria(100);"Actinobacteria"(100);Actinobacteria(100);Actinomycetales(100);Corynebacteriaceae(100);Corynebacterium(100);	"Staphylococcaceae"(100);Gemella(100);	Corynebacteriaceae(100);Corynebacterium(100);
0.02	31	88	Root(100);Bacteria(100);"Bacteroidetes"(100);"Bacteroidia"(100);"Bacteroidales"(100);Bacteroidaceae(100);Bacteroides(100);	Root(100);Bacteria(100);"Proteobacteria"(100);Betaproteobacteria(100);Burkholderiales(100);Burkholderiaceae(100);unclassified(81);	Bacteroidaceae(100);Bacteroides(100);	Burkholderiales(100);Burkholderiaceae(100);
-0.02	6	247	Root(100);Bacteria(100);"Firmicutes"(100);"Bacilli"(100);"Lactobacillales"(100);Streptococcaceae(100);Streptococcus(100);	Root(100);Bacteria(100);"Proteobacteria"(100);Gammaproteobacteria(100);unclassified(100);unclassified(100);unclassified(100);	Streptococcaceae(100);Streptococcus(100);	"Proteobacteria"(100);Gammaproteobacteria(100);
-0.02	45	76	Root(100);Bacteria(100);"Bacteroidetes"(100);"Bacteroidia"(100);"Bacteroidales"(100);Bacteroidaceae(100);Bacteroides(100);	Root(100);Bacteria(100);"Firmicutes"(100);"Bacilli"(100);"Lactobacillales"(100);"Aerococcaceae"(100);unclassified(99);	Bacteroidaceae(100);Bacteroides(100);	"Lactobacillales"(100);"Aerococcaceae"(100);
-0.02	86	147	Root(100);Bacteria(100);Cyanobacteria(100);Cyanobacteria(100);Chloroplast(100);Streptophyta(100);unclassified(100);	Root(100);Bacteria(100);"Proteobacteria"(100);Epsilonproteobacteria(100);Campylobacterales(100);Helicobacteraceae(100);Helicobacter(100);	Chloroplast(100);Streptophyta(100);	Helicobacteraceae(100);Helicobacter(100);
-0.02	64	88	Root(100);Bacteria(100);"Firmicutes"(100);"Clostridia"(100);Clostridiales(100);Incertae_Sedis_XI(100);Peptoniphilus(100);	Root(100);Bacteria(100);"Proteobacteria"(100);Betaproteobacteria(100);Burkholderiales(100);Burkholderiaceae(100);unclassified(81);	Incertae_Sedis_XI(100);Peptoniphilus(100);	Burkholderiales(100);Burkholderiaceae(100);
-0.02	137	103	Root(100);Bacteria(100);"Proteobacteria"(100);Betaproteobacteria(100);Neisseriales(100);Neisseriaceae(100);Stenoxybacter(69);	Root(100);Bacteria(100);"Firmicutes"(100);"Clostridia"(100);Clostridiales(100);Incertae_Sedis_XI(100);Finegoldia(100);	Neisseriaceae(100);Stenoxybacter(69);	Incertae_Sedis_XI(100);Finegoldia(100);
0.02	5	7	Root(100);Bacteria(100);"Firmicutes"(100);"Bacilli"(100);Bacillales(100);"Staphylococcaceae"(99);Staphylococcus(99);	Root(100);Bacteria(100);"Bacteroidetes"(100);"Bacteroidia"(100);"Bacteroidales"(100);"Porphyromonadaceae"(100);Porphyromonas(100);	"Staphylococcaceae"(99);Staphylococcus(99);	"Porphyromonadaceae"(100);Porphyromonas(100);
-0.02	64	206	Root(100);Bacteria(100);"Firmicutes"(100);"Clostridia"(100);Clostridiales(100);Incertae_Sedis_XI(100);Peptoniphilus(100);	Root(100);Bacteria(100);"Proteobacteria"(100);Alphaproteobacteria(100);Caulobacterales(100);Caulobacteraceae(100);Brevundimonas(100);	Incertae_Sedis_XI(100);Peptoniphilus(100);	Caulobacteraceae(100);Brevundimonas(100);
-0.02	234	64	Root(100);Bacteria(100);"Firmicutes"(100);"Clostridia"(100);Clostridiales(100);"Lachnospiraceae"(100);Shuttleworthia(100);	Root(100);Bacteria(100);"Firmicutes"(100);"Clostridia"(100);Clostridiales(100);Incertae_Sedis_XI(100);Peptoniphilus(100);	"Lachnospiraceae"(100);Shuttleworthia(100);	Incertae_Sedis_XI(100);Peptoniphilus(100);
-0.02	137	34	Root(100);Bacteria(100);"Proteobacteria"(100);Betaproteobacteria(100);Neisseriales(100);Neisseriaceae(100);Stenoxybacter(69);	Root(100);Bacteria(100);"Bacteroidetes"(100);"Bacteroidia"(100);"Bacteroidales"(100);"Prevotellaceae"(100);unclassified(100);	Neisseriaceae(100);Stenoxybacter(69);	"Bacteroidales"(100);"Prevotellaceae"(100);
-0.02	22	162	Root(100);Bacteria(100);"Proteobacteria"(100);Betaproteobacteria(100);Burkholderiales(100);unclassified(97);unclassified(97);	Root(100);Bacteria(100);"Proteobacteria"(100);Gammaproteobacteria(100);Pseudomonadales(100);Moraxellaceae(100);Enhydrobacter(100);	Betaproteobacteria(100);Burkholderiales(100);	Moraxellaceae(100);Enhydrobacter(100);
-0.02	27	76	Root(100);Bacteria(100);"Bacteroidetes"(100);"Bacteroidia"(100);"Bacteroidales"(100);Bacteroidaceae(100);Bacteroides(100);	Root(100);Bacteria(100);"Firmicutes"(100);"Bacilli"(100);"Lactobacillales"(100);"Aerococcaceae"(100);unclassified(99);	Bacteroidaceae(100);Bacteroides(100);	"Lactobacillales"(100);"Aerococcaceae"(100);
0.02	194	6	Root(100);Bacteria(100);"Proteobacteria"(100);Betaproteobacteria(100);Burkholderiales(100);Comamonadaceae(100);unclassified(100);	Root(100);Bacteria(100);"Firmicutes"(100);"Bacilli"(100);"Lactobacillales"(100);Streptococcaceae(100);Streptococcus(100);	Burkholderiales(100);Comamonadaceae(100);	Streptococcaceae(100);Streptococcus(100);
0.02	17	111	Root(100);Bacteria(100);"Bacteroidetes"(100);"Bacteroidia"(100);"Bacteroidales"(100);Bacteroidaceae(100);Bacteroides(100);	Root(100);Bacteria(100);"Proteobacteria"(100);Gammaproteobacteria(100);"Enterobacteriales"(100);Enterobacteriaceae(100);unclassified(87);	Bacteroidaceae(100);Bacteroides(100);	"Enterobacteriales"(100);Enterobacteriaceae(100);
-0.02	247	10	Root(100);Bacteria(100);"Proteobacteria"(100);Gammaproteobacteria(100);unclassified(100);unclassified(100);unclassified(100);	Root(100);Bacteria(100);"Bacteroidetes"(100);"Bacteroidia"(100);"Bacteroidales"(100);"Prevotellaceae"(100);Prevotella(100);	"Proteobacteria"(100);Gammaproteobacteria(100);	"Prevotellaceae"(100);Prevotella(100);
-0.02	131	85	Root(100);Bacteria(100);"Proteobacteria"(100);Betaproteobacteria(100);Burkholderiales(100);Comamonadaceae(99);Roseateles(99);	Root(100);Bacteria(100);"Proteobacteria"(100);Betaproteobacteria(100);Neisseriales(100);Neisseriaceae(100);unclassified(100);	Comamonadaceae(99);Roseateles(99);	Neisseriales(100);Neisseriaceae(100);
-0.02	130	137	Root(100);Bacteria(100);"Proteobacteria"(100);Gammaproteobacteria(100);Pseudomonadales(100);Pseudomonadaceae(100);Pseudomonas(100);	Root(100);Bacteria(100);"Proteobacteria"(100);Betaproteobacteria(100);Neisseriales(100);Neisseriaceae(100);Stenoxybacter(69);	Pseudomonadaceae(100);Pseudomonas(100);	Neisseriaceae(100);Stenoxybacter(69);
-0.02	130	162	Root(100);Bacteria(100);"Proteobacteria"(100);Gammaproteobacteria(100);Pseudomonadales(100);Pseudomonadaceae(100);Pseudomonas(100);	Root(100);Bacteria(100);"Proteobacteria"(100);Gammaproteobacteria(100);Pseudomonadales(100);Moraxellaceae(100);Enhydrobacter(100);	Pseudomonadaceae(100);Pseudomonas(100);	Moraxellaceae(100);Enhydrobacter(100);
-0.02	137	17	Root(100);Bacteria(100);"Proteobacteria"(100);Betaproteobacteria(100);Neisseriales(100);Neisseriaceae(100);Stenoxybacter(69);	Root(100);Bacteria(100);"Bacteroidetes"(100);"Bacteroidia"(100);"Bacteroidales"(100);Bacteroidaceae(100);Bacteroides(100);	Neisseriaceae(100);Stenoxybacter(69);	Bacteroidaceae(100);Bacteroides(100);
-0.02	247	17	Root(100);Bacteria(100);"Proteobacteria"(100);Gammaproteobacteria(100);unclassified(100);unclassified(100);unclassified(100);	Root(100);Bacteria(100);"Bacteroidetes"(100);"Bacteroidia"(100);"Bacteroidales"(100);Bacteroidaceae(100);Bacteroides(100);	"Proteobacteria"(100);Gammaproteobacteria(100);	Bacteroidaceae(100);Bacteroides(100);
-0.02	247	16	Root(100);Bacteria(100);"Proteobacteria"(100);Gammaproteobacteria(100);unclassified(100);unclassified(100);unclassified(100);	Root(100);Bacteria(100);"Proteobacteria"(100);Gammaproteobacteria(100);Pasteurellales(100);Pasteurellaceae(100);unclassified(100);	"Proteobacteria"(100);Gammaproteobacteria(100);	Pasteurellales(100);Pasteurellaceae(100);
-0.02	101	31	Root(100);Bacteria(100);"Actinobacteria"(100);Actinobacteria(100);Actinomycetales(100);Corynebacteriaceae(100);Corynebacterium(100);	Root(100);Bacteria(100);"Bacteroidetes"(100);"Bacteroidia"(100);"Bacteroidales"(100);Bacteroidaceae(100);Bacteroides(100);	Corynebacteriaceae(100);Corynebacterium(100);	Bacteroidaceae(100);Bacteroides(100);
0.02	194	10	Root(100);Bacteria(100);"Proteobacteria"(100);Betaproteobacteria(100);Burkholderiales(100);Comamonadaceae(100);unclassified(100);	Root(100);Bacteria(100);"Bacteroidetes"(100);"Bacteroidia"(100);"Bacteroidales"(100);"Prevotellaceae"(100);Prevotella(100);	Burkholderiales(100);Comamonadaceae(100);	"Prevotellaceae"(100);Prevotella(100);
-0.02	194	4	Root(100);Bacteria(100);"Proteobacteria"(100);Betaproteobacteria(100);Burkholderiales(100);Comamonadaceae(100);unclassified(100);	Root(100);Bacteria(100);"Firmicutes"(100);"Clostridia"(100);Clostridiales(100);Veillonellaceae(100);Veillonella(95);	Burkholderiales(100);Comamonadaceae(100);	Veillonellaceae(100);Veillonella(95);
-0.02	76	17	Root(100);Bacteria(100);"Firmicutes"(100);"Bacilli"(100);"Lactobacillales"(100);"Aerococcaceae"(100);unclassified(99);	Root(100);Bacteria(100);"Bacteroidetes"(100);"Bacteroidia"(100);"Bacteroidales"(100);Bacteroidaceae(100);Bacteroides(100);	"Lactobacillales"(100);"Aerococcaceae"(100);	Bacteroidaceae(100);Bacteroides(100);
-0.02	76	34	Root(100);Bacteria(100);"Firmicutes"(100);"Bacilli"(100);"Lactobacillales"(100);"Aerococcaceae"(100);unclassified(99);	Root(100);Bacteria(100);"Bacteroidetes"(100);"Bacteroidia"(100);"Bacteroidales"(100);"Prevotellaceae"(100);unclassified(100);	"Lactobacillales"(100);"Aerococcaceae"(100);	"Bacteroidales"(100);"Prevotellaceae"(100);
-0.02	3	103	Root(100);Bacteria(100);"Firmicutes"(100);"Bacilli"(100);"Lactobacillales"(100);Lactobacillaceae(100);Lactobacillus(100);	Root(100);Bacteria(100);"Firmicutes"(100);"Clostridia"(100);Clostridiales(100);Incertae_Sedis_XI(100);Finegoldia(100);	Lactobacillaceae(100);Lactobacillus(100);	Incertae_Sedis_XI(100);Finegoldia(100);
-0.02	194	8	Root(100);Bacteria(100);"Proteobacteria"(100);Betaproteobacteria(100);Burkholderiales(100);Comamonadaceae(100);unclassified(100);	Root(100);Bacteria(100);"Proteobacteria"(100);Betaproteobacteria(100);Neisseriales(100);Neisseriaceae(100);Neisseria(95);	Burkholderiales(100);Comamonadaceae(100);	Neisseriaceae(100);Neisseria(95);
-0.02	194	17	Root(100);Bacteria(100);"Proteobacteria"(100);Betaproteobacteria(100);Burkholderiales(100);Comamonadaceae(100);unclassified(100);	Root(100);Bacteria(100);"Bacteroidetes"(100);"Bacteroidia"(100);"Bacteroidales"(100);Bacteroidaceae(100);Bacteroides(100);	Burkholderiales(100);Comamonadaceae(100);	Bacteroidaceae(100);Bacteroides(100);
0.02	45	2	Root(100);Bacteria(100);"Bacteroidetes"(100);"Bacteroidia"(100);"Bacteroidales"(100);Bacteroidaceae(100);Bacteroides(100);	Root(100);Bacteria(100);"Firmicutes"(100);"Bacilli"(100);"Lactobacillales"(100);Streptococcaceae(100);Streptococcus(100);	Bacteroidaceae(100);Bacteroides(100);	Streptococcaceae(100);Streptococcus(100);
-0.02	137	142	Root(100);Bacteria(100);"Proteobacteria"(100);Betaproteobacteria(100);Neisseriales(100);Neisseriaceae(100);Stenoxybacter(69);	Root(100);Bacteria(100);"Firmicutes"(100);"Clostridia"(100);Clostridiales(100);Incertae_Sedis_XI(100);Anaerococcus(100);	Neisseriaceae(100);Stenoxybacter(69);	Incertae_Sedis_XI(100);Anaerococcus(100);
-0.02	147	88	Root(100);Bacteria(100);"Proteobacteria"(100);Epsilonproteobacteria(100);Campylobacterales(100);Helicobacteraceae(100);Helicobacter(100);	Root(100);Bacteria(100);"Proteobacteria"(100);Betaproteobacteria(100);Burkholderiales(100);Burkholderiaceae(100);unclassified(81);	Helicobacteraceae(100);Helicobacter(100);	Burkholderiales(100);Burkholderiaceae(100);
-0.02	21	147	Root(100);Bacteria(100);"Proteobacteria"(100);Betaproteobacteria(100);Neisseriales(100);Neisseriaceae(100);Neisseria(69);	Root(100);Bacteria(100);"Proteobacteria"(100);Epsilonproteobacteria(100);Campylobacterales(100);Helicobacteraceae(100);Helicobacter(100);	Neisseriaceae(100);Neisseria(69);	Helicobacteraceae(100);Helicobacter(100);
-0.02	85	9	Root(100);Bacteria(100);"Proteobacteria"(100);Betaproteobacteria(100);Neisseriales(100);Neisseriaceae(100);unclassified(100);	Root(100);Bacteria(100);"Fusobacteria"(100);"Fusobacteria"(100);"Fusobacteriales"(100);"Fusobacteriaceae"(100);Fusobacterium(100);	Neisseriales(100);Neisseriaceae(100);	"Fusobacteriaceae"(100);Fusobacterium(100);
-0.02	142	34	Root(100);Bacteria(100);"Firmicutes"(100);"Clostridia"(100);Clostridiales(100);Incertae_Sedis_XI(100);Anaerococcus(100);	Root(100);Bacteria(100);"Bacteroidetes"(100);"Bacteroidia"(100);"Bacteroidales"(100);"Prevotellaceae"(100);unclassified(100);	Incertae_Sedis_XI(100);Anaerococcus(100);	"Bacteroidales"(100);"Prevotellaceae"(100);
-0.02	9	101	Root(100);Bacteria(100);"Fusobacteria"(100);"Fusobacteria"(100);"Fusobacteriales"(100);"Fusobacteriaceae"(100);Fusobacterium(100);	Root(100);Bacteria(100);"Actinobacteria"(100);Actinobacteria(100);Actinomycetales(100);Corynebacteriaceae(100);Corynebacterium(100);	"Fusobacteriaceae"(100);Fusobacterium(100);	Corynebacteriaceae(100);Corynebacterium(100);
-0.02	22	101	Root(100);Bacteria(100);"Proteobacteria"(100);Betaproteobacteria(100);Burkholderiales(100);unclassified(97);unclassified(97);	Root(100);Bacteria(100);"Actinobacteria"(100);Actinobacteria(100);Actinomycetales(100);Corynebacteriaceae(100);Corynebacterium(100);	Betaproteobacteria(100);Burkholderiales(100);	Corynebacteriaceae(100);Corynebacterium(100);
0.02	62	111	Root(100);Bacteria(100);"Actinobacteria"(100);Actinobacteria(100);Actinomycetales(100);unclassified(99);unclassified(99);	Root(100);Bacteria(100);"Proteobacteria"(100);Gammaproteobacteria(100);"Enterobacteriales"(100);Enterobacteriaceae(100);unclassified(87);	Actinobacteria(100);Actinomycetales(100);	"Enterobacteriales"(100);Enterobacteriaceae(100);
-0.02	85	142	Root(100);Bacteria(100);"Proteobacteria"(100);Betaproteobacteria(100);Neisseriales(100);Neisseriaceae(100);unclassified(100);	Root(100);Bacteria(100);"Firmicutes"(100);"Clostridia"(100);Clostridiales(100);Incertae_Sedis_XI(100);Anaerococcus(100);	Neisseriales(100);Neisseriaceae(100);	Incertae_Sedis_XI(100);Anaerococcus(100);
-0.02	206	62	Root(100);Bacteria(100);"Proteobacteria"(100);Alphaproteobacteria(100);Caulobacterales(100);Caulobacteraceae(100);Brevundimonas(100);	Root(100);Bacteria(100);"Actinobacteria"(100);Actinobacteria(100);Actinomycetales(100);unclassified(99);unclassified(99);	Caulobacteraceae(100);Brevundimonas(100);	Actinobacteria(100);Actinomycetales(100);
-0.02	76	101	Root(100);Bacteria(100);"Firmicutes"(100);"Bacilli"(100);"Lactobacillales"(100);"Aerococcaceae"(100);unclassified(99);	Root(100);Bacteria(100);"Actinobacteria"(100);Actinobacteria(100);Actinomycetales(100);Corynebacteriaceae(100);Corynebacterium(100);	"Lactobacillales"(100);"Aerococcaceae"(100);	Corynebacteriaceae(100);Corynebacterium(100);
-0.02	27	5	Root(100);Bacteria(100);"Bacteroidetes"(100);"Bacteroidia"(100);"Bacteroidales"(100);Bacteroidaceae(100);Bacteroides(100);	Root(100);Bacteria(100);"Firmicutes"(100);"Bacilli"(100);Bacillales(100);"Staphylococcaceae"(99);Staphylococcus(99);	Bacteroidaceae(100);Bacteroides(100);	"Staphylococcaceae"(99);Staphylococcus(99);
-0.02	206	101	Root(100);Bacteria(100);"Proteobacteria"(100);Alphaproteobacteria(100);Caulobacterales(100);Caulobacteraceae(100);Brevundimonas(100);	Root(100);Bacteria(100);"Actinobacteria"(100);Actinobacteria(100);Actinomycetales(100);Corynebacteriaceae(100);Corynebacterium(100);	Caulobacteraceae(100);Brevundimonas(100);	Corynebacteriaceae(100);Corynebacterium(100);
-0.02	162	58	Root(100);Bacteria(100);"Proteobacteria"(100);Gammaproteobacteria(100);Pseudomonadales(100);Moraxellaceae(100);Enhydrobacter(100);	Root(100);Bacteria(100);"Proteobacteria"(100);Gammaproteobacteria(100);Pseudomonadales(100);Moraxellaceae(100);Acinetobacter(100);	Moraxellaceae(100);Enhydrobacter(100);	Moraxellaceae(100);Acinetobacter(100);
-0.02	137	101	Root(100);Bacteria(100);"Proteobacteria"(100);Betaproteobacteria(100);Neisseriales(100);Neisseriaceae(100);Stenoxybacter(69);	Root(100);Bacteria(100);"Actinobacteria"(100);Actinobacteria(100);Actinomycetales(100);Corynebacteriaceae(100);Corynebacterium(100);	Neisseriaceae(100);Stenoxybacter(69);	Corynebacteriaceae(100);Corynebacterium(100);
-0.02	131	34	Root(100);Bacteria(100);"Proteobacteria"(100);Betaproteobacteria(100);Burkholderiales(100);Comamonadaceae(99);Roseateles(99);	Root(100);Bacteria(100);"Bacteroidetes"(100);"Bacteroidia"(100);"Bacteroidales"(100);"Prevotellaceae"(100);unclassified(100);	Comamonadaceae(99);Roseateles(99);	"Bacteroidales"(100);"Prevotellaceae"(100);
-0.02	58	10	Root(100);Bacteria(100);"Proteobacteria"(100);Gammaproteobacteria(100);Pseudomonadales(100);Moraxellaceae(100);Acinetobacter(100);	Root(100);Bacteria(100);"Bacteroidetes"(100);"Bacteroidia"(100);"Bacteroidales"(100);"Prevotellaceae"(100);Prevotella(100);	Moraxellaceae(100);Acinetobacter(100);	"Prevotellaceae"(100);Prevotella(100);
-0.02	131	64	Root(100);Bacteria(100);"Proteobacteria"(100);Betaproteobacteria(100);Burkholderiales(100);Comamonadaceae(99);Roseateles(99);	Root(100);Bacteria(100);"Firmicutes"(100);"Clostridia"(100);Clostridiales(100);Incertae_Sedis_XI(100);Peptoniphilus(100);	Comamonadaceae(99);Roseateles(99);	Incertae_Sedis_XI(100);Peptoniphilus(100);
-0.02	4	101	Root(100);Bacteria(100);"Firmicutes"(100);"Clostridia"(100);Clostridiales(100);Veillonellaceae(100);Veillonella(95);	Root(100);Bacteria(100);"Actinobacteria"(100);Actinobacteria(100);Actinomycetales(100);Corynebacteriaceae(100);Corynebacterium(100);	Veillonellaceae(100);Veillonella(95);	Corynebacteriaceae(100);Corynebacterium(100);
-0.02	25	34	Root(100);Bacteria(100);"Bacteroidetes"(97);"Bacteroidia"(59);"Bacteroidales"(59);unclassified(59);unclassified(59);	Root(100);Bacteria(100);"Bacteroidetes"(100);"Bacteroidia"(100);"Bacteroidales"(100);"Prevotellaceae"(100);unclassified(100);	"Bacteroidia"(59);"Bacteroidales"(59);	"Bacteroidales"(100);"Prevotellaceae"(100);
-0.02	40	64	Root(100);Bacteria(100);"Proteobacteria"(100);Betaproteobacteria(100);Neisseriales(100);Neisseriaceae(100);unclassified(100);	Root(100);Bacteria(100);"Firmicutes"(100);"Clostridia"(100);Clostridiales(100);Incertae_Sedis_XI(100);Peptoniphilus(100);	Neisseriales(100);Neisseriaceae(100);	Incertae_Sedis_XI(100);Peptoniphilus(100);
-0.02	85	206	Root(100);Bacteria(100);"Proteobacteria"(100);Betaproteobacteria(100);Neisseriales(100);Neisseriaceae(100);unclassified(100);	Root(100);Bacteria(100);"Proteobacteria"(100);Alphaproteobacteria(100);Caulobacterales(100);Caulobacteraceae(100);Brevundimonas(100);	Neisseriales(100);Neisseriaceae(100);	Caulobacteraceae(100);Brevundimonas(100);
-0.02	131	137	Root(100);Bacteria(100);"Proteobacteria"(100);Betaproteobacteria(100);Burkholderiales(100);Comamonadaceae(99);Roseateles(99);	Root(100);Bacteria(100);"Proteobacteria"(100);Betaproteobacteria(100);Neisseriales(100);Neisseriaceae(100);Stenoxybacter(69);	Comamonadaceae(99);Roseateles(99);	Neisseriaceae(100);Stenoxybacter(69);
0.02	66	22	Root(100);Bacteria(100);"Firmicutes"(100);"Clostridia"(100);Clostridiales(100);Veillonellaceae(100);Dialister(100);	Root(100);Bacteria(100);"Proteobacteria"(100);Betaproteobacteria(100);Burkholderiales(100);unclassified(97);unclassified(97);	Veillonellaceae(100);Dialister(100);	Betaproteobacteria(100);Burkholderiales(100);
0.02	38	19	Root(100);Bacteria(100);"Bacteroidetes"(100);"Bacteroidia"(100);"Bacteroidales"(100);"Porphyromonadaceae"(100);Parabacteroides(69);	Root(100);Bacteria(100);"Proteobacteria"(100);Gammaproteobacteria(100);Pasteurellales(100);Pasteurellaceae(100);unclassified(100);	"Porphyromonadaceae"(100);Parabacteroides(69);	Pasteurellales(100);Pasteurellaceae(100);
-0.01	27	101	Root(100);Bacteria(100);"Bacteroidetes"(100);"Bacteroidia"(100);"Bacteroidales"(100);Bacteroidaceae(100);Bacteroides(100);	Root(100);Bacteria(100);"Actinobacteria"(100);Actinobacteria(100);Actinomycetales(100);Corynebacteriaceae(100);Corynebacterium(100);	Bacteroidaceae(100);Bacteroides(100);	Corynebacteriaceae(100);Corynebacterium(100);
-0.01	194	142	Root(100);Bacteria(100);"Proteobacteria"(100);Betaproteobacteria(100);Burkholderiales(100);Comamonadaceae(100);unclassified(100);	Root(100);Bacteria(100);"Firmicutes"(100);"Clostridia"(100);Clostridiales(100);Incertae_Sedis_XI(100);Anaerococcus(100);	Burkholderiales(100);Comamonadaceae(100);	Incertae_Sedis_XI(100);Anaerococcus(100);
0.01	130	12	Root(100);Bacteria(100);"Proteobacteria"(100);Gammaproteobacteria(100);Pseudomonadales(100);Pseudomonadaceae(100);Pseudomonas(100);	Root(100);Bacteria(100);"Actinobacteria"(100);Actinobacteria(100);Actinomycetales(100);Corynebacteriaceae(100);Corynebacterium(100);	Pseudomonadaceae(100);Pseudomonas(100);	Corynebacteriaceae(100);Corynebacterium(100);
-0.01	162	34	Root(100);Bacteria(100);"Proteobacteria"(100);Gammaproteobacteria(100);Pseudomonadales(100);Moraxellaceae(100);Enhydrobacter(100);	Root(100);Bacteria(100);"Bacteroidetes"(100);"Bacteroidia"(100);"Bacteroidales"(100);"Prevotellaceae"(100);unclassified(100);	Moraxellaceae(100);Enhydrobacter(100);	"Bacteroidales"(100);"Prevotellaceae"(100);
-0.01	16	34	Root(100);Bacteria(100);"Proteobacteria"(100);Gammaproteobacteria(100);Pasteurellales(100);Pasteurellaceae(100);unclassified(100);	Root(100);Bacteria(100);"Bacteroidetes"(100);"Bacteroidia"(100);"Bacteroidales"(100);"Prevotellaceae"(100);unclassified(100);	Pasteurellales(100);Pasteurellaceae(100);	"Bacteroidales"(100);"Prevotellaceae"(100);
-0.01	147	17	Root(100);Bacteria(100);"Proteobacteria"(100);Epsilonproteobacteria(100);Campylobacterales(100);Helicobacteraceae(100);Helicobacter(100);	Root(100);Bacteria(100);"Bacteroidetes"(100);"Bacteroidia"(100);"Bacteroidales"(100);Bacteroidaceae(100);Bacteroides(100);	Helicobacteraceae(100);Helicobacter(100);	Bacteroidaceae(100);Bacteroides(100);
-0.01	85	162	Root(100);Bacteria(100);"Proteobacteria"(100);Betaproteobacteria(100);Neisseriales(100);Neisseriaceae(100);unclassified(100);	Root(100);Bacteria(100);"Proteobacteria"(100);Gammaproteobacteria(100);Pseudomonadales(100);Moraxellaceae(100);Enhydrobacter(100);	Neisseriales(100);Neisseriaceae(100);	Moraxellaceae(100);Enhydrobacter(100);
0.01	7	70	Root(100);Bacteria(100);"Bacteroidetes"(100);"Bacteroidia"(100);"Bacteroidales"(100);"Porphyromonadaceae"(100);Porphyromonas(100);	Root(100);Bacteria(100);"Actinobacteria"(100);Actinobacteria(100);Actinomycetales(100);unclassified(100);unclassified(100);	"Porphyromonadaceae"(100);Porphyromonas(100);	Actinobacteria(100);Actinomycetales(100);
-0.01	85	11	Root(100);Bacteria(100);"Proteobacteria"(100);Betaproteobacteria(100);Neisseriales(100);Neisseriaceae(100);unclassified(100);	Root(100);Bacteria(100);"Firmicutes"(100);"Bacilli"(100);Bacillales(100);"Staphylococcaceae"(100);Gemella(100);	Neisseriales(100);Neisseriaceae(100);	"Staphylococcaceae"(100);Gemella(100);
0.01	130	142	Root(100);Bacteria(100);"Proteobacteria"(100);Gammaproteobacteria(100);Pseudomonadales(100);Pseudomonadaceae(100);Pseudomonas(100);	Root(100);Bacteria(100);"Firmicutes"(100);"Clostridia"(100);Clostridiales(100);Incertae_Sedis_XI(100);Anaerococcus(100);	Pseudomonadaceae(100);Pseudomonas(100);	Incertae_Sedis_XI(100);Anaerococcus(100);
-0.01	137	206	Root(100);Bacteria(100);"Proteobacteria"(100);Betaproteobacteria(100);Neisseriales(100);Neisseriaceae(100);Stenoxybacter(69);	Root(100);Bacteria(100);"Proteobacteria"(100);Alphaproteobacteria(100);Caulobacterales(100);Caulobacteraceae(100);Brevundimonas(100);	Neisseriaceae(100);Stenoxybacter(69);	Caulobacteraceae(100);Brevundimonas(100);
-0.01	40	162	Root(100);Bacteria(100);"Proteobacteria"(100);Betaproteobacteria(100);Neisseriales(100);Neisseriaceae(100);unclassified(100);	Root(100);Bacteria(100);"Proteobacteria"(100);Gammaproteobacteria(100);Pseudomonadales(100);Moraxellaceae(100);Enhydrobacter(100);	Neisseriales(100);Neisseriaceae(100);	Moraxellaceae(100);Enhydrobacter(100);
-0.01	247	70	Root(100);Bacteria(100);"Proteobacteria"(100);Gammaproteobacteria(100);unclassified(100);unclassified(100);unclassified(100);	Root(100);Bacteria(100);"Actinobacteria"(100);Actinobacteria(100);Actinomycetales(100);unclassified(100);unclassified(100);	"Proteobacteria"(100);Gammaproteobacteria(100);	Actinobacteria(100);Actinomycetales(100);
-0.01	234	13	Root(100);Bacteria(100);"Firmicutes"(100);"Clostridia"(100);Clostridiales(100);"Lachnospiraceae"(100);Shuttleworthia(100);	Root(100);Bacteria(100);"Firmicutes"(100);"Bacilli"(100);"Lactobacillales"(100);unclassified(98);unclassified(98);	"Lachnospiraceae"(100);Shuttleworthia(100);	"Bacilli"(100);"Lactobacillales"(100);
-0.01	43	14	Root(100);Bacteria(100);"Firmicutes"(100);"Clostridia"(100);Clostridiales(100);Incertae_Sedis_XI(100);Anaerococcus(100);	Root(100);Bacteria(100);"Actinobacteria"(100);Actinobacteria(100);Actinomycetales(100);Actinomycetaceae(100);Actinomyces(100);	Incertae_Sedis_XI(100);Anaerococcus(100);	Actinomycetaceae(100);Actinomyces(100);
-0.01	137	162	Root(100);Bacteria(100);"Proteobacteria"(100);Betaproteobacteria(100);Neisseriales(100);Neisseriaceae(100);Stenoxybacter(69);	Root(100);Bacteria(100);"Proteobacteria"(100);Gammaproteobacteria(100);Pseudomonadales(100);Moraxellaceae(100);Enhydrobacter(100);	Neisseriaceae(100);Stenoxybacter(69);	Moraxellaceae(100);Enhydrobacter(100);
-0.01	86	2	Root(100);Bacteria(100);Cyanobacteria(100);Cyanobacteria(100);Chloroplast(100);Streptophyta(100);unclassified(100);	Root(100);Bacteria(100);"Firmicutes"(100);"Bacilli"(100);"Lactobacillales"(100);Streptococcaceae(100);Streptococcus(100);	Chloroplast(100);Streptophyta(100);	Streptococcaceae(100);Streptococcus(100);
-0.01	22	142	Root(100);Bacteria(100);"Proteobacteria"(100);Betaproteobacteria(100);Burkholderiales(100);unclassified(97);unclassified(97);	Root(100);Bacteria(100);"Firmicutes"(100);"Clostridia"(100);Clostridiales(100);Incertae_Sedis_XI(100);Anaerococcus(100);	Betaproteobacteria(100);Burkholderiales(100);	Incertae_Sedis_XI(100);Anaerococcus(100);
-0.01	162	14	Root(100);Bacteria(100);"Proteobacteria"(100);Gammaproteobacteria(100);Pseudomonadales(100);Moraxellaceae(100);Enhydrobacter(100);	Root(100);Bacteria(100);"Actinobacteria"(100);Actinobacteria(100);Actinomycetales(100);Actinomycetaceae(100);Actinomyces(100);	Moraxellaceae(100);Enhydrobacter(100);	Actinomycetaceae(100);Actinomyces(100);
-0.01	86	31	Root(100);Bacteria(100);Cyanobacteria(100);Cyanobacteria(100);Chloroplast(100);Streptophyta(100);unclassified(100);	Root(100);Bacteria(100);"Bacteroidetes"(100);"Bacteroidia"(100);"Bacteroidales"(100);Bacteroidaceae(100);Bacteroides(100);	Chloroplast(100);Streptophyta(100);	Bacteroidaceae(100);Bacteroides(100);
-0.01	142	31	Root(100);Bacteria(100);"Firmicutes"(100);"Clostridia"(100);Clostridiales(100);Incertae_Sedis_XI(100);Anaerococcus(100);	Root(100);Bacteria(100);"Bacteroidetes"(100);"Bacteroidia"(100);"Bacteroidales"(100);Bacteroidaceae(100);Bacteroides(100);	Incertae_Sedis_XI(100);Anaerococcus(100);	Bacteroidaceae(100);Bacteroides(100);
-0.01	86	8	Root(100);Bacteria(100);Cyanobacteria(100);Cyanobacteria(100);Chloroplast(100);Streptophyta(100);unclassified(100);	Root(100);Bacteria(100);"Proteobacteria"(100);Betaproteobacteria(100);Neisseriales(100);Neisseriaceae(100);Neisseria(95);	Chloroplast(100);Streptophyta(100);	Neisseriaceae(100);Neisseria(95);
-0.01	76	247	Root(100);Bacteria(100);"Firmicutes"(100);"Bacilli"(100);"Lactobacillales"(100);"Aerococcaceae"(100);unclassified(99);	Root(100);Bacteria(100);"Proteobacteria"(100);Gammaproteobacteria(100);unclassified(100);unclassified(100);unclassified(100);	"Lactobacillales"(100);"Aerococcaceae"(100);	"Proteobacteria"(100);Gammaproteobacteria(100);
-0.01	85	101	Root(100);Bacteria(100);"Proteobacteria"(100);Betaproteobacteria(100);Neisseriales(100);Neisseriaceae(100);unclassified(100);	Root(100);Bacteria(100);"Actinobacteria"(100);Actinobacteria(100);Actinomycetales(100);Corynebacteriaceae(100);Corynebacterium(100);	Neisseriales(100);Neisseriaceae(100);	Corynebacteriaceae(100);Corynebacterium(100);
0.01	25	206	Root(100);Bacteria(100);"Bacteroidetes"(97);"Bacteroidia"(59);"Bacteroidales"(59);unclassified(59);unclassified(59);	Root(100);Bacteria(100);"Proteobacteria"(100);Alphaproteobacteria(100);Caulobacterales(100);Caulobacteraceae(100);Brevundimonas(100);	"Bacteroidia"(59);"Bacteroidales"(59);	Caulobacteraceae(100);Brevundimonas(100);
-0.01	130	101	Root(100);Bacteria(100);"Proteobacteria"(100);Gammaproteobacteria(100);Pseudomonadales(100);Pseudomonadaceae(100);Pseudomonas(100);	Root(100);Bacteria(100);"Actinobacteria"(100);Actinobacteria(100);Actinomycetales(100);Corynebacteriaceae(100);Corynebacterium(100);	Pseudomonadaceae(100);Pseudomonas(100);	Corynebacteriaceae(100);Corynebacterium(100);
0.01	86	4	Root(100);Bacteria(100);Cyanobacteria(100);Cyanobacteria(100);Chloroplast(100);Streptophyta(100);unclassified(100);	Root(100);Bacteria(100);"Firmicutes"(100);"Clostridia"(100);Clostridiales(100);Veillonellaceae(100);Veillonella(95);	Chloroplast(100);Streptophyta(100);	Veillonellaceae(100);Veillonella(95);
-0.01	45	247	Root(100);Bacteria(100);"Bacteroidetes"(100);"Bacteroidia"(100);"Bacteroidales"(100);Bacteroidaceae(100);Bacteroides(100);	Root(100);Bacteria(100);"Proteobacteria"(100);Gammaproteobacteria(100);unclassified(100);unclassified(100);unclassified(100);	Bacteroidaceae(100);Bacteroides(100);	"Proteobacteria"(100);Gammaproteobacteria(100);
-0.01	3	101	Root(100);Bacteria(100);"Firmicutes"(100);"Bacilli"(100);"Lactobacillales"(100);Lactobacillaceae(100);Lactobacillus(100);	Root(100);Bacteria(100);"Actinobacteria"(100);Actinobacteria(100);Actinomycetales(100);Corynebacteriaceae(100);Corynebacterium(100);	Lactobacillaceae(100);Lactobacillus(100);	Corynebacteriaceae(100);Corynebacterium(100);
-0.01	66	6	Root(100);Bacteria(100);"Firmicutes"(100);"Clostridia"(100);Clostridiales(100);Veillonellaceae(100);Dialister(100);	Root(100);Bacteria(100);"Firmicutes"(100);"Bacilli"(100);"Lactobacillales"(100);Streptococcaceae(100);Streptococcus(100);	Veillonellaceae(100);Dialister(100);	Streptococcaceae(100);Streptococcus(100);
-0.01	3	64	Root(100);Bacteria(100);"Firmicutes"(100);"Bacilli"(100);"Lactobacillales"(100);Lactobacillaceae(100);Lactobacillus(100);	Root(100);Bacteria(100);"Firmicutes"(100);"Clostridia"(100);Clostridiales(100);Incertae_Sedis_XI(100);Peptoniphilus(100);	Lactobacillaceae(100);Lactobacillus(100);	Incertae_Sedis_XI(100);Peptoniphilus(100);
-0.01	85	103	Root(100);Bacteria(100);"Proteobacteria"(100);Betaproteobacteria(100);Neisseriales(100);Neisseriaceae(100);unclassified(100);	Root(100);Bacteria(100);"Firmicutes"(100);"Clostridia"(100);Clostridiales(100);Incertae_Sedis_XI(100);Finegoldia(100);	Neisseriales(100);Neisseriaceae(100);	Incertae_Sedis_XI(100);Finegoldia(100);
0.01	130	3	Root(100);Bacteria(100);"Proteobacteria"(100);Gammaproteobacteria(100);Pseudomonadales(100);Pseudomonadaceae(100);Pseudomonas(100);	Root(100);Bacteria(100);"Firmicutes"(100);"Bacilli"(100);"Lactobacillales"(100);Lactobacillaceae(100);Lactobacillus(100);	Pseudomonadaceae(100);Pseudomonas(100);	Lactobacillaceae(100);Lactobacillus(100);
0.01	66	265	Root(100);Bacteria(100);"Firmicutes"(100);"Clostridia"(100);Clostridiales(100);Veillonellaceae(100);Dialister(100);	Root(100);Bacteria(100);"Proteobacteria"(100);Alphaproteobacteria(100);Rhizobiales(100);Rhizobiaceae(100);Rhizobium(97);	Veillonellaceae(100);Dialister(100);	Rhizobiaceae(100);Rhizobium(97);
-0.01	162	31	Root(100);Bacteria(100);"Proteobacteria"(100);Gammaproteobacteria(100);Pseudomonadales(100);Moraxellaceae(100);Enhydrobacter(100);	Root(100);Bacteria(100);"Bacteroidetes"(100);"Bacteroidia"(100);"Bacteroidales"(100);Bacteroidaceae(100);Bacteroides(100);	Moraxellaceae(100);Enhydrobacter(100);	Bacteroidaceae(100);Bacteroides(100);
-0.01	194	85	Root(100);Bacteria(100);"Proteobacteria"(100);Betaproteobacteria(100);Burkholderiales(100);Comamonadaceae(100);unclassified(100);	Root(100);Bacteria(100);"Proteobacteria"(100);Betaproteobacteria(100);Neisseriales(100);Neisseriaceae(100);unclassified(100);	Burkholderiales(100);Comamonadaceae(100);	Neisseriales(100);Neisseriaceae(100);
0.01	86	103	Root(100);Bacteria(100);Cyanobacteria(100);Cyanobacteria(100);Chloroplast(100);Streptophyta(100);unclassified(100);	Root(100);Bacteria(100);"Firmicutes"(100);"Clostridia"(100);Clostridiales(100);Incertae_Sedis_XI(100);Finegoldia(100);	Chloroplast(100);Streptophyta(100);	Incertae_Sedis_XI(100);Finegoldia(100);
-0.01	76	162	Root(100);Bacteria(100);"Firmicutes"(100);"Bacilli"(100);"Lactobacillales"(100);"Aerococcaceae"(100);unclassified(99);	Root(100);Bacteria(100);"Proteobacteria"(100);Gammaproteobacteria(100);Pseudomonadales(100);Moraxellaceae(100);Enhydrobacter(100);	"Lactobacillales"(100);"Aerococcaceae"(100);	Moraxellaceae(100);Enhydrobacter(100);
0.01	40	38	Root(100);Bacteria(100);"Proteobacteria"(100);Betaproteobacteria(100);Neisseriales(100);Neisseriaceae(100);unclassified(100);	Root(100);Bacteria(100);"Bacteroidetes"(100);"Bacteroidia"(100);"Bacteroidales"(100);"Porphyromonadaceae"(100);Parabacteroides(69);	Neisseriales(100);Neisseriaceae(100);	"Porphyromonadaceae"(100);Parabacteroides(69);
0.01	19	62	Root(100);Bacteria(100);"Proteobacteria"(100);Gammaproteobacteria(100);Pasteurellales(100);Pasteurellaceae(100);unclassified(100);	Root(100);Bacteria(100);"Actinobacteria"(100);Actinobacteria(100);Actinomycetales(100);unclassified(99);unclassified(99);	Pasteurellales(100);Pasteurellaceae(100);	Actinobacteria(100);Actinomycetales(100);
-0.01	147	12	Root(100);Bacteria(100);"Proteobacteria"(100);Epsilonproteobacteria(100);Campylobacterales(100);Helicobacteraceae(100);Helicobacter(100);	Root(100);Bacteria(100);"Actinobacteria"(100);Actinobacteria(100);Actinomycetales(100);Corynebacteriaceae(100);Corynebacterium(100);	Helicobacteraceae(100);Helicobacter(100);	Corynebacteriaceae(100);Corynebacterium(100);
-0.01	3	247	Root(100);Bacteria(100);"Firmicutes"(100);"Bacilli"(100);"Lactobacillales"(100);Lactobacillaceae(100);Lactobacillus(100);	Root(100);Bacteria(100);"Proteobacteria"(100);Gammaproteobacteria(100);unclassified(100);unclassified(100);unclassified(100);	Lactobacillaceae(100);Lactobacillus(100);	"Proteobacteria"(100);Gammaproteobacteria(100);
-0.01	147	70	Root(100);Bacteria(100);"Proteobacteria"(100);Epsilonproteobacteria(100);Campylobacterales(100);Helicobacteraceae(100);Helicobacter(100);	Root(100);Bacteria(100);"Actinobacteria"(100);Actinobacteria(100);Actinomycetales(100);unclassified(100);unclassified(100);	Helicobacteraceae(100);Helicobacter(100);	Actinobacteria(100);Actinomycetales(100);
-0.01	247	103	Root(100);Bacteria(100);"Proteobacteria"(100);Gammaproteobacteria(100);unclassified(100);unclassified(100);unclassified(100);	Root(100);Bacteria(100);"Firmicutes"(100);"Clostridia"(100);Clostridiales(100);Incertae_Sedis_XI(100);Finegoldia(100);	"Proteobacteria"(100);Gammaproteobacteria(100);	Incertae_Sedis_XI(100);Finegoldia(100);
-0.01	21	101	Root(100);Bacteria(100);"Proteobacteria"(100);Betaproteobacteria(100);Neisseriales(100);Neisseriaceae(100);Neisseria(69);	Root(100);Bacteria(100);"Actinobacteria"(100);Actinobacteria(100);Actinomycetales(100);Corynebacteriaceae(100);Corynebacterium(100);	Neisseriaceae(100);Neisseria(69);	Corynebacteriaceae(100);Corynebacterium(100);
-0.01	43	3	Root(100);Bacteria(100);"Firmicutes"(100);"Clostridia"(100);Clostridiales(100);Incertae_Sedis_XI(100);Anaerococcus(100);	Root(100);Bacteria(100);"Firmicutes"(100);"Bacilli"(100);"Lactobacillales"(100);Lactobacillaceae(100);Lactobacillus(100);	Incertae_Sedis_XI(100);Anaerococcus(100);	Lactobacillaceae(100);Lactobacillus(100);
-0.01	43	5	Root(100);Bacteria(100);"Firmicutes"(100);"Clostridia"(100);Clostridiales(100);Incertae_Sedis_XI(100);Anaerococcus(100);	Root(100);Bacteria(100);"Firmicutes"(100);"Bacilli"(100);Bacillales(100);"Staphylococcaceae"(99);Staphylococcus(99);	Incertae_Sedis_XI(100);Anaerococcus(100);	"Staphylococcaceae"(99);Staphylococcus(99);
-0.01	27	265	Root(100);Bacteria(100);"Bacteroidetes"(100);"Bacteroidia"(100);"Bacteroidales"(100);Bacteroidaceae(100);Bacteroides(100);	Root(100);Bacteria(100);"Proteobacteria"(100);Alphaproteobacteria(100);Rhizobiales(100);Rhizobiaceae(100);Rhizobium(97);	Bacteroidaceae(100);Bacteroides(100);	Rhizobiaceae(100);Rhizobium(97);
-0.01	103	12	Root(100);Bacteria(100);"Firmicutes"(100);"Clostridia"(100);Clostridiales(100);Incertae_Sedis_XI(100);Finegoldia(100);	Root(100);Bacteria(100);"Actinobacteria"(100);Actinobacteria(100);Actinomycetales(100);Corynebacteriaceae(100);Corynebacterium(100);	Incertae_Sedis_XI(100);Finegoldia(100);	Corynebacteriaceae(100);Corynebacterium(100);
-0.01	130	85	Root(100);Bacteria(100);"Proteobacteria"(100);Gammaproteobacteria(100);Pseudomonadales(100);Pseudomonadaceae(100);Pseudomonas(100);	Root(100);Bacteria(100);"Proteobacteria"(100);Betaproteobacteria(100);Neisseriales(100);Neisseriaceae(100);unclassified(100);	Pseudomonadaceae(100);Pseudomonas(100);	Neisseriales(100);Neisseriaceae(100);
-0.01	130	31	Root(100);Bacteria(100);"Proteobacteria"(100);Gammaproteobacteria(100);Pseudomonadales(100);Pseudomonadaceae(100);Pseudomonas(100);	Root(100);Bacteria(100);"Bacteroidetes"(100);"Bacteroidia"(100);"Bacteroidales"(100);Bacteroidaceae(100);Bacteroides(100);	Pseudomonadaceae(100);Pseudomonas(100);	Bacteroidaceae(100);Bacteroides(100);
0.01	142	265	Root(100);Bacteria(100);"Firmicutes"(100);"Clostridia"(100);Clostridiales(100);Incertae_Sedis_XI(100);Anaerococcus(100);	Root(100);Bacteria(100);"Proteobacteria"(100);Alphaproteobacteria(100);Rhizobiales(100);Rhizobiaceae(100);Rhizobium(97);	Incertae_Sedis_XI(100);Anaerococcus(100);	Rhizobiaceae(100);Rhizobium(97);
0.01	265	16	Root(100);Bacteria(100);"Proteobacteria"(100);Alphaproteobacteria(100);Rhizobiales(100);Rhizobiaceae(100);Rhizobium(97);	Root(100);Bacteria(100);"Proteobacteria"(100);Gammaproteobacteria(100);Pasteurellales(100);Pasteurellaceae(100);unclassified(100);	Rhizobiaceae(100);Rhizobium(97);	Pasteurellales(100);Pasteurellaceae(100);
-0.01	131	101	Root(100);Bacteria(100);"Proteobacteria"(100);Betaproteobacteria(100);Burkholderiales(100);Comamonadaceae(99);Roseateles(99);	Root(100);Bacteria(100);"Actinobacteria"(100);Actinobacteria(100);Actinomycetales(100);Corynebacteriaceae(100);Corynebacterium(100);	Comamonadaceae(99);Roseateles(99);	Corynebacteriaceae(100);Corynebacterium(100);
-0.01	42	265	Root(100);Bacteria(100);"Firmicutes"(100);"Clostridia"(100);Clostridiales(100);"Ruminococcaceae"(100);unclassified(100);	Root(100);Bacteria(100);"Proteobacteria"(100);Alphaproteobacteria(100);Rhizobiales(100);Rhizobiaceae(100);Rhizobium(97);	Clostridiales(100);"Ruminococcaceae"(100);	Rhizobiaceae(100);Rhizobium(97);
-0.01	131	6	Root(100);Bacteria(100);"Proteobacteria"(100);Betaproteobacteria(100);Burkholderiales(100);Comamonadaceae(99);Roseateles(99);	Root(100);Bacteria(100);"Firmicutes"(100);"Bacilli"(100);"Lactobacillales"(100);Streptococcaceae(100);Streptococcus(100);	Comamonadaceae(99);Roseateles(99);	Streptococcaceae(100);Streptococcus(100);
0.01	130	206	Root(100);Bacteria(100);"Proteobacteria"(100);Gammaproteobacteria(100);Pseudomonadales(100);Pseudomonadaceae(100);Pseudomonas(100);	Root(100);Bacteria(100);"Proteobacteria"(100);Alphaproteobacteria(100);Caulobacterales(100);Caulobacteraceae(100);Brevundimonas(100);	Pseudomonadaceae(100);Pseudomonas(100);	Caulobacteraceae(100);Brevundimonas(100);
-0.01	6	206	Root(100);Bacteria(100);"Firmicutes"(100);"Bacilli"(100);"Lactobacillales"(100);Streptococcaceae(100);Streptococcus(100);	Root(100);Bacteria(100);"Proteobacteria"(100);Alphaproteobacteria(100);Caulobacterales(100);Caulobacteraceae(100);Brevundimonas(100);	Streptococcaceae(100);Streptococcus(100);	Caulobacteraceae(100);Brevundimonas(100);
-0.01	147	14	Root(100);Bacteria(100);"Proteobacteria"(100);Epsilonproteobacteria(100);Campylobacterales(100);Helicobacteraceae(100);Helicobacter(100);	Root(100);Bacteria(100);"Actinobacteria"(100);Actinobacteria(100);Actinomycetales(100);Actinomycetaceae(100);Actinomyces(100);	Helicobacteraceae(100);Helicobacter(100);	Actinomycetaceae(100);Actinomyces(100);
-0.01	137	21	Root(100);Bacteria(100);"Proteobacteria"(100);Betaproteobacteria(100);Neisseriales(100);Neisseriaceae(100);Stenoxybacter(69);	Root(100);Bacteria(100);"Proteobacteria"(100);Betaproteobacteria(100);Neisseriales(100);Neisseriaceae(100);Neisseria(69);	Neisseriaceae(100);Stenoxybacter(69);	Neisseriaceae(100);Neisseria(69);
-0.01	85	111	Root(100);Bacteria(100);"Proteobacteria"(100);Betaproteobacteria(100);Neisseriales(100);Neisseriaceae(100);unclassified(100);	Root(100);Bacteria(100);"Proteobacteria"(100);Gammaproteobacteria(100);"Enterobacteriales"(100);Enterobacteriaceae(100);unclassified(87);	Neisseriales(100);Neisseriaceae(100);	"Enterobacteriales"(100);Enterobacteriaceae(100);
0.01	5	11	Root(100);Bacteria(100);"Firmicutes"(100);"Bacilli"(100);Bacillales(100);"Staphylococcaceae"(99);Staphylococcus(99);	Root(100);Bacteria(100);"Firmicutes"(100);"Bacilli"(100);Bacillales(100);"Staphylococcaceae"(100);Gemella(100);	"Staphylococcaceae"(99);Staphylococcus(99);	"Staphylococcaceae"(100);Gemella(100);
-0.01	194	137	Root(100);Bacteria(100);"Proteobacteria"(100);Betaproteobacteria(100);Burkholderiales(100);Comamonadaceae(100);unclassified(100);	Root(100);Bacteria(100);"Proteobacteria"(100);Betaproteobacteria(100);Neisseriales(100);Neisseriaceae(100);Stenoxybacter(69);	Burkholderiales(100);Comamonadaceae(100);	Neisseriaceae(100);Stenoxybacter(69);
0.01	43	19	Root(100);Bacteria(100);"Firmicutes"(100);"Clostridia"(100);Clostridiales(100);Incertae_Sedis_XI(100);Anaerococcus(100);	Root(100);Bacteria(100);"Proteobacteria"(100);Gammaproteobacteria(100);Pasteurellales(100);Pasteurellaceae(100);unclassified(100);	Incertae_Sedis_XI(100);Anaerococcus(100);	Pasteurellales(100);Pasteurellaceae(100);
-0.01	265	31	Root(100);Bacteria(100);"Proteobacteria"(100);Alphaproteobacteria(100);Rhizobiales(100);Rhizobiaceae(100);Rhizobium(97);	Root(100);Bacteria(100);"Bacteroidetes"(100);"Bacteroidia"(100);"Bacteroidales"(100);Bacteroidaceae(100);Bacteroides(100);	Rhizobiaceae(100);Rhizobium(97);	Bacteroidaceae(100);Bacteroides(100);
-0.01	247	38	Root(100);Bacteria(100);"Proteobacteria"(100);Gammaproteobacteria(100);unclassified(100);unclassified(100);unclassified(100);	Root(100);Bacteria(100);"Bacteroidetes"(100);"Bacteroidia"(100);"Bacteroidales"(100);"Porphyromonadaceae"(100);Parabacteroides(69);	"Proteobacteria"(100);Gammaproteobacteria(100);	"Porphyromonadaceae"(100);Parabacteroides(69);
0.01	27	206	Root(100);Bacteria(100);"Bacteroidetes"(100);"Bacteroidia"(100);"Bacteroidales"(100);Bacteroidaceae(100);Bacteroides(100);	Root(100);Bacteria(100);"Proteobacteria"(100);Alphaproteobacteria(100);Caulobacterales(100);Caulobacteraceae(100);Brevundimonas(100);	Bacteroidaceae(100);Bacteroides(100);	Caulobacteraceae(100);Brevundimonas(100);
-0.01	7	206	Root(100);Bacteria(100);"Bacteroidetes"(100);"Bacteroidia"(100);"Bacteroidales"(100);"Porphyromonadaceae"(100);Porphyromonas(100);	Root(100);Bacteria(100);"Proteobacteria"(100);Alphaproteobacteria(100);Caulobacterales(100);Caulobacteraceae(100);Brevundimonas(100);	"Porphyromonadaceae"(100);Porphyromonas(100);	Caulobacteraceae(100);Brevundimonas(100);
-0.01	40	247	Root(100);Bacteria(100);"Proteobacteria"(100);Betaproteobacteria(100);Neisseriales(100);Neisseriaceae(100);unclassified(100);	Root(100);Bacteria(100);"Proteobacteria"(100);Gammaproteobacteria(100);unclassified(100);unclassified(100);unclassified(100);	Neisseriales(100);Neisseriaceae(100);	"Proteobacteria"(100);Gammaproteobacteria(100);
0.01	130	38	Root(100);Bacteria(100);"Proteobacteria"(100);Gammaproteobacteria(100);Pseudomonadales(100);Pseudomonadaceae(100);Pseudomonas(100);	Root(100);Bacteria(100);"Bacteroidetes"(100);"Bacteroidia"(100);"Bacteroidales"(100);"Porphyromonadaceae"(100);Parabacteroides(69);	Pseudomonadaceae(100);Pseudomonas(100);	"Porphyromonadaceae"(100);Parabacteroides(69);
-0.01	43	11	Root(100);Bacteria(100);"Firmicutes"(100);"Clostridia"(100);Clostridiales(100);Incertae_Sedis_XI(100);Anaerococcus(100);	Root(100);Bacteria(100);"Firmicutes"(100);"Bacilli"(100);Bacillales(100);"Staphylococcaceae"(100);Gemella(100);	Incertae_Sedis_XI(100);Anaerococcus(100);	"Staphylococcaceae"(100);Gemella(100);
-0.01	38	162	Root(100);Bacteria(100);"Bacteroidetes"(100);"Bacteroidia"(100);"Bacteroidales"(100);"Porphyromonadaceae"(100);Parabacteroides(69);	Root(100);Bacteria(100);"Proteobacteria"(100);Gammaproteobacteria(100);Pseudomonadales(100);Moraxellaceae(100);Enhydrobacter(100);	"Porphyromonadaceae"(100);Parabacteroides(69);	Moraxellaceae(100);Enhydrobacter(100);
-0.01	21	40	Root(100);Bacteria(100);"Proteobacteria"(100);Betaproteobacteria(100);Neisseriales(100);Neisseriaceae(100);Neisseria(69);	Root(100);Bacteria(100);"Proteobacteria"(100);Betaproteobacteria(100);Neisseriales(100);Neisseriaceae(100);unclassified(100);	Neisseriaceae(100);Neisseria(69);	Neisseriales(100);Neisseriaceae(100);
0.01	3	62	Root(100);Bacteria(100);"Firmicutes"(100);"Bacilli"(100);"Lactobacillales"(100);Lactobacillaceae(100);Lactobacillus(100);	Root(100);Bacteria(100);"Actinobacteria"(100);Actinobacteria(100);Actinomycetales(100);unclassified(99);unclassified(99);	Lactobacillaceae(100);Lactobacillus(100);	Actinobacteria(100);Actinomycetales(100);
0.01	131	25	Root(100);Bacteria(100);"Proteobacteria"(100);Betaproteobacteria(100);Burkholderiales(100);Comamonadaceae(99);Roseateles(99);	Root(100);Bacteria(100);"Bacteroidetes"(97);"Bacteroidia"(59);"Bacteroidales"(59);unclassified(59);unclassified(59);	Comamonadaceae(99);Roseateles(99);	"Bacteroidia"(59);"Bacteroidales"(59);
-0.01	265	101	Root(100);Bacteria(100);"Proteobacteria"(100);Alphaproteobacteria(100);Rhizobiales(100);Rhizobiaceae(100);Rhizobium(97);	Root(100);Bacteria(100);"Actinobacteria"(100);Actinobacteria(100);Actinomycetales(100);Corynebacteriaceae(100);Corynebacterium(100);	Rhizobiaceae(100);Rhizobium(97);	Corynebacteriaceae(100);Corynebacterium(100);
-0.01	22	247	Root(100);Bacteria(100);"Proteobacteria"(100);Betaproteobacteria(100);Burkholderiales(100);unclassified(97);unclassified(97);	Root(100);Bacteria(100);"Proteobacteria"(100);Gammaproteobacteria(100);unclassified(100);unclassified(100);unclassified(100);	Betaproteobacteria(100);Burkholderiales(100);	"Proteobacteria"(100);Gammaproteobacteria(100);
-0.01	76	31	Root(100);Bacteria(100);"Firmicutes"(100);"Bacilli"(100);"Lactobacillales"(100);"Aerococcaceae"(100);unclassified(99);	Root(100);Bacteria(100);"Bacteroidetes"(100);"Bacteroidia"(100);"Bacteroidales"(100);Bacteroidaceae(100);Bacteroides(100);	"Lactobacillales"(100);"Aerococcaceae"(100);	Bacteroidaceae(100);Bacteroides(100);
-0.01	265	88	Root(100);Bacteria(100);"Proteobacteria"(100);Alphaproteobacteria(100);Rhizobiales(100);Rhizobiaceae(100);Rhizobium(97);	Root(100);Bacteria(100);"Proteobacteria"(100);Betaproteobacteria(100);Burkholderiales(100);Burkholderiaceae(100);unclassified(81);	Rhizobiaceae(100);Rhizobium(97);	Burkholderiales(100);Burkholderiaceae(100);
0.01	234	7	Root(100);Bacteria(100);"Firmicutes"(100);"Clostridia"(100);Clostridiales(100);"Lachnospiraceae"(100);Shuttleworthia(100);	Root(100);Bacteria(100);"Bacteroidetes"(100);"Bacteroidia"(100);"Bacteroidales"(100);"Porphyromonadaceae"(100);Porphyromonas(100);	"Lachnospiraceae"(100);Shuttleworthia(100);	"Porphyromonadaceae"(100);Porphyromonas(100);
-0.01	40	147	Root(100);Bacteria(100);"Proteobacteria"(100);Betaproteobacteria(100);Neisseriales(100);Neisseriaceae(100);unclassified(100);	Root(100);Bacteria(100);"Proteobacteria"(100);Epsilonproteobacteria(100);Campylobacterales(100);Helicobacteraceae(100);Helicobacter(100);	Neisseriales(100);Neisseriaceae(100);	Helicobacteraceae(100);Helicobacter(100);
0.01	40	111	Root(100);Bacteria(100);"Proteobacteria"(100);Betaproteobacteria(100);Neisseriales(100);Neisseriaceae(100);unclassified(100);	Root(100);Bacteria(100);"Proteobacteria"(100);Gammaproteobacteria(100);"Enterobacteriales"(100);Enterobacteriaceae(100);unclassified(87);	Neisseriales(100);Neisseriaceae(100);	"Enterobacteriales"(100);Enterobacteriaceae(100);
-0.01	25	247	Root(100);Bacteria(100);"Bacteroidetes"(97);"Bacteroidia"(59);"Bacteroidales"(59);unclassified(59);unclassified(59);	Root(100);Bacteria(100);"Proteobacteria"(100);Gammaproteobacteria(100);unclassified(100);unclassified(100);unclassified(100);	"Bacteroidia"(59);"Bacteroidales"(59);	"Proteobacteria"(100);Gammaproteobacteria(100);
0.01	64	13	Root(100);Bacteria(100);"Firmicutes"(100);"Clostridia"(100);Clostridiales(100);Incertae_Sedis_XI(100);Peptoniphilus(100);	Root(100);Bacteria(100);"Firmicutes"(100);"Bacilli"(100);"Lactobacillales"(100);unclassified(98);unclassified(98);	Incertae_Sedis_XI(100);Peptoniphilus(100);	"Bacilli"(100);"Lactobacillales"(100);
-0.01	64	247	Root(100);Bacteria(100);"Firmicutes"(100);"Clostridia"(100);Clostridiales(100);Incertae_Sedis_XI(100);Peptoniphilus(100);	Root(100);Bacteria(100);"Proteobacteria"(100);Gammaproteobacteria(100);unclassified(100);unclassified(100);unclassified(100);	Incertae_Sedis_XI(100);Peptoniphilus(100);	"Proteobacteria"(100);Gammaproteobacteria(100);
-0.01	247	31	Root(100);Bacteria(100);"Proteobacteria"(100);Gammaproteobacteria(100);unclassified(100);unclassified(100);unclassified(100);	Root(100);Bacteria(100);"Bacteroidetes"(100);"Bacteroidia"(100);"Bacteroidales"(100);Bacteroidaceae(100);Bacteroides(100);	"Proteobacteria"(100);Gammaproteobacteria(100);	Bacteroidaceae(100);Bacteroides(100);
0.01	42	5	Root(100);Bacteria(100);"Firmicutes"(100);"Clostridia"(100);Clostridiales(100);"Ruminococcaceae"(100);unclassified(100);	Root(100);Bacteria(100);"Firmicutes"(100);"Bacilli"(100);Bacillales(100);"Staphylococcaceae"(99);Staphylococcus(99);	Clostridiales(100);"Ruminococcaceae"(100);	"Staphylococcaceae"(99);Staphylococcus(99);
0.01	17	16	Root(100);Bacteria(100);"Bacteroidetes"(100);"Bacteroidia"(100);"Bacteroidales"(100);Bacteroidaceae(100);Bacteroides(100);	Root(100);Bacteria(100);"Proteobacteria"(100);Gammaproteobacteria(100);Pasteurellales(100);Pasteurellaceae(100);unclassified(100);	Bacteroidaceae(100);Bacteroides(100);	Pasteurellales(100);Pasteurellaceae(100);
-0.01	147	64	Root(100);Bacteria(100);"Proteobacteria"(100);Epsilonproteobacteria(100);Campylobacterales(100);Helicobacteraceae(100);Helicobacter(100);	Root(100);Bacteria(100);"Firmicutes"(100);"Clostridia"(100);Clostridiales(100);Incertae_Sedis_XI(100);Peptoniphilus(100);	Helicobacteraceae(100);Helicobacter(100);	Incertae_Sedis_XI(100);Peptoniphilus(100);
-0.01	86	17	Root(100);Bacteria(100);Cyanobacteria(100);Cyanobacteria(100);Chloroplast(100);Streptophyta(100);unclassified(100);	Root(100);Bacteria(100);"Bacteroidetes"(100);"Bacteroidia"(100);"Bacteroidales"(100);Bacteroidaceae(100);Bacteroides(100);	Chloroplast(100);Streptophyta(100);	Bacteroidaceae(100);Bacteroides(100);
-0.01	8	147	Root(100);Bacteria(100);"Proteobacteria"(100);Betaproteobacteria(100);Neisseriales(100);Neisseriaceae(100);Neisseria(95);	Root(100);Bacteria(100);"Proteobacteria"(100);Epsilonproteobacteria(100);Campylobacterales(100);Helicobacteraceae(100);Helicobacter(100);	Neisseriaceae(100);Neisseria(95);	Helicobacteraceae(100);Helicobacter(100);
-0.01	4	206	Root(100);Bacteria(100);"Firmicutes"(100);"Clostridia"(100);Clostridiales(100);Veillonellaceae(100);Veillonella(95);	Root(100);Bacteria(100);"Proteobacteria"(100);Alphaproteobacteria(100);Caulobacterales(100);Caulobacteraceae(100);Brevundimonas(100);	Veillonellaceae(100);Veillonella(95);	Caulobacteraceae(100);Brevundimonas(100);
-0.01	22	265	Root(100);Bacteria(100);"Proteobacteria"(100);Betaproteobacteria(100);Burkholderiales(100);unclassified(97);unclassified(97);	Root(100);Bacteria(100);"Proteobacteria"(100);Alphaproteobacteria(100);Rhizobiales(100);Rhizobiaceae(100);Rhizobium(97);	Betaproteobacteria(100);Burkholderiales(100);	Rhizobiaceae(100);Rhizobium(97);
0.01	265	111	Root(100);Bacteria(100);"Proteobacteria"(100);Alphaproteobacteria(100);Rhizobiales(100);Rhizobiaceae(100);Rhizobium(97);	Root(100);Bacteria(100);"Proteobacteria"(100);Gammaproteobacteria(100);"Enterobacteriales"(100);Enterobacteriaceae(100);unclassified(87);	Rhizobiaceae(100);Rhizobium(97);	"Enterobacteriales"(100);Enterobacteriaceae(100);
0.01	131	7	Root(100);Bacteria(100);"Proteobacteria"(100);Betaproteobacteria(100);Burkholderiales(100);Comamonadaceae(99);Roseateles(99);	Root(100);Bacteria(100);"Bacteroidetes"(100);"Bacteroidia"(100);"Bacteroidales"(100);"Porphyromonadaceae"(100);Porphyromonas(100);	Comamonadaceae(99);Roseateles(99);	"Porphyromonadaceae"(100);Porphyromonas(100);
-0.01	234	34	Root(100);Bacteria(100);"Firmicutes"(100);"Clostridia"(100);Clostridiales(100);"Lachnospiraceae"(100);Shuttleworthia(100);	Root(100);Bacteria(100);"Bacteroidetes"(100);"Bacteroidia"(100);"Bacteroidales"(100);"Prevotellaceae"(100);unclassified(100);	"Lachnospiraceae"(100);Shuttleworthia(100);	"Bacteroidales"(100);"Prevotellaceae"(100);
0.01	25	38	Root(100);Bacteria(100);"Bacteroidetes"(97);"Bacteroidia"(59);"Bacteroidales"(59);unclassified(59);unclassified(59);	Root(100);Bacteria(100);"Bacteroidetes"(100);"Bacteroidia"(100);"Bacteroidales"(100);"Porphyromonadaceae"(100);Parabacteroides(69);	"Bacteroidia"(59);"Bacteroidales"(59);	"Porphyromonadaceae"(100);Parabacteroides(69);
-0.01	38	103	Root(100);Bacteria(100);"Bacteroidetes"(100);"Bacteroidia"(100);"Bacteroidales"(100);"Porphyromonadaceae"(100);Parabacteroides(69);	Root(100);Bacteria(100);"Firmicutes"(100);"Clostridia"(100);Clostridiales(100);Incertae_Sedis_XI(100);Finegoldia(100);	"Porphyromonadaceae"(100);Parabacteroides(69);	Incertae_Sedis_XI(100);Finegoldia(100);
-0.01	13	17	Root(100);Bacteria(100);"Firmicutes"(100);"Bacilli"(100);"Lactobacillales"(100);unclassified(98);unclassified(98);	Root(100);Bacteria(100);"Bacteroidetes"(100);"Bacteroidia"(100);"Bacteroidales"(100);Bacteroidaceae(100);Bacteroides(100);	"Bacilli"(100);"Lactobacillales"(100);	Bacteroidaceae(100);Bacteroides(100);
-0.01	2	38	Root(100);Bacteria(100);"Firmicutes"(100);"Bacilli"(100);"Lactobacillales"(100);Streptococcaceae(100);Streptococcus(100);	Root(100);Bacteria(100);"Bacteroidetes"(100);"Bacteroidia"(100);"Bacteroidales"(100);"Porphyromonadaceae"(100);Parabacteroides(69);	Streptococcaceae(100);Streptococcus(100);	"Porphyromonadaceae"(100);Parabacteroides(69);
0.01	147	19	Root(100);Bacteria(100);"Proteobacteria"(100);Epsilonproteobacteria(100);Campylobacterales(100);Helicobacteraceae(100);Helicobacter(100);	Root(100);Bacteria(100);"Proteobacteria"(100);Gammaproteobacteria(100);Pasteurellales(100);Pasteurellaceae(100);unclassified(100);	Helicobacteraceae(100);Helicobacter(100);	Pasteurellales(100);Pasteurellaceae(100);
0.01	265	103	Root(100);Bacteria(100);"Proteobacteria"(100);Alphaproteobacteria(100);Rhizobiales(100);Rhizobiaceae(100);Rhizobium(97);	Root(100);Bacteria(100);"Firmicutes"(100);"Clostridia"(100);Clostridiales(100);Incertae_Sedis_XI(100);Finegoldia(100);	Rhizobiaceae(100);Rhizobium(97);	Incertae_Sedis_XI(100);Finegoldia(100);
-0.01	66	85	Root(100);Bacteria(100);"Firmicutes"(100);"Clostridia"(100);Clostridiales(100);Veillonellaceae(100);Dialister(100);	Root(100);Bacteria(100);"Proteobacteria"(100);Betaproteobacteria(100);Neisseriales(100);Neisseriaceae(100);unclassified(100);	Veillonellaceae(100);Dialister(100);	Neisseriales(100);Neisseriaceae(100);
-0.01	194	247	Root(100);Bacteria(100);"Proteobacteria"(100);Betaproteobacteria(100);Burkholderiales(100);Comamonadaceae(100);unclassified(100);	Root(100);Bacteria(100);"Proteobacteria"(100);Gammaproteobacteria(100);unclassified(100);unclassified(100);unclassified(100);	Burkholderiales(100);Comamonadaceae(100);	"Proteobacteria"(100);Gammaproteobacteria(100);
0.01	11	17	Root(100);Bacteria(100);"Firmicutes"(100);"Bacilli"(100);Bacillales(100);"Staphylococcaceae"(100);Gemella(100);	Root(100);Bacteria(100);"Bacteroidetes"(100);"Bacteroidia"(100);"Bacteroidales"(100);Bacteroidaceae(100);Bacteroides(100);	"Staphylococcaceae"(100);Gemella(100);	Bacteroidaceae(100);Bacteroides(100);
0.01	234	265	Root(100);Bacteria(100);"Firmicutes"(100);"Clostridia"(100);Clostridiales(100);"Lachnospiraceae"(100);Shuttleworthia(100);	Root(100);Bacteria(100);"Proteobacteria"(100);Alphaproteobacteria(100);Rhizobiales(100);Rhizobiaceae(100);Rhizobium(97);	"Lachnospiraceae"(100);Shuttleworthia(100);	Rhizobiaceae(100);Rhizobium(97);
0.01	5	18	Root(100);Bacteria(100);"Firmicutes"(100);"Bacilli"(100);Bacillales(100);"Staphylococcaceae"(99);Staphylococcus(99);	Root(100);Bacteria(100);"Actinobacteria"(100);Actinobacteria(100);Actinomycetales(100);Micrococcaceae(100);unclassified(97);	"Staphylococcaceae"(99);Staphylococcus(99);	Actinomycetales(100);Micrococcaceae(100);
-0.01	64	11	Root(100);Bacteria(100);"Firmicutes"(100);"Clostridia"(100);Clostridiales(100);Incertae_Sedis_XI(100);Peptoniphilus(100);	Root(100);Bacteria(100);"Firmicutes"(100);"Bacilli"(100);Bacillales(100);"Staphylococcaceae"(100);Gemella(100);	Incertae_Sedis_XI(100);Peptoniphilus(100);	"Staphylococcaceae"(100);Gemella(100);
-0.01	206	34	Root(100);Bacteria(100);"Proteobacteria"(100);Alphaproteobacteria(100);Caulobacterales(100);Caulobacteraceae(100);Brevundimonas(100);	Root(100);Bacteria(100);"Bacteroidetes"(100);"Bacteroidia"(100);"Bacteroidales"(100);"Prevotellaceae"(100);unclassified(100);	Caulobacteraceae(100);Brevundimonas(100);	"Bacteroidales"(100);"Prevotellaceae"(100);
-0.01	21	103	Root(100);Bacteria(100);"Proteobacteria"(100);Betaproteobacteria(100);Neisseriales(100);Neisseriaceae(100);Neisseria(69);	Root(100);Bacteria(100);"Firmicutes"(100);"Clostridia"(100);Clostridiales(100);Incertae_Sedis_XI(100);Finegoldia(100);	Neisseriaceae(100);Neisseria(69);	Incertae_Sedis_XI(100);Finegoldia(100);
-0.01	234	85	Root(100);Bacteria(100);"Firmicutes"(100);"Clostridia"(100);Clostridiales(100);"Lachnospiraceae"(100);Shuttleworthia(100);	Root(100);Bacteria(100);"Proteobacteria"(100);Betaproteobacteria(100);Neisseriales(100);Neisseriaceae(100);unclassified(100);	"Lachnospiraceae"(100);Shuttleworthia(100);	Neisseriales(100);Neisseriaceae(100);
-0.01	9	142	Root(100);Bacteria(100);"Fusobacteria"(100);"Fusobacteria"(100);"Fusobacteriales"(100);"Fusobacteriaceae"(100);Fusobacterium(100);	Root(100);Bacteria(100);"Firmicutes"(100);"Clostridia"(100);Clostridiales(100);Incertae_Sedis_XI(100);Anaerococcus(100);	"Fusobacteriaceae"(100);Fusobacterium(100);	Incertae_Sedis_XI(100);Anaerococcus(100);
-0.01	247	34	Root(100);Bacteria(100);"Proteobacteria"(100);Gammaproteobacteria(100);unclassified(100);unclassified(100);unclassified(100);	Root(100);Bacteria(100);"Bacteroidetes"(100);"Bacteroidia"(100);"Bacteroidales"(100);"Prevotellaceae"(100);unclassified(100);	"Proteobacteria"(100);Gammaproteobacteria(100);	"Bacteroidales"(100);"Prevotellaceae"(100);
-0.01	247	265	Root(100);Bacteria(100);"Proteobacteria"(100);Gammaproteobacteria(100);unclassified(100);unclassified(100);unclassified(100);	Root(100);Bacteria(100);"Proteobacteria"(100);Alphaproteobacteria(100);Rhizobiales(100);Rhizobiaceae(100);Rhizobium(97);	"Proteobacteria"(100);Gammaproteobacteria(100);	Rhizobiaceae(100);Rhizobium(97);
-0.01	137	9	Root(100);Bacteria(100);"Proteobacteria"(100);Betaproteobacteria(100);Neisseriales(100);Neisseriaceae(100);Stenoxybacter(69);	Root(100);Bacteria(100);"Fusobacteria"(100);"Fusobacteria"(100);"Fusobacteriales"(100);"Fusobacteriaceae"(100);Fusobacterium(100);	Neisseriaceae(100);Stenoxybacter(69);	"Fusobacteriaceae"(100);Fusobacterium(100);
-0.01	66	247	Root(100);Bacteria(100);"Firmicutes"(100);"Clostridia"(100);Clostridiales(100);Veillonellaceae(100);Dialister(100);	Root(100);Bacteria(100);"Proteobacteria"(100);Gammaproteobacteria(100);unclassified(100);unclassified(100);unclassified(100);	Veillonellaceae(100);Dialister(100);	"Proteobacteria"(100);Gammaproteobacteria(100);
0.01	2	111	Root(100);Bacteria(100);"Firmicutes"(100);"Bacilli"(100);"Lactobacillales"(100);Streptococcaceae(100);Streptococcus(100);	Root(100);Bacteria(100);"Proteobacteria"(100);Gammaproteobacteria(100);"Enterobacteriales"(100);Enterobacteriaceae(100);unclassified(87);	Streptococcaceae(100);Streptococcus(100);	"Enterobacteriales"(100);Enterobacteriaceae(100);
-0.01	142	247	Root(100);Bacteria(100);"Firmicutes"(100);"Clostridia"(100);Clostridiales(100);Incertae_Sedis_XI(100);Anaerococcus(100);	Root(100);Bacteria(100);"Proteobacteria"(100);Gammaproteobacteria(100);unclassified(100);unclassified(100);unclassified(100);	Incertae_Sedis_XI(100);Anaerococcus(100);	"Proteobacteria"(100);Gammaproteobacteria(100);
-0.01	131	247	Root(100);Bacteria(100);"Proteobacteria"(100);Betaproteobacteria(100);Burkholderiales(100);Comamonadaceae(99);Roseateles(99);	Root(100);Bacteria(100);"Proteobacteria"(100);Gammaproteobacteria(100);unclassified(100);unclassified(100);unclassified(100);	Comamonadaceae(99);Roseateles(99);	"Proteobacteria"(100);Gammaproteobacteria(100);
-0.01	147	101	Root(100);Bacteria(100);"Proteobacteria"(100);Epsilonproteobacteria(100);Campylobacterales(100);Helicobacteraceae(100);Helicobacter(100);	Root(100);Bacteria(100);"Actinobacteria"(100);Actinobacteria(100);Actinomycetales(100);Corynebacteriaceae(100);Corynebacterium(100);	Helicobacteraceae(100);Helicobacter(100);	Corynebacteriaceae(100);Corynebacterium(100);
0.01	234	103	Root(100);Bacteria(100);"Firmicutes"(100);"Clostridia"(100);Clostridiales(100);"Lachnospiraceae"(100);Shuttleworthia(100);	Root(100);Bacteria(100);"Firmicutes"(100);"Clostridia"(100);Clostridiales(100);Incertae_Sedis_XI(100);Finegoldia(100);	"Lachnospiraceae"(100);Shuttleworthia(100);	Incertae_Sedis_XI(100);Finegoldia(100);
-0.01	25	27	Root(100);Bacteria(100);"Bacteroidetes"(97);"Bacteroidia"(59);"Bacteroidales"(59);unclassified(59);unclassified(59);	Root(100);Bacteria(100);"Bacteroidetes"(100);"Bacteroidia"(100);"Bacteroidales"(100);Bacteroidaceae(100);Bacteroides(100);	"Bacteroidia"(59);"Bacteroidales"(59);	Bacteroidaceae(100);Bacteroides(100);
-0.01	162	111	Root(100);Bacteria(100);"Proteobacteria"(100);Gammaproteobacteria(100);Pseudomonadales(100);Moraxellaceae(100);Enhydrobacter(100);	Root(100);Bacteria(100);"Proteobacteria"(100);Gammaproteobacteria(100);"Enterobacteriales"(100);Enterobacteriaceae(100);unclassified(87);	Moraxellaceae(100);Enhydrobacter(100);	"Enterobacteriales"(100);Enterobacteriaceae(100);
-0.01	247	162	Root(100);Bacteria(100);"Proteobacteria"(100);Gammaproteobacteria(100);unclassified(100);unclassified(100);unclassified(100);	Root(100);Bacteria(100);"Proteobacteria"(100);Gammaproteobacteria(100);Pseudomonadales(100);Moraxellaceae(100);Enhydrobacter(100);	"Proteobacteria"(100);Gammaproteobacteria(100);	Moraxellaceae(100);Enhydrobacter(100);
0.01	1	34	Root(100);Bacteria(100);"Actinobacteria"(100);Actinobacteria(100);Actinomycetales(100);Propionibacteriaceae(100);Propionibacterium(100);	Root(100);Bacteria(100);"Bacteroidetes"(100);"Bacteroidia"(100);"Bacteroidales"(100);"Prevotellaceae"(100);unclassified(100);	Propionibacteriaceae(100);Propionibacterium(100);	"Bacteroidales"(100);"Prevotellaceae"(100);
0.01	3	142	Root(100);Bacteria(100);"Firmicutes"(100);"Bacilli"(100);"Lactobacillales"(100);Lactobacillaceae(100);Lactobacillus(100);	Root(100);Bacteria(100);"Firmicutes"(100);"Clostridia"(100);Clostridiales(100);Incertae_Sedis_XI(100);Anaerococcus(100);	Lactobacillaceae(100);Lactobacillus(100);	Incertae_Sedis_XI(100);Anaerococcus(100);
-0.01	234	162	Root(100);Bacteria(100);"Firmicutes"(100);"Clostridia"(100);Clostridiales(100);"Lachnospiraceae"(100);Shuttleworthia(100);	Root(100);Bacteria(100);"Proteobacteria"(100);Gammaproteobacteria(100);Pseudomonadales(100);Moraxellaceae(100);Enhydrobacter(100);	"Lachnospiraceae"(100);Shuttleworthia(100);	Moraxellaceae(100);Enhydrobacter(100);
-0.01	194	31	Root(100);Bacteria(100);"Proteobacteria"(100);Betaproteobacteria(100);Burkholderiales(100);Comamonadaceae(100);unclassified(100);	Root(100);Bacteria(100);"Bacteroidetes"(100);"Bacteroidia"(100);"Bacteroidales"(100);Bacteroidaceae(100);Bacteroides(100);	Burkholderiales(100);Comamonadaceae(100);	Bacteroidaceae(100);Bacteroides(100);
0.01	131	10	Root(100);Bacteria(100);"Proteobacteria"(100);Betaproteobacteria(100);Burkholderiales(100);Comamonadaceae(99);Roseateles(99);	Root(100);Bacteria(100);"Bacteroidetes"(100);"Bacteroidia"(100);"Bacteroidales"(100);"Prevotellaceae"(100);Prevotella(100);	Comamonadaceae(99);Roseateles(99);	"Prevotellaceae"(100);Prevotella(100);
-0.01	131	103	Root(100);Bacteria(100);"Proteobacteria"(100);Betaproteobacteria(100);Burkholderiales(100);Comamonadaceae(99);Roseateles(99);	Root(100);Bacteria(100);"Firmicutes"(100);"Clostridia"(100);Clostridiales(100);Incertae_Sedis_XI(100);Finegoldia(100);	Comamonadaceae(99);Roseateles(99);	Incertae_Sedis_XI(100);Finegoldia(100);
-0.01	5	103	Root(100);Bacteria(100);"Firmicutes"(100);"Bacilli"(100);Bacillales(100);"Staphylococcaceae"(99);Staphylococcus(99);	Root(100);Bacteria(100);"Firmicutes"(100);"Clostridia"(100);Clostridiales(100);Incertae_Sedis_XI(100);Finegoldia(100);	"Staphylococcaceae"(99);Staphylococcus(99);	Incertae_Sedis_XI(100);Finegoldia(100);
0.01	66	7	Root(100);Bacteria(100);"Firmicutes"(100);"Clostridia"(100);Clostridiales(100);Veillonellaceae(100);Dialister(100);	Root(100);Bacteria(100);"Bacteroidetes"(100);"Bacteroidia"(100);"Bacteroidales"(100);"Porphyromonadaceae"(100);Porphyromonas(100);	Veillonellaceae(100);Dialister(100);	"Porphyromonadaceae"(100);Porphyromonas(100);
-0.01	21	142	Root(100);Bacteria(100);"Proteobacteria"(100);Betaproteobacteria(100);Neisseriales(100);Neisseriaceae(100);Neisseria(69);	Root(100);Bacteria(100);"Firmicutes"(100);"Clostridia"(100);Clostridiales(100);Incertae_Sedis_XI(100);Anaerococcus(100);	Neisseriaceae(100);Neisseria(69);	Incertae_Sedis_XI(100);Anaerococcus(100);
-0.01	131	17	Root(100);Bacteria(100);"Proteobacteria"(100);Betaproteobacteria(100);Burkholderiales(100);Comamonadaceae(99);Roseateles(99);	Root(100);Bacteria(100);"Bacteroidetes"(100);"Bacteroidia"(100);"Bacteroidales"(100);Bacteroidaceae(100);Bacteroides(100);	Comamonadaceae(99);Roseateles(99);	Bacteroidaceae(100);Bacteroides(100);
0.01	38	265	Root(100);Bacteria(100);"Bacteroidetes"(100);"Bacteroidia"(100);"Bacteroidales"(100);"Porphyromonadaceae"(100);Parabacteroides(69);	Root(100);Bacteria(100);"Proteobacteria"(100);Alphaproteobacteria(100);Rhizobiales(100);Rhizobiaceae(100);Rhizobium(97);	"Porphyromonadaceae"(100);Parabacteroides(69);	Rhizobiaceae(100);Rhizobium(97);
-0.01	234	247	Root(100);Bacteria(100);"Firmicutes"(100);"Clostridia"(100);Clostridiales(100);"Lachnospiraceae"(100);Shuttleworthia(100);	Root(100);Bacteria(100);"Proteobacteria"(100);Gammaproteobacteria(100);unclassified(100);unclassified(100);unclassified(100);	"Lachnospiraceae"(100);Shuttleworthia(100);	"Proteobacteria"(100);Gammaproteobacteria(100);
-0.01	142	206	Root(100);Bacteria(100);"Firmicutes"(100);"Clostridia"(100);Clostridiales(100);Incertae_Sedis_XI(100);Anaerococcus(100);	Root(100);Bacteria(100);"Proteobacteria"(100);Alphaproteobacteria(100);Caulobacterales(100);Caulobacteraceae(100);Brevundimonas(100);	Incertae_Sedis_XI(100);Anaerococcus(100);	Caulobacteraceae(100);Brevundimonas(100);
-0.01	147	31	Root(100);Bacteria(100);"Proteobacteria"(100);Epsilonproteobacteria(100);Campylobacterales(100);Helicobacteraceae(100);Helicobacter(100);	Root(100);Bacteria(100);"Bacteroidetes"(100);"Bacteroidia"(100);"Bacteroidales"(100);Bacteroidaceae(100);Bacteroides(100);	Helicobacteraceae(100);Helicobacter(100);	Bacteroidaceae(100);Bacteroides(100);
-0.01	137	11	Root(100);Bacteria(100);"Proteobacteria"(100);Betaproteobacteria(100);Neisseriales(100);Neisseriaceae(100);Stenoxybacter(69);	Root(100);Bacteria(100);"Firmicutes"(100);"Bacilli"(100);Bacillales(100);"Staphylococcaceae"(100);Gemella(100);	Neisseriaceae(100);Stenoxybacter(69);	"Staphylococcaceae"(100);Gemella(100);
-0.01	137	247	Root(100);Bacteria(100);"Proteobacteria"(100);Betaproteobacteria(100);Neisseriales(100);Neisseriaceae(100);Stenoxybacter(69);	Root(100);Bacteria(100);"Proteobacteria"(100);Gammaproteobacteria(100);unclassified(100);unclassified(100);unclassified(100);	Neisseriaceae(100);Stenoxybacter(69);	"Proteobacteria"(100);Gammaproteobacteria(100);
-0.01	234	17	Root(100);Bacteria(100);"Firmicutes"(100);"Clostridia"(100);Clostridiales(100);"Lachnospiraceae"(100);Shuttleworthia(100);	Root(100);Bacteria(100);"Bacteroidetes"(100);"Bacteroidia"(100);"Bacteroidales"(100);Bacteroidaceae(100);Bacteroides(100);	"Lachnospiraceae"(100);Shuttleworthia(100);	Bacteroidaceae(100);Bacteroides(100);
-0.01	6	162	Root(100);Bacteria(100);"Firmicutes"(100);"Bacilli"(100);"Lactobacillales"(100);Streptococcaceae(100);Streptococcus(100);	Root(100);Bacteria(100);"Proteobacteria"(100);Gammaproteobacteria(100);Pseudomonadales(100);Moraxellaceae(100);Enhydrobacter(100);	Streptococcaceae(100);Streptococcus(100);	Moraxellaceae(100);Enhydrobacter(100);
-0.01	66	162	Root(100);Bacteria(100);"Firmicutes"(100);"Clostridia"(100);Clostridiales(100);Veillonellaceae(100);Dialister(100);	Root(100);Bacteria(100);"Proteobacteria"(100);Gammaproteobacteria(100);Pseudomonadales(100);Moraxellaceae(100);Enhydrobacter(100);	Veillonellaceae(100);Dialister(100);	Moraxellaceae(100);Enhydrobacter(100);
-0.01	206	19	Root(100);Bacteria(100);"Proteobacteria"(100);Alphaproteobacteria(100);Caulobacterales(100);Caulobacteraceae(100);Brevundimonas(100);	Root(100);Bacteria(100);"Proteobacteria"(100);Gammaproteobacteria(100);Pasteurellales(100);Pasteurellaceae(100);unclassified(100);	Caulobacteraceae(100);Brevundimonas(100);	Pasteurellales(100);Pasteurellaceae(100);
-0.01	103	19	Root(100);Bacteria(100);"Firmicutes"(100);"Clostridia"(100);Clostridiales(100);Incertae_Sedis_XI(100);Finegoldia(100);	Root(100);Bacteria(100);"Proteobacteria"(100);Gammaproteobacteria(100);Pasteurellales(100);Pasteurellaceae(100);unclassified(100);	Incertae_Sedis_XI(100);Finegoldia(100);	Pasteurellales(100);Pasteurellaceae(100);
-0.01	9	103	Root(100);Bacteria(100);"Fusobacteria"(100);"Fusobacteria"(100);"Fusobacteriales"(100);"Fusobacteriaceae"(100);Fusobacterium(100);	Root(100);Bacteria(100);"Firmicutes"(100);"Clostridia"(100);Clostridiales(100);Incertae_Sedis_XI(100);Finegoldia(100);	"Fusobacteriaceae"(100);Fusobacterium(100);	Incertae_Sedis_XI(100);Finegoldia(100);
-0.01	206	10	Root(100);Bacteria(100);"Proteobacteria"(100);Alphaproteobacteria(100);Caulobacterales(100);Caulobacteraceae(100);Brevundimonas(100);	Root(100);Bacteria(100);"Bacteroidetes"(100);"Bacteroidia"(100);"Bacteroidales"(100);"Prevotellaceae"(100);Prevotella(100);	Caulobacteraceae(100);Brevundimonas(100);	"Prevotellaceae"(100);Prevotella(100);
-0.01	64	19	Root(100);Bacteria(100);"Firmicutes"(100);"Clostridia"(100);Clostridiales(100);Incertae_Sedis_XI(100);Peptoniphilus(100);	Root(100);Bacteria(100);"Proteobacteria"(100);Gammaproteobacteria(100);Pasteurellales(100);Pasteurellaceae(100);unclassified(100);	Incertae_Sedis_XI(100);Peptoniphilus(100);	Pasteurellales(100);Pasteurellaceae(100);
0.01	131	16	Root(100);Bacteria(100);"Proteobacteria"(100);Betaproteobacteria(100);Burkholderiales(100);Comamonadaceae(99);Roseateles(99);	Root(100);Bacteria(100);"Proteobacteria"(100);Gammaproteobacteria(100);Pasteurellales(100);Pasteurellaceae(100);unclassified(100);	Comamonadaceae(99);Roseateles(99);	Pasteurellales(100);Pasteurellaceae(100);
0.01	147	58	Root(100);Bacteria(100);"Proteobacteria"(100);Epsilonproteobacteria(100);Campylobacterales(100);Helicobacteraceae(100);Helicobacter(100);	Root(100);Bacteria(100);"Proteobacteria"(100);Gammaproteobacteria(100);Pseudomonadales(100);Moraxellaceae(100);Acinetobacter(100);	Helicobacteraceae(100);Helicobacter(100);	Moraxellaceae(100);Acinetobacter(100);
-0.01	85	247	Root(100);Bacteria(100);"Proteobacteria"(100);Betaproteobacteria(100);Neisseriales(100);Neisseriaceae(100);unclassified(100);	Root(100);Bacteria(100);"Proteobacteria"(100);Gammaproteobacteria(100);unclassified(100);unclassified(100);unclassified(100);	Neisseriales(100);Neisseriaceae(100);	"Proteobacteria"(100);Gammaproteobacteria(100);
-0.01	147	34	Root(100);Bacteria(100);"Proteobacteria"(100);Epsilonproteobacteria(100);Campylobacterales(100);Helicobacteraceae(100);Helicobacter(100);	Root(100);Bacteria(100);"Bacteroidetes"(100);"Bacteroidia"(100);"Bacteroidales"(100);"Prevotellaceae"(100);unclassified(100);	Helicobacteraceae(100);Helicobacter(100);	"Bacteroidales"(100);"Prevotellaceae"(100);
-0.01	194	162	Root(100);Bacteria(100);"Proteobacteria"(100);Betaproteobacteria(100);Burkholderiales(100);Comamonadaceae(100);unclassified(100);	Root(100);Bacteria(100);"Proteobacteria"(100);Gammaproteobacteria(100);Pseudomonadales(100);Moraxellaceae(100);Enhydrobacter(100);	Burkholderiales(100);Comamonadaceae(100);	Moraxellaceae(100);Enhydrobacter(100);
0.01	45	101	Root(100);Bacteria(100);"Bacteroidetes"(100);"Bacteroidia"(100);"Bacteroidales"(100);Bacteroidaceae(100);Bacteroides(100);	Root(100);Bacteria(100);"Actinobacteria"(100);Actinobacteria(100);Actinomycetales(100);Corynebacteriaceae(100);Corynebacterium(100);	Bacteroidaceae(100);Bacteroides(100);	Corynebacteriaceae(100);Corynebacterium(100);
-0.01	21	162	Root(100);Bacteria(100);"Proteobacteria"(100);Betaproteobacteria(100);Neisseriales(100);Neisseriaceae(100);Neisseria(69);	Root(100);Bacteria(100);"Proteobacteria"(100);Gammaproteobacteria(100);Pseudomonadales(100);Moraxellaceae(100);Enhydrobacter(100);	Neisseriaceae(100);Neisseria(69);	Moraxellaceae(100);Enhydrobacter(100);
-0.01	234	3	Root(100);Bacteria(100);"Firmicutes"(100);"Clostridia"(100);Clostridiales(100);"Lachnospiraceae"(100);Shuttleworthia(100);	Root(100);Bacteria(100);"Firmicutes"(100);"Bacilli"(100);"Lactobacillales"(100);Lactobacillaceae(100);Lactobacillus(100);	"Lachnospiraceae"(100);Shuttleworthia(100);	Lactobacillaceae(100);Lactobacillus(100);
0.01	194	66	Root(100);Bacteria(100);"Proteobacteria"(100);Betaproteobacteria(100);Burkholderiales(100);Comamonadaceae(100);unclassified(100);	Root(100);Bacteria(100);"Firmicutes"(100);"Clostridia"(100);Clostridiales(100);Veillonellaceae(100);Dialister(100);	Burkholderiales(100);Comamonadaceae(100);	Veillonellaceae(100);Dialister(100);
-0.01	45	162	Root(100);Bacteria(100);"Bacteroidetes"(100);"Bacteroidia"(100);"Bacteroidales"(100);Bacteroidaceae(100);Bacteroides(100);	Root(100);Bacteria(100);"Proteobacteria"(100);Gammaproteobacteria(100);Pseudomonadales(100);Moraxellaceae(100);Enhydrobacter(100);	Bacteroidaceae(100);Bacteroides(100);	Moraxellaceae(100);Enhydrobacter(100);
-0.01	66	2	Root(100);Bacteria(100);"Firmicutes"(100);"Clostridia"(100);Clostridiales(100);Veillonellaceae(100);Dialister(100);	Root(100);Bacteria(100);"Firmicutes"(100);"Bacilli"(100);"Lactobacillales"(100);Streptococcaceae(100);Streptococcus(100);	Veillonellaceae(100);Dialister(100);	Streptococcaceae(100);Streptococcus(100);
-0.01	4	142	Root(100);Bacteria(100);"Firmicutes"(100);"Clostridia"(100);Clostridiales(100);Veillonellaceae(100);Veillonella(95);	Root(100);Bacteria(100);"Firmicutes"(100);"Clostridia"(100);Clostridiales(100);Incertae_Sedis_XI(100);Anaerococcus(100);	Veillonellaceae(100);Veillonella(95);	Incertae_Sedis_XI(100);Anaerococcus(100);
-0.01	22	34	Root(100);Bacteria(100);"Proteobacteria"(100);Betaproteobacteria(100);Burkholderiales(100);unclassified(97);unclassified(97);	Root(100);Bacteria(100);"Bacteroidetes"(100);"Bacteroidia"(100);"Bacteroidales"(100);"Prevotellaceae"(100);unclassified(100);	Betaproteobacteria(100);Burkholderiales(100);	"Bacteroidales"(100);"Prevotellaceae"(100);
[truncated: 177 more rows]
