# Supplementary material for: Inferring Correlation Networks from Genomic Survey Data
Source: PLoS Comput Biol. 2012 Sep 20;8(9):e1002687. doi: 10.1371/journal.pcbi.1002687 (PMC3447976; doi:10.1371/journal.pcbi.1002687)
Supplement: Dataset S1 — Correlation values for all HMP body sites inferred using both Pearson and SparCC from real and shuffled data. (ZIP) [file pcbi.1002687.s001.zip › Saliva_Rho_matrix.txt]

OTU_id	1	10	102	105	106	108	109	11	110	111	112	113	117	120	124	125	129	13	132	133	134	14	140	141	149	15	16	17	171	18	180	19	195	2	20	203	207	21	22	23	24	25	26	268	27	278	28	288	29
1	1.000	-0.032	0.007	0.042	-0.032	-0.052	-0.048	0.110	0.058	0.451	0.131	-0.083	-0.052	0.037	0.004	-0.057	-0.028	-0.028	-0.044	0.021	-0.040	0.123	-0.031	-0.077	-0.060	-0.048	-0.063	-0.035	-0.022	-0.041	-0.078	0.144	-0.084	-0.031	-0.025	-0.037	-0.041	-0.014	-0.006	0.186	0.074	0.088	-0.011	-0.031	-0.038	-0.034	0.053	-0.052	-0.024
10	-0.032	1.000	-0.167	0.070	-0.082	-0.118	-0.283	-0.330	-0.144	0.047	-0.039	-0.328	0.139	-0.206	0.168	0.135	0.580	-0.073	-0.109	0.233	-0.113	0.094	0.014	-0.148	-0.083	-0.128	-0.295	-0.068	-0.094	-0.159	-0.139	-0.201	0.150	-0.329	0.158	0.124	0.010	-0.213	-0.221	-0.129	-0.281	-0.075	0.263	0.105	-0.087	-0.036	0.170	-0.151	0.172
102	0.007	-0.167	1.000	-0.033	0.224	0.251	0.419	-0.041	0.203	-0.006	0.051	0.109	-0.081	0.107	0.103	-0.015	-0.050	-0.052	0.029	-0.074	0.072	-0.117	0.103	0.202	0.207	0.062	-0.123	0.072	0.013	0.056	0.326	-0.057	-0.019	-0.042	-0.038	-0.091	-0.057	0.035	0.229	-0.018	0.185	0.035	-0.037	0.098	0.150	-0.034	-0.112	0.154	0.042
105	0.042	0.070	-0.033	1.000	-0.036	0.066	-0.025	-0.107	-0.056	0.419	0.391	-0.024	0.400	-0.072	0.050	0.015	0.054	-0.078	-0.093	0.214	-0.068	0.230	-0.019	-0.032	0.098	-0.120	-0.178	-0.027	0.099	-0.077	0.054	-0.215	0.422	-0.194	-0.067	0.196	0.057	-0.120	0.033	-0.107	-0.088	-0.034	0.279	-0.050	-0.060	0.125	0.098	0.128	0.200
106	-0.032	-0.082	0.224	-0.036	1.000	0.168	0.149	0.030	0.112	-0.025	0.007	0.001	-0.028	0.012	0.024	-0.047	-0.017	0.122	0.015	-0.119	0.449	-0.092	-0.007	0.190	0.037	0.026	-0.044	0.049	-0.015	0.028	0.373	0.030	0.033	0.027	-0.027	-0.025	-0.040	-0.071	0.008	0.038	0.030	0.095	-0.089	0.639	0.064	0.006	-0.063	0.085	-0.034
108	-0.052	-0.118	0.251	0.066	0.168	1.000	0.133	-0.093	0.083	-0.033	0.007	0.067	-0.036	-0.034	0.072	0.083	-0.047	-0.086	0.192	-0.087	0.224	-0.062	0.011	0.135	0.125	0.097	-0.014	0.027	-0.052	0.027	0.190	-0.028	0.031	-0.072	-0.029	-0.050	-0.085	-0.012	0.107	0.100	0.061	0.144	-0.049	0.051	0.002	-0.051	-0.146	0.118	-0.049
109	-0.048	-0.283	0.419	-0.025	0.149	0.133	1.000	0.131	0.191	0.004	0.038	0.122	-0.142	0.170	-0.055	-0.056	-0.146	0.019	-0.072	-0.121	-0.011	-0.086	0.016	0.044	0.176	-0.004	-0.025	0.078	0.069	-0.035	0.297	-0.091	-0.074	-0.018	-0.189	-0.040	0.006	0.012	0.260	-0.089	0.234	0.087	-0.040	0.018	0.119	0.035	-0.133	0.312	-0.126
11	0.110	-0.330	-0.041	-0.107	0.030	-0.093	0.131	1.000	0.004	0.028	-0.166	0.093	-0.046	0.145	-0.099	-0.177	-0.267	0.461	-0.025	0.019	-0.009	0.180	-0.146	0.038	-0.069	0.065	0.102	0.053	-0.068	0.230	-0.014	0.029	-0.287	0.441	-0.082	-0.069	-0.046	-0.048	0.015	0.202	-0.053	-0.072	-0.199	0.004	0.086	-0.080	-0.132	-0.128	-0.184
110	0.058	-0.144	0.203	-0.056	0.112	0.083	0.191	0.004	1.000	-0.013	0.022	-0.004	-0.116	0.086	-0.038	-0.054	-0.000	0.073	0.035	0.012	0.252	0.041	-0.025	0.064	0.101	0.525	0.048	0.090	-0.036	0.108	0.215	-0.020	-0.086	0.025	-0.059	-0.049	-0.075	0.006	0.043	0.114	0.050	0.004	-0.053	0.069	0.087	0.004	-0.124	0.096	-0.054
111	0.451	0.047	-0.006	0.419	-0.025	-0.033	0.004	0.028	-0.013	1.000	0.023	-0.119	-0.051	-0.043	0.012	-0.046	-0.034	-0.078	-0.033	0.389	-0.014	0.402	-0.019	-0.039	0.012	-0.045	-0.117	-0.038	-0.021	-0.047	-0.052	-0.049	0.101	-0.042	-0.046	0.037	-0.031	-0.079	0.081	0.033	-0.056	0.013	0.085	-0.003	0.051	-0.012	0.031	-0.046	0.014
112	0.131	-0.039	0.051	0.391	0.007	0.007	0.038	-0.166	0.022	0.023	1.000	0.092	0.213	-0.005	0.042	-0.028	-0.067	-0.180	-0.068	-0.052	-0.038	-0.141	0.008	0.032	0.157	-0.150	-0.070	-0.082	0.232	-0.052	0.133	-0.077	0.356	-0.250	-0.099	0.057	0.050	-0.097	-0.044	-0.111	0.095	0.133	0.192	0.035	-0.083	0.130	0.042	0.473	0.103
113	-0.083	-0.328	0.109	-0.024	0.001	0.067	0.122	0.093	-0.004	-0.119	0.092	1.000	-0.061	0.091	-0.136	-0.124	-0.199	-0.028	0.135	-0.164	-0.001	-0.157	-0.016	0.125	-0.036	0.034	0.246	0.137	-0.016	0.203	-0.077	0.212	-0.079	0.219	-0.116	-0.107	0.018	0.101	0.058	0.078	0.178	0.106	-0.177	-0.057	0.065	0.043	-0.086	0.110	-0.169
117	-0.052	0.139	-0.081	0.400	-0.028	-0.036	-0.142	-0.046	-0.116	-0.051	0.213	-0.061	1.000	-0.040	0.047	-0.007	0.131	0.099	-0.123	0.172	-0.057	0.150	-0.015	-0.013	-0.009	-0.094	-0.216	-0.097	0.033	0.091	0.020	-0.200	0.174	-0.138	0.114	0.105	0.117	-0.132	-0.155	-0.059	-0.179	-0.097	0.149	-0.039	-0.114	0.080	0.296	-0.013	0.351
120	0.037	-0.206	0.107	-0.072	0.012	-0.034	0.170	0.145	0.086	-0.043	-0.005	0.091	-0.040	1.000	-0.087	-0.085	-0.138	0.074	-0.094	-0.078	-0.041	-0.054	-0.030	0.130	-0.051	0.209	0.062	-0.009	0.007	0.044	0.047	0.085	-0.083	0.156	0.115	0.048	0.012	0.043	0.017	0.062	0.139	-0.053	-0.096	-0.042	0.001	-0.049	-0.131	0.025	-0.065
124	0.004	0.168	0.103	0.050	0.024	0.072	-0.055	-0.099	-0.038	0.012	0.042	-0.136	0.047	-0.087	1.000	0.260	0.359	-0.117	-0.037	-0.047	-0.039	-0.082	0.051	0.028	0.050	-0.070	-0.292	-0.017	-0.037	-0.072	0.040	-0.104	0.215	-0.196	0.094	0.114	0.113	-0.038	0.086	-0.100	-0.080	-0.145	0.123	0.021	0.055	0.102	0.243	0.017	0.354
125	-0.057	0.135	-0.015	0.015	-0.047	0.083	-0.056	-0.177	-0.054	-0.046	-0.028	-0.124	-0.007	-0.085	0.260	1.000	0.293	-0.141	-0.043	-0.004	-0.036	-0.069	0.041	-0.036	0.009	-0.046	-0.098	-0.039	0.009	-0.074	-0.046	-0.064	0.172	-0.160	-0.031	0.102	0.203	-0.082	-0.051	-0.060	-0.081	-0.052	0.052	-0.043	-0.040	0.076	0.039	0.021	0.184
129	-0.028	0.580	-0.050	0.054	-0.017	-0.047	-0.146	-0.267	-0.000	-0.034	-0.067	-0.199	0.131	-0.138	0.359	0.293	1.000	-0.072	-0.067	0.091	-0.068	0.001	0.031	-0.066	0.089	-0.051	-0.324	-0.014	-0.008	-0.121	-0.008	-0.193	0.239	-0.284	0.053	0.160	0.079	-0.138	-0.074	-0.131	-0.202	-0.103	0.170	0.079	-0.061	0.134	0.228	-0.044	0.331
13	-0.028	-0.073	-0.052	-0.078	0.122	-0.086	0.019	0.461	0.073	-0.078	-0.180	-0.028	0.099	0.074	-0.117	-0.141	-0.072	1.000	0.092	0.061	0.074	0.296	-0.072	-0.055	-0.057	0.143	-0.046	0.025	-0.136	0.207	0.030	-0.070	-0.242	0.434	-0.021	-0.089	0.002	-0.111	-0.106	0.191	-0.088	-0.037	-0.216	0.073	0.032	-0.046	-0.095	-0.153	-0.186
132	-0.044	-0.109	0.029	-0.093	0.015	0.192	-0.072	-0.025	0.035	-0.033	-0.068	0.135	-0.123	-0.094	-0.037	-0.043	-0.067	0.092	1.000	-0.028	0.023	-0.091	-0.025	0.060	0.009	0.028	0.130	-0.036	-0.046	0.009	-0.098	0.226	-0.089	0.166	-0.064	-0.095	-0.078	0.124	0.070	0.044	0.031	0.479	-0.107	0.116	-0.027	-0.027	-0.151	-0.057	-0.139
133	0.021	0.233	-0.074	0.214	-0.119	-0.087	-0.121	0.019	0.012	0.389	-0.052	-0.164	0.172	-0.078	-0.047	-0.004	0.091	0.061	-0.028	1.000	-0.032	0.436	-0.022	-0.068	-0.060	0.075	-0.220	-0.068	-0.036	0.062	-0.068	-0.162	0.044	-0.069	0.076	0.099	-0.032	0.024	-0.042	-0.065	-0.123	0.042	0.213	-0.079	-0.025	-0.046	0.056	-0.071	0.096
134	-0.040	-0.113	0.072	-0.068	0.449	0.224	-0.011	-0.009	0.252	-0.014	-0.038	-0.001	-0.057	-0.041	-0.039	-0.036	-0.068	0.074	0.023	-0.032	1.000	-0.055	0.276	0.108	0.028	0.242	-0.068	0.035	-0.045	0.044	0.300	-0.014	-0.012	0.198	0.039	-0.041	-0.065	0.025	-0.031	0.133	-0.089	0.063	-0.067	0.289	0.013	-0.021	-0.074	-0.021	-0.062
14	0.123	0.094	-0.117	0.230	-0.092	-0.062	-0.086	0.180	0.041	0.402	-0.141	-0.157	0.150	-0.054	-0.082	-0.069	0.001	0.296	-0.091	0.436	-0.055	1.000	-0.085	-0.115	-0.104	0.042	-0.169	-0.008	-0.071	0.079	-0.003	-0.254	-0.073	-0.030	0.098	0.003	-0.051	-0.146	-0.015	0.137	-0.177	-0.082	-0.038	-0.083	-0.050	-0.028	0.023	-0.149	-0.030
140	-0.031	0.014	0.103	-0.019	-0.007	0.011	0.016	-0.146	-0.025	-0.019	0.008	-0.016	-0.015	-0.030	0.051	0.041	0.031	-0.072	-0.025	-0.022	0.276	-0.085	1.000	0.008	0.029	-0.025	-0.106	-0.036	-0.006	-0.047	0.055	-0.038	-0.002	-0.010	-0.032	0.012	-0.019	0.181	0.109	-0.065	0.035	0.051	0.039	0.024	-0.019	0.003	-0.090	-0.032	0.008
141	-0.077	-0.148	0.202	-0.032	0.190	0.135	0.044	0.038	0.064	-0.039	0.032	0.125	-0.013	0.130	0.028	-0.036	-0.066	-0.055	0.060	-0.068	0.108	-0.115	0.008	1.000	-0.005	0.111	-0.051	0.098	-0.046	0.072	0.062	0.089	0.069	0.090	-0.023	-0.063	-0.041	0.207	0.327	0.077	0.133	-0.084	-0.080	0.141	0.058	-0.018	0.041	0.058	0.015
149	-0.060	-0.083	0.207	0.098	0.037	0.125	0.176	-0.069	0.101	0.012	0.157	-0.036	-0.009	-0.051	0.050	0.009	0.089	-0.057	0.009	-0.060	0.028	-0.104	0.029	-0.005	1.000	-0.041	-0.082	-0.006	-0.004	0.076	0.254	-0.087	0.160	-0.070	-0.029	-0.014	-0.023	-0.047	0.062	-0.039	-0.018	-0.059	0.061	0.007	0.107	-0.015	-0.049	0.138	-0.007
15	-0.048	-0.128	0.062	-0.120	0.026	0.097	-0.004	0.065	0.525	-0.045	-0.150	0.034	-0.094	0.209	-0.070	-0.046	-0.051	0.143	0.028	0.075	0.242	0.042	-0.025	0.111	-0.041	1.000	-0.037	0.103	-0.090	0.183	0.088	0.084	-0.204	0.264	0.176	-0.051	-0.103	0.060	0.017	0.277	-0.057	-0.117	-0.168	0.056	-0.014	-0.043	-0.146	-0.094	-0.106
16	-0.063	-0.295	-0.123	-0.178	-0.044	-0.014	-0.025	0.102	0.048	-0.117	-0.070	0.246	-0.216	0.062	-0.292	-0.098	-0.324	-0.046	0.130	-0.220	-0.068	-0.169	-0.106	-0.051	-0.082	-0.037	1.000	0.055	-0.105	0.004	-0.198	0.352	-0.221	0.198	-0.278	-0.125	-0.036	0.095	-0.129	0.196	0.054	0.163	-0.266	-0.039	0.030	-0.085	-0.238	-0.022	-0.388
17	-0.035	-0.068	0.072	-0.027	0.049	0.027	0.078	0.053	0.090	-0.038	-0.082	0.137	-0.097	-0.009	-0.017	-0.039	-0.014	0.025	-0.036	-0.068	0.035	-0.008	-0.036	0.098	-0.006	0.103	0.055	1.000	-0.055	0.067	0.026	0.089	-0.116	-0.005	-0.013	-0.035	0.004	0.082	0.014	-0.004	-0.012	-0.144	-0.107	0.057	0.491	-0.056	-0.092	-0.009	-0.076
171	-0.022	-0.094	0.013	0.099	-0.015	-0.052	0.069	-0.068	-0.036	-0.021	0.232	-0.016	0.033	0.007	-0.037	0.009	-0.008	-0.136	-0.046	-0.036	-0.045	-0.071	-0.006	-0.046	-0.004	-0.090	-0.105	-0.055	1.000	-0.086	0.033	-0.046	0.084	-0.177	-0.081	0.027	0.038	-0.043	-0.058	-0.134	0.158	0.019	0.051	-0.008	-0.063	0.410	0.193	0.394	0.104
18	-0.041	-0.159	0.056	-0.077	0.028	0.027	-0.035	0.230	0.108	-0.047	-0.052	0.203	0.091	0.044	-0.072	-0.074	-0.121	0.207	0.009	0.062	0.044	0.079	-0.047	0.072	0.076	0.183	0.004	0.067	-0.086	1.000	0.118	0.091	-0.208	0.379	0.086	-0.078	0.095	0.023	0.073	0.191	-0.069	-0.180	-0.206	0.025	0.230	-0.058	-0.045	-0.025	-0.152
180	-0.078	-0.139	0.326	0.054	0.373	0.190	0.297	-0.014	0.215	-0.052	0.133	-0.077	0.020	0.047	0.040	-0.046	-0.008	0.030	-0.098	-0.068	0.300	-0.003	0.055	0.062	0.254	0.088	-0.198	0.026	0.033	0.118	1.000	-0.119	0.040	-0.002	-0.041	0.020	0.045	0.012	0.142	0.059	0.016	-0.057	-0.055	0.191	0.120	0.068	-0.071	0.145	0.042
19	0.144	-0.201	-0.057	-0.215	0.030	-0.028	-0.091	0.029	-0.020	-0.049	-0.077	0.212	-0.200	0.085	-0.104	-0.064	-0.193	-0.070	0.226	-0.162	-0.014	-0.254	-0.038	0.089	-0.087	0.084	0.352	0.089	-0.046	0.091	-0.119	1.000	-0.148	0.261	-0.116	-0.084	0.001	0.270	-0.006	0.059	0.200	0.246	-0.226	0.065	0.054	-0.108	-0.189	-0.026	-0.282
195	-0.084	0.150	-0.019	0.422	0.033	0.031	-0.074	-0.287	-0.086	0.101	0.356	-0.079	0.174	-0.083	0.215	0.172	0.239	-0.242	-0.089	0.044	-0.012	-0.073	-0.002	0.069	0.160	-0.204	-0.221	-0.116	0.084	-0.208	0.040	-0.148	1.000	-0.382	-0.087	0.150	0.100	-0.169	-0.088	-0.201	-0.070	0.130	0.379	0.035	-0.068	0.165	0.138	0.191	0.445
2	-0.031	-0.329	-0.042	-0.194	0.027	-0.072	-0.018	0.441	0.025	-0.042	-0.250	0.219	-0.138	0.156	-0.196	-0.160	-0.284	0.434	0.166	-0.069	0.198	-0.030	-0.010	0.090	-0.070	0.264	0.198	-0.005	-0.177	0.379	-0.002	0.261	-0.382	1.000	-0.066	-0.135	-0.109	0.063	0.027	0.383	-0.001	-0.050	-0.294	0.046	0.080	-0.169	-0.332	-0.155	-0.380
20	-0.025	0.158	-0.038	-0.067	-0.027	-0.029	-0.189	-0.082	-0.059	-0.046	-0.099	-0.116	0.114	0.115	0.094	-0.031	0.053	-0.021	-0.064	0.076	0.039	0.098	-0.032	-0.023	-0.029	0.176	-0.278	-0.013	-0.081	0.086	-0.041	-0.116	-0.087	-0.066	1.000	0.021	-0.050	-0.056	-0.031	-0.026	-0.148	-0.194	0.137	-0.068	0.067	-0.019	0.123	-0.145	0.054
203	-0.037	0.124	-0.091	0.196	-0.025	-0.050	-0.040	-0.069	-0.049	0.037	0.057	-0.107	0.105	0.048	0.114	0.102	0.160	-0.089	-0.095	0.099	-0.041	0.003	0.012	-0.063	-0.014	-0.051	-0.125	-0.035	0.027	-0.078	0.020	-0.084	0.150	-0.135	0.021	1.000	0.404	-0.061	-0.028	-0.013	-0.055	0.008	0.096	-0.031	-0.023	0.081	0.322	-0.024	0.186
207	-0.041	0.010	-0.057	0.057	-0.040	-0.085	0.006	-0.046	-0.075	-0.031	0.050	0.018	0.117	0.012	0.113	0.203	0.079	0.002	-0.078	-0.032	-0.065	-0.051	-0.019	-0.041	-0.023	-0.103	-0.036	0.004	0.038	0.095	0.045	0.001	0.100	-0.109	-0.050	0.404	1.000	-0.064	-0.102	-0.079	-0.107	-0.002	-0.005	-0.023	0.024	0.046	0.432	-0.042	0.229
21	-0.014	-0.213	0.035	-0.120	-0.071	-0.012	0.012	-0.048	0.006	-0.079	-0.097	0.101	-0.132	0.043	-0.038	-0.082	-0.138	-0.111	0.124	0.024	0.025	-0.146	0.181	0.207	-0.047	0.060	0.095	0.082	-0.043	0.023	0.012	0.270	-0.169	0.063	-0.056	-0.061	-0.064	1.000	0.371	-0.009	0.462	-0.020	-0.218	-0.072	0.040	-0.042	-0.120	-0.037	-0.144
22	-0.006	-0.221	0.229	0.033	0.008	0.107	0.260	0.015	0.043	0.081	-0.044	0.058	-0.155	0.017	0.086	-0.051	-0.074	-0.106	0.070	-0.042	-0.031	-0.015	0.109	0.327	0.062	0.017	-0.129	0.014	-0.058	0.073	0.142	-0.006	-0.088	0.027	-0.031	-0.028	-0.102	0.371	1.000	-0.018	0.245	-0.105	-0.100	-0.058	0.030	-0.058	-0.173	0.090	-0.096
23	0.186	-0.129	-0.018	-0.107	0.038	0.100	-0.089	0.202	0.114	0.033	-0.111	0.078	-0.059	0.062	-0.100	-0.060	-0.131	0.191	0.044	-0.065	0.133	0.137	-0.065	0.077	-0.039	0.277	0.196	-0.004	-0.134	0.191	0.059	0.059	-0.201	0.383	-0.026	-0.013	-0.079	-0.009	-0.018	1.000	-0.085	0.018	-0.171	-0.018	0.038	-0.126	-0.129	-0.133	-0.127
24	0.074	-0.281	0.185	-0.088	0.030	0.061	0.234	-0.053	0.050	-0.056	0.095	0.178	-0.179	0.139	-0.080	-0.081	-0.202	-0.088	0.031	-0.123	-0.089	-0.177	0.035	0.133	-0.018	-0.057	0.054	-0.012	0.158	-0.069	0.016	0.200	-0.070	-0.001	-0.148	-0.055	-0.107	0.462	0.245	-0.085	1.000	0.101	-0.157	-0.019	-0.039	-0.013	-0.120	0.242	-0.156
25	0.088	-0.075	0.035	-0.034	0.095	0.144	0.087	-0.072	0.004	0.013	0.133	0.106	-0.097	-0.053	-0.145	-0.052	-0.103	-0.037	0.479	0.042	0.063	-0.082	0.051	-0.084	-0.059	-0.117	0.163	-0.144	0.019	-0.180	-0.057	0.246	0.130	-0.050	-0.194	0.008	-0.002	-0.020	-0.105	0.018	0.101	1.000	0.054	0.125	-0.141	0.020	-0.118	0.195	-0.127
26	-0.011	0.263	-0.037	0.279	-0.089	-0.049	-0.040	-0.199	-0.053	0.085	0.192	-0.177	0.149	-0.096	0.123	0.052	0.170	-0.216	-0.107	0.213	-0.067	-0.038	0.039	-0.080	0.061	-0.168	-0.266	-0.107	0.051	-0.206	-0.055	-0.226	0.379	-0.294	0.137	0.096	-0.005	-0.218	-0.100	-0.171	-0.157	0.054	1.000	-0.057	-0.084	0.063	0.090	0.114	0.284
268	-0.031	0.105	0.098	-0.050	0.639	0.051	0.018	0.004	0.069	-0.003	0.035	-0.057	-0.039	-0.042	0.021	-0.043	0.079	0.073	0.116	-0.079	0.289	-0.083	0.024	0.141	0.007	0.056	-0.039	0.057	-0.008	0.025	0.191	0.065	0.035	0.046	-0.068	-0.031	-0.023	-0.072	-0.058	-0.018	-0.019	0.125	-0.057	1.000	0.052	-0.030	-0.056	-0.030	-0.046
27	-0.038	-0.087	0.150	-0.060	0.064	0.002	0.119	0.086	0.087	0.051	-0.083	0.065	-0.114	0.001	0.055	-0.040	-0.061	0.032	-0.027	-0.025	0.013	-0.050	-0.019	0.058	0.107	-0.014	0.030	0.491	-0.063	0.230	0.120	0.054	-0.068	0.080	0.067	-0.023	0.024	0.040	0.030	0.038	-0.039	-0.141	-0.084	0.052	1.000	-0.066	-0.112	-0.012	-0.021
278	-0.034	-0.036	-0.034	0.125	0.006	-0.051	0.035	-0.080	0.004	-0.012	0.130	0.043	0.080	-0.049	0.102	0.076	0.134	-0.046	-0.027	-0.046	-0.021	-0.028	0.003	-0.018	-0.015	-0.043	-0.085	-0.056	0.410	-0.058	0.068	-0.108	0.165	-0.169	-0.019	0.081	0.046	-0.042	-0.058	-0.126	-0.013	0.020	0.063	-0.030	-0.066	1.000	0.340	0.220	0.184
28	0.053	0.170	-0.112	0.098	-0.063	-0.146	-0.133	-0.132	-0.124	0.031	0.042	-0.086	0.296	-0.131	0.243	0.039	0.228	-0.095	-0.151	0.056	-0.074	0.023	-0.090	0.041	-0.049	-0.146	-0.238	-0.092	0.193	-0.045	-0.071	-0.189	0.138	-0.332	0.123	0.322	0.432	-0.120	-0.173	-0.129	-0.120	-0.118	0.090	-0.056	-0.112	0.340	1.000	-0.077	0.554
288	-0.052	-0.151	0.154	0.128	0.085	0.118	0.312	-0.128	0.096	-0.046	0.473	0.110	-0.013	0.025	0.017	0.021	-0.044	-0.153	-0.057	-0.071	-0.021	-0.149	-0.032	0.058	0.138	-0.094	-0.022	-0.009	0.394	-0.025	0.145	-0.026	0.191	-0.155	-0.145	-0.024	-0.042	-0.037	0.090	-0.133	0.242	0.195	0.114	-0.030	-0.012	0.220	-0.077	1.000	-0.002
29	-0.024	0.172	0.042	0.200	-0.034	-0.049	-0.126	-0.184	-0.054	0.014	0.103	-0.169	0.351	-0.065	0.354	0.184	0.331	-0.186	-0.139	0.096	-0.062	-0.030	0.008	0.015	-0.007	-0.106	-0.388	-0.076	0.104	-0.152	0.042	-0.282	0.445	-0.380	0.054	0.186	0.229	-0.144	-0.096	-0.127	-0.156	-0.127	0.284	-0.046	-0.021	0.184	0.554	-0.002	1.000
298	-0.043	-0.112	0.367	0.008	0.116	0.043	0.276	-0.112	0.212	-0.051	0.108	0.104	-0.073	0.070	0.078	-0.042	-0.097	-0.153	-0.002	-0.067	-0.002	-0.096	0.025	0.178	0.006	0.035	-0.077	0.003	0.015	-0.034	0.155	-0.000	0.097	-0.122	0.019	-0.035	0.063	0.010	0.169	-0.102	0.255	0.039	-0.026	0.041	0.001	-0.012	0.008	0.172	0.047
301	-0.042	0.004	0.004	0.064	-0.038	-0.035	0.040	-0.091	-0.008	-0.023	0.030	-0.085	0.104	-0.103	0.241	0.163	0.240	-0.143	-0.041	-0.020	-0.067	0.065	-0.004	-0.011	0.362	-0.086	-0.163	-0.014	-0.004	-0.091	-0.010	-0.082	0.155	-0.163	0.012	0.001	0.069	-0.073	-0.013	-0.090	-0.043	-0.116	0.008	-0.052	-0.038	-0.037	0.187	0.046	0.246
310	-0.001	-0.120	0.182	-0.037	0.194	0.156	0.276	-0.067	0.072	-0.020	0.030	-0.036	-0.126	0.003	-0.074	-0.022	-0.118	-0.014	0.054	-0.116	0.156	-0.154	0.287	0.098	0.070	-0.019	0.046	-0.015	0.133	-0.075	0.124	0.080	-0.053	0.036	-0.106	-0.023	-0.065	0.082	0.042	0.019	0.253	0.167	-0.058	0.099	0.010	0.019	-0.094	0.183	-0.136
317	0.121	-0.054	-0.021	0.159	0.049	-0.045	-0.007	-0.049	0.001	0.026	0.150	-0.056	0.045	0.094	0.013	-0.013	-0.032	-0.103	-0.055	-0.062	-0.064	0.027	-0.017	0.106	0.062	-0.077	-0.179	-0.047	0.219	-0.087	-0.022	-0.121	0.241	-0.158	0.008	0.097	0.022	-0.039	0.025	-0.070	0.164	-0.086	0.089	-0.036	-0.035	0.125	0.150	0.111	0.263
32	-0.048	-0.207	0.059	-0.030	-0.057	0.077	-0.044	0.232	0.078	-0.058	-0.106	0.312	0.018	0.271	-0.082	-0.085	-0.089	0.141	0.095	0.022	0.114	0.015	0.117	0.274	-0.023	0.383	-0.020	0.059	-0.113	0.280	0.040	0.083	-0.153	0.488	0.129	-0.048	-0.010	0.153	0.088	0.273	-0.022	-0.132	-0.143	-0.036	0.038	-0.096	-0.167	-0.062	-0.078
33	-0.014	-0.075	-0.059	-0.058	-0.040	-0.007	0.193	0.020	-0.001	-0.065	-0.079	0.022	-0.033	-0.069	0.051	-0.020	0.022	-0.136	-0.091	-0.072	-0.084	0.186	-0.105	-0.039	0.025	-0.082	-0.134	0.109	-0.003	-0.033	0.063	-0.160	-0.067	-0.223	0.076	0.070	0.013	-0.036	0.086	-0.054	-0.128	-0.195	-0.071	-0.082	0.027	-0.003	0.253	-0.064	0.079
34	-0.014	-0.036	-0.023	-0.043	-0.019	-0.028	-0.041	-0.059	0.027	-0.003	-0.036	0.142	-0.052	0.086	-0.038	-0.009	-0.027	-0.072	-0.030	-0.032	0.001	-0.048	-0.013	0.031	-0.031	-0.029	0.253	0.032	-0.017	0.139	-0.013	0.103	-0.054	-0.036	-0.037	-0.014	-0.031	0.241	-0.038	0.011	0.066	-0.061	-0.057	-0.013	0.152	-0.022	-0.029	-0.025	-0.056
35	0.081	0.155	-0.078	0.282	-0.037	-0.007	-0.115	-0.120	-0.055	0.511	-0.063	-0.117	0.092	0.062	0.012	0.033	0.078	-0.097	-0.043	0.338	0.015	0.302	-0.037	-0.101	-0.049	0.041	-0.202	-0.018	-0.026	0.005	-0.025	-0.150	0.075	-0.134	0.485	0.075	-0.024	-0.090	0.031	-0.092	-0.162	-0.084	0.185	-0.067	-0.022	0.051	0.050	-0.078	0.093
36	0.052	-0.145	0.026	0.280	0.017	0.127	0.033	-0.040	-0.030	0.473	0.001	0.093	-0.121	0.046	-0.024	-0.100	-0.161	-0.115	0.165	0.093	-0.044	0.147	0.011	0.112	-0.044	-0.046	0.009	0.041	0.088	-0.071	-0.102	0.033	0.051	-0.015	-0.060	0.000	-0.122	0.249	0.334	-0.024	0.306	0.006	-0.095	0.001	0.001	-0.067	-0.131	0.079	-0.122
364	-0.055	-0.002	-0.047	0.143	-0.061	-0.111	-0.008	-0.091	-0.047	-0.024	0.090	0.011	0.078	-0.001	0.186	0.399	0.179	-0.114	-0.095	-0.059	-0.064	-0.070	-0.022	-0.046	0.008	-0.117	-0.110	-0.042	0.357	-0.053	0.014	-0.091	0.202	-0.216	-0.084	0.290	0.473	-0.085	-0.081	-0.140	-0.053	-0.019	0.047	-0.049	-0.093	0.517	0.467	0.142	0.336
37	0.039	0.094	-0.038	-0.029	0.029	0.048	-0.096	-0.106	-0.016	-0.022	-0.079	-0.130	0.002	-0.027	0.043	0.205	0.073	-0.050	-0.080	-0.008	0.185	0.053	-0.041	-0.049	-0.040	-0.043	-0.204	-0.044	-0.012	0.044	0.052	-0.105	0.028	-0.107	0.312	0.086	0.033	-0.104	-0.030	-0.022	-0.140	-0.074	0.113	-0.001	-0.001	0.086	0.068	-0.071	0.062
38	0.568	-0.120	0.148	0.198	0.067	0.049	-0.008	0.000	0.103	0.559	0.115	-0.077	-0.046	-0.004	-0.035	-0.045	-0.076	-0.113	-0.038	0.113	0.109	0.220	0.067	0.055	0.011	0.052	-0.155	0.046	0.102	-0.020	0.104	0.002	-0.020	-0.075	-0.036	-0.046	-0.102	0.035	0.037	0.073	0.056	0.012	0.043	0.031	0.128	0.001	-0.071	0.056	-0.075
39	-0.100	-0.006	0.300	-0.025	0.189	0.131	0.150	-0.189	0.128	-0.077	0.128	-0.083	-0.101	0.024	0.065	-0.046	0.107	-0.080	-0.052	-0.152	0.224	-0.186	0.282	0.131	0.514	0.067	-0.141	0.044	-0.030	0.096	0.408	-0.002	0.129	-0.052	0.003	-0.042	-0.046	0.048	0.031	0.033	0.038	0.005	-0.006	0.139	0.146	-0.062	-0.076	0.068	-0.041
4	0.004	0.439	-0.161	-0.081	-0.182	-0.140	-0.307	-0.198	-0.186	-0.040	-0.173	-0.226	0.121	-0.107	0.014	0.079	0.141	-0.083	-0.187	0.153	-0.161	0.161	-0.069	-0.240	-0.068	-0.125	-0.162	-0.059	-0.159	-0.094	-0.225	-0.280	-0.079	-0.229	0.289	0.052	0.021	-0.216	-0.205	0.001	-0.265	-0.236	0.120	-0.094	-0.095	-0.126	0.201	-0.284	0.088
48	-0.061	-0.246	0.218	0.140	0.144	0.076	0.299	0.066	0.118	-0.074	0.244	0.035	0.006	0.064	-0.075	-0.052	-0.178	0.029	-0.067	-0.162	0.115	-0.131	0.000	0.106	0.038	-0.033	-0.111	0.023	0.106	-0.043	0.305	-0.096	0.126	-0.043	-0.169	-0.002	0.037	-0.083	0.097	-0.058	0.206	0.114	0.068	0.053	0.056	0.033	-0.146	0.259	-0.005
50	-0.063	0.102	0.068	-0.044	0.088	0.175	0.115	-0.097	0.118	-0.084	0.023	-0.063	-0.061	0.037	0.117	0.142	0.107	-0.008	-0.092	0.018	-0.042	0.100	-0.078	0.023	0.029	0.071	-0.166	0.051	0.001	-0.006	0.209	-0.128	0.104	-0.247	0.190	0.004	0.029	-0.074	0.001	-0.028	-0.118	-0.031	0.041	-0.033	0.134	0.040	-0.061	0.139	0.021
51	-0.068	0.455	-0.117	0.059	-0.095	-0.042	-0.234	-0.216	-0.107	-0.066	-0.002	-0.212	0.226	-0.105	0.142	0.111	0.352	0.054	-0.104	0.297	-0.074	0.079	0.006	-0.059	0.060	-0.090	-0.269	-0.026	-0.014	0.046	-0.007	-0.163	0.113	-0.250	0.150	0.136	0.070	-0.075	-0.134	-0.048	-0.164	-0.117	0.135	-0.050	-0.080	0.064	0.170	-0.057	0.146
52	-0.052	0.026	0.288	0.096	0.357	0.202	0.145	-0.131	0.137	0.173	0.103	-0.162	-0.015	0.021	0.055	-0.041	0.053	-0.105	-0.052	0.028	0.280	0.003	0.259	0.142	0.426	0.056	-0.171	0.017	-0.005	0.087	0.465	-0.067	0.130	-0.157	0.015	0.037	-0.029	-0.037	0.115	0.076	-0.034	0.016	-0.009	0.289	0.083	-0.014	-0.102	0.132	-0.001
54	-0.039	-0.069	-0.015	0.272	-0.028	-0.043	0.067	-0.129	-0.049	-0.052	0.211	-0.001	0.297	-0.023	0.118	0.071	0.110	-0.121	-0.068	-0.082	-0.047	-0.073	0.065	-0.043	0.302	-0.135	-0.247	-0.077	0.406	-0.172	0.067	-0.186	0.394	-0.260	-0.062	0.121	0.055	-0.013	-0.029	-0.192	0.080	-0.082	0.100	-0.041	-0.070	0.460	0.296	0.158	0.412
55	-0.077	-0.119	0.348	-0.025	0.056	0.064	0.069	-0.075	0.056	-0.057	0.073	0.116	-0.065	0.134	0.061	-0.020	-0.102	-0.096	-0.032	-0.059	0.011	-0.072	0.119	0.204	0.015	0.178	-0.127	0.259	0.058	0.052	0.083	0.064	-0.007	0.045	0.218	-0.062	-0.062	0.222	0.137	0.033	0.199	-0.110	0.035	-0.025	0.102	-0.015	-0.113	0.157	0.059
56	-0.027	-0.353	0.278	-0.028	0.089	0.188	0.310	0.037	-0.019	-0.074	0.129	0.119	-0.069	0.179	-0.176	-0.117	-0.250	-0.094	0.002	-0.108	0.014	-0.117	0.031	0.128	0.077	0.028	0.000	-0.058	0.122	-0.061	0.048	0.040	-0.021	-0.002	0.039	-0.145	-0.103	0.179	0.212	-0.060	0.404	0.137	0.003	-0.040	-0.058	-0.069	-0.233	0.160	-0.141
6	-0.007	0.054	-0.081	-0.161	-0.039	-0.084	-0.182	0.165	-0.018	-0.024	-0.235	-0.151	0.028	0.050	-0.068	-0.030	-0.056	0.311	-0.103	0.085	0.026	0.302	-0.125	-0.103	-0.056	0.178	-0.144	0.104	-0.140	0.297	0.046	-0.121	-0.277	0.166	0.325	-0.077	-0.124	-0.214	-0.076	0.118	-0.233	-0.322	-0.204	-0.015	0.167	-0.124	-0.037	-0.214	-0.140
61	-0.024	0.112	-0.092	0.036	-0.108	-0.055	-0.146	0.173	-0.062	0.114	-0.094	-0.155	0.101	-0.074	-0.026	0.007	-0.022	0.124	0.003	0.585	-0.036	0.502	-0.048	-0.037	-0.098	0.043	-0.177	-0.069	-0.046	0.030	-0.086	-0.165	-0.016	-0.042	0.114	0.006	-0.012	0.061	-0.084	0.023	-0.149	0.006	0.103	-0.067	0.011	-0.040	0.101	-0.102	0.165
65	-0.010	-0.147	0.119	0.021	0.186	-0.047	0.075	-0.072	0.044	-0.031	0.146	0.054	-0.026	0.116	-0.007	-0.057	-0.097	-0.128	-0.104	-0.073	-0.012	-0.108	-0.070	0.269	-0.025	0.030	-0.125	-0.032	0.401	0.065	0.071	0.036	0.208	-0.185	-0.001	0.011	0.169	-0.015	0.062	-0.078	0.236	-0.033	0.060	0.051	-0.062	0.036	0.233	0.240	0.217
66	-0.079	-0.009	0.284	-0.018	0.257	0.174	0.163	-0.054	0.018	-0.050	0.067	-0.032	-0.011	0.001	0.311	-0.050	0.113	-0.106	0.071	-0.100	0.164	-0.103	0.017	0.057	0.355	-0.097	-0.192	-0.020	0.026	0.013	0.371	-0.130	0.157	-0.120	-0.035	-0.050	0.013	-0.101	-0.035	-0.049	-0.068	-0.038	0.077	0.200	0.116	0.005	0.024	0.071	0.187
67	-0.026	-0.092	-0.066	0.059	0.046	-0.067	0.035	-0.085	0.017	-0.060	0.250	0.028	-0.024	-0.027	-0.130	-0.086	-0.179	-0.038	-0.096	-0.130	-0.041	-0.164	-0.088	-0.035	-0.037	-0.157	0.193	-0.024	0.006	-0.152	-0.012	-0.015	0.124	-0.037	-0.210	-0.002	0.007	-0.072	-0.130	-0.052	0.029	0.121	0.041	-0.026	-0.079	-0.009	-0.170	0.139	-0.152
68	0.007	-0.170	0.109	0.021	0.284	0.150	0.237	0.072	0.274	-0.068	0.030	-0.087	-0.005	-0.040	0.011	-0.027	-0.022	0.006	-0.059	-0.095	0.101	0.095	-0.033	0.096	0.180	0.052	-0.104	0.082	-0.012	0.047	0.257	-0.137	0.054	-0.161	-0.031	-0.020	-0.013	-0.131	0.045	0.044	-0.012	0.052	-0.025	0.092	0.068	-0.044	0.028	0.137	-0.002
7	0.021	-0.319	0.009	-0.032	-0.033	-0.018	0.214	0.176	-0.024	-0.030	0.159	0.097	-0.117	0.048	-0.184	-0.150	-0.289	0.015	0.043	-0.160	-0.070	-0.190	-0.049	-0.073	-0.075	-0.098	0.186	-0.057	0.111	-0.169	-0.050	0.041	-0.048	0.062	-0.302	-0.117	-0.061	-0.021	-0.064	-0.118	0.275	0.181	0.001	-0.054	-0.120	-0.048	-0.240	0.127	-0.194
71	-0.095	-0.011	-0.019	0.028	0.062	-0.006	0.012	0.104	-0.083	-0.007	-0.032	-0.160	0.057	-0.052	0.161	-0.006	-0.087	0.086	-0.087	0.027	-0.021	0.297	-0.076	-0.052	0.018	-0.102	-0.062	-0.039	0.076	0.054	0.072	-0.197	0.021	-0.098	0.090	0.033	0.059	-0.181	-0.093	-0.021	-0.136	-0.151	0.003	-0.001	0.084	0.029	0.124	-0.010	0.074
73	-0.073	-0.066	0.259	0.019	0.479	0.179	0.203	-0.076	0.104	-0.045	0.049	-0.028	-0.015	0.029	0.120	-0.041	0.062	0.031	-0.009	-0.065	0.293	-0.041	0.044	0.112	0.169	0.065	-0.121	0.100	0.012	0.087	0.560	-0.029	0.010	-0.061	0.105	0.044	0.101	0.012	0.043	0.005	-0.013	-0.074	-0.006	0.221	0.218	0.037	-0.008	0.025	0.011
74	0.010	-0.073	0.114	0.091	0.122	0.224	0.229	-0.052	0.066	0.019	0.148	-0.066	0.053	-0.092	-0.011	0.055	-0.003	-0.030	-0.052	-0.029	0.164	-0.146	0.028	-0.005	0.170	-0.034	-0.091	-0.034	0.141	-0.037	0.129	-0.056	0.124	-0.069	-0.117	-0.041	0.031	0.011	-0.041	-0.060	0.023	0.216	0.101	0.032	0.011	0.115	-0.046	0.238	0.030
75	-0.078	-0.167	0.131	0.022	0.109	0.116	0.167	-0.075	0.040	-0.105	0.026	-0.007	-0.152	0.090	-0.088	-0.020	-0.135	-0.111	0.011	-0.143	0.166	-0.146	0.182	-0.012	-0.019	0.031	0.043	-0.090	0.168	-0.099	0.120	-0.028	-0.013	0.091	-0.046	-0.098	-0.094	0.052	-0.013	-0.056	0.063	0.256	0.088	0.001	-0.067	0.074	-0.228	0.257	-0.134
76	-0.079	-0.177	0.013	-0.036	-0.065	0.062	0.074	0.064	-0.033	-0.064	-0.093	0.099	-0.115	-0.019	-0.052	-0.051	-0.134	-0.037	0.037	-0.063	-0.031	-0.049	0.036	0.040	0.019	0.006	0.032	-0.076	-0.065	0.067	-0.009	0.036	-0.121	0.151	-0.053	0.001	-0.034	0.360	0.265	0.001	0.310	0.010	-0.059	-0.053	-0.036	-0.045	-0.155	-0.042	-0.175
78	-0.084	-0.132	0.140	-0.096	0.094	0.176	-0.038	-0.076	0.048	-0.078	-0.075	0.080	-0.069	0.085	-0.051	-0.062	-0.121	-0.022	-0.003	-0.020	0.251	-0.107	0.117	0.197	0.021	0.378	-0.136	0.106	-0.056	0.190	0.171	0.106	-0.140	0.207	0.396	-0.101	-0.104	0.185	0.122	0.067	0.054	-0.144	-0.091	0.069	-0.030	-0.045	-0.164	-0.041	-0.157
8	0.035	-0.311	0.057	-0.050	-0.074	0.130	0.177	0.170	0.097	0.017	-0.053	0.125	-0.190	0.046	-0.145	-0.101	-0.213	0.003	0.060	-0.109	-0.013	-0.085	0.052	0.042	-0.107	0.160	0.103	0.043	-0.057	-0.081	-0.031	0.102	-0.177	0.082	-0.204	-0.113	-0.114	0.181	0.187	-0.061	0.063	0.025	-0.174	-0.107	-0.029	-0.080	-0.274	0.077	-0.253
80	-0.069	0.003	0.189	-0.025	0.460	0.150	0.101	-0.054	0.186	-0.043	0.088	-0.086	-0.061	-0.030	0.020	-0.029	0.101	-0.022	-0.043	-0.107	0.595	-0.155	0.096	0.178	0.125	0.136	-0.153	0.136	0.048	0.008	0.362	0.013	0.169	0.015	0.017	-0.012	-0.045	-0.001	-0.013	-0.043	0.021	0.040	0.000	0.456	0.089	-0.010	-0.040	0.101	0.009
82	-0.030	0.578	-0.057	0.080	-0.072	-0.075	-0.167	-0.242	-0.085	-0.049	-0.018	-0.238	0.186	-0.194	0.419	0.221	0.734	-0.170	-0.094	0.154	-0.101	-0.009	0.012	-0.072	0.063	-0.099	-0.316	-0.067	-0.053	-0.188	-0.069	-0.208	0.249	-0.331	0.022	0.120	0.095	-0.157	-0.110	-0.159	-0.229	-0.145	0.227	0.022	-0.078	0.018	0.321	-0.125	0.456
83	-0.081	-0.030	0.058	-0.005	0.109	0.139	-0.015	-0.178	0.135	-0.063	0.073	-0.110	-0.044	0.100	0.131	-0.034	0.010	-0.021	0.026	-0.069	0.185	-0.124	0.060	0.030	0.414	0.260	-0.111	0.034	-0.042	0.151	0.325	0.001	0.069	0.022	0.128	-0.007	0.098	-0.004	0.007	0.102	-0.082	-0.062	-0.070	0.086	0.163	-0.022	-0.066	0.031	-0.002
86	0.172	-0.064	0.092	-0.057	-0.044	0.115	-0.007	0.159	0.031	0.131	-0.062	0.043	-0.092	-0.045	-0.052	-0.055	-0.009	-0.028	0.005	0.051	-0.041	0.044	-0.036	0.047	0.019	0.129	0.006	0.068	-0.040	0.115	-0.050	-0.006	-0.117	0.011	0.077	-0.048	-0.056	0.026	0.075	-0.017	-0.070	-0.109	-0.109	-0.015	0.012	-0.035	-0.000	-0.055	-0.063
87	-0.081	-0.194	0.171	-0.027	0.050	0.082	0.083	-0.095	-0.044	-0.048	0.078	0.154	-0.066	0.154	-0.028	-0.035	-0.085	-0.210	-0.063	-0.072	-0.059	-0.125	0.020	0.227	-0.076	0.083	-0.059	-0.018	0.061	-0.040	-0.055	0.106	0.059	-0.091	0.128	-0.066	-0.076	0.263	0.182	-0.061	0.305	-0.054	-0.053	-0.039	0.003	-0.056	-0.103	0.101	0.069
9	-0.089	-0.410	0.198	0.057	0.207	0.131	0.224	-0.028	0.135	-0.015	0.307	0.206	-0.187	0.098	-0.166	-0.103	-0.279	-0.094	0.005	-0.191	0.146	-0.200	0.028	0.139	0.093	0.010	0.117	0.029	0.185	-0.001	0.154	0.056	0.101	0.002	-0.187	-0.112	-0.078	-0.053	-0.003	-0.106	0.288	0.223	0.021	0.067	0.030	-0.003	-0.292	0.319	-0.270
90	-0.042	0.132	-0.037	-0.026	-0.037	0.033	-0.068	-0.023	-0.058	-0.001	-0.070	-0.074	0.003	0.046	0.171	0.158	0.029	-0.043	-0.044	0.108	-0.029	-0.028	0.017	-0.005	-0.049	-0.005	-0.148	0.048	-0.022	-0.020	-0.067	-0.012	0.070	0.027	0.099	-0.004	0.010	-0.124	-0.079	-0.074	-0.112	-0.083	0.122	-0.022	0.093	-0.023	-0.036	-0.042	0.057
92	-0.078	0.018	0.232	-0.024	0.093	0.177	0.033	-0.091	0.063	0.015	0.170	0.123	-0.029	0.106	0.128	-0.046	0.006	-0.107	0.196	-0.012	0.039	-0.072	0.203	0.065	0.061	0.029	-0.037	0.005	-0.010	0.061	0.104	0.017	0.021	-0.008	0.094	-0.010	-0.099	0.179	0.038	0.058	0.126	0.148	-0.017	0.019	0.146	-0.022	-0.179	0.074	-0.029
94	-0.064	0.083	0.064	0.123	0.036	-0.027	-0.050	-0.127	-0.069	-0.012	0.029	-0.126	0.234	-0.072	0.337	0.420	0.263	-0.114	-0.089	0.044	0.015	-0.053	0.017	-0.013	0.013	-0.083	-0.261	-0.076	0.032	-0.106	0.045	-0.127	0.371	-0.201	0.062	0.048	0.213	-0.116	-0.104	-0.127	-0.179	-0.100	0.137	-0.007	-0.013	0.091	0.198	-0.034	0.574
95	-0.032	0.001	-0.040	0.165	0.195	0.021	0.001	-0.126	0.097	-0.031	0.113	-0.082	0.085	-0.010	0.012	0.121	-0.005	-0.049	-0.099	-0.006	0.052	-0.008	-0.049	0.012	0.098	0.048	-0.067	-0.064	0.256	0.034	0.114	-0.076	0.174	-0.228	0.087	0.156	0.115	-0.059	-0.131	-0.025	0.032	0.031	0.177	0.094	-0.011	0.175	0.219	0.004	0.105
97	0.038	-0.044	0.023	0.215	0.171	0.047	0.110	-0.044	-0.056	-0.006	0.111	-0.026	0.303	-0.065	0.149	0.046	0.136	-0.028	-0.097	-0.069	0.036	-0.063	-0.015	0.008	0.145	-0.152	-0.180	-0.094	0.079	-0.178	0.221	-0.194	0.320	-0.171	-0.056	0.072	0.216	-0.089	-0.053	-0.072	-0.072	-0.056	0.100	0.031	-0.076	0.408	0.421	-0.005	0.439
98	-0.045	-0.178	0.047	-0.066	-0.046	0.096	0.069	0.083	0.034	-0.026	-0.059	0.050	-0.071	-0.008	-0.004	-0.051	-0.047	-0.028	0.145	-0.089	0.098	-0.066	0.074	0.331	-0.007	0.009	-0.067	0.017	-0.050	0.036	0.057	-0.009	-0.013	0.008	0.029	-0.012	-0.051	0.256	0.652	0.029	0.121	-0.023	-0.090	-0.054	0.030	-0.036	-0.097	-0.040	-0.028
99	-0.048	-0.017	-0.033	-0.047	-0.049	0.023	-0.062	0.019	-0.004	0.084	-0.044	0.089	0.001	-0.033	0.030	-0.028	-0.047	0.079	0.158	0.014	-0.006	0.008	0.000	0.034	0.013	-0.019	0.057	0.031	-0.000	0.030	-0.024	0.003	-0.030	0.095	0.143	-0.068	0.019	-0.020	-0.062	0.108	-0.061	-0.032	-0.024	-0.014	0.225	0.025	-0.003	-0.065	0.064
[truncated: 48 more columns]
