# Supplementary material for: Inferring Correlation Networks from Genomic Survey Data
Source: PLoS Comput Biol. 2012 Sep 20;8(9):e1002687. doi: 10.1371/journal.pcbi.1002687 (PMC3447976; doi:10.1371/journal.pcbi.1002687)
Supplement: Dataset S1 — Correlation values for all HMP body sites inferred using both Pearson and SparCC from real and shuffled data. (ZIP) [file pcbi.1002687.s001.zip › Saliva_Rho_matrix_shuffled.txt]

OTU_id	1	10	102	105	106	108	109	11	110	111	112	113	117	120	124	125	129	13	132	133	134	14	140	141	149	15	16	17	171	18	180	19	195	2	20	203	207	21	22	23	24	25	26	268	27	278	28	288	29
1	1.000	0.009	-0.084	-0.060	-0.028	0.089	-0.040	0.064	0.047	-0.036	-0.018	0.057	0.261	0.080	-0.045	-0.051	0.007	-0.052	-0.027	0.041	-0.044	-0.008	-0.036	0.076	-0.026	-0.035	-0.095	0.252	-0.029	-0.029	-0.047	-0.081	-0.025	-0.009	-0.074	0.338	-0.048	-0.032	0.079	0.027	-0.053	0.181	0.040	-0.024	-0.011	0.343	-0.057	0.047	-0.057
10	0.009	1.000	-0.047	-0.101	-0.084	0.125	-0.053	-0.018	-0.010	-0.005	-0.168	0.031	0.073	-0.080	0.051	-0.031	0.021	-0.063	0.000	-0.009	-0.093	-0.088	-0.046	0.011	0.060	0.079	-0.171	0.206	-0.072	-0.082	0.003	0.087	0.032	-0.103	-0.154	0.047	0.001	-0.113	-0.075	-0.055	0.052	0.023	-0.102	-0.068	0.031	-0.066	-0.062	-0.021	-0.082
102	-0.084	-0.047	1.000	0.042	-0.047	0.051	-0.033	0.108	-0.028	-0.032	-0.103	0.040	-0.086	-0.029	-0.096	-0.041	-0.039	-0.106	0.004	-0.047	-0.014	0.175	-0.025	0.031	-0.064	0.026	0.109	-0.017	-0.036	0.005	0.031	0.005	0.056	0.035	0.204	-0.089	-0.022	0.003	-0.022	0.041	-0.005	-0.068	0.028	-0.019	0.312	0.000	-0.109	0.078	-0.012
105	-0.060	-0.101	0.042	1.000	0.019	-0.009	0.120	0.070	0.084	0.041	0.046	0.008	-0.020	-0.028	-0.048	0.002	-0.077	0.030	-0.048	-0.002	-0.000	-0.006	0.113	-0.039	0.096	0.031	0.131	0.005	0.279	0.044	-0.105	-0.084	-0.041	-0.027	0.076	-0.051	-0.019	-0.059	-0.082	0.108	0.158	0.056	-0.078	0.008	-0.023	0.039	0.084	0.036	0.049
106	-0.028	-0.084	-0.047	0.019	1.000	0.176	0.063	-0.010	-0.001	0.103	0.105	0.140	0.080	0.127	-0.038	-0.046	-0.051	0.024	0.001	-0.068	0.233	0.076	0.026	0.052	0.091	0.067	-0.083	0.033	0.117	-0.018	-0.070	0.032	-0.020	-0.013	-0.048	0.051	0.085	0.062	0.136	0.251	-0.037	0.020	0.015	0.030	-0.063	-0.043	0.216	0.166	-0.007
108	0.089	0.125	0.051	-0.009	0.176	1.000	0.017	-0.030	0.033	0.132	-0.043	0.250	0.069	0.037	-0.025	-0.039	-0.092	-0.132	0.045	-0.041	0.024	0.075	-0.058	-0.001	-0.037	0.236	-0.011	0.118	-0.051	-0.126	-0.009	0.108	-0.020	0.128	-0.032	0.026	0.089	0.014	0.096	0.197	0.019	0.004	0.018	-0.024	0.081	-0.079	-0.131	-0.014	-0.052
109	-0.040	-0.053	-0.033	0.120	0.063	0.017	1.000	0.036	0.029	0.008	-0.056	0.042	-0.055	0.060	-0.068	-0.005	-0.058	0.046	0.066	-0.038	0.104	0.093	-0.015	0.085	0.059	0.084	-0.035	0.346	0.052	0.001	-0.044	-0.044	0.082	-0.064	-0.006	-0.036	-0.011	-0.045	-0.008	0.080	0.089	0.170	0.093	0.008	-0.009	0.043	0.024	0.030	0.019
11	0.064	-0.018	0.108	0.070	-0.010	-0.030	0.036	1.000	0.040	-0.097	0.036	0.010	-0.047	0.128	-0.112	0.047	0.007	0.082	0.085	-0.011	0.106	-0.042	0.005	0.153	0.039	0.010	-0.032	0.134	-0.108	0.059	-0.007	0.043	0.065	0.056	0.100	0.086	-0.103	-0.033	0.011	-0.038	-0.015	0.217	-0.090	0.091	-0.100	-0.011	-0.080	0.061	-0.106
110	0.047	-0.010	-0.028	0.084	-0.001	0.033	0.029	0.040	1.000	-0.001	0.046	-0.018	0.068	0.153	-0.037	-0.044	0.054	0.019	-0.012	0.383	0.026	-0.054	0.022	-0.050	-0.043	0.004	-0.043	-0.040	-0.083	-0.032	-0.033	-0.047	-0.000	-0.019	-0.028	0.035	-0.040	0.025	0.049	0.060	0.142	0.059	0.092	-0.001	-0.031	-0.015	-0.091	-0.019	-0.035
111	-0.036	-0.005	-0.032	0.041	0.103	0.132	0.008	-0.097	-0.001	1.000	-0.052	0.104	-0.049	-0.042	-0.050	-0.047	0.098	-0.062	-0.005	0.086	0.021	0.054	-0.003	0.055	-0.040	0.156	-0.139	0.037	-0.039	0.003	0.019	-0.006	-0.059	0.045	-0.047	0.042	0.002	0.073	-0.036	0.155	-0.076	0.026	0.156	-0.036	0.047	-0.034	-0.039	-0.024	-0.058
112	-0.018	-0.168	-0.103	0.046	0.105	-0.043	-0.056	0.036	0.046	-0.052	1.000	-0.033	0.069	0.034	-0.031	0.044	-0.081	0.121	-0.022	-0.053	-0.049	-0.028	-0.037	-0.054	-0.007	-0.006	0.003	-0.093	-0.022	0.048	-0.026	0.007	-0.061	0.115	0.056	0.110	-0.068	0.023	0.217	-0.143	-0.033	-0.007	-0.098	-0.113	0.014	-0.084	0.003	-0.027	-0.043
113	0.057	0.031	0.040	0.008	0.140	0.250	0.042	0.010	-0.018	0.104	-0.033	1.000	-0.016	0.015	-0.019	-0.025	-0.065	0.134	-0.047	0.009	0.053	0.036	-0.003	0.010	0.037	0.263	0.033	0.090	-0.038	-0.092	0.007	0.117	0.028	-0.126	0.036	0.087	-0.042	-0.031	0.062	0.259	0.043	0.072	0.002	-0.001	0.052	0.069	0.026	0.073	-0.025
117	0.261	0.073	-0.086	-0.020	0.080	0.069	-0.055	-0.047	0.068	-0.049	0.069	-0.016	1.000	0.255	0.004	0.059	-0.007	-0.070	-0.034	0.029	0.068	-0.083	-0.040	0.009	0.006	-0.030	0.031	-0.033	0.035	-0.115	0.011	-0.000	-0.009	0.084	-0.054	0.074	-0.048	0.267	0.017	0.068	0.006	-0.057	0.038	-0.024	-0.044	-0.007	-0.050	-0.004	-0.071
120	0.080	-0.080	-0.029	-0.028	0.127	0.037	0.060	0.128	0.153	-0.042	0.034	0.015	0.255	1.000	-0.002	-0.014	0.039	-0.049	-0.062	-0.038	0.121	-0.017	-0.034	0.239	0.032	-0.053	0.008	-0.040	0.134	-0.042	-0.032	-0.077	0.003	0.035	-0.073	0.056	-0.078	0.086	-0.029	0.046	-0.128	0.052	-0.047	0.039	-0.058	-0.022	-0.090	0.007	0.025
124	-0.045	0.051	-0.096	-0.048	-0.038	-0.025	-0.068	-0.112	-0.037	-0.050	-0.031	-0.019	0.004	-0.002	1.000	-0.069	0.199	0.053	-0.018	-0.053	-0.030	-0.086	-0.028	0.021	0.002	0.035	-0.083	-0.050	-0.027	0.003	-0.019	0.147	-0.008	-0.105	-0.058	0.008	0.035	0.112	-0.028	-0.019	-0.002	-0.066	-0.016	-0.051	-0.055	-0.033	-0.025	0.007	0.154
125	-0.051	-0.031	-0.041	0.002	-0.046	-0.039	-0.005	0.047	-0.044	-0.047	0.044	-0.025	0.059	-0.014	-0.069	1.000	-0.049	-0.045	0.008	-0.052	0.048	-0.015	0.017	-0.009	-0.030	-0.017	-0.064	-0.041	-0.025	0.003	-0.039	-0.051	0.033	-0.047	0.017	-0.043	-0.040	-0.085	-0.054	0.103	-0.041	0.034	0.062	0.091	-0.048	-0.051	-0.038	-0.070	-0.069
129	0.007	0.021	-0.039	-0.077	-0.051	-0.092	-0.058	0.007	0.054	0.098	-0.081	-0.065	-0.007	0.039	0.199	-0.049	1.000	0.012	-0.003	0.038	0.033	-0.018	-0.046	0.001	-0.008	-0.010	-0.083	-0.025	-0.033	0.075	-0.010	0.174	0.029	-0.033	0.039	0.105	-0.012	0.046	-0.068	-0.040	0.017	0.059	-0.064	0.014	-0.067	0.148	-0.114	-0.053	-0.035
13	-0.052	-0.063	-0.106	0.030	0.024	-0.132	0.046	0.082	0.019	-0.062	0.121	0.134	-0.070	-0.049	0.053	-0.045	0.012	1.000	-0.083	0.027	0.138	-0.069	-0.041	0.009	-0.023	-0.036	-0.034	-0.039	-0.015	0.050	0.010	0.023	-0.089	-0.139	0.097	-0.007	-0.037	-0.043	-0.029	-0.015	0.075	-0.040	0.037	0.128	0.012	0.090	0.040	-0.008	-0.014
132	-0.027	0.000	0.004	-0.048	0.001	0.045	0.066	0.085	-0.012	-0.005	-0.022	-0.047	-0.034	-0.062	-0.018	0.008	-0.003	-0.083	1.000	0.009	-0.054	0.055	0.119	0.028	0.050	0.151	-0.137	0.283	-0.039	-0.057	-0.019	0.036	0.196	0.108	0.027	-0.008	0.002	-0.014	-0.011	-0.038	0.128	-0.070	-0.021	-0.021	-0.024	-0.018	-0.070	0.002	-0.014
133	0.041	-0.009	-0.047	-0.002	-0.068	-0.041	-0.038	-0.011	0.383	0.086	-0.053	0.009	0.029	-0.038	-0.053	-0.052	0.038	0.027	0.009	1.000	-0.021	0.024	0.102	-0.054	-0.027	-0.047	0.006	-0.059	-0.042	0.040	0.145	0.021	0.005	0.006	-0.023	-0.021	0.000	0.044	0.204	0.002	0.070	0.015	0.057	0.050	0.003	0.005	-0.037	-0.050	-0.060
134	-0.044	-0.093	-0.014	-0.000	0.233	0.024	0.104	0.106	0.026	0.021	-0.049	0.053	0.068	0.121	-0.030	0.048	0.033	0.138	-0.054	-0.021	1.000	-0.008	0.114	0.192	-0.008	-0.051	-0.052	0.083	-0.088	-0.056	-0.126	0.073	-0.001	0.013	0.036	0.022	-0.022	0.121	-0.012	0.017	0.008	-0.065	0.037	0.129	0.027	0.013	0.041	0.141	-0.030
14	-0.008	-0.088	0.175	-0.006	0.076	0.075	0.093	-0.042	-0.054	0.054	-0.028	0.036	-0.083	-0.017	-0.086	-0.015	-0.018	-0.069	0.055	0.024	-0.008	1.000	0.021	-0.047	-0.051	-0.009	0.127	0.099	-0.003	0.041	0.018	-0.035	0.065	-0.040	-0.031	0.011	0.337	-0.051	-0.070	0.106	0.041	-0.106	-0.052	-0.105	-0.036	-0.038	0.053	-0.103	0.071
140	-0.036	-0.046	-0.025	0.113	0.026	-0.058	-0.015	0.005	0.022	-0.003	-0.037	-0.003	-0.040	-0.034	-0.028	0.017	-0.046	-0.041	0.119	0.102	0.114	0.021	1.000	-0.016	-0.029	0.099	-0.022	-0.015	0.027	-0.038	-0.049	-0.032	0.015	-0.058	-0.011	-0.003	-0.041	-0.008	-0.022	0.023	0.159	-0.014	0.102	-0.032	-0.027	-0.005	-0.025	-0.024	0.214
141	0.076	0.011	0.031	-0.039	0.052	-0.001	0.085	0.153	-0.050	0.055	-0.054	0.010	0.009	0.239	0.021	-0.009	0.001	0.009	0.028	-0.054	0.192	-0.047	-0.016	1.000	-0.061	-0.008	-0.029	0.229	0.082	-0.026	-0.093	-0.040	-0.028	-0.033	-0.072	0.037	-0.041	-0.071	-0.004	-0.027	-0.010	0.065	-0.032	0.006	0.009	0.041	-0.079	0.133	-0.045
149	-0.026	0.060	-0.064	0.096	0.091	-0.037	0.059	0.039	-0.043	-0.040	-0.007	0.037	0.006	0.032	0.002	-0.030	-0.008	-0.023	0.050	-0.027	-0.008	-0.051	-0.029	-0.061	1.000	0.068	-0.103	-0.030	-0.035	-0.073	-0.033	-0.030	0.108	-0.031	0.026	0.002	-0.029	0.044	-0.001	0.058	0.022	0.128	0.002	-0.005	0.008	-0.018	-0.010	0.089	0.026
15	-0.035	0.079	0.026	0.031	0.067	0.236	0.084	0.010	0.004	0.156	-0.006	0.263	-0.030	-0.053	0.035	-0.017	-0.010	-0.036	0.151	-0.047	-0.051	-0.009	0.099	-0.008	0.068	1.000	-0.101	0.092	-0.054	-0.021	-0.012	0.054	0.040	0.060	0.005	0.027	-0.015	0.020	0.052	0.131	0.026	-0.056	-0.013	0.003	0.106	0.015	0.034	0.043	-0.063
16	-0.095	-0.171	0.109	0.131	-0.083	-0.011	-0.035	-0.032	-0.043	-0.139	0.003	0.033	0.031	0.008	-0.083	-0.064	-0.083	-0.034	-0.137	0.006	-0.052	0.127	-0.022	-0.029	-0.103	-0.101	1.000	-0.128	0.078	0.016	-0.067	-0.062	-0.068	-0.001	0.003	-0.047	-0.153	-0.090	-0.100	0.056	-0.075	-0.090	-0.004	0.038	-0.000	-0.045	0.037	-0.041	-0.124
17	0.252	0.206	-0.017	0.005	0.033	0.118	0.346	0.134	-0.040	0.037	-0.093	0.090	-0.033	-0.040	-0.050	-0.041	-0.025	-0.039	0.283	-0.059	0.083	0.099	-0.015	0.229	-0.030	0.092	-0.128	1.000	-0.027	-0.003	-0.059	-0.007	0.055	-0.021	-0.062	0.005	-0.056	0.045	-0.017	0.053	0.142	0.081	-0.086	-0.064	-0.044	0.214	-0.082	0.157	-0.070
171	-0.029	-0.072	-0.036	0.279	0.117	-0.051	0.052	-0.108	-0.083	-0.039	-0.022	-0.038	0.035	0.134	-0.027	-0.025	-0.033	-0.015	-0.039	-0.042	-0.088	-0.003	0.027	0.082	-0.035	-0.054	0.078	-0.027	1.000	0.019	0.006	-0.081	-0.080	-0.031	-0.067	-0.037	-0.032	-0.030	-0.076	-0.046	0.099	-0.089	-0.081	-0.017	-0.060	-0.035	0.057	0.014	0.111
18	-0.029	-0.082	0.005	0.044	-0.018	-0.126	0.001	0.059	-0.032	0.003	0.048	-0.092	-0.115	-0.042	0.003	0.003	0.075	0.050	-0.057	0.040	-0.056	0.041	-0.038	-0.026	-0.073	-0.021	0.016	-0.003	0.019	1.000	0.116	-0.101	-0.020	-0.142	-0.020	-0.084	-0.059	0.014	-0.033	-0.133	-0.059	0.023	-0.155	0.150	-0.055	0.113	0.077	0.121	-0.123
180	-0.047	0.003	0.031	-0.105	-0.070	-0.009	-0.044	-0.007	-0.033	0.019	-0.026	0.007	0.011	-0.032	-0.019	-0.039	-0.010	0.010	-0.019	0.145	-0.126	0.018	-0.049	-0.093	-0.033	-0.012	-0.067	-0.059	0.006	0.116	1.000	0.001	0.006	0.048	-0.024	-0.073	0.038	0.015	0.082	-0.144	-0.020	-0.045	-0.090	0.139	-0.057	0.007	0.071	0.016	-0.037
19	-0.081	0.087	0.005	-0.084	0.032	0.108	-0.044	0.043	-0.047	-0.006	0.007	0.117	-0.000	-0.077	0.147	-0.051	0.174	0.023	0.036	0.021	0.073	-0.035	-0.032	-0.040	-0.030	0.054	-0.062	-0.007	-0.081	-0.101	0.001	1.000	-0.022	0.001	0.039	0.002	-0.030	0.062	-0.015	-0.005	0.008	-0.086	0.001	0.080	-0.097	0.193	0.015	-0.089	-0.052
195	-0.025	0.032	0.056	-0.041	-0.020	-0.020	0.082	0.065	-0.000	-0.059	-0.061	0.028	-0.009	0.003	-0.008	0.033	0.029	-0.089	0.196	0.005	-0.001	0.065	0.015	-0.028	0.108	0.040	-0.068	0.055	-0.080	-0.020	0.006	-0.022	1.000	-0.001	-0.031	-0.077	-0.052	0.086	0.031	0.012	0.106	0.097	-0.051	0.006	-0.026	-0.053	-0.004	0.027	-0.087
2	-0.009	-0.103	0.035	-0.027	-0.013	0.128	-0.064	0.056	-0.019	0.045	0.115	-0.126	0.084	0.035	-0.105	-0.047	-0.033	-0.139	0.108	0.006	0.013	-0.040	-0.058	-0.033	-0.031	0.060	-0.001	-0.021	-0.031	-0.142	0.048	0.001	-0.001	1.000	0.066	-0.093	-0.008	0.075	0.118	-0.017	-0.106	-0.140	0.037	-0.061	0.037	-0.082	-0.099	-0.025	-0.133
20	-0.074	-0.154	0.204	0.076	-0.048	-0.032	-0.006	0.100	-0.028	-0.047	0.056	0.036	-0.054	-0.073	-0.058	0.017	0.039	0.097	0.027	-0.023	0.036	-0.031	-0.011	-0.072	0.026	0.005	0.003	-0.062	-0.067	-0.020	-0.024	0.039	-0.031	0.066	1.000	-0.013	-0.074	-0.010	-0.036	-0.079	0.158	0.108	0.064	-0.066	0.032	0.050	-0.006	-0.039	-0.091
203	0.338	0.047	-0.089	-0.051	0.051	0.026	-0.036	0.086	0.035	0.042	0.110	0.087	0.074	0.056	0.008	-0.043	0.105	-0.007	-0.008	-0.021	0.022	0.011	-0.003	0.037	0.002	0.027	-0.047	0.005	-0.037	-0.084	-0.073	0.002	-0.077	-0.093	-0.013	1.000	-0.062	-0.028	0.080	0.033	-0.085	0.231	-0.088	-0.079	-0.043	-0.032	-0.053	-0.008	-0.005
207	-0.048	0.001	-0.022	-0.019	0.085	0.089	-0.011	-0.103	-0.040	0.002	-0.068	-0.042	-0.048	-0.078	0.035	-0.040	-0.012	-0.037	0.002	0.000	-0.022	0.337	-0.041	-0.041	-0.029	-0.015	-0.153	-0.056	-0.032	-0.059	0.038	-0.030	-0.052	-0.008	-0.074	-0.062	1.000	0.039	-0.056	0.001	0.138	-0.041	0.154	-0.024	-0.025	-0.058	-0.021	-0.075	0.021
21	-0.032	-0.113	0.003	-0.059	0.062	0.014	-0.045	-0.033	0.025	0.073	0.023	-0.031	0.267	0.086	0.112	-0.085	0.046	-0.043	-0.014	0.044	0.121	-0.051	-0.008	-0.071	0.044	0.020	-0.090	0.045	-0.030	0.014	0.015	0.062	0.086	0.075	-0.010	-0.028	0.039	1.000	0.036	0.079	0.078	-0.033	0.055	-0.004	-0.003	-0.030	-0.067	0.056	0.054
22	0.079	-0.075	-0.022	-0.082	0.136	0.096	-0.008	0.011	0.049	-0.036	0.217	0.062	0.017	-0.029	-0.028	-0.054	-0.068	-0.029	-0.011	0.204	-0.012	-0.070	-0.022	-0.004	-0.001	0.052	-0.100	-0.017	-0.076	-0.033	0.082	-0.015	0.031	0.118	-0.036	0.080	-0.056	0.036	1.000	0.000	0.025	0.045	-0.098	-0.033	0.038	-0.040	-0.030	-0.076	0.029
23	0.027	-0.055	0.041	0.108	0.251	0.197	0.080	-0.038	0.060	0.155	-0.143	0.259	0.068	0.046	-0.019	0.103	-0.040	-0.015	-0.038	0.002	0.017	0.106	0.023	-0.027	0.058	0.131	0.056	0.053	-0.046	-0.133	-0.144	-0.005	0.012	-0.017	-0.079	0.033	0.001	0.079	0.000	1.000	-0.121	0.020	0.065	-0.027	0.016	-0.033	0.053	0.040	0.072
24	-0.053	0.052	-0.005	0.158	-0.037	0.019	0.089	-0.015	0.142	-0.076	-0.033	0.043	0.006	-0.128	-0.002	-0.041	0.017	0.075	0.128	0.070	0.008	0.041	0.159	-0.010	0.022	0.026	-0.075	0.142	0.099	-0.059	-0.020	0.008	0.106	-0.106	0.158	-0.085	0.138	0.078	0.025	-0.121	1.000	0.127	0.031	-0.072	0.062	-0.085	-0.060	0.045	-0.012
25	0.181	0.023	-0.068	0.056	0.020	0.004	0.170	0.217	0.059	0.026	-0.007	0.072	-0.057	0.052	-0.066	0.034	0.059	-0.040	-0.070	0.015	-0.065	-0.106	-0.014	0.065	0.128	-0.056	-0.090	0.081	-0.089	0.023	-0.045	-0.086	0.097	-0.140	0.108	0.231	-0.041	-0.033	0.045	0.020	0.127	1.000	-0.041	-0.146	-0.072	-0.047	0.020	-0.054	-0.142
26	0.040	-0.102	0.028	-0.078	0.015	0.018	0.093	-0.090	0.092	0.156	-0.098	0.002	0.038	-0.047	-0.016	0.062	-0.064	0.037	-0.021	0.057	0.037	-0.052	0.102	-0.032	0.002	-0.013	-0.004	-0.086	-0.081	-0.155	-0.090	0.001	-0.051	0.037	0.064	-0.088	0.154	0.055	-0.098	0.065	0.031	-0.041	1.000	0.143	0.057	-0.050	-0.061	-0.036	0.033
268	-0.024	-0.068	-0.019	0.008	0.030	-0.024	0.008	0.091	-0.001	-0.036	-0.113	-0.001	-0.024	0.039	-0.051	0.091	0.014	0.128	-0.021	0.050	0.129	-0.105	-0.032	0.006	-0.005	0.003	0.038	-0.064	-0.017	0.150	0.139	0.080	0.006	-0.061	-0.066	-0.079	-0.024	-0.004	-0.033	-0.027	-0.072	-0.146	0.143	1.000	-0.016	-0.033	0.061	-0.034	-0.093
27	-0.011	0.031	0.312	-0.023	-0.063	0.081	-0.009	-0.100	-0.031	0.047	0.014	0.052	-0.044	-0.058	-0.055	-0.048	-0.067	0.012	-0.024	0.003	0.027	-0.036	-0.027	0.009	0.008	0.106	-0.000	-0.044	-0.060	-0.055	-0.057	-0.097	-0.026	0.037	0.032	-0.043	-0.025	-0.003	0.038	0.016	0.062	-0.072	0.057	-0.016	1.000	-0.033	-0.033	-0.061	0.046
278	0.343	-0.066	0.000	0.039	-0.043	-0.079	0.043	-0.011	-0.015	-0.034	-0.084	0.069	-0.007	-0.022	-0.033	-0.051	0.148	0.090	-0.018	0.005	0.013	-0.038	-0.005	0.041	-0.018	0.015	-0.045	0.214	-0.035	0.113	0.007	0.193	-0.053	-0.082	0.050	-0.032	-0.058	-0.030	-0.040	-0.033	-0.085	-0.047	-0.050	-0.033	-0.033	1.000	-0.012	0.045	-0.064
28	-0.057	-0.062	-0.109	0.084	0.216	-0.131	0.024	-0.080	-0.091	-0.039	0.003	0.026	-0.050	-0.090	-0.025	-0.038	-0.114	0.040	-0.070	-0.037	0.041	0.053	-0.025	-0.079	-0.010	0.034	0.037	-0.082	0.057	0.077	0.071	0.015	-0.004	-0.099	-0.006	-0.053	-0.021	-0.067	-0.030	0.053	-0.060	0.020	-0.061	0.061	-0.033	-0.012	1.000	0.081	-0.017
288	0.047	-0.021	0.078	0.036	0.166	-0.014	0.030	0.061	-0.019	-0.024	-0.027	0.073	-0.004	0.007	0.007	-0.070	-0.053	-0.008	0.002	-0.050	0.141	-0.103	-0.024	0.133	0.089	0.043	-0.041	0.157	0.014	0.121	0.016	-0.089	0.027	-0.025	-0.039	-0.008	-0.075	0.056	-0.076	0.040	0.045	-0.054	-0.036	-0.034	-0.061	0.045	0.081	1.000	-0.025
29	-0.057	-0.082	-0.012	0.049	-0.007	-0.052	0.019	-0.106	-0.035	-0.058	-0.043	-0.025	-0.071	0.025	0.154	-0.069	-0.035	-0.014	-0.014	-0.060	-0.030	0.071	0.214	-0.045	0.026	-0.063	-0.124	-0.070	0.111	-0.123	-0.037	-0.052	-0.087	-0.133	-0.091	-0.005	0.021	0.054	0.029	0.072	-0.012	-0.142	0.033	-0.093	0.046	-0.064	-0.017	-0.025	1.000
298	-0.013	0.004	0.112	-0.013	-0.031	0.072	0.045	0.091	-0.019	0.017	0.043	0.012	-0.037	0.059	0.023	-0.023	-0.012	-0.083	-0.042	0.071	0.014	0.157	-0.021	0.067	0.004	-0.049	-0.054	0.026	-0.030	-0.053	-0.054	0.030	0.112	0.155	-0.097	-0.012	0.099	0.080	0.057	-0.089	-0.018	0.015	0.034	-0.032	0.156	-0.033	-0.047	-0.000	-0.003
301	-0.036	-0.006	-0.006	-0.041	-0.065	-0.079	-0.023	-0.065	0.082	0.104	-0.036	-0.022	-0.036	-0.023	0.061	-0.064	-0.025	0.052	0.087	0.232	-0.049	-0.023	0.024	0.115	-0.042	-0.054	-0.039	0.055	-0.049	0.404	0.123	-0.081	0.007	-0.061	0.071	-0.041	-0.028	0.001	0.026	0.018	0.032	0.003	0.030	-0.036	0.001	-0.018	-0.086	0.396	-0.062
310	0.037	0.132	-0.045	0.003	-0.018	0.078	0.061	0.152	0.005	-0.042	-0.094	0.110	-0.007	0.004	-0.019	0.029	-0.045	0.021	0.032	-0.040	0.020	-0.034	-0.050	0.154	0.300	0.038	-0.037	0.123	-0.034	-0.075	0.040	0.022	0.159	0.084	-0.017	-0.044	-0.034	-0.018	0.003	0.009	0.043	0.125	0.033	0.040	0.002	0.021	-0.062	0.015	-0.022
317	0.015	0.019	-0.064	-0.063	0.138	-0.024	0.096	0.178	0.055	-0.020	0.085	-0.027	0.014	0.039	0.086	-0.003	-0.017	0.085	-0.018	0.005	0.035	-0.051	0.008	0.052	-0.032	-0.024	0.035	-0.035	-0.025	-0.039	-0.019	0.002	0.051	-0.092	-0.047	0.131	-0.053	-0.028	-0.017	-0.057	0.084	0.075	-0.043	-0.016	-0.036	-0.016	-0.048	-0.045	0.112
32	0.013	-0.076	0.055	0.001	-0.042	0.008	0.032	0.016	0.248	-0.020	-0.067	0.079	-0.059	-0.050	-0.037	-0.002	0.069	0.027	0.196	0.399	0.004	0.038	0.180	-0.083	0.007	0.082	0.019	0.086	-0.078	0.016	0.024	-0.046	0.055	0.123	0.038	-0.053	-0.046	0.044	0.081	0.125	0.174	-0.010	-0.066	0.061	0.063	0.050	-0.042	-0.051	-0.097
33	-0.024	-0.184	-0.010	-0.040	-0.101	-0.082	-0.047	0.063	0.093	-0.018	0.126	-0.021	-0.051	0.061	-0.078	-0.006	0.185	0.041	-0.037	0.067	0.055	0.031	-0.071	0.043	-0.003	-0.102	-0.039	-0.090	-0.064	0.031	0.039	-0.090	0.041	0.008	-0.054	-0.019	-0.031	-0.013	-0.013	0.000	-0.028	-0.087	-0.010	-0.043	0.031	-0.036	-0.125	0.142	0.095
34	-0.012	-0.040	0.085	-0.020	0.063	0.022	-0.036	-0.014	-0.040	0.020	-0.045	-0.022	-0.029	-0.029	-0.032	-0.032	0.001	-0.047	0.002	-0.018	-0.038	0.579	-0.006	-0.044	-0.016	-0.038	-0.038	-0.000	-0.017	-0.043	0.007	-0.059	-0.025	-0.036	-0.023	-0.017	0.569	-0.047	-0.024	0.023	0.081	-0.060	0.012	-0.034	-0.025	-0.018	-0.021	-0.020	-0.010
35	-0.027	-0.031	-0.016	-0.076	0.111	-0.002	-0.024	0.044	0.171	-0.051	0.092	0.010	0.153	0.120	-0.026	-0.042	0.000	0.043	0.056	0.019	0.011	-0.103	-0.047	-0.069	0.008	0.098	-0.018	-0.077	0.014	-0.100	0.162	0.089	0.082	0.055	-0.079	-0.050	0.044	0.010	0.017	-0.076	0.025	-0.044	0.056	0.191	-0.024	-0.022	-0.019	-0.014	-0.012
36	-0.037	0.064	-0.037	-0.014	-0.052	0.047	0.170	0.069	0.045	-0.063	-0.008	0.065	0.116	0.026	0.045	0.078	-0.066	-0.070	0.330	-0.113	-0.035	0.014	-0.065	0.003	0.028	0.011	-0.018	0.200	-0.026	0.003	-0.059	-0.020	0.084	0.015	-0.051	0.012	-0.043	0.079	-0.053	-0.039	0.101	0.068	-0.028	-0.047	0.001	-0.054	-0.046	-0.041	-0.066
364	-0.046	0.087	0.016	0.108	-0.015	0.000	0.040	0.067	-0.024	-0.075	-0.034	-0.052	-0.023	-0.035	0.023	-0.042	-0.066	-0.018	-0.040	-0.002	-0.094	-0.036	-0.040	-0.065	0.274	0.091	-0.058	-0.037	-0.034	0.002	-0.052	-0.041	0.303	-0.059	-0.114	-0.026	0.059	0.087	-0.053	-0.002	-0.101	0.082	0.165	-0.006	0.068	-0.054	-0.034	-0.084	-0.120
37	-0.012	0.073	0.074	-0.128	0.019	0.032	-0.018	-0.036	0.168	-0.022	-0.095	0.093	0.024	-0.004	0.118	-0.019	-0.018	-0.006	0.224	-0.049	0.107	-0.037	-0.001	-0.033	-0.020	0.012	0.001	0.064	-0.027	-0.058	-0.016	0.031	-0.007	0.059	-0.021	-0.078	-0.075	0.014	-0.013	-0.004	0.088	-0.071	0.040	0.038	0.005	-0.001	-0.033	0.044	0.033
38	0.010	0.015	-0.002	0.013	-0.010	0.090	-0.060	-0.032	0.001	0.112	0.012	-0.040	0.065	0.069	-0.028	-0.048	-0.046	-0.029	0.126	0.012	0.038	0.077	0.022	0.043	-0.101	-0.024	-0.017	0.014	-0.047	0.189	-0.038	0.048	0.069	0.056	0.005	-0.072	0.020	0.099	-0.083	-0.106	0.040	0.066	-0.031	-0.012	-0.019	0.017	-0.043	-0.078	-0.157
39	0.002	0.011	-0.001	0.036	-0.001	0.112	-0.035	-0.088	0.130	-0.006	-0.012	0.072	-0.066	-0.052	-0.026	0.108	-0.003	0.058	-0.047	0.037	-0.032	-0.011	-0.035	-0.002	-0.019	0.004	-0.067	-0.085	-0.021	-0.062	0.096	0.276	0.085	-0.059	0.076	-0.033	0.099	-0.078	0.038	0.024	0.014	-0.020	0.055	-0.024	-0.064	0.087	0.010	-0.060	-0.005
4	0.037	-0.164	0.009	-0.055	-0.042	-0.137	-0.032	0.003	0.028	-0.017	0.045	-0.086	-0.082	0.054	-0.074	0.064	-0.021	-0.070	-0.019	-0.105	-0.038	-0.035	0.080	0.061	-0.048	-0.100	-0.180	-0.012	-0.062	0.067	-0.104	-0.165	-0.089	-0.187	-0.023	0.082	0.034	-0.081	-0.109	-0.006	-0.150	-0.022	-0.159	-0.018	-0.079	0.086	-0.139	0.037	-0.077
48	-0.061	0.141	-0.129	-0.026	0.051	-0.004	0.012	-0.028	0.003	-0.043	0.095	0.092	0.004	0.017	-0.018	0.018	-0.018	0.023	0.062	-0.028	0.061	0.061	-0.020	-0.042	-0.064	-0.050	-0.067	-0.012	0.022	0.133	-0.043	0.155	0.019	-0.028	-0.027	-0.012	0.024	-0.089	-0.114	0.068	-0.026	0.009	-0.006	-0.018	-0.019	-0.052	0.015	-0.054	-0.088
50	0.003	-0.018	0.095	0.188	-0.028	-0.024	-0.030	0.135	0.017	-0.048	0.038	-0.097	-0.025	-0.007	-0.015	0.102	-0.030	-0.069	0.045	-0.044	0.038	0.040	-0.065	0.118	-0.031	-0.050	0.002	-0.024	-0.124	0.034	-0.113	-0.071	0.103	0.123	-0.061	0.054	0.103	0.055	0.060	-0.020	0.007	-0.005	-0.011	-0.049	-0.071	-0.041	0.013	-0.086	-0.010
51	-0.014	-0.033	-0.086	-0.049	-0.039	-0.004	0.113	-0.004	-0.072	-0.042	-0.028	0.012	0.101	0.025	0.055	0.012	-0.042	0.008	0.095	-0.029	0.106	0.100	0.013	0.009	-0.038	0.060	0.011	0.113	-0.008	-0.052	-0.008	0.071	-0.017	-0.054	-0.062	0.012	-0.010	0.017	0.040	-0.009	0.107	-0.030	0.007	-0.015	-0.040	0.007	-0.036	-0.007	0.008
52	0.004	-0.031	0.044	-0.098	0.072	0.048	-0.050	-0.021	0.035	-0.061	0.087	0.025	0.087	0.003	0.058	0.004	-0.092	-0.034	0.042	-0.022	0.005	0.019	-0.065	-0.058	-0.062	0.065	-0.057	-0.029	-0.077	-0.059	0.198	0.043	0.108	-0.015	-0.024	-0.077	-0.004	0.043	0.363	-0.081	0.068	-0.088	0.028	-0.012	0.053	0.025	-0.054	-0.138	0.164
54	-0.034	0.028	-0.035	0.027	-0.028	-0.051	0.009	-0.092	-0.086	-0.033	-0.087	-0.098	-0.048	-0.100	-0.066	0.044	0.056	0.011	-0.034	-0.102	-0.025	-0.057	0.048	0.034	-0.003	0.050	-0.048	-0.012	-0.033	0.057	-0.027	-0.038	-0.041	-0.024	-0.076	-0.052	-0.069	-0.093	-0.026	-0.035	-0.028	0.032	-0.031	0.086	-0.061	-0.053	0.034	-0.012	0.025
55	0.022	-0.100	0.057	0.208	0.022	-0.068	0.020	0.021	-0.040	-0.024	-0.075	-0.058	0.023	-0.080	-0.042	-0.086	-0.037	0.000	0.040	-0.033	-0.052	-0.097	0.090	-0.031	-0.039	0.167	-0.058	0.007	0.109	0.008	0.004	0.107	-0.112	0.011	-0.090	-0.056	0.067	0.128	-0.027	0.136	-0.006	-0.075	0.095	-0.036	0.059	0.276	0.041	0.045	0.147
56	0.039	-0.023	0.023	-0.118	-0.030	0.184	0.063	0.158	-0.028	-0.019	-0.089	0.108	-0.049	0.176	-0.072	0.104	0.015	-0.044	0.031	-0.079	-0.007	0.059	-0.058	0.175	-0.006	-0.029	0.006	0.097	-0.084	0.021	-0.080	0.057	0.037	0.007	-0.084	0.021	-0.012	-0.017	-0.031	0.162	-0.067	0.038	-0.042	0.041	-0.050	-0.031	-0.120	0.032	-0.029
6	-0.058	-0.087	0.033	-0.060	-0.033	0.033	-0.012	-0.145	-0.040	-0.019	-0.021	-0.080	-0.103	-0.131	0.161	0.036	-0.001	0.005	0.018	-0.029	-0.036	-0.057	-0.069	0.017	-0.080	0.098	-0.138	-0.077	-0.020	-0.090	-0.007	-0.009	0.051	-0.016	-0.040	-0.040	0.065	-0.061	-0.032	-0.017	-0.042	-0.115	0.078	-0.021	0.127	-0.047	-0.051	0.015	-0.049
61	-0.062	-0.036	0.033	0.129	-0.028	0.012	0.166	0.020	-0.057	-0.059	0.013	0.107	-0.064	0.016	0.014	0.005	-0.050	0.264	-0.044	0.024	0.016	-0.019	-0.047	-0.014	-0.034	-0.008	0.136	-0.087	0.080	0.024	0.064	-0.032	-0.027	-0.117	0.085	-0.065	-0.054	-0.087	-0.057	-0.089	-0.028	0.006	0.044	0.167	-0.012	0.097	-0.066	-0.053	-0.028
65	-0.010	-0.044	-0.058	-0.001	0.061	0.063	0.057	0.000	0.018	-0.040	-0.030	-0.020	0.017	0.369	0.033	-0.016	0.022	-0.008	0.033	-0.051	-0.002	-0.034	-0.059	-0.064	0.119	-0.018	-0.087	-0.026	-0.016	0.033	0.019	-0.035	-0.050	0.010	-0.056	-0.006	-0.053	0.061	0.028	0.021	-0.132	-0.082	-0.047	0.125	-0.045	-0.065	0.001	0.026	0.125
66	-0.038	0.168	-0.037	-0.076	0.016	0.106	-0.012	-0.055	0.028	-0.073	-0.059	0.057	-0.009	-0.103	0.030	-0.067	-0.041	0.064	-0.046	0.094	-0.015	-0.002	-0.055	0.024	0.013	0.052	-0.063	0.029	0.020	0.092	-0.018	-0.043	-0.009	-0.115	-0.018	-0.078	0.050	-0.006	-0.001	-0.052	0.035	0.002	-0.053	-0.047	0.046	-0.055	-0.034	0.011	-0.061
67	-0.043	-0.115	0.037	0.248	-0.068	0.050	0.038	0.101	-0.105	0.023	-0.026	0.130	-0.059	0.046	-0.068	0.119	-0.095	0.013	-0.059	0.044	0.021	-0.018	-0.063	0.002	0.000	0.062	0.025	-0.049	0.135	0.093	-0.009	-0.130	0.009	-0.110	0.056	0.028	-0.032	0.006	0.053	-0.096	0.068	0.020	-0.084	0.110	0.107	-0.038	-0.006	0.022	-0.052
68	-0.014	-0.079	0.118	0.021	-0.056	-0.004	-0.092	0.176	0.007	0.049	-0.023	-0.029	-0.049	0.015	-0.036	-0.000	0.036	-0.101	-0.048	-0.066	0.066	0.028	-0.042	0.025	-0.048	0.005	0.094	-0.061	-0.020	0.130	0.064	0.076	-0.014	0.134	0.057	0.011	-0.010	-0.036	-0.044	-0.098	-0.019	-0.020	-0.125	0.101	-0.003	-0.011	-0.036	0.056	-0.064
7	-0.081	-0.179	-0.038	0.030	-0.068	0.004	-0.050	-0.170	-0.095	0.001	-0.035	-0.125	-0.074	-0.046	-0.082	0.082	-0.061	-0.056	-0.116	-0.097	0.043	-0.115	-0.051	-0.138	0.010	-0.066	-0.061	0.019	0.035	-0.123	-0.043	-0.024	-0.122	-0.055	0.060	-0.032	0.033	-0.017	-0.055	-0.060	0.025	0.054	-0.005	-0.078	-0.042	-0.064	-0.036	-0.043	-0.042
71	-0.071	0.021	0.028	0.122	-0.002	0.129	0.070	-0.057	-0.038	0.089	-0.150	-0.058	-0.013	0.022	0.045	-0.018	-0.094	-0.158	0.027	-0.028	0.017	-0.004	-0.006	0.066	-0.068	0.067	0.118	0.057	-0.004	-0.068	-0.036	-0.032	0.245	0.016	-0.094	-0.080	0.168	-0.024	-0.019	-0.022	0.072	0.039	-0.009	-0.008	-0.079	-0.070	0.054	-0.023	-0.108
73	0.059	0.039	0.281	-0.007	0.011	-0.021	0.045	0.104	0.001	-0.015	-0.031	0.042	-0.054	0.033	-0.055	-0.038	0.017	0.078	-0.023	-0.054	-0.002	0.199	0.051	0.014	-0.057	0.017	0.024	-0.013	0.110	0.030	-0.080	0.001	-0.030	-0.084	0.029	-0.000	0.024	-0.020	-0.001	0.118	0.071	0.044	-0.013	-0.017	0.015	0.069	-0.004	-0.001	-0.027
74	-0.067	-0.077	-0.040	0.069	-0.050	-0.028	0.057	0.032	0.207	-0.003	-0.023	0.030	0.027	0.120	0.002	-0.005	0.065	-0.022	0.056	0.162	0.153	-0.047	0.005	0.130	-0.021	0.052	-0.032	0.112	-0.072	0.171	0.083	-0.080	0.162	-0.026	0.124	-0.064	-0.048	0.115	0.054	-0.002	0.179	-0.048	-0.056	0.064	-0.042	-0.063	-0.023	0.236	-0.136
75	0.125	-0.049	-0.014	-0.043	0.031	0.047	-0.030	0.184	0.043	0.018	-0.002	-0.011	0.139	0.031	-0.049	0.218	-0.061	-0.144	0.066	0.060	-0.045	0.001	-0.009	-0.054	-0.071	0.057	-0.022	-0.043	-0.035	0.017	0.108	0.011	0.035	0.156	-0.011	-0.079	-0.014	-0.038	-0.023	0.087	-0.108	-0.039	0.087	-0.045	-0.093	-0.038	-0.001	0.024	-0.030
76	0.004	-0.006	-0.061	-0.000	-0.117	0.089	-0.077	0.000	0.081	-0.024	0.057	-0.033	0.118	0.031	-0.022	0.063	0.017	-0.025	-0.081	0.117	-0.001	0.078	-0.001	-0.065	-0.023	-0.062	0.040	-0.038	-0.003	-0.018	0.064	0.142	0.028	0.030	-0.106	-0.047	0.056	-0.011	-0.053	-0.087	0.005	-0.007	-0.095	-0.007	-0.056	0.173	-0.051	-0.062	-0.048
78	-0.059	-0.065	-0.074	0.020	-0.038	-0.040	-0.052	-0.028	-0.029	-0.034	0.007	0.002	-0.018	0.010	-0.047	-0.070	0.081	-0.054	-0.063	0.031	-0.069	-0.093	-0.013	-0.043	0.030	-0.049	-0.041	-0.049	-0.040	0.071	0.166	0.233	0.005	0.030	-0.078	-0.018	-0.003	-0.040	-0.042	0.031	-0.207	-0.075	-0.049	0.028	-0.081	0.299	0.081	0.082	-0.005
8	0.133	-0.022	-0.025	-0.067	0.093	-0.058	-0.035	-0.080	0.090	0.105	0.028	0.006	0.130	0.020	0.015	-0.099	0.080	0.109	-0.053	0.024	-0.031	-0.126	-0.061	-0.052	0.186	-0.074	-0.089	-0.109	-0.054	0.053	0.013	-0.104	-0.094	-0.080	-0.021	0.025	-0.069	-0.044	-0.060	-0.003	0.102	0.033	-0.032	0.034	0.058	-0.006	0.024	-0.004	-0.071
80	-0.033	-0.021	-0.003	-0.088	0.336	0.347	-0.060	-0.004	-0.037	0.208	0.019	0.326	0.018	-0.039	-0.030	-0.009	-0.083	-0.045	0.040	-0.028	0.104	0.062	-0.042	0.097	-0.028	0.154	-0.055	0.128	-0.054	0.046	-0.041	0.042	-0.090	0.020	0.085	0.138	0.009	0.118	0.043	0.241	-0.014	0.089	-0.057	0.019	-0.021	-0.042	0.006	0.088	-0.067
82	-0.065	-0.128	0.084	-0.019	-0.057	-0.083	0.064	0.055	0.022	0.101	-0.054	0.065	-0.063	0.118	-0.092	-0.073	-0.088	0.118	-0.026	0.145	0.031	0.130	-0.005	-0.095	0.008	0.029	0.039	-0.102	-0.031	0.135	0.056	-0.149	0.054	-0.126	0.110	-0.075	-0.040	0.011	-0.037	-0.091	0.037	-0.080	0.040	0.164	0.029	0.083	-0.025	-0.064	-0.000
83	0.061	0.010	0.097	0.107	-0.025	-0.037	0.062	0.131	-0.019	-0.095	-0.034	0.033	0.067	0.027	-0.060	0.075	0.019	0.068	-0.031	-0.053	0.000	-0.069	-0.060	-0.005	0.035	0.009	-0.060	-0.005	0.065	0.106	0.024	-0.036	-0.039	-0.047	0.106	-0.047	0.038	0.175	-0.003	-0.029	0.058	0.044	-0.060	0.025	-0.001	0.039	-0.022	-0.002	-0.051
86	-0.047	-0.024	-0.007	-0.077	-0.048	-0.069	-0.003	-0.061	0.068	0.165	-0.043	0.012	-0.015	-0.089	-0.061	-0.008	-0.042	-0.028	0.019	0.115	-0.062	-0.008	0.024	0.021	0.005	0.078	-0.037	-0.071	-0.042	0.037	0.087	0.031	-0.044	-0.059	0.017	-0.032	0.064	-0.052	-0.018	-0.072	-0.089	0.013	0.296	0.070	0.083	0.028	-0.005	-0.019	-0.043
87	-0.037	-0.113	0.054	0.072	0.137	-0.113	-0.000	0.103	0.007	0.054	-0.003	0.095	0.033	0.107	-0.022	0.022	-0.065	-0.075	-0.011	0.033	0.028	0.071	-0.050	-0.042	0.083	0.068	0.035	-0.041	0.010	0.033	0.168	-0.063	-0.026	0.120	0.016	-0.055	0.076	-0.030	-0.073	0.077	-0.069	0.027	-0.061	-0.023	0.003	-0.024	0.185	0.115	-0.066
9	-0.029	0.032	-0.114	-0.064	0.005	-0.062	0.005	0.110	0.059	0.067	0.042	0.102	-0.086	-0.033	0.003	-0.141	-0.099	0.098	0.164	0.068	-0.066	-0.022	0.018	0.020	0.006	-0.002	-0.011	0.032	0.006	0.087	0.160	-0.125	-0.061	-0.177	0.056	0.016	-0.047	-0.126	0.037	-0.071	-0.073	-0.018	-0.049	0.066	0.016	-0.030	0.039	-0.091	-0.006
90	-0.010	-0.081	0.047	-0.040	-0.022	0.021	0.041	0.207	0.033	-0.014	-0.050	0.134	-0.013	0.139	0.012	-0.041	0.047	-0.050	0.006	-0.021	-0.057	0.049	-0.041	0.007	-0.020	-0.006	0.060	-0.017	-0.028	0.160	-0.015	0.072	0.054	-0.046	-0.044	-0.026	-0.055	0.063	-0.059	-0.008	-0.083	-0.006	-0.047	-0.011	-0.040	0.190	-0.028	-0.007	-0.067
92	-0.045	-0.046	0.081	-0.026	0.010	0.045	0.012	0.204	0.026	-0.024	0.124	0.109	-0.021	0.095	0.029	0.085	0.006	-0.069	0.067	0.002	0.117	-0.004	0.038	-0.009	-0.007	0.081	-0.051	-0.043	-0.035	0.134	-0.075	0.067	0.124	0.193	0.008	0.032	-0.046	0.030	-0.017	0.174	-0.086	0.026	-0.057	0.018	0.005	-0.054	-0.064	0.076	-0.008
94	-0.054	-0.039	-0.025	-0.053	0.132	0.027	-0.115	-0.126	-0.078	-0.090	0.166	-0.025	0.060	-0.081	0.008	-0.055	-0.021	-0.028	-0.021	-0.022	-0.022	0.008	0.134	0.066	-0.049	0.034	0.003	-0.058	-0.023	0.003	-0.009	0.048	0.113	0.069	0.020	-0.049	-0.016	0.131	0.263	-0.056	-0.010	-0.011	-0.006	-0.027	0.008	-0.005	-0.035	-0.057	-0.084
95	-0.044	0.289	0.069	0.068	-0.039	0.137	0.046	0.135	0.013	-0.030	-0.067	-0.043	-0.070	-0.052	-0.015	-0.026	0.012	-0.056	0.045	-0.027	0.016	0.035	-0.015	0.027	-0.016	0.038	-0.074	0.248	-0.037	-0.037	-0.085	-0.063	0.064	-0.068	-0.002	-0.058	0.113	-0.051	-0.076	-0.080	0.037	0.030	-0.009	0.037	-0.020	-0.018	-0.073	-0.028	-0.090
97	0.138	-0.025	-0.066	-0.061	-0.041	-0.070	-0.011	0.032	-0.021	0.002	0.024	-0.117	0.012	0.005	0.072	-0.046	0.085	-0.065	0.014	0.028	0.071	-0.090	-0.060	0.195	-0.074	-0.099	-0.073	0.142	-0.060	0.198	0.040	-0.016	0.140	-0.039	-0.094	-0.051	-0.086	0.103	0.013	-0.133	0.001	0.067	0.067	-0.034	-0.080	0.112	-0.020	0.191	-0.128
98	-0.031	-0.083	0.002	-0.033	-0.012	0.060	-0.054	0.097	0.056	0.085	0.008	0.069	0.012	0.087	-0.052	0.082	0.105	-0.003	-0.038	0.001	0.136	0.057	-0.033	0.055	-0.013	0.036	0.003	-0.020	-0.017	0.076	-0.017	-0.033	0.113	-0.038	-0.056	0.028	0.033	0.050	-0.050	0.069	0.062	-0.051	-0.021	-0.032	-0.025	0.140	-0.085	0.219	-0.079
99	-0.015	-0.026	0.000	-0.061	-0.035	0.006	-0.061	-0.020	-0.027	0.060	-0.041	-0.091	0.067	0.073	0.009	-0.058	0.110	-0.065	0.001	0.054	0.237	0.144	-0.050	0.157	-0.029	-0.020	-0.112	-0.035	-0.063	-0.009	0.055	-0.024	0.037	0.018	0.021	-0.055	0.188	-0.042	0.037	-0.007	0.044	-0.037	0.091	0.060	0.054	-0.013	-0.023	0.017	-0.017
[truncated: 48 more columns]
