# Supplementary material for: Inferring Correlation Networks from Genomic Survey Data
Source: PLoS Comput Biol. 2012 Sep 20;8(9):e1002687. doi: 10.1371/journal.pcbi.1002687 (PMC3447976; doi:10.1371/journal.pcbi.1002687)
Supplement: Dataset S1 — Correlation values for all HMP body sites inferred using both Pearson and SparCC from real and shuffled data. (ZIP) [file pcbi.1002687.s001.zip › Saliva_sparse_matrix.txt]

OTU_id	1	10	102	105	106	108	109	11	110	111	112	113	117	120	124	125	129	13	132	133	134	14	140	141	149	15	16	17	171	18	180	19	195	2	20	203	207	21	22	23	24	25	26	268	27	278	28	288	29
1	1.000	0.067	-0.037	-0.006	-0.012	0.017	-0.035	0.159	0.010	0.311	-0.047	0.020	0.021	0.023	-0.018	-0.159	0.025	0.044	0.011	0.106	-0.039	0.230	-0.081	-0.065	-0.067	0.063	0.031	0.001	0.024	0.135	-0.069	0.055	-0.131	0.195	-0.019	0.094	-0.025	0.039	-0.010	0.160	0.001	0.015	-0.036	0.002	0.050	-0.038	0.149	-0.054	0.009
10	0.067	1.000	-0.284	0.121	-0.191	0.002	-0.330	-0.066	-0.104	0.126	-0.021	-0.152	0.339	-0.075	0.174	0.059	0.466	0.158	0.006	0.288	-0.083	0.388	-0.065	-0.107	-0.039	-0.068	0.051	-0.069	-0.079	0.053	-0.168	-0.039	0.357	0.066	0.189	0.153	0.150	-0.301	-0.321	0.037	-0.235	0.074	0.326	-0.126	-0.049	0.020	0.432	-0.161	0.336
102	-0.037	-0.284	1.000	-0.116	0.191	0.052	0.194	-0.151	0.110	-0.110	-0.064	-0.029	-0.207	-0.003	0.055	0.035	-0.090	-0.201	0.037	-0.123	0.093	-0.249	0.118	0.032	0.155	0.050	-0.106	0.073	0.034	-0.030	0.179	-0.066	-0.130	-0.147	-0.016	-0.168	-0.146	0.023	0.180	-0.086	0.037	-0.113	-0.109	0.117	0.053	-0.056	-0.188	0.090	0.009
105	-0.006	0.121	-0.116	1.000	-0.035	0.002	-0.022	-0.046	-0.117	0.007	0.281	-0.045	0.288	-0.072	-0.032	0.064	0.107	-0.080	-0.071	0.120	-0.078	0.129	0.028	-0.076	-0.006	-0.221	-0.129	-0.131	0.070	-0.075	0.003	-0.270	0.319	-0.159	-0.092	0.091	0.150	-0.187	-0.160	-0.097	-0.187	0.062	0.327	-0.047	-0.064	0.111	0.108	0.040	0.235
106	-0.012	-0.191	0.191	-0.035	1.000	0.025	0.176	-0.076	0.040	-0.074	-0.035	-0.021	-0.100	0.030	-0.110	0.020	-0.135	0.022	-0.004	-0.126	0.145	-0.112	0.028	0.027	0.046	-0.001	-0.059	0.034	0.000	-0.072	0.140	-0.002	-0.037	-0.046	-0.050	-0.092	-0.111	-0.079	-0.001	-0.114	0.021	0.002	-0.091	0.306	0.066	-0.024	-0.128	0.075	-0.129
108	0.017	0.002	0.052	0.002	0.025	1.000	0.047	-0.108	0.048	-0.059	-0.009	-0.043	-0.021	-0.071	0.073	0.020	-0.022	-0.099	-0.054	-0.088	0.092	-0.011	-0.026	-0.006	0.132	0.061	0.037	-0.071	-0.092	0.046	0.114	-0.013	-0.030	-0.062	-0.031	-0.028	-0.143	0.000	0.143	0.114	0.016	-0.006	-0.063	-0.008	-0.070	-0.114	-0.087	0.031	-0.007
109	-0.035	-0.330	0.194	-0.022	0.176	0.047	1.000	0.031	0.060	-0.082	0.142	0.110	-0.178	0.062	-0.155	0.018	-0.283	-0.089	-0.030	-0.191	-0.018	-0.185	0.097	0.030	0.096	-0.088	0.051	0.061	0.146	-0.134	0.088	-0.007	-0.153	-0.030	-0.258	-0.072	-0.058	0.014	0.231	-0.118	0.100	0.017	-0.015	0.122	0.031	0.105	-0.232	0.257	-0.153
11	0.159	-0.066	-0.151	-0.046	-0.076	-0.108	0.031	1.000	0.003	0.125	-0.010	0.288	0.046	0.065	-0.186	-0.216	-0.272	0.539	0.037	0.103	-0.074	0.317	-0.108	0.002	-0.163	0.159	0.351	0.016	-0.064	0.283	-0.189	0.190	-0.271	0.578	-0.066	0.018	-0.008	0.135	-0.066	0.342	0.047	0.064	-0.135	0.001	-0.018	-0.039	0.028	-0.080	-0.197
110	0.010	-0.104	0.110	-0.117	0.040	0.048	0.060	0.003	1.000	-0.029	-0.088	-0.025	-0.173	-0.009	0.025	-0.038	-0.014	0.021	0.057	-0.094	0.111	-0.077	-0.067	0.088	0.089	0.226	0.101	0.117	-0.085	0.051	0.088	0.073	-0.154	0.102	-0.042	-0.071	-0.172	0.006	0.074	0.133	0.015	-0.047	-0.143	0.035	0.124	-0.082	-0.174	0.049	-0.146
111	0.311	0.126	-0.110	0.007	-0.074	-0.059	-0.082	0.125	-0.029	1.000	0.004	-0.047	-0.001	-0.042	-0.006	-0.039	0.053	-0.032	0.017	0.140	-0.005	0.167	-0.053	0.019	-0.064	-0.021	0.036	-0.006	0.018	0.001	-0.143	0.051	-0.013	0.114	-0.122	0.071	0.036	-0.020	-0.052	0.024	-0.044	0.041	0.106	0.058	0.040	0.100	0.157	-0.057	0.076
112	-0.047	-0.021	-0.064	0.281	-0.035	-0.009	0.142	-0.010	-0.088	0.004	1.000	0.061	0.116	0.003	-0.062	0.018	-0.046	-0.093	-0.127	-0.011	-0.025	-0.080	0.070	-0.044	0.019	-0.239	0.039	-0.088	0.180	-0.142	-0.020	-0.098	0.246	-0.153	-0.246	0.042	0.103	-0.120	-0.145	-0.086	0.020	0.203	0.208	-0.049	-0.077	0.150	0.060	0.118	0.067
113	0.020	-0.152	-0.029	-0.045	-0.021	-0.043	0.110	0.288	-0.025	-0.047	0.061	1.000	-0.111	0.103	-0.208	-0.111	-0.232	0.124	0.075	-0.099	0.000	-0.045	-0.040	0.040	-0.123	0.018	0.385	0.129	-0.006	0.052	-0.131	0.328	-0.099	0.270	-0.180	-0.015	-0.008	0.234	0.021	0.096	0.220	0.207	-0.111	-0.047	0.021	0.033	-0.126	0.038	-0.240
117	0.021	0.339	-0.207	0.288	-0.100	-0.021	-0.178	0.046	-0.173	-0.001	0.116	-0.111	1.000	-0.083	0.069	0.008	0.255	0.062	-0.029	0.258	-0.093	0.227	-0.029	-0.006	-0.088	-0.147	-0.066	-0.115	-0.021	0.126	-0.022	-0.175	0.198	0.008	0.045	0.151	0.186	-0.247	-0.213	0.004	-0.239	0.001	0.109	-0.047	-0.140	0.013	0.380	-0.069	0.271
120	0.023	-0.075	-0.003	-0.072	0.030	-0.071	0.062	0.065	-0.009	-0.042	0.003	0.103	-0.083	1.000	-0.089	-0.074	-0.162	0.042	-0.054	-0.036	-0.100	0.022	-0.042	0.057	-0.049	0.020	0.128	0.043	0.049	-0.023	-0.078	0.114	-0.139	0.107	0.055	0.042	-0.027	0.156	0.044	0.042	0.125	0.005	-0.070	-0.055	0.014	-0.034	-0.122	0.028	-0.124
124	-0.018	0.174	0.055	-0.032	-0.110	0.073	-0.155	-0.186	0.025	-0.006	-0.062	-0.208	0.069	-0.089	1.000	0.070	0.298	-0.167	-0.084	-0.118	-0.050	-0.029	0.032	0.011	0.131	-0.076	-0.314	0.013	-0.143	-0.127	0.077	-0.146	0.198	-0.259	0.246	0.051	0.107	-0.154	0.028	-0.095	-0.171	-0.200	0.082	-0.053	-0.033	-0.031	0.142	-0.149	0.424
125	-0.159	0.059	0.035	0.064	0.020	0.020	0.018	-0.216	-0.038	-0.039	0.018	-0.111	0.008	-0.074	0.070	1.000	0.132	-0.189	-0.069	-0.056	0.058	-0.142	0.093	-0.082	-0.016	-0.093	-0.088	-0.038	0.027	-0.087	0.043	-0.063	0.193	-0.143	-0.080	0.032	0.053	-0.158	-0.020	-0.164	-0.067	-0.021	0.147	-0.003	-0.071	0.092	-0.035	0.038	0.111
129	0.025	0.466	-0.090	0.107	-0.135	-0.022	-0.283	-0.272	-0.014	0.053	-0.046	-0.232	0.255	-0.162	0.298	0.132	1.000	-0.050	-0.010	0.168	-0.071	0.155	0.002	-0.054	0.012	-0.020	-0.245	-0.040	-0.028	0.014	-0.002	-0.252	0.373	-0.201	0.180	0.141	0.182	-0.180	-0.116	-0.132	-0.213	-0.034	0.249	-0.115	-0.014	0.066	0.381	-0.141	0.491
13	0.044	0.158	-0.201	-0.080	0.022	-0.099	-0.089	0.539	0.021	-0.032	-0.093	0.124	0.062	0.042	-0.167	-0.189	-0.050	1.000	0.129	0.150	-0.001	0.322	-0.079	-0.022	-0.039	0.201	0.283	0.076	-0.140	0.333	-0.110	0.035	-0.190	0.645	0.051	-0.001	-0.022	0.005	-0.174	0.370	-0.042	0.111	-0.166	0.018	0.070	-0.007	-0.007	-0.081	-0.255
132	0.011	0.006	0.037	-0.071	-0.004	-0.054	-0.030	0.037	0.057	0.017	-0.127	0.075	-0.029	-0.054	-0.084	-0.069	-0.010	0.129	1.000	0.032	-0.048	-0.056	0.007	0.117	-0.042	0.082	0.047	-0.027	-0.066	0.046	-0.058	0.133	-0.143	0.178	0.037	-0.059	-0.005	0.174	0.123	-0.028	0.070	0.135	-0.089	0.027	0.018	0.048	-0.097	0.017	-0.156
133	0.106	0.288	-0.123	0.120	-0.126	-0.088	-0.191	0.103	-0.094	0.140	-0.011	-0.099	0.258	-0.036	-0.118	-0.056	0.168	0.150	0.032	1.000	-0.034	0.365	-0.023	-0.040	-0.108	0.047	-0.026	-0.100	-0.003	0.148	-0.068	-0.125	0.022	0.138	0.047	0.138	0.112	-0.132	-0.141	0.053	-0.151	0.059	0.139	-0.001	-0.043	0.002	0.206	-0.071	0.167
134	-0.039	-0.083	0.093	-0.078	0.145	0.092	-0.018	-0.074	0.111	-0.005	-0.025	0.000	-0.093	-0.100	-0.050	0.058	-0.071	-0.001	-0.048	-0.034	1.000	-0.092	0.103	-0.025	0.133	0.163	-0.046	0.027	-0.026	0.042	0.176	0.002	-0.101	0.006	-0.052	-0.022	-0.080	-0.030	-0.093	0.041	-0.111	-0.072	-0.111	0.190	0.005	-0.011	-0.086	-0.012	-0.125
14	0.230	0.388	-0.249	0.129	-0.112	-0.011	-0.185	0.317	-0.077	0.167	-0.080	-0.045	0.227	0.022	-0.029	-0.142	0.155	0.322	-0.056	0.365	-0.092	1.000	-0.164	-0.116	-0.178	0.110	0.091	-0.024	-0.126	0.198	-0.126	-0.208	0.020	0.272	0.132	0.128	0.003	-0.106	-0.091	0.328	-0.201	-0.018	0.058	-0.076	0.009	0.004	0.153	-0.174	0.103
140	-0.081	-0.065	0.118	0.028	0.028	-0.026	0.097	-0.108	-0.067	-0.053	0.070	-0.040	-0.029	-0.042	0.032	0.093	0.002	-0.079	0.007	-0.023	0.103	-0.164	1.000	-0.071	0.076	-0.051	-0.091	-0.010	0.037	-0.118	0.051	-0.012	0.036	-0.073	-0.004	-0.044	-0.036	-0.030	0.069	-0.153	-0.029	0.094	0.029	0.087	-0.008	0.017	-0.159	-0.007	0.010
141	-0.065	-0.107	0.032	-0.076	0.027	-0.006	0.030	0.002	0.088	0.019	-0.044	0.040	-0.006	0.057	0.011	-0.082	-0.054	-0.022	0.117	-0.040	-0.025	-0.116	-0.071	1.000	0.005	0.062	0.066	0.109	-0.085	0.020	-0.027	0.117	-0.083	0.036	-0.042	-0.097	-0.088	0.074	0.135	0.041	0.044	-0.064	-0.057	0.015	0.017	-0.026	-0.047	0.052	-0.032
149	-0.067	-0.039	0.155	-0.006	0.046	0.132	0.096	-0.163	0.089	-0.064	0.019	-0.123	-0.088	-0.049	0.131	-0.016	0.012	-0.039	-0.042	-0.108	0.133	-0.178	0.076	0.005	1.000	-0.009	-0.035	0.036	0.012	-0.071	0.221	-0.094	0.003	-0.062	-0.057	-0.087	-0.167	-0.090	0.101	0.008	-0.046	-0.104	-0.022	0.070	0.075	-0.037	-0.168	0.071	-0.032
15	0.063	-0.068	0.050	-0.221	-0.001	0.061	-0.088	0.159	0.226	-0.021	-0.239	0.018	-0.147	0.020	-0.076	-0.093	-0.020	0.201	0.082	0.047	0.163	0.110	-0.051	0.062	-0.009	1.000	0.049	0.169	-0.180	0.238	-0.010	0.110	-0.283	0.274	0.151	-0.041	-0.168	0.123	0.118	0.265	-0.010	-0.169	-0.236	-0.013	0.115	-0.103	-0.174	-0.052	-0.231
16	0.031	0.051	-0.106	-0.129	-0.059	0.037	0.051	0.351	0.101	0.036	0.039	0.385	-0.066	0.128	-0.314	-0.088	-0.245	0.283	0.047	-0.026	-0.046	0.091	-0.091	0.066	-0.035	0.049	1.000	0.050	-0.057	0.115	-0.192	0.482	-0.168	0.553	-0.222	0.000	-0.030	0.194	-0.139	0.282	0.148	0.288	-0.142	-0.036	0.031	-0.038	-0.097	0.036	-0.402
17	0.001	-0.069	0.073	-0.131	0.034	-0.071	0.061	0.016	0.117	-0.006	-0.088	0.129	-0.115	0.043	0.013	-0.038	-0.040	0.076	-0.027	-0.100	0.027	-0.024	-0.010	0.109	0.036	0.169	0.050	1.000	-0.086	0.015	0.023	0.090	-0.121	0.104	0.043	-0.003	-0.066	0.040	0.130	0.008	0.030	-0.152	-0.095	0.031	0.378	-0.059	-0.153	-0.030	-0.133
171	0.024	-0.079	0.034	0.070	0.000	-0.092	0.146	-0.064	-0.085	0.018	0.180	-0.006	-0.021	0.049	-0.143	0.027	-0.028	-0.140	-0.066	-0.003	-0.026	-0.126	0.037	-0.085	0.012	-0.180	-0.057	-0.086	1.000	-0.144	0.003	-0.052	0.054	-0.147	-0.065	0.049	0.033	-0.052	-0.099	-0.223	0.081	0.095	0.082	0.087	-0.107	0.236	0.038	0.217	0.047
18	0.135	0.053	-0.030	-0.075	-0.072	0.046	-0.134	0.283	0.051	0.001	-0.142	0.052	0.126	-0.023	-0.127	-0.087	0.014	0.333	0.046	0.148	0.042	0.198	-0.118	0.020	-0.071	0.238	0.115	0.015	-0.144	1.000	-0.037	0.039	-0.299	0.395	0.033	-0.050	0.084	0.014	0.109	0.378	-0.066	-0.160	-0.261	-0.057	0.058	-0.143	0.293	-0.098	-0.123
180	-0.069	-0.168	0.179	0.003	0.140	0.114	0.088	-0.189	0.088	-0.143	-0.020	-0.131	-0.022	-0.078	0.077	0.043	-0.002	-0.110	-0.058	-0.068	0.176	-0.126	0.051	-0.027	0.221	-0.010	-0.192	0.023	0.003	-0.037	1.000	-0.229	0.006	-0.179	-0.065	-0.041	-0.025	-0.037	0.139	-0.053	-0.055	-0.137	-0.093	0.105	0.055	-0.064	-0.113	0.057	0.080
19	0.055	-0.039	-0.066	-0.270	-0.002	-0.013	-0.007	0.190	0.073	0.051	-0.098	0.328	-0.175	0.114	-0.146	-0.063	-0.252	0.035	0.133	-0.125	0.002	-0.208	-0.012	0.117	-0.094	0.110	0.482	0.090	-0.052	0.039	-0.229	1.000	-0.246	0.331	-0.134	-0.047	-0.047	0.369	0.038	0.111	0.350	0.177	-0.202	0.035	0.018	-0.092	-0.064	-0.009	-0.299
195	-0.131	0.357	-0.130	0.319	-0.037	-0.030	-0.153	-0.271	-0.154	-0.013	0.246	-0.099	0.198	-0.139	0.198	0.193	0.373	-0.190	-0.143	0.022	-0.101	0.020	0.036	-0.083	0.003	-0.283	-0.168	-0.121	0.054	-0.299	0.006	-0.246	1.000	-0.300	-0.042	0.103	0.137	-0.295	-0.245	-0.218	-0.135	0.213	0.449	-0.091	-0.101	0.139	0.239	0.019	0.462
2	0.195	0.066	-0.147	-0.159	-0.046	-0.062	-0.030	0.578	0.102	0.114	-0.153	0.270	0.008	0.107	-0.259	-0.143	-0.201	0.645	0.178	0.138	0.006	0.272	-0.073	0.036	-0.062	0.274	0.553	0.104	-0.147	0.395	-0.179	0.331	-0.300	1.000	-0.069	-0.005	-0.060	0.102	-0.088	0.471	0.017	0.099	-0.171	-0.007	0.075	-0.097	-0.086	-0.075	-0.349
20	-0.019	0.189	-0.016	-0.092	-0.050	-0.031	-0.258	-0.066	-0.042	-0.122	-0.246	-0.180	0.045	0.055	0.246	-0.080	0.180	0.051	0.037	0.047	-0.052	0.132	-0.004	-0.042	-0.057	0.151	-0.222	0.043	-0.065	0.033	-0.065	-0.134	-0.042	-0.069	1.000	0.042	-0.071	0.066	0.076	0.004	-0.128	-0.227	-0.049	-0.117	0.066	-0.081	0.121	-0.213	0.205
203	0.094	0.153	-0.168	0.091	-0.092	-0.028	-0.072	0.018	-0.071	0.071	0.042	-0.015	0.151	0.042	0.051	0.032	0.141	-0.001	-0.059	0.138	-0.022	0.128	-0.044	-0.097	-0.087	-0.041	0.000	-0.003	0.049	-0.050	-0.041	-0.047	0.103	-0.005	0.042	1.000	0.171	-0.048	-0.106	0.060	-0.052	0.049	0.113	-0.023	-0.051	0.006	0.140	-0.059	0.135
207	-0.025	0.150	-0.146	0.150	-0.111	-0.143	-0.058	-0.008	-0.172	0.036	0.103	-0.008	0.186	-0.027	0.107	0.053	0.182	-0.022	-0.005	0.112	-0.080	0.003	-0.036	-0.088	-0.167	-0.168	-0.030	-0.066	0.033	0.084	-0.025	-0.047	0.137	-0.060	-0.071	0.171	1.000	-0.098	-0.180	-0.079	-0.119	0.032	0.162	-0.084	-0.142	0.055	0.400	-0.097	0.251
21	0.039	-0.301	0.023	-0.187	-0.079	0.000	0.014	0.135	0.006	-0.020	-0.120	0.234	-0.247	0.156	-0.154	-0.158	-0.180	0.005	0.174	-0.132	-0.030	-0.106	-0.030	0.074	-0.090	0.123	0.194	0.040	-0.052	0.014	-0.037	0.369	-0.295	0.102	0.066	-0.048	-0.098	1.000	0.307	0.073	0.419	0.001	-0.295	-0.086	0.067	-0.086	-0.126	-0.084	-0.143
22	-0.010	-0.321	0.180	-0.160	-0.001	0.143	0.231	-0.066	0.074	-0.052	-0.145	0.021	-0.213	0.044	0.028	-0.020	-0.116	-0.174	0.123	-0.141	-0.093	-0.091	0.069	0.135	0.101	0.118	-0.139	0.130	-0.099	0.109	0.139	0.038	-0.245	-0.088	0.076	-0.106	-0.180	0.307	1.000	-0.003	0.261	-0.174	-0.208	-0.038	0.085	-0.138	-0.182	0.018	-0.047
23	0.160	0.037	-0.086	-0.097	-0.114	0.114	-0.118	0.342	0.133	0.024	-0.086	0.096	0.004	0.042	-0.095	-0.164	-0.132	0.370	-0.028	0.053	0.041	0.328	-0.153	0.041	0.008	0.265	0.282	0.008	-0.223	0.378	-0.053	0.111	-0.218	0.471	0.004	0.060	-0.079	0.073	-0.003	1.000	-0.003	-0.009	-0.166	-0.100	0.058	-0.201	-0.040	-0.115	-0.092
24	0.001	-0.235	0.037	-0.187	0.021	0.016	0.100	0.047	0.015	-0.044	0.020	0.220	-0.239	0.125	-0.171	-0.067	-0.213	-0.042	0.070	-0.151	-0.111	-0.201	-0.029	0.044	-0.046	-0.010	0.148	0.030	0.081	-0.066	-0.055	0.350	-0.135	0.017	-0.128	-0.052	-0.119	0.419	0.261	-0.003	1.000	0.162	-0.137	0.003	-0.030	-0.043	-0.128	0.148	-0.217
25	0.015	0.074	-0.113	0.062	0.002	-0.006	0.017	0.064	-0.047	0.041	0.203	0.207	0.001	0.005	-0.200	-0.021	-0.034	0.111	0.135	0.059	-0.072	-0.018	0.094	-0.064	-0.104	-0.169	0.288	-0.152	0.095	-0.160	-0.137	0.177	0.213	0.099	-0.227	0.049	0.032	0.001	-0.174	-0.009	0.162	1.000	0.315	-0.059	-0.125	0.053	-0.047	0.116	-0.136
26	-0.036	0.326	-0.109	0.327	-0.091	-0.063	-0.015	-0.135	-0.143	0.106	0.208	-0.111	0.109	-0.070	0.082	0.147	0.249	-0.166	-0.089	0.139	-0.111	0.058	0.029	-0.057	-0.022	-0.236	-0.142	-0.095	0.082	-0.261	-0.093	-0.202	0.449	-0.171	-0.049	0.113	0.162	-0.295	-0.208	-0.166	-0.137	0.315	1.000	-0.088	-0.107	0.095	0.213	0.073	0.354
268	0.002	-0.126	0.117	-0.047	0.306	-0.008	0.122	0.001	0.035	0.058	-0.049	-0.047	-0.047	-0.055	-0.053	-0.003	-0.115	0.018	0.027	-0.001	0.190	-0.076	0.087	0.015	0.070	-0.013	-0.036	0.031	0.087	-0.057	0.105	0.035	-0.091	-0.007	-0.117	-0.023	-0.084	-0.086	-0.038	-0.100	0.003	-0.059	-0.088	1.000	-0.002	0.012	-0.124	0.031	-0.087
27	0.050	-0.049	0.053	-0.064	0.066	-0.070	0.031	-0.018	0.124	0.040	-0.077	0.021	-0.140	0.014	-0.033	-0.071	-0.014	0.070	0.018	-0.043	0.005	0.009	-0.008	0.017	0.075	0.115	0.031	0.378	-0.107	0.058	0.055	0.018	-0.101	0.075	0.066	-0.051	-0.142	0.067	0.085	0.058	-0.030	-0.125	-0.107	-0.002	1.000	-0.077	-0.122	-0.030	-0.130
278	-0.038	0.020	-0.056	0.111	-0.024	-0.114	0.105	-0.039	-0.082	0.100	0.150	0.033	0.013	-0.034	-0.031	0.092	0.066	-0.007	0.048	0.002	-0.011	0.004	0.017	-0.026	-0.037	-0.103	-0.038	-0.059	0.236	-0.143	-0.064	-0.092	0.139	-0.097	-0.081	0.006	0.055	-0.086	-0.138	-0.201	-0.043	0.053	0.095	0.012	-0.077	1.000	0.057	0.132	0.019
28	0.149	0.432	-0.188	0.108	-0.128	-0.087	-0.232	0.028	-0.174	0.157	0.060	-0.126	0.380	-0.122	0.142	-0.035	0.381	-0.007	-0.097	0.206	-0.086	0.153	-0.159	-0.047	-0.168	-0.174	-0.097	-0.153	0.038	0.293	-0.113	-0.064	0.239	-0.086	0.121	0.140	0.400	-0.126	-0.182	-0.040	-0.128	-0.047	0.213	-0.124	-0.122	0.057	1.000	-0.176	0.483
288	-0.054	-0.161	0.090	0.040	0.075	0.031	0.257	-0.080	0.049	-0.057	0.118	0.038	-0.069	0.028	-0.149	0.038	-0.141	-0.081	0.017	-0.071	-0.012	-0.174	-0.007	0.052	0.071	-0.052	0.036	-0.030	0.217	-0.098	0.057	-0.009	0.019	-0.075	-0.213	-0.059	-0.097	-0.084	0.018	-0.115	0.148	0.116	0.073	0.031	-0.030	0.132	-0.176	1.000	-0.138
29	0.009	0.336	0.009	0.235	-0.129	-0.007	-0.153	-0.197	-0.146	0.076	0.067	-0.240	0.271	-0.124	0.424	0.111	0.491	-0.255	-0.156	0.167	-0.125	0.103	0.010	-0.032	-0.032	-0.231	-0.402	-0.133	0.047	-0.123	0.080	-0.299	0.462	-0.349	0.205	0.135	0.251	-0.143	-0.047	-0.092	-0.217	-0.136	0.354	-0.087	-0.130	0.019	0.483	-0.138	1.000
298	-0.005	-0.071	0.141	-0.051	0.065	0.002	0.151	-0.050	0.012	0.033	0.057	0.057	-0.067	0.006	-0.015	-0.013	-0.101	-0.131	0.093	-0.053	0.056	-0.142	0.088	0.040	-0.025	-0.023	-0.002	0.049	0.021	-0.081	-0.007	0.072	-0.052	-0.036	-0.077	-0.020	-0.030	0.036	0.078	-0.147	0.103	0.003	-0.034	0.096	0.024	0.026	-0.070	0.077	-0.029
301	-0.009	0.089	-0.095	0.082	-0.071	-0.119	0.023	-0.071	-0.085	0.073	0.007	-0.030	0.089	-0.097	0.047	0.172	0.163	-0.001	0.051	0.118	-0.095	-0.014	0.012	-0.015	-0.040	-0.137	-0.037	-0.002	0.006	0.002	-0.052	-0.069	0.096	-0.002	-0.043	0.034	0.130	-0.063	-0.020	-0.028	-0.120	-0.072	0.027	-0.034	0.011	0.021	0.143	-0.027	0.173
310	-0.009	-0.116	0.102	-0.044	0.076	0.061	0.199	-0.023	0.002	-0.012	0.001	0.037	-0.129	-0.036	-0.100	-0.002	-0.175	-0.042	0.021	-0.067	0.042	-0.186	0.155	0.028	0.095	-0.017	0.096	-0.009	0.094	-0.078	-0.002	0.117	-0.118	0.021	-0.157	-0.073	-0.099	0.043	0.029	-0.035	0.110	0.088	-0.058	0.118	-0.007	0.001	-0.139	0.107	-0.176
317	0.031	0.021	-0.075	0.066	-0.034	-0.105	0.034	0.019	-0.092	0.057	0.072	0.020	0.032	0.091	-0.040	0.020	-0.026	0.006	-0.060	0.012	-0.092	0.067	-0.052	-0.047	-0.075	-0.140	-0.036	-0.041	0.117	-0.091	-0.069	-0.047	0.044	-0.046	-0.027	0.088	0.084	0.051	-0.054	-0.074	0.077	-0.015	0.070	-0.041	-0.049	0.086	0.094	0.055	0.117
32	0.009	-0.093	-0.035	-0.102	-0.025	0.056	-0.050	0.275	0.093	-0.081	-0.119	0.171	-0.072	0.066	-0.126	-0.130	-0.196	0.265	0.128	0.013	0.014	0.091	-0.006	0.097	-0.033	0.333	0.157	0.160	-0.217	0.235	-0.009	0.171	-0.222	0.384	0.058	-0.027	-0.083	0.144	0.147	0.378	-0.028	-0.104	-0.241	-0.012	0.123	-0.144	-0.209	-0.101	-0.155
33	0.050	0.266	-0.191	-0.019	-0.091	-0.019	-0.043	0.146	-0.042	-0.027	-0.076	-0.032	0.112	-0.047	0.051	-0.079	0.262	0.082	-0.145	0.033	-0.169	0.316	-0.177	-0.028	-0.060	-0.075	0.073	0.079	-0.040	-0.008	-0.024	-0.124	0.101	-0.027	0.154	0.115	0.028	0.009	0.017	0.079	-0.095	-0.106	0.049	-0.110	0.076	-0.015	0.290	-0.122	0.281
34	0.076	0.044	-0.032	-0.039	-0.010	-0.031	-0.023	0.012	0.022	0.096	-0.041	0.037	-0.010	0.063	-0.089	-0.050	0.048	0.042	0.040	0.068	0.014	0.054	-0.021	0.039	-0.046	0.047	0.157	0.074	0.012	0.042	-0.046	0.072	-0.070	0.147	-0.063	0.018	-0.060	-0.017	-0.054	0.029	-0.008	0.010	-0.058	-0.021	0.062	0.017	-0.034	0.021	-0.079
35	0.015	0.184	-0.068	-0.072	0.036	0.015	-0.143	-0.168	-0.048	0.043	-0.159	-0.075	0.028	0.011	0.034	0.127	0.137	-0.056	-0.028	0.136	0.024	0.075	-0.055	-0.051	-0.087	0.061	-0.096	0.051	-0.030	0.022	-0.026	-0.132	0.055	-0.047	0.202	0.069	0.051	-0.132	-0.015	-0.085	-0.224	-0.056	0.074	-0.012	0.024	0.071	0.105	-0.030	0.091
36	0.047	-0.068	-0.021	-0.116	-0.002	0.027	0.034	0.100	0.002	0.051	-0.044	0.197	-0.152	0.087	-0.034	-0.176	-0.189	0.031	0.119	-0.129	-0.102	-0.042	0.010	0.056	-0.069	0.014	0.155	0.045	-0.003	-0.076	-0.147	0.200	-0.107	0.108	0.052	-0.039	-0.112	0.242	0.099	0.064	0.296	-0.009	-0.174	0.044	0.043	-0.081	-0.172	0.007	-0.130
364	-0.000	0.080	-0.084	0.131	-0.116	-0.140	-0.014	-0.017	-0.125	0.087	0.077	0.015	0.167	0.018	0.085	0.060	0.145	-0.087	-0.096	0.075	-0.069	-0.031	0.009	-0.077	-0.069	-0.200	0.013	-0.113	0.123	-0.025	-0.045	-0.001	0.151	-0.128	-0.132	0.115	0.348	-0.118	-0.135	-0.075	-0.075	0.065	0.086	0.001	-0.118	0.167	0.278	0.013	0.205
37	0.018	0.140	-0.021	0.058	-0.014	-0.039	-0.139	-0.060	-0.063	0.043	-0.107	-0.086	0.046	0.008	0.017	0.253	0.132	-0.043	-0.057	0.088	-0.002	0.137	-0.078	-0.071	-0.117	-0.006	-0.142	0.006	-0.015	-0.021	0.019	-0.226	0.089	-0.036	0.213	0.106	0.073	-0.142	-0.093	-0.053	-0.143	-0.038	0.169	-0.008	-0.011	0.105	0.094	-0.092	0.141
38	0.152	-0.147	0.124	0.039	0.069	0.032	-0.027	0.037	0.107	0.108	-0.017	-0.033	-0.113	0.045	-0.115	0.023	-0.055	-0.127	-0.023	-0.044	0.117	0.071	0.041	0.002	-0.018	0.115	-0.108	-0.028	0.123	0.010	0.014	-0.061	-0.123	-0.042	0.007	-0.051	-0.173	0.084	0.023	-0.016	0.048	-0.053	-0.008	0.062	0.004	0.024	-0.124	0.054	-0.077
39	-0.182	-0.027	0.144	-0.118	-0.002	0.077	0.035	-0.209	0.158	-0.164	-0.016	-0.142	-0.163	-0.018	0.203	-0.031	-0.007	-0.022	-0.071	-0.193	0.211	-0.250	0.147	0.025	0.350	0.086	-0.058	0.097	-0.045	0.025	0.235	0.079	-0.073	-0.034	0.043	-0.124	-0.106	-0.012	0.122	-0.004	0.003	-0.132	-0.124	0.006	0.060	-0.106	-0.090	-0.053	-0.040
4	0.120	0.681	-0.249	0.005	-0.189	-0.072	-0.304	0.155	-0.081	0.103	-0.108	-0.008	0.301	0.003	0.056	0.002	0.330	0.238	-0.032	0.274	-0.137	0.481	-0.082	-0.107	-0.116	-0.054	0.251	-0.013	-0.128	0.087	-0.234	-0.052	0.149	0.285	0.294	0.150	0.125	-0.121	-0.240	0.184	-0.164	-0.014	0.137	-0.171	-0.031	-0.103	0.340	-0.229	0.268
48	-0.093	-0.242	-0.006	0.145	0.070	-0.005	0.163	0.108	0.028	-0.086	0.267	0.080	-0.053	0.002	-0.151	0.008	-0.200	0.094	-0.068	-0.177	0.048	-0.126	0.089	-0.059	0.070	-0.075	-0.032	-0.053	0.166	-0.082	0.135	-0.042	0.054	-0.009	-0.269	-0.029	0.004	-0.035	-0.060	0.014	0.094	0.166	0.048	0.103	-0.038	0.089	-0.150	0.129	-0.079
50	0.005	0.142	-0.093	-0.044	0.029	0.067	-0.078	0.007	-0.012	-0.110	0.004	-0.109	0.038	0.029	0.054	0.082	0.129	0.141	-0.093	0.054	-0.117	0.209	-0.031	-0.071	-0.037	0.088	0.033	0.037	-0.050	-0.021	-0.040	-0.148	0.102	-0.048	0.189	0.035	-0.129	-0.113	-0.042	0.020	-0.053	0.059	-0.027	-0.081	0.026	0.035	-0.081	0.056	0.013
51	-0.066	0.532	-0.191	0.112	-0.186	-0.006	-0.345	-0.142	-0.087	-0.068	-0.023	-0.151	0.358	-0.066	0.239	0.129	0.470	0.130	-0.043	0.186	-0.094	0.231	-0.036	-0.025	0.054	-0.118	-0.084	-0.073	-0.061	0.139	-0.008	-0.136	0.253	-0.051	0.270	0.092	0.131	-0.170	-0.151	0.057	-0.202	-0.067	0.065	-0.124	-0.085	-0.005	0.346	-0.195	0.361
52	-0.151	0.018	0.179	-0.084	0.107	0.172	0.017	-0.251	0.137	-0.116	-0.039	-0.167	-0.082	-0.104	0.184	0.061	0.029	-0.134	-0.054	-0.076	0.263	-0.139	0.117	0.059	0.348	0.138	-0.151	0.030	-0.122	-0.043	0.284	-0.100	0.004	-0.161	-0.005	-0.133	-0.197	-0.131	0.095	0.058	-0.107	-0.114	-0.093	0.079	0.021	-0.090	-0.166	0.030	0.028
54	-0.114	-0.168	0.026	0.156	0.059	-0.058	0.090	-0.151	-0.142	-0.109	0.183	-0.029	0.009	0.066	0.075	0.074	0.063	-0.146	0.006	-0.118	-0.022	-0.141	0.062	-0.042	-0.040	-0.215	-0.335	-0.161	0.218	-0.199	0.115	-0.088	0.169	-0.301	-0.017	-0.025	0.113	0.151	0.021	-0.225	0.172	0.037	0.076	-0.005	-0.083	0.125	0.039	0.089	0.243
55	-0.080	-0.160	0.156	-0.147	0.080	0.012	0.040	0.016	0.029	-0.087	-0.054	0.015	-0.157	0.101	0.044	-0.091	-0.111	-0.014	0.053	-0.048	-0.024	-0.078	0.035	0.030	-0.062	0.171	-0.064	0.005	0.038	0.021	-0.073	0.093	-0.129	-0.008	0.206	-0.153	-0.091	0.163	0.123	0.018	0.145	-0.145	-0.134	-0.008	0.003	-0.054	-0.138	0.076	0.017
56	0.051	-0.323	0.152	-0.027	0.034	0.133	0.203	0.194	0.019	-0.050	0.056	0.161	-0.180	0.145	-0.229	-0.176	-0.360	-0.036	0.019	-0.141	-0.039	-0.067	0.080	0.041	0.008	-0.002	0.173	-0.067	0.064	-0.079	-0.057	0.150	-0.258	0.113	-0.052	-0.134	-0.240	0.277	0.159	0.034	0.306	0.110	-0.111	-0.030	-0.054	-0.044	-0.260	0.136	-0.279
6	0.164	0.312	-0.133	-0.125	-0.054	-0.044	-0.254	0.328	0.049	0.074	-0.273	-0.039	0.158	0.020	-0.072	-0.100	0.082	0.446	-0.042	0.263	-0.059	0.489	-0.175	-0.037	-0.108	0.309	0.210	0.142	-0.148	0.354	-0.096	-0.087	-0.179	0.498	0.301	0.105	-0.034	-0.174	-0.094	0.336	-0.193	-0.237	-0.130	-0.028	0.133	-0.096	0.186	-0.163	-0.022
61	0.075	0.325	-0.214	0.100	-0.102	-0.057	-0.223	0.155	-0.068	0.063	-0.057	-0.128	0.259	-0.016	-0.065	-0.026	0.115	0.206	0.076	0.500	-0.040	0.498	-0.058	-0.005	-0.146	0.093	-0.010	-0.150	-0.116	0.177	-0.057	-0.158	0.022	0.138	0.148	0.087	0.101	-0.048	-0.055	0.144	-0.151	-0.000	0.071	-0.072	-0.044	-0.018	0.199	-0.146	0.161
65	0.002	-0.076	0.024	-0.004	0.043	-0.076	0.010	-0.005	-0.074	0.031	0.051	-0.094	0.036	-0.011	0.056	-0.021	0.038	-0.119	-0.079	-0.021	-0.029	-0.114	-0.134	0.059	-0.125	-0.108	-0.136	-0.104	0.062	0.140	-0.065	0.054	0.012	-0.117	-0.020	-0.100	0.229	-0.007	0.018	-0.085	0.076	-0.121	0.009	0.015	-0.109	0.028	0.453	0.009	0.195
66	-0.086	0.015	0.090	-0.008	0.038	0.087	0.100	-0.023	0.061	-0.067	0.026	-0.110	-0.008	-0.109	0.202	-0.046	0.009	-0.083	-0.025	-0.131	0.066	-0.083	0.006	-0.013	0.317	-0.091	-0.153	-0.017	-0.006	-0.070	0.205	-0.099	0.024	-0.093	-0.033	-0.034	-0.041	-0.113	-0.011	-0.021	-0.137	-0.102	-0.033	0.061	0.035	-0.060	-0.035	-0.017	0.069
67	-0.034	-0.049	-0.083	0.140	0.002	-0.033	0.150	0.169	0.055	-0.052	0.360	0.226	-0.058	0.050	-0.058	-0.021	-0.200	0.076	-0.130	-0.190	-0.089	-0.105	-0.077	-0.081	0.014	-0.148	0.296	0.043	0.137	-0.222	-0.008	0.190	0.175	0.053	-0.180	0.017	-0.012	-0.039	-0.148	-0.009	0.125	0.332	0.112	0.010	-0.051	0.043	-0.175	0.177	-0.180
68	-0.114	-0.029	-0.000	0.079	0.143	-0.002	0.062	0.010	0.105	-0.185	0.116	-0.086	-0.010	-0.034	-0.033	0.029	0.008	0.064	-0.167	-0.127	0.006	0.022	-0.030	-0.013	0.036	0.001	0.009	0.068	-0.065	-0.096	0.053	-0.120	0.111	-0.112	-0.044	-0.038	-0.037	-0.120	-0.080	0.057	-0.068	0.151	0.109	0.018	0.056	-0.092	-0.062	0.019	0.031
7	0.024	-0.242	-0.061	0.015	-0.012	0.003	0.295	0.392	0.015	0.039	0.266	0.364	-0.120	0.135	-0.194	-0.148	-0.344	0.098	0.063	-0.158	-0.097	-0.116	-0.024	0.020	-0.126	-0.036	0.339	0.020	0.084	-0.163	-0.120	0.369	-0.059	0.218	-0.352	-0.058	-0.045	0.252	-0.010	0.018	0.391	0.316	0.099	0.006	-0.065	0.030	-0.221	0.149	-0.243
71	-0.025	0.168	-0.152	0.050	-0.019	0.039	-0.081	0.165	-0.148	-0.023	-0.009	-0.083	0.170	0.005	0.064	-0.025	0.000	0.210	-0.085	0.142	-0.123	0.394	-0.110	-0.025	-0.039	-0.077	0.139	-0.086	0.007	-0.021	0.002	-0.137	0.083	0.084	0.096	0.062	0.014	-0.189	-0.169	0.058	-0.180	0.030	0.046	-0.004	-0.011	0.036	0.046	-0.039	0.061
73	-0.094	-0.152	0.248	-0.063	0.248	0.057	0.115	-0.178	0.072	-0.078	-0.053	-0.078	-0.076	-0.047	0.076	0.019	-0.034	-0.120	0.019	-0.058	0.190	-0.127	0.006	0.046	0.138	0.035	-0.124	0.054	-0.030	-0.032	0.274	-0.102	-0.099	-0.142	-0.003	-0.053	-0.057	-0.012	0.122	-0.076	-0.017	-0.148	-0.078	0.120	0.058	-0.069	-0.142	0.061	-0.018
74	-0.076	-0.048	0.031	0.113	0.045	0.023	0.111	-0.063	0.075	0.014	0.068	-0.047	-0.021	-0.127	-0.013	0.173	0.027	-0.027	-0.068	-0.068	0.085	-0.139	0.118	-0.082	0.124	-0.129	-0.006	-0.075	0.017	-0.054	0.056	-0.033	0.049	-0.079	-0.166	-0.064	0.059	-0.035	-0.066	-0.097	-0.018	0.177	-0.026	0.079	-0.067	0.039	-0.074	0.141	0.001
75	-0.073	-0.268	0.143	0.027	0.120	0.070	0.221	-0.092	0.088	-0.179	0.085	0.019	-0.203	0.087	-0.179	0.117	-0.186	-0.145	0.064	-0.162	0.088	-0.218	0.118	-0.045	0.066	0.027	0.020	-0.121	0.182	-0.117	0.104	0.053	-0.064	-0.070	-0.077	-0.098	-0.110	0.082	0.019	-0.057	0.207	0.210	0.017	0.023	-0.101	0.080	-0.309	0.244	-0.218
76	-0.025	-0.130	0.038	-0.088	-0.110	-0.006	0.063	0.119	-0.044	-0.038	-0.048	0.151	-0.092	0.008	-0.134	-0.112	-0.109	0.019	0.076	-0.038	-0.092	-0.007	-0.001	0.029	0.033	0.034	0.124	-0.092	-0.017	0.106	-0.031	0.131	-0.146	0.140	-0.027	-0.049	-0.098	0.291	0.286	0.083	0.241	0.040	-0.127	-0.068	-0.019	-0.077	-0.112	-0.007	-0.184
78	-0.107	-0.129	0.174	-0.182	0.051	0.144	-0.047	-0.001	0.081	-0.164	-0.212	0.003	-0.189	0.072	-0.009	-0.056	-0.141	0.012	0.088	-0.061	0.070	-0.147	0.036	0.119	0.022	0.318	0.005	0.077	-0.150	0.011	-0.000	0.156	-0.226	0.138	0.242	-0.158	-0.218	0.157	0.174	0.060	0.047	-0.154	-0.187	0.043	0.020	-0.145	-0.209	-0.023	-0.171
8	0.109	-0.244	0.009	-0.063	-0.061	0.038	0.174	0.277	0.026	0.075	0.007	0.234	-0.193	0.172	-0.262	-0.049	-0.279	0.120	0.157	-0.112	-0.119	0.012	0.005	0.077	-0.142	0.104	0.303	0.084	-0.010	-0.008	-0.167	0.227	-0.168	0.247	-0.168	-0.041	-0.151	0.458	0.281	0.076	0.247	0.129	-0.071	-0.097	-0.011	-0.042	-0.224	0.059	-0.247
80	-0.121	-0.158	0.198	-0.118	0.322	0.019	0.070	-0.149	0.149	-0.046	-0.084	-0.043	-0.153	-0.086	-0.012	0.060	0.000	-0.053	0.005	-0.101	0.324	-0.279	0.112	0.038	0.089	0.065	-0.173	0.068	0.047	-0.061	0.176	0.037	-0.055	-0.118	0.001	-0.101	-0.111	-0.052	0.050	-0.150	0.016	-0.101	-0.135	0.295	0.077	-0.028	-0.140	0.075	-0.079
82	0.031	0.635	-0.144	0.156	-0.142	-0.002	-0.263	-0.152	-0.100	0.060	0.038	-0.135	0.357	-0.079	0.295	0.128	0.658	-0.036	-0.038	0.230	-0.096	0.295	-0.033	-0.026	-0.052	-0.127	-0.118	-0.065	-0.027	0.003	-0.098	-0.163	0.415	-0.131	0.257	0.179	0.188	-0.164	-0.153	-0.030	-0.238	-0.050	0.271	-0.072	-0.049	0.031	0.493	-0.190	0.610
83	-0.127	0.001	0.121	-0.028	0.037	0.114	-0.035	-0.179	0.169	-0.126	-0.077	-0.143	-0.077	-0.111	0.185	0.052	0.046	-0.063	-0.021	-0.175	0.186	-0.197	0.140	0.020	0.369	0.067	-0.073	0.015	-0.068	0.010	0.187	-0.017	-0.026	-0.059	0.073	-0.109	-0.090	-0.063	0.086	-0.041	-0.110	-0.112	-0.138	0.061	0.067	-0.087	-0.109	0.001	-0.063
86	0.194	0.079	0.082	-0.156	0.019	-0.003	-0.027	0.081	0.103	0.118	-0.212	-0.021	-0.076	-0.018	-0.073	-0.063	0.047	0.070	0.106	0.083	0.016	0.090	-0.058	0.024	0.062	0.182	0.079	0.158	-0.066	0.148	-0.059	0.044	-0.200	0.188	0.059	0.049	-0.074	-0.012	0.140	0.061	-0.022	-0.153	-0.155	0.024	0.112	-0.017	0.002	-0.031	-0.111
87	-0.044	-0.164	0.096	-0.077	0.033	0.043	0.081	-0.022	-0.036	-0.076	-0.030	0.158	-0.158	0.190	-0.050	-0.054	-0.153	-0.138	0.015	-0.144	-0.099	-0.210	0.038	0.139	-0.149	-0.005	0.074	0.001	0.048	-0.082	-0.083	0.235	-0.101	0.007	-0.010	-0.110	-0.025	0.238	0.121	-0.061	0.220	-0.105	-0.092	-0.046	0.018	-0.040	-0.115	0.057	-0.035
9	0.002	-0.339	0.061	0.049	0.097	0.003	0.244	0.172	0.085	-0.043	0.278	0.247	-0.149	0.117	-0.257	-0.110	-0.351	0.017	-0.054	-0.222	0.053	-0.176	0.060	0.065	0.094	0.008	0.280	0.054	0.176	-0.126	-0.060	0.151	-0.088	0.129	-0.273	-0.112	-0.149	0.057	-0.028	-0.076	0.187	0.259	0.013	0.056	0.008	0.091	-0.312	0.203	-0.408
90	-0.047	0.103	-0.005	0.002	-0.005	-0.046	-0.035	-0.051	-0.058	0.078	-0.119	-0.069	0.016	-0.015	0.043	0.138	0.071	-0.030	0.029	0.121	0.018	0.058	0.080	-0.011	-0.082	-0.022	-0.084	0.100	-0.034	-0.043	-0.092	-0.026	0.032	0.040	0.079	0.009	0.023	-0.169	-0.120	-0.054	-0.157	-0.065	0.051	0.002	0.104	0.023	-0.034	-0.014	0.061
92	-0.075	0.033	0.055	-0.085	-0.001	0.022	-0.015	-0.077	0.017	-0.041	-0.053	0.026	-0.055	0.053	0.101	0.015	0.004	-0.044	0.098	-0.088	0.001	-0.107	0.052	0.053	0.029	0.085	-0.028	0.067	-0.077	-0.009	0.004	0.073	-0.044	-0.010	0.017	-0.055	-0.057	0.100	0.047	0.023	0.095	0.026	-0.042	-0.052	0.065	-0.084	-0.140	-0.072	-0.116
94	-0.129	0.138	0.041	0.099	-0.049	-0.009	-0.136	-0.227	-0.095	-0.033	0.010	-0.202	0.126	-0.066	0.286	0.167	0.284	-0.211	-0.152	0.106	0.021	-0.072	-0.052	-0.012	0.040	-0.126	-0.248	-0.126	-0.014	-0.114	0.108	-0.136	0.300	-0.248	0.143	0.021	0.224	-0.139	-0.151	-0.125	-0.191	-0.067	0.259	-0.087	-0.124	0.018	0.292	-0.086	0.548
95	0.013	0.133	-0.101	0.056	-0.028	-0.029	-0.105	-0.069	-0.028	-0.011	0.013	-0.069	0.054	-0.023	0.019	0.065	0.125	-0.054	-0.088	0.015	0.025	0.025	-0.153	-0.088	-0.089	-0.034	-0.066	-0.092	0.063	0.066	0.035	-0.080	0.087	-0.133	0.061	0.063	0.181	-0.037	-0.142	-0.068	-0.002	-0.021	0.034	-0.023	-0.054	0.080	0.346	-0.052	0.067
97	-0.013	-0.014	-0.023	0.144	0.047	0.027	0.098	0.002	-0.112	0.056	0.139	-0.017	0.105	-0.018	0.095	0.073	0.053	-0.052	-0.099	-0.053	-0.114	0.020	-0.024	0.003	-0.010	-0.309	-0.053	-0.145	0.000	-0.220	-0.028	-0.111	0.276	-0.107	-0.128	-0.051	0.148	-0.001	-0.035	-0.023	0.016	0.068	0.181	-0.027	-0.117	0.087	0.112	-0.037	0.273
98	-0.079	-0.170	0.109	-0.123	-0.094	-0.006	0.052	0.046	-0.028	-0.003	-0.059	0.043	-0.112	0.036	-0.011	-0.061	-0.076	-0.035	0.133	-0.078	-0.010	-0.021	0.035	0.128	-0.019	-0.035	-0.022	0.028	-0.056	-0.010	0.031	0.013	-0.071	-0.019	0.041	-0.029	-0.066	0.182	0.225	-0.022	0.105	0.005	-0.110	-0.010	-0.013	-0.028	-0.144	-0.019	-0.001
99	0.018	0.091	-0.017	-0.056	-0.068	-0.088	-0.039	0.009	0.031	0.013	-0.099	0.061	-0.008	-0.047	-0.023	0.039	0.021	0.147	0.161	0.019	0.049	0.057	0.012	-0.004	0.046	0.054	0.077	0.051	0.000	0.037	-0.060	0.029	-0.030	0.134	0.077	-0.073	-0.013	-0.011	-0.038	0.042	-0.058	-0.033	-0.078	0.006	0.087	0.047	-0.011	-0.050	0.000
[truncated: 48 more columns]
