# Supplementary material for: Inferring Correlation Networks from Genomic Survey Data
Source: PLoS Comput Biol. 2012 Sep 20;8(9):e1002687. doi: 10.1371/journal.pcbi.1002687 (PMC3447976; doi:10.1371/journal.pcbi.1002687)
Supplement: Dataset S1 — Correlation values for all HMP body sites inferred using both Pearson and SparCC from real and shuffled data. (ZIP) [file pcbi.1002687.s001.zip › Saliva_sparse_matrix_shuffled.txt]

OTU_id	1	10	102	105	106	108	109	11	110	111	112	113	117	120	124	125	129	13	132	133	134	14	140	141	149	15	16	17	171	18	180	19	195	2	20	203	207	21	22	23	24	25	26	268	27	278	28	288	29
1	1.000	-0.071	-0.118	-0.035	0.059	-0.009	0.014	0.071	0.085	0.041	0.005	0.018	0.140	0.039	-0.063	-0.046	-0.018	0.082	0.006	0.065	-0.042	-0.052	-0.016	0.019	-0.088	-0.011	-0.053	-0.050	-0.022	-0.051	-0.044	-0.178	-0.053	0.040	-0.072	0.089	-0.008	0.006	0.101	0.080	0.027	0.135	-0.094	0.016	0.043	0.083	-0.029	0.034	-0.046
10	-0.071	1.000	0.003	0.058	-0.067	0.019	-0.063	-0.032	-0.035	-0.084	-0.094	0.059	-0.021	-0.044	0.132	-0.014	0.066	-0.011	0.014	-0.036	-0.059	-0.010	0.048	-0.015	0.047	0.061	-0.054	0.121	-0.011	0.001	-0.004	0.098	0.079	-0.039	-0.020	0.118	-0.076	-0.086	-0.112	0.016	0.048	-0.016	-0.008	-0.006	0.021	-0.027	0.025	0.017	-0.031
102	-0.118	0.003	1.000	0.029	-0.057	0.037	-0.054	0.003	0.036	0.012	-0.089	0.088	-0.090	0.009	-0.090	-0.043	-0.069	-0.092	-0.023	-0.003	-0.035	0.082	0.045	-0.047	-0.030	0.077	0.037	0.041	0.029	0.057	0.038	0.075	-0.024	0.026	0.118	-0.084	-0.089	0.003	0.049	0.070	-0.009	-0.087	0.047	0.063	0.047	0.069	-0.002	-0.046	-0.026
105	-0.035	0.058	0.029	1.000	-0.007	-0.015	-0.039	-0.005	-0.046	-0.009	-0.049	0.033	-0.134	-0.023	-0.082	0.098	-0.021	0.061	0.023	0.031	-0.050	0.065	0.025	-0.070	0.012	-0.012	0.124	0.086	0.004	0.103	-0.025	-0.071	-0.022	0.012	0.113	0.008	-0.089	-0.092	-0.066	0.021	-0.022	0.040	-0.061	-0.018	0.041	-0.019	0.134	-0.010	0.026
106	0.059	-0.067	-0.057	-0.007	1.000	-0.039	-0.044	-0.017	-0.047	0.010	0.109	-0.003	0.030	0.123	-0.000	-0.001	-0.003	-0.043	0.064	-0.101	0.014	0.104	0.028	0.098	0.040	-0.071	-0.016	0.081	0.117	-0.011	-0.100	-0.048	0.027	-0.046	-0.044	0.072	0.039	-0.001	-0.025	0.071	0.029	0.068	0.040	-0.059	-0.068	-0.043	-0.031	-0.060	-0.017
108	-0.009	0.019	0.037	-0.015	-0.039	1.000	-0.022	-0.027	0.001	0.015	-0.082	0.022	-0.026	-0.027	0.032	0.041	-0.112	-0.115	-0.089	-0.043	-0.018	-0.004	-0.045	0.061	0.001	0.090	0.013	0.101	0.034	-0.129	-0.027	0.025	-0.084	0.102	-0.069	-0.002	0.029	0.033	0.020	0.013	0.049	-0.008	-0.009	-0.027	-0.015	-0.090	-0.061	0.000	-0.022
109	0.014	-0.063	-0.054	-0.039	-0.044	-0.022	1.000	0.035	0.023	0.007	-0.069	-0.007	-0.053	0.037	-0.033	0.035	0.013	0.071	0.048	-0.023	-0.040	-0.031	-0.041	-0.027	0.030	-0.006	-0.065	0.058	-0.058	-0.006	0.040	0.042	0.069	-0.100	-0.035	-0.050	0.086	-0.009	0.056	0.038	-0.004	0.142	0.015	0.078	0.029	0.032	0.013	-0.053	0.027
11	0.071	-0.032	0.003	-0.005	-0.017	-0.027	0.035	1.000	0.093	-0.003	0.033	-0.027	-0.018	0.003	-0.127	0.032	0.048	0.052	0.002	0.040	0.073	-0.062	-0.084	0.016	-0.049	0.003	-0.016	0.079	-0.085	-0.065	-0.089	-0.057	0.110	0.017	0.067	0.069	-0.140	0.015	0.105	-0.023	-0.102	0.055	-0.038	0.038	-0.069	0.029	0.072	0.082	-0.005
110	0.085	-0.035	0.036	-0.046	-0.047	0.001	0.023	0.093	1.000	-0.001	-0.011	0.004	0.071	0.035	-0.047	-0.038	0.048	0.032	-0.000	0.055	-0.019	-0.064	-0.017	0.003	-0.054	0.035	0.021	-0.002	-0.092	-0.064	-0.129	0.023	-0.001	-0.029	-0.033	0.046	-0.040	0.100	-0.086	0.003	-0.017	-0.012	-0.009	-0.036	0.015	0.040	-0.099	0.031	0.032
111	0.041	-0.084	0.012	-0.009	0.010	0.015	0.007	-0.003	-0.001	1.000	0.018	0.005	-0.016	-0.052	-0.036	-0.016	0.057	-0.026	-0.054	-0.033	-0.009	0.010	0.020	0.028	-0.048	0.022	-0.109	-0.008	-0.014	-0.056	-0.008	-0.013	-0.018	0.055	-0.004	0.050	0.029	0.098	0.003	0.037	-0.038	0.032	0.055	-0.013	-0.005	-0.028	-0.025	0.030	0.051
112	0.005	-0.094	-0.089	-0.049	0.109	-0.082	-0.069	0.033	-0.011	0.018	1.000	0.011	0.050	0.003	0.029	-0.022	-0.056	0.087	0.000	-0.057	-0.069	0.067	0.019	-0.022	-0.017	0.039	0.053	-0.063	0.078	0.070	-0.064	-0.034	-0.075	0.044	0.083	0.050	0.046	-0.019	0.005	-0.166	-0.063	0.025	-0.009	-0.085	0.044	-0.111	0.043	-0.030	0.025
113	0.018	0.059	0.088	0.033	-0.003	0.022	-0.007	-0.027	0.004	0.005	0.011	1.000	-0.058	0.017	-0.001	-0.058	-0.121	0.081	-0.012	0.009	0.006	0.029	0.022	-0.018	0.036	0.088	-0.008	0.024	0.001	-0.051	-0.055	0.007	0.073	-0.091	0.048	0.029	-0.035	-0.034	0.070	0.116	-0.083	-0.048	0.017	-0.055	-0.013	0.015	0.026	0.128	0.098
117	0.140	-0.021	-0.090	-0.134	0.030	-0.026	-0.053	-0.018	0.071	-0.016	0.050	-0.058	1.000	0.133	-0.016	0.050	0.048	-0.134	-0.004	0.019	0.060	-0.061	-0.054	0.063	0.024	-0.049	-0.065	-0.071	-0.007	-0.098	0.026	0.010	0.025	0.016	0.004	0.055	0.039	0.067	0.040	0.030	0.108	0.020	-0.010	-0.045	-0.006	0.022	-0.095	0.092	-0.018
120	0.039	-0.044	0.009	-0.023	0.123	-0.027	0.037	0.003	0.035	-0.052	0.003	0.017	0.133	1.000	-0.014	0.082	-0.007	-0.032	-0.074	-0.080	-0.019	0.023	-0.052	0.100	0.034	-0.052	0.061	-0.028	0.146	-0.006	-0.036	-0.070	0.065	-0.033	-0.003	0.067	-0.050	-0.004	-0.044	-0.001	-0.063	0.010	-0.014	0.046	-0.078	-0.041	-0.053	0.022	-0.044
124	-0.063	0.132	-0.090	-0.082	-0.000	0.032	-0.033	-0.127	-0.047	-0.036	0.029	-0.001	-0.016	-0.014	1.000	-0.031	0.009	0.022	0.031	-0.061	-0.087	0.086	0.019	0.030	-0.033	0.019	-0.048	-0.015	0.038	0.089	0.074	0.050	0.027	-0.048	-0.009	0.048	0.003	-0.032	-0.027	-0.092	0.046	-0.071	-0.011	-0.083	-0.054	0.005	0.051	-0.001	0.098
125	-0.046	-0.014	-0.043	0.098	-0.001	0.041	0.035	0.032	-0.038	-0.016	-0.022	-0.058	0.050	0.082	-0.031	1.000	-0.099	0.024	0.006	-0.070	0.087	-0.178	0.072	-0.071	-0.031	0.015	0.024	-0.045	0.044	0.009	-0.004	-0.124	0.043	-0.050	-0.012	-0.013	-0.120	-0.078	0.077	0.010	0.075	0.106	0.013	0.047	-0.034	-0.084	0.061	-0.012	-0.017
129	-0.018	0.066	-0.069	-0.021	-0.003	-0.112	0.013	0.048	0.048	0.057	-0.056	-0.121	0.048	-0.007	0.009	-0.099	1.000	0.083	-0.021	0.062	0.005	0.030	-0.030	0.046	0.135	-0.125	-0.068	-0.009	-0.013	-0.006	0.025	0.140	0.038	-0.018	0.061	0.107	0.029	0.120	-0.086	-0.009	0.024	0.051	-0.072	0.016	-0.034	0.016	-0.077	-0.030	-0.045
13	0.082	-0.011	-0.092	0.061	-0.043	-0.115	0.071	0.052	0.032	-0.026	0.087	0.081	-0.134	-0.032	0.022	0.024	0.083	1.000	-0.057	0.009	0.018	-0.126	-0.037	0.009	-0.022	-0.012	0.029	-0.018	0.051	0.117	-0.009	-0.080	-0.131	-0.063	-0.017	-0.020	0.024	-0.008	0.004	-0.055	0.044	0.079	0.010	0.060	0.045	0.038	0.073	0.042	0.014
132	0.006	0.014	-0.023	0.023	0.064	-0.089	0.048	0.002	-0.000	-0.054	0.000	-0.012	-0.004	-0.074	0.031	0.006	-0.021	-0.057	1.000	0.005	-0.025	0.059	0.072	-0.085	-0.026	0.001	-0.130	0.068	-0.067	0.076	0.017	0.106	0.003	-0.005	0.034	0.022	0.058	-0.106	-0.069	-0.010	-0.003	-0.032	0.024	-0.029	0.010	0.024	-0.024	-0.053	0.039
133	0.065	-0.036	-0.003	0.031	-0.101	-0.043	-0.023	0.040	0.055	-0.033	-0.057	0.009	0.019	-0.080	-0.061	-0.070	0.062	0.009	0.005	1.000	0.015	0.036	-0.013	-0.000	0.036	-0.046	0.021	-0.084	-0.062	-0.098	0.035	0.057	-0.025	0.058	-0.055	0.027	0.031	0.083	0.057	0.017	-0.096	0.018	0.102	0.001	0.074	0.035	0.082	0.007	0.019
134	-0.042	-0.059	-0.035	-0.050	0.014	-0.018	-0.040	0.073	-0.019	-0.009	-0.069	0.006	0.060	-0.019	-0.087	0.087	0.005	0.018	-0.025	0.015	1.000	0.011	0.003	0.058	0.035	-0.067	-0.010	-0.017	-0.088	-0.078	-0.103	-0.009	0.003	0.010	0.000	0.023	0.027	0.075	0.045	0.012	0.042	-0.022	0.038	0.093	0.045	0.012	0.032	0.103	-0.038
14	-0.052	-0.010	0.082	0.065	0.104	-0.004	-0.031	-0.062	-0.064	0.010	0.067	0.029	-0.061	0.023	0.086	-0.178	0.030	-0.126	0.059	0.036	0.011	1.000	-0.049	-0.005	-0.022	-0.040	-0.057	0.047	0.037	0.053	0.130	0.050	0.091	-0.031	0.061	-0.002	0.035	-0.043	-0.095	-0.031	0.006	-0.024	-0.020	-0.116	-0.045	-0.030	0.018	-0.133	0.062
140	-0.016	0.048	0.045	0.025	0.028	-0.045	-0.041	-0.084	-0.017	0.020	0.019	0.022	-0.054	-0.052	0.019	0.072	-0.030	-0.037	0.072	-0.013	0.003	-0.049	1.000	-0.007	0.004	0.058	0.058	-0.027	0.025	-0.035	-0.038	-0.012	-0.012	0.006	0.002	0.018	-0.068	-0.059	-0.016	-0.025	0.044	0.041	0.052	-0.008	-0.034	-0.003	-0.044	-0.004	0.058
141	0.019	-0.015	-0.047	-0.070	0.098	0.061	-0.027	0.016	0.003	0.028	-0.022	-0.018	0.063	0.100	0.030	-0.071	0.046	0.009	-0.085	-0.000	0.058	-0.005	-0.007	1.000	-0.077	-0.031	0.049	0.068	0.056	-0.119	-0.070	-0.006	-0.077	-0.055	-0.096	0.074	-0.004	0.011	-0.041	-0.027	-0.004	0.122	-0.062	0.032	-0.024	-0.093	-0.007	0.094	-0.013
149	-0.088	0.047	-0.030	0.012	0.040	0.001	0.030	-0.049	-0.054	-0.048	-0.017	0.036	0.024	0.034	-0.033	-0.031	0.135	-0.022	-0.026	0.036	0.035	-0.022	0.004	-0.077	1.000	0.012	-0.141	-0.073	-0.008	-0.048	0.012	0.129	0.035	-0.010	0.050	0.029	0.044	0.114	0.013	0.141	-0.009	-0.012	0.090	0.085	-0.003	0.002	0.022	0.011	0.064
15	-0.011	0.061	0.077	-0.012	-0.071	0.090	-0.006	0.003	0.035	0.022	0.039	0.088	-0.049	-0.052	0.019	0.015	-0.125	-0.012	0.001	-0.046	-0.067	-0.040	0.058	-0.031	0.012	1.000	-0.013	0.013	0.012	-0.092	-0.054	0.058	-0.047	0.026	0.052	-0.004	-0.000	0.042	0.025	-0.003	0.051	-0.002	0.025	-0.059	0.076	0.077	0.005	0.003	-0.022
16	-0.053	-0.054	0.037	0.124	-0.016	0.013	-0.065	-0.016	0.021	-0.109	0.053	-0.008	-0.065	0.061	-0.048	0.024	-0.068	0.029	-0.130	0.021	-0.010	-0.057	0.058	0.049	-0.141	-0.013	1.000	-0.062	0.092	0.050	-0.044	-0.141	-0.112	0.039	0.133	-0.045	-0.132	-0.134	0.024	0.000	-0.073	-0.117	0.056	0.014	0.029	-0.033	0.009	-0.026	-0.001
17	-0.050	0.121	0.041	0.086	0.081	0.101	0.058	0.079	-0.002	-0.008	-0.063	0.024	-0.071	-0.028	-0.015	-0.045	-0.009	-0.018	0.068	-0.084	-0.017	0.047	-0.027	0.068	-0.073	0.013	-0.062	1.000	-0.013	0.082	-0.038	0.074	0.033	0.030	-0.041	-0.039	-0.012	0.083	0.031	-0.022	-0.012	0.025	-0.074	-0.052	-0.050	-0.033	-0.027	0.031	-0.016
171	-0.022	-0.011	0.029	0.004	0.117	0.034	-0.058	-0.085	-0.092	-0.014	0.078	0.001	-0.007	0.146	0.038	0.044	-0.013	0.051	-0.067	-0.062	-0.088	0.037	0.025	0.056	-0.008	0.012	0.092	-0.013	1.000	0.021	0.057	-0.087	-0.056	-0.079	-0.100	-0.019	-0.037	-0.018	-0.143	-0.082	0.082	-0.037	0.019	0.054	-0.080	-0.077	0.034	-0.045	0.073
18	-0.051	0.001	0.057	0.103	-0.011	-0.129	-0.006	-0.065	-0.064	-0.056	0.070	-0.051	-0.098	-0.006	0.089	0.009	-0.006	0.117	0.076	-0.098	-0.078	0.053	-0.035	-0.119	-0.048	-0.092	0.050	0.082	0.021	1.000	0.115	-0.037	-0.009	-0.143	-0.001	-0.050	-0.071	-0.036	-0.036	-0.126	-0.082	-0.011	-0.196	0.055	0.021	0.059	0.060	-0.039	-0.001
180	-0.044	-0.004	0.038	-0.025	-0.100	-0.027	0.040	-0.089	-0.129	-0.008	-0.064	-0.055	0.026	-0.036	0.074	-0.004	0.025	-0.009	0.017	0.035	-0.103	0.130	-0.038	-0.070	0.012	-0.054	-0.044	-0.038	0.057	0.115	1.000	0.082	0.057	0.028	-0.004	-0.064	0.022	0.033	0.050	-0.100	-0.009	-0.083	-0.070	0.044	-0.070	-0.028	0.077	-0.043	0.028
19	-0.178	0.098	0.075	-0.071	-0.048	0.025	0.042	-0.057	0.023	-0.013	-0.034	0.007	0.010	-0.070	0.050	-0.124	0.140	-0.080	0.106	0.057	-0.009	0.050	-0.012	-0.006	0.129	0.058	-0.141	0.074	-0.087	-0.037	0.082	1.000	-0.100	0.072	0.065	0.046	-0.002	0.035	0.079	0.008	0.044	-0.078	0.046	-0.083	-0.088	0.034	0.058	-0.071	0.040
195	-0.053	0.079	-0.024	-0.022	0.027	-0.084	0.069	0.110	-0.001	-0.018	-0.075	0.073	0.025	0.065	0.027	0.043	0.038	-0.131	0.003	-0.025	0.003	0.091	-0.012	-0.077	0.035	-0.047	-0.112	0.033	-0.056	-0.009	0.057	-0.100	1.000	-0.038	-0.034	-0.152	-0.016	-0.035	0.073	0.060	-0.077	-0.070	0.031	-0.018	0.048	-0.014	-0.024	0.040	-0.072
2	0.040	-0.039	0.026	0.012	-0.046	0.102	-0.100	0.017	-0.029	0.055	0.044	-0.091	0.016	-0.033	-0.048	-0.050	-0.018	-0.063	-0.005	0.058	0.010	-0.031	0.006	-0.055	-0.010	0.026	0.039	0.030	-0.079	-0.143	0.028	0.072	-0.038	1.000	0.074	-0.066	-0.013	0.047	-0.010	0.004	0.021	-0.051	0.146	-0.025	0.038	-0.055	-0.001	0.048	-0.088
20	-0.072	-0.020	0.118	0.113	-0.044	-0.069	-0.035	0.067	-0.033	-0.004	0.083	0.048	0.004	-0.003	-0.009	-0.012	0.061	-0.017	0.034	-0.055	0.000	0.061	0.002	-0.096	0.050	0.052	0.133	-0.041	-0.100	-0.001	-0.004	0.065	-0.034	0.074	1.000	-0.050	-0.085	-0.027	-0.074	-0.041	0.035	0.036	-0.032	-0.044	0.035	0.060	0.085	-0.033	-0.044
203	0.089	0.118	-0.084	0.008	0.072	-0.002	-0.050	0.069	0.046	0.050	0.050	0.029	0.055	0.067	0.048	-0.013	0.107	-0.020	0.022	0.027	0.023	-0.002	0.018	0.074	0.029	-0.004	-0.045	-0.039	-0.019	-0.050	-0.064	0.046	-0.152	-0.066	-0.050	1.000	-0.068	0.071	0.004	0.046	0.010	0.098	-0.061	-0.075	0.007	-0.024	0.009	0.007	0.101
207	-0.008	-0.076	-0.089	-0.089	0.039	0.029	0.086	-0.140	-0.040	0.029	0.046	-0.035	0.039	-0.050	0.003	-0.120	0.029	0.024	0.058	0.031	0.027	0.035	-0.068	-0.004	0.044	-0.000	-0.132	-0.012	-0.037	-0.071	0.022	-0.002	-0.016	-0.013	-0.085	-0.068	1.000	0.009	-0.112	0.015	0.001	0.025	0.077	-0.001	0.019	-0.056	0.007	-0.064	-0.033
21	0.006	-0.086	0.003	-0.092	-0.001	0.033	-0.009	0.015	0.100	0.098	-0.019	-0.034	0.067	-0.004	-0.032	-0.078	0.120	-0.008	-0.106	0.083	0.075	-0.043	-0.059	0.011	0.114	0.042	-0.134	0.083	-0.018	-0.036	0.033	0.035	-0.035	0.047	-0.027	0.071	0.009	1.000	-0.033	0.025	0.054	0.114	0.011	-0.023	0.024	0.066	-0.041	0.015	0.057
22	0.101	-0.112	0.049	-0.066	-0.025	0.020	0.056	0.105	-0.086	0.003	0.005	0.070	0.040	-0.044	-0.027	0.077	-0.086	0.004	-0.069	0.057	0.045	-0.095	-0.016	-0.041	0.013	0.025	0.024	0.031	-0.143	-0.036	0.050	0.079	0.073	-0.010	-0.074	0.004	-0.112	-0.033	1.000	0.115	-0.045	0.051	-0.066	-0.046	0.019	0.023	-0.016	-0.019	-0.069
23	0.080	0.016	0.070	0.021	0.071	0.013	0.038	-0.023	0.003	0.037	-0.166	0.116	0.030	-0.001	-0.092	0.010	-0.009	-0.055	-0.010	0.017	0.012	-0.031	-0.025	-0.027	0.141	-0.003	0.000	-0.022	-0.082	-0.126	-0.100	0.008	0.060	0.004	-0.041	0.046	0.015	0.025	0.115	1.000	-0.127	-0.006	0.080	0.044	0.044	0.033	-0.003	0.058	0.061
24	0.027	0.048	-0.009	-0.022	0.029	0.049	-0.004	-0.102	-0.017	-0.038	-0.063	-0.083	0.108	-0.063	0.046	0.075	0.024	0.044	-0.003	-0.096	0.042	0.006	0.044	-0.004	-0.009	0.051	-0.073	-0.012	0.082	-0.082	-0.009	0.044	-0.077	0.021	0.035	0.010	0.001	0.054	-0.045	-0.127	1.000	0.129	0.059	-0.091	0.024	-0.007	-0.003	0.011	-0.015
25	0.135	-0.016	-0.087	0.040	0.068	-0.008	0.142	0.055	-0.012	0.032	0.025	-0.048	0.020	0.010	-0.071	0.106	0.051	0.079	-0.032	0.018	-0.022	-0.024	0.041	0.122	-0.012	-0.002	-0.117	0.025	-0.037	-0.011	-0.083	-0.078	-0.070	-0.051	0.036	0.098	0.025	0.114	0.051	-0.006	0.129	1.000	-0.023	-0.130	0.008	-0.058	0.034	-0.051	-0.026
26	-0.094	-0.008	0.047	-0.061	0.040	-0.009	0.015	-0.038	-0.009	0.055	-0.009	0.017	-0.010	-0.014	-0.011	0.013	-0.072	0.010	0.024	0.102	0.038	-0.020	0.052	-0.062	0.090	0.025	0.056	-0.074	0.019	-0.196	-0.070	0.046	0.031	0.146	-0.032	-0.061	0.077	0.011	-0.066	0.080	0.059	-0.023	1.000	0.051	0.010	-0.094	-0.013	-0.066	0.047
268	0.016	-0.006	0.063	-0.018	-0.059	-0.027	0.078	0.038	-0.036	-0.013	-0.085	-0.055	-0.045	0.046	-0.083	0.047	0.016	0.060	-0.029	0.001	0.093	-0.116	-0.008	0.032	0.085	-0.059	0.014	-0.052	0.054	0.055	0.044	-0.083	-0.018	-0.025	-0.044	-0.075	-0.001	-0.023	-0.046	0.044	-0.091	-0.130	0.051	1.000	0.014	-0.044	-0.024	0.034	-0.052
27	0.043	0.021	0.047	0.041	-0.068	-0.015	0.029	-0.069	0.015	-0.005	0.044	-0.013	-0.006	-0.078	-0.054	-0.034	-0.034	0.045	0.010	0.074	0.045	-0.045	-0.034	-0.024	-0.003	0.076	0.029	-0.050	-0.080	0.021	-0.070	-0.088	0.048	0.038	0.035	0.007	0.019	0.024	0.019	0.044	0.024	0.008	0.010	0.014	1.000	0.015	-0.032	-0.023	-0.025
278	0.083	-0.027	0.069	-0.019	-0.043	-0.090	0.032	0.029	0.040	-0.028	-0.111	0.015	0.022	-0.041	0.005	-0.084	0.016	0.038	0.024	0.035	0.012	-0.030	-0.003	-0.093	0.002	0.077	-0.033	-0.033	-0.077	0.059	-0.028	0.034	-0.014	-0.055	0.060	-0.024	-0.056	0.066	0.023	0.033	-0.007	-0.058	-0.094	-0.044	0.015	1.000	-0.142	0.076	-0.051
28	-0.029	0.025	-0.002	0.134	-0.031	-0.061	0.013	0.072	-0.099	-0.025	0.043	0.026	-0.095	-0.053	0.051	0.061	-0.077	0.073	-0.024	0.082	0.032	0.018	-0.044	-0.007	0.022	0.005	0.009	-0.027	0.034	0.060	0.077	0.058	-0.024	-0.001	0.085	0.009	0.007	-0.041	-0.016	-0.003	-0.003	0.034	-0.013	-0.024	-0.032	-0.142	1.000	0.012	0.115
288	0.034	0.017	-0.046	-0.010	-0.060	0.000	-0.053	0.082	0.031	0.030	-0.030	0.128	0.092	0.022	-0.001	-0.012	-0.030	0.042	-0.053	0.007	0.103	-0.133	-0.004	0.094	0.011	0.003	-0.026	0.031	-0.045	-0.039	-0.043	-0.071	0.040	0.048	-0.033	0.007	-0.064	0.015	-0.019	0.058	0.011	-0.051	-0.066	0.034	-0.023	0.076	0.012	1.000	0.040
29	-0.046	-0.031	-0.026	0.026	-0.017	-0.022	0.027	-0.005	0.032	0.051	0.025	0.098	-0.018	-0.044	0.098	-0.017	-0.045	0.014	0.039	0.019	-0.038	0.062	0.058	-0.013	0.064	-0.022	-0.001	-0.016	0.073	-0.001	0.028	0.040	-0.072	-0.088	-0.044	0.101	-0.033	0.057	-0.069	0.061	-0.015	-0.026	0.047	-0.052	-0.025	-0.051	0.115	0.040	1.000
298	-0.057	-0.002	-0.013	-0.025	-0.018	-0.021	-0.019	-0.043	0.017	0.027	0.014	-0.031	-0.012	-0.005	-0.014	-0.062	0.077	-0.056	-0.041	0.040	0.044	0.038	0.043	0.008	0.037	-0.084	-0.051	-0.013	-0.040	-0.002	-0.055	0.091	0.039	0.040	-0.124	0.017	0.064	-0.004	0.019	-0.093	-0.034	0.043	0.091	-0.018	-0.009	-0.009	0.025	0.004	-0.009
301	-0.046	0.018	0.072	-0.012	-0.091	-0.039	0.020	-0.070	-0.016	0.082	-0.002	-0.004	-0.034	-0.012	0.019	-0.015	0.010	0.072	-0.009	0.003	-0.033	0.038	0.055	-0.052	-0.081	0.014	0.039	-0.015	-0.001	0.147	-0.001	-0.072	0.036	-0.055	0.152	-0.086	-0.032	0.034	-0.033	0.036	0.077	0.040	0.029	-0.001	0.092	0.054	-0.115	0.030	-0.016
310	0.009	0.097	-0.024	-0.016	-0.082	0.063	0.007	0.007	-0.017	0.000	-0.064	0.060	0.006	-0.031	0.000	0.083	-0.066	-0.028	-0.007	-0.041	0.014	0.003	-0.014	0.076	-0.040	0.028	0.037	0.041	0.031	-0.058	0.010	0.001	-0.050	0.066	-0.044	0.011	-0.068	0.010	0.025	0.025	0.099	0.051	0.008	-0.021	-0.021	-0.003	0.043	0.044	-0.010
317	0.027	0.037	-0.060	-0.029	0.086	0.007	0.002	-0.013	0.027	-0.000	0.050	-0.001	-0.008	0.016	0.066	0.040	0.032	-0.000	-0.033	-0.044	-0.016	-0.093	0.035	0.032	-0.068	0.024	0.050	-0.014	0.014	0.081	-0.012	-0.029	-0.038	-0.044	0.010	0.030	-0.097	-0.059	-0.042	-0.042	0.020	0.009	0.054	-0.003	-0.010	0.032	-0.021	-0.055	-0.003
32	0.010	-0.093	0.095	0.083	-0.078	-0.027	0.014	0.010	0.006	-0.053	0.006	0.022	-0.113	-0.031	-0.061	-0.002	0.044	-0.016	0.069	0.060	0.001	0.040	0.031	-0.102	0.083	0.080	-0.003	-0.009	0.002	0.027	-0.008	-0.051	-0.038	-0.000	0.008	-0.057	-0.054	0.091	0.051	-0.000	0.065	0.031	0.006	0.027	0.067	0.087	-0.035	-0.093	-0.129
33	-0.074	-0.079	-0.028	-0.038	-0.069	-0.112	0.001	-0.016	0.037	0.018	0.032	0.051	0.083	-0.010	-0.083	-0.134	0.123	-0.027	0.043	0.092	0.056	0.065	-0.095	-0.052	0.065	-0.149	0.032	-0.072	0.000	-0.058	0.020	0.016	0.025	0.099	0.035	0.046	0.003	-0.039	-0.036	0.073	-0.117	-0.091	-0.016	-0.001	-0.001	0.045	-0.006	0.101	0.157
34	-0.006	0.008	0.027	0.001	0.038	0.012	0.006	0.043	-0.017	0.038	0.019	0.020	-0.026	0.014	-0.057	-0.064	0.054	-0.006	0.018	0.001	-0.044	0.070	0.041	0.003	0.022	-0.032	-0.061	0.054	-0.016	-0.058	0.017	-0.070	0.007	-0.007	0.032	0.008	0.062	-0.006	0.004	0.044	0.015	-0.059	0.007	0.013	-0.027	-0.025	0.030	-0.014	0.039
35	0.033	-0.014	-0.016	-0.142	0.016	0.013	-0.024	0.104	0.088	-0.052	0.027	-0.036	0.050	0.030	-0.037	-0.087	-0.020	-0.005	-0.057	-0.003	0.031	-0.160	-0.012	-0.051	0.021	0.121	-0.004	-0.000	-0.007	-0.120	0.087	-0.015	-0.061	-0.005	-0.033	-0.016	0.105	0.038	0.057	-0.074	0.045	0.050	-0.053	0.016	-0.024	0.044	-0.106	0.027	0.080
36	0.012	-0.038	-0.016	-0.024	0.077	0.039	0.061	0.076	0.055	-0.043	0.023	0.050	0.074	-0.020	-0.056	0.078	-0.072	-0.142	0.126	-0.079	-0.017	-0.058	-0.086	0.083	0.006	-0.095	0.064	0.086	-0.010	-0.005	-0.051	0.029	-0.038	0.041	-0.076	0.001	-0.022	-0.004	0.061	-0.063	0.040	0.034	-0.037	-0.043	-0.019	0.006	-0.017	0.014	-0.084
364	-0.037	0.049	-0.005	0.034	-0.002	0.038	0.067	0.025	0.018	-0.042	-0.032	-0.021	0.011	-0.035	-0.026	-0.008	-0.006	-0.017	-0.016	-0.008	-0.054	-0.056	0.013	-0.018	0.028	0.063	-0.036	-0.030	0.019	0.047	-0.054	-0.045	0.083	0.021	-0.106	-0.024	-0.012	0.012	-0.027	0.027	-0.051	-0.053	0.082	0.042	0.043	-0.036	0.005	0.016	-0.112
37	-0.020	0.035	0.077	-0.113	-0.005	0.040	0.071	-0.055	0.004	0.025	-0.091	0.046	0.075	-0.016	0.053	0.035	-0.026	0.009	-0.011	-0.061	0.045	-0.095	0.030	0.005	0.017	-0.095	-0.073	0.036	0.033	-0.115	-0.009	-0.065	0.111	0.051	-0.029	-0.086	-0.020	-0.002	0.012	0.017	0.101	-0.048	0.025	0.033	0.043	0.058	-0.073	0.122	-0.079
38	0.074	0.034	0.069	-0.005	0.053	0.017	-0.060	-0.085	-0.007	0.046	-0.024	-0.131	0.014	0.023	0.081	-0.063	-0.011	-0.068	0.056	-0.041	-0.004	0.128	-0.020	-0.057	-0.130	-0.099	-0.071	0.019	-0.053	0.162	-0.019	0.040	0.047	0.077	0.017	-0.036	0.002	-0.035	-0.116	-0.059	0.085	-0.053	0.007	-0.005	0.010	0.118	-0.079	-0.102	-0.233
39	0.104	-0.104	0.000	-0.006	-0.041	0.035	-0.040	-0.023	0.059	0.043	-0.021	0.027	0.117	-0.077	-0.025	0.101	0.014	-0.020	0.005	0.022	-0.007	-0.023	-0.046	0.016	0.017	0.045	-0.077	-0.120	-0.053	-0.111	0.007	0.121	0.110	-0.030	-0.012	-0.060	0.079	-0.044	0.182	0.088	0.030	-0.055	-0.106	-0.048	0.020	0.076	-0.044	-0.048	0.130
4	-0.040	0.020	0.045	-0.067	0.011	-0.118	-0.069	0.014	0.065	0.025	0.141	-0.067	0.015	0.033	0.060	-0.022	0.065	0.088	-0.077	-0.053	-0.001	-0.054	0.055	0.103	0.031	-0.074	-0.032	-0.095	-0.020	0.133	-0.070	-0.085	-0.125	0.006	0.002	0.010	0.081	-0.088	-0.043	0.047	-0.079	0.091	-0.105	0.057	-0.002	0.058	-0.090	0.072	-0.067
48	-0.049	0.079	-0.028	-0.016	0.114	0.013	0.011	-0.065	0.014	-0.028	0.046	-0.015	-0.070	-0.029	0.027	0.057	0.039	0.086	0.022	0.057	-0.040	0.047	-0.025	-0.059	-0.052	-0.056	-0.050	0.036	0.117	0.066	-0.075	0.092	-0.006	-0.017	-0.003	0.069	-0.001	0.008	-0.149	0.074	-0.056	0.080	0.014	-0.009	-0.040	-0.015	0.063	-0.098	-0.080
50	0.043	-0.062	0.053	0.071	-0.029	0.051	-0.076	0.039	0.023	-0.004	0.006	-0.085	-0.010	-0.067	0.059	0.093	0.019	-0.065	0.067	-0.023	0.092	-0.011	-0.014	0.019	-0.048	0.036	0.026	0.096	-0.034	0.023	-0.031	-0.087	0.114	0.086	-0.105	0.023	0.005	-0.003	0.081	0.018	0.029	-0.020	-0.024	-0.110	-0.026	0.015	0.044	-0.079	-0.004
51	-0.016	0.039	-0.090	-0.037	-0.028	0.041	0.081	0.011	-0.165	-0.026	-0.028	-0.040	0.029	0.138	0.193	0.090	-0.080	-0.051	-0.016	-0.149	0.013	0.066	0.005	0.032	0.046	0.021	-0.027	0.077	0.026	-0.002	0.011	0.068	-0.064	0.000	0.024	0.025	-0.038	-0.059	0.024	0.037	-0.002	-0.007	-0.027	-0.053	-0.079	0.010	-0.002	0.026	0.017
52	0.013	0.042	0.011	-0.049	-0.007	0.080	-0.033	-0.068	0.075	0.003	-0.028	0.080	-0.029	-0.008	0.063	-0.023	-0.056	-0.158	-0.003	0.066	0.014	0.123	-0.044	-0.076	-0.111	0.035	0.096	-0.018	-0.049	-0.048	0.103	0.094	-0.005	0.008	-0.018	-0.006	0.031	-0.017	0.052	-0.078	0.057	-0.017	0.038	-0.057	0.056	0.012	-0.078	-0.124	0.055
54	0.029	0.037	-0.042	0.100	-0.001	-0.011	0.028	-0.011	0.007	0.018	-0.032	-0.021	-0.124	-0.033	-0.092	0.050	0.034	0.046	0.111	-0.067	-0.025	0.051	0.057	0.028	-0.010	-0.023	0.079	0.047	-0.030	0.005	0.027	0.042	-0.037	0.130	-0.012	-0.058	-0.004	-0.183	-0.083	-0.067	0.000	-0.023	0.151	0.027	-0.052	-0.106	-0.012	-0.013	0.202
55	0.085	-0.061	0.018	0.055	0.024	-0.037	-0.036	-0.068	0.019	0.017	0.032	-0.156	0.052	-0.127	-0.054	-0.028	-0.012	0.094	0.051	0.014	-0.026	-0.089	0.097	0.047	-0.096	0.068	0.057	-0.022	0.105	0.063	0.041	0.067	-0.095	-0.049	-0.085	0.011	-0.045	0.140	-0.017	0.022	0.086	-0.045	-0.003	-0.055	0.041	0.147	-0.017	0.002	-0.013
56	0.060	-0.053	-0.070	-0.065	-0.004	0.068	-0.030	-0.012	0.025	-0.017	-0.046	-0.108	-0.087	0.068	-0.007	0.098	0.086	-0.003	-0.019	-0.072	0.012	-0.029	-0.051	0.118	0.038	-0.091	0.020	0.053	-0.047	0.007	-0.088	-0.024	-0.047	0.037	0.024	0.037	-0.010	-0.033	-0.060	0.023	-0.029	0.064	-0.054	0.017	-0.020	-0.037	-0.025	-0.039	0.057
6	-0.047	-0.098	-0.016	-0.059	0.016	0.047	-0.114	-0.016	0.018	0.074	-0.048	-0.095	-0.046	-0.082	0.157	-0.021	0.013	-0.077	-0.010	-0.038	0.008	-0.073	-0.002	0.073	-0.003	0.040	-0.085	-0.008	0.071	-0.062	-0.002	-0.050	0.097	0.018	-0.126	-0.005	0.060	-0.094	-0.010	0.055	-0.031	-0.124	0.032	-0.007	0.063	-0.021	0.013	-0.002	0.058
61	-0.062	0.008	-0.005	0.052	0.015	-0.044	0.033	0.026	-0.088	-0.022	0.080	-0.038	-0.117	-0.025	0.054	0.116	-0.113	0.128	0.005	0.056	-0.020	0.073	-0.017	0.024	0.005	0.032	0.041	-0.079	0.046	-0.022	0.097	0.018	-0.030	-0.065	0.059	-0.097	0.013	-0.117	-0.024	-0.061	-0.003	-0.120	0.036	0.070	-0.049	-0.020	-0.000	-0.030	-0.021
65	0.022	0.011	-0.082	-0.026	0.016	0.025	-0.037	0.031	-0.053	0.004	0.105	-0.020	0.041	0.076	-0.008	-0.025	0.014	0.025	0.005	-0.003	-0.003	-0.051	-0.048	-0.059	-0.001	-0.064	-0.032	-0.029	0.065	0.043	0.015	0.002	-0.052	0.058	-0.059	0.053	0.008	0.070	0.074	-0.025	-0.123	-0.082	0.021	0.057	-0.005	-0.175	0.175	0.007	0.055
66	-0.038	0.086	-0.039	-0.052	-0.025	0.068	-0.035	-0.152	-0.042	-0.067	-0.010	0.014	-0.012	-0.129	0.010	-0.092	-0.053	0.061	-0.039	0.056	-0.061	0.064	-0.031	0.030	0.030	0.070	-0.059	0.124	0.095	0.028	0.034	0.032	-0.054	0.027	-0.016	-0.090	0.065	-0.032	0.044	0.018	-0.037	0.018	-0.070	-0.027	0.015	-0.021	0.049	-0.001	-0.043
67	0.027	-0.071	-0.052	-0.012	-0.012	0.098	0.046	-0.017	-0.041	-0.010	0.051	0.086	-0.032	0.025	-0.108	-0.026	-0.110	0.064	-0.046	-0.054	-0.040	0.008	0.049	0.046	0.029	0.054	0.056	0.018	0.051	0.013	-0.033	-0.175	-0.028	-0.106	-0.019	-0.000	0.095	-0.022	0.078	-0.062	0.031	-0.021	0.039	0.076	-0.011	-0.003	-0.096	0.078	-0.004
68	0.017	-0.013	0.073	0.115	-0.014	-0.080	-0.105	0.057	-0.030	0.023	0.031	0.006	-0.126	0.030	0.001	0.049	0.032	-0.011	-0.033	-0.098	0.037	0.004	0.036	0.023	0.006	-0.023	0.048	0.021	-0.049	0.074	0.018	0.039	0.035	0.036	0.154	0.064	-0.092	-0.016	0.003	-0.096	-0.049	-0.009	-0.137	0.045	0.014	0.024	0.093	0.010	-0.056
7	-0.091	-0.074	-0.021	0.048	-0.034	0.060	-0.025	-0.092	-0.048	0.005	0.033	-0.100	-0.091	-0.097	0.014	0.024	-0.103	0.012	-0.050	0.024	0.104	-0.084	0.024	-0.122	0.053	-0.039	0.120	0.082	0.037	-0.016	-0.027	0.024	-0.101	-0.001	0.012	-0.066	0.094	0.010	-0.039	-0.062	0.042	0.027	0.131	-0.088	0.069	-0.002	-0.041	0.004	0.072
71	-0.047	0.003	0.078	0.024	-0.100	0.095	0.011	-0.112	-0.028	0.098	-0.098	0.046	0.025	0.003	0.032	-0.021	-0.158	-0.153	0.091	-0.063	-0.026	0.055	0.076	0.039	-0.051	0.090	0.050	0.020	0.092	-0.006	-0.018	0.005	0.075	0.043	0.008	-0.083	0.005	-0.094	0.003	-0.031	0.039	-0.003	0.073	0.024	-0.063	-0.045	0.040	-0.029	-0.032
73	0.051	0.022	0.068	-0.029	-0.019	-0.025	0.032	-0.033	-0.008	0.013	0.049	0.011	-0.012	-0.022	-0.071	-0.124	0.044	0.066	-0.011	-0.017	0.009	0.075	0.039	-0.016	-0.052	-0.019	0.025	-0.039	0.033	0.029	-0.014	0.030	-0.066	-0.092	-0.060	0.050	0.014	-0.012	0.047	0.058	-0.023	0.007	0.008	0.007	0.022	0.056	0.011	0.033	0.036
74	-0.025	-0.087	-0.017	0.051	-0.132	-0.029	-0.040	-0.012	0.013	0.043	-0.055	-0.057	0.075	0.065	0.000	0.082	0.038	0.026	0.033	-0.017	0.106	-0.094	-0.013	0.042	-0.023	-0.009	-0.012	0.048	0.007	-0.022	-0.058	-0.129	0.089	-0.126	0.029	0.004	0.056	0.031	-0.040	-0.002	0.088	-0.137	-0.076	0.056	0.007	-0.052	-0.026	0.038	-0.040
75	-0.001	-0.053	0.015	-0.061	0.042	0.088	0.028	0.212	-0.022	0.003	0.020	-0.015	-0.012	0.122	-0.028	0.076	-0.057	-0.221	-0.031	0.035	-0.102	0.014	-0.073	-0.010	-0.084	0.021	0.087	-0.011	0.015	0.008	0.041	-0.058	0.133	0.055	-0.048	-0.074	-0.036	-0.073	-0.011	0.007	-0.146	-0.032	0.016	-0.032	-0.098	-0.020	0.125	-0.029	0.005
76	0.094	0.014	-0.005	-0.018	-0.144	0.019	-0.089	-0.052	0.056	-0.028	0.018	0.037	0.100	-0.013	-0.002	-0.050	0.005	-0.009	-0.060	0.041	-0.096	-0.010	0.086	-0.054	-0.068	-0.026	0.088	-0.114	-0.064	0.014	-0.002	0.052	-0.113	0.056	-0.025	-0.034	-0.006	-0.051	0.035	-0.025	0.010	0.004	-0.131	-0.024	-0.043	0.065	-0.024	-0.031	0.021
78	-0.075	-0.033	-0.050	0.034	-0.086	0.028	-0.040	0.096	-0.027	-0.070	-0.028	-0.086	-0.047	0.053	0.007	-0.070	0.033	0.006	-0.061	0.044	-0.057	-0.015	-0.017	0.023	0.046	-0.045	0.055	-0.057	0.019	0.074	0.074	0.039	0.052	0.117	-0.054	0.014	0.035	-0.061	-0.041	-0.016	-0.169	-0.026	-0.002	0.042	-0.012	0.028	0.001	0.025	0.056
8	0.079	0.077	-0.017	-0.039	0.045	-0.104	0.016	-0.073	0.083	0.033	0.078	0.004	-0.037	0.058	0.072	-0.122	0.116	0.234	-0.052	-0.048	-0.071	-0.115	0.040	-0.014	0.088	-0.068	-0.045	-0.065	-0.071	0.058	0.043	-0.027	-0.015	0.001	0.076	0.054	-0.076	0.007	-0.004	-0.034	0.055	-0.113	0.076	0.063	0.054	0.091	-0.046	0.022	-0.062
80	-0.012	0.031	-0.052	-0.074	0.095	0.003	0.033	-0.022	-0.055	0.010	-0.029	-0.112	0.116	0.023	0.026	0.063	-0.027	-0.020	0.065	-0.054	0.022	-0.043	-0.038	-0.011	-0.042	-0.126	-0.042	0.036	-0.062	0.042	0.050	-0.021	-0.052	-0.070	0.059	0.023	0.070	0.067	0.084	0.020	0.050	0.115	-0.065	0.044	0.068	0.009	-0.106	-0.037	-0.092
82	0.040	-0.030	0.031	0.012	0.018	-0.053	0.082	0.013	0.038	-0.013	0.001	0.031	-0.022	0.096	-0.072	0.046	-0.012	0.099	0.004	0.041	0.003	0.082	-0.055	-0.105	0.064	0.034	0.155	-0.094	0.086	0.137	0.115	-0.132	-0.012	-0.069	0.151	-0.033	-0.011	0.150	-0.004	-0.099	-0.045	-0.067	0.020	0.092	0.023	0.074	-0.003	-0.026	0.014
83	0.057	-0.037	0.004	0.030	-0.063	0.037	0.048	0.073	-0.022	-0.073	0.043	0.018	0.031	0.061	-0.010	0.089	-0.035	0.060	0.052	-0.021	0.017	-0.102	-0.096	-0.009	0.038	0.114	-0.025	-0.082	-0.001	0.105	-0.024	0.015	-0.073	-0.050	-0.005	-0.001	0.030	0.024	0.044	-0.053	0.068	-0.001	-0.091	0.065	0.014	-0.011	0.102	0.019	-0.031
86	-0.059	0.005	0.025	-0.009	-0.053	-0.075	0.013	-0.040	0.014	0.048	0.010	0.002	-0.012	-0.110	-0.040	-0.083	0.033	-0.022	0.001	0.078	-0.053	-0.063	0.052	0.018	-0.035	0.002	0.030	-0.057	0.043	0.018	0.002	0.022	-0.036	-0.029	0.010	-0.028	0.047	-0.025	-0.060	-0.032	-0.042	0.060	0.106	0.018	0.038	-0.002	0.089	0.030	0.059
87	-0.030	-0.017	-0.011	0.144	0.011	-0.100	-0.025	-0.043	0.038	0.032	0.064	0.013	0.001	0.071	0.038	-0.029	0.016	-0.021	0.011	0.024	0.002	0.032	0.011	-0.077	0.042	0.044	0.095	-0.066	-0.028	0.057	0.065	-0.043	-0.017	0.055	0.022	-0.079	0.026	-0.091	-0.032	0.014	-0.122	-0.025	-0.070	0.033	-0.022	0.016	0.095	0.011	-0.027
9	-0.044	0.148	-0.036	0.011	-0.009	-0.010	0.048	0.081	-0.013	0.044	0.030	0.140	-0.060	-0.067	0.063	-0.068	-0.056	0.052	0.060	-0.029	-0.070	0.049	0.090	0.018	-0.085	0.006	0.187	-0.036	0.044	0.060	0.132	-0.080	-0.044	-0.051	0.137	0.020	-0.039	-0.117	0.073	-0.043	-0.132	-0.020	-0.075	-0.021	-0.005	-0.002	-0.059	-0.076	0.060
90	0.006	0.019	0.092	-0.014	-0.005	0.020	0.047	0.073	0.108	-0.045	-0.098	-0.015	-0.042	0.025	0.077	-0.028	-0.036	-0.094	0.012	-0.007	-0.009	0.014	-0.025	0.034	0.006	0.001	0.023	0.039	0.012	-0.003	0.011	0.100	0.033	-0.035	0.013	0.028	-0.040	0.122	-0.091	0.042	-0.039	0.044	-0.024	-0.018	-0.051	0.053	0.029	-0.006	-0.016
92	-0.019	-0.040	0.133	-0.020	-0.000	0.081	-0.015	0.054	0.019	-0.004	0.114	0.078	0.037	-0.005	0.000	-0.011	-0.108	-0.077	0.030	-0.044	0.045	-0.002	-0.005	-0.023	0.015	0.048	-0.040	0.017	-0.022	-0.066	-0.061	0.066	0.092	0.087	0.046	0.026	-0.079	0.088	0.064	0.116	-0.102	-0.019	0.022	0.051	-0.023	-0.017	-0.048	0.078	-0.020
94	-0.014	0.044	-0.008	0.008	0.087	0.094	-0.144	-0.134	-0.143	-0.049	0.068	-0.044	0.028	-0.005	0.016	0.034	-0.009	-0.009	-0.102	0.015	0.022	0.050	0.090	0.069	-0.024	0.012	0.111	0.032	0.065	-0.073	-0.015	0.030	0.098	0.113	-0.004	0.053	0.032	0.041	0.106	-0.015	0.078	0.024	0.027	-0.041	-0.036	-0.122	-0.001	-0.015	-0.065
95	-0.041	0.085	-0.002	0.059	0.003	0.071	0.022	0.062	0.065	-0.042	-0.062	-0.070	0.004	-0.026	-0.033	-0.000	0.117	-0.075	0.041	-0.032	0.027	0.057	0.008	0.038	-0.102	0.032	0.015	0.007	-0.010	-0.061	-0.099	-0.053	0.054	-0.113	0.055	-0.017	0.102	-0.048	-0.152	-0.016	0.036	-0.016	0.048	0.058	-0.043	-0.030	-0.049	-0.014	-0.075
97	0.036	0.015	-0.089	-0.101	0.027	-0.044	-0.018	0.070	-0.026	-0.000	0.024	-0.107	0.026	-0.065	-0.019	0.048	0.101	-0.031	-0.012	0.055	-0.034	-0.127	0.004	0.083	-0.093	-0.158	-0.088	0.099	-0.017	0.084	-0.023	-0.024	0.153	-0.019	-0.153	-0.039	0.036	-0.011	0.082	-0.163	-0.043	0.074	-0.139	-0.019	-0.005	0.005	-0.000	-0.003	-0.101
98	-0.012	0.023	-0.007	0.044	0.011	0.116	-0.027	-0.006	-0.029	0.005	-0.105	0.091	0.041	-0.013	0.024	0.094	0.031	0.037	-0.010	0.012	0.034	0.102	-0.023	0.079	0.034	-0.026	0.033	0.006	0.020	0.087	-0.068	-0.020	-0.026	-0.020	0.011	0.029	0.033	-0.041	-0.013	0.059	0.067	-0.042	0.002	0.001	-0.029	0.045	-0.053	-0.039	-0.081
99	0.025	-0.010	0.017	-0.022	-0.064	-0.012	-0.001	0.015	0.066	0.042	0.043	-0.043	0.016	-0.089	-0.015	-0.098	0.058	-0.128	0.015	0.099	0.004	0.055	-0.058	0.012	-0.044	0.002	-0.033	-0.028	-0.082	-0.081	0.096	-0.079	0.058	-0.013	0.059	-0.062	0.050	-0.019	-0.017	0.039	-0.052	0.002	-0.010	0.019	0.050	-0.014	0.100	-0.021	-0.007
[truncated: 48 more columns]
