# Supplementary material for: Inferring Correlation Networks from Genomic Survey Data
Source: PLoS Comput Biol. 2012 Sep 20;8(9):e1002687. doi: 10.1371/journal.pcbi.1002687 (PMC3447976; doi:10.1371/journal.pcbi.1002687)
Supplement: Dataset S1 — Correlation values for all HMP body sites inferred using both Pearson and SparCC from real and shuffled data. (ZIP) [file pcbi.1002687.s001.zip › Stool_Rho_matrix.txt]

OTU_id	1	104	107	111	115	119	122	123	128	135	136	144	145	153	154	155	156	157	16	160	161	164	165	167	168	17	170	177	181	182	185	186	189	192	193	196	197	202	209	210	211	212	213	214	215	219	222	227	231
1	1.000	-0.035	-0.038	0.003	-0.039	-0.063	-0.023	-0.022	-0.036	-0.048	-0.087	-0.042	-0.020	-0.031	-0.040	-0.015	-0.059	-0.041	-0.002	-0.013	-0.034	-0.025	-0.054	-0.059	-0.019	-0.108	-0.023	-0.014	-0.022	-0.014	-0.021	-0.021	-0.023	-0.045	0.006	-0.001	-0.008	-0.045	-0.027	-0.046	-0.053	-0.037	-0.059	-0.008	-0.040	-0.015	-0.038	-0.061	-0.024
104	-0.035	1.000	-0.023	-0.055	-0.048	0.011	0.088	-0.078	0.028	0.015	-0.036	0.058	0.028	-0.097	0.101	-0.007	0.017	0.114	-0.082	-0.018	-0.110	-0.043	0.023	0.356	0.024	-0.204	0.542	-0.019	0.081	-0.025	-0.008	0.386	0.123	0.021	0.153	0.173	-0.031	0.033	0.003	-0.006	-0.001	0.065	0.087	0.005	0.005	-0.033	0.096	0.117	0.001
107	-0.038	-0.023	1.000	-0.042	0.061	0.163	0.010	-0.090	0.053	-0.112	0.248	-0.045	-0.007	0.062	-0.064	-0.062	-0.083	0.035	-0.058	-0.014	0.102	0.071	-0.049	-0.091	-0.031	-0.149	0.103	-0.050	0.129	-0.055	-0.049	0.054	-0.001	-0.080	-0.005	-0.073	-0.037	0.024	-0.034	-0.024	-0.078	-0.060	-0.069	0.002	-0.072	-0.047	-0.100	-0.106	0.035
111	0.003	-0.055	-0.042	1.000	-0.029	-0.054	-0.013	0.170	-0.027	-0.074	-0.018	-0.035	-0.036	-0.052	0.018	-0.008	-0.046	-0.052	-0.013	0.042	-0.056	-0.020	-0.040	-0.014	-0.034	-0.101	-0.037	-0.020	-0.033	-0.022	-0.038	-0.029	-0.033	-0.032	-0.023	-0.023	-0.015	-0.009	-0.010	-0.035	-0.040	-0.050	-0.046	-0.011	-0.026	0.032	0.018	0.016	-0.019
115	-0.039	-0.048	0.061	-0.029	1.000	0.056	-0.038	-0.026	-0.079	-0.021	0.044	-0.060	-0.072	-0.130	0.010	0.002	-0.008	-0.040	-0.015	-0.042	-0.134	-0.092	-0.049	-0.015	-0.066	0.070	-0.076	-0.058	-0.082	-0.062	-0.027	-0.060	-0.067	-0.017	-0.038	-0.054	-0.033	-0.017	-0.066	-0.001	-0.026	-0.076	-0.057	-0.019	0.060	-0.049	-0.044	-0.031	-0.061
119	-0.063	0.011	0.163	-0.054	0.056	1.000	0.065	-0.130	0.000	-0.030	0.031	0.164	-0.022	-0.066	-0.073	0.125	-0.080	0.054	-0.047	0.026	0.008	0.099	-0.001	0.017	0.104	-0.130	-0.011	-0.081	0.060	-0.085	-0.012	-0.009	-0.031	0.086	-0.001	-0.054	0.006	0.128	0.008	0.073	0.098	0.041	0.014	0.061	-0.021	0.020	-0.001	0.042	0.135
122	-0.023	0.088	0.010	-0.013	-0.038	0.065	1.000	-0.086	0.101	0.110	0.050	0.276	-0.005	-0.089	-0.009	0.319	0.123	0.334	-0.043	-0.013	-0.091	-0.021	0.087	0.127	0.017	-0.150	0.015	-0.010	0.160	0.025	0.149	0.009	0.402	0.073	-0.067	0.265	-0.030	0.071	0.210	0.084	0.111	0.190	0.124	0.325	-0.019	0.023	0.121	0.136	-0.010
123	-0.022	-0.078	-0.090	0.170	-0.026	-0.130	-0.086	1.000	-0.059	0.027	-0.091	-0.088	-0.048	0.187	0.125	-0.037	0.086	-0.065	0.064	0.011	0.077	0.017	-0.071	-0.013	-0.045	0.116	-0.045	-0.031	-0.053	-0.033	-0.057	-0.039	-0.052	-0.036	0.039	-0.052	-0.020	-0.055	-0.053	-0.005	-0.084	-0.080	-0.024	-0.017	0.019	0.004	0.261	0.002	-0.056
128	-0.036	0.028	0.053	-0.027	-0.079	0.000	0.101	-0.059	1.000	-0.036	0.146	0.031	0.055	-0.083	0.120	0.048	-0.020	0.273	-0.069	-0.015	-0.070	0.039	0.110	0.057	0.001	-0.190	0.056	0.049	0.331	0.051	0.132	0.013	0.088	0.025	0.088	0.035	-0.029	0.129	0.603	0.031	-0.044	0.246	-0.017	-0.020	0.309	-0.036	0.422	0.185	0.035
135	-0.048	0.015	-0.112	-0.074	-0.021	-0.030	0.110	0.027	-0.036	1.000	0.103	0.031	0.009	0.037	0.080	0.041	0.324	0.020	0.577	0.007	0.015	-0.004	0.088	0.199	-0.076	0.018	-0.007	-0.010	-0.094	-0.015	-0.008	0.048	0.173	0.030	-0.035	0.023	-0.040	0.132	0.007	-0.006	0.148	0.060	0.201	0.121	0.216	0.213	0.060	0.116	-0.087
136	-0.087	-0.036	0.248	-0.018	0.044	0.031	0.050	-0.091	0.146	0.103	1.000	0.104	-0.051	-0.100	-0.034	0.046	0.011	-0.001	-0.028	-0.006	-0.019	0.012	0.116	0.103	-0.048	-0.110	-0.043	-0.011	0.169	-0.001	0.024	0.037	-0.002	-0.011	0.007	-0.061	0.060	0.199	0.170	0.149	-0.042	0.186	0.028	-0.041	0.083	0.092	0.042	0.058	0.154
144	-0.042	0.058	-0.045	-0.035	-0.060	0.164	0.276	-0.088	0.031	0.031	0.104	1.000	-0.024	-0.057	0.007	0.174	0.210	0.145	-0.044	-0.027	-0.045	-0.053	0.122	0.121	-0.031	-0.100	0.016	-0.033	0.112	-0.007	0.045	0.002	0.172	0.146	-0.006	0.039	0.034	0.070	0.116	0.059	0.090	0.176	0.028	0.092	0.067	-0.039	0.033	0.080	-0.054
145	-0.020	0.028	-0.007	-0.036	-0.072	-0.022	-0.005	-0.048	0.055	0.009	-0.051	-0.024	1.000	-0.056	0.024	-0.032	0.006	0.021	-0.033	-0.028	-0.056	0.128	-0.014	-0.022	-0.032	-0.096	0.001	-0.029	-0.000	-0.031	-0.051	0.001	0.032	-0.043	0.004	-0.034	-0.017	0.025	-0.046	-0.037	0.146	-0.031	0.019	0.117	-0.004	-0.014	-0.046	-0.002	0.066
153	-0.031	-0.097	0.062	-0.052	-0.130	-0.066	-0.089	0.187	-0.083	0.037	-0.100	-0.057	-0.056	1.000	-0.101	-0.047	0.008	-0.112	0.124	-0.044	0.846	0.107	-0.113	-0.098	0.057	0.030	-0.057	-0.035	-0.049	-0.040	-0.079	-0.056	-0.019	-0.023	-0.028	-0.066	0.157	-0.058	-0.075	0.006	-0.023	-0.048	0.042	-0.020	0.014	-0.021	-0.081	-0.043	-0.032
154	-0.040	0.101	-0.064	0.018	0.010	-0.073	-0.009	0.125	0.120	0.080	-0.034	0.007	0.024	-0.101	1.000	-0.021	0.052	0.099	-0.049	0.011	-0.092	-0.078	0.172	0.263	-0.069	-0.114	-0.047	-0.041	-0.046	-0.047	-0.051	0.157	0.046	0.036	0.388	-0.017	-0.032	0.227	0.009	-0.018	-0.035	-0.026	0.066	-0.023	0.108	-0.013	0.162	0.182	-0.061
155	-0.015	-0.007	-0.062	-0.008	0.002	0.125	0.319	-0.037	0.048	0.041	0.046	0.174	-0.032	-0.047	-0.021	1.000	0.086	0.198	-0.027	-0.018	-0.044	-0.031	-0.031	0.043	-0.031	0.027	-0.027	-0.022	-0.020	-0.023	0.054	-0.026	-0.021	0.064	0.065	0.081	-0.014	0.039	0.175	-0.038	0.048	0.171	-0.050	-0.014	0.018	-0.015	0.077	0.035	-0.035
156	-0.059	0.017	-0.083	-0.046	-0.008	-0.080	0.123	0.086	-0.020	0.324	0.011	0.210	0.006	0.008	0.052	0.086	1.000	0.038	0.206	-0.064	-0.014	-0.071	0.010	0.119	-0.029	-0.039	-0.034	0.051	-0.070	0.055	-0.037	-0.005	0.050	0.084	0.016	-0.006	0.006	0.076	-0.007	0.061	0.024	0.060	0.056	-0.005	0.075	0.054	-0.004	0.022	-0.061
157	-0.041	0.114	0.035	-0.052	-0.040	0.054	0.334	-0.065	0.273	0.020	-0.001	0.145	0.021	-0.112	0.099	0.198	0.038	1.000	-0.069	-0.004	-0.111	-0.033	0.047	0.066	-0.045	-0.114	0.057	-0.033	0.047	-0.029	0.224	0.066	0.062	0.257	-0.003	0.293	-0.025	0.155	0.254	0.107	0.003	0.199	0.107	-0.014	0.028	-0.042	0.361	0.190	-0.041
16	-0.002	-0.082	-0.058	-0.013	-0.015	-0.047	-0.043	0.064	-0.069	0.577	-0.028	-0.044	-0.033	0.124	-0.049	-0.027	0.206	-0.069	1.000	-0.001	0.120	0.100	-0.064	0.067	-0.027	0.125	-0.038	-0.023	-0.040	-0.027	-0.048	-0.052	-0.043	-0.051	-0.047	-0.040	-0.014	-0.033	-0.050	-0.017	0.069	-0.057	-0.015	-0.021	0.292	0.072	-0.052	0.055	-0.039
160	-0.013	-0.018	-0.014	0.042	-0.042	0.026	-0.013	0.011	-0.015	0.007	-0.006	-0.027	-0.028	-0.044	0.011	-0.018	-0.064	-0.004	-0.001	1.000	-0.050	-0.018	0.118	-0.016	-0.028	-0.058	0.013	-0.015	-0.024	-0.016	-0.007	-0.015	-0.023	-0.023	-0.024	-0.015	0.003	0.342	-0.024	0.009	0.006	-0.033	0.090	-0.010	0.152	0.538	0.018	0.172	-0.020
161	-0.034	-0.110	0.102	-0.056	-0.134	0.008	-0.091	0.077	-0.070	0.015	-0.019	-0.045	-0.056	0.846	-0.092	-0.044	-0.014	-0.111	0.120	-0.050	1.000	0.066	-0.119	-0.069	0.067	0.003	-0.056	-0.041	-0.052	-0.046	-0.085	-0.062	0.004	0.042	-0.054	-0.067	0.307	0.022	-0.073	-0.008	-0.023	-0.032	-0.005	-0.020	0.036	-0.014	-0.046	-0.033	-0.003
164	-0.025	-0.043	0.071	-0.020	-0.092	0.099	-0.021	0.017	0.039	-0.004	0.012	-0.053	0.128	0.107	-0.078	-0.031	-0.071	-0.033	0.100	-0.018	0.066	1.000	-0.107	-0.044	0.132	-0.006	-0.014	0.006	-0.017	-0.001	-0.067	-0.048	-0.054	-0.061	-0.034	-0.026	-0.022	-0.038	-0.028	0.047	0.025	-0.010	-0.009	0.005	0.038	-0.023	-0.061	-0.012	0.335
165	-0.054	0.023	-0.049	-0.040	-0.049	-0.001	0.087	-0.071	0.110	0.088	0.116	0.122	-0.014	-0.113	0.172	-0.031	0.010	0.047	-0.064	0.118	-0.119	-0.107	1.000	0.153	0.072	-0.115	-0.035	-0.060	-0.038	-0.038	0.040	-0.004	0.090	0.024	0.240	0.026	0.007	0.334	0.027	0.025	0.102	0.017	0.006	-0.018	0.014	0.045	0.026	0.052	-0.045
167	-0.059	0.356	-0.091	-0.014	-0.015	0.017	0.127	-0.013	0.057	0.199	0.103	0.121	-0.022	-0.098	0.263	0.043	0.119	0.066	0.067	-0.016	-0.069	-0.044	0.153	1.000	-0.018	-0.194	0.093	-0.016	-0.008	-0.026	0.076	0.246	0.085	0.199	-0.025	0.166	0.009	0.174	0.030	0.184	0.002	0.084	0.098	0.153	0.187	0.010	0.256	0.309	-0.011
168	-0.019	0.024	-0.031	-0.034	-0.066	0.104	0.017	-0.045	0.001	-0.076	-0.048	-0.031	-0.032	0.057	-0.069	-0.031	-0.029	-0.045	-0.027	-0.028	0.067	0.132	0.072	-0.018	1.000	-0.003	-0.034	0.125	0.027	0.136	0.006	-0.041	-0.001	-0.003	0.147	0.059	-0.017	0.002	-0.026	-0.025	0.023	0.024	0.102	0.086	-0.043	-0.015	-0.025	-0.052	0.303
17	-0.108	-0.204	-0.149	-0.101	0.070	-0.130	-0.150	0.116	-0.190	0.018	-0.110	-0.100	-0.096	0.030	-0.114	0.027	-0.039	-0.114	0.125	-0.058	0.003	-0.006	-0.115	-0.194	-0.003	1.000	-0.157	0.037	-0.098	0.047	-0.091	-0.155	-0.156	-0.092	-0.102	-0.110	-0.037	-0.208	-0.121	-0.079	0.073	-0.163	-0.097	-0.091	-0.065	-0.132	-0.132	-0.208	-0.005
170	-0.023	0.542	0.103	-0.037	-0.076	-0.011	0.015	-0.045	0.056	-0.007	-0.043	0.016	0.001	-0.057	-0.047	-0.027	-0.034	0.057	-0.038	0.013	-0.056	-0.014	-0.035	0.093	-0.034	-0.157	1.000	0.025	0.127	0.015	0.010	0.262	-0.005	0.062	0.164	0.089	-0.021	-0.017	0.036	0.044	-0.072	0.118	0.069	-0.018	0.013	-0.025	0.074	0.147	0.004
177	-0.014	-0.019	-0.050	-0.020	-0.058	-0.081	-0.010	-0.031	0.049	-0.010	-0.011	-0.033	-0.029	-0.035	-0.041	-0.022	0.051	-0.033	-0.023	-0.015	-0.041	0.006	-0.060	-0.016	0.125	0.037	0.025	1.000	-0.013	0.977	-0.026	-0.026	0.009	-0.016	-0.023	0.088	-0.011	-0.041	0.123	-0.024	-0.062	0.236	-0.016	-0.012	0.138	-0.021	0.041	0.050	0.092
181	-0.022	0.081	0.129	-0.033	-0.082	0.060	0.160	-0.053	0.331	-0.094	0.169	0.112	-0.000	-0.049	-0.046	-0.020	-0.070	0.047	-0.040	-0.024	-0.052	-0.017	-0.038	-0.008	0.027	-0.098	0.127	-0.013	1.000	-0.011	0.194	0.020	-0.007	-0.021	0.026	0.028	-0.020	-0.010	0.129	-0.048	-0.026	0.012	-0.075	-0.006	-0.032	-0.023	0.026	-0.054	0.017
182	-0.014	-0.025	-0.055	-0.022	-0.062	-0.085	0.025	-0.033	0.051	-0.015	-0.001	-0.007	-0.031	-0.040	-0.047	-0.023	0.055	-0.029	-0.027	-0.016	-0.046	-0.001	-0.038	-0.026	0.136	0.047	0.015	0.977	-0.011	1.000	-0.022	-0.028	0.018	-0.020	-0.024	0.098	-0.012	-0.029	0.113	-0.029	-0.066	0.206	-0.027	-0.013	0.120	-0.021	0.035	0.036	0.085
185	-0.021	-0.008	-0.049	-0.038	-0.027	-0.012	0.149	-0.057	0.132	-0.008	0.024	0.045	-0.051	-0.079	-0.051	0.054	-0.037	0.224	-0.048	-0.007	-0.085	-0.067	0.040	0.076	0.006	-0.091	0.010	-0.026	0.194	-0.022	1.000	-0.018	0.022	0.230	-0.029	0.446	-0.022	-0.014	0.013	0.040	0.033	0.189	-0.069	-0.020	0.009	-0.001	0.117	-0.018	-0.064
186	-0.021	0.386	0.054	-0.029	-0.060	-0.009	0.009	-0.039	0.013	0.048	0.037	0.002	0.001	-0.056	0.157	-0.026	-0.005	0.066	-0.052	-0.015	-0.062	-0.048	-0.004	0.246	-0.041	-0.155	0.262	-0.026	0.020	-0.028	-0.018	1.000	-0.033	0.075	-0.039	0.029	-0.014	0.062	0.007	0.013	-0.049	0.090	0.064	-0.015	0.056	-0.029	0.227	0.271	-0.049
189	-0.023	0.123	-0.001	-0.033	-0.067	-0.031	0.402	-0.052	0.088	0.173	-0.002	0.172	0.032	-0.019	0.046	-0.021	0.050	0.062	-0.043	-0.023	0.004	-0.054	0.090	0.085	-0.001	-0.156	-0.005	0.009	-0.007	0.018	0.022	-0.033	1.000	0.008	-0.033	-0.018	0.058	0.001	-0.004	-0.052	0.229	0.049	0.086	0.106	-0.013	-0.004	0.044	0.146	-0.042
192	-0.045	0.021	-0.080	-0.032	-0.017	0.086	0.073	-0.036	0.025	0.030	-0.011	0.146	-0.043	-0.023	0.036	0.064	0.084	0.257	-0.051	-0.023	0.042	-0.061	0.024	0.199	-0.003	-0.092	0.062	-0.016	-0.021	-0.020	0.230	0.075	0.008	1.000	0.053	0.269	0.003	0.015	0.120	0.226	-0.009	0.234	0.093	0.031	0.253	-0.039	0.266	0.201	-0.034
193	0.006	0.153	-0.005	-0.023	-0.038	-0.001	-0.067	0.039	0.088	-0.035	0.007	-0.006	0.004	-0.028	0.388	0.065	0.016	-0.003	-0.047	-0.024	-0.054	-0.034	0.240	-0.025	0.147	-0.102	0.164	-0.023	0.026	-0.024	-0.029	-0.039	-0.033	0.053	1.000	-0.007	-0.018	0.099	0.102	0.097	0.041	-0.037	-0.021	-0.017	-0.017	-0.028	-0.004	0.035	0.014
196	-0.001	0.173	-0.073	-0.023	-0.054	-0.054	0.265	-0.052	0.035	0.023	-0.061	0.039	-0.034	-0.066	-0.017	0.081	-0.006	0.293	-0.040	-0.015	-0.067	-0.026	0.026	0.166	0.059	-0.110	0.089	0.088	0.028	0.098	0.446	0.029	-0.018	0.269	-0.007	1.000	-0.020	-0.038	0.099	0.061	-0.073	0.232	-0.018	-0.012	0.029	0.026	0.108	0.043	0.072
197	-0.008	-0.031	-0.037	-0.015	-0.033	0.006	-0.030	-0.020	-0.029	-0.040	0.060	0.034	-0.017	0.157	-0.032	-0.014	0.006	-0.025	-0.014	0.003	0.307	-0.022	0.007	0.009	-0.017	-0.037	-0.021	-0.011	-0.020	-0.012	-0.022	-0.014	0.058	0.003	-0.018	-0.020	1.000	0.254	-0.024	-0.040	-0.033	0.101	0.010	-0.007	-0.022	-0.010	0.051	0.079	-0.021
202	-0.045	0.033	0.024	-0.009	-0.017	0.128	0.071	-0.055	0.129	0.132	0.199	0.070	0.025	-0.058	0.227	0.039	0.076	0.155	-0.033	0.342	0.022	-0.038	0.334	0.174	0.002	-0.208	-0.017	-0.041	-0.010	-0.029	-0.014	0.062	0.001	0.015	0.099	-0.038	0.254	1.000	0.017	0.121	-0.038	0.062	0.127	0.007	0.140	0.225	0.128	0.207	-0.029
209	-0.027	0.003	-0.034	-0.010	-0.066	0.008	0.210	-0.053	0.603	0.007	0.170	0.116	-0.046	-0.075	0.009	0.175	-0.007	0.254	-0.050	-0.024	-0.073	-0.028	0.027	0.030	-0.026	-0.121	0.036	0.123	0.129	0.113	0.013	0.007	-0.004	0.120	0.102	0.099	-0.024	0.017	1.000	0.147	-0.014	0.448	-0.034	0.010	0.500	-0.027	0.487	0.315	-0.003
210	-0.046	-0.006	-0.024	-0.035	-0.001	0.073	0.084	-0.005	0.031	-0.006	0.149	0.059	-0.037	0.006	-0.018	-0.038	0.061	0.107	-0.017	0.009	-0.008	0.047	0.025	0.184	-0.025	-0.079	0.044	-0.024	-0.048	-0.029	0.040	0.013	-0.052	0.226	0.097	0.061	-0.040	0.121	0.147	1.000	-0.025	0.058	0.106	0.190	0.108	0.002	0.173	0.177	0.178
211	-0.053	-0.001	-0.078	-0.040	-0.026	0.098	0.111	-0.084	-0.044	0.148	-0.042	0.090	0.146	-0.023	-0.035	0.048	0.024	0.003	0.069	0.006	-0.023	0.025	0.102	0.002	0.023	0.073	-0.072	-0.062	-0.026	-0.066	0.033	-0.049	0.229	-0.009	0.041	-0.073	-0.033	-0.038	-0.014	-0.025	1.000	-0.063	0.077	0.079	-0.021	-0.002	0.022	0.051	-0.071
212	-0.037	0.065	-0.060	-0.050	-0.076	0.041	0.190	-0.080	0.246	0.060	0.186	0.176	-0.031	-0.048	-0.026	0.171	0.060	0.199	-0.057	-0.033	-0.032	-0.010	0.017	0.084	0.024	-0.163	0.118	0.236	0.012	0.206	0.189	0.090	0.049	0.234	-0.037	0.232	0.101	0.062	0.448	0.058	-0.063	1.000	0.042	0.008	0.391	-0.017	0.312	0.297	-0.001
213	-0.059	0.087	-0.069	-0.046	-0.057	0.014	0.124	-0.024	-0.017	0.201	0.028	0.028	0.019	0.042	0.066	-0.050	0.056	0.107	-0.015	0.090	-0.005	-0.009	0.006	0.098	0.102	-0.097	0.069	-0.016	-0.075	-0.027	-0.069	0.064	0.086	0.093	-0.021	-0.018	0.010	0.127	-0.034	0.106	0.077	0.042	1.000	0.045	0.051	0.032	0.065	0.205	-0.032
214	-0.008	0.005	0.002	-0.011	-0.019	0.061	0.325	-0.017	-0.020	0.121	-0.041	0.092	0.117	-0.020	-0.023	-0.014	-0.005	-0.014	-0.021	-0.010	-0.020	0.005	-0.018	0.153	0.086	-0.091	-0.018	-0.012	-0.006	-0.013	-0.020	-0.015	0.106	0.031	-0.017	-0.012	-0.007	0.007	0.010	0.190	0.079	0.008	0.045	1.000	-0.018	0.139	0.071	0.065	-0.020
215	-0.040	0.005	-0.072	-0.026	0.060	-0.021	-0.019	0.019	0.309	0.216	0.083	0.067	-0.004	0.014	0.108	0.018	0.075	0.028	0.292	0.152	0.036	0.038	0.014	0.187	-0.043	-0.065	0.013	0.138	-0.032	0.120	0.009	0.056	-0.013	0.253	-0.017	0.029	-0.022	0.140	0.500	0.108	-0.021	0.391	0.051	-0.018	1.000	0.086	0.460	0.523	-0.031
219	-0.015	-0.033	-0.047	0.032	-0.049	0.020	0.023	0.004	-0.036	0.213	0.092	-0.039	-0.014	-0.021	-0.013	-0.015	0.054	-0.042	0.072	0.538	-0.014	-0.023	0.045	0.010	-0.015	-0.132	-0.025	-0.021	-0.023	-0.021	-0.001	-0.029	-0.004	-0.039	-0.028	0.026	-0.010	0.225	-0.027	0.002	-0.002	-0.017	0.032	0.139	0.086	1.000	0.062	0.143	-0.026
222	-0.038	0.096	-0.100	0.018	-0.044	-0.001	0.121	0.261	0.422	0.060	0.042	0.033	-0.046	-0.081	0.162	0.077	-0.004	0.361	-0.052	0.018	-0.046	-0.061	0.026	0.256	-0.025	-0.132	0.074	0.041	0.026	0.035	0.117	0.227	0.044	0.266	-0.004	0.108	0.051	0.128	0.487	0.173	0.022	0.312	0.065	0.071	0.460	0.062	1.000	0.510	-0.043
227	-0.061	0.117	-0.106	0.016	-0.031	0.042	0.136	0.002	0.185	0.116	0.058	0.080	-0.002	-0.043	0.182	0.035	0.022	0.190	0.055	0.172	-0.033	-0.012	0.052	0.309	-0.052	-0.208	0.147	0.050	-0.054	0.036	-0.018	0.271	0.146	0.201	0.035	0.043	0.079	0.207	0.315	0.177	0.051	0.297	0.205	0.065	0.523	0.143	0.510	1.000	-0.048
231	-0.024	0.001	0.035	-0.019	-0.061	0.135	-0.010	-0.056	0.035	-0.087	0.154	-0.054	0.066	-0.032	-0.061	-0.035	-0.061	-0.041	-0.039	-0.020	-0.003	0.335	-0.045	-0.011	0.303	-0.005	0.004	0.092	0.017	0.085	-0.064	-0.049	-0.042	-0.034	0.014	0.072	-0.021	-0.029	-0.003	0.178	-0.071	-0.001	-0.032	-0.020	-0.031	-0.026	-0.043	-0.048	1.000
232	-0.023	0.147	0.007	-0.027	-0.062	0.057	0.113	-0.049	0.040	-0.013	-0.007	0.168	-0.026	-0.055	0.047	0.023	0.202	0.085	-0.040	-0.026	-0.057	-0.027	0.069	0.002	-0.016	-0.089	0.060	-0.005	0.057	0.019	0.031	-0.015	0.059	0.051	0.044	0.059	-0.020	0.000	0.026	-0.048	-0.008	-0.016	0.145	-0.014	0.014	-0.030	0.018	0.060	0.018
233	-0.009	-0.029	0.091	0.018	-0.033	0.206	-0.028	-0.018	0.000	-0.024	0.074	0.040	-0.010	-0.013	-0.035	-0.015	0.003	-0.013	-0.022	-0.005	-0.015	0.008	-0.043	-0.046	-0.018	-0.057	-0.021	-0.012	0.141	-0.013	-0.021	-0.018	-0.021	-0.034	-0.020	-0.017	-0.008	-0.027	0.086	-0.041	0.072	-0.028	-0.042	-0.008	-0.022	-0.011	-0.047	-0.037	0.060
237	-0.043	-0.007	0.154	-0.072	-0.049	0.016	0.056	-0.104	0.125	-0.012	0.157	0.144	0.140	-0.003	-0.095	-0.041	-0.072	0.052	-0.055	-0.046	-0.041	0.088	0.025	-0.056	-0.002	-0.079	0.052	-0.005	0.244	0.004	0.161	0.092	-0.007	-0.100	-0.068	0.140	-0.038	0.015	0.025	-0.061	-0.058	0.022	-0.044	0.023	-0.036	-0.033	-0.084	-0.113	0.057
238	-0.063	-0.021	-0.075	-0.043	0.092	-0.062	-0.014	0.165	-0.063	0.141	-0.021	0.119	-0.051	-0.053	0.171	-0.004	0.247	0.001	-0.015	-0.050	-0.021	-0.064	0.002	0.112	-0.016	-0.018	-0.082	-0.055	-0.061	-0.054	-0.029	-0.068	-0.022	0.159	-0.013	0.010	-0.040	-0.067	0.042	0.005	0.069	-0.003	0.153	-0.033	0.154	0.064	0.151	0.033	-0.051
243	-0.024	-0.036	-0.020	0.060	-0.026	-0.046	-0.086	0.003	0.183	-0.011	-0.066	-0.074	-0.040	-0.002	0.168	-0.027	-0.086	-0.028	-0.031	0.144	-0.009	-0.048	-0.056	0.165	-0.042	-0.143	-0.054	0.036	0.023	0.029	-0.038	0.179	-0.052	0.031	-0.044	0.006	-0.018	0.139	0.078	0.036	-0.040	-0.037	0.099	-0.015	0.161	0.116	0.157	0.125	-0.030
245	-0.059	-0.022	-0.027	-0.000	-0.016	-0.055	0.059	0.214	0.002	0.234	0.116	-0.028	-0.022	0.186	0.044	-0.008	0.135	0.086	0.065	0.217	0.072	0.025	0.024	0.170	0.009	-0.020	-0.029	0.053	-0.031	0.041	0.101	-0.033	0.057	0.199	-0.058	0.039	-0.034	0.095	0.037	0.200	0.031	0.085	0.255	0.063	0.139	0.167	0.196	0.324	0.007
246	-0.050	-0.033	-0.080	-0.001	-0.055	-0.027	-0.071	-0.037	-0.056	0.110	0.041	-0.008	0.034	0.006	0.211	-0.051	0.027	-0.094	-0.031	0.025	0.012	0.015	0.042	0.233	-0.043	-0.017	-0.091	-0.033	-0.063	-0.030	-0.062	0.179	0.006	0.077	-0.040	-0.056	0.006	0.006	-0.006	0.253	-0.042	-0.041	0.097	-0.003	0.081	0.002	0.100	0.189	0.122
248	-0.037	0.008	-0.054	-0.048	0.009	-0.033	0.009	-0.066	0.236	0.059	0.155	0.071	-0.023	-0.103	0.046	0.031	-0.081	0.270	-0.075	0.070	-0.112	-0.079	0.144	0.047	-0.031	-0.028	-0.014	0.030	0.103	0.028	0.294	0.078	-0.056	0.239	0.014	0.035	-0.035	0.067	0.313	0.040	-0.031	0.240	0.006	-0.003	0.218	0.004	0.223	0.166	-0.050
249	-0.022	-0.023	0.005	-0.048	-0.030	0.042	0.271	-0.070	0.004	0.074	0.148	0.292	-0.030	0.004	-0.080	0.062	0.117	0.058	-0.013	-0.025	0.067	-0.022	0.007	0.076	0.037	-0.072	0.011	0.070	0.157	0.089	0.017	-0.045	0.116	0.028	-0.044	0.011	0.363	0.149	0.004	0.105	0.053	0.269	0.288	0.179	-0.033	-0.001	-0.025	0.061	-0.033
251	-0.008	-0.027	-0.034	-0.011	0.017	-0.048	-0.027	-0.013	-0.028	-0.001	-0.008	-0.025	-0.016	-0.025	-0.004	-0.012	-0.049	-0.000	-0.021	-0.007	-0.027	-0.019	0.061	-0.037	-0.017	-0.039	-0.020	-0.012	-0.019	-0.012	-0.022	-0.018	-0.019	-0.029	-0.018	-0.018	-0.007	-0.033	-0.020	0.027	0.063	-0.015	-0.027	-0.007	-0.010	-0.011	0.085	-0.007	-0.018
253	-0.037	0.222	-0.083	0.035	-0.090	-0.077	0.005	0.020	0.028	0.142	-0.068	0.003	-0.069	-0.081	0.427	-0.049	0.075	-0.053	-0.045	0.004	-0.082	-0.061	0.082	0.371	-0.073	-0.136	0.190	-0.036	-0.053	-0.041	-0.071	0.099	0.080	0.016	0.158	-0.007	-0.033	0.223	-0.024	0.004	0.027	-0.041	0.111	-0.031	0.057	0.001	0.075	0.076	-0.078
255	-0.017	0.049	0.073	0.028	-0.049	0.016	0.291	-0.036	0.130	0.029	0.018	0.156	-0.027	-0.046	0.105	0.156	0.069	0.230	-0.027	-0.009	-0.047	-0.001	0.008	0.169	0.010	-0.142	-0.017	0.096	-0.001	0.086	-0.036	0.399	0.047	0.024	-0.033	0.086	-0.014	0.044	0.444	0.007	-0.041	0.167	-0.039	-0.012	0.187	-0.019	0.308	0.295	0.006
256	-0.045	0.241	-0.077	0.113	0.024	-0.075	-0.019	0.248	-0.046	0.159	-0.008	-0.002	-0.073	-0.037	0.137	-0.000	0.071	-0.029	0.204	0.024	-0.050	-0.063	-0.063	0.525	-0.076	0.001	0.014	-0.016	-0.007	-0.024	-0.010	0.029	-0.049	0.032	-0.032	0.112	-0.038	-0.040	-0.016	0.037	-0.073	-0.037	-0.013	-0.014	0.125	-0.009	0.168	0.103	-0.053
257	-0.028	-0.010	0.005	-0.046	-0.036	0.152	0.010	-0.049	-0.020	-0.042	-0.005	0.076	-0.042	0.031	-0.040	0.173	-0.030	-0.013	-0.030	-0.025	-0.006	0.061	0.152	0.007	0.494	0.031	0.017	-0.032	0.046	-0.034	0.002	0.006	-0.016	0.019	0.022	0.017	-0.025	-0.042	-0.048	-0.063	0.074	0.004	0.078	-0.020	0.007	-0.037	-0.018	-0.032	0.086
258	-0.038	0.006	-0.017	0.006	-0.017	-0.082	-0.064	0.020	-0.056	0.002	0.078	-0.072	-0.051	-0.060	0.107	-0.040	-0.049	-0.067	-0.048	0.151	-0.049	-0.049	-0.015	0.013	-0.047	0.042	-0.027	-0.018	-0.054	-0.017	-0.052	0.069	-0.043	0.053	-0.029	-0.032	-0.020	-0.051	0.013	0.129	-0.067	-0.008	0.072	-0.019	0.018	0.065	0.031	-0.008	0.020
260	-0.043	0.110	-0.048	-0.042	-0.047	-0.026	0.211	-0.062	0.254	0.023	-0.020	0.111	0.077	-0.014	-0.009	0.059	0.051	0.198	-0.045	0.040	0.014	-0.023	-0.014	0.198	-0.017	-0.190	-0.039	-0.043	0.039	-0.046	0.127	0.006	0.177	0.121	-0.037	0.083	0.213	0.125	0.148	0.109	0.075	0.057	0.048	0.267	0.026	0.064	0.142	0.116	-0.052
262	-0.007	-0.029	0.074	-0.014	-0.031	0.003	0.121	-0.018	-0.003	0.038	0.105	0.043	-0.017	-0.012	-0.017	-0.012	-0.041	-0.027	0.065	-0.009	-0.008	-0.020	0.017	-0.011	-0.016	-0.050	0.034	-0.012	0.018	-0.012	-0.022	-0.008	0.038	-0.033	-0.017	-0.021	-0.007	-0.024	-0.022	-0.043	-0.015	-0.019	-0.001	-0.007	-0.026	-0.012	-0.040	-0.032	-0.020
263	-0.018	-0.033	0.059	-0.027	-0.074	0.044	-0.033	-0.029	-0.004	0.001	-0.054	-0.062	0.068	0.321	-0.058	-0.030	-0.090	-0.062	0.156	-0.022	0.179	0.703	-0.070	-0.035	0.126	-0.019	-0.017	0.017	-0.026	0.009	-0.046	-0.037	-0.046	-0.040	-0.003	-0.011	-0.015	-0.025	0.013	0.011	-0.031	-0.020	-0.028	-0.009	0.126	-0.024	-0.008	0.033	0.122
267	-0.045	0.096	0.299	-0.025	-0.056	0.215	0.082	-0.093	0.114	-0.073	0.171	0.218	0.025	-0.053	-0.047	0.028	-0.073	0.078	-0.075	-0.043	-0.031	-0.038	0.067	0.098	-0.022	-0.167	0.052	-0.037	0.271	-0.039	0.050	0.014	-0.013	-0.027	-0.008	0.137	0.010	0.070	0.074	-0.012	-0.075	0.001	-0.097	0.001	-0.071	-0.036	-0.048	-0.042	0.015
27	-0.096	-0.167	-0.114	0.310	0.045	-0.070	-0.234	0.147	-0.217	-0.153	-0.102	-0.169	-0.170	0.111	-0.086	-0.086	-0.045	-0.203	-0.055	-0.077	0.027	-0.091	-0.172	-0.219	-0.102	-0.058	-0.151	-0.083	-0.143	-0.092	-0.071	-0.119	-0.138	-0.092	-0.116	-0.130	0.002	-0.194	-0.151	-0.054	-0.133	-0.168	-0.049	-0.080	-0.114	0.028	-0.135	-0.050	-0.075
270	-0.049	0.015	-0.050	0.373	-0.053	0.060	0.186	0.122	0.031	0.087	0.089	0.379	-0.018	-0.064	0.060	0.274	0.121	0.108	-0.029	0.105	-0.080	-0.041	0.026	0.094	-0.056	-0.110	-0.039	-0.020	0.042	-0.016	-0.006	-0.030	0.035	0.088	0.024	0.105	-0.042	0.077	0.147	0.026	0.016	0.137	0.122	-0.010	0.098	0.100	0.104	0.077	-0.037
272	-0.026	0.008	-0.024	-0.037	-0.058	-0.003	0.059	-0.056	0.115	0.165	0.035	0.136	-0.055	-0.017	-0.019	0.004	0.337	0.096	-0.037	-0.011	-0.009	-0.026	0.162	0.093	0.059	-0.103	-0.016	-0.039	-0.012	-0.042	0.132	-0.012	0.092	0.217	0.001	0.087	-0.024	0.253	-0.017	-0.009	-0.052	0.182	0.076	-0.022	-0.011	-0.029	-0.021	-0.024	-0.022
273	-0.013	0.060	-0.043	-0.026	-0.041	-0.047	0.002	0.066	0.100	0.025	-0.024	-0.003	-0.019	-0.050	0.665	-0.019	-0.057	0.103	-0.038	-0.005	-0.054	-0.034	0.193	0.063	-0.034	-0.131	-0.018	-0.019	0.011	-0.021	0.060	-0.024	-0.011	0.052	0.526	0.099	-0.016	0.148	-0.014	-0.015	-0.029	0.061	-0.033	-0.006	-0.049	-0.022	-0.018	-0.056	-0.039
276	-0.026	0.056	0.208	-0.026	-0.019	0.273	0.287	-0.062	0.029	0.015	0.126	0.052	-0.033	-0.062	-0.043	0.122	-0.004	0.163	-0.002	-0.021	-0.066	-0.062	-0.028	0.050	-0.060	-0.126	-0.001	-0.027	0.414	-0.029	0.108	0.079	0.041	0.096	-0.040	0.031	-0.027	0.082	0.089	0.087	-0.055	0.085	-0.038	-0.007	0.014	-0.008	0.035	-0.030	-0.044
279	-0.034	-0.040	-0.071	0.142	-0.041	-0.074	-0.013	0.484	-0.049	-0.035	0.003	-0.031	-0.052	-0.045	-0.045	0.005	0.070	-0.042	-0.013	0.093	-0.030	-0.047	0.008	0.017	-0.019	-0.014	-0.066	0.014	-0.034	0.017	0.010	-0.047	-0.044	0.010	-0.039	0.068	-0.008	0.063	-0.024	0.061	0.002	-0.051	-0.016	-0.024	-0.002	0.146	0.322	0.002	0.000
280	-0.047	0.338	0.004	-0.070	-0.030	0.017	0.142	-0.098	0.028	0.240	0.166	0.251	0.068	-0.079	0.022	-0.024	0.159	0.185	-0.049	-0.008	-0.063	-0.025	0.087	0.076	-0.038	-0.158	0.335	-0.029	0.050	-0.024	0.041	0.188	0.110	0.174	-0.027	0.168	0.022	0.164	-0.064	0.080	-0.017	0.260	0.182	0.029	-0.014	-0.048	-0.001	0.044	-0.017
281	-0.016	-0.032	-0.044	-0.027	-0.048	0.012	-0.040	-0.038	-0.041	-0.066	-0.004	0.118	-0.035	0.123	-0.012	-0.027	-0.010	-0.034	-0.034	-0.012	0.228	0.109	0.019	-0.022	-0.036	-0.033	0.006	-0.020	-0.008	-0.024	-0.043	0.029	0.015	0.201	-0.019	-0.041	0.674	0.199	-0.031	-0.016	0.016	0.070	0.009	-0.013	-0.035	-0.022	0.077	0.044	-0.034
283	-0.026	0.117	0.040	-0.025	-0.040	-0.037	0.214	-0.021	0.081	-0.009	-0.037	0.047	-0.019	-0.053	0.267	0.035	-0.035	0.429	-0.050	0.043	-0.054	-0.021	0.094	0.129	-0.052	-0.169	0.012	-0.026	0.034	-0.028	0.254	-0.019	0.034	0.363	0.144	0.398	-0.023	0.055	0.129	0.028	-0.053	0.105	-0.016	-0.000	-0.046	-0.031	0.051	-0.015	-0.040
284	-0.029	0.136	-0.063	-0.001	-0.062	-0.058	0.257	0.032	0.132	0.181	-0.060	0.045	-0.023	-0.070	0.543	0.008	-0.015	0.056	-0.051	0.014	-0.066	-0.062	0.237	0.240	-0.040	-0.171	0.065	-0.022	-0.039	-0.025	-0.061	0.141	0.377	-0.004	0.346	-0.024	-0.024	0.194	0.055	0.009	0.067	0.004	0.223	-0.005	0.038	0.036	0.117	0.282	-0.057
291	-0.011	-0.021	-0.007	-0.016	-0.043	-0.019	-0.022	-0.026	0.017	-0.067	-0.023	-0.038	-0.022	0.358	-0.049	-0.016	-0.054	-0.043	-0.024	-0.012	0.154	0.149	-0.032	-0.037	0.106	-0.047	-0.026	0.049	0.031	0.055	0.038	-0.022	-0.030	-0.035	-0.021	0.075	-0.010	-0.019	0.002	-0.016	-0.026	-0.030	-0.049	-0.008	-0.024	-0.016	0.003	-0.037	0.031
294	-0.010	-0.032	-0.047	-0.018	-0.042	-0.003	-0.038	-0.022	-0.027	-0.026	0.032	0.100	-0.022	0.073	-0.039	-0.018	-0.002	-0.025	-0.017	-0.014	0.131	-0.028	0.024	-0.020	-0.022	-0.074	-0.013	-0.015	-0.024	-0.015	0.206	-0.019	0.008	-0.009	-0.022	-0.014	0.412	0.088	-0.027	-0.037	-0.018	0.350	-0.005	-0.010	-0.028	-0.016	-0.007	-0.011	-0.028
30	-0.074	0.158	0.113	-0.068	0.019	0.191	0.031	-0.148	0.042	-0.065	0.111	0.091	-0.026	-0.113	-0.074	-0.026	-0.161	0.085	-0.078	0.142	-0.073	-0.059	0.197	0.172	-0.054	-0.248	0.203	-0.073	0.134	-0.071	0.117	0.027	-0.057	0.033	-0.068	0.109	-0.031	0.012	0.021	-0.017	-0.065	-0.040	-0.104	-0.006	-0.059	-0.024	-0.063	-0.090	-0.005
302	-0.036	-0.044	-0.039	0.122	0.004	-0.121	-0.092	0.340	-0.105	0.060	0.011	-0.086	-0.076	-0.026	0.061	-0.055	-0.027	-0.102	0.004	-0.032	-0.031	-0.065	-0.059	0.072	-0.060	-0.028	-0.064	-0.002	-0.063	-0.012	-0.057	0.050	-0.067	0.002	-0.053	-0.016	-0.032	-0.064	-0.015	0.031	-0.076	-0.087	0.046	-0.024	-0.001	-0.039	0.231	0.015	-0.033
306	-0.062	-0.008	-0.056	-0.019	-0.033	-0.040	-0.015	-0.010	0.078	-0.002	0.071	-0.049	-0.051	-0.081	0.117	-0.026	-0.058	-0.023	-0.077	-0.037	-0.072	-0.000	0.074	0.277	-0.074	-0.023	-0.002	-0.027	-0.072	-0.032	0.028	0.058	0.007	0.077	0.031	0.023	-0.043	-0.003	0.105	0.148	-0.017	0.057	0.193	-0.045	0.110	-0.025	0.129	0.326	0.015
307	-0.022	-0.013	-0.037	-0.016	-0.033	-0.007	0.125	-0.048	-0.029	0.051	-0.002	0.096	-0.043	0.046	-0.048	0.027	0.064	0.081	-0.027	-0.022	-0.013	0.016	0.137	0.044	0.098	0.018	0.001	-0.030	-0.005	-0.031	0.232	0.014	-0.041	0.174	0.161	0.337	-0.020	-0.034	-0.019	0.052	0.087	0.144	-0.018	-0.019	0.003	0.018	0.044	0.015	-0.010
308	-0.010	-0.034	-0.046	-0.019	-0.042	0.000	-0.037	-0.023	-0.028	-0.028	0.041	0.100	-0.022	0.072	-0.038	-0.018	0.002	-0.021	-0.017	-0.009	0.141	-0.026	0.028	-0.015	-0.022	-0.081	-0.012	-0.015	-0.025	-0.016	0.198	-0.018	0.012	-0.010	-0.022	-0.013	0.460	0.106	-0.026	-0.037	-0.016	0.354	-0.002	-0.010	-0.028	-0.012	-0.002	-0.001	-0.027
309	-0.011	-0.004	-0.036	-0.017	-0.025	0.012	0.024	-0.025	0.178	-0.038	0.051	0.031	-0.022	-0.032	-0.033	-0.015	-0.041	0.067	-0.021	-0.011	-0.034	0.045	-0.025	-0.016	0.126	-0.073	0.001	0.080	0.027	0.074	-0.022	-0.023	-0.024	0.134	-0.006	0.029	-0.007	-0.006	0.305	0.087	-0.044	0.349	0.081	-0.009	0.299	-0.013	0.213	0.242	0.019
31	-0.088	0.013	-0.010	-0.111	0.136	0.015	-0.012	-0.084	-0.110	0.053	0.122	-0.005	-0.147	-0.090	0.039	0.001	0.040	-0.036	0.014	0.022	-0.078	0.046	0.073	0.004	-0.093	-0.022	-0.064	-0.068	-0.014	-0.078	-0.019	0.080	-0.084	0.018	-0.106	-0.094	-0.056	0.020	-0.073	-0.008	-0.011	0.004	0.092	-0.071	0.022	0.022	-0.113	-0.070	-0.020
311	-0.010	-0.008	0.205	-0.017	-0.035	0.031	0.057	-0.024	0.164	-0.035	-0.016	-0.019	-0.016	0.004	-0.041	0.004	-0.019	0.172	-0.025	0.183	0.022	0.048	-0.043	-0.033	-0.014	-0.050	0.078	-0.014	0.034	-0.014	0.016	0.016	0.032	-0.034	-0.022	0.004	-0.009	-0.016	0.033	0.032	-0.012	0.034	0.065	0.006	-0.026	-0.001	0.044	-0.004	0.021
314	-0.015	-0.046	0.015	-0.020	-0.060	0.034	0.060	-0.036	0.120	0.047	0.040	0.045	0.371	-0.017	-0.060	0.283	0.083	0.060	-0.026	-0.019	-0.021	0.010	-0.058	-0.035	0.013	-0.085	0.001	0.078	0.037	0.073	0.007	-0.034	-0.012	0.001	0.026	-0.035	-0.013	0.044	0.010	-0.065	0.019	0.022	-0.058	-0.013	0.008	-0.013	-0.036	-0.017	0.146
316	-0.046	0.046	-0.028	-0.044	0.001	-0.004	0.117	-0.080	-0.051	0.157	0.028	0.036	0.117	0.015	0.021	-0.027	0.013	-0.033	0.087	0.031	0.002	-0.053	0.173	0.265	-0.026	-0.036	0.050	-0.022	-0.024	-0.030	-0.043	0.115	0.141	0.085	-0.059	0.033	-0.029	0.045	-0.042	0.096	0.156	-0.018	0.103	0.178	0.053	0.034	0.083	0.222	-0.031
318	-0.017	-0.013	-0.046	-0.020	-0.071	-0.049	0.062	-0.033	-0.025	0.169	0.108	0.031	0.053	-0.042	-0.046	-0.024	0.098	-0.026	0.059	-0.017	-0.052	-0.021	0.079	-0.033	0.019	-0.050	-0.018	-0.007	-0.028	0.078	-0.045	-0.038	0.018	-0.037	0.004	-0.035	-0.015	0.017	-0.024	-0.028	-0.009	-0.049	-0.034	-0.014	-0.040	0.527	0.005	-0.017	-0.017
326	0.037	-0.027	0.011	-0.013	-0.088	0.023	0.183	-0.062	-0.024	0.026	0.075	0.144	-0.053	0.065	-0.062	0.370	0.140	0.073	-0.027	-0.015	0.116	-0.005	-0.031	0.042	-0.024	0.038	-0.035	0.317	0.017	0.324	-0.042	-0.033	-0.043	0.212	0.041	-0.023	-0.022	0.052	0.001	0.009	0.011	0.114	0.164	-0.020	0.051	-0.028	0.024	-0.032	-0.023
327	-0.021	0.033	-0.057	0.033	-0.060	-0.025	-0.039	-0.017	0.033	0.033	-0.076	-0.006	-0.025	-0.042	0.261	-0.018	-0.052	0.036	-0.035	-0.010	-0.032	-0.015	-0.029	0.255	-0.037	-0.034	0.014	-0.018	-0.029	-0.020	-0.015	-0.004	-0.026	0.073	-0.029	-0.005	-0.010	0.142	-0.007	0.072	-0.045	-0.019	0.126	-0.014	0.132	-0.005	0.139	0.006	-0.003
331	-0.035	-0.008	-0.053	0.047	-0.039	-0.063	-0.074	0.104	0.012	0.078	-0.062	-0.045	-0.049	0.006	0.436	-0.047	-0.029	-0.054	-0.027	0.009	0.005	-0.035	0.069	0.014	-0.063	-0.123	-0.070	-0.037	-0.039	-0.041	-0.047	-0.050	-0.056	0.031	0.211	-0.052	-0.024	0.177	0.023	0.038	-0.079	-0.036	0.111	-0.025	-0.026	-0.027	0.081	-0.029	-0.017
332	-0.013	-0.030	0.093	-0.008	-0.048	0.085	-0.039	-0.024	-0.011	-0.056	-0.029	-0.016	-0.022	-0.019	-0.046	-0.020	-0.032	-0.035	0.022	-0.006	-0.030	0.055	-0.005	-0.062	0.028	0.041	-0.022	0.013	0.043	0.007	-0.028	-0.026	-0.025	-0.041	0.038	-0.027	-0.011	-0.032	0.011	-0.049	0.019	-0.023	-0.006	-0.010	-0.028	-0.008	-0.040	-0.058	0.073
336	-0.047	0.034	0.103	-0.040	0.065	0.032	-0.004	-0.086	-0.012	-0.001	0.114	0.056	0.001	0.001	-0.054	0.017	0.103	-0.041	-0.044	-0.035	0.015	-0.031	0.068	-0.005	0.129	-0.147	0.027	0.185	-0.015	0.201	-0.007	-0.016	-0.041	-0.017	0.110	0.314	-0.034	0.009	0.028	0.058	-0.018	0.042	-0.029	-0.034	-0.007	-0.041	-0.058	-0.008	0.169
337	-0.022	-0.001	0.099	-0.019	-0.056	0.049	0.172	-0.044	0.203	-0.002	-0.000	0.205	-0.031	-0.032	-0.011	0.008	-0.019	0.119	-0.037	0.072	-0.035	-0.035	-0.024	0.016	-0.022	-0.014	-0.017	0.059	0.079	0.051	0.309	0.068	-0.032	0.100	-0.033	0.394	-0.018	0.046	0.307	0.107	-0.012	0.326	-0.055	-0.008	0.268	0.028	0.289	0.204	-0.042
338	-0.007	0.009	0.001	-0.002	-0.034	0.036	0.007	-0.019	0.069	-0.032	0.006	-0.038	-0.017	-0.027	-0.022	-0.008	-0.047	0.026	-0.022	0.009	-0.028	-0.007	-0.029	-0.039	-0.016	-0.050	-0.011	-0.011	0.091	-0.012	0.112	-0.014	-0.020	-0.031	-0.015	0.309	-0.007	-0.001	0.079	-0.040	-0.046	-0.020	-0.043	0.008	-0.020	0.002	0.079	-0.043	0.003
34	-0.028	-0.068	0.119	-0.028	-0.084	0.057	-0.017	-0.066	-0.008	-0.061	-0.013	0.086	0.058	0.117	-0.104	-0.028	0.003	-0.029	-0.001	-0.015	0.161	0.000	-0.044	-0.084	0.131	-0.168	0.014	0.132	0.041	0.116	0.024	-0.052	0.013	-0.084	-0.015	0.074	-0.022	0.006	-0.001	-0.066	-0.030	0.014	-0.017	-0.018	-0.035	0.013	-0.085	-0.028	0.099
345	-0.032	-0.059	-0.055	-0.012	0.090	-0.046	0.132	0.131	-0.044	0.380	-0.000	-0.027	-0.006	-0.011	-0.009	-0.010	0.170	-0.050	0.334	0.052	-0.020	-0.041	0.007	0.174	-0.013	0.048	-0.022	0.002	-0.014	0.000	-0.025	-0.014	0.001	0.020	-0.007	0.029	-0.026	-0.009	0.043	0.092	0.124	-0.008	0.039	0.361	0.114	0.202	0.208	0.088	-0.064
350	-0.027	-0.037	0.085	-0.028	-0.096	0.053	-0.013	-0.036	-0.005	-0.001	0.029	-0.052	0.057	0.126	-0.082	-0.025	-0.092	-0.020	0.107	0.005	0.066	0.855	-0.035	-0.049	0.079	-0.020	-0.001	0.002	0.009	-0.002	-0.062	-0.044	-0.058	-0.061	0.035	-0.013	-0.020	-0.030	-0.027	0.016	0.005	0.003	-0.032	-0.021	0.064	-0.021	-0.045	-0.020	0.329
352	-0.050	0.250	-0.038	-0.037	-0.018	-0.023	0.366	-0.075	0.291	0.208	0.015	0.098	0.114	-0.069	0.150	0.048	0.067	0.305	-0.065	0.058	-0.060	-0.057	0.072	0.117	-0.019	-0.234	0.034	0.110	-0.033	0.099	0.030	0.093	0.432	0.097	0.020	0.198	-0.039	0.256	0.248	0.029	0.048	0.259	0.152	0.048	0.203	0.071	0.258	0.305	-0.004
354	-0.042	0.139	-0.043	0.115	-0.047	-0.024	0.028	-0.007	0.085	0.024	0.135	-0.040	-0.034	-0.017	0.059	-0.020	-0.039	0.026	-0.021	0.010	0.028	-0.054	0.013	0.103	-0.042	-0.126	0.265	0.042	-0.018	0.035	0.023	0.123	0.043	0.038	-0.012	0.135	-0.019	0.037	0.165	0.081	0.002	0.100	-0.010	-0.024	0.134	0.078	0.241	0.219	0.025
356	-0.018	0.063	0.162	-0.027	-0.065	0.002	0.100	-0.039	0.184	-0.054	0.027	0.020	-0.034	-0.028	-0.043	-0.023	-0.034	0.160	-0.034	0.161	-0.031	0.046	-0.032	-0.003	0.017	-0.090	0.089	-0.006	0.228	-0.005	0.186	0.132	-0.018	0.061	-0.030	-0.017	-0.015	0.022	0.049	0.034	-0.014	0.030	0.064	-0.015	-0.018	-0.018	0.094	-0.010	0.003
363	-0.025	0.008	-0.041	0.030	-0.031	0.049	0.053	-0.005	0.014	0.108	0.038	-0.053	-0.000	-0.075	0.145	0.054	0.018	0.019	-0.029	0.331	-0.076	-0.055	0.105	0.150	-0.035	-0.031	-0.006	-0.028	-0.032	-0.029	0.005	0.088	0.023	0.088	0.037	0.038	-0.017	0.215	-0.008	0.050	0.118	0.013	0.097	0.022	0.139	0.257	0.070	0.280	-0.046
369	-0.012	0.077	0.401	-0.009	-0.026	0.202	0.086	-0.029	0.026	-0.058	-0.064	-0.012	-0.026	-0.022	-0.044	-0.016	0.043	0.103	-0.029	0.021	-0.027	-0.019	-0.045	-0.026	-0.021	-0.068	0.021	-0.016	-0.004	-0.018	0.012	0.209	-0.010	0.053	-0.019	-0.009	-0.012	0.060	0.000	0.020	-0.056	0.045	-0.016	0.003	0.004	-0.010	0.046	-0.050	-0.021
373	-0.020	-0.030	-0.033	-0.017	-0.063	0.112	0.049	-0.049	0.375	-0.005	0.138	0.162	0.059	-0.019	-0.017	0.138	0.000	0.089	-0.034	-0.018	-0.028	-0.015	0.050	0.016	-0.022	-0.093	0.017	0.171	0.026	0.148	-0.007	0.018	0.033	0.295	0.016	0.011	-0.016	0.029	0.724	0.037	0.018	0.475	-0.034	0.011	0.623	-0.027	0.432	0.393	-0.005
374	-0.016	0.120	-0.063	0.029	-0.053	-0.025	0.052	-0.013	0.120	0.082	-0.081	0.038	-0.013	-0.052	0.364	-0.009	0.009	0.019	-0.039	-0.009	-0.056	-0.036	0.010	0.279	-0.026	-0.121	0.005	-0.005	-0.014	-0.008	-0.016	0.174	0.115	0.066	0.030	0.001	-0.009	0.185	0.020	0.039	-0.019	0.023	0.130	-0.002	0.179	-0.022	0.180	0.122	-0.037
38	-0.055	-0.003	0.089	-0.068	-0.002	0.188	-0.036	-0.098	-0.024	-0.099	0.050	-0.019	-0.069	0.121	-0.050	0.016	-0.085	-0.003	-0.060	0.038	0.124	0.054	-0.032	-0.100	0.048	0.006	0.018	-0.029	0.003	-0.025	-0.031	-0.055	-0.061	0.053	0.009	0.018	-0.051	-0.069	-0.044	-0.020	-0.009	-0.025	-0.105	-0.016	-0.097	-0.032	-0.106	-0.078	0.037
384	-0.039	0.268	-0.048	-0.020	-0.063	-0.010	0.291	-0.048	0.120	0.192	-0.051	0.025	-0.022	-0.078	0.107	0.014	0.007	0.114	-0.065	0.013	-0.087	-0.028	-0.003	0.206	-0.048	-0.163	0.148	-0.009	-0.016	-0.015	-0.022	0.303	0.485	0.064	-0.079	0.039	-0.023	0.017	0.044	0.014	0.078	0.083	0.132	-0.025	0.033	-0.016	0.171	0.211	-0.048
387	-0.023	0.070	-0.052	-0.027	-0.094	-0.023	0.056	-0.046	-0.025	0.062	0.084	0.062	0.274	-0.056	-0.055	-0.025	0.041	-0.014	0.020	-0.014	-0.058	0.010	0.104	-0.010	-0.001	-0.076	0.060	-0.018	-0.007	0.055	-0.052	-0.046	0.023	-0.016	0.099	-0.017	-0.018	0.028	-0.007	-0.030	0.085	-0.060	-0.028	-0.009	-0.019	0.315	0.002	0.043	0.015
391	-0.050	0.008	-0.011	0.040	0.043	0.017	0.072	-0.032	0.033	0.007	0.036	0.021	-0.026	-0.053	0.242	-0.001	-0.044	0.107	-0.072	0.007	-0.023	-0.054	-0.009	0.349	-0.062	-0.081	0.040	-0.021	-0.072	-0.024	-0.024	-0.027	-0.016	0.189	-0.049	-0.008	-0.035	0.084	0.048	0.303	-0.007	0.023	0.178	0.218	0.244	0.006	0.263	0.364	-0.005
4	-0.026	-0.067	-0.084	0.167	0.022	-0.045	-0.003	0.159	-0.046	0.473	-0.057	-0.076	-0.048	0.013	0.027	-0.032	0.324	-0.064	0.575	0.165	-0.020	-0.017	-0.036	0.088	-0.049	0.051	-0.035	-0.029	-0.047	-0.034	-0.057	-0.053	0.034	-0.036	0.057	-0.046	-0.014	0.024	0.007	-0.003	0.030	-0.066	-0.026	-0.022	0.197	0.191	0.012	0.016	-0.025
405	-0.012	-0.035	-0.046	-0.018	-0.041	0.006	-0.033	-0.024	-0.025	-0.032	0.039	0.105	-0.021	0.056	-0.039	-0.018	0.003	-0.018	-0.015	-0.011	0.131	-0.025	0.029	-0.014	-0.023	-0.091	-0.013	-0.015	-0.023	-0.016	0.205	-0.018	0.011	-0.003	-0.024	-0.011	0.444	0.101	-0.026	-0.027	-0.013	0.352	0.005	-0.008	-0.025	-0.012	-0.002	-0.003	-0.027
406	-0.026	0.284	0.155	-0.021	-0.053	0.081	0.272	-0.059	0.192	-0.058	0.039	0.056	-0.014	-0.082	0.017	0.155	0.003	0.240	-0.051	0.015	-0.085	-0.028	0.002	0.236	0.029	-0.172	-0.002	0.021	0.211	0.023	0.289	0.202	-0.028	0.018	-0.052	0.280	-0.022	0.075	0.217	0.004	0.022	0.147	-0.012	-0.021	0.041	-0.027	0.192	-0.001	-0.025
411	-0.017	0.028	-0.045	-0.022	-0.017	0.016	0.388	-0.034	0.038	-0.015	0.083	0.045	-0.031	-0.047	-0.021	0.320	0.052	0.124	-0.016	-0.004	-0.052	-0.038	0.028	-0.011	-0.032	-0.042	-0.034	-0.020	0.404	-0.022	0.006	-0.032	-0.004	0.033	-0.029	0.075	-0.013	0.032	0.155	-0.024	-0.052	0.149	0.009	-0.011	-0.018	-0.020	-0.020	-0.055	-0.037
42	-0.073	0.043	-0.083	-0.074	-0.044	0.021	0.123	-0.079	0.059	0.231	0.079	0.088	0.068	-0.152	0.149	0.084	0.246	0.142	-0.033	0.119	-0.135	-0.056	0.297	0.105	0.038	-0.224	-0.050	-0.053	-0.009	-0.030	0.063	0.019	0.150	0.148	0.103	0.027	-0.049	0.251	0.057	0.084	0.104	0.162	0.150	0.045	0.069	0.187	0.087	0.114	-0.006
427	-0.010	-0.038	-0.006	-0.016	-0.040	-0.061	0.069	-0.024	0.124	-0.050	0.014	-0.029	-0.020	-0.032	-0.049	-0.010	-0.039	-0.039	-0.021	-0.009	-0.032	0.495	-0.006	-0.040	0.056	-0.032	0.009	-0.005	0.220	0.004	0.281	-0.025	-0.025	-0.027	-0.025	-0.023	-0.010	0.023	-0.006	-0.026	0.037	-0.020	-0.031	-0.009	-0.005	-0.014	0.065	-0.030	-0.026
44	-0.033	-0.107	0.033	-0.057	-0.015	-0.022	-0.044	-0.012	-0.032	-0.065	0.046	-0.049	-0.019	-0.054	-0.057	-0.052	-0.032	-0.046	0.064	-0.052	0.020	-0.014	-0.061	-0.059	-0.067	-0.128	-0.038	-0.039	-0.030	-0.043	-0.059	-0.042	0.055	-0.037	0.045	-0.055	-0.026	-0.010	-0.031	-0.030	0.037	-0.039	-0.041	-0.023	-0.075	-0.047	-0.058	-0.111	0.035
449	-0.008	-0.029	-0.032	0.000	-0.032	-0.047	-0.026	-0.006	-0.029	-0.049	-0.067	-0.036	-0.015	-0.024	-0.025	-0.011	-0.050	-0.032	-0.016	-0.008	-0.025	-0.018	0.016	-0.044	-0.015	0.145	-0.018	-0.009	-0.016	-0.009	-0.021	-0.016	-0.019	-0.030	-0.016	-0.015	-0.006	-0.028	-0.019	-0.035	-0.042	-0.018	-0.046	-0.005	-0.028	-0.011	-0.047	-0.043	-0.018
45	-0.047	-0.076	-0.016	-0.070	0.058	0.010	-0.047	-0.038	-0.041	-0.013	-0.043	-0.084	-0.045	-0.066	-0.092	-0.022	-0.106	-0.042	0.013	-0.068	-0.047	0.008	-0.070	-0.082	-0.066	-0.064	-0.075	-0.055	-0.054	-0.058	0.058	-0.046	-0.065	0.020	0.027	0.021	-0.043	-0.088	-0.016	0.013	-0.063	0.017	-0.008	-0.042	-0.002	-0.061	-0.057	-0.073	-0.036
454	-0.023	0.043	0.097	-0.030	-0.077	0.113	0.075	-0.054	0.020	0.002	0.045	0.665	0.012	-0.042	-0.040	0.076	0.101	0.067	-0.016	0.005	-0.051	-0.042	0.007	0.042	0.001	-0.061	0.001	0.008	0.122	0.009	-0.011	0.046	0.127	0.144	-0.023	-0.013	-0.020	-0.006	0.010	0.005	0.003	0.151	0.011	0.012	0.005	-0.016	-0.022	-0.046	-0.017
457	-0.011	0.024	0.053	-0.011	-0.041	0.037	-0.030	-0.024	0.041	0.006	0.075	0.005	0.236	0.017	0.039	-0.017	0.008	-0.008	-0.022	0.009	0.029	-0.023	0.141	-0.015	-0.022	-0.106	-0.008	-0.013	0.056	-0.016	-0.026	0.002	0.265	-0.009	-0.023	-0.013	-0.010	0.033	-0.023	-0.030	0.044	0.005	0.004	0.144	0.011	0.007	-0.007	-0.000	-0.025
458	-0.064	-0.047	0.089	-0.061	0.099	0.159	-0.011	-0.105	-0.068	-0.072	0.025	0.009	-0.031	-0.029	-0.126	-0.059	-0.137	0.045	-0.047	0.015	-0.000	-0.057	0.029	-0.093	-0.038	-0.067	-0.052	-0.075	0.068	-0.083	0.038	-0.052	-0.060	-0.012	-0.068	0.026	-0.055	0.012	-0.011	-0.014	0.037	-0.094	-0.007	-0.036	-0.052	-0.010	-0.117	-0.093	-0.032
46	-0.050	0.313	-0.062	-0.067	-0.016	-0.040	0.086	-0.020	0.095	0.116	-0.052	0.027	-0.042	-0.138	0.326	-0.043	0.221	0.226	-0.066	-0.041	-0.151	-0.074	0.238	0.236	-0.054	-0.191	0.270	-0.066	-0.044	-0.072	-0.052	0.394	-0.031	0.150	0.215	-0.003	-0.045	0.198	0.021	0.122	-0.041	0.085	0.085	0.045	0.052	-0.039	0.198	0.218	-0.045
47	-0.014	-0.004	0.021	0.016	-0.058	-0.037	-0.048	0.406	-0.024	-0.048	-0.049	-0.040	-0.030	-0.038	0.073	-0.016	-0.052	-0.048	-0.030	-0.007	-0.044	-0.044	-0.044	0.149	-0.037	-0.041	0.098	-0.025	-0.036	-0.028	-0.032	-0.012	-0.040	-0.011	-0.020	-0.013	-0.016	0.062	-0.038	0.027	-0.061	-0.038	0.063	-0.013	0.056	-0.025	0.291	-0.024	-0.043
470	-0.050	0.088	-0.002	-0.050	-0.025	0.119	0.134	-0.101	-0.004	-0.003	0.221	0.252	-0.027	-0.040	-0.062	0.170	0.146	0.110	-0.039	0.008	-0.035	-0.030	0.119	0.135	0.029	-0.027	0.010	-0.044	-0.019	-0.046	0.057	0.014	0.013	0.204	0.047	0.012	-0.040	0.089	-0.023	0.241	0.152	0.060	0.084	0.074	0.050	-0.010	0.028	0.101	-0.017
474	-0.041	-0.053	0.674	-0.046	0.097	0.062	-0.002	-0.077	-0.014	-0.079	0.105	-0.035	0.063	0.120	-0.092	-0.072	-0.095	-0.024	-0.069	0.057	0.147	0.092	-0.050	-0.109	-0.053	-0.077	0.010	-0.051	-0.015	-0.059	-0.086	0.015	-0.049	-0.016	-0.016	-0.067	-0.034	-0.005	-0.055	0.027	-0.003	-0.062	-0.032	-0.008	-0.065	-0.039	-0.075	-0.094	0.010
486	-0.031	0.611	-0.040	-0.027	-0.077	0.007	0.120	-0.030	0.078	0.037	-0.039	0.074	-0.005	-0.065	0.273	0.024	0.009	0.150	-0.058	0.000	-0.065	-0.026	0.068	0.360	-0.021	-0.192	0.360	0.003	0.058	-0.011	0.047	0.208	0.029	-0.009	0.134	0.258	-0.026	0.050	0.091	0.026	-0.003	0.097	0.099	-0.015	-0.002	-0.029	0.080	0.043	-0.024
5	0.387	-0.028	-0.025	0.042	-0.032	-0.050	-0.027	-0.017	-0.028	-0.015	-0.065	-0.035	-0.015	-0.024	-0.031	-0.011	-0.038	-0.035	0.059	-0.010	-0.025	-0.019	-0.043	-0.041	-0.015	-0.085	-0.017	-0.011	-0.016	-0.010	-0.017	-0.017	-0.019	-0.033	-0.014	-0.017	-0.005	-0.034	-0.020	-0.042	-0.040	-0.027	-0.032	-0.006	-0.027	-0.010	-0.006	-0.045	-0.018
504	-0.025	-0.094	-0.012	-0.057	-0.040	-0.022	-0.025	-0.072	-0.062	-0.025	-0.057	-0.025	0.010	0.040	-0.083	-0.042	-0.042	-0.044	-0.009	-0.038	0.045	-0.031	-0.046	-0.066	-0.053	0.076	-0.075	-0.052	-0.064	-0.058	-0.048	-0.053	0.018	0.029	0.005	-0.019	-0.021	-0.062	-0.028	0.014	0.045	0.067	0.061	-0.036	-0.008	-0.046	-0.073	-0.057	-0.007
511	-0.037	-0.089	0.027	-0.038	-0.016	-0.056	-0.024	-0.035	-0.042	-0.067	-0.002	-0.077	-0.044	-0.017	-0.082	-0.068	-0.022	-0.068	0.030	-0.003	0.058	-0.061	-0.041	-0.057	-0.068	0.054	-0.048	-0.037	-0.048	-0.039	-0.069	-0.058	0.026	0.015	0.035	-0.043	-0.025	0.015	-0.022	-0.003	0.028	-0.072	-0.000	-0.035	-0.058	-0.041	-0.063	-0.105	-0.007
539	-0.007	-0.031	0.131	-0.012	-0.033	0.017	-0.029	-0.013	-0.030	-0.044	-0.003	-0.037	-0.016	-0.014	-0.033	-0.012	-0.055	-0.035	-0.014	-0.008	-0.015	-0.019	-0.040	-0.054	-0.012	-0.053	-0.018	0.003	-0.019	0.000	-0.019	-0.007	-0.017	-0.035	-0.016	-0.017	-0.006	-0.028	-0.020	-0.033	-0.044	-0.012	0.079	-0.007	-0.027	-0.010	-0.024	-0.041	-0.015
57	-0.043	0.304	-0.042	0.090	-0.040	-0.060	0.030	0.033	-0.004	0.031	-0.009	0.095	-0.055	-0.057	0.127	-0.013	-0.104	0.030	-0.036	-0.026	-0.028	-0.029	0.044	0.384	-0.003	-0.166	0.033	-0.023	0.038	-0.032	0.008	-0.006	0.109	0.027	0.120	0.090	0.020	-0.019	0.044	-0.016	-0.022	-0.016	0.077	-0.043	0.007	-0.064	0.126	0.138	-0.054
578	-0.041	-0.090	0.041	-0.040	0.078	-0.008	0.012	-0.037	-0.068	-0.026	0.054	-0.051	-0.047	-0.030	-0.081	-0.046	0.018	-0.031	-0.033	0.005	-0.018	0.030	-0.032	-0.066	-0.062	-0.074	-0.050	-0.037	-0.014	-0.043	-0.062	-0.052	0.013	0.007	0.044	-0.033	-0.037	0.042	-0.025	0.010	-0.025	-0.006	0.039	-0.031	-0.031	-0.028	-0.059	-0.076	0.173
59	-0.054	-0.050	0.032	0.065	0.084	-0.089	-0.056	0.058	-0.094	-0.072	-0.010	-0.074	-0.079	0.100	-0.042	-0.067	-0.113	0.033	-0.073	-0.068	0.100	-0.008	-0.086	-0.059	-0.090	-0.050	0.002	-0.050	-0.055	-0.055	-0.001	-0.027	-0.052	0.077	0.022	0.041	0.178	-0.037	-0.016	0.050	-0.068	-0.058	-0.003	-0.029	-0.063	-0.052	0.018	-0.009	-0.095
66	-0.028	0.069	0.177	-0.013	-0.068	-0.098	0.059	-0.028	0.024	-0.019	0.122	-0.023	0.028	-0.050	-0.012	-0.038	-0.046	-0.037	-0.044	0.032	-0.066	-0.043	0.032	0.117	0.054	-0.140	0.446	0.037	0.028	0.057	-0.064	0.013	0.157	-0.071	-0.012	-0.012	-0.024	-0.016	-0.011	-0.106	-0.045	-0.031	0.010	-0.015	-0.054	-0.046	-0.033	0.050	0.006
77	-0.021	-0.001	-0.026	-0.040	-0.075	0.017	-0.044	-0.052	-0.052	-0.066	-0.096	-0.028	0.363	0.011	-0.066	-0.035	0.008	-0.083	-0.038	-0.032	0.028	0.107	-0.044	0.032	-0.036	-0.101	-0.043	-0.028	-0.038	-0.030	-0.056	-0.046	0.057	-0.021	-0.032	-0.048	-0.019	-0.022	-0.053	0.110	0.221	-0.078	-0.031	0.106	-0.023	-0.012	-0.050	-0.014	-0.020
84	-0.025	0.170	-0.056	-0.028	-0.041	-0.071	0.017	-0.039	0.425	0.020	-0.096	-0.036	-0.014	-0.055	0.026	-0.021	-0.008	0.085	-0.051	-0.031	-0.071	-0.025	-0.020	0.033	-0.010	0.002	0.107	0.033	0.070	0.038	-0.028	0.055	0.043	0.006	-0.005	0.019	-0.021	0.019	0.164	0.048	-0.061	-0.004	0.070	-0.021	0.031	-0.034	0.104	-0.012	-0.039
89	-0.052	0.086	0.072	-0.070	0.020	-0.003	0.106	-0.044	0.340	-0.007	0.189	0.107	0.105	-0.091	0.418	-0.001	-0.037	0.096	-0.087	0.022	-0.078	-0.101	0.338	0.097	0.051	-0.223	0.078	0.068	0.293	0.090	0.151	-0.036	0.063	-0.044	0.381	-0.007	-0.010	0.326	0.077	-0.014	-0.014	0.068	-0.004	0.020	0.042	-0.012	0.049	0.072	-0.030
9	0.009	-0.050	-0.062	0.389	-0.018	-0.020	-0.055	0.250	-0.055	-0.071	-0.113	-0.034	-0.025	-0.044	-0.033	-0.023	-0.070	-0.060	0.005	-0.011	-0.045	0.024	-0.059	-0.034	-0.029	0.102	-0.035	-0.021	-0.033	-0.021	-0.036	-0.031	-0.034	-0.036	-0.029	-0.030	-0.012	-0.044	-0.038	-0.037	0.143	-0.051	-0.060	-0.011	-0.033	-0.015	0.071	-0.021	-0.035
93	-0.051	0.297	-0.054	-0.014	-0.068	-0.049	0.345	-0.065	0.153	0.222	-0.010	0.080	0.087	-0.128	0.412	0.015	0.161	0.188	-0.075	0.070	-0.127	-0.082	0.222	0.421	-0.053	-0.263	0.122	-0.065	-0.010	-0.060	0.005	0.373	0.456	0.064	0.052	0.009	-0.045	0.327	0.045	0.043	0.096	0.079	0.185	0.055	0.083	0.083	0.281	0.446	-0.097
[truncated: 93 more columns]
