# Supplementary material for: Inferring Correlation Networks from Genomic Survey Data
Source: PLoS Comput Biol. 2012 Sep 20;8(9):e1002687. doi: 10.1371/journal.pcbi.1002687 (PMC3447976; doi:10.1371/journal.pcbi.1002687)
Supplement: Dataset S1 — Correlation values for all HMP body sites inferred using both Pearson and SparCC from real and shuffled data. (ZIP) [file pcbi.1002687.s001.zip › Stool_Rho_matrix_shuffled.txt]

OTU_id	1	104	107	111	115	119	122	123	128	135	136	144	145	153	154	155	156	157	16	160	161	164	165	167	168	17	170	177	181	182	185	186	189	192	193	196	197	202	209	210	211	212	213	214	215	219	222	227	231
1	1.000	-0.034	-0.032	-0.003	-0.026	-0.043	-0.021	-0.028	-0.038	-0.038	-0.036	-0.018	-0.013	-0.003	-0.028	-0.012	-0.049	-0.034	-0.021	-0.017	-0.017	0.753	0.128	-0.021	-0.018	-0.094	-0.032	-0.012	-0.022	-0.014	-0.021	0.067	-0.020	-0.038	-0.016	-0.025	-0.008	-0.004	-0.025	-0.054	0.012	0.015	-0.055	-0.035	0.034	-0.011	0.031	0.028	-0.025
104	-0.034	1.000	-0.044	0.020	-0.002	0.007	0.056	0.049	-0.028	0.079	-0.031	-0.009	-0.012	0.072	0.045	-0.033	0.042	0.084	0.008	-0.034	0.069	-0.036	0.036	-0.014	0.019	-0.011	0.186	-0.015	-0.046	-0.048	-0.002	0.169	-0.028	0.203	0.085	0.081	0.006	0.003	-0.041	0.066	0.095	-0.019	-0.044	-0.023	0.006	-0.034	0.093	-0.006	-0.017
107	-0.032	-0.044	1.000	0.020	-0.088	0.039	-0.062	-0.054	0.070	0.018	0.120	-0.011	-0.038	-0.037	0.046	-0.039	-0.032	0.083	-0.054	-0.027	0.104	0.001	0.029	-0.033	-0.024	-0.105	-0.044	0.034	-0.063	-0.013	-0.027	-0.058	-0.014	0.074	-0.059	0.015	-0.026	-0.059	-0.034	0.164	-0.048	-0.011	0.163	0.008	0.008	-0.032	0.093	-0.054	-0.021
111	-0.003	0.020	0.020	1.000	-0.046	-0.028	0.003	0.235	-0.023	-0.006	-0.008	0.079	-0.008	0.037	-0.009	-0.024	-0.031	-0.042	-0.012	0.014	-0.036	0.043	-0.048	0.104	-0.011	-0.087	-0.032	0.106	0.073	-0.026	-0.035	-0.044	-0.009	-0.065	-0.021	-0.029	-0.013	-0.037	-0.039	-0.008	0.094	0.086	-0.039	0.017	0.004	-0.018	0.024	-0.055	-0.046
115	-0.026	-0.002	-0.088	-0.046	1.000	-0.030	-0.056	-0.005	-0.095	0.122	0.010	0.059	-0.036	0.047	0.013	-0.040	0.035	-0.037	-0.006	-0.054	-0.066	0.038	0.033	0.031	-0.063	-0.078	0.003	-0.041	0.019	-0.049	-0.016	-0.012	-0.038	-0.024	-0.019	0.019	-0.021	-0.014	-0.022	-0.039	0.096	-0.025	-0.045	0.058	0.007	-0.025	0.003	0.142	-0.021
119	-0.043	0.007	0.039	-0.028	-0.030	1.000	0.060	-0.107	0.245	0.211	0.216	0.060	-0.065	0.020	0.247	-0.038	0.126	0.039	-0.026	-0.059	0.112	0.004	0.052	0.199	0.090	-0.129	0.007	-0.033	0.012	0.071	0.100	-0.065	0.028	0.095	-0.009	-0.045	0.017	-0.016	-0.062	0.087	0.043	0.003	0.048	0.137	-0.012	-0.004	0.065	-0.022	-0.030
122	-0.021	0.056	-0.062	0.003	-0.056	0.060	1.000	-0.073	0.069	0.013	0.001	0.058	-0.033	0.036	-0.029	-0.024	-0.032	0.027	0.017	-0.033	-0.008	-0.014	-0.014	0.085	-0.008	-0.089	0.078	-0.027	-0.056	0.002	-0.042	0.298	-0.003	0.082	0.103	-0.038	-0.019	-0.045	-0.065	-0.022	-0.042	-0.036	0.047	-0.008	0.003	0.136	0.133	0.048	-0.046
123	-0.028	0.049	-0.054	0.235	-0.005	-0.107	-0.073	1.000	-0.054	-0.069	-0.012	-0.016	-0.016	-0.054	0.005	-0.033	0.102	-0.012	-0.041	0.168	0.093	-0.009	0.021	0.013	-0.026	0.070	-0.081	-0.011	-0.035	-0.040	-0.050	0.116	-0.054	-0.048	0.255	0.224	-0.021	0.023	-0.051	0.058	-0.065	-0.034	-0.060	-0.023	0.003	-0.028	0.020	-0.088	-0.034
128	-0.038	-0.028	0.070	-0.023	-0.095	0.245	0.069	-0.054	1.000	0.017	0.055	0.028	-0.042	-0.060	-0.003	0.208	-0.035	-0.080	-0.031	-0.064	0.053	-0.015	-0.026	-0.009	-0.056	0.063	0.048	-0.012	-0.004	-0.056	-0.043	0.043	-0.031	0.076	-0.038	0.012	0.012	-0.043	-0.054	0.139	-0.048	0.023	0.148	0.028	-0.022	-0.030	0.219	0.045	-0.040
135	-0.038	0.079	0.018	-0.006	0.122	0.211	0.013	-0.069	0.017	1.000	0.156	0.234	0.024	-0.060	0.013	-0.046	0.029	-0.025	0.076	-0.014	0.139	0.035	0.001	0.157	-0.051	-0.131	-0.087	-0.027	-0.004	0.071	-0.054	-0.062	-0.048	0.014	-0.034	-0.046	0.071	0.194	-0.025	0.035	0.003	-0.004	0.085	0.074	-0.048	-0.029	0.056	0.160	-0.028
136	-0.036	-0.031	0.120	-0.008	0.010	0.216	0.001	-0.012	0.055	0.156	1.000	-0.030	-0.035	0.007	0.025	0.035	0.152	-0.058	0.064	0.098	-0.041	-0.003	0.258	0.154	-0.069	-0.124	0.013	0.255	0.084	-0.009	-0.043	-0.042	-0.061	0.059	0.102	0.022	-0.005	-0.062	-0.048	0.125	-0.016	-0.015	0.004	0.069	-0.047	0.016	-0.026	-0.022	-0.044
144	-0.018	-0.009	-0.011	0.079	0.059	0.060	0.058	-0.016	0.028	0.234	-0.030	1.000	0.031	0.004	-0.072	0.105	0.041	-0.010	0.027	-0.044	0.075	-0.038	-0.020	-0.009	-0.044	-0.079	0.162	-0.036	-0.041	0.200	-0.037	-0.058	0.045	-0.067	-0.061	0.134	-0.016	0.194	0.010	0.092	0.068	0.010	0.034	0.066	-0.031	0.006	0.113	0.078	0.020
145	-0.013	-0.012	-0.038	-0.008	-0.036	-0.065	-0.033	-0.016	-0.042	0.024	-0.035	0.031	1.000	0.207	0.008	-0.016	0.201	-0.036	-0.011	-0.016	-0.013	-0.027	-0.055	-0.029	-0.024	0.046	-0.043	-0.017	-0.014	-0.017	0.075	-0.014	-0.021	-0.055	-0.022	0.009	-0.009	-0.046	0.244	0.086	-0.006	-0.034	-0.058	0.000	0.018	-0.014	-0.013	0.080	-0.032
153	-0.003	0.072	-0.037	0.037	0.047	0.020	0.036	-0.054	-0.060	-0.060	0.007	0.004	0.207	1.000	-0.069	-0.036	0.184	0.012	0.046	-0.042	-0.089	-0.012	0.109	-0.043	-0.066	-0.006	0.009	-0.040	0.287	-0.028	-0.005	-0.044	-0.039	-0.044	-0.038	0.037	-0.024	0.002	0.019	0.072	0.021	-0.047	-0.055	0.030	-0.051	-0.031	0.081	0.141	-0.007
154	-0.028	0.045	0.046	-0.009	0.013	0.247	-0.029	0.005	-0.003	0.013	0.025	-0.072	0.008	-0.069	1.000	-0.029	-0.009	-0.056	-0.033	0.028	-0.035	-0.020	-0.035	0.152	-0.024	-0.038	-0.008	-0.021	-0.015	-0.028	-0.027	0.012	-0.004	0.029	-0.018	-0.037	-0.022	-0.068	0.009	-0.016	0.031	-0.009	-0.025	0.031	-0.047	-0.014	-0.032	-0.044	-0.007
155	-0.012	-0.033	-0.039	-0.024	-0.040	-0.038	-0.024	-0.033	0.208	-0.046	0.035	0.105	-0.016	-0.036	-0.029	1.000	-0.049	-0.033	-0.019	-0.019	-0.023	-0.024	-0.028	-0.030	-0.021	-0.014	0.012	-0.017	-0.019	-0.015	-0.023	-0.013	-0.023	-0.043	-0.021	-0.033	-0.008	-0.005	-0.036	-0.035	0.009	-0.001	-0.003	-0.045	-0.023	-0.013	-0.052	0.093	-0.007
156	-0.049	0.042	-0.032	-0.031	0.035	0.126	-0.032	0.102	-0.035	0.029	0.152	0.041	0.201	0.184	-0.009	-0.049	1.000	-0.067	-0.042	-0.059	0.064	-0.035	-0.023	0.031	-0.001	-0.025	-0.032	-0.013	0.037	0.065	0.025	0.165	-0.050	-0.011	0.022	0.079	-0.037	-0.076	0.070	0.110	-0.084	0.087	0.019	0.162	-0.021	0.161	0.023	0.005	0.090
157	-0.034	0.084	0.083	-0.042	-0.037	0.039	0.027	-0.012	-0.080	-0.025	-0.058	-0.010	-0.036	0.012	-0.056	-0.033	-0.067	1.000	-0.001	-0.025	0.047	0.001	0.036	0.043	0.047	-0.075	-0.072	-0.040	-0.044	0.169	0.179	0.118	0.004	0.153	0.121	0.140	-0.017	0.075	-0.054	-0.027	-0.098	-0.062	0.043	0.046	-0.007	-0.030	0.004	0.067	-0.062
16	-0.021	0.008	-0.054	-0.012	-0.006	-0.026	0.017	-0.041	-0.031	0.076	0.064	0.027	-0.011	0.046	-0.033	-0.019	-0.042	-0.001	1.000	-0.024	-0.024	0.000	0.009	0.304	-0.030	-0.011	-0.015	-0.025	-0.006	-0.011	-0.023	-0.033	0.025	-0.015	-0.028	0.070	0.000	0.067	-0.031	-0.015	0.068	0.116	-0.035	-0.018	-0.033	-0.017	-0.016	-0.018	0.080
160	-0.017	-0.034	-0.027	0.014	-0.054	-0.059	-0.033	0.168	-0.064	-0.014	0.098	-0.044	-0.016	-0.042	0.028	-0.019	-0.059	-0.025	-0.024	1.000	-0.043	-0.026	-0.049	-0.022	0.025	0.051	-0.054	-0.016	-0.031	-0.018	-0.032	-0.041	-0.021	-0.067	0.007	-0.043	-0.013	-0.047	-0.042	-0.014	-0.043	-0.045	-0.046	-0.047	-0.020	-0.007	-0.019	-0.044	0.004
161	-0.017	0.069	0.104	-0.036	-0.066	0.112	-0.008	0.093	0.053	0.139	-0.041	0.075	-0.013	-0.089	-0.035	-0.023	0.064	0.047	-0.024	-0.043	1.000	-0.026	-0.074	0.032	-0.021	-0.075	0.033	-0.002	-0.046	0.060	-0.023	-0.039	-0.036	-0.032	-0.033	-0.051	-0.018	0.041	-0.023	0.194	0.045	-0.024	-0.077	0.013	0.007	-0.008	0.207	-0.034	-0.024
164	0.753	-0.036	0.001	0.043	0.038	0.004	-0.014	-0.009	-0.015	0.035	-0.003	-0.038	-0.027	-0.012	-0.020	-0.024	-0.035	0.001	0.000	-0.026	-0.026	1.000	0.132	-0.071	-0.024	-0.117	-0.035	0.003	0.035	-0.025	-0.023	-0.031	0.024	0.001	-0.030	-0.016	-0.001	0.051	-0.053	0.023	0.019	0.071	-0.033	-0.000	0.036	-0.022	0.021	0.083	-0.038
165	0.128	0.036	0.029	-0.048	0.033	0.052	-0.014	0.021	-0.026	0.001	0.258	-0.020	-0.055	0.109	-0.035	-0.028	-0.023	0.036	0.009	-0.049	-0.074	0.132	1.000	0.106	0.030	0.009	0.006	0.088	0.031	-0.044	-0.060	-0.103	-0.020	0.048	0.026	-0.017	-0.015	-0.074	-0.018	-0.009	0.010	0.001	0.059	0.052	-0.001	0.016	0.049	0.039	0.019
167	-0.021	-0.014	-0.033	0.104	0.031	0.199	0.085	0.013	-0.009	0.157	0.154	-0.009	-0.029	-0.043	0.152	-0.030	0.031	0.043	0.304	-0.022	0.032	-0.071	0.106	1.000	-0.072	-0.141	0.175	-0.016	0.043	-0.024	-0.078	0.062	0.072	0.064	-0.029	0.012	-0.036	0.164	0.082	0.142	0.127	0.078	0.055	0.146	-0.002	0.001	0.037	0.044	-0.002
168	-0.018	0.019	-0.024	-0.011	-0.063	0.090	-0.008	-0.026	-0.056	-0.051	-0.069	-0.044	-0.024	-0.066	-0.024	-0.021	-0.001	0.047	-0.030	0.025	-0.021	-0.024	0.030	-0.072	1.000	0.032	-0.033	-0.022	0.065	-0.025	0.436	-0.007	-0.024	-0.036	0.026	0.015	-0.013	-0.051	-0.024	-0.052	-0.041	-0.006	-0.045	-0.010	-0.008	0.276	-0.059	-0.064	-0.043
17	-0.094	-0.011	-0.105	-0.087	-0.078	-0.129	-0.089	0.070	0.063	-0.131	-0.124	-0.079	0.046	-0.006	-0.038	-0.014	-0.025	-0.075	-0.011	0.051	-0.075	-0.117	0.009	-0.141	0.032	1.000	-0.001	0.049	-0.006	0.038	-0.028	-0.035	-0.029	0.005	0.023	-0.054	-0.082	-0.061	-0.042	-0.050	0.032	-0.027	-0.008	-0.050	-0.010	-0.039	-0.015	-0.047	0.093
170	-0.032	0.186	-0.044	-0.032	0.003	0.007	0.078	-0.081	0.048	-0.087	0.013	0.162	-0.043	0.009	-0.008	0.012	-0.032	-0.072	-0.015	-0.054	0.033	-0.035	0.006	0.175	-0.033	-0.001	1.000	-0.022	0.052	-0.035	0.007	0.042	0.003	0.077	-0.048	-0.007	-0.024	0.223	0.006	0.153	0.168	0.033	-0.042	0.016	0.154	-0.032	0.153	-0.040	-0.038
177	-0.012	-0.015	0.034	0.106	-0.041	-0.033	-0.027	-0.011	-0.012	-0.027	0.255	-0.036	-0.017	-0.040	-0.021	-0.017	-0.013	-0.040	-0.025	-0.016	-0.002	0.003	0.088	-0.016	-0.022	0.049	-0.022	1.000	0.003	-0.018	-0.019	-0.035	-0.021	0.061	-0.023	-0.014	-0.009	-0.027	-0.028	-0.045	0.054	0.032	-0.055	-0.009	-0.015	-0.013	-0.030	0.002	0.066
181	-0.022	-0.046	-0.063	0.073	0.019	0.012	-0.056	-0.035	-0.004	-0.004	0.084	-0.041	-0.014	0.287	-0.015	-0.019	0.037	-0.044	-0.006	-0.031	-0.046	0.035	0.031	0.043	0.065	-0.006	0.052	0.003	1.000	-0.031	0.065	0.005	-0.013	-0.019	-0.034	0.081	-0.016	0.072	0.031	0.048	-0.021	0.019	-0.021	0.052	0.008	-0.011	-0.016	0.121	-0.057
182	-0.014	-0.048	-0.013	-0.026	-0.049	0.071	0.002	-0.040	-0.056	0.071	-0.009	0.200	-0.017	-0.028	-0.028	-0.015	0.065	0.169	-0.011	-0.018	0.060	-0.025	-0.044	-0.024	-0.025	0.038	-0.035	-0.018	-0.031	1.000	-0.025	-0.033	-0.009	0.002	-0.024	-0.011	-0.011	0.151	-0.037	-0.063	0.018	0.061	-0.011	0.000	-0.016	-0.014	-0.030	-0.045	0.080
185	-0.021	-0.002	-0.027	-0.035	-0.016	0.100	-0.042	-0.050	-0.043	-0.054	-0.043	-0.037	0.075	-0.005	-0.027	-0.023	0.025	0.179	-0.023	-0.032	-0.023	-0.023	-0.060	-0.078	0.436	-0.028	0.007	-0.019	0.065	-0.025	1.000	-0.022	-0.025	-0.044	-0.015	0.120	-0.012	-0.057	-0.013	0.026	-0.075	0.024	-0.030	-0.003	-0.026	-0.006	-0.033	0.096	-0.045
186	0.067	0.169	-0.058	-0.044	-0.012	-0.065	0.298	0.116	0.043	-0.062	-0.042	-0.058	-0.014	-0.044	0.012	-0.013	0.165	0.118	-0.033	-0.041	-0.039	-0.031	-0.103	0.062	-0.007	-0.035	0.042	-0.035	0.005	-0.033	-0.022	1.000	-0.046	0.182	0.435	0.286	-0.007	-0.059	-0.059	0.077	-0.058	0.019	-0.080	-0.041	-0.011	-0.025	-0.029	-0.023	0.020
189	-0.020	-0.028	-0.014	-0.009	-0.038	0.028	-0.003	-0.054	-0.031	-0.048	-0.061	0.045	-0.021	-0.039	-0.004	-0.023	-0.050	0.004	0.025	-0.021	-0.036	0.024	-0.020	0.072	-0.024	-0.029	0.003	-0.021	-0.013	-0.009	-0.025	-0.046	1.000	-0.053	-0.036	-0.015	-0.013	0.039	0.036	-0.008	0.082	-0.021	-0.038	0.008	0.060	-0.023	0.015	0.045	-0.003
192	-0.038	0.203	0.074	-0.065	-0.024	0.095	0.082	-0.048	0.076	0.014	0.059	-0.067	-0.055	-0.044	0.029	-0.043	-0.011	0.153	-0.015	-0.067	-0.032	0.001	0.048	0.064	-0.036	0.005	0.077	0.061	-0.019	0.002	-0.044	0.182	-0.053	1.000	-0.010	-0.030	-0.034	0.087	0.002	0.230	0.028	-0.048	0.035	0.053	-0.005	-0.022	-0.016	0.000	0.064
193	-0.016	0.085	-0.059	-0.021	-0.019	-0.009	0.103	0.255	-0.038	-0.034	0.102	-0.061	-0.022	-0.038	-0.018	-0.021	0.022	0.121	-0.028	0.007	-0.033	-0.030	0.026	-0.029	0.026	0.023	-0.048	-0.023	-0.034	-0.024	-0.015	0.435	-0.036	-0.010	1.000	0.446	-0.012	-0.057	-0.002	0.124	-0.030	0.001	0.006	-0.016	-0.006	0.016	-0.029	-0.021	0.006
196	-0.025	0.081	0.015	-0.029	0.019	-0.045	-0.038	0.224	0.012	-0.046	0.022	0.134	0.009	0.037	-0.037	-0.033	0.079	0.140	0.070	-0.043	-0.051	-0.016	-0.017	0.012	0.015	-0.054	-0.007	-0.014	0.081	-0.011	0.120	0.286	-0.015	-0.030	0.446	1.000	-0.015	0.016	0.030	0.052	-0.115	0.032	0.038	0.024	0.012	0.057	-0.037	0.052	0.001
197	-0.008	0.006	-0.026	-0.013	-0.021	0.017	-0.019	-0.021	0.012	0.071	-0.005	-0.016	-0.009	-0.024	-0.022	-0.008	-0.037	-0.017	0.000	-0.013	-0.018	-0.001	-0.015	-0.036	-0.013	-0.082	-0.024	-0.009	-0.016	-0.011	-0.012	-0.007	-0.013	-0.034	-0.012	-0.015	1.000	-0.012	-0.021	-0.011	-0.047	-0.014	-0.039	-0.017	-0.022	-0.007	-0.031	-0.024	-0.018
202	-0.004	0.003	-0.059	-0.037	-0.014	-0.016	-0.045	0.023	-0.043	0.194	-0.062	0.194	-0.046	0.002	-0.068	-0.005	-0.076	0.075	0.067	-0.047	0.041	0.051	-0.074	0.164	-0.051	-0.061	0.223	-0.027	0.072	0.151	-0.057	-0.059	0.039	0.087	-0.057	0.016	-0.012	1.000	-0.000	0.033	0.247	-0.010	0.007	0.033	-0.018	-0.023	0.033	-0.020	-0.010
209	-0.025	-0.041	-0.034	-0.039	-0.022	-0.062	-0.065	-0.051	-0.054	-0.025	-0.048	0.010	0.244	0.019	0.009	-0.036	0.070	-0.054	-0.031	-0.042	-0.023	-0.053	-0.018	0.082	-0.024	-0.042	0.006	-0.028	0.031	-0.037	-0.013	-0.059	0.036	0.002	-0.002	0.030	-0.021	-0.000	1.000	0.021	0.071	-0.011	0.038	0.173	0.434	-0.013	-0.020	0.055	0.099
210	-0.054	0.066	0.164	-0.008	-0.039	0.087	-0.022	0.058	0.139	0.035	0.125	0.092	0.086	0.072	-0.016	-0.035	0.110	-0.027	-0.015	-0.014	0.194	0.023	-0.009	0.142	-0.052	-0.050	0.153	-0.045	0.048	-0.063	0.026	0.077	-0.008	0.230	0.124	0.052	-0.011	0.033	0.021	1.000	0.113	0.013	0.022	0.193	-0.002	0.010	0.119	-0.008	0.060
211	0.012	0.095	-0.048	0.094	0.096	0.043	-0.042	-0.065	-0.048	0.003	-0.016	0.068	-0.006	0.021	0.031	0.009	-0.084	-0.098	0.068	-0.043	0.045	0.019	0.010	0.127	-0.041	0.032	0.168	0.054	-0.021	0.018	-0.075	-0.058	0.082	0.028	-0.030	-0.115	-0.047	0.247	0.071	0.113	1.000	0.041	-0.077	0.009	0.024	-0.041	0.004	-0.072	-0.047
212	0.015	-0.019	-0.011	0.086	-0.025	0.003	-0.036	-0.034	0.023	-0.004	-0.015	0.010	-0.034	-0.047	-0.009	-0.001	0.087	-0.062	0.116	-0.045	-0.024	0.071	0.001	0.078	-0.006	-0.027	0.033	0.032	0.019	0.061	0.024	0.019	-0.021	-0.048	0.001	0.032	-0.014	-0.010	-0.011	0.013	0.041	1.000	-0.012	0.050	-0.028	-0.018	-0.048	0.003	0.097
213	-0.055	-0.044	0.163	-0.039	-0.045	0.048	0.047	-0.060	0.148	0.085	0.004	0.034	-0.058	-0.055	-0.025	-0.003	0.019	0.043	-0.035	-0.046	-0.077	-0.033	0.059	0.055	-0.045	-0.008	-0.042	-0.055	-0.021	-0.011	-0.030	-0.080	-0.038	0.035	0.006	0.038	-0.039	0.007	0.038	0.022	-0.077	-0.012	1.000	0.069	0.005	-0.025	0.348	0.067	0.085
214	-0.035	-0.023	0.008	0.017	0.058	0.137	-0.008	-0.023	0.028	0.074	0.069	0.066	0.000	0.030	0.031	-0.045	0.162	0.046	-0.018	-0.047	0.013	-0.000	0.052	0.146	-0.010	-0.050	0.016	-0.009	0.052	0.000	-0.003	-0.041	0.008	0.053	-0.016	0.024	-0.017	0.033	0.173	0.193	0.009	0.050	0.069	1.000	0.076	-0.001	0.051	0.066	0.304
215	0.034	0.006	0.008	0.004	0.007	-0.012	0.003	0.003	-0.022	-0.048	-0.047	-0.031	0.018	-0.051	-0.047	-0.023	-0.021	-0.007	-0.033	-0.020	0.007	0.036	-0.001	-0.002	-0.008	-0.010	0.154	-0.015	0.008	-0.016	-0.026	-0.011	0.060	-0.005	-0.006	0.012	-0.022	-0.018	0.434	-0.002	0.024	-0.028	0.005	0.076	1.000	-0.004	-0.021	-0.019	-0.003
219	-0.011	-0.034	-0.032	-0.018	-0.025	-0.004	0.136	-0.028	-0.030	-0.029	0.016	0.006	-0.014	-0.031	-0.014	-0.013	0.161	-0.030	-0.017	-0.007	-0.008	-0.022	0.016	0.001	0.276	-0.039	-0.032	-0.013	-0.011	-0.014	-0.006	-0.025	-0.023	-0.022	0.016	0.057	-0.007	-0.023	-0.013	0.010	-0.041	-0.018	-0.025	-0.001	-0.004	1.000	-0.026	-0.040	-0.027
222	0.031	0.093	0.093	0.024	0.003	0.065	0.133	0.020	0.219	0.056	-0.026	0.113	-0.013	0.081	-0.032	-0.052	0.023	0.004	-0.016	-0.019	0.207	0.021	0.049	0.037	-0.059	-0.015	0.153	-0.030	-0.016	-0.030	-0.033	-0.029	0.015	-0.016	-0.029	-0.037	-0.031	0.033	-0.020	0.119	0.004	-0.048	0.348	0.051	-0.021	-0.026	1.000	-0.005	-0.052
227	0.028	-0.006	-0.054	-0.055	0.142	-0.022	0.048	-0.088	0.045	0.160	-0.022	0.078	0.080	0.141	-0.044	0.093	0.005	0.067	-0.018	-0.044	-0.034	0.083	0.039	0.044	-0.064	-0.047	-0.040	0.002	0.121	-0.045	0.096	-0.023	0.045	0.000	-0.021	0.052	-0.024	-0.020	0.055	-0.008	-0.072	0.003	0.067	0.066	-0.019	-0.040	-0.005	1.000	-0.067
231	-0.025	-0.017	-0.021	-0.046	-0.021	-0.030	-0.046	-0.034	-0.040	-0.028	-0.044	0.020	-0.032	-0.007	-0.007	-0.007	0.090	-0.062	0.080	0.004	-0.024	-0.038	0.019	-0.002	-0.043	0.093	-0.038	0.066	-0.057	0.080	-0.045	0.020	-0.003	0.064	0.006	0.001	-0.018	-0.010	0.099	0.060	-0.047	0.097	0.085	0.304	-0.003	-0.027	-0.052	-0.067	1.000
232	-0.025	-0.078	-0.051	-0.046	0.003	-0.044	-0.020	-0.012	-0.002	-0.070	-0.059	-0.008	0.039	-0.011	-0.030	0.129	-0.083	0.180	-0.037	-0.004	-0.060	-0.042	-0.030	0.014	-0.048	0.036	-0.028	-0.030	-0.057	0.021	-0.044	-0.003	0.006	0.017	-0.030	-0.041	-0.019	0.028	0.039	-0.066	-0.065	-0.010	0.094	0.012	-0.004	0.064	-0.031	0.034	0.022
233	-0.011	-0.036	-0.015	-0.023	-0.026	-0.044	-0.023	0.020	-0.043	-0.003	-0.047	-0.033	-0.015	-0.032	-0.024	-0.014	-0.062	-0.047	-0.020	-0.019	-0.005	-0.024	-0.057	-0.050	-0.021	-0.047	-0.036	-0.016	-0.026	-0.015	-0.023	-0.028	-0.022	0.074	-0.019	-0.029	-0.008	0.170	-0.032	-0.036	0.004	-0.026	0.054	-0.030	0.068	-0.013	-0.006	-0.028	0.334
237	-0.003	0.009	-0.035	-0.040	0.012	0.015	-0.043	-0.040	-0.080	0.056	0.192	0.034	0.045	0.044	-0.048	-0.042	0.075	-0.002	-0.062	-0.021	-0.062	0.040	-0.001	-0.060	-0.031	0.011	0.021	-0.023	0.028	-0.045	-0.015	-0.009	-0.027	0.037	0.210	-0.076	0.024	-0.088	-0.009	0.028	0.007	-0.019	0.108	-0.022	0.135	-0.035	0.040	0.044	-0.046
238	-0.003	-0.047	-0.031	-0.074	0.124	0.081	0.174	-0.054	-0.043	-0.012	0.068	0.026	0.169	0.068	-0.029	-0.048	-0.029	0.010	0.023	-0.047	-0.073	-0.027	0.062	0.028	0.047	-0.050	0.062	-0.028	-0.031	0.059	0.081	0.019	-0.046	-0.007	0.084	-0.027	0.256	0.097	0.004	0.003	0.151	-0.017	-0.022	-0.017	-0.000	-0.023	0.063	0.065	-0.081
243	-0.024	0.086	-0.006	0.045	0.096	0.060	0.016	0.010	0.318	-0.069	-0.015	-0.047	-0.028	0.101	-0.036	-0.027	-0.035	0.005	-0.035	-0.037	0.066	-0.028	0.018	-0.042	0.001	-0.045	0.035	-0.027	-0.012	-0.024	0.022	-0.011	-0.040	0.120	-0.035	0.031	-0.017	-0.034	-0.060	0.027	0.118	-0.041	-0.026	0.031	0.029	-0.021	0.012	-0.062	-0.026
245	0.007	-0.052	-0.012	-0.014	0.021	-0.024	-0.053	-0.045	-0.077	-0.075	-0.021	0.037	-0.004	0.055	-0.044	-0.026	0.047	0.190	-0.020	-0.002	0.030	0.004	0.094	0.009	0.126	-0.001	-0.026	-0.002	0.002	0.017	-0.027	-0.026	0.007	0.015	-0.045	-0.013	-0.036	0.055	0.045	-0.014	-0.045	0.038	-0.053	0.161	-0.004	0.012	-0.046	0.028	0.146
246	-0.013	-0.057	0.039	-0.034	0.086	-0.044	-0.034	-0.024	-0.018	0.171	0.004	0.016	-0.001	0.050	-0.041	-0.010	-0.078	-0.027	0.001	-0.024	-0.007	-0.002	0.014	0.068	-0.023	0.002	-0.058	-0.024	-0.005	-0.003	-0.032	-0.021	-0.036	-0.021	-0.037	-0.026	-0.015	0.022	0.022	0.039	0.056	0.013	-0.033	0.011	0.009	0.004	-0.017	-0.018	-0.033
248	-0.016	-0.033	0.008	-0.043	0.091	0.050	-0.047	-0.036	-0.031	0.034	0.042	0.102	-0.041	0.044	-0.066	0.009	-0.003	-0.042	-0.007	-0.052	-0.019	-0.047	0.038	0.125	-0.010	0.124	0.079	-0.048	0.104	0.005	-0.041	-0.013	-0.008	0.016	-0.020	-0.034	0.042	0.040	0.104	0.031	0.064	-0.020	0.040	0.116	0.273	-0.018	-0.065	0.154	0.139
249	-0.020	-0.049	-0.018	-0.007	0.080	0.041	-0.026	0.045	0.031	-0.032	-0.034	-0.049	-0.017	-0.022	-0.005	-0.025	-0.041	-0.022	-0.040	0.077	-0.057	-0.037	-0.026	0.012	-0.007	-0.071	0.084	-0.031	-0.048	0.050	-0.038	-0.060	-0.018	0.016	0.026	-0.027	-0.019	-0.044	-0.024	0.096	0.035	-0.034	-0.047	-0.007	0.022	-0.030	-0.027	-0.081	-0.049
251	-0.023	0.022	0.083	0.064	0.037	0.087	0.029	0.002	0.072	0.054	0.086	0.110	0.017	0.033	-0.001	-0.037	0.049	0.040	-0.020	-0.036	0.042	0.031	0.084	0.103	-0.031	-0.064	0.046	0.018	0.044	-0.015	0.024	-0.029	0.000	0.042	-0.010	0.046	-0.028	0.047	0.076	0.102	0.040	0.041	0.114	0.123	0.082	-0.006	0.131	0.047	-0.001
253	0.005	-0.011	0.028	0.039	0.020	-0.066	-0.021	-0.025	0.243	0.049	0.009	0.086	-0.012	0.064	-0.038	-0.029	-0.042	0.058	-0.008	-0.040	-0.001	0.032	0.021	-0.065	-0.032	-0.004	-0.060	-0.021	0.219	0.293	-0.022	0.041	-0.044	-0.046	-0.025	-0.051	-0.016	-0.023	-0.017	0.050	-0.033	0.078	0.192	0.022	-0.027	-0.012	0.346	-0.060	0.001
255	-0.009	-0.039	0.009	-0.022	-0.014	-0.045	-0.023	-0.011	-0.056	0.046	-0.034	-0.015	-0.014	-0.039	-0.014	-0.018	-0.030	-0.027	0.001	0.156	-0.028	-0.025	-0.003	-0.014	0.270	-0.011	-0.030	-0.004	-0.008	-0.019	-0.023	-0.025	-0.016	-0.054	-0.011	-0.016	-0.011	0.000	-0.032	-0.056	0.091	-0.026	-0.016	-0.022	0.095	0.117	-0.031	-0.044	0.119
256	-0.017	0.031	-0.068	0.001	0.007	-0.028	-0.010	-0.025	-0.011	0.080	0.003	0.054	-0.018	-0.059	-0.047	-0.037	-0.063	0.169	-0.009	-0.052	0.033	-0.031	0.059	0.071	-0.060	-0.140	-0.070	-0.030	-0.069	0.187	0.039	0.084	-0.057	-0.048	-0.017	-0.000	0.358	-0.019	0.082	-0.009	-0.082	0.038	0.106	0.045	0.064	-0.019	0.004	0.043	-0.001
257	-0.038	-0.025	-0.044	0.052	-0.066	0.212	0.089	-0.028	0.063	0.078	-0.010	-0.024	-0.045	-0.003	-0.047	-0.047	0.018	0.135	0.033	-0.035	0.225	-0.023	0.071	0.160	0.000	-0.039	-0.072	-0.008	-0.023	-0.020	0.087	0.003	-0.059	0.034	0.088	-0.023	-0.027	-0.019	-0.010	-0.015	0.018	0.095	0.019	0.004	-0.035	-0.025	-0.027	-0.059	0.045
258	-0.020	0.028	-0.018	-0.008	0.140	0.045	-0.012	0.012	-0.027	0.419	0.108	-0.045	-0.018	0.017	0.112	-0.028	-0.015	0.043	0.050	-0.019	-0.003	0.114	0.168	0.161	-0.030	-0.037	0.035	-0.010	-0.005	0.019	-0.040	-0.042	0.056	0.006	-0.008	0.022	-0.003	0.053	-0.001	0.035	0.021	-0.031	-0.042	0.027	-0.002	-0.013	0.006	-0.001	-0.048
260	0.034	-0.024	0.073	0.209	-0.003	0.006	-0.054	0.201	-0.101	0.029	0.100	0.021	-0.033	-0.073	0.135	-0.038	-0.038	-0.035	-0.027	0.479	-0.046	0.028	0.055	0.136	0.014	-0.092	-0.022	-0.026	-0.039	-0.009	-0.041	-0.011	0.030	0.003	0.011	-0.014	-0.032	-0.049	-0.020	-0.027	-0.015	-0.027	0.022	0.012	0.004	-0.025	-0.033	-0.092	0.038
262	-0.022	0.008	0.048	0.029	0.046	0.121	0.048	-0.021	0.070	0.125	0.107	0.079	0.038	0.044	-0.026	-0.051	0.058	0.085	0.001	-0.042	0.078	0.004	0.074	0.095	-0.025	-0.069	0.038	0.017	0.031	-0.020	-0.014	-0.011	0.006	0.044	0.008	0.047	-0.017	0.029	0.027	0.106	0.045	0.038	0.064	0.098	0.049	0.003	0.072	0.094	-0.021
263	0.069	-0.060	-0.055	-0.023	0.137	0.248	-0.022	-0.047	0.069	0.181	0.259	0.098	0.023	-0.062	-0.006	0.134	0.082	-0.010	0.023	-0.031	-0.043	-0.006	0.077	0.199	-0.038	-0.086	-0.025	-0.027	0.069	-0.029	-0.003	-0.000	-0.015	-0.042	-0.036	-0.004	-0.016	-0.045	-0.037	-0.015	0.013	-0.038	0.004	0.002	-0.011	0.037	0.007	-0.017	-0.005
267	-0.041	0.038	-0.084	0.025	0.026	-0.062	0.223	0.030	0.010	-0.054	0.048	-0.067	-0.011	-0.062	-0.001	-0.043	-0.045	-0.006	-0.003	-0.008	-0.063	-0.007	-0.035	-0.070	0.059	0.096	0.037	-0.027	0.030	-0.055	-0.037	0.013	-0.028	-0.026	0.082	-0.022	-0.031	-0.101	0.045	-0.015	-0.066	0.058	-0.018	-0.012	-0.020	-0.007	-0.062	0.099	0.060
27	-0.071	-0.035	-0.044	0.026	-0.009	-0.088	0.005	-0.069	-0.074	-0.075	-0.046	0.017	-0.031	0.068	-0.084	-0.064	-0.096	0.002	-0.037	0.023	-0.028	-0.099	-0.069	-0.011	-0.072	-0.253	0.029	0.034	0.026	-0.042	0.003	0.017	-0.076	-0.104	-0.036	0.067	-0.050	0.031	-0.044	0.012	-0.048	0.015	-0.002	-0.066	-0.057	-0.035	-0.027	-0.037	0.015
270	-0.017	-0.016	0.012	0.072	0.002	-0.012	0.078	-0.011	-0.070	0.057	-0.020	0.068	-0.026	-0.020	-0.041	-0.004	-0.055	0.033	0.191	-0.048	-0.006	-0.016	0.071	0.150	0.014	-0.071	-0.001	-0.019	-0.003	-0.007	-0.028	-0.055	-0.028	0.032	-0.030	-0.046	-0.024	0.006	-0.003	-0.021	-0.021	0.261	-0.029	0.022	0.107	-0.012	-0.046	0.275	-0.042
272	-0.010	-0.011	-0.025	-0.019	0.006	0.218	-0.037	-0.029	0.201	0.099	0.011	-0.012	-0.015	0.151	-0.024	-0.017	0.070	0.030	0.041	-0.022	0.118	0.016	0.018	-0.012	-0.024	0.110	0.006	-0.001	-0.029	-0.013	-0.021	-0.035	-0.024	0.121	-0.017	-0.029	-0.009	0.030	-0.027	-0.006	0.121	-0.003	-0.015	0.006	-0.022	-0.014	-0.002	0.249	-0.031
273	-0.013	-0.013	0.021	0.033	-0.025	-0.050	-0.026	-0.009	-0.043	-0.001	-0.023	-0.012	-0.012	-0.033	-0.033	-0.016	-0.033	-0.016	-0.014	-0.019	-0.017	-0.017	0.024	-0.016	-0.022	0.150	-0.029	-0.005	-0.008	-0.014	-0.015	-0.024	-0.005	-0.018	-0.015	0.040	-0.008	-0.017	-0.022	0.045	0.050	-0.003	-0.026	-0.021	-0.004	-0.010	-0.016	-0.045	0.252
276	-0.005	-0.003	0.036	-0.002	0.010	0.087	-0.063	-0.022	-0.041	-0.051	-0.021	-0.003	0.145	0.021	-0.035	-0.035	0.062	-0.046	-0.033	-0.019	-0.001	0.058	0.042	-0.040	-0.046	-0.070	-0.081	-0.034	-0.010	0.094	0.025	-0.030	-0.020	0.038	-0.049	0.262	-0.004	-0.021	0.278	0.003	-0.039	-0.052	0.027	0.129	0.118	-0.021	0.022	-0.102	0.025
279	-0.011	0.031	-0.032	-0.010	0.018	0.181	0.176	-0.029	0.021	-0.001	-0.023	0.319	-0.015	-0.027	-0.008	-0.014	-0.044	0.029	-0.014	-0.015	0.092	0.032	0.031	-0.039	-0.015	-0.061	0.340	-0.015	-0.017	-0.016	0.043	-0.026	0.020	-0.040	-0.016	-0.022	-0.009	-0.019	-0.033	-0.009	-0.028	-0.033	0.035	0.001	0.002	-0.012	0.335	0.008	-0.024
280	-0.030	0.016	-0.016	0.024	0.078	0.078	-0.018	-0.015	0.002	0.174	0.022	0.011	0.007	0.022	-0.019	0.011	-0.037	0.099	-0.045	0.053	0.006	-0.003	0.004	0.042	0.067	-0.016	-0.028	-0.039	0.098	0.003	-0.035	-0.056	-0.055	-0.018	-0.054	-0.010	-0.026	0.017	-0.040	0.026	-0.056	-0.049	0.041	0.059	0.004	0.012	0.042	0.173	-0.049
281	-0.016	0.009	-0.026	-0.028	0.003	0.010	-0.036	-0.040	-0.051	-0.054	-0.022	-0.023	-0.019	0.056	-0.011	-0.019	0.042	-0.050	-0.011	-0.028	-0.024	0.051	-0.033	-0.063	-0.022	0.086	0.065	-0.018	0.007	-0.019	0.047	-0.035	-0.005	-0.035	-0.024	-0.025	-0.012	-0.043	-0.039	0.082	-0.021	0.119	-0.055	-0.019	-0.040	-0.016	-0.027	-0.052	-0.038
283	-0.019	0.051	-0.037	-0.027	0.044	-0.015	-0.033	0.107	-0.041	-0.005	-0.001	-0.060	-0.026	-0.024	-0.025	-0.023	-0.054	0.047	-0.032	-0.028	0.062	0.017	-0.030	0.018	-0.012	-0.045	-0.002	-0.022	-0.034	-0.020	-0.034	-0.045	-0.035	-0.063	-0.030	-0.037	-0.015	0.056	-0.042	0.081	0.172	-0.024	-0.014	0.009	-0.037	0.036	-0.018	-0.044	-0.044
284	-0.014	0.022	0.096	-0.033	0.062	-0.051	-0.021	0.165	-0.034	-0.007	0.084	0.027	0.018	0.004	-0.053	0.001	0.242	-0.035	-0.030	-0.028	0.594	-0.021	-0.021	0.076	-0.032	-0.081	-0.048	-0.007	-0.035	-0.027	-0.033	-0.022	-0.029	-0.012	-0.029	0.044	0.152	-0.017	0.016	0.218	-0.037	-0.035	-0.051	0.030	0.005	-0.002	0.167	-0.051	-0.047
291	-0.009	-0.033	0.318	-0.009	-0.025	0.067	-0.024	-0.025	0.188	-0.032	0.123	0.082	-0.011	-0.029	0.002	-0.011	-0.050	-0.015	-0.017	-0.016	-0.022	0.121	-0.045	-0.035	-0.017	-0.077	-0.024	-0.011	-0.018	-0.012	-0.001	-0.023	-0.018	0.106	-0.014	-0.020	-0.006	-0.028	-0.016	0.454	0.075	-0.023	0.010	0.013	-0.016	-0.009	-0.009	0.011	-0.022
294	-0.008	-0.023	-0.001	-0.018	-0.021	0.030	0.167	-0.023	0.012	-0.024	-0.034	-0.009	-0.012	-0.029	-0.021	-0.010	-0.044	-0.007	-0.013	-0.015	-0.018	-0.014	-0.032	0.106	-0.014	-0.084	-0.006	-0.013	-0.020	-0.012	0.006	-0.022	-0.018	-0.026	-0.015	-0.023	-0.006	-0.031	-0.025	0.012	0.039	-0.002	-0.045	0.002	0.001	-0.005	-0.027	-0.037	0.013
30	0.108	0.101	-0.001	0.047	-0.091	0.023	0.010	0.057	-0.065	0.135	-0.028	-0.022	-0.046	0.045	-0.080	-0.058	0.015	-0.016	-0.026	-0.032	0.123	0.142	0.109	-0.104	-0.044	-0.025	-0.000	0.006	-0.054	0.072	-0.099	-0.040	-0.027	-0.026	0.120	-0.045	0.042	0.028	0.072	-0.028	0.029	0.015	0.018	0.011	0.280	0.024	-0.057	-0.034	-0.056
302	-0.021	0.112	0.094	-0.037	0.063	0.009	-0.026	0.285	0.000	-0.027	0.010	0.031	-0.017	-0.057	-0.028	-0.020	-0.018	0.244	-0.033	0.038	0.021	0.022	-0.018	-0.043	0.016	0.013	-0.045	-0.016	-0.032	0.029	-0.039	0.406	0.007	0.039	0.640	0.540	-0.016	-0.048	-0.006	0.114	0.001	0.012	0.018	0.014	0.021	-0.018	-0.003	0.056	0.030
306	-0.024	0.017	-0.025	0.005	0.006	-0.021	-0.039	-0.009	-0.011	-0.018	0.050	0.060	-0.050	-0.065	0.037	-0.031	0.004	0.168	-0.030	0.064	-0.025	0.024	0.030	0.161	0.078	-0.082	0.077	-0.026	0.058	-0.003	0.143	-0.060	-0.053	0.012	-0.035	-0.035	-0.030	0.229	0.089	0.027	0.096	-0.018	0.136	0.046	0.031	-0.007	0.034	0.046	-0.034
307	-0.016	-0.008	0.027	-0.029	0.103	-0.025	-0.043	0.110	-0.047	-0.041	0.008	-0.027	-0.022	0.036	-0.031	-0.020	-0.056	0.021	0.441	-0.029	-0.021	-0.013	-0.009	0.254	-0.033	0.017	0.120	-0.021	-0.018	-0.016	0.118	-0.039	-0.034	-0.001	-0.025	-0.009	-0.014	-0.023	-0.033	-0.039	0.071	0.104	-0.014	-0.011	-0.020	-0.013	-0.071	0.042	-0.035
308	-0.011	-0.035	-0.031	-0.021	-0.032	-0.038	-0.028	-0.026	-0.005	-0.043	-0.039	-0.037	-0.013	-0.032	0.020	-0.013	0.077	-0.016	-0.009	-0.013	-0.023	-0.020	-0.049	-0.044	-0.019	0.099	-0.033	-0.014	0.077	-0.014	-0.019	-0.021	-0.019	0.085	-0.007	-0.026	-0.008	-0.027	0.318	-0.047	-0.036	-0.029	0.062	-0.031	-0.017	-0.012	0.006	0.172	-0.025
309	-0.011	-0.022	-0.025	0.079	-0.031	-0.037	-0.028	-0.031	-0.037	-0.016	0.051	-0.017	-0.012	0.351	-0.018	-0.010	0.042	-0.017	0.006	-0.024	-0.016	-0.024	0.017	-0.057	-0.022	-0.074	0.035	-0.011	0.609	-0.015	-0.017	-0.029	-0.013	-0.028	-0.019	-0.016	-0.010	-0.035	-0.028	0.040	-0.059	-0.026	-0.025	-0.024	-0.024	-0.013	0.003	-0.004	-0.024
31	0.024	0.004	0.012	-0.039	0.064	0.077	0.014	-0.062	-0.064	-0.009	-0.038	0.000	-0.012	-0.003	-0.067	0.001	-0.007	0.038	-0.039	-0.034	-0.055	0.026	-0.037	-0.021	-0.051	-0.208	-0.079	-0.013	0.009	0.000	0.068	-0.019	0.031	0.018	-0.078	0.073	0.144	-0.058	0.021	-0.041	-0.002	-0.035	-0.044	0.057	-0.002	-0.012	-0.060	0.041	-0.028
311	-0.015	-0.032	0.005	0.029	-0.040	-0.002	-0.035	-0.008	-0.033	-0.038	-0.036	-0.005	0.024	0.021	-0.035	-0.018	-0.018	0.015	-0.025	-0.016	-0.029	-0.021	0.005	-0.012	-0.028	0.146	-0.031	-0.015	0.002	-0.019	-0.017	-0.035	-0.018	-0.027	-0.000	-0.029	-0.011	-0.019	0.006	-0.008	-0.025	-0.022	0.118	-0.001	-0.016	-0.014	0.053	-0.028	-0.014
314	0.068	-0.063	0.206	0.031	0.037	0.007	0.015	-0.051	0.138	0.019	0.043	0.090	0.002	-0.010	-0.027	-0.021	-0.026	-0.047	-0.034	-0.013	-0.046	0.052	-0.075	-0.052	-0.034	-0.055	-0.041	-0.023	-0.041	-0.022	-0.030	0.102	-0.034	0.057	-0.018	-0.001	-0.013	-0.041	-0.043	0.259	-0.011	-0.037	-0.004	-0.021	-0.027	-0.020	-0.028	-0.046	-0.047
316	0.003	0.013	-0.035	0.011	0.000	-0.040	0.135	0.033	-0.052	0.007	-0.002	-0.001	0.034	0.066	-0.038	-0.037	-0.002	0.158	0.022	-0.077	-0.012	-0.045	0.042	-0.059	0.034	0.003	-0.090	0.008	0.007	-0.020	0.066	0.203	-0.009	0.011	0.245	0.170	0.097	-0.017	0.020	-0.013	-0.018	0.037	0.037	0.010	0.009	0.095	-0.018	0.042	0.171
318	-0.014	0.009	-0.015	0.127	-0.048	-0.055	-0.018	-0.037	-0.011	-0.008	0.034	-0.039	-0.013	0.244	0.018	-0.018	0.075	-0.034	0.015	-0.025	-0.030	-0.027	-0.006	-0.059	-0.025	0.001	0.018	0.008	0.560	-0.018	-0.025	-0.030	-0.025	-0.047	-0.024	0.036	-0.012	-0.003	-0.013	0.012	-0.053	0.144	0.022	-0.045	-0.036	-0.000	-0.015	-0.038	-0.028
326	-0.015	-0.036	-0.014	0.136	-0.027	-0.048	0.018	0.029	-0.020	-0.052	-0.015	0.253	-0.020	-0.049	-0.033	-0.020	-0.055	0.043	0.030	0.010	-0.024	-0.013	-0.008	0.007	-0.029	0.065	0.132	-0.017	-0.033	0.019	-0.018	-0.017	-0.028	-0.029	-0.015	-0.032	-0.012	-0.055	-0.034	0.068	-0.010	-0.002	-0.015	0.014	-0.019	-0.014	-0.029	-0.070	-0.018
327	-0.030	0.062	-0.075	-0.036	0.017	-0.013	-0.006	0.095	-0.043	0.000	0.107	-0.059	-0.020	0.055	-0.033	-0.016	-0.057	0.071	-0.040	0.054	-0.025	-0.031	0.005	-0.029	-0.003	0.090	-0.036	-0.023	0.041	-0.034	0.005	-0.026	0.051	0.087	0.117	-0.032	-0.014	-0.019	-0.027	-0.030	-0.085	-0.047	-0.034	-0.029	-0.032	-0.015	-0.011	-0.051	-0.011
331	-0.022	-0.016	0.113	0.001	-0.041	0.039	-0.022	-0.025	0.056	0.043	0.023	0.009	-0.030	0.011	-0.056	-0.029	-0.023	-0.057	-0.038	0.026	-0.035	0.003	0.019	-0.005	-0.043	0.119	-0.029	-0.007	0.016	-0.013	-0.021	-0.047	-0.020	-0.005	0.057	-0.028	0.037	-0.045	0.037	0.114	-0.016	0.059	0.002	0.011	-0.017	-0.028	0.037	0.031	-0.049
332	-0.012	0.057	0.029	0.005	0.082	0.028	-0.020	0.210	0.019	-0.000	0.056	0.026	-0.017	0.067	-0.012	-0.030	-0.003	0.027	-0.009	-0.012	0.024	0.015	0.020	0.071	-0.030	-0.023	0.002	0.004	0.026	-0.023	-0.001	-0.039	-0.002	-0.006	-0.019	0.019	-0.024	0.069	0.030	0.037	-0.038	0.020	0.031	0.058	0.006	-0.013	0.009	0.019	-0.013
336	-0.045	-0.067	-0.066	-0.004	-0.038	0.033	0.091	0.003	-0.025	-0.003	0.067	-0.033	-0.013	-0.026	-0.071	0.038	0.032	-0.026	0.114	-0.049	-0.009	-0.068	-0.053	0.103	-0.028	-0.067	-0.015	0.202	0.014	0.007	-0.026	0.009	-0.015	0.025	0.089	0.065	-0.035	0.045	0.014	-0.008	-0.098	-0.006	0.073	0.055	0.209	0.035	-0.069	-0.012	0.053
337	-0.007	-0.036	0.011	0.027	-0.027	0.000	-0.030	-0.050	-0.016	0.031	-0.020	-0.038	-0.005	0.017	-0.045	-0.029	0.029	0.043	-0.031	-0.034	-0.040	-0.029	0.009	0.013	-0.008	-0.039	-0.028	-0.030	0.021	-0.023	-0.040	0.060	-0.026	-0.039	-0.033	-0.017	0.036	-0.048	0.010	-0.034	-0.036	0.025	-0.013	0.002	0.008	-0.026	-0.032	-0.024	-0.056
338	0.527	-0.034	0.060	-0.001	-0.024	0.023	-0.013	-0.037	-0.010	-0.021	0.288	-0.008	0.002	-0.001	-0.029	-0.029	-0.042	-0.012	-0.023	-0.031	0.012	0.493	0.268	-0.010	-0.011	-0.081	0.000	0.332	0.032	-0.001	-0.009	-0.025	-0.031	0.022	-0.014	-0.001	-0.007	-0.003	-0.010	-0.013	0.038	0.043	-0.025	0.034	0.047	-0.004	0.055	0.055	-0.021
34	0.030	-0.064	0.051	-0.023	-0.082	-0.037	-0.060	-0.014	-0.044	-0.022	-0.079	-0.038	-0.042	-0.090	0.222	-0.039	-0.084	-0.077	0.148	-0.055	-0.055	0.021	-0.068	-0.037	-0.034	-0.131	0.002	-0.041	-0.070	-0.035	-0.040	0.001	-0.009	-0.095	-0.032	0.045	-0.025	0.034	-0.020	-0.086	-0.068	0.177	0.013	-0.047	-0.050	-0.006	-0.055	-0.087	0.058
345	0.271	-0.055	0.030	0.178	0.024	0.060	-0.062	0.046	0.038	0.011	0.069	-0.025	-0.009	0.064	0.020	-0.049	0.008	-0.037	-0.063	0.192	0.029	0.282	0.110	-0.017	-0.071	-0.017	0.065	0.176	0.091	0.008	-0.016	-0.004	-0.041	-0.034	0.062	-0.019	-0.030	0.004	-0.037	0.014	-0.060	0.171	-0.069	0.035	0.008	-0.042	0.029	0.028	-0.001
350	0.036	0.033	0.090	-0.039	0.010	0.114	-0.029	-0.007	-0.008	-0.035	-0.001	0.013	-0.017	0.062	-0.050	0.106	-0.068	0.088	-0.019	-0.028	0.005	0.027	0.246	-0.018	-0.032	0.090	-0.029	0.005	-0.037	-0.024	-0.026	0.000	-0.028	0.179	0.014	0.188	-0.018	-0.044	-0.042	-0.016	0.077	-0.060	0.044	-0.017	-0.012	-0.016	-0.026	-0.061	0.062
352	-0.045	0.118	-0.068	-0.013	-0.031	0.317	0.050	-0.027	0.235	0.149	0.038	0.095	-0.020	0.084	-0.025	-0.003	0.004	-0.036	-0.048	-0.067	0.241	-0.065	0.116	0.001	-0.068	-0.014	0.121	-0.011	-0.031	0.013	-0.039	-0.063	0.044	-0.044	-0.012	-0.016	-0.003	-0.054	-0.004	0.053	0.063	-0.018	0.049	0.059	-0.036	-0.016	0.238	0.051	-0.005
354	0.020	-0.021	-0.029	-0.011	0.027	-0.023	0.021	-0.045	0.062	0.001	-0.004	0.055	0.050	0.287	-0.009	0.069	-0.047	-0.031	-0.006	-0.058	-0.010	0.059	0.069	0.065	-0.054	-0.054	0.105	-0.009	0.503	-0.044	-0.023	0.073	-0.030	0.050	0.009	0.151	0.104	0.097	-0.019	0.118	0.105	0.042	-0.044	0.080	-0.031	0.003	0.004	0.122	0.010
356	-0.024	-0.052	0.129	0.076	0.037	-0.008	-0.026	-0.033	-0.020	-0.061	-0.056	-0.043	-0.021	0.017	-0.028	-0.027	0.054	0.053	-0.038	-0.035	-0.049	-0.029	-0.048	-0.042	-0.031	0.064	0.098	-0.028	0.005	-0.020	0.199	-0.002	0.006	0.035	0.021	0.022	-0.016	-0.073	0.112	-0.007	-0.005	-0.049	0.045	-0.023	-0.033	-0.018	0.043	0.165	-0.048
363	0.013	0.123	-0.029	0.123	0.186	-0.024	-0.033	-0.015	0.048	-0.066	0.048	-0.026	-0.039	-0.033	-0.028	-0.028	0.078	0.064	-0.042	0.008	0.026	-0.029	-0.021	-0.026	-0.063	-0.010	-0.005	0.012	0.002	-0.039	0.324	-0.002	0.141	-0.048	0.062	0.061	-0.026	-0.050	0.023	0.023	0.104	0.015	-0.074	0.025	0.049	-0.022	-0.008	0.161	-0.047
369	-0.014	-0.046	-0.027	-0.006	-0.020	-0.047	-0.021	0.393	-0.022	-0.016	-0.006	-0.058	-0.019	-0.043	0.002	-0.019	-0.009	-0.036	-0.026	0.060	-0.036	-0.001	0.069	0.035	0.014	0.012	-0.046	-0.017	0.031	-0.018	-0.024	-0.040	-0.030	0.031	-0.027	-0.035	-0.012	-0.045	-0.001	0.026	-0.029	0.009	-0.041	0.008	0.027	0.011	-0.030	0.016	-0.016
373	-0.016	-0.023	-0.010	-0.022	-0.038	0.013	-0.023	-0.042	-0.007	0.015	-0.007	-0.045	-0.021	-0.021	-0.040	-0.022	-0.012	-0.022	0.486	-0.028	-0.024	-0.026	-0.037	-0.021	-0.003	-0.016	-0.029	-0.003	0.038	-0.023	0.056	0.033	0.076	-0.045	-0.023	0.264	-0.013	0.051	-0.017	-0.005	0.021	-0.036	-0.015	-0.012	-0.006	0.060	-0.043	-0.030	0.179
374	-0.016	-0.062	0.007	-0.042	-0.058	-0.063	-0.005	0.068	0.088	0.013	-0.042	-0.010	0.069	-0.050	-0.037	-0.013	0.030	-0.045	-0.021	-0.020	-0.026	-0.027	-0.040	-0.070	-0.029	0.012	0.103	-0.023	-0.018	-0.021	-0.031	-0.036	-0.015	0.003	-0.029	-0.035	-0.014	-0.050	-0.044	0.064	-0.109	-0.033	0.055	0.038	0.160	-0.016	0.004	-0.029	-0.045
38	-0.024	-0.062	0.076	-0.022	-0.059	0.024	0.058	-0.050	-0.003	0.014	0.051	-0.057	0.067	-0.074	-0.026	0.046	-0.073	-0.009	-0.033	-0.045	0.102	-0.047	-0.021	-0.042	0.065	-0.167	-0.032	-0.002	-0.023	0.005	0.075	0.016	-0.019	-0.039	-0.020	0.027	-0.019	-0.044	-0.002	-0.049	-0.126	-0.041	0.129	0.005	-0.011	-0.019	0.121	-0.006	0.004
384	-0.030	0.023	-0.035	0.015	-0.077	0.112	0.012	0.019	0.054	0.010	-0.005	-0.036	-0.043	0.075	0.040	-0.039	-0.035	0.127	0.065	-0.049	0.084	-0.022	0.001	0.097	-0.013	-0.075	0.101	-0.003	0.044	-0.052	0.013	-0.042	-0.009	0.139	-0.023	0.042	0.016	0.271	0.112	0.058	-0.005	-0.030	-0.042	0.068	0.389	-0.028	0.106	-0.017	-0.051
387	-0.022	0.073	-0.023	0.343	-0.030	0.072	-0.009	0.109	-0.014	0.105	0.105	-0.006	-0.029	0.057	-0.050	-0.026	0.170	-0.058	-0.021	0.069	-0.044	0.022	-0.064	0.072	-0.038	-0.095	-0.069	0.163	-0.035	-0.024	-0.030	-0.023	-0.038	0.011	0.111	-0.014	0.459	-0.022	-0.064	-0.003	-0.023	-0.028	-0.045	0.010	-0.011	-0.019	-0.039	-0.015	-0.019
391	0.036	0.076	0.243	-0.004	0.004	0.074	0.027	0.013	0.016	0.094	0.146	0.116	0.246	0.062	0.030	-0.057	-0.002	0.231	-0.035	0.037	0.077	0.049	0.063	0.024	0.080	-0.042	-0.019	0.006	-0.035	-0.032	-0.027	0.017	0.140	0.095	0.008	0.034	0.096	0.072	0.093	0.207	0.038	-0.066	-0.039	0.074	0.076	0.006	0.052	0.094	-0.066
4	-0.031	-0.009	-0.045	-0.034	0.043	0.068	-0.044	-0.052	0.027	0.005	0.010	-0.026	-0.032	-0.009	-0.036	-0.012	-0.022	-0.011	0.485	-0.010	-0.030	-0.048	0.006	0.125	0.014	-0.018	-0.014	-0.033	-0.019	-0.007	0.055	-0.052	-0.003	0.002	0.081	0.067	0.026	-0.029	-0.007	-0.010	-0.032	0.067	0.006	0.035	0.174	-0.021	-0.050	-0.041	-0.005
405	0.134	-0.039	-0.037	-0.023	-0.020	-0.062	-0.030	-0.032	-0.045	-0.049	-0.013	-0.024	-0.016	-0.020	-0.021	-0.016	-0.053	-0.015	-0.022	-0.022	-0.026	-0.024	-0.028	-0.044	-0.022	-0.068	-0.034	-0.016	-0.025	-0.016	-0.022	0.034	-0.001	-0.040	-0.020	-0.029	-0.010	-0.043	-0.027	0.042	-0.013	-0.028	-0.034	-0.027	-0.002	-0.014	-0.009	0.094	-0.032
406	-0.022	-0.025	0.028	0.037	-0.047	0.001	0.042	-0.032	0.035	0.161	-0.024	0.309	-0.019	0.048	-0.047	-0.019	-0.019	0.107	-0.011	-0.002	0.070	-0.020	-0.021	0.008	-0.041	-0.045	-0.027	0.006	-0.024	0.602	-0.019	-0.053	-0.028	-0.027	-0.033	0.010	-0.006	0.070	-0.015	-0.020	0.052	0.042	0.089	0.043	-0.017	-0.020	0.154	0.130	0.002
411	-0.019	-0.015	-0.005	-0.009	0.128	0.087	-0.000	-0.036	-0.049	0.071	-0.038	0.033	0.001	-0.059	-0.027	-0.023	-0.010	-0.011	0.033	-0.024	0.022	-0.040	0.149	-0.033	-0.037	0.016	-0.050	-0.023	-0.042	0.181	-0.019	-0.036	-0.023	0.139	-0.031	0.022	-0.014	0.052	-0.021	-0.027	-0.060	-0.002	-0.046	-0.000	-0.003	0.011	0.013	0.055	-0.009
42	-0.017	-0.001	0.028	0.032	-0.020	-0.111	-0.031	-0.047	-0.085	-0.009	0.002	0.048	0.021	-0.080	0.016	0.105	-0.028	0.012	-0.007	0.005	-0.058	-0.006	0.041	0.092	-0.042	-0.009	-0.025	-0.048	0.055	-0.063	-0.060	-0.012	0.099	-0.024	-0.026	-0.118	-0.026	-0.098	-0.007	-0.078	-0.023	-0.040	-0.016	-0.009	-0.053	0.110	-0.014	0.102	-0.032
427	-0.010	0.024	-0.030	-0.007	-0.021	0.182	0.169	-0.027	0.024	-0.003	0.028	0.308	-0.013	-0.029	-0.023	-0.011	-0.050	-0.030	-0.013	-0.016	0.084	-0.019	0.034	-0.026	-0.019	-0.019	0.323	-0.010	-0.021	-0.013	-0.016	-0.024	0.015	-0.034	-0.015	-0.019	-0.007	-0.033	-0.025	-0.020	-0.061	-0.028	0.029	0.002	-0.016	-0.008	0.312	-0.001	0.006
44	0.077	-0.058	-0.031	-0.061	-0.053	-0.024	-0.041	0.023	0.046	-0.086	-0.015	-0.053	-0.045	0.083	-0.049	0.048	0.055	-0.041	0.138	-0.052	-0.033	0.077	-0.088	0.099	-0.045	-0.139	-0.032	-0.018	-0.074	-0.031	-0.052	-0.056	0.108	-0.056	-0.043	-0.075	-0.026	-0.026	0.115	0.046	-0.013	0.040	-0.091	0.043	-0.038	-0.028	-0.049	-0.074	0.032
449	-0.027	0.034	0.045	0.003	0.041	0.157	-0.023	0.001	0.052	0.036	0.035	0.088	-0.001	0.078	0.119	-0.028	0.022	0.088	-0.010	-0.044	0.043	0.023	0.076	0.180	-0.029	-0.080	0.053	-0.029	0.051	-0.006	-0.001	-0.047	0.010	0.035	-0.005	0.033	-0.022	0.058	0.065	0.074	0.066	0.050	0.056	0.108	0.067	-0.035	0.058	0.045	-0.033
45	-0.035	-0.051	-0.054	-0.032	-0.032	-0.046	0.041	-0.068	0.008	-0.034	-0.026	0.006	-0.017	-0.043	0.074	0.097	-0.010	-0.062	-0.073	-0.043	-0.062	-0.056	0.006	-0.095	-0.056	-0.160	-0.056	0.039	0.013	-0.069	0.061	-0.039	-0.074	-0.008	0.038	-0.018	-0.037	-0.088	0.036	-0.029	0.006	-0.060	-0.035	-0.061	-0.022	-0.027	-0.033	-0.039	-0.109
454	-0.027	-0.002	-0.067	-0.016	0.232	0.060	-0.029	-0.015	-0.034	-0.019	-0.021	-0.009	-0.034	0.016	0.002	-0.030	0.041	0.005	-0.015	-0.039	-0.039	0.009	0.161	0.145	-0.023	0.051	0.007	-0.028	-0.002	-0.023	-0.037	-0.047	-0.043	-0.052	-0.024	-0.033	-0.019	0.029	-0.023	0.021	0.023	-0.038	0.039	0.043	0.005	-0.006	0.019	0.063	-0.007
457	-0.008	-0.030	-0.027	-0.017	0.081	-0.044	-0.023	-0.025	-0.034	-0.037	-0.014	-0.003	-0.011	-0.027	0.019	-0.011	-0.045	0.111	-0.011	-0.016	-0.001	0.101	-0.031	-0.043	-0.015	-0.035	-0.023	-0.011	-0.018	-0.012	0.100	-0.023	-0.013	-0.029	-0.015	-0.018	-0.006	-0.023	-0.024	-0.029	0.006	-0.025	-0.032	-0.028	0.034	-0.010	0.028	-0.032	-0.008
458	-0.045	-0.084	-0.004	-0.017	0.079	0.092	-0.005	0.038	0.042	-0.035	-0.059	0.089	-0.032	0.059	-0.041	0.032	0.123	0.163	-0.032	-0.051	0.033	-0.049	-0.007	0.048	0.040	0.004	0.090	-0.033	0.009	0.033	0.028	-0.065	-0.014	-0.016	-0.056	-0.030	-0.033	0.081	0.038	0.046	-0.010	0.029	0.241	0.073	0.074	0.077	0.059	0.159	-0.006
46	0.053	0.031	-0.036	-0.028	-0.053	0.018	-0.009	0.022	0.008	-0.074	-0.034	-0.051	-0.027	-0.033	-0.027	-0.033	-0.022	0.138	-0.028	0.091	0.042	0.079	-0.028	-0.037	0.233	-0.086	-0.011	-0.034	-0.028	-0.018	0.069	-0.066	0.180	0.155	-0.031	-0.014	-0.025	0.071	0.099	-0.078	0.007	0.011	0.001	-0.020	-0.013	-0.031	0.007	-0.010	-0.067
47	-0.029	-0.039	0.012	-0.013	0.034	0.075	-0.041	-0.025	-0.000	0.028	-0.031	-0.002	-0.012	-0.005	-0.057	-0.025	0.012	0.000	-0.051	-0.030	0.003	-0.004	0.018	0.009	-0.052	0.004	-0.060	-0.002	0.007	-0.036	0.032	-0.044	0.116	0.052	-0.023	-0.038	0.046	-0.050	0.025	0.043	0.020	-0.030	0.130	0.045	0.165	-0.024	0.030	0.030	-0.044
470	-0.043	-0.057	0.001	0.216	-0.004	0.137	-0.011	0.105	-0.058	0.043	0.298	0.042	-0.041	0.034	0.009	-0.008	0.026	0.084	-0.059	0.061	0.153	-0.018	0.055	0.126	-0.027	-0.052	0.007	0.249	0.024	-0.052	-0.016	-0.083	-0.048	-0.063	-0.041	-0.051	-0.033	-0.028	-0.038	0.055	0.038	0.063	0.026	0.046	-0.002	-0.002	0.089	0.049	-0.001
474	-0.035	0.145	0.080	-0.019	0.089	0.060	0.058	-0.023	0.010	0.110	0.075	0.048	-0.021	-0.006	-0.025	0.025	0.056	0.042	0.004	-0.034	0.064	-0.057	0.070	0.155	-0.012	0.042	0.043	0.008	-0.006	0.011	-0.035	0.020	0.079	0.170	-0.038	0.032	-0.028	0.008	-0.023	0.042	0.036	-0.049	0.057	0.042	-0.041	-0.036	0.105	0.084	-0.023
486	-0.028	-0.042	-0.036	-0.028	-0.051	0.012	0.003	0.199	-0.029	0.137	0.010	0.178	-0.028	-0.015	-0.004	-0.034	0.114	0.024	0.005	-0.041	0.042	-0.051	-0.071	-0.009	-0.038	0.101	0.056	0.249	-0.052	0.350	0.022	-0.060	0.017	0.019	-0.045	0.006	-0.022	0.122	0.013	0.031	0.106	-0.000	-0.031	0.016	0.044	-0.028	-0.035	-0.044	-0.003
5	-0.040	0.011	0.027	0.002	0.022	0.100	0.050	-0.039	0.042	0.080	0.073	0.072	-0.009	0.051	-0.051	-0.048	-0.006	0.090	-0.014	-0.054	0.079	0.012	0.068	0.152	-0.017	-0.077	0.120	-0.001	0.033	0.019	0.005	-0.033	0.006	0.027	-0.012	0.024	-0.029	0.135	0.032	0.121	0.082	0.036	0.086	0.151	0.052	-0.030	0.104	0.069	0.004
504	-0.035	-0.058	0.171	-0.042	-0.019	0.096	0.001	0.065	-0.009	0.247	0.062	-0.010	-0.047	-0.004	-0.011	-0.032	-0.021	0.204	-0.050	-0.067	0.034	-0.027	0.201	0.137	-0.038	-0.121	0.050	-0.015	0.013	0.005	-0.027	-0.053	-0.006	0.080	-0.049	-0.063	-0.033	0.139	-0.072	0.016	0.043	-0.029	0.076	0.027	0.004	-0.028	0.130	0.091	-0.051
511	-0.025	-0.012	-0.066	-0.024	-0.022	0.015	0.069	0.082	-0.050	0.015	0.062	-0.046	-0.032	-0.064	-0.013	0.009	0.009	0.016	-0.038	0.410	-0.050	0.034	-0.013	-0.013	-0.017	0.047	0.043	-0.013	-0.007	0.105	-0.044	-0.040	0.011	0.077	-0.040	-0.031	-0.018	0.076	-0.055	-0.042	-0.027	-0.016	-0.001	-0.009	-0.017	-0.023	-0.017	-0.038	-0.061
539	-0.012	-0.011	-0.043	-0.024	0.027	-0.014	0.005	-0.028	0.030	0.063	-0.025	-0.014	0.074	-0.040	-0.013	-0.014	0.027	-0.033	-0.003	-0.018	-0.014	-0.012	-0.035	-0.043	0.028	-0.089	-0.037	-0.016	-0.026	-0.016	-0.005	-0.014	-0.021	-0.042	-0.020	-0.024	0.879	-0.016	-0.013	-0.038	-0.071	-0.031	0.063	-0.020	-0.027	0.005	-0.026	0.029	-0.028
57	-0.022	-0.042	-0.055	0.027	-0.001	-0.013	-0.040	-0.016	-0.017	0.092	0.010	-0.059	-0.026	-0.053	-0.001	-0.024	-0.013	-0.058	-0.038	0.018	-0.038	-0.040	-0.052	-0.054	-0.017	-0.091	-0.066	-0.024	-0.043	-0.001	-0.037	-0.025	-0.045	-0.028	0.008	-0.022	-0.013	-0.032	-0.055	-0.058	-0.058	-0.054	-0.035	-0.057	-0.029	-0.009	-0.055	-0.007	-0.031
578	-0.011	0.023	0.123	0.198	-0.029	0.075	-0.045	0.028	0.102	-0.075	0.010	0.142	-0.039	0.040	0.064	0.144	-0.033	-0.062	-0.034	0.014	-0.044	0.082	0.133	0.019	0.037	-0.005	-0.008	0.068	-0.037	0.049	-0.045	-0.059	-0.034	0.032	-0.004	-0.044	-0.015	0.015	0.007	0.187	0.181	0.177	0.032	0.063	-0.003	-0.029	-0.021	-0.042	0.111
59	-0.034	0.007	-0.004	0.010	0.054	0.001	-0.053	-0.024	-0.007	-0.035	0.008	-0.075	-0.035	-0.021	-0.036	0.006	0.019	0.037	-0.024	-0.030	0.045	0.032	-0.029	-0.053	-0.043	-0.071	-0.046	-0.028	-0.036	-0.035	-0.039	-0.003	-0.039	0.043	-0.028	-0.059	-0.015	-0.039	-0.042	-0.024	-0.056	0.015	-0.019	-0.004	0.011	-0.030	-0.032	-0.059	0.006
66	0.020	-0.042	-0.047	-0.037	-0.050	0.148	-0.031	-0.076	-0.001	0.008	0.109	-0.063	-0.033	-0.063	0.002	-0.034	0.031	0.016	0.035	-0.017	0.005	0.003	-0.013	0.104	-0.034	-0.046	-0.045	-0.030	0.032	-0.033	-0.046	-0.040	0.006	0.168	-0.046	-0.064	-0.021	0.214	-0.004	0.031	0.010	-0.021	-0.006	0.032	-0.037	0.038	-0.007	-0.005	0.002
77	-0.023	0.061	-0.065	0.030	0.005	-0.061	0.028	0.032	-0.024	-0.024	-0.032	-0.046	-0.027	-0.023	0.021	-0.026	-0.080	-0.053	0.006	0.078	-0.037	-0.026	0.112	0.020	0.116	-0.078	0.059	-0.024	-0.023	-0.033	-0.043	0.116	-0.046	0.156	-0.034	-0.049	0.089	-0.049	-0.059	0.075	0.040	-0.070	-0.089	-0.047	0.020	0.006	0.018	-0.122	-0.006
84	-0.012	-0.012	-0.050	0.007	0.011	-0.075	0.002	0.030	-0.037	0.008	-0.065	-0.016	-0.001	-0.002	-0.031	-0.028	-0.039	0.004	0.039	-0.016	-0.020	-0.015	0.066	0.254	-0.037	-0.020	0.367	-0.021	-0.003	-0.027	-0.008	0.003	0.030	-0.019	-0.036	-0.047	-0.019	0.433	0.002	0.012	0.315	-0.019	-0.053	-0.021	-0.019	-0.017	0.036	-0.017	-0.040
89	0.038	-0.083	0.040	-0.010	-0.077	0.020	-0.026	-0.085	-0.039	-0.076	-0.002	-0.013	0.053	0.048	-0.050	-0.032	0.078	0.020	-0.045	-0.016	-0.050	0.050	-0.050	-0.013	0.015	-0.002	0.040	-0.042	0.048	0.130	0.019	0.010	0.093	-0.053	-0.054	-0.044	-0.030	-0.053	-0.012	-0.049	0.036	0.015	0.075	0.005	0.012	-0.042	-0.058	0.001	0.033
9	0.193	-0.047	-0.043	-0.026	-0.007	-0.032	-0.036	-0.039	0.001	-0.050	-0.016	-0.002	-0.021	-0.004	-0.041	0.178	-0.037	0.139	-0.018	-0.027	-0.032	-0.029	-0.051	-0.023	-0.025	-0.028	-0.028	-0.017	-0.030	-0.022	0.444	0.068	-0.027	-0.050	-0.012	0.060	-0.013	-0.049	-0.030	-0.036	0.016	-0.009	-0.047	-0.021	-0.023	-0.000	-0.034	0.155	-0.040
93	-0.045	-0.059	-0.002	0.196	0.107	-0.040	0.084	0.080	-0.035	-0.072	-0.009	0.027	-0.024	0.034	-0.016	-0.048	-0.018	0.067	-0.049	-0.036	-0.041	-0.011	0.019	0.011	-0.057	-0.103	-0.074	-0.016	0.039	-0.032	-0.001	-0.012	0.010	-0.052	-0.038	-0.012	0.001	0.030	-0.024	-0.060	-0.057	0.004	0.131	0.027	-0.001	-0.012	-0.061	0.270	-0.046
[truncated: 93 more columns]
