# Supplementary material for: Inferring Correlation Networks from Genomic Survey Data
Source: PLoS Comput Biol. 2012 Sep 20;8(9):e1002687. doi: 10.1371/journal.pcbi.1002687 (PMC3447976; doi:10.1371/journal.pcbi.1002687)
Supplement: Dataset S1 — Correlation values for all HMP body sites inferred using both Pearson and SparCC from real and shuffled data. (ZIP) [file pcbi.1002687.s001.zip › Stool_Rho_pairs.csv]

Weight	From_OTU	To_OTU	From_lineage	To_lineage	From_lineage_short	To_lineage_short
1.00	405	308	Root(100);Bacteria(100);unclassified(100);unclassified(100);unclassified(100);unclassified(100);unclassified(100);	Root(100);Bacteria(100);unclassified(100);unclassified(100);unclassified(100);unclassified(100);unclassified(100);	Root(100);Bacteria(100);	Root(100);Bacteria(100);
0.99	294	308	Root(100);Bacteria(100);unclassified(100);unclassified(100);unclassified(100);unclassified(100);unclassified(100);	Root(100);Bacteria(100);unclassified(100);unclassified(100);unclassified(100);unclassified(100);unclassified(100);	Root(100);Bacteria(100);	Root(100);Bacteria(100);
0.99	405	294	Root(100);Bacteria(100);unclassified(100);unclassified(100);unclassified(100);unclassified(100);unclassified(100);	Root(100);Bacteria(100);unclassified(100);unclassified(100);unclassified(100);unclassified(100);unclassified(100);	Root(100);Bacteria(100);	Root(100);Bacteria(100);
0.98	177	182	Root(100);Bacteria(100);"Bacteroidetes"(100);"Bacteroidia"(100);"Bacteroidales"(100);"Prevotellaceae"(100);Prevotella(100);	Root(100);Bacteria(100);"Bacteroidetes"(100);"Bacteroidia"(100);"Bacteroidales"(100);"Prevotellaceae"(100);Prevotella(100);	"Prevotellaceae"(100);Prevotella(100);	"Prevotellaceae"(100);Prevotella(100);
0.87	374	327	Root(100);Bacteria(100);"Firmicutes"(55);"Clostridia"(55);Clostridiales(55);"Ruminococcaceae"(55);unclassified(55);	Root(100);Bacteria(100);"Firmicutes"(100);"Clostridia"(99);Clostridiales(99);unclassified(99);unclassified(99);	Clostridiales(55);"Ruminococcaceae"(55);	"Clostridia"(99);Clostridiales(99);
0.86	164	350	Root(100);Bacteria(100);"Bacteroidetes"(100);"Bacteroidia"(100);"Bacteroidales"(100);"Prevotellaceae"(100);Paraprevotella(100);	Root(100);Bacteria(100);"Bacteroidetes"(100);"Bacteroidia"(100);"Bacteroidales"(100);"Prevotellaceae"(100);Paraprevotella(100);	"Prevotellaceae"(100);Paraprevotella(100);	"Prevotellaceae"(100);Paraprevotella(100);
0.85	161	153	Root(100);Bacteria(100);"Proteobacteria"(100);Betaproteobacteria(100);Burkholderiales(100);unclassified(100);unclassified(100);	Root(100);Bacteria(100);"Proteobacteria"(100);Betaproteobacteria(100);Burkholderiales(100);unclassified(100);unclassified(100);	Betaproteobacteria(100);Burkholderiales(100);	Betaproteobacteria(100);Burkholderiales(100);
0.82	311	356	Root(100);Bacteria(100);unclassified(100);unclassified(100);unclassified(100);unclassified(100);unclassified(100);	Root(100);Bacteria(100);unclassified(100);unclassified(100);unclassified(100);unclassified(100);unclassified(100);	Root(100);Bacteria(100);	Root(100);Bacteria(100);
0.80	318	387	Root(100);Bacteria(100);"Proteobacteria"(100);Betaproteobacteria(100);Burkholderiales(100);Alcaligenaceae(100);Sutterella(100);	Root(100);Bacteria(100);"Proteobacteria"(100);Betaproteobacteria(100);Burkholderiales(100);Alcaligenaceae(100);Sutterella(100);	Alcaligenaceae(100);Sutterella(100);	Alcaligenaceae(100);Sutterella(100);
0.73	263	350	Root(100);Bacteria(100);"Bacteroidetes"(100);"Bacteroidia"(100);"Bacteroidales"(100);"Prevotellaceae"(100);Paraprevotella(100);	Root(100);Bacteria(100);"Bacteroidetes"(100);"Bacteroidia"(100);"Bacteroidales"(100);"Prevotellaceae"(100);Paraprevotella(100);	"Prevotellaceae"(100);Paraprevotella(100);	"Prevotellaceae"(100);Paraprevotella(100);
0.72	373	209	Root(100);Bacteria(100);"Firmicutes"(100);unclassified(77);unclassified(77);unclassified(77);unclassified(77);	Root(100);Bacteria(100);"Firmicutes"(100);"Clostridia"(100);Clostridiales(100);"Ruminococcaceae"(100);unclassified(99);	Bacteria(100);"Firmicutes"(100);	Clostridiales(100);"Ruminococcaceae"(100);
0.70	164	263	Root(100);Bacteria(100);"Bacteroidetes"(100);"Bacteroidia"(100);"Bacteroidales"(100);"Prevotellaceae"(100);Paraprevotella(100);	Root(100);Bacteria(100);"Bacteroidetes"(100);"Bacteroidia"(100);"Bacteroidales"(100);"Prevotellaceae"(100);Paraprevotella(100);	"Prevotellaceae"(100);Paraprevotella(100);	"Prevotellaceae"(100);Paraprevotella(100);
0.67	281	197	Root(100);Bacteria(100);unclassified(100);unclassified(100);unclassified(100);unclassified(100);unclassified(100);	Root(100);Bacteria(100);"Bacteroidetes"(100);"Bacteroidia"(100);"Bacteroidales"(100);"Porphyromonadaceae"(100);unclassified(100);	Root(100);Bacteria(100);	"Bacteroidales"(100);"Porphyromonadaceae"(100);
0.67	107	474	Root(100);Bacteria(100);"Bacteroidetes"(100);"Bacteroidia"(100);"Bacteroidales"(100);"Porphyromonadaceae"(100);Barnesiella(100);	Root(100);Bacteria(100);"Bacteroidetes"(100);"Bacteroidia"(100);"Bacteroidales"(100);"Porphyromonadaceae"(100);Barnesiella(100);	"Porphyromonadaceae"(100);Barnesiella(100);	"Porphyromonadaceae"(100);Barnesiella(100);
0.67	454	144	Root(100);Bacteria(100);unclassified(93);unclassified(93);unclassified(93);unclassified(93);unclassified(93);	Root(100);Bacteria(100);"Firmicutes"(100);"Clostridia"(100);Clostridiales(100);unclassified(100);unclassified(100);	Root(100);Bacteria(100);	"Clostridia"(100);Clostridiales(100);
0.66	273	154	Root(100);Bacteria(100);unclassified(58);unclassified(58);unclassified(58);unclassified(58);unclassified(58);	Root(100);Bacteria(100);"Firmicutes"(100);"Clostridia"(100);Clostridiales(100);unclassified(97);unclassified(97);	Root(100);Bacteria(100);	"Clostridia"(100);Clostridiales(100);
0.65	263	291	Root(100);Bacteria(100);"Bacteroidetes"(100);"Bacteroidia"(100);"Bacteroidales"(100);"Prevotellaceae"(100);Paraprevotella(100);	Root(100);Bacteria(100);"Bacteroidetes"(100);"Bacteroidia"(100);"Bacteroidales"(100);unclassified(100);unclassified(100);	"Prevotellaceae"(100);Paraprevotella(100);	"Bacteroidia"(100);"Bacteroidales"(100);
0.62	215	373	Root(100);Bacteria(100);"Firmicutes"(100);"Clostridia"(100);Clostridiales(100);unclassified(68);unclassified(68);	Root(100);Bacteria(100);"Firmicutes"(100);unclassified(77);unclassified(77);unclassified(77);unclassified(77);	"Clostridia"(100);Clostridiales(100);	Bacteria(100);"Firmicutes"(100);
0.61	104	486	Root(100);Bacteria(100);"Firmicutes"(100);"Clostridia"(100);Clostridiales(100);"Ruminococcaceae"(100);unclassified(100);	Root(100);Bacteria(100);"Firmicutes"(100);"Clostridia"(100);Clostridiales(100);"Ruminococcaceae"(100);Sporobacter(54);	Clostridiales(100);"Ruminococcaceae"(100);	"Ruminococcaceae"(100);Sporobacter(54);
0.61	374	253	Root(100);Bacteria(100);"Firmicutes"(55);"Clostridia"(55);Clostridiales(55);"Ruminococcaceae"(55);unclassified(55);	Root(100);Bacteria(100);"Firmicutes"(100);"Erysipelotrichi"(100);"Erysipelotrichales"(100);Erysipelotrichaceae(100);unclassified(99);	Clostridiales(55);"Ruminococcaceae"(55);	"Erysipelotrichales"(100);Erysipelotrichaceae(100);
0.60	128	209	Root(100);Bacteria(100);"Firmicutes"(100);"Clostridia"(100);Clostridiales(100);"Ruminococcaceae"(100);Oscillibacter(100);	Root(100);Bacteria(100);"Firmicutes"(100);"Clostridia"(100);Clostridiales(100);"Ruminococcaceae"(100);unclassified(99);	"Ruminococcaceae"(100);Oscillibacter(100);	Clostridiales(100);"Ruminococcaceae"(100);
0.58	253	327	Root(100);Bacteria(100);"Firmicutes"(100);"Erysipelotrichi"(100);"Erysipelotrichales"(100);Erysipelotrichaceae(100);unclassified(99);	Root(100);Bacteria(100);"Firmicutes"(100);"Clostridia"(99);Clostridiales(99);unclassified(99);unclassified(99);	"Erysipelotrichales"(100);Erysipelotrichaceae(100);	"Clostridia"(99);Clostridiales(99);
0.58	135	16	Root(100);Bacteria(100);"Firmicutes"(100);"Clostridia"(100);Clostridiales(100);"Lachnospiraceae"(100);Roseburia(95);	Root(100);Bacteria(100);"Proteobacteria"(100);Gammaproteobacteria(100);Pasteurellales(100);Pasteurellaceae(100);unclassified(100);	"Lachnospiraceae"(100);Roseburia(95);	Pasteurellales(100);Pasteurellaceae(100);
0.58	4	16	Root(100);Bacteria(100);"Firmicutes"(100);"Clostridia"(100);Clostridiales(100);Veillonellaceae(100);Veillonella(95);	Root(100);Bacteria(100);"Proteobacteria"(100);Gammaproteobacteria(100);Pasteurellales(100);Pasteurellaceae(100);unclassified(100);	Veillonellaceae(100);Veillonella(95);	Pasteurellales(100);Pasteurellaceae(100);
0.57	89	273	Root(100);Bacteria(100);"Firmicutes"(100);"Clostridia"(100);Clostridiales(100);"Ruminococcaceae"(100);unclassified(73);	Root(100);Bacteria(100);unclassified(58);unclassified(58);unclassified(58);unclassified(58);unclassified(58);	Clostridiales(100);"Ruminococcaceae"(100);	Root(100);Bacteria(100);
0.57	384	93	Root(100);Bacteria(100);"Firmicutes"(100);"Clostridia"(100);Clostridiales(100);unclassified(92);unclassified(92);	Root(100);Bacteria(100);"Firmicutes"(100);"Clostridia"(100);Clostridiales(100);"Ruminococcaceae"(100);Subdoligranulum(91);	"Clostridia"(100);Clostridiales(100);	"Ruminococcaceae"(100);Subdoligranulum(91);
0.56	511	578	Root(100);Bacteria(100);"Bacteroidetes"(100);"Bacteroidia"(100);"Bacteroidales"(100);Bacteroidaceae(100);Bacteroides(100);	Root(100);Bacteria(100);"Bacteroidetes"(100);"Bacteroidia"(100);"Bacteroidales"(100);Bacteroidaceae(100);Bacteroides(100);	Bacteroidaceae(100);Bacteroides(100);	Bacteroidaceae(100);Bacteroides(100);
0.55	284	93	Root(100);Bacteria(100);"Firmicutes"(100);"Clostridia"(100);Clostridiales(100);"Ruminococcaceae"(100);unclassified(100);	Root(100);Bacteria(100);"Firmicutes"(100);"Clostridia"(100);Clostridiales(100);"Ruminococcaceae"(100);Subdoligranulum(91);	Clostridiales(100);"Ruminococcaceae"(100);	"Ruminococcaceae"(100);Subdoligranulum(91);
0.55	511	44	Root(100);Bacteria(100);"Bacteroidetes"(100);"Bacteroidia"(100);"Bacteroidales"(100);Bacteroidaceae(100);Bacteroides(100);	Root(100);Bacteria(100);"Bacteroidetes"(100);"Bacteroidia"(100);"Bacteroidales"(100);Bacteroidaceae(100);Bacteroides(100);	Bacteroidaceae(100);Bacteroides(100);	Bacteroidaceae(100);Bacteroides(100);
0.54	283	273	Root(100);Bacteria(100);unclassified(100);unclassified(100);unclassified(100);unclassified(100);unclassified(100);	Root(100);Bacteria(100);unclassified(58);unclassified(58);unclassified(58);unclassified(58);unclassified(58);	Root(100);Bacteria(100);	Root(100);Bacteria(100);
0.54	284	154	Root(100);Bacteria(100);"Firmicutes"(100);"Clostridia"(100);Clostridiales(100);"Ruminococcaceae"(100);unclassified(100);	Root(100);Bacteria(100);"Firmicutes"(100);"Clostridia"(100);Clostridiales(100);unclassified(97);unclassified(97);	Clostridiales(100);"Ruminococcaceae"(100);	"Clostridia"(100);Clostridiales(100);
0.54	374	243	Root(100);Bacteria(100);"Firmicutes"(55);"Clostridia"(55);Clostridiales(55);"Ruminococcaceae"(55);unclassified(55);	Root(100);Bacteria(100);"Firmicutes"(100);"Clostridia"(100);Clostridiales(100);Veillonellaceae(100);Acidaminococcus(100);	Clostridiales(55);"Ruminococcaceae"(55);	Veillonellaceae(100);Acidaminococcus(100);
0.54	104	170	Root(100);Bacteria(100);"Firmicutes"(100);"Clostridia"(100);Clostridiales(100);"Ruminococcaceae"(100);unclassified(100);	Root(100);Bacteria(100);unclassified(100);unclassified(100);unclassified(100);unclassified(100);unclassified(100);	Clostridiales(100);"Ruminococcaceae"(100);	Root(100);Bacteria(100);
0.54	219	160	Root(100);Bacteria(100);"Firmicutes"(100);"Clostridia"(100);Clostridiales(100);Veillonellaceae(100);Dialister(100);	Root(100);Bacteria(100);"Bacteroidetes"(100);"Bacteroidia"(100);"Bacteroidales"(100);"Rikenellaceae"(100);Alistipes(100);	Veillonellaceae(100);Dialister(100);	"Rikenellaceae"(100);Alistipes(100);
0.53	219	318	Root(100);Bacteria(100);"Firmicutes"(100);"Clostridia"(100);Clostridiales(100);Veillonellaceae(100);Dialister(100);	Root(100);Bacteria(100);"Proteobacteria"(100);Betaproteobacteria(100);Burkholderiales(100);Alcaligenaceae(100);Sutterella(100);	Veillonellaceae(100);Dialister(100);	Alcaligenaceae(100);Sutterella(100);
0.53	193	273	Root(100);Bacteria(100);"Bacteroidetes"(100);"Bacteroidia"(100);"Bacteroidales"(100);"Prevotellaceae"(100);Prevotella(100);	Root(100);Bacteria(100);unclassified(58);unclassified(58);unclassified(58);unclassified(58);unclassified(58);	"Prevotellaceae"(100);Prevotella(100);	Root(100);Bacteria(100);
0.53	256	167	Root(100);Bacteria(100);"Firmicutes"(100);"Clostridia"(100);Clostridiales(100);Incertae_Sedis_XIV(100);Blautia(100);	Root(100);Bacteria(100);"Firmicutes"(100);"Clostridia"(100);Clostridiales(100);unclassified(65);unclassified(65);	Incertae_Sedis_XIV(100);Blautia(100);	"Clostridia"(100);Clostridiales(100);
0.52	215	227	Root(100);Bacteria(100);"Firmicutes"(100);"Clostridia"(100);Clostridiales(100);unclassified(68);unclassified(68);	Root(100);Bacteria(100);"Firmicutes"(100);"Clostridia"(100);Clostridiales(100);"Lachnospiraceae"(100);Dorea(98);	"Clostridia"(100);Clostridiales(100);	"Lachnospiraceae"(100);Dorea(98);
0.52	276	369	Root(100);Bacteria(100);"Firmicutes"(99);unclassified(99);unclassified(99);unclassified(99);unclassified(99);	Root(100);Bacteria(100);unclassified(100);unclassified(100);unclassified(100);unclassified(100);unclassified(100);	Bacteria(100);"Firmicutes"(99);	Root(100);Bacteria(100);
0.51	369	406	Root(100);Bacteria(100);unclassified(100);unclassified(100);unclassified(100);unclassified(100);unclassified(100);	Root(100);Bacteria(100);"Firmicutes"(100);"Clostridia"(100);Clostridiales(100);unclassified(100);unclassified(100);	Root(100);Bacteria(100);	"Clostridia"(100);Clostridiales(100);
0.51	284	273	Root(100);Bacteria(100);"Firmicutes"(100);"Clostridia"(100);Clostridiales(100);"Ruminococcaceae"(100);unclassified(100);	Root(100);Bacteria(100);unclassified(58);unclassified(58);unclassified(58);unclassified(58);unclassified(58);	Clostridiales(100);"Ruminococcaceae"(100);	Root(100);Bacteria(100);
0.51	227	222	Root(100);Bacteria(100);"Firmicutes"(100);"Clostridia"(100);Clostridiales(100);"Lachnospiraceae"(100);Dorea(98);	Root(100);Bacteria(100);"Firmicutes"(100);"Clostridia"(100);Clostridiales(100);"Lachnospiraceae"(58);Coprococcus(56);	"Lachnospiraceae"(100);Dorea(98);	"Lachnospiraceae"(58);Coprococcus(56);
0.51	578	44	Root(100);Bacteria(100);"Bacteroidetes"(100);"Bacteroidia"(100);"Bacteroidales"(100);Bacteroidaceae(100);Bacteroides(100);	Root(100);Bacteria(100);"Bacteroidetes"(100);"Bacteroidia"(100);"Bacteroidales"(100);Bacteroidaceae(100);Bacteroides(100);	Bacteroidaceae(100);Bacteroides(100);	Bacteroidaceae(100);Bacteroides(100);
0.50	215	209	Root(100);Bacteria(100);"Firmicutes"(100);"Clostridia"(100);Clostridiales(100);unclassified(68);unclassified(68);	Root(100);Bacteria(100);"Firmicutes"(100);"Clostridia"(100);Clostridiales(100);"Ruminococcaceae"(100);unclassified(99);	"Clostridia"(100);Clostridiales(100);	Clostridiales(100);"Ruminococcaceae"(100);
0.50	539	47	Root(100);Bacteria(100);"Bacteroidetes"(100);"Bacteroidia"(100);"Bacteroidales"(100);Bacteroidaceae(100);Bacteroides(100);	Root(100);Bacteria(100);"Actinobacteria"(100);Actinobacteria(100);Bifidobacteriales(100);Bifidobacteriaceae(100);unclassified(83);	Bacteroidaceae(100);Bacteroides(100);	Bifidobacteriales(100);Bifidobacteriaceae(100);
0.49	164	427	Root(100);Bacteria(100);"Bacteroidetes"(100);"Bacteroidia"(100);"Bacteroidales"(100);"Prevotellaceae"(100);Paraprevotella(100);	Root(100);Bacteria(100);"Bacteroidetes"(100);unclassified(100);unclassified(100);unclassified(100);unclassified(100);	"Prevotellaceae"(100);Paraprevotella(100);	Bacteria(100);"Bacteroidetes"(100);
0.49	257	168	Root(100);Bacteria(100);"Bacteroidetes"(100);"Bacteroidia"(100);"Bacteroidales"(100);"Porphyromonadaceae"(100);Barnesiella(100);	Root(100);Bacteria(100);"Bacteroidetes"(100);"Bacteroidia"(100);"Bacteroidales"(100);"Porphyromonadaceae"(100);Barnesiella(55);	"Porphyromonadaceae"(100);Barnesiella(100);	"Porphyromonadaceae"(100);Barnesiella(55);
0.49	427	350	Root(100);Bacteria(100);"Bacteroidetes"(100);unclassified(100);unclassified(100);unclassified(100);unclassified(100);	Root(100);Bacteria(100);"Bacteroidetes"(100);"Bacteroidia"(100);"Bacteroidales"(100);"Prevotellaceae"(100);Paraprevotella(100);	Bacteria(100);"Bacteroidetes"(100);	"Prevotellaceae"(100);Paraprevotella(100);
0.49	222	209	Root(100);Bacteria(100);"Firmicutes"(100);"Clostridia"(100);Clostridiales(100);"Lachnospiraceae"(58);Coprococcus(56);	Root(100);Bacteria(100);"Firmicutes"(100);"Clostridia"(100);Clostridiales(100);"Ruminococcaceae"(100);unclassified(99);	"Lachnospiraceae"(58);Coprococcus(56);	Clostridiales(100);"Ruminococcaceae"(100);
0.49	384	189	Root(100);Bacteria(100);"Firmicutes"(100);"Clostridia"(100);Clostridiales(100);unclassified(92);unclassified(92);	Root(100);Bacteria(100);"Firmicutes"(100);"Clostridia"(100);Clostridiales(100);"Lachnospiraceae"(95);Roseburia(91);	"Clostridia"(100);Clostridiales(100);	"Lachnospiraceae"(95);Roseburia(91);
0.48	243	327	Root(100);Bacteria(100);"Firmicutes"(100);"Clostridia"(100);Clostridiales(100);Veillonellaceae(100);Acidaminococcus(100);	Root(100);Bacteria(100);"Firmicutes"(100);"Clostridia"(99);Clostridiales(99);unclassified(99);unclassified(99);	Veillonellaceae(100);Acidaminococcus(100);	"Clostridia"(99);Clostridiales(99);
0.48	279	123	Root(100);Bacteria(100);"Firmicutes"(100);"Clostridia"(100);Clostridiales(100);unclassified(98);unclassified(98);	Root(100);Bacteria(100);"Firmicutes"(100);"Clostridia"(100);Clostridiales(100);unclassified(99);unclassified(99);	"Clostridia"(100);Clostridiales(100);	"Clostridia"(100);Clostridiales(100);
0.48	284	89	Root(100);Bacteria(100);"Firmicutes"(100);"Clostridia"(100);Clostridiales(100);"Ruminococcaceae"(100);unclassified(100);	Root(100);Bacteria(100);"Firmicutes"(100);"Clostridia"(100);Clostridiales(100);"Ruminococcaceae"(100);unclassified(73);	Clostridiales(100);"Ruminococcaceae"(100);	Clostridiales(100);"Ruminococcaceae"(100);
0.48	504	45	Root(100);Bacteria(100);"Bacteroidetes"(100);"Bacteroidia"(100);"Bacteroidales"(100);Bacteroidaceae(100);Bacteroides(100);	Root(100);Bacteria(100);"Bacteroidetes"(100);"Bacteroidia"(100);"Bacteroidales"(100);Bacteroidaceae(100);Bacteroides(100);	Bacteroidaceae(100);Bacteroides(100);	Bacteroidaceae(100);Bacteroides(100);
0.48	93	352	Root(100);Bacteria(100);"Firmicutes"(100);"Clostridia"(100);Clostridiales(100);"Ruminococcaceae"(100);Subdoligranulum(91);	Root(100);Bacteria(100);"Firmicutes"(100);"Clostridia"(100);Clostridiales(100);unclassified(98);unclassified(98);	"Ruminococcaceae"(100);Subdoligranulum(91);	"Clostridia"(100);Clostridiales(100);
0.48	212	373	Root(100);Bacteria(100);"Firmicutes"(100);"Clostridia"(100);Clostridiales(100);"Ruminococcaceae"(100);unclassified(73);	Root(100);Bacteria(100);"Firmicutes"(100);unclassified(77);unclassified(77);unclassified(77);unclassified(77);	Clostridiales(100);"Ruminococcaceae"(100);	Bacteria(100);"Firmicutes"(100);
0.47	135	4	Root(100);Bacteria(100);"Firmicutes"(100);"Clostridia"(100);Clostridiales(100);"Lachnospiraceae"(100);Roseburia(95);	Root(100);Bacteria(100);"Firmicutes"(100);"Clostridia"(100);Clostridiales(100);Veillonellaceae(100);Veillonella(95);	"Lachnospiraceae"(100);Roseburia(95);	Veillonellaceae(100);Veillonella(95);
0.47	47	327	Root(100);Bacteria(100);"Actinobacteria"(100);Actinobacteria(100);Bifidobacteriales(100);Bifidobacteriaceae(100);unclassified(83);	Root(100);Bacteria(100);"Firmicutes"(100);"Clostridia"(99);Clostridiales(99);unclassified(99);unclassified(99);	Bifidobacteriales(100);Bifidobacteriaceae(100);	"Clostridia"(99);Clostridiales(99);
0.46	215	222	Root(100);Bacteria(100);"Firmicutes"(100);"Clostridia"(100);Clostridiales(100);unclassified(68);unclassified(68);	Root(100);Bacteria(100);"Firmicutes"(100);"Clostridia"(100);Clostridiales(100);"Lachnospiraceae"(58);Coprococcus(56);	"Clostridia"(100);Clostridiales(100);	"Lachnospiraceae"(58);Coprococcus(56);
0.46	197	308	Root(100);Bacteria(100);"Bacteroidetes"(100);"Bacteroidia"(100);"Bacteroidales"(100);"Porphyromonadaceae"(100);unclassified(100);	Root(100);Bacteria(100);unclassified(100);unclassified(100);unclassified(100);unclassified(100);unclassified(100);	"Bacteroidales"(100);"Porphyromonadaceae"(100);	Root(100);Bacteria(100);
0.46	284	352	Root(100);Bacteria(100);"Firmicutes"(100);"Clostridia"(100);Clostridiales(100);"Ruminococcaceae"(100);unclassified(100);	Root(100);Bacteria(100);"Firmicutes"(100);"Clostridia"(100);Clostridiales(100);unclassified(98);unclassified(98);	Clostridiales(100);"Ruminococcaceae"(100);	"Clostridia"(100);Clostridiales(100);
0.46	345	4	Root(100);Bacteria(100);"Firmicutes"(100);"Clostridia"(100);Clostridiales(100);unclassified(76);unclassified(76);	Root(100);Bacteria(100);"Firmicutes"(100);"Clostridia"(100);Clostridiales(100);Veillonellaceae(100);Veillonella(95);	"Clostridia"(100);Clostridiales(100);	Veillonellaceae(100);Veillonella(95);
0.46	374	47	Root(100);Bacteria(100);"Firmicutes"(55);"Clostridia"(55);Clostridiales(55);"Ruminococcaceae"(55);unclassified(55);	Root(100);Bacteria(100);"Actinobacteria"(100);Actinobacteria(100);Bifidobacteriales(100);Bifidobacteriaceae(100);unclassified(83);	Clostridiales(55);"Ruminococcaceae"(55);	Bifidobacteriales(100);Bifidobacteriaceae(100);
0.46	189	93	Root(100);Bacteria(100);"Firmicutes"(100);"Clostridia"(100);Clostridiales(100);"Lachnospiraceae"(95);Roseburia(91);	Root(100);Bacteria(100);"Firmicutes"(100);"Clostridia"(100);Clostridiales(100);"Ruminococcaceae"(100);Subdoligranulum(91);	"Lachnospiraceae"(95);Roseburia(91);	"Ruminococcaceae"(100);Subdoligranulum(91);
0.45	253	93	Root(100);Bacteria(100);"Firmicutes"(100);"Erysipelotrichi"(100);"Erysipelotrichales"(100);Erysipelotrichaceae(100);unclassified(99);	Root(100);Bacteria(100);"Firmicutes"(100);"Clostridia"(100);Clostridiales(100);"Ruminococcaceae"(100);Subdoligranulum(91);	"Erysipelotrichales"(100);Erysipelotrichaceae(100);	"Ruminococcaceae"(100);Subdoligranulum(91);
0.45	212	209	Root(100);Bacteria(100);"Firmicutes"(100);"Clostridia"(100);Clostridiales(100);"Ruminococcaceae"(100);unclassified(73);	Root(100);Bacteria(100);"Firmicutes"(100);"Clostridia"(100);Clostridiales(100);"Ruminococcaceae"(100);unclassified(99);	Clostridiales(100);"Ruminococcaceae"(100);	Clostridiales(100);"Ruminococcaceae"(100);
0.45	227	93	Root(100);Bacteria(100);"Firmicutes"(100);"Clostridia"(100);Clostridiales(100);"Lachnospiraceae"(100);Dorea(98);	Root(100);Bacteria(100);"Firmicutes"(100);"Clostridia"(100);Clostridiales(100);"Ruminococcaceae"(100);Subdoligranulum(91);	"Lachnospiraceae"(100);Dorea(98);	"Ruminococcaceae"(100);Subdoligranulum(91);
0.45	196	185	Root(100);Bacteria(100);unclassified(100);unclassified(100);unclassified(100);unclassified(100);unclassified(100);	Root(100);Bacteria(100);"Firmicutes"(100);"Clostridia"(100);unclassified(100);unclassified(100);unclassified(100);	Root(100);Bacteria(100);	"Firmicutes"(100);"Clostridia"(100);
0.45	66	170	Root(100);Bacteria(100);"Firmicutes"(100);"Clostridia"(100);Clostridiales(100);Veillonellaceae(100);Dialister(100);	Root(100);Bacteria(100);unclassified(100);unclassified(100);unclassified(100);unclassified(100);unclassified(100);	Veillonellaceae(100);Dialister(100);	Root(100);Bacteria(100);
0.45	30	458	Root(100);Bacteria(100);"Bacteroidetes"(100);"Bacteroidia"(100);"Bacteroidales"(100);"Rikenellaceae"(100);Alistipes(100);	Root(100);Bacteria(100);"Bacteroidetes"(100);"Bacteroidia"(100);"Bacteroidales"(100);"Rikenellaceae"(100);Alistipes(100);	"Rikenellaceae"(100);Alistipes(100);	"Rikenellaceae"(100);Alistipes(100);
0.44	255	209	Root(100);Bacteria(100);"Firmicutes"(100);"Clostridia"(100);Clostridiales(100);"Lachnospiraceae"(100);Coprococcus(99);	Root(100);Bacteria(100);"Firmicutes"(100);"Clostridia"(100);Clostridiales(100);"Ruminococcaceae"(100);unclassified(99);	"Lachnospiraceae"(100);Coprococcus(99);	Clostridiales(100);"Ruminococcaceae"(100);
0.44	405	197	Root(100);Bacteria(100);unclassified(100);unclassified(100);unclassified(100);unclassified(100);unclassified(100);	Root(100);Bacteria(100);"Bacteroidetes"(100);"Bacteroidia"(100);"Bacteroidales"(100);"Porphyromonadaceae"(100);unclassified(100);	Root(100);Bacteria(100);	"Bacteroidales"(100);"Porphyromonadaceae"(100);
0.44	331	154	Root(100);Bacteria(100);"Firmicutes"(100);"Clostridia"(100);Clostridiales(100);unclassified(100);unclassified(100);	Root(100);Bacteria(100);"Firmicutes"(100);"Clostridia"(100);Clostridiales(100);unclassified(97);unclassified(97);	"Clostridia"(100);Clostridiales(100);	"Clostridia"(100);Clostridiales(100);
0.43	189	352	Root(100);Bacteria(100);"Firmicutes"(100);"Clostridia"(100);Clostridiales(100);"Lachnospiraceae"(95);Roseburia(91);	Root(100);Bacteria(100);"Firmicutes"(100);"Clostridia"(100);Clostridiales(100);unclassified(98);unclassified(98);	"Lachnospiraceae"(95);Roseburia(91);	"Clostridia"(100);Clostridiales(100);
0.43	222	373	Root(100);Bacteria(100);"Firmicutes"(100);"Clostridia"(100);Clostridiales(100);"Lachnospiraceae"(58);Coprococcus(56);	Root(100);Bacteria(100);"Firmicutes"(100);unclassified(77);unclassified(77);unclassified(77);unclassified(77);	"Lachnospiraceae"(58);Coprococcus(56);	Bacteria(100);"Firmicutes"(100);
0.43	302	238	Root(100);Bacteria(100);"Firmicutes"(100);"Clostridia"(100);Clostridiales(100);unclassified(100);unclassified(100);	Root(100);Bacteria(100);"Firmicutes"(100);"Clostridia"(100);Clostridiales(100);unclassified(97);unclassified(97);	"Clostridia"(100);Clostridiales(100);	"Clostridia"(100);Clostridiales(100);
0.43	283	157	Root(100);Bacteria(100);unclassified(100);unclassified(100);unclassified(100);unclassified(100);unclassified(100);	Root(100);Bacteria(100);"Firmicutes"(100);"Clostridia"(100);Clostridiales(100);"Ruminococcaceae"(100);unclassified(100);	Root(100);Bacteria(100);	Clostridiales(100);"Ruminococcaceae"(100);
0.43	253	154	Root(100);Bacteria(100);"Firmicutes"(100);"Erysipelotrichi"(100);"Erysipelotrichales"(100);Erysipelotrichaceae(100);unclassified(99);	Root(100);Bacteria(100);"Firmicutes"(100);"Clostridia"(100);Clostridiales(100);unclassified(97);unclassified(97);	"Erysipelotrichales"(100);Erysipelotrichaceae(100);	"Clostridia"(100);Clostridiales(100);
0.43	454	270	Root(100);Bacteria(100);unclassified(93);unclassified(93);unclassified(93);unclassified(93);unclassified(93);	Root(100);Bacteria(100);"Firmicutes"(100);"Clostridia"(100);Clostridiales(100);"Lachnospiraceae"(71);unclassified(71);	Root(100);Bacteria(100);	Clostridiales(100);"Lachnospiraceae"(71);
0.43	128	84	Root(100);Bacteria(100);"Firmicutes"(100);"Clostridia"(100);Clostridiales(100);"Ruminococcaceae"(100);Oscillibacter(100);	Root(100);Bacteria(100);"Firmicutes"(100);"Clostridia"(100);Clostridiales(100);"Ruminococcaceae"(100);Ruminococcus(99);	"Ruminococcaceae"(100);Oscillibacter(100);	"Ruminococcaceae"(100);Ruminococcus(99);
0.42	284	306	Root(100);Bacteria(100);"Firmicutes"(100);"Clostridia"(100);Clostridiales(100);"Ruminococcaceae"(100);unclassified(100);	Root(100);Bacteria(100);"Firmicutes"(100);"Clostridia"(100);Clostridiales(100);"Ruminococcaceae"(100);unclassified(79);	Clostridiales(100);"Ruminococcaceae"(100);	Clostridiales(100);"Ruminococcaceae"(100);
0.42	128	222	Root(100);Bacteria(100);"Firmicutes"(100);"Clostridia"(100);Clostridiales(100);"Ruminococcaceae"(100);Oscillibacter(100);	Root(100);Bacteria(100);"Firmicutes"(100);"Clostridia"(100);Clostridiales(100);"Lachnospiraceae"(58);Coprococcus(56);	"Ruminococcaceae"(100);Oscillibacter(100);	"Lachnospiraceae"(58);Coprococcus(56);
0.42	93	167	Root(100);Bacteria(100);"Firmicutes"(100);"Clostridia"(100);Clostridiales(100);"Ruminococcaceae"(100);Subdoligranulum(91);	Root(100);Bacteria(100);"Firmicutes"(100);"Clostridia"(100);Clostridiales(100);unclassified(65);unclassified(65);	"Ruminococcaceae"(100);Subdoligranulum(91);	"Clostridia"(100);Clostridiales(100);
0.42	384	352	Root(100);Bacteria(100);"Firmicutes"(100);"Clostridia"(100);Clostridiales(100);unclassified(92);unclassified(92);	Root(100);Bacteria(100);"Firmicutes"(100);"Clostridia"(100);Clostridiales(100);unclassified(98);unclassified(98);	"Clostridia"(100);Clostridiales(100);	"Clostridia"(100);Clostridiales(100);
0.42	89	154	Root(100);Bacteria(100);"Firmicutes"(100);"Clostridia"(100);Clostridiales(100);"Ruminococcaceae"(100);unclassified(73);	Root(100);Bacteria(100);"Firmicutes"(100);"Clostridia"(100);Clostridiales(100);unclassified(97);unclassified(97);	Clostridiales(100);"Ruminococcaceae"(100);	"Clostridia"(100);Clostridiales(100);
0.42	411	276	Root(100);Bacteria(100);"Bacteroidetes"(100);"Bacteroidia"(100);"Bacteroidales"(100);"Porphyromonadaceae"(100);Odoribacter(100);	Root(100);Bacteria(100);"Firmicutes"(99);unclassified(99);unclassified(99);unclassified(99);unclassified(99);	"Porphyromonadaceae"(100);Odoribacter(100);	Bacteria(100);"Firmicutes"(99);
0.42	57	256	Root(100);Bacteria(100);"Firmicutes"(100);"Clostridia"(100);Clostridiales(100);Veillonellaceae(100);unclassified(93);	Root(100);Bacteria(100);"Firmicutes"(100);"Clostridia"(100);Clostridiales(100);Incertae_Sedis_XIV(100);Blautia(100);	Clostridiales(100);Veillonellaceae(100);	Incertae_Sedis_XIV(100);Blautia(100);
0.42	279	47	Root(100);Bacteria(100);"Firmicutes"(100);"Clostridia"(100);Clostridiales(100);unclassified(98);unclassified(98);	Root(100);Bacteria(100);"Actinobacteria"(100);Actinobacteria(100);Bifidobacteriales(100);Bifidobacteriaceae(100);unclassified(83);	"Clostridia"(100);Clostridiales(100);	Bifidobacteriales(100);Bifidobacteriaceae(100);
0.41	276	181	Root(100);Bacteria(100);"Firmicutes"(99);unclassified(99);unclassified(99);unclassified(99);unclassified(99);	Root(100);Bacteria(100);"Firmicutes"(100);"Clostridia"(100);Clostridiales(100);"Ruminococcaceae"(100);unclassified(100);	Bacteria(100);"Firmicutes"(99);	Clostridiales(100);"Ruminococcaceae"(100);
0.41	93	154	Root(100);Bacteria(100);"Firmicutes"(100);"Clostridia"(100);Clostridiales(100);"Ruminococcaceae"(100);Subdoligranulum(91);	Root(100);Bacteria(100);"Firmicutes"(100);"Clostridia"(100);Clostridiales(100);unclassified(97);unclassified(97);	"Ruminococcaceae"(100);Subdoligranulum(91);	"Clostridia"(100);Clostridiales(100);
0.41	294	197	Root(100);Bacteria(100);unclassified(100);unclassified(100);unclassified(100);unclassified(100);unclassified(100);	Root(100);Bacteria(100);"Bacteroidetes"(100);"Bacteroidia"(100);"Bacteroidales"(100);"Porphyromonadaceae"(100);unclassified(100);	Root(100);Bacteria(100);	"Bacteroidales"(100);"Porphyromonadaceae"(100);
0.41	267	237	Root(100);Bacteria(100);"Bacteroidetes"(100);unclassified(52);unclassified(52);unclassified(52);unclassified(52);	Root(100);Bacteria(100);"Bacteroidetes"(100);"Bacteroidia"(100);"Bacteroidales"(100);"Porphyromonadaceae"(100);Butyricimonas(100);	Bacteria(100);"Bacteroidetes"(100);	"Porphyromonadaceae"(100);Butyricimonas(100);
0.41	47	123	Root(100);Bacteria(100);"Actinobacteria"(100);Actinobacteria(100);Bifidobacteriales(100);Bifidobacteriaceae(100);unclassified(83);	Root(100);Bacteria(100);"Firmicutes"(100);"Clostridia"(100);Clostridiales(100);unclassified(99);unclassified(99);	Bifidobacteriales(100);Bifidobacteriaceae(100);	"Clostridia"(100);Clostridiales(100);
0.40	411	181	Root(100);Bacteria(100);"Bacteroidetes"(100);"Bacteroidia"(100);"Bacteroidales"(100);"Porphyromonadaceae"(100);Odoribacter(100);	Root(100);Bacteria(100);"Firmicutes"(100);"Clostridia"(100);Clostridiales(100);"Ruminococcaceae"(100);unclassified(100);	"Porphyromonadaceae"(100);Odoribacter(100);	Clostridiales(100);"Ruminococcaceae"(100);
0.40	406	486	Root(100);Bacteria(100);"Firmicutes"(100);"Clostridia"(100);Clostridiales(100);unclassified(100);unclassified(100);	Root(100);Bacteria(100);"Firmicutes"(100);"Clostridia"(100);Clostridiales(100);"Ruminococcaceae"(100);Sporobacter(54);	"Clostridia"(100);Clostridiales(100);	"Ruminococcaceae"(100);Sporobacter(54);
0.40	122	189	Root(100);Bacteria(100);"Firmicutes"(99);"Clostridia"(99);Clostridiales(94);unclassified(94);unclassified(94);	Root(100);Bacteria(100);"Firmicutes"(100);"Clostridia"(100);Clostridiales(100);"Lachnospiraceae"(95);Roseburia(91);	"Clostridia"(99);Clostridiales(94);	"Lachnospiraceae"(95);Roseburia(91);
0.40	369	107	Root(100);Bacteria(100);unclassified(100);unclassified(100);unclassified(100);unclassified(100);unclassified(100);	Root(100);Bacteria(100);"Bacteroidetes"(100);"Bacteroidia"(100);"Bacteroidales"(100);"Porphyromonadaceae"(100);Barnesiella(100);	Root(100);Bacteria(100);	"Porphyromonadaceae"(100);Barnesiella(100);
0.40	255	186	Root(100);Bacteria(100);"Firmicutes"(100);"Clostridia"(100);Clostridiales(100);"Lachnospiraceae"(100);Coprococcus(99);	Root(100);Bacteria(100);"Verrucomicrobia"(100);Verrucomicrobiae(100);Verrucomicrobiales(100);Verrucomicrobiaceae(100);Akkermansia(100);	"Lachnospiraceae"(100);Coprococcus(99);	Verrucomicrobiaceae(100);Akkermansia(100);
0.40	283	196	Root(100);Bacteria(100);unclassified(100);unclassified(100);unclassified(100);unclassified(100);unclassified(100);	Root(100);Bacteria(100);unclassified(100);unclassified(100);unclassified(100);unclassified(100);unclassified(100);	Root(100);Bacteria(100);	Root(100);Bacteria(100);
0.40	511	504	Root(100);Bacteria(100);"Bacteroidetes"(100);"Bacteroidia"(100);"Bacteroidales"(100);Bacteroidaceae(100);Bacteroides(100);	Root(100);Bacteria(100);"Bacteroidetes"(100);"Bacteroidia"(100);"Bacteroidales"(100);Bacteroidaceae(100);Bacteroides(100);	Bacteroidaceae(100);Bacteroides(100);	Bacteroidaceae(100);Bacteroides(100);
0.39	196	337	Root(100);Bacteria(100);unclassified(100);unclassified(100);unclassified(100);unclassified(100);unclassified(100);	Root(100);Bacteria(100);"Bacteroidetes"(100);"Bacteroidia"(100);"Bacteroidales"(100);"Porphyromonadaceae"(100);Parabacteroides(100);	Root(100);Bacteria(100);	"Porphyromonadaceae"(100);Parabacteroides(100);
0.39	186	46	Root(100);Bacteria(100);"Verrucomicrobia"(100);Verrucomicrobiae(100);Verrucomicrobiales(100);Verrucomicrobiaceae(100);Akkermansia(100);	Root(100);Bacteria(100);"Firmicutes"(100);"Clostridia"(100);Clostridiales(100);"Lachnospiraceae"(100);unclassified(100);	Verrucomicrobiaceae(100);Akkermansia(100);	Clostridiales(100);"Lachnospiraceae"(100);
0.39	227	373	Root(100);Bacteria(100);"Firmicutes"(100);"Clostridia"(100);Clostridiales(100);"Lachnospiraceae"(100);Dorea(98);	Root(100);Bacteria(100);"Firmicutes"(100);unclassified(77);unclassified(77);unclassified(77);unclassified(77);	"Lachnospiraceae"(100);Dorea(98);	Bacteria(100);"Firmicutes"(100);
0.39	215	212	Root(100);Bacteria(100);"Firmicutes"(100);"Clostridia"(100);Clostridiales(100);unclassified(68);unclassified(68);	Root(100);Bacteria(100);"Firmicutes"(100);"Clostridia"(100);Clostridiales(100);"Ruminococcaceae"(100);unclassified(73);	"Clostridia"(100);Clostridiales(100);	Clostridiales(100);"Ruminococcaceae"(100);
0.39	111	9	Root(100);Bacteria(100);"Proteobacteria"(100);Gammaproteobacteria(100);"Enterobacteriales"(100);Enterobacteriaceae(100);unclassified(87);	Root(100);Bacteria(100);"Fusobacteria"(100);"Fusobacteria"(100);"Fusobacteriales"(100);"Fusobacteriaceae"(100);Fusobacterium(100);	"Enterobacteriales"(100);Enterobacteriaceae(100);	"Fusobacteriaceae"(100);Fusobacterium(100);
0.39	193	154	Root(100);Bacteria(100);"Bacteroidetes"(100);"Bacteroidia"(100);"Bacteroidales"(100);"Prevotellaceae"(100);Prevotella(100);	Root(100);Bacteria(100);"Firmicutes"(100);"Clostridia"(100);Clostridiales(100);unclassified(97);unclassified(97);	"Prevotellaceae"(100);Prevotella(100);	"Clostridia"(100);Clostridiales(100);
0.39	122	411	Root(100);Bacteria(100);"Firmicutes"(99);"Clostridia"(99);Clostridiales(94);unclassified(94);unclassified(94);	Root(100);Bacteria(100);"Bacteroidetes"(100);"Bacteroidia"(100);"Bacteroidales"(100);"Porphyromonadaceae"(100);Odoribacter(100);	"Clostridia"(99);Clostridiales(94);	"Porphyromonadaceae"(100);Odoribacter(100);
0.39	1	5	Root(100);Bacteria(100);"Actinobacteria"(100);Actinobacteria(100);Actinomycetales(100);Propionibacteriaceae(100);Propionibacterium(100);	Root(100);Bacteria(100);"Firmicutes"(100);"Bacilli"(100);Bacillales(100);"Staphylococcaceae"(99);Staphylococcus(99);	Propionibacteriaceae(100);Propionibacterium(100);	"Staphylococcaceae"(99);Staphylococcus(99);
0.39	369	337	Root(100);Bacteria(100);unclassified(100);unclassified(100);unclassified(100);unclassified(100);unclassified(100);	Root(100);Bacteria(100);"Bacteroidetes"(100);"Bacteroidia"(100);"Bacteroidales"(100);"Porphyromonadaceae"(100);Parabacteroides(100);	Root(100);Bacteria(100);	"Porphyromonadaceae"(100);Parabacteroides(100);
0.39	104	186	Root(100);Bacteria(100);"Firmicutes"(100);"Clostridia"(100);Clostridiales(100);"Ruminococcaceae"(100);unclassified(100);	Root(100);Bacteria(100);"Verrucomicrobia"(100);Verrucomicrobiae(100);Verrucomicrobiales(100);Verrucomicrobiaceae(100);Akkermansia(100);	Clostridiales(100);"Ruminococcaceae"(100);	Verrucomicrobiaceae(100);Akkermansia(100);
0.38	57	167	Root(100);Bacteria(100);"Firmicutes"(100);"Clostridia"(100);Clostridiales(100);Veillonellaceae(100);unclassified(93);	Root(100);Bacteria(100);"Firmicutes"(100);"Clostridia"(100);Clostridiales(100);unclassified(65);unclassified(65);	Clostridiales(100);Veillonellaceae(100);	"Clostridia"(100);Clostridiales(100);
0.38	284	253	Root(100);Bacteria(100);"Firmicutes"(100);"Clostridia"(100);Clostridiales(100);"Ruminococcaceae"(100);unclassified(100);	Root(100);Bacteria(100);"Firmicutes"(100);"Erysipelotrichi"(100);"Erysipelotrichales"(100);Erysipelotrichaceae(100);unclassified(99);	Clostridiales(100);"Ruminococcaceae"(100);	"Erysipelotrichales"(100);Erysipelotrichaceae(100);
0.38	193	89	Root(100);Bacteria(100);"Bacteroidetes"(100);"Bacteroidia"(100);"Bacteroidales"(100);"Prevotellaceae"(100);Prevotella(100);	Root(100);Bacteria(100);"Firmicutes"(100);"Clostridia"(100);Clostridiales(100);"Ruminococcaceae"(100);unclassified(73);	"Prevotellaceae"(100);Prevotella(100);	Clostridiales(100);"Ruminococcaceae"(100);
0.38	284	384	Root(100);Bacteria(100);"Firmicutes"(100);"Clostridia"(100);Clostridiales(100);"Ruminococcaceae"(100);unclassified(100);	Root(100);Bacteria(100);"Firmicutes"(100);"Clostridia"(100);Clostridiales(100);unclassified(92);unclassified(92);	Clostridiales(100);"Ruminococcaceae"(100);	"Clostridia"(100);Clostridiales(100);
0.38	135	345	Root(100);Bacteria(100);"Firmicutes"(100);"Clostridia"(100);Clostridiales(100);"Lachnospiraceae"(100);Roseburia(95);	Root(100);Bacteria(100);"Firmicutes"(100);"Clostridia"(100);Clostridiales(100);unclassified(76);unclassified(76);	"Lachnospiraceae"(100);Roseburia(95);	"Clostridia"(100);Clostridiales(100);
0.38	57	486	Root(100);Bacteria(100);"Firmicutes"(100);"Clostridia"(100);Clostridiales(100);Veillonellaceae(100);unclassified(93);	Root(100);Bacteria(100);"Firmicutes"(100);"Clostridia"(100);Clostridiales(100);"Ruminococcaceae"(100);Sporobacter(54);	Clostridiales(100);Veillonellaceae(100);	"Ruminococcaceae"(100);Sporobacter(54);
0.38	270	144	Root(100);Bacteria(100);"Firmicutes"(100);"Clostridia"(100);Clostridiales(100);"Lachnospiraceae"(71);unclassified(71);	Root(100);Bacteria(100);"Firmicutes"(100);"Clostridia"(100);Clostridiales(100);unclassified(100);unclassified(100);	Clostridiales(100);"Lachnospiraceae"(71);	"Clostridia"(100);Clostridiales(100);
0.38	263	427	Root(100);Bacteria(100);"Bacteroidetes"(100);"Bacteroidia"(100);"Bacteroidales"(100);"Prevotellaceae"(100);Paraprevotella(100);	Root(100);Bacteria(100);"Bacteroidetes"(100);unclassified(100);unclassified(100);unclassified(100);unclassified(100);	"Prevotellaceae"(100);Paraprevotella(100);	Bacteria(100);"Bacteroidetes"(100);
0.38	332	233	Root(100);Bacteria(100);"Proteobacteria"(100);Betaproteobacteria(100);Burkholderiales(100);unclassified(100);unclassified(100);	Root(100);Bacteria(100);"Bacteroidetes"(100);unclassified(100);unclassified(100);unclassified(100);unclassified(100);	Betaproteobacteria(100);Burkholderiales(100);	Bacteria(100);"Bacteroidetes"(100);
0.38	284	189	Root(100);Bacteria(100);"Firmicutes"(100);"Clostridia"(100);Clostridiales(100);"Ruminococcaceae"(100);unclassified(100);	Root(100);Bacteria(100);"Firmicutes"(100);"Clostridia"(100);Clostridiales(100);"Lachnospiraceae"(95);Roseburia(91);	Clostridiales(100);"Ruminococcaceae"(100);	"Lachnospiraceae"(95);Roseburia(91);
0.37	309	373	Root(100);Bacteria(100);"Bacteroidetes"(99);unclassified(99);unclassified(99);unclassified(99);unclassified(99);	Root(100);Bacteria(100);"Firmicutes"(100);unclassified(77);unclassified(77);unclassified(77);unclassified(77);	Bacteria(100);"Bacteroidetes"(99);	Bacteria(100);"Firmicutes"(100);
0.37	128	373	Root(100);Bacteria(100);"Firmicutes"(100);"Clostridia"(100);Clostridiales(100);"Ruminococcaceae"(100);Oscillibacter(100);	Root(100);Bacteria(100);"Firmicutes"(100);unclassified(77);unclassified(77);unclassified(77);unclassified(77);	"Ruminococcaceae"(100);Oscillibacter(100);	Bacteria(100);"Firmicutes"(100);
0.37	59	302	Root(100);Bacteria(100);"Bacteroidetes"(100);"Bacteroidia"(100);"Bacteroidales"(100);"Porphyromonadaceae"(100);Parabacteroides(100);	Root(100);Bacteria(100);"Firmicutes"(100);"Clostridia"(100);Clostridiales(100);unclassified(100);unclassified(100);	"Porphyromonadaceae"(100);Parabacteroides(100);	"Clostridia"(100);Clostridiales(100);
0.37	186	93	Root(100);Bacteria(100);"Verrucomicrobia"(100);Verrucomicrobiae(100);Verrucomicrobiales(100);Verrucomicrobiaceae(100);Akkermansia(100);	Root(100);Bacteria(100);"Firmicutes"(100);"Clostridia"(100);Clostridiales(100);"Ruminococcaceae"(100);Subdoligranulum(91);	Verrucomicrobiaceae(100);Akkermansia(100);	"Ruminococcaceae"(100);Subdoligranulum(91);
0.37	111	270	Root(100);Bacteria(100);"Proteobacteria"(100);Gammaproteobacteria(100);"Enterobacteriales"(100);Enterobacteriaceae(100);unclassified(87);	Root(100);Bacteria(100);"Firmicutes"(100);"Clostridia"(100);Clostridiales(100);"Lachnospiraceae"(71);unclassified(71);	"Enterobacteriales"(100);Enterobacteriaceae(100);	Clostridiales(100);"Lachnospiraceae"(71);
0.37	406	356	Root(100);Bacteria(100);"Firmicutes"(100);"Clostridia"(100);Clostridiales(100);unclassified(100);unclassified(100);	Root(100);Bacteria(100);unclassified(100);unclassified(100);unclassified(100);unclassified(100);unclassified(100);	"Clostridia"(100);Clostridiales(100);	Root(100);Bacteria(100);
0.37	253	167	Root(100);Bacteria(100);"Firmicutes"(100);"Erysipelotrichi"(100);"Erysipelotrichales"(100);Erysipelotrichaceae(100);unclassified(99);	Root(100);Bacteria(100);"Firmicutes"(100);"Clostridia"(100);Clostridiales(100);unclassified(65);unclassified(65);	"Erysipelotrichales"(100);Erysipelotrichaceae(100);	"Clostridia"(100);Clostridiales(100);
0.37	145	314	Root(100);Bacteria(100);"Bacteroidetes"(100);"Bacteroidia"(100);"Bacteroidales"(100);Bacteroidaceae(100);Bacteroides(100);	Root(100);Bacteria(100);"Bacteroidetes"(100);"Bacteroidia"(100);"Bacteroidales"(100);unclassified(100);unclassified(100);	Bacteroidaceae(100);Bacteroides(100);	"Bacteroidia"(100);"Bacteroidales"(100);
0.37	155	326	Root(100);Bacteria(100);"Firmicutes"(100);"Clostridia"(100);Clostridiales(100);"Lachnospiraceae"(100);unclassified(100);	Root(100);Bacteria(100);"Firmicutes"(100);"Clostridia"(100);Clostridiales(100);"Lachnospiraceae"(100);unclassified(100);	Clostridiales(100);"Lachnospiraceae"(100);	Clostridiales(100);"Lachnospiraceae"(100);
0.37	122	352	Root(100);Bacteria(100);"Firmicutes"(99);"Clostridia"(99);Clostridiales(94);unclassified(94);unclassified(94);	Root(100);Bacteria(100);"Firmicutes"(100);"Clostridia"(100);Clostridiales(100);unclassified(98);unclassified(98);	"Clostridia"(99);Clostridiales(94);	"Clostridia"(100);Clostridiales(100);
0.36	267	233	Root(100);Bacteria(100);"Bacteroidetes"(100);unclassified(52);unclassified(52);unclassified(52);unclassified(52);	Root(100);Bacteria(100);"Bacteroidetes"(100);unclassified(100);unclassified(100);unclassified(100);unclassified(100);	Bacteria(100);"Bacteroidetes"(100);	Bacteria(100);"Bacteroidetes"(100);
0.36	227	391	Root(100);Bacteria(100);"Firmicutes"(100);"Clostridia"(100);Clostridiales(100);"Lachnospiraceae"(100);Dorea(98);	Root(100);Bacteria(100);"Firmicutes"(100);"Clostridia"(100);Clostridiales(100);"Lachnospiraceae"(100);unclassified(100);	"Lachnospiraceae"(100);Dorea(98);	Clostridiales(100);"Lachnospiraceae"(100);
0.36	374	154	Root(100);Bacteria(100);"Firmicutes"(55);"Clostridia"(55);Clostridiales(55);"Ruminococcaceae"(55);unclassified(55);	Root(100);Bacteria(100);"Firmicutes"(100);"Clostridia"(100);Clostridiales(100);unclassified(97);unclassified(97);	Clostridiales(55);"Ruminococcaceae"(55);	"Clostridia"(100);Clostridiales(100);
0.36	145	77	Root(100);Bacteria(100);"Bacteroidetes"(100);"Bacteroidia"(100);"Bacteroidales"(100);Bacteroidaceae(100);Bacteroides(100);	Root(100);Bacteria(100);"Bacteroidetes"(100);"Bacteroidia"(100);"Bacteroidales"(100);Bacteroidaceae(100);Bacteroides(100);	Bacteroidaceae(100);Bacteroides(100);	Bacteroidaceae(100);Bacteroides(100);
0.36	283	192	Root(100);Bacteria(100);unclassified(100);unclassified(100);unclassified(100);unclassified(100);unclassified(100);	Root(100);Bacteria(100);"Firmicutes"(100);"Clostridia"(100);Clostridiales(100);unclassified(100);unclassified(100);	Root(100);Bacteria(100);	"Clostridia"(100);Clostridiales(100);
0.36	197	249	Root(100);Bacteria(100);"Bacteroidetes"(100);"Bacteroidia"(100);"Bacteroidales"(100);"Porphyromonadaceae"(100);unclassified(100);	Root(100);Bacteria(100);unclassified(100);unclassified(100);unclassified(100);unclassified(100);unclassified(100);	"Bacteroidales"(100);"Porphyromonadaceae"(100);	Root(100);Bacteria(100);
0.36	214	345	Root(100);Bacteria(100);"Bacteroidetes"(100);"Bacteroidia"(100);"Bacteroidales"(100);"Prevotellaceae"(100);unclassified(100);	Root(100);Bacteria(100);"Firmicutes"(100);"Clostridia"(100);Clostridiales(100);unclassified(76);unclassified(76);	"Bacteroidales"(100);"Prevotellaceae"(100);	"Clostridia"(100);Clostridiales(100);
0.36	222	157	Root(100);Bacteria(100);"Firmicutes"(100);"Clostridia"(100);Clostridiales(100);"Lachnospiraceae"(58);Coprococcus(56);	Root(100);Bacteria(100);"Firmicutes"(100);"Clostridia"(100);Clostridiales(100);"Ruminococcaceae"(100);unclassified(100);	"Lachnospiraceae"(58);Coprococcus(56);	Clostridiales(100);"Ruminococcaceae"(100);
0.36	170	486	Root(100);Bacteria(100);unclassified(100);unclassified(100);unclassified(100);unclassified(100);unclassified(100);	Root(100);Bacteria(100);"Firmicutes"(100);"Clostridia"(100);Clostridiales(100);"Ruminococcaceae"(100);Sporobacter(54);	Root(100);Bacteria(100);	"Ruminococcaceae"(100);Sporobacter(54);
0.36	167	486	Root(100);Bacteria(100);"Firmicutes"(100);"Clostridia"(100);Clostridiales(100);unclassified(65);unclassified(65);	Root(100);Bacteria(100);"Firmicutes"(100);"Clostridia"(100);Clostridiales(100);"Ruminococcaceae"(100);Sporobacter(54);	"Clostridia"(100);Clostridiales(100);	"Ruminococcaceae"(100);Sporobacter(54);
0.36	248	373	Root(100);Bacteria(100);"Firmicutes"(100);"Clostridia"(100);Clostridiales(100);"Ruminococcaceae"(100);unclassified(100);	Root(100);Bacteria(100);"Firmicutes"(100);unclassified(77);unclassified(77);unclassified(77);unclassified(77);	Clostridiales(100);"Ruminococcaceae"(100);	Bacteria(100);"Firmicutes"(100);
0.36	291	153	Root(100);Bacteria(100);"Bacteroidetes"(100);"Bacteroidia"(100);"Bacteroidales"(100);unclassified(100);unclassified(100);	Root(100);Bacteria(100);"Proteobacteria"(100);Betaproteobacteria(100);Burkholderiales(100);unclassified(100);unclassified(100);	"Bacteroidia"(100);"Bacteroidales"(100);	Betaproteobacteria(100);Burkholderiales(100);
0.36	267	338	Root(100);Bacteria(100);"Bacteroidetes"(100);unclassified(52);unclassified(52);unclassified(52);unclassified(52);	Root(100);Bacteria(100);"Firmicutes"(100);"Clostridia"(99);unclassified(99);unclassified(99);unclassified(99);	Bacteria(100);"Bacteroidetes"(100);	"Firmicutes"(100);"Clostridia"(99);
0.36	331	273	Root(100);Bacteria(100);"Firmicutes"(100);"Clostridia"(100);Clostridiales(100);unclassified(100);unclassified(100);	Root(100);Bacteria(100);unclassified(58);unclassified(58);unclassified(58);unclassified(58);unclassified(58);	"Clostridia"(100);Clostridiales(100);	Root(100);Bacteria(100);
0.36	104	167	Root(100);Bacteria(100);"Firmicutes"(100);"Clostridia"(100);Clostridiales(100);"Ruminococcaceae"(100);unclassified(100);	Root(100);Bacteria(100);"Firmicutes"(100);"Clostridia"(100);Clostridiales(100);unclassified(65);unclassified(65);	Clostridiales(100);"Ruminococcaceae"(100);	"Clostridia"(100);Clostridiales(100);
0.35	374	93	Root(100);Bacteria(100);"Firmicutes"(55);"Clostridia"(55);Clostridiales(55);"Ruminococcaceae"(55);unclassified(55);	Root(100);Bacteria(100);"Firmicutes"(100);"Clostridia"(100);Clostridiales(100);"Ruminococcaceae"(100);Subdoligranulum(91);	Clostridiales(55);"Ruminococcaceae"(55);	"Ruminococcaceae"(100);Subdoligranulum(91);
0.35	307	337	Root(100);Bacteria(100);unclassified(100);unclassified(100);unclassified(100);unclassified(100);unclassified(100);	Root(100);Bacteria(100);"Bacteroidetes"(100);"Bacteroidia"(100);"Bacteroidales"(100);"Porphyromonadaceae"(100);Parabacteroides(100);	Root(100);Bacteria(100);	"Porphyromonadaceae"(100);Parabacteroides(100);
0.35	212	308	Root(100);Bacteria(100);"Firmicutes"(100);"Clostridia"(100);Clostridiales(100);"Ruminococcaceae"(100);unclassified(73);	Root(100);Bacteria(100);unclassified(100);unclassified(100);unclassified(100);unclassified(100);unclassified(100);	Clostridiales(100);"Ruminococcaceae"(100);	Root(100);Bacteria(100);
0.35	212	405	Root(100);Bacteria(100);"Firmicutes"(100);"Clostridia"(100);Clostridiales(100);"Ruminococcaceae"(100);unclassified(73);	Root(100);Bacteria(100);unclassified(100);unclassified(100);unclassified(100);unclassified(100);unclassified(100);	Clostridiales(100);"Ruminococcaceae"(100);	Root(100);Bacteria(100);
0.35	212	294	Root(100);Bacteria(100);"Firmicutes"(100);"Clostridia"(100);Clostridiales(100);"Ruminococcaceae"(100);unclassified(73);	Root(100);Bacteria(100);unclassified(100);unclassified(100);unclassified(100);unclassified(100);unclassified(100);	Clostridiales(100);"Ruminococcaceae"(100);	Root(100);Bacteria(100);
0.35	302	256	Root(100);Bacteria(100);"Firmicutes"(100);"Clostridia"(100);Clostridiales(100);unclassified(100);unclassified(100);	Root(100);Bacteria(100);"Firmicutes"(100);"Clostridia"(100);Clostridiales(100);Incertae_Sedis_XIV(100);Blautia(100);	"Clostridia"(100);Clostridiales(100);	Incertae_Sedis_XIV(100);Blautia(100);
0.35	167	391	Root(100);Bacteria(100);"Firmicutes"(100);"Clostridia"(100);Clostridiales(100);unclassified(65);unclassified(65);	Root(100);Bacteria(100);"Firmicutes"(100);"Clostridia"(100);Clostridiales(100);"Lachnospiraceae"(100);unclassified(100);	"Clostridia"(100);Clostridiales(100);	Clostridiales(100);"Lachnospiraceae"(100);
0.35	212	309	Root(100);Bacteria(100);"Firmicutes"(100);"Clostridia"(100);Clostridiales(100);"Ruminococcaceae"(100);unclassified(73);	Root(100);Bacteria(100);"Bacteroidetes"(99);unclassified(99);unclassified(99);unclassified(99);unclassified(99);	Clostridiales(100);"Ruminococcaceae"(100);	Bacteria(100);"Bacteroidetes"(99);
0.35	391	327	Root(100);Bacteria(100);"Firmicutes"(100);"Clostridia"(100);Clostridiales(100);"Lachnospiraceae"(100);unclassified(100);	Root(100);Bacteria(100);"Firmicutes"(100);"Clostridia"(99);Clostridiales(99);unclassified(99);unclassified(99);	Clostridiales(100);"Lachnospiraceae"(100);	"Clostridia"(99);Clostridiales(99);
0.35	284	193	Root(100);Bacteria(100);"Firmicutes"(100);"Clostridia"(100);Clostridiales(100);"Ruminococcaceae"(100);unclassified(100);	Root(100);Bacteria(100);"Bacteroidetes"(100);"Bacteroidia"(100);"Bacteroidales"(100);"Prevotellaceae"(100);Prevotella(100);	Clostridiales(100);"Ruminococcaceae"(100);	"Prevotellaceae"(100);Prevotella(100);
0.34	122	93	Root(100);Bacteria(100);"Firmicutes"(99);"Clostridia"(99);Clostridiales(94);unclassified(94);unclassified(94);	Root(100);Bacteria(100);"Firmicutes"(100);"Clostridia"(100);Clostridiales(100);"Ruminococcaceae"(100);Subdoligranulum(91);	"Clostridia"(99);Clostridiales(94);	"Ruminococcaceae"(100);Subdoligranulum(91);
0.34	345	316	Root(100);Bacteria(100);"Firmicutes"(100);"Clostridia"(100);Clostridiales(100);unclassified(76);unclassified(76);	Root(100);Bacteria(100);"Firmicutes"(100);"Clostridia"(100);Clostridiales(100);"Lachnospiraceae"(100);unclassified(100);	"Clostridia"(100);Clostridiales(100);	Clostridiales(100);"Lachnospiraceae"(100);
0.34	578	504	Root(100);Bacteria(100);"Bacteroidetes"(100);"Bacteroidia"(100);"Bacteroidales"(100);Bacteroidaceae(100);Bacteroides(100);	Root(100);Bacteria(100);"Bacteroidetes"(100);"Bacteroidia"(100);"Bacteroidales"(100);Bacteroidaceae(100);Bacteroides(100);	Bacteroidaceae(100);Bacteroides(100);	Bacteroidaceae(100);Bacteroides(100);
0.34	273	486	Root(100);Bacteria(100);unclassified(58);unclassified(58);unclassified(58);unclassified(58);unclassified(58);	Root(100);Bacteria(100);"Firmicutes"(100);"Clostridia"(100);Clostridiales(100);"Ruminococcaceae"(100);Sporobacter(54);	Root(100);Bacteria(100);	"Ruminococcaceae"(100);Sporobacter(54);
0.34	160	202	Root(100);Bacteria(100);"Bacteroidetes"(100);"Bacteroidia"(100);"Bacteroidales"(100);"Rikenellaceae"(100);Alistipes(100);	Root(100);Bacteria(100);"Firmicutes"(100);"Clostridia"(100);unclassified(98);unclassified(98);unclassified(98);	"Rikenellaceae"(100);Alistipes(100);	"Firmicutes"(100);"Clostridia"(100);
0.34	302	331	Root(100);Bacteria(100);"Firmicutes"(100);"Clostridia"(100);Clostridiales(100);unclassified(100);unclassified(100);	Root(100);Bacteria(100);"Firmicutes"(100);"Clostridia"(100);Clostridiales(100);unclassified(100);unclassified(100);	"Clostridia"(100);Clostridiales(100);	"Clostridia"(100);Clostridiales(100);
0.34	302	123	Root(100);Bacteria(100);"Firmicutes"(100);"Clostridia"(100);Clostridiales(100);unclassified(100);unclassified(100);	Root(100);Bacteria(100);"Firmicutes"(100);"Clostridia"(100);Clostridiales(100);unclassified(99);unclassified(99);	"Clostridia"(100);Clostridiales(100);	"Clostridia"(100);Clostridiales(100);
0.34	337	373	Root(100);Bacteria(100);"Bacteroidetes"(100);"Bacteroidia"(100);"Bacteroidales"(100);"Porphyromonadaceae"(100);Parabacteroides(100);	Root(100);Bacteria(100);"Firmicutes"(100);unclassified(77);unclassified(77);unclassified(77);unclassified(77);	"Porphyromonadaceae"(100);Parabacteroides(100);	Bacteria(100);"Firmicutes"(100);
0.34	128	89	Root(100);Bacteria(100);"Firmicutes"(100);"Clostridia"(100);Clostridiales(100);"Ruminococcaceae"(100);Oscillibacter(100);	Root(100);Bacteria(100);"Firmicutes"(100);"Clostridia"(100);Clostridiales(100);"Ruminococcaceae"(100);unclassified(73);	"Ruminococcaceae"(100);Oscillibacter(100);	Clostridiales(100);"Ruminococcaceae"(100);
0.34	337	406	Root(100);Bacteria(100);"Bacteroidetes"(100);"Bacteroidia"(100);"Bacteroidales"(100);"Porphyromonadaceae"(100);Parabacteroides(100);	Root(100);Bacteria(100);"Firmicutes"(100);"Clostridia"(100);Clostridiales(100);unclassified(100);unclassified(100);	"Porphyromonadaceae"(100);Parabacteroides(100);	"Clostridia"(100);Clostridiales(100);
0.34	281	251	Root(100);Bacteria(100);unclassified(100);unclassified(100);unclassified(100);unclassified(100);unclassified(100);	Root(100);Bacteria(100);"Bacteroidetes"(100);unclassified(100);unclassified(100);unclassified(100);unclassified(100);	Root(100);Bacteria(100);	Bacteria(100);"Bacteroidetes"(100);
0.34	89	165	Root(100);Bacteria(100);"Firmicutes"(100);"Clostridia"(100);Clostridiales(100);"Ruminococcaceae"(100);unclassified(73);	Root(100);Bacteria(100);"Firmicutes"(100);"Clostridia"(100);Clostridiales(100);unclassified(99);unclassified(99);	Clostridiales(100);"Ruminococcaceae"(100);	"Clostridia"(100);Clostridiales(100);
0.34	280	104	Root(100);Bacteria(100);"Firmicutes"(100);"Clostridia"(100);Clostridiales(100);"Lachnospiraceae"(100);unclassified(100);	Root(100);Bacteria(100);"Firmicutes"(100);"Clostridia"(100);Clostridiales(100);"Ruminococcaceae"(100);unclassified(100);	Clostridiales(100);"Lachnospiraceae"(100);	Clostridiales(100);"Ruminococcaceae"(100);
0.34	253	486	Root(100);Bacteria(100);"Firmicutes"(100);"Erysipelotrichi"(100);"Erysipelotrichales"(100);Erysipelotrichaceae(100);unclassified(99);	Root(100);Bacteria(100);"Firmicutes"(100);"Clostridia"(100);Clostridiales(100);"Ruminococcaceae"(100);Sporobacter(54);	"Erysipelotrichales"(100);Erysipelotrichaceae(100);	"Ruminococcaceae"(100);Sporobacter(54);
0.34	196	307	Root(100);Bacteria(100);unclassified(100);unclassified(100);unclassified(100);unclassified(100);unclassified(100);	Root(100);Bacteria(100);unclassified(100);unclassified(100);unclassified(100);unclassified(100);unclassified(100);	Root(100);Bacteria(100);	Root(100);Bacteria(100);
0.34	272	156	Root(100);Bacteria(100);"Firmicutes"(100);"Clostridia"(100);Clostridiales(100);"Lachnospiraceae"(100);Coprococcus(100);	Root(100);Bacteria(100);"Firmicutes"(100);"Clostridia"(100);Clostridiales(100);"Lachnospiraceae"(100);unclassified(71);	"Lachnospiraceae"(100);Coprococcus(100);	Clostridiales(100);"Lachnospiraceae"(100);
0.34	280	170	Root(100);Bacteria(100);"Firmicutes"(100);"Clostridia"(100);Clostridiales(100);"Lachnospiraceae"(100);unclassified(100);	Root(100);Bacteria(100);unclassified(100);unclassified(100);unclassified(100);unclassified(100);unclassified(100);	Clostridiales(100);"Lachnospiraceae"(100);	Root(100);Bacteria(100);
0.33	164	231	Root(100);Bacteria(100);"Bacteroidetes"(100);"Bacteroidia"(100);"Bacteroidales"(100);"Prevotellaceae"(100);Paraprevotella(100);	Root(100);Bacteria(100);"Bacteroidetes"(100);"Bacteroidia"(100);"Bacteroidales"(100);"Prevotellaceae"(100);Paraprevotella(100);	"Prevotellaceae"(100);Paraprevotella(100);	"Prevotellaceae"(100);Paraprevotella(100);
0.33	165	202	Root(100);Bacteria(100);"Firmicutes"(100);"Clostridia"(100);Clostridiales(100);unclassified(99);unclassified(99);	Root(100);Bacteria(100);"Firmicutes"(100);"Clostridia"(100);unclassified(98);unclassified(98);unclassified(98);	"Clostridia"(100);Clostridiales(100);	"Firmicutes"(100);"Clostridia"(100);
0.33	122	157	Root(100);Bacteria(100);"Firmicutes"(99);"Clostridia"(99);Clostridiales(94);unclassified(94);unclassified(94);	Root(100);Bacteria(100);"Firmicutes"(100);"Clostridia"(100);Clostridiales(100);"Ruminococcaceae"(100);unclassified(100);	"Clostridia"(99);Clostridiales(94);	Clostridiales(100);"Ruminococcaceae"(100);
0.33	345	16	Root(100);Bacteria(100);"Firmicutes"(100);"Clostridia"(100);Clostridiales(100);unclassified(76);unclassified(76);	Root(100);Bacteria(100);"Proteobacteria"(100);Gammaproteobacteria(100);Pasteurellales(100);Pasteurellaceae(100);unclassified(100);	"Clostridia"(100);Clostridiales(100);	Pasteurellales(100);Pasteurellaceae(100);
0.33	363	160	Root(100);Bacteria(100);"Firmicutes"(100);"Clostridia"(100);Clostridiales(100);"Ruminococcaceae"(100);unclassified(100);	Root(100);Bacteria(100);"Bacteroidetes"(100);"Bacteroidia"(100);"Bacteroidales"(100);"Rikenellaceae"(100);Alistipes(100);	Clostridiales(100);"Ruminococcaceae"(100);	"Rikenellaceae"(100);Alistipes(100);
0.33	128	181	Root(100);Bacteria(100);"Firmicutes"(100);"Clostridia"(100);Clostridiales(100);"Ruminococcaceae"(100);Oscillibacter(100);	Root(100);Bacteria(100);"Firmicutes"(100);"Clostridia"(100);Clostridiales(100);"Ruminococcaceae"(100);unclassified(100);	"Ruminococcaceae"(100);Oscillibacter(100);	Clostridiales(100);"Ruminococcaceae"(100);
0.33	279	302	Root(100);Bacteria(100);"Firmicutes"(100);"Clostridia"(100);Clostridiales(100);unclassified(98);unclassified(98);	Root(100);Bacteria(100);"Firmicutes"(100);"Clostridia"(100);Clostridiales(100);unclassified(100);unclassified(100);	"Clostridia"(100);Clostridiales(100);	"Clostridia"(100);Clostridiales(100);
0.33	231	350	Root(100);Bacteria(100);"Bacteroidetes"(100);"Bacteroidia"(100);"Bacteroidales"(100);"Prevotellaceae"(100);Paraprevotella(100);	Root(100);Bacteria(100);"Bacteroidetes"(100);"Bacteroidia"(100);"Bacteroidales"(100);"Prevotellaceae"(100);Paraprevotella(100);	"Prevotellaceae"(100);Paraprevotella(100);	"Prevotellaceae"(100);Paraprevotella(100);
0.33	280	486	Root(100);Bacteria(100);"Firmicutes"(100);"Clostridia"(100);Clostridiales(100);"Lachnospiraceae"(100);unclassified(100);	Root(100);Bacteria(100);"Firmicutes"(100);"Clostridia"(100);Clostridiales(100);"Ruminococcaceae"(100);Sporobacter(54);	Clostridiales(100);"Lachnospiraceae"(100);	"Ruminococcaceae"(100);Sporobacter(54);
0.33	253	273	Root(100);Bacteria(100);"Firmicutes"(100);"Erysipelotrichi"(100);"Erysipelotrichales"(100);Erysipelotrichaceae(100);unclassified(99);	Root(100);Bacteria(100);unclassified(58);unclassified(58);unclassified(58);unclassified(58);unclassified(58);	"Erysipelotrichales"(100);Erysipelotrichaceae(100);	Root(100);Bacteria(100);
0.33	316	457	Root(100);Bacteria(100);"Firmicutes"(100);"Clostridia"(100);Clostridiales(100);"Lachnospiraceae"(100);unclassified(100);	Root(100);Bacteria(100);"Bacteroidetes"(100);"Bacteroidia"(100);"Bacteroidales"(100);"Prevotellaceae"(100);unclassified(91);	Clostridiales(100);"Lachnospiraceae"(100);	"Bacteroidales"(100);"Prevotellaceae"(100);
0.33	93	202	Root(100);Bacteria(100);"Firmicutes"(100);"Clostridia"(100);Clostridiales(100);"Ruminococcaceae"(100);Subdoligranulum(91);	Root(100);Bacteria(100);"Firmicutes"(100);"Clostridia"(100);unclassified(98);unclassified(98);unclassified(98);	"Ruminococcaceae"(100);Subdoligranulum(91);	"Firmicutes"(100);"Clostridia"(100);
0.33	154	46	Root(100);Bacteria(100);"Firmicutes"(100);"Clostridia"(100);Clostridiales(100);unclassified(97);unclassified(97);	Root(100);Bacteria(100);"Firmicutes"(100);"Clostridia"(100);Clostridiales(100);"Lachnospiraceae"(100);unclassified(100);	"Clostridia"(100);Clostridiales(100);	Clostridiales(100);"Lachnospiraceae"(100);
0.33	306	227	Root(100);Bacteria(100);"Firmicutes"(100);"Clostridia"(100);Clostridiales(100);"Ruminococcaceae"(100);unclassified(79);	Root(100);Bacteria(100);"Firmicutes"(100);"Clostridia"(100);Clostridiales(100);"Lachnospiraceae"(100);Dorea(98);	Clostridiales(100);"Ruminococcaceae"(100);	"Lachnospiraceae"(100);Dorea(98);
0.33	212	337	Root(100);Bacteria(100);"Firmicutes"(100);"Clostridia"(100);Clostridiales(100);"Ruminococcaceae"(100);unclassified(73);	Root(100);Bacteria(100);"Bacteroidetes"(100);"Bacteroidia"(100);"Bacteroidales"(100);"Porphyromonadaceae"(100);Parabacteroides(100);	Clostridiales(100);"Ruminococcaceae"(100);	"Porphyromonadaceae"(100);Parabacteroides(100);
0.33	89	202	Root(100);Bacteria(100);"Firmicutes"(100);"Clostridia"(100);Clostridiales(100);"Ruminococcaceae"(100);unclassified(73);	Root(100);Bacteria(100);"Firmicutes"(100);"Clostridia"(100);unclassified(98);unclassified(98);unclassified(98);	Clostridiales(100);"Ruminococcaceae"(100);	"Firmicutes"(100);"Clostridia"(100);
0.33	214	122	Root(100);Bacteria(100);"Bacteroidetes"(100);"Bacteroidia"(100);"Bacteroidales"(100);"Prevotellaceae"(100);unclassified(100);	Root(100);Bacteria(100);"Firmicutes"(99);"Clostridia"(99);Clostridiales(94);unclassified(94);unclassified(94);	"Bacteroidales"(100);"Prevotellaceae"(100);	"Clostridia"(99);Clostridiales(94);
0.32	182	326	Root(100);Bacteria(100);"Bacteroidetes"(100);"Bacteroidia"(100);"Bacteroidales"(100);"Prevotellaceae"(100);Prevotella(100);	Root(100);Bacteria(100);"Firmicutes"(100);"Clostridia"(100);Clostridiales(100);"Lachnospiraceae"(100);unclassified(100);	"Prevotellaceae"(100);Prevotella(100);	Clostridiales(100);"Lachnospiraceae"(100);
0.32	135	156	Root(100);Bacteria(100);"Firmicutes"(100);"Clostridia"(100);Clostridiales(100);"Lachnospiraceae"(100);Roseburia(95);	Root(100);Bacteria(100);"Firmicutes"(100);"Clostridia"(100);Clostridiales(100);"Lachnospiraceae"(100);unclassified(71);	"Lachnospiraceae"(100);Roseburia(95);	Clostridiales(100);"Lachnospiraceae"(100);
0.32	245	227	Root(100);Bacteria(100);"Firmicutes"(100);"Clostridia"(100);Clostridiales(100);"Ruminococcaceae"(100);Butyricicoccus(97);	Root(100);Bacteria(100);"Firmicutes"(100);"Clostridia"(100);Clostridiales(100);"Lachnospiraceae"(100);Dorea(98);	"Ruminococcaceae"(100);Butyricicoccus(97);	"Lachnospiraceae"(100);Dorea(98);
0.32	4	156	Root(100);Bacteria(100);"Firmicutes"(100);"Clostridia"(100);Clostridiales(100);Veillonellaceae(100);Veillonella(95);	Root(100);Bacteria(100);"Firmicutes"(100);"Clostridia"(100);Clostridiales(100);"Lachnospiraceae"(100);unclassified(71);	Veillonellaceae(100);Veillonella(95);	Clostridiales(100);"Lachnospiraceae"(100);
0.32	283	311	Root(100);Bacteria(100);unclassified(100);unclassified(100);unclassified(100);unclassified(100);unclassified(100);	Root(100);Bacteria(100);unclassified(100);unclassified(100);unclassified(100);unclassified(100);unclassified(100);	Root(100);Bacteria(100);	Root(100);Bacteria(100);
0.32	279	222	Root(100);Bacteria(100);"Firmicutes"(100);"Clostridia"(100);Clostridiales(100);unclassified(98);unclassified(98);	Root(100);Bacteria(100);"Firmicutes"(100);"Clostridia"(100);Clostridiales(100);"Lachnospiraceae"(58);Coprococcus(56);	"Clostridia"(100);Clostridiales(100);	"Lachnospiraceae"(58);Coprococcus(56);
0.32	263	153	Root(100);Bacteria(100);"Bacteroidetes"(100);"Bacteroidia"(100);"Bacteroidales"(100);"Prevotellaceae"(100);Paraprevotella(100);	Root(100);Bacteria(100);"Proteobacteria"(100);Betaproteobacteria(100);Burkholderiales(100);unclassified(100);unclassified(100);	"Prevotellaceae"(100);Paraprevotella(100);	Betaproteobacteria(100);Burkholderiales(100);
0.32	93	46	Root(100);Bacteria(100);"Firmicutes"(100);"Clostridia"(100);Clostridiales(100);"Ruminococcaceae"(100);Subdoligranulum(91);	Root(100);Bacteria(100);"Firmicutes"(100);"Clostridia"(100);Clostridiales(100);"Lachnospiraceae"(100);unclassified(100);	"Ruminococcaceae"(100);Subdoligranulum(91);	Clostridiales(100);"Lachnospiraceae"(100);
0.32	272	42	Root(100);Bacteria(100);"Firmicutes"(100);"Clostridia"(100);Clostridiales(100);"Lachnospiraceae"(100);Coprococcus(100);	Root(100);Bacteria(100);"Firmicutes"(100);"Clostridia"(100);Clostridiales(100);"Ruminococcaceae"(100);unclassified(100);	"Lachnospiraceae"(100);Coprococcus(100);	Clostridiales(100);"Ruminococcaceae"(100);
0.32	311	474	Root(100);Bacteria(100);unclassified(100);unclassified(100);unclassified(100);unclassified(100);unclassified(100);	Root(100);Bacteria(100);"Bacteroidetes"(100);"Bacteroidia"(100);"Bacteroidales"(100);"Porphyromonadaceae"(100);Barnesiella(100);	Root(100);Bacteria(100);	"Porphyromonadaceae"(100);Barnesiella(100);
0.32	411	155	Root(100);Bacteria(100);"Bacteroidetes"(100);"Bacteroidia"(100);"Bacteroidales"(100);"Porphyromonadaceae"(100);Odoribacter(100);	Root(100);Bacteria(100);"Firmicutes"(100);"Clostridia"(100);Clostridiales(100);"Lachnospiraceae"(100);unclassified(100);	"Porphyromonadaceae"(100);Odoribacter(100);	Clostridiales(100);"Lachnospiraceae"(100);
0.32	4	256	Root(100);Bacteria(100);"Firmicutes"(100);"Clostridia"(100);Clostridiales(100);Veillonellaceae(100);Veillonella(95);	Root(100);Bacteria(100);"Firmicutes"(100);"Clostridia"(100);Clostridiales(100);Incertae_Sedis_XIV(100);Blautia(100);	Veillonellaceae(100);Veillonella(95);	Incertae_Sedis_XIV(100);Blautia(100);
0.32	122	155	Root(100);Bacteria(100);"Firmicutes"(99);"Clostridia"(99);Clostridiales(94);unclassified(94);unclassified(94);	Root(100);Bacteria(100);"Firmicutes"(100);"Clostridia"(100);Clostridiales(100);"Lachnospiraceae"(100);unclassified(100);	"Clostridia"(99);Clostridiales(94);	Clostridiales(100);"Lachnospiraceae"(100);
0.32	177	326	Root(100);Bacteria(100);"Bacteroidetes"(100);"Bacteroidia"(100);"Bacteroidales"(100);"Prevotellaceae"(100);Prevotella(100);	Root(100);Bacteria(100);"Firmicutes"(100);"Clostridia"(100);Clostridiales(100);"Lachnospiraceae"(100);unclassified(100);	"Prevotellaceae"(100);Prevotella(100);	Clostridiales(100);"Lachnospiraceae"(100);
0.32	276	406	Root(100);Bacteria(100);"Firmicutes"(99);unclassified(99);unclassified(99);unclassified(99);unclassified(99);	Root(100);Bacteria(100);"Firmicutes"(100);"Clostridia"(100);Clostridiales(100);unclassified(100);unclassified(100);	Bacteria(100);"Firmicutes"(99);	"Clostridia"(100);Clostridiales(100);
0.32	227	209	Root(100);Bacteria(100);"Firmicutes"(100);"Clostridia"(100);Clostridiales(100);"Lachnospiraceae"(100);Dorea(98);	Root(100);Bacteria(100);"Firmicutes"(100);"Clostridia"(100);Clostridiales(100);"Ruminococcaceae"(100);unclassified(99);	"Lachnospiraceae"(100);Dorea(98);	Clostridiales(100);"Ruminococcaceae"(100);
0.32	449	256	Root(100);Bacteria(100);"Bacteroidetes"(100);"Bacteroidia"(100);"Bacteroidales"(100);Bacteroidaceae(100);Bacteroides(100);	Root(100);Bacteria(100);"Firmicutes"(100);"Clostridia"(100);Clostridiales(100);Incertae_Sedis_XIV(100);Blautia(100);	Bacteroidaceae(100);Bacteroides(100);	Incertae_Sedis_XIV(100);Blautia(100);
0.31	219	387	Root(100);Bacteria(100);"Firmicutes"(100);"Clostridia"(100);Clostridiales(100);Veillonellaceae(100);Dialister(100);	Root(100);Bacteria(100);"Proteobacteria"(100);Betaproteobacteria(100);Burkholderiales(100);Alcaligenaceae(100);Sutterella(100);	Veillonellaceae(100);Dialister(100);	Alcaligenaceae(100);Sutterella(100);
0.31	196	336	Root(100);Bacteria(100);unclassified(100);unclassified(100);unclassified(100);unclassified(100);unclassified(100);	Root(100);Bacteria(100);"Firmicutes"(100);"Clostridia"(100);Clostridiales(100);"Ruminococcaceae"(100);Oscillibacter(100);	Root(100);Bacteria(100);	"Ruminococcaceae"(100);Oscillibacter(100);
0.31	256	486	Root(100);Bacteria(100);"Firmicutes"(100);"Clostridia"(100);Clostridiales(100);Incertae_Sedis_XIV(100);Blautia(100);	Root(100);Bacteria(100);"Firmicutes"(100);"Clostridia"(100);Clostridiales(100);"Ruminococcaceae"(100);Sporobacter(54);	Incertae_Sedis_XIV(100);Blautia(100);	"Ruminococcaceae"(100);Sporobacter(54);
0.31	253	47	Root(100);Bacteria(100);"Firmicutes"(100);"Erysipelotrichi"(100);"Erysipelotrichales"(100);Erysipelotrichaceae(100);unclassified(99);	Root(100);Bacteria(100);"Actinobacteria"(100);Actinobacteria(100);Bifidobacteriales(100);Bifidobacteriaceae(100);unclassified(83);	"Erysipelotrichales"(100);Erysipelotrichaceae(100);	Bifidobacteriales(100);Bifidobacteriaceae(100);
0.31	427	406	Root(100);Bacteria(100);"Bacteroidetes"(100);unclassified(100);unclassified(100);unclassified(100);unclassified(100);	Root(100);Bacteria(100);"Firmicutes"(100);"Clostridia"(100);Clostridiales(100);unclassified(100);unclassified(100);	Bacteria(100);"Bacteroidetes"(100);	"Clostridia"(100);Clostridiales(100);
0.31	104	46	Root(100);Bacteria(100);"Firmicutes"(100);"Clostridia"(100);Clostridiales(100);"Ruminococcaceae"(100);unclassified(100);	Root(100);Bacteria(100);"Firmicutes"(100);"Clostridia"(100);Clostridiales(100);"Lachnospiraceae"(100);unclassified(100);	Clostridiales(100);"Ruminococcaceae"(100);	Clostridiales(100);"Lachnospiraceae"(100);
0.31	248	209	Root(100);Bacteria(100);"Firmicutes"(100);"Clostridia"(100);Clostridiales(100);"Ruminococcaceae"(100);unclassified(100);	Root(100);Bacteria(100);"Firmicutes"(100);"Clostridia"(100);Clostridiales(100);"Ruminococcaceae"(100);unclassified(99);	Clostridiales(100);"Ruminococcaceae"(100);	Clostridiales(100);"Ruminococcaceae"(100);
0.31	212	222	Root(100);Bacteria(100);"Firmicutes"(100);"Clostridia"(100);Clostridiales(100);"Ruminococcaceae"(100);unclassified(73);	Root(100);Bacteria(100);"Firmicutes"(100);"Clostridia"(100);Clostridiales(100);"Lachnospiraceae"(58);Coprococcus(56);	Clostridiales(100);"Ruminococcaceae"(100);	"Lachnospiraceae"(58);Coprococcus(56);
0.31	243	253	Root(100);Bacteria(100);"Firmicutes"(100);"Clostridia"(100);Clostridiales(100);Veillonellaceae(100);Acidaminococcus(100);	Root(100);Bacteria(100);"Firmicutes"(100);"Erysipelotrichi"(100);"Erysipelotrichales"(100);Erysipelotrichaceae(100);unclassified(99);	Veillonellaceae(100);Acidaminococcus(100);	"Erysipelotrichales"(100);Erysipelotrichaceae(100);
0.31	255	373	Root(100);Bacteria(100);"Firmicutes"(100);"Clostridia"(100);Clostridiales(100);"Lachnospiraceae"(100);Coprococcus(99);	Root(100);Bacteria(100);"Firmicutes"(100);unclassified(77);unclassified(77);unclassified(77);unclassified(77);	"Lachnospiraceae"(100);Coprococcus(99);	Bacteria(100);"Firmicutes"(100);
0.31	27	111	Root(100);Bacteria(100);"Bacteroidetes"(100);"Bacteroidia"(100);"Bacteroidales"(100);Bacteroidaceae(100);Bacteroides(100);	Root(100);Bacteria(100);"Proteobacteria"(100);Gammaproteobacteria(100);"Enterobacteriales"(100);Enterobacteriaceae(100);unclassified(87);	Bacteroidaceae(100);Bacteroides(100);	"Enterobacteriales"(100);Enterobacteriaceae(100);
0.31	284	486	Root(100);Bacteria(100);"Firmicutes"(100);"Clostridia"(100);Clostridiales(100);"Ruminococcaceae"(100);unclassified(100);	Root(100);Bacteria(100);"Firmicutes"(100);"Clostridia"(100);Clostridiales(100);"Ruminococcaceae"(100);Sporobacter(54);	Clostridiales(100);"Ruminococcaceae"(100);	"Ruminococcaceae"(100);Sporobacter(54);
0.31	215	128	Root(100);Bacteria(100);"Firmicutes"(100);"Clostridia"(100);Clostridiales(100);unclassified(68);unclassified(68);	Root(100);Bacteria(100);"Firmicutes"(100);"Clostridia"(100);Clostridiales(100);"Ruminococcaceae"(100);Oscillibacter(100);	"Clostridia"(100);Clostridiales(100);	"Ruminococcaceae"(100);Oscillibacter(100);
0.31	196	338	Root(100);Bacteria(100);unclassified(100);unclassified(100);unclassified(100);unclassified(100);unclassified(100);	Root(100);Bacteria(100);"Firmicutes"(100);"Clostridia"(99);unclassified(99);unclassified(99);unclassified(99);	Root(100);Bacteria(100);	"Firmicutes"(100);"Clostridia"(99);
0.31	454	249	Root(100);Bacteria(100);unclassified(93);unclassified(93);unclassified(93);unclassified(93);unclassified(93);	Root(100);Bacteria(100);unclassified(100);unclassified(100);unclassified(100);unclassified(100);unclassified(100);	Root(100);Bacteria(100);	Root(100);Bacteria(100);
0.31	337	185	Root(100);Bacteria(100);"Bacteroidetes"(100);"Bacteroidia"(100);"Bacteroidales"(100);"Porphyromonadaceae"(100);Parabacteroides(100);	Root(100);Bacteria(100);"Firmicutes"(100);"Clostridia"(100);unclassified(100);unclassified(100);unclassified(100);	"Porphyromonadaceae"(100);Parabacteroides(100);	"Firmicutes"(100);"Clostridia"(100);
0.31	227	167	Root(100);Bacteria(100);"Firmicutes"(100);"Clostridia"(100);Clostridiales(100);"Lachnospiraceae"(100);Dorea(98);	Root(100);Bacteria(100);"Firmicutes"(100);"Clostridia"(100);Clostridiales(100);unclassified(65);unclassified(65);	"Lachnospiraceae"(100);Dorea(98);	"Clostridia"(100);Clostridiales(100);
0.31	255	222	Root(100);Bacteria(100);"Firmicutes"(100);"Clostridia"(100);Clostridiales(100);"Lachnospiraceae"(100);Coprococcus(99);	Root(100);Bacteria(100);"Firmicutes"(100);"Clostridia"(100);Clostridiales(100);"Lachnospiraceae"(58);Coprococcus(56);	"Lachnospiraceae"(100);Coprococcus(99);	"Lachnospiraceae"(58);Coprococcus(56);
0.31	255	406	Root(100);Bacteria(100);"Firmicutes"(100);"Clostridia"(100);Clostridiales(100);"Lachnospiraceae"(100);Coprococcus(99);	Root(100);Bacteria(100);"Firmicutes"(100);"Clostridia"(100);Clostridiales(100);unclassified(100);unclassified(100);	"Lachnospiraceae"(100);Coprococcus(99);	"Clostridia"(100);Clostridiales(100);
0.31	280	46	Root(100);Bacteria(100);"Firmicutes"(100);"Clostridia"(100);Clostridiales(100);"Lachnospiraceae"(100);unclassified(100);	Root(100);Bacteria(100);"Firmicutes"(100);"Clostridia"(100);Clostridiales(100);"Lachnospiraceae"(100);unclassified(100);	Clostridiales(100);"Lachnospiraceae"(100);	Clostridiales(100);"Lachnospiraceae"(100);
0.31	161	197	Root(100);Bacteria(100);"Proteobacteria"(100);Betaproteobacteria(100);Burkholderiales(100);unclassified(100);unclassified(100);	Root(100);Bacteria(100);"Bacteroidetes"(100);"Bacteroidia"(100);"Bacteroidales"(100);"Porphyromonadaceae"(100);unclassified(100);	Betaproteobacteria(100);Burkholderiales(100);	"Bacteroidales"(100);"Porphyromonadaceae"(100);
0.31	281	308	Root(100);Bacteria(100);unclassified(100);unclassified(100);unclassified(100);unclassified(100);unclassified(100);	Root(100);Bacteria(100);unclassified(100);unclassified(100);unclassified(100);unclassified(100);unclassified(100);	Root(100);Bacteria(100);	Root(100);Bacteria(100);
0.31	337	209	Root(100);Bacteria(100);"Bacteroidetes"(100);"Bacteroidia"(100);"Bacteroidales"(100);"Porphyromonadaceae"(100);Parabacteroides(100);	Root(100);Bacteria(100);"Firmicutes"(100);"Clostridia"(100);Clostridiales(100);"Ruminococcaceae"(100);unclassified(99);	"Porphyromonadaceae"(100);Parabacteroides(100);	Clostridiales(100);"Ruminococcaceae"(100);
0.31	374	391	Root(100);Bacteria(100);"Firmicutes"(55);"Clostridia"(55);Clostridiales(55);"Ruminococcaceae"(55);unclassified(55);	Root(100);Bacteria(100);"Firmicutes"(100);"Clostridia"(100);Clostridiales(100);"Lachnospiraceae"(100);unclassified(100);	Clostridiales(55);"Ruminococcaceae"(55);	Clostridiales(100);"Lachnospiraceae"(100);
0.31	227	352	Root(100);Bacteria(100);"Firmicutes"(100);"Clostridia"(100);Clostridiales(100);"Lachnospiraceae"(100);Dorea(98);	Root(100);Bacteria(100);"Firmicutes"(100);"Clostridia"(100);Clostridiales(100);unclassified(98);unclassified(98);	"Lachnospiraceae"(100);Dorea(98);	"Clostridia"(100);Clostridiales(100);
0.30	309	209	Root(100);Bacteria(100);"Bacteroidetes"(99);unclassified(99);unclassified(99);unclassified(99);unclassified(99);	Root(100);Bacteria(100);"Firmicutes"(100);"Clostridia"(100);Clostridiales(100);"Ruminococcaceae"(100);unclassified(99);	Bacteria(100);"Bacteroidetes"(99);	Clostridiales(100);"Ruminococcaceae"(100);
0.30	157	352	Root(100);Bacteria(100);"Firmicutes"(100);"Clostridia"(100);Clostridiales(100);"Ruminococcaceae"(100);unclassified(100);	Root(100);Bacteria(100);"Firmicutes"(100);"Clostridia"(100);Clostridiales(100);unclassified(98);unclassified(98);	Clostridiales(100);"Ruminococcaceae"(100);	"Clostridia"(100);Clostridiales(100);
0.30	57	104	Root(100);Bacteria(100);"Firmicutes"(100);"Clostridia"(100);Clostridiales(100);Veillonellaceae(100);unclassified(93);	Root(100);Bacteria(100);"Firmicutes"(100);"Clostridia"(100);Clostridiales(100);"Ruminococcaceae"(100);unclassified(100);	Clostridiales(100);Veillonellaceae(100);	Clostridiales(100);"Ruminococcaceae"(100);
0.30	272	93	Root(100);Bacteria(100);"Firmicutes"(100);"Clostridia"(100);Clostridiales(100);"Lachnospiraceae"(100);Coprococcus(100);	Root(100);Bacteria(100);"Firmicutes"(100);"Clostridia"(100);Clostridiales(100);"Ruminococcaceae"(100);Subdoligranulum(91);	"Lachnospiraceae"(100);Coprococcus(100);	"Ruminococcaceae"(100);Subdoligranulum(91);
0.30	210	391	Root(100);Bacteria(100);"Firmicutes"(100);"Clostridia"(100);Clostridiales(100);"Lachnospiraceae"(100);Anaerostipes(99);	Root(100);Bacteria(100);"Firmicutes"(100);"Clostridia"(100);Clostridiales(100);"Lachnospiraceae"(100);unclassified(100);	"Lachnospiraceae"(100);Anaerostipes(99);	Clostridiales(100);"Lachnospiraceae"(100);
0.30	384	186	Root(100);Bacteria(100);"Firmicutes"(100);"Clostridia"(100);Clostridiales(100);unclassified(92);unclassified(92);	Root(100);Bacteria(100);"Verrucomicrobia"(100);Verrucomicrobiae(100);Verrucomicrobiales(100);Verrucomicrobiaceae(100);Akkermansia(100);	"Clostridia"(100);Clostridiales(100);	Verrucomicrobiaceae(100);Akkermansia(100);
0.30	168	231	Root(100);Bacteria(100);"Bacteroidetes"(100);"Bacteroidia"(100);"Bacteroidales"(100);"Porphyromonadaceae"(100);Barnesiella(55);	Root(100);Bacteria(100);"Bacteroidetes"(100);"Bacteroidia"(100);"Bacteroidales"(100);"Prevotellaceae"(100);Paraprevotella(100);	"Porphyromonadaceae"(100);Barnesiella(55);	"Prevotellaceae"(100);Paraprevotella(100);
0.30	405	281	Root(100);Bacteria(100);unclassified(100);unclassified(100);unclassified(100);unclassified(100);unclassified(100);	Root(100);Bacteria(100);unclassified(100);unclassified(100);unclassified(100);unclassified(100);unclassified(100);	Root(100);Bacteria(100);	Root(100);Bacteria(100);
0.30	354	352	Root(100);Bacteria(100);"Actinobacteria"(100);Actinobacteria(100);Coriobacteriales(100);Coriobacteriaceae(100);Collinsella(100);	Root(100);Bacteria(100);"Firmicutes"(100);"Clostridia"(100);Clostridiales(100);unclassified(98);unclassified(98);	Coriobacteriaceae(100);Collinsella(100);	"Clostridia"(100);Clostridiales(100);
0.30	267	107	Root(100);Bacteria(100);"Bacteroidetes"(100);unclassified(52);unclassified(52);unclassified(52);unclassified(52);	Root(100);Bacteria(100);"Bacteroidetes"(100);"Bacteroidia"(100);"Bacteroidales"(100);"Porphyromonadaceae"(100);Barnesiella(100);	Bacteria(100);"Bacteroidetes"(100);	"Porphyromonadaceae"(100);Barnesiella(100);
0.30	215	309	Root(100);Bacteria(100);"Firmicutes"(100);"Clostridia"(100);Clostridiales(100);unclassified(68);unclassified(68);	Root(100);Bacteria(100);"Bacteroidetes"(99);unclassified(99);unclassified(99);unclassified(99);unclassified(99);	"Clostridia"(100);Clostridiales(100);	Bacteria(100);"Bacteroidetes"(99);
0.30	369	255	Root(100);Bacteria(100);unclassified(100);unclassified(100);unclassified(100);unclassified(100);unclassified(100);	Root(100);Bacteria(100);"Firmicutes"(100);"Clostridia"(100);Clostridiales(100);"Lachnospiraceae"(100);Coprococcus(99);	Root(100);Bacteria(100);	"Lachnospiraceae"(100);Coprococcus(99);
0.30	104	93	Root(100);Bacteria(100);"Firmicutes"(100);"Clostridia"(100);Clostridiales(100);"Ruminococcaceae"(100);unclassified(100);	Root(100);Bacteria(100);"Firmicutes"(100);"Clostridia"(100);Clostridiales(100);"Ruminococcaceae"(100);Subdoligranulum(91);	Clostridiales(100);"Ruminococcaceae"(100);	"Ruminococcaceae"(100);Subdoligranulum(91);
0.30	165	42	Root(100);Bacteria(100);"Firmicutes"(100);"Clostridia"(100);Clostridiales(100);unclassified(99);unclassified(99);	Root(100);Bacteria(100);"Firmicutes"(100);"Clostridia"(100);Clostridiales(100);"Ruminococcaceae"(100);unclassified(100);	"Clostridia"(100);Clostridiales(100);	Clostridiales(100);"Ruminococcaceae"(100);
0.30	212	227	Root(100);Bacteria(100);"Firmicutes"(100);"Clostridia"(100);Clostridiales(100);"Ruminococcaceae"(100);unclassified(73);	Root(100);Bacteria(100);"Firmicutes"(100);"Clostridia"(100);Clostridiales(100);"Lachnospiraceae"(100);Dorea(98);	Clostridiales(100);"Ruminococcaceae"(100);	"Lachnospiraceae"(100);Dorea(98);
0.30	255	227	Root(100);Bacteria(100);"Firmicutes"(100);"Clostridia"(100);Clostridiales(100);"Lachnospiraceae"(100);Coprococcus(99);	Root(100);Bacteria(100);"Firmicutes"(100);"Clostridia"(100);Clostridiales(100);"Lachnospiraceae"(100);Dorea(98);	"Lachnospiraceae"(100);Coprococcus(99);	"Lachnospiraceae"(100);Dorea(98);
0.29	192	373	Root(100);Bacteria(100);"Firmicutes"(100);"Clostridia"(100);Clostridiales(100);unclassified(100);unclassified(100);	Root(100);Bacteria(100);"Firmicutes"(100);unclassified(77);unclassified(77);unclassified(77);unclassified(77);	"Clostridia"(100);Clostridiales(100);	Bacteria(100);"Firmicutes"(100);
0.29	248	185	Root(100);Bacteria(100);"Firmicutes"(100);"Clostridia"(100);Clostridiales(100);"Ruminococcaceae"(100);unclassified(100);	Root(100);Bacteria(100);"Firmicutes"(100);"Clostridia"(100);unclassified(100);unclassified(100);unclassified(100);	Clostridiales(100);"Ruminococcaceae"(100);	"Firmicutes"(100);"Clostridia"(100);
0.29	280	352	Root(100);Bacteria(100);"Firmicutes"(100);"Clostridia"(100);Clostridiales(100);"Lachnospiraceae"(100);unclassified(100);	Root(100);Bacteria(100);"Firmicutes"(100);"Clostridia"(100);Clostridiales(100);unclassified(98);unclassified(98);	Clostridiales(100);"Lachnospiraceae"(100);	"Clostridia"(100);Clostridiales(100);
0.29	89	181	Root(100);Bacteria(100);"Firmicutes"(100);"Clostridia"(100);Clostridiales(100);"Ruminococcaceae"(100);unclassified(73);	Root(100);Bacteria(100);"Firmicutes"(100);"Clostridia"(100);Clostridiales(100);"Ruminococcaceae"(100);unclassified(100);	Clostridiales(100);"Ruminococcaceae"(100);	Clostridiales(100);"Ruminococcaceae"(100);
0.29	196	157	Root(100);Bacteria(100);unclassified(100);unclassified(100);unclassified(100);unclassified(100);unclassified(100);	Root(100);Bacteria(100);"Firmicutes"(100);"Clostridia"(100);Clostridiales(100);"Ruminococcaceae"(100);unclassified(100);	Root(100);Bacteria(100);	Clostridiales(100);"Ruminococcaceae"(100);
0.29	363	306	Root(100);Bacteria(100);"Firmicutes"(100);"Clostridia"(100);Clostridiales(100);"Ruminococcaceae"(100);unclassified(100);	Root(100);Bacteria(100);"Firmicutes"(100);"Clostridia"(100);Clostridiales(100);"Ruminococcaceae"(100);unclassified(79);	Clostridiales(100);"Ruminococcaceae"(100);	Clostridiales(100);"Ruminococcaceae"(100);
0.29	249	144	Root(100);Bacteria(100);unclassified(100);unclassified(100);unclassified(100);unclassified(100);unclassified(100);	Root(100);Bacteria(100);"Firmicutes"(100);"Clostridia"(100);Clostridiales(100);unclassified(100);unclassified(100);	Root(100);Bacteria(100);	"Clostridia"(100);Clostridiales(100);
0.29	215	16	Root(100);Bacteria(100);"Firmicutes"(100);"Clostridia"(100);Clostridiales(100);unclassified(68);unclassified(68);	Root(100);Bacteria(100);"Proteobacteria"(100);Gammaproteobacteria(100);Pasteurellales(100);Pasteurellaceae(100);unclassified(100);	"Clostridia"(100);Clostridiales(100);	Pasteurellales(100);Pasteurellaceae(100);
0.29	222	47	Root(100);Bacteria(100);"Firmicutes"(100);"Clostridia"(100);Clostridiales(100);"Lachnospiraceae"(58);Coprococcus(56);	Root(100);Bacteria(100);"Actinobacteria"(100);Actinobacteria(100);Bifidobacteriales(100);Bifidobacteriaceae(100);unclassified(83);	"Lachnospiraceae"(58);Coprococcus(56);	Bifidobacteriales(100);Bifidobacteriaceae(100);
0.29	331	253	Root(100);Bacteria(100);"Firmicutes"(100);"Clostridia"(100);Clostridiales(100);unclassified(100);unclassified(100);	Root(100);Bacteria(100);"Firmicutes"(100);"Erysipelotrichi"(100);"Erysipelotrichales"(100);Erysipelotrichaceae(100);unclassified(99);	"Clostridia"(100);Clostridiales(100);	"Erysipelotrichales"(100);Erysipelotrichaceae(100);
0.29	122	255	Root(100);Bacteria(100);"Firmicutes"(99);"Clostridia"(99);Clostridiales(94);unclassified(94);unclassified(94);	Root(100);Bacteria(100);"Firmicutes"(100);"Clostridia"(100);Clostridiales(100);"Lachnospiraceae"(100);Coprococcus(99);	"Clostridia"(99);Clostridiales(94);	"Lachnospiraceae"(100);Coprococcus(99);
0.29	128	352	Root(100);Bacteria(100);"Firmicutes"(100);"Clostridia"(100);Clostridiales(100);"Ruminococcaceae"(100);Oscillibacter(100);	Root(100);Bacteria(100);"Firmicutes"(100);"Clostridia"(100);Clostridiales(100);unclassified(98);unclassified(98);	"Ruminococcaceae"(100);Oscillibacter(100);	"Clostridia"(100);Clostridiales(100);
0.29	122	384	Root(100);Bacteria(100);"Firmicutes"(99);"Clostridia"(99);Clostridiales(94);unclassified(94);unclassified(94);	Root(100);Bacteria(100);"Firmicutes"(100);"Clostridia"(100);Clostridiales(100);unclassified(92);unclassified(92);	"Clostridia"(99);Clostridiales(94);	"Clostridia"(100);Clostridiales(100);
0.29	406	248	Root(100);Bacteria(100);"Firmicutes"(100);"Clostridia"(100);Clostridiales(100);unclassified(100);unclassified(100);	Root(100);Bacteria(100);"Firmicutes"(100);"Clostridia"(100);Clostridiales(100);"Ruminococcaceae"(100);unclassified(100);	"Clostridia"(100);Clostridiales(100);	Clostridiales(100);"Ruminococcaceae"(100);
0.29	337	222	Root(100);Bacteria(100);"Bacteroidetes"(100);"Bacteroidia"(100);"Bacteroidales"(100);"Porphyromonadaceae"(100);Parabacteroides(100);	Root(100);Bacteria(100);"Firmicutes"(100);"Clostridia"(100);Clostridiales(100);"Lachnospiraceae"(58);Coprococcus(56);	"Porphyromonadaceae"(100);Parabacteroides(100);	"Lachnospiraceae"(58);Coprococcus(56);
0.29	406	185	Root(100);Bacteria(100);"Firmicutes"(100);"Clostridia"(100);Clostridiales(100);unclassified(100);unclassified(100);	Root(100);Bacteria(100);"Firmicutes"(100);"Clostridia"(100);unclassified(100);unclassified(100);unclassified(100);	"Clostridia"(100);Clostridiales(100);	"Firmicutes"(100);"Clostridia"(100);
0.29	276	255	Root(100);Bacteria(100);"Firmicutes"(99);unclassified(99);unclassified(99);unclassified(99);unclassified(99);	Root(100);Bacteria(100);"Firmicutes"(100);"Clostridia"(100);Clostridiales(100);"Lachnospiraceae"(100);Coprococcus(99);	Bacteria(100);"Firmicutes"(99);	"Lachnospiraceae"(100);Coprococcus(99);
0.29	213	249	Root(100);Bacteria(100);"Firmicutes"(100);"Clostridia"(100);Clostridiales(100);unclassified(100);unclassified(100);	Root(100);Bacteria(100);unclassified(100);unclassified(100);unclassified(100);unclassified(100);unclassified(100);	"Clostridia"(100);Clostridiales(100);	Root(100);Bacteria(100);
0.29	46	486	Root(100);Bacteria(100);"Firmicutes"(100);"Clostridia"(100);Clostridiales(100);"Lachnospiraceae"(100);unclassified(100);	Root(100);Bacteria(100);"Firmicutes"(100);"Clostridia"(100);Clostridiales(100);"Ruminococcaceae"(100);Sporobacter(54);	Clostridiales(100);"Lachnospiraceae"(100);	"Ruminococcaceae"(100);Sporobacter(54);
0.29	122	276	Root(100);Bacteria(100);"Firmicutes"(99);"Clostridia"(99);Clostridiales(94);unclassified(94);unclassified(94);	Root(100);Bacteria(100);"Firmicutes"(99);unclassified(99);unclassified(99);unclassified(99);unclassified(99);	"Clostridia"(99);Clostridiales(94);	Bacteria(100);"Firmicutes"(99);
0.29	306	391	Root(100);Bacteria(100);"Firmicutes"(100);"Clostridia"(100);Clostridiales(100);"Ruminococcaceae"(100);unclassified(79);	Root(100);Bacteria(100);"Firmicutes"(100);"Clostridia"(100);Clostridiales(100);"Lachnospiraceae"(100);unclassified(100);	Clostridiales(100);"Ruminococcaceae"(100);	Clostridiales(100);"Lachnospiraceae"(100);
0.28	104	406	Root(100);Bacteria(100);"Firmicutes"(100);"Clostridia"(100);Clostridiales(100);"Ruminococcaceae"(100);unclassified(100);	Root(100);Bacteria(100);"Firmicutes"(100);"Clostridia"(100);Clostridiales(100);unclassified(100);unclassified(100);	Clostridiales(100);"Ruminococcaceae"(100);	"Clostridia"(100);Clostridiales(100);
0.28	306	246	Root(100);Bacteria(100);"Firmicutes"(100);"Clostridia"(100);Clostridiales(100);"Ruminococcaceae"(100);unclassified(79);	Root(100);Bacteria(100);"Firmicutes"(100);unclassified(98);unclassified(98);unclassified(98);unclassified(98);	Clostridiales(100);"Ruminococcaceae"(100);	Bacteria(100);"Firmicutes"(100);
0.28	314	155	Root(100);Bacteria(100);"Bacteroidetes"(100);"Bacteroidia"(100);"Bacteroidales"(100);unclassified(100);unclassified(100);	Root(100);Bacteria(100);"Firmicutes"(100);"Clostridia"(100);Clostridiales(100);"Lachnospiraceae"(100);unclassified(100);	"Bacteroidia"(100);"Bacteroidales"(100);	Clostridiales(100);"Lachnospiraceae"(100);
0.28	284	227	Root(100);Bacteria(100);"Firmicutes"(100);"Clostridia"(100);Clostridiales(100);"Ruminococcaceae"(100);unclassified(100);	Root(100);Bacteria(100);"Firmicutes"(100);"Clostridia"(100);Clostridiales(100);"Lachnospiraceae"(100);Dorea(98);	Clostridiales(100);"Ruminococcaceae"(100);	"Lachnospiraceae"(100);Dorea(98);
0.28	246	327	Root(100);Bacteria(100);"Firmicutes"(100);unclassified(98);unclassified(98);unclassified(98);unclassified(98);	Root(100);Bacteria(100);"Firmicutes"(100);"Clostridia"(99);Clostridiales(99);unclassified(99);unclassified(99);	Bacteria(100);"Firmicutes"(100);	"Clostridia"(99);Clostridiales(99);
0.28	284	363	Root(100);Bacteria(100);"Firmicutes"(100);"Clostridia"(100);Clostridiales(100);"Ruminococcaceae"(100);unclassified(100);	Root(100);Bacteria(100);"Firmicutes"(100);"Clostridia"(100);Clostridiales(100);"Ruminococcaceae"(100);unclassified(100);	Clostridiales(100);"Ruminococcaceae"(100);	Clostridiales(100);"Ruminococcaceae"(100);
0.28	283	486	Root(100);Bacteria(100);unclassified(100);unclassified(100);unclassified(100);unclassified(100);unclassified(100);	Root(100);Bacteria(100);"Firmicutes"(100);"Clostridia"(100);Clostridiales(100);"Ruminococcaceae"(100);Sporobacter(54);	Root(100);Bacteria(100);	"Ruminococcaceae"(100);Sporobacter(54);
0.28	427	185	Root(100);Bacteria(100);"Bacteroidetes"(100);unclassified(100);unclassified(100);unclassified(100);unclassified(100);	Root(100);Bacteria(100);"Firmicutes"(100);"Clostridia"(100);unclassified(100);unclassified(100);unclassified(100);	Bacteria(100);"Bacteroidetes"(100);	"Firmicutes"(100);"Clostridia"(100);
0.28	93	222	Root(100);Bacteria(100);"Firmicutes"(100);"Clostridia"(100);Clostridiales(100);"Ruminococcaceae"(100);Subdoligranulum(91);	Root(100);Bacteria(100);"Firmicutes"(100);"Clostridia"(100);Clostridiales(100);"Lachnospiraceae"(58);Coprococcus(56);	"Ruminococcaceae"(100);Subdoligranulum(91);	"Lachnospiraceae"(58);Coprococcus(56);
0.28	196	406	Root(100);Bacteria(100);unclassified(100);unclassified(100);unclassified(100);unclassified(100);unclassified(100);	Root(100);Bacteria(100);"Firmicutes"(100);"Clostridia"(100);Clostridiales(100);unclassified(100);unclassified(100);	Root(100);Bacteria(100);	"Clostridia"(100);Clostridiales(100);
0.28	363	227	Root(100);Bacteria(100);"Firmicutes"(100);"Clostridia"(100);Clostridiales(100);"Ruminococcaceae"(100);unclassified(100);	Root(100);Bacteria(100);"Firmicutes"(100);"Clostridia"(100);Clostridiales(100);"Lachnospiraceae"(100);Dorea(98);	Clostridiales(100);"Ruminococcaceae"(100);	"Lachnospiraceae"(100);Dorea(98);
0.28	374	167	Root(100);Bacteria(100);"Firmicutes"(55);"Clostridia"(55);Clostridiales(55);"Ruminococcaceae"(55);unclassified(55);	Root(100);Bacteria(100);"Firmicutes"(100);"Clostridia"(100);Clostridiales(100);unclassified(65);unclassified(65);	Clostridiales(55);"Ruminococcaceae"(55);	"Clostridia"(100);Clostridiales(100);
0.28	253	46	Root(100);Bacteria(100);"Firmicutes"(100);"Erysipelotrichi"(100);"Erysipelotrichales"(100);Erysipelotrichaceae(100);unclassified(99);	Root(100);Bacteria(100);"Firmicutes"(100);"Clostridia"(100);Clostridiales(100);"Lachnospiraceae"(100);unclassified(100);	"Erysipelotrichales"(100);Erysipelotrichaceae(100);	Clostridiales(100);"Lachnospiraceae"(100);
0.28	306	167	Root(100);Bacteria(100);"Firmicutes"(100);"Clostridia"(100);Clostridiales(100);"Ruminococcaceae"(100);unclassified(79);	Root(100);Bacteria(100);"Firmicutes"(100);"Clostridia"(100);Clostridiales(100);unclassified(65);unclassified(65);	Clostridiales(100);"Ruminococcaceae"(100);	"Clostridia"(100);Clostridiales(100);
0.28	369	474	Root(100);Bacteria(100);unclassified(100);unclassified(100);unclassified(100);unclassified(100);unclassified(100);	Root(100);Bacteria(100);"Bacteroidetes"(100);"Bacteroidia"(100);"Bacteroidales"(100);"Porphyromonadaceae"(100);Barnesiella(100);	Root(100);Bacteria(100);	"Porphyromonadaceae"(100);Barnesiella(100);
0.28	122	144	Root(100);Bacteria(100);"Firmicutes"(99);"Clostridia"(99);Clostridiales(94);unclassified(94);unclassified(94);	Root(100);Bacteria(100);"Firmicutes"(100);"Clostridia"(100);Clostridiales(100);unclassified(100);unclassified(100);	"Clostridia"(99);Clostridiales(94);	"Clostridia"(100);Clostridiales(100);
0.28	454	337	Root(100);Bacteria(100);unclassified(93);unclassified(93);unclassified(93);unclassified(93);unclassified(93);	Root(100);Bacteria(100);"Bacteroidetes"(100);"Bacteroidia"(100);"Bacteroidales"(100);"Porphyromonadaceae"(100);Parabacteroides(100);	Root(100);Bacteria(100);	"Porphyromonadaceae"(100);Parabacteroides(100);
0.28	384	253	Root(100);Bacteria(100);"Firmicutes"(100);"Clostridia"(100);Clostridiales(100);unclassified(92);unclassified(92);	Root(100);Bacteria(100);"Firmicutes"(100);"Erysipelotrichi"(100);"Erysipelotrichales"(100);Erysipelotrichaceae(100);unclassified(99);	"Clostridia"(100);Clostridiales(100);	"Erysipelotrichales"(100);Erysipelotrichaceae(100);
0.27	270	155	Root(100);Bacteria(100);"Firmicutes"(100);"Clostridia"(100);Clostridiales(100);"Lachnospiraceae"(71);unclassified(71);	Root(100);Bacteria(100);"Firmicutes"(100);"Clostridia"(100);Clostridiales(100);"Lachnospiraceae"(100);unclassified(100);	Clostridiales(100);"Lachnospiraceae"(71);	Clostridiales(100);"Lachnospiraceae"(100);
0.27	387	145	Root(100);Bacteria(100);"Proteobacteria"(100);Betaproteobacteria(100);Burkholderiales(100);Alcaligenaceae(100);Sutterella(100);	Root(100);Bacteria(100);"Bacteroidetes"(100);"Bacteroidia"(100);"Bacteroidales"(100);Bacteroidaceae(100);Bacteroides(100);	Alcaligenaceae(100);Sutterella(100);	Bacteroidaceae(100);Bacteroides(100);
0.27	128	157	Root(100);Bacteria(100);"Firmicutes"(100);"Clostridia"(100);Clostridiales(100);"Ruminococcaceae"(100);Oscillibacter(100);	Root(100);Bacteria(100);"Firmicutes"(100);"Clostridia"(100);Clostridiales(100);"Ruminococcaceae"(100);unclassified(100);	"Ruminococcaceae"(100);Oscillibacter(100);	Clostridiales(100);"Ruminococcaceae"(100);
0.27	276	119	Root(100);Bacteria(100);"Firmicutes"(99);unclassified(99);unclassified(99);unclassified(99);unclassified(99);	Root(100);Bacteria(100);"Bacteroidetes"(100);"Bacteroidia"(100);"Bacteroidales"(100);"Porphyromonadaceae"(100);Odoribacter(100);	Bacteria(100);"Firmicutes"(99);	"Porphyromonadaceae"(100);Odoribacter(100);
0.27	154	486	Root(100);Bacteria(100);"Firmicutes"(100);"Clostridia"(100);Clostridiales(100);unclassified(97);unclassified(97);	Root(100);Bacteria(100);"Firmicutes"(100);"Clostridia"(100);Clostridiales(100);"Ruminococcaceae"(100);Sporobacter(54);	"Clostridia"(100);Clostridiales(100);	"Ruminococcaceae"(100);Sporobacter(54);
0.27	122	406	Root(100);Bacteria(100);"Firmicutes"(99);"Clostridia"(99);Clostridiales(94);unclassified(94);unclassified(94);	Root(100);Bacteria(100);"Firmicutes"(100);"Clostridia"(100);Clostridiales(100);unclassified(100);unclassified(100);	"Clostridia"(99);Clostridiales(94);	"Clostridia"(100);Clostridiales(100);
0.27	186	227	Root(100);Bacteria(100);"Verrucomicrobia"(100);Verrucomicrobiae(100);Verrucomicrobiales(100);Verrucomicrobiaceae(100);Akkermansia(100);	Root(100);Bacteria(100);"Firmicutes"(100);"Clostridia"(100);Clostridiales(100);"Lachnospiraceae"(100);Dorea(98);	Verrucomicrobiaceae(100);Akkermansia(100);	"Lachnospiraceae"(100);Dorea(98);
0.27	122	249	Root(100);Bacteria(100);"Firmicutes"(99);"Clostridia"(99);Clostridiales(94);unclassified(94);unclassified(94);	Root(100);Bacteria(100);unclassified(100);unclassified(100);unclassified(100);unclassified(100);unclassified(100);	"Clostridia"(99);Clostridiales(94);	Root(100);Bacteria(100);
0.27	267	181	Root(100);Bacteria(100);"Bacteroidetes"(100);unclassified(52);unclassified(52);unclassified(52);unclassified(52);	Root(100);Bacteria(100);"Firmicutes"(100);"Clostridia"(100);Clostridiales(100);"Ruminococcaceae"(100);unclassified(100);	Bacteria(100);"Bacteroidetes"(100);	Clostridiales(100);"Ruminococcaceae"(100);
0.27	281	294	Root(100);Bacteria(100);unclassified(100);unclassified(100);unclassified(100);unclassified(100);unclassified(100);	Root(100);Bacteria(100);unclassified(100);unclassified(100);unclassified(100);unclassified(100);unclassified(100);	Root(100);Bacteria(100);	Root(100);Bacteria(100);
0.27	255	93	Root(100);Bacteria(100);"Firmicutes"(100);"Clostridia"(100);Clostridiales(100);"Lachnospiraceae"(100);Coprococcus(99);	Root(100);Bacteria(100);"Firmicutes"(100);"Clostridia"(100);Clostridiales(100);"Ruminococcaceae"(100);Subdoligranulum(91);	"Lachnospiraceae"(100);Coprococcus(99);	"Ruminococcaceae"(100);Subdoligranulum(91);
0.27	57	253	Root(100);Bacteria(100);"Firmicutes"(100);"Clostridia"(100);Clostridiales(100);Veillonellaceae(100);unclassified(93);	Root(100);Bacteria(100);"Firmicutes"(100);"Erysipelotrichi"(100);"Erysipelotrichales"(100);Erysipelotrichaceae(100);unclassified(99);	Clostridiales(100);Veillonellaceae(100);	"Erysipelotrichales"(100);Erysipelotrichaceae(100);
0.27	170	46	Root(100);Bacteria(100);unclassified(100);unclassified(100);unclassified(100);unclassified(100);unclassified(100);	Root(100);Bacteria(100);"Firmicutes"(100);"Clostridia"(100);Clostridiales(100);"Lachnospiraceae"(100);unclassified(100);	Root(100);Bacteria(100);	Clostridiales(100);"Lachnospiraceae"(100);
0.27	248	157	Root(100);Bacteria(100);"Firmicutes"(100);"Clostridia"(100);Clostridiales(100);"Ruminococcaceae"(100);unclassified(100);	Root(100);Bacteria(100);"Firmicutes"(100);"Clostridia"(100);Clostridiales(100);"Ruminococcaceae"(100);unclassified(100);	Clostridiales(100);"Ruminococcaceae"(100);	Clostridiales(100);"Ruminococcaceae"(100);
0.27	272	46	Root(100);Bacteria(100);"Firmicutes"(100);"Clostridia"(100);Clostridiales(100);"Lachnospiraceae"(100);Coprococcus(100);	Root(100);Bacteria(100);"Firmicutes"(100);"Clostridia"(100);Clostridiales(100);"Lachnospiraceae"(100);unclassified(100);	"Lachnospiraceae"(100);Coprococcus(100);	Clostridiales(100);"Lachnospiraceae"(100);
0.27	196	192	Root(100);Bacteria(100);unclassified(100);unclassified(100);unclassified(100);unclassified(100);unclassified(100);	Root(100);Bacteria(100);"Firmicutes"(100);"Clostridia"(100);Clostridiales(100);unclassified(100);unclassified(100);	Root(100);Bacteria(100);	"Clostridia"(100);Clostridiales(100);
0.27	212	249	Root(100);Bacteria(100);"Firmicutes"(100);"Clostridia"(100);Clostridiales(100);"Ruminococcaceae"(100);unclassified(73);	Root(100);Bacteria(100);unclassified(100);unclassified(100);unclassified(100);unclassified(100);unclassified(100);	Clostridiales(100);"Ruminococcaceae"(100);	Root(100);Bacteria(100);
0.27	215	337	Root(100);Bacteria(100);"Firmicutes"(100);"Clostridia"(100);Clostridiales(100);unclassified(68);unclassified(68);	Root(100);Bacteria(100);"Bacteroidetes"(100);"Bacteroidia"(100);"Bacteroidales"(100);"Porphyromonadaceae"(100);Parabacteroides(100);	"Clostridia"(100);Clostridiales(100);	"Porphyromonadaceae"(100);Parabacteroides(100);
0.27	384	104	Root(100);Bacteria(100);"Firmicutes"(100);"Clostridia"(100);Clostridiales(100);unclassified(92);unclassified(92);	Root(100);Bacteria(100);"Firmicutes"(100);"Clostridia"(100);Clostridiales(100);"Ruminococcaceae"(100);unclassified(100);	"Clostridia"(100);Clostridiales(100);	Clostridiales(100);"Ruminococcaceae"(100);
0.27	214	260	Root(100);Bacteria(100);"Bacteroidetes"(100);"Bacteroidia"(100);"Bacteroidales"(100);"Prevotellaceae"(100);unclassified(100);	Root(100);Bacteria(100);"Firmicutes"(100);"Erysipelotrichi"(100);"Erysipelotrichales"(100);Erysipelotrichaceae(100);Coprobacillus(100);	"Bacteroidales"(100);"Prevotellaceae"(100);	Erysipelotrichaceae(100);Coprobacillus(100);
0.27	314	237	Root(100);Bacteria(100);"Bacteroidetes"(100);"Bacteroidia"(100);"Bacteroidales"(100);unclassified(100);unclassified(100);	Root(100);Bacteria(100);"Bacteroidetes"(100);"Bacteroidia"(100);"Bacteroidales"(100);"Porphyromonadaceae"(100);Butyricimonas(100);	"Bacteroidia"(100);"Bacteroidales"(100);	"Porphyromonadaceae"(100);Butyricimonas(100);
0.27	59	238	Root(100);Bacteria(100);"Bacteroidetes"(100);"Bacteroidia"(100);"Bacteroidales"(100);"Porphyromonadaceae"(100);Parabacteroides(100);	Root(100);Bacteria(100);"Firmicutes"(100);"Clostridia"(100);Clostridiales(100);unclassified(97);unclassified(97);	"Porphyromonadaceae"(100);Parabacteroides(100);	"Clostridia"(100);Clostridiales(100);
0.27	283	154	Root(100);Bacteria(100);unclassified(100);unclassified(100);unclassified(100);unclassified(100);unclassified(100);	Root(100);Bacteria(100);"Firmicutes"(100);"Clostridia"(100);Clostridiales(100);unclassified(97);unclassified(97);	Root(100);Bacteria(100);	"Clostridia"(100);Clostridiales(100);
0.27	93	42	Root(100);Bacteria(100);"Firmicutes"(100);"Clostridia"(100);Clostridiales(100);"Ruminococcaceae"(100);Subdoligranulum(91);	Root(100);Bacteria(100);"Firmicutes"(100);"Clostridia"(100);Clostridiales(100);"Ruminococcaceae"(100);unclassified(100);	"Ruminococcaceae"(100);Subdoligranulum(91);	Clostridiales(100);"Ruminococcaceae"(100);
0.27	192	222	Root(100);Bacteria(100);"Firmicutes"(100);"Clostridia"(100);Clostridiales(100);unclassified(100);unclassified(100);	Root(100);Bacteria(100);"Firmicutes"(100);"Clostridia"(100);Clostridiales(100);"Lachnospiraceae"(58);Coprococcus(56);	"Clostridia"(100);Clostridiales(100);	"Lachnospiraceae"(58);Coprococcus(56);
0.27	246	42	Root(100);Bacteria(100);"Firmicutes"(100);unclassified(98);unclassified(98);unclassified(98);unclassified(98);	Root(100);Bacteria(100);"Firmicutes"(100);"Clostridia"(100);Clostridiales(100);"Ruminococcaceae"(100);unclassified(100);	Bacteria(100);"Firmicutes"(100);	Clostridiales(100);"Ruminococcaceae"(100);
0.27	331	238	Root(100);Bacteria(100);"Firmicutes"(100);"Clostridia"(100);Clostridiales(100);unclassified(100);unclassified(100);	Root(100);Bacteria(100);"Firmicutes"(100);"Clostridia"(100);Clostridiales(100);unclassified(97);unclassified(97);	"Clostridia"(100);Clostridiales(100);	"Clostridia"(100);Clostridiales(100);
0.27	283	356	Root(100);Bacteria(100);unclassified(100);unclassified(100);unclassified(100);unclassified(100);unclassified(100);	Root(100);Bacteria(100);unclassified(100);unclassified(100);unclassified(100);unclassified(100);unclassified(100);	Root(100);Bacteria(100);	Root(100);Bacteria(100);
0.26	57	406	Root(100);Bacteria(100);"Firmicutes"(100);"Clostridia"(100);Clostridiales(100);Veillonellaceae(100);unclassified(93);	Root(100);Bacteria(100);"Firmicutes"(100);"Clostridia"(100);Clostridiales(100);unclassified(100);unclassified(100);	Clostridiales(100);Veillonellaceae(100);	"Clostridia"(100);Clostridiales(100);
0.26	122	196	Root(100);Bacteria(100);"Firmicutes"(99);"Clostridia"(99);Clostridiales(94);unclassified(94);unclassified(94);	Root(100);Bacteria(100);unclassified(100);unclassified(100);unclassified(100);unclassified(100);unclassified(100);	"Clostridia"(99);Clostridiales(94);	Root(100);Bacteria(100);
0.26	316	167	Root(100);Bacteria(100);"Firmicutes"(100);"Clostridia"(100);Clostridiales(100);"Lachnospiraceae"(100);unclassified(100);	Root(100);Bacteria(100);"Firmicutes"(100);"Clostridia"(100);Clostridiales(100);unclassified(65);unclassified(65);	Clostridiales(100);"Lachnospiraceae"(100);	"Clostridia"(100);Clostridiales(100);
0.26	457	189	Root(100);Bacteria(100);"Bacteroidetes"(100);"Bacteroidia"(100);"Bacteroidales"(100);"Prevotellaceae"(100);unclassified(91);	Root(100);Bacteria(100);"Firmicutes"(100);"Clostridia"(100);Clostridiales(100);"Lachnospiraceae"(95);Roseburia(91);	"Bacteroidales"(100);"Prevotellaceae"(100);	"Lachnospiraceae"(95);Roseburia(91);
0.26	170	354	Root(100);Bacteria(100);unclassified(100);unclassified(100);unclassified(100);unclassified(100);unclassified(100);	Root(100);Bacteria(100);"Actinobacteria"(100);Actinobacteria(100);Coriobacteriales(100);Coriobacteriaceae(100);Collinsella(100);	Root(100);Bacteria(100);	Coriobacteriaceae(100);Collinsella(100);
0.26	332	34	Root(100);Bacteria(100);"Proteobacteria"(100);Betaproteobacteria(100);Burkholderiales(100);unclassified(100);unclassified(100);	Root(100);Bacteria(100);"Bacteroidetes"(100);"Bacteroidia"(100);"Bacteroidales"(100);"Prevotellaceae"(100);unclassified(100);	Betaproteobacteria(100);Burkholderiales(100);	"Bacteroidales"(100);"Prevotellaceae"(100);
0.26	167	154	Root(100);Bacteria(100);"Firmicutes"(100);"Clostridia"(100);Clostridiales(100);unclassified(65);unclassified(65);	Root(100);Bacteria(100);"Firmicutes"(100);"Clostridia"(100);Clostridiales(100);unclassified(97);unclassified(97);	"Clostridia"(100);Clostridiales(100);	"Clostridia"(100);Clostridiales(100);
0.26	222	391	Root(100);Bacteria(100);"Firmicutes"(100);"Clostridia"(100);Clostridiales(100);"Lachnospiraceae"(58);Coprococcus(56);	Root(100);Bacteria(100);"Firmicutes"(100);"Clostridia"(100);Clostridiales(100);"Lachnospiraceae"(100);unclassified(100);	"Lachnospiraceae"(58);Coprococcus(56);	Clostridiales(100);"Lachnospiraceae"(100);
-0.26	93	17	Root(100);Bacteria(100);"Firmicutes"(100);"Clostridia"(100);Clostridiales(100);"Ruminococcaceae"(100);Subdoligranulum(91);	Root(100);Bacteria(100);"Bacteroidetes"(100);"Bacteroidia"(100);"Bacteroidales"(100);Bacteroidaceae(100);Bacteroides(100);	"Ruminococcaceae"(100);Subdoligranulum(91);	Bacteroidaceae(100);Bacteroides(100);
0.26	170	186	Root(100);Bacteria(100);unclassified(100);unclassified(100);unclassified(100);unclassified(100);unclassified(100);	Root(100);Bacteria(100);"Verrucomicrobia"(100);Verrucomicrobiae(100);Verrucomicrobiales(100);Verrucomicrobiaceae(100);Akkermansia(100);	Root(100);Bacteria(100);	Verrucomicrobiaceae(100);Akkermansia(100);
0.26	454	369	Root(100);Bacteria(100);unclassified(93);unclassified(93);unclassified(93);unclassified(93);unclassified(93);	Root(100);Bacteria(100);unclassified(100);unclassified(100);unclassified(100);unclassified(100);unclassified(100);	Root(100);Bacteria(100);	Root(100);Bacteria(100);
0.26	338	406	Root(100);Bacteria(100);"Firmicutes"(100);"Clostridia"(99);unclassified(99);unclassified(99);unclassified(99);	Root(100);Bacteria(100);"Firmicutes"(100);"Clostridia"(100);Clostridiales(100);unclassified(100);unclassified(100);	"Firmicutes"(100);"Clostridia"(99);	"Clostridia"(100);Clostridiales(100);
0.26	374	384	Root(100);Bacteria(100);"Firmicutes"(55);"Clostridia"(55);Clostridiales(55);"Ruminococcaceae"(55);unclassified(55);	Root(100);Bacteria(100);"Firmicutes"(100);"Clostridia"(100);Clostridiales(100);unclassified(92);unclassified(92);	Clostridiales(55);"Ruminococcaceae"(55);	"Clostridia"(100);Clostridiales(100);
0.26	57	331	Root(100);Bacteria(100);"Firmicutes"(100);"Clostridia"(100);Clostridiales(100);Veillonellaceae(100);unclassified(93);	Root(100);Bacteria(100);"Firmicutes"(100);"Clostridia"(100);Clostridiales(100);unclassified(100);unclassified(100);	Clostridiales(100);Veillonellaceae(100);	"Clostridia"(100);Clostridiales(100);
0.26	222	123	Root(100);Bacteria(100);"Firmicutes"(100);"Clostridia"(100);Clostridiales(100);"Lachnospiraceae"(58);Coprococcus(56);	Root(100);Bacteria(100);"Firmicutes"(100);"Clostridia"(100);Clostridiales(100);unclassified(99);unclassified(99);	"Lachnospiraceae"(58);Coprococcus(56);	"Clostridia"(100);Clostridiales(100);
0.26	154	327	Root(100);Bacteria(100);"Firmicutes"(100);"Clostridia"(100);Clostridiales(100);unclassified(97);unclassified(97);	Root(100);Bacteria(100);"Firmicutes"(100);"Clostridia"(99);Clostridiales(99);unclassified(99);unclassified(99);	"Clostridia"(100);Clostridiales(100);	"Clostridia"(99);Clostridiales(99);
0.26	212	280	Root(100);Bacteria(100);"Firmicutes"(100);"Clostridia"(100);Clostridiales(100);"Ruminococcaceae"(100);unclassified(73);	Root(100);Bacteria(100);"Firmicutes"(100);"Clostridia"(100);Clostridiales(100);"Lachnospiraceae"(100);unclassified(100);	Clostridiales(100);"Ruminococcaceae"(100);	Clostridiales(100);"Lachnospiraceae"(100);
0.26	284	46	Root(100);Bacteria(100);"Firmicutes"(100);"Clostridia"(100);Clostridiales(100);"Ruminococcaceae"(100);unclassified(100);	Root(100);Bacteria(100);"Firmicutes"(100);"Clostridia"(100);Clostridiales(100);"Lachnospiraceae"(100);unclassified(100);	Clostridiales(100);"Ruminococcaceae"(100);	Clostridiales(100);"Lachnospiraceae"(100);
0.26	212	352	Root(100);Bacteria(100);"Firmicutes"(100);"Clostridia"(100);Clostridiales(100);"Ruminococcaceae"(100);unclassified(73);	Root(100);Bacteria(100);"Firmicutes"(100);"Clostridia"(100);Clostridiales(100);unclassified(98);unclassified(98);	Clostridiales(100);"Ruminococcaceae"(100);	"Clostridia"(100);Clostridiales(100);
0.26	356	474	Root(100);Bacteria(100);unclassified(100);unclassified(100);unclassified(100);unclassified(100);unclassified(100);	Root(100);Bacteria(100);"Bacteroidetes"(100);"Bacteroidia"(100);"Bacteroidales"(100);"Porphyromonadaceae"(100);Barnesiella(100);	Root(100);Bacteria(100);	"Porphyromonadaceae"(100);Barnesiella(100);
0.26	248	356	Root(100);Bacteria(100);"Firmicutes"(100);"Clostridia"(100);Clostridiales(100);"Ruminococcaceae"(100);unclassified(100);	Root(100);Bacteria(100);unclassified(100);unclassified(100);unclassified(100);unclassified(100);unclassified(100);	Clostridiales(100);"Ruminococcaceae"(100);	Root(100);Bacteria(100);
0.26	284	374	Root(100);Bacteria(100);"Firmicutes"(100);"Clostridia"(100);Clostridiales(100);"Ruminococcaceae"(100);unclassified(100);	Root(100);Bacteria(100);"Firmicutes"(55);"Clostridia"(55);Clostridiales(55);"Ruminococcaceae"(55);unclassified(55);	Clostridiales(100);"Ruminococcaceae"(100);	Clostridiales(55);"Ruminococcaceae"(55);
0.26	222	352	Root(100);Bacteria(100);"Firmicutes"(100);"Clostridia"(100);Clostridiales(100);"Lachnospiraceae"(58);Coprococcus(56);	Root(100);Bacteria(100);"Firmicutes"(100);"Clostridia"(100);Clostridiales(100);unclassified(98);unclassified(98);	"Lachnospiraceae"(58);Coprococcus(56);	"Clostridia"(100);Clostridiales(100);
0.26	196	486	Root(100);Bacteria(100);unclassified(100);unclassified(100);unclassified(100);unclassified(100);unclassified(100);	Root(100);Bacteria(100);"Firmicutes"(100);"Clostridia"(100);Clostridiales(100);"Ruminococcaceae"(100);Sporobacter(54);	Root(100);Bacteria(100);	"Ruminococcaceae"(100);Sporobacter(54);
0.26	192	157	Root(100);Bacteria(100);"Firmicutes"(100);"Clostridia"(100);Clostridiales(100);unclassified(100);unclassified(100);	Root(100);Bacteria(100);"Firmicutes"(100);"Clostridia"(100);Clostridiales(100);"Ruminococcaceae"(100);unclassified(100);	"Clostridia"(100);Clostridiales(100);	Clostridiales(100);"Ruminococcaceae"(100);
0.26	219	363	Root(100);Bacteria(100);"Firmicutes"(100);"Clostridia"(100);Clostridiales(100);Veillonellaceae(100);Dialister(100);	Root(100);Bacteria(100);"Firmicutes"(100);"Clostridia"(100);Clostridiales(100);"Ruminococcaceae"(100);unclassified(100);	Veillonellaceae(100);Dialister(100);	Clostridiales(100);"Ruminococcaceae"(100);
0.26	284	122	Root(100);Bacteria(100);"Firmicutes"(100);"Clostridia"(100);Clostridiales(100);"Ruminococcaceae"(100);unclassified(100);	Root(100);Bacteria(100);"Firmicutes"(99);"Clostridia"(99);Clostridiales(94);unclassified(94);unclassified(94);	Clostridiales(100);"Ruminococcaceae"(100);	"Clostridia"(99);Clostridiales(94);
0.26	66	93	Root(100);Bacteria(100);"Firmicutes"(100);"Clostridia"(100);Clostridiales(100);Veillonellaceae(100);Dialister(100);	Root(100);Bacteria(100);"Firmicutes"(100);"Clostridia"(100);Clostridiales(100);"Ruminococcaceae"(100);Subdoligranulum(91);	Veillonellaceae(100);Dialister(100);	"Ruminococcaceae"(100);Subdoligranulum(91);
0.26	202	352	Root(100);Bacteria(100);"Firmicutes"(100);"Clostridia"(100);unclassified(98);unclassified(98);unclassified(98);	Root(100);Bacteria(100);"Firmicutes"(100);"Clostridia"(100);Clostridiales(100);unclassified(98);unclassified(98);	"Firmicutes"(100);"Clostridia"(100);	"Clostridia"(100);Clostridiales(100);
0.26	167	222	Root(100);Bacteria(100);"Firmicutes"(100);"Clostridia"(100);Clostridiales(100);unclassified(65);unclassified(65);	Root(100);Bacteria(100);"Firmicutes"(100);"Clostridia"(100);Clostridiales(100);"Lachnospiraceae"(58);Coprococcus(56);	"Clostridia"(100);Clostridiales(100);	"Lachnospiraceae"(58);Coprococcus(56);
-0.26	27	89	Root(100);Bacteria(100);"Bacteroidetes"(100);"Bacteroidia"(100);"Bacteroidales"(100);Bacteroidaceae(100);Bacteroides(100);	Root(100);Bacteria(100);"Firmicutes"(100);"Clostridia"(100);Clostridiales(100);"Ruminococcaceae"(100);unclassified(73);	Bacteroidaceae(100);Bacteroides(100);	Clostridiales(100);"Ruminococcaceae"(100);
0.26	213	245	Root(100);Bacteria(100);"Firmicutes"(100);"Clostridia"(100);Clostridiales(100);unclassified(100);unclassified(100);	Root(100);Bacteria(100);"Firmicutes"(100);"Clostridia"(100);Clostridiales(100);"Ruminococcaceae"(100);Butyricicoccus(97);	"Clostridia"(100);Clostridiales(100);	"Ruminococcaceae"(100);Butyricicoccus(97);
0.26	246	331	Root(100);Bacteria(100);"Firmicutes"(100);unclassified(98);unclassified(98);unclassified(98);unclassified(98);	Root(100);Bacteria(100);"Firmicutes"(100);"Clostridia"(100);Clostridiales(100);unclassified(100);unclassified(100);	Bacteria(100);"Firmicutes"(100);	"Clostridia"(100);Clostridiales(100);
0.25	167	327	Root(100);Bacteria(100);"Firmicutes"(100);"Clostridia"(100);Clostridiales(100);unclassified(65);unclassified(65);	Root(100);Bacteria(100);"Firmicutes"(100);"Clostridia"(99);Clostridiales(99);unclassified(99);unclassified(99);	"Clostridia"(100);Clostridiales(100);	"Clostridia"(99);Clostridiales(99);
0.25	272	249	Root(100);Bacteria(100);"Firmicutes"(100);"Clostridia"(100);Clostridiales(100);"Lachnospiraceae"(100);Coprococcus(100);	Root(100);Bacteria(100);unclassified(100);unclassified(100);unclassified(100);unclassified(100);unclassified(100);	"Lachnospiraceae"(100);Coprococcus(100);	Root(100);Bacteria(100);
0.25	197	202	Root(100);Bacteria(100);"Bacteroidetes"(100);"Bacteroidia"(100);"Bacteroidales"(100);"Porphyromonadaceae"(100);unclassified(100);	Root(100);Bacteria(100);"Firmicutes"(100);"Clostridia"(100);unclassified(98);unclassified(98);unclassified(98);	"Bacteroidales"(100);"Porphyromonadaceae"(100);	"Firmicutes"(100);"Clostridia"(100);
0.25	157	209	Root(100);Bacteria(100);"Firmicutes"(100);"Clostridia"(100);Clostridiales(100);"Ruminococcaceae"(100);unclassified(100);	Root(100);Bacteria(100);"Firmicutes"(100);"Clostridia"(100);Clostridiales(100);"Ruminococcaceae"(100);unclassified(99);	Clostridiales(100);"Ruminococcaceae"(100);	Clostridiales(100);"Ruminococcaceae"(100);
0.25	283	89	Root(100);Bacteria(100);unclassified(100);unclassified(100);unclassified(100);unclassified(100);unclassified(100);	Root(100);Bacteria(100);"Firmicutes"(100);"Clostridia"(100);Clostridiales(100);"Ruminococcaceae"(100);unclassified(73);	Root(100);Bacteria(100);	Clostridiales(100);"Ruminococcaceae"(100);
0.25	411	270	Root(100);Bacteria(100);"Bacteroidetes"(100);"Bacteroidia"(100);"Bacteroidales"(100);"Porphyromonadaceae"(100);Odoribacter(100);	Root(100);Bacteria(100);"Firmicutes"(100);"Clostridia"(100);Clostridiales(100);"Lachnospiraceae"(71);unclassified(71);	"Porphyromonadaceae"(100);Odoribacter(100);	Clostridiales(100);"Lachnospiraceae"(71);
0.25	283	185	Root(100);Bacteria(100);unclassified(100);unclassified(100);unclassified(100);unclassified(100);unclassified(100);	Root(100);Bacteria(100);"Firmicutes"(100);"Clostridia"(100);unclassified(100);unclassified(100);unclassified(100);	Root(100);Bacteria(100);	"Firmicutes"(100);"Clostridia"(100);
0.25	260	128	Root(100);Bacteria(100);"Firmicutes"(100);"Erysipelotrichi"(100);"Erysipelotrichales"(100);Erysipelotrichaceae(100);Coprobacillus(100);	Root(100);Bacteria(100);"Firmicutes"(100);"Clostridia"(100);Clostridiales(100);"Ruminococcaceae"(100);Oscillibacter(100);	Erysipelotrichaceae(100);Coprobacillus(100);	"Ruminococcaceae"(100);Oscillibacter(100);
0.25	215	192	Root(100);Bacteria(100);"Firmicutes"(100);"Clostridia"(100);Clostridiales(100);unclassified(68);unclassified(68);	Root(100);Bacteria(100);"Firmicutes"(100);"Clostridia"(100);Clostridiales(100);unclassified(100);unclassified(100);	"Clostridia"(100);Clostridiales(100);	"Clostridia"(100);Clostridiales(100);
0.25	210	246	Root(100);Bacteria(100);"Firmicutes"(100);"Clostridia"(100);Clostridiales(100);"Lachnospiraceae"(100);Anaerostipes(99);	Root(100);Bacteria(100);"Firmicutes"(100);unclassified(98);unclassified(98);unclassified(98);unclassified(98);	"Lachnospiraceae"(100);Anaerostipes(99);	Bacteria(100);"Firmicutes"(100);
0.25	272	202	Root(100);Bacteria(100);"Firmicutes"(100);"Clostridia"(100);Clostridiales(100);"Lachnospiraceae"(100);Coprococcus(100);	Root(100);Bacteria(100);"Firmicutes"(100);"Clostridia"(100);unclassified(98);unclassified(98);unclassified(98);	"Lachnospiraceae"(100);Coprococcus(100);	"Firmicutes"(100);"Clostridia"(100);
0.25	427	248	Root(100);Bacteria(100);"Bacteroidetes"(100);unclassified(100);unclassified(100);unclassified(100);unclassified(100);	Root(100);Bacteria(100);"Firmicutes"(100);"Clostridia"(100);Clostridiales(100);"Ruminococcaceae"(100);unclassified(100);	Bacteria(100);"Bacteroidetes"(100);	Clostridiales(100);"Ruminococcaceae"(100);
0.25	284	57	Root(100);Bacteria(100);"Firmicutes"(100);"Clostridia"(100);Clostridiales(100);"Ruminococcaceae"(100);unclassified(100);	Root(100);Bacteria(100);"Firmicutes"(100);"Clostridia"(100);Clostridiales(100);Veillonellaceae(100);unclassified(93);	Clostridiales(100);"Ruminococcaceae"(100);	Clostridiales(100);Veillonellaceae(100);
0.25	245	470	Root(100);Bacteria(100);"Firmicutes"(100);"Clostridia"(100);Clostridiales(100);"Ruminococcaceae"(100);Butyricicoccus(97);	Root(100);Bacteria(100);"Firmicutes"(100);"Clostridia"(100);Clostridiales(100);"Lachnospiraceae"(100);unclassified(100);	"Ruminococcaceae"(100);Butyricicoccus(97);	Clostridiales(100);"Lachnospiraceae"(100);
0.25	238	42	Root(100);Bacteria(100);"Firmicutes"(100);"Clostridia"(100);Clostridiales(100);unclassified(97);unclassified(97);	Root(100);Bacteria(100);"Firmicutes"(100);"Clostridia"(100);Clostridiales(100);"Ruminococcaceae"(100);unclassified(100);	"Clostridia"(100);Clostridiales(100);	Clostridiales(100);"Ruminococcaceae"(100);
0.25	144	470	Root(100);Bacteria(100);"Firmicutes"(100);"Clostridia"(100);Clostridiales(100);unclassified(100);unclassified(100);	Root(100);Bacteria(100);"Firmicutes"(100);"Clostridia"(100);Clostridiales(100);"Lachnospiraceae"(100);unclassified(100);	"Clostridia"(100);Clostridiales(100);	Clostridiales(100);"Lachnospiraceae"(100);
0.25	280	144	Root(100);Bacteria(100);"Firmicutes"(100);"Clostridia"(100);Clostridiales(100);"Lachnospiraceae"(100);unclassified(100);	Root(100);Bacteria(100);"Firmicutes"(100);"Clostridia"(100);Clostridiales(100);unclassified(100);unclassified(100);	Clostridiales(100);"Lachnospiraceae"(100);	"Clostridia"(100);Clostridiales(100);
0.25	42	202	Root(100);Bacteria(100);"Firmicutes"(100);"Clostridia"(100);Clostridiales(100);"Ruminococcaceae"(100);unclassified(100);	Root(100);Bacteria(100);"Firmicutes"(100);"Clostridia"(100);unclassified(98);unclassified(98);unclassified(98);	Clostridiales(100);"Ruminococcaceae"(100);	"Firmicutes"(100);"Clostridia"(100);
0.25	104	352	Root(100);Bacteria(100);"Firmicutes"(100);"Clostridia"(100);Clostridiales(100);"Ruminococcaceae"(100);unclassified(100);	Root(100);Bacteria(100);"Firmicutes"(100);"Clostridia"(100);Clostridiales(100);unclassified(98);unclassified(98);	Clostridiales(100);"Ruminococcaceae"(100);	"Clostridia"(100);Clostridiales(100);
0.25	302	246	Root(100);Bacteria(100);"Firmicutes"(100);"Clostridia"(100);Clostridiales(100);unclassified(100);unclassified(100);	Root(100);Bacteria(100);"Firmicutes"(100);unclassified(98);unclassified(98);unclassified(98);unclassified(98);	"Clostridia"(100);Clostridiales(100);	Bacteria(100);"Firmicutes"(100);
0.25	270	42	Root(100);Bacteria(100);"Firmicutes"(100);"Clostridia"(100);Clostridiales(100);"Lachnospiraceae"(71);unclassified(71);	Root(100);Bacteria(100);"Firmicutes"(100);"Clostridia"(100);Clostridiales(100);"Ruminococcaceae"(100);unclassified(100);	Clostridiales(100);"Lachnospiraceae"(71);	Clostridiales(100);"Ruminococcaceae"(100);
0.25	9	123	Root(100);Bacteria(100);"Fusobacteria"(100);"Fusobacteria"(100);"Fusobacteriales"(100);"Fusobacteriaceae"(100);Fusobacterium(100);	Root(100);Bacteria(100);"Firmicutes"(100);"Clostridia"(100);Clostridiales(100);unclassified(99);unclassified(99);	"Fusobacteriaceae"(100);Fusobacterium(100);	"Clostridia"(100);Clostridiales(100);
0.25	243	47	Root(100);Bacteria(100);"Firmicutes"(100);"Clostridia"(100);Clostridiales(100);Veillonellaceae(100);Acidaminococcus(100);	Root(100);Bacteria(100);"Actinobacteria"(100);Actinobacteria(100);Bifidobacteriales(100);Bifidobacteriaceae(100);unclassified(83);	Veillonellaceae(100);Acidaminococcus(100);	Bifidobacteriales(100);Bifidobacteriaceae(100);
0.25	279	9	Root(100);Bacteria(100);"Firmicutes"(100);"Clostridia"(100);Clostridiales(100);unclassified(98);unclassified(98);	Root(100);Bacteria(100);"Fusobacteria"(100);"Fusobacteria"(100);"Fusobacteriales"(100);"Fusobacteriaceae"(100);Fusobacterium(100);	"Clostridia"(100);Clostridiales(100);	"Fusobacteriaceae"(100);Fusobacterium(100);
0.25	136	107	Root(100);Bacteria(100);"Firmicutes"(100);"Clostridia"(100);Clostridiales(100);"Ruminococcaceae"(100);Oscillibacter(100);	Root(100);Bacteria(100);"Bacteroidetes"(100);"Bacteroidia"(100);"Bacteroidales"(100);"Porphyromonadaceae"(100);Barnesiella(100);	"Ruminococcaceae"(100);Oscillibacter(100);	"Porphyromonadaceae"(100);Barnesiella(100);
0.25	256	123	Root(100);Bacteria(100);"Firmicutes"(100);"Clostridia"(100);Clostridiales(100);Incertae_Sedis_XIV(100);Blautia(100);	Root(100);Bacteria(100);"Firmicutes"(100);"Clostridia"(100);Clostridiales(100);unclassified(99);unclassified(99);	Incertae_Sedis_XIV(100);Blautia(100);	"Clostridia"(100);Clostridiales(100);
0.25	209	352	Root(100);Bacteria(100);"Firmicutes"(100);"Clostridia"(100);Clostridiales(100);"Ruminococcaceae"(100);unclassified(99);	Root(100);Bacteria(100);"Firmicutes"(100);"Clostridia"(100);Clostridiales(100);unclassified(98);unclassified(98);	Clostridiales(100);"Ruminococcaceae"(100);	"Clostridia"(100);Clostridiales(100);
-0.25	30	17	Root(100);Bacteria(100);"Bacteroidetes"(100);"Bacteroidia"(100);"Bacteroidales"(100);"Rikenellaceae"(100);Alistipes(100);	Root(100);Bacteria(100);"Bacteroidetes"(100);"Bacteroidia"(100);"Bacteroidales"(100);Bacteroidaceae(100);Bacteroides(100);	"Rikenellaceae"(100);Alistipes(100);	Bacteroidaceae(100);Bacteroides(100);
0.25	156	238	Root(100);Bacteria(100);"Firmicutes"(100);"Clostridia"(100);Clostridiales(100);"Lachnospiraceae"(100);unclassified(71);	Root(100);Bacteria(100);"Firmicutes"(100);"Clostridia"(100);Clostridiales(100);unclassified(97);unclassified(97);	Clostridiales(100);"Lachnospiraceae"(100);	"Clostridia"(100);Clostridiales(100);
0.25	539	258	Root(100);Bacteria(100);"Bacteroidetes"(100);"Bacteroidia"(100);"Bacteroidales"(100);Bacteroidaceae(100);Bacteroides(100);	Root(100);Bacteria(100);"Firmicutes"(100);"Clostridia"(100);Clostridiales(100);unclassified(100);unclassified(100);	Bacteroidaceae(100);Bacteroides(100);	"Clostridia"(100);Clostridiales(100);
0.25	186	167	Root(100);Bacteria(100);"Verrucomicrobia"(100);Verrucomicrobiae(100);Verrucomicrobiales(100);Verrucomicrobiaceae(100);Akkermansia(100);	Root(100);Bacteria(100);"Firmicutes"(100);"Clostridia"(100);Clostridiales(100);unclassified(65);unclassified(65);	Verrucomicrobiaceae(100);Akkermansia(100);	"Clostridia"(100);Clostridiales(100);
0.25	156	42	Root(100);Bacteria(100);"Firmicutes"(100);"Clostridia"(100);Clostridiales(100);"Lachnospiraceae"(100);unclassified(71);	Root(100);Bacteria(100);"Firmicutes"(100);"Clostridia"(100);Clostridiales(100);"Ruminococcaceae"(100);unclassified(100);	Clostridiales(100);"Lachnospiraceae"(100);	Clostridiales(100);"Ruminococcaceae"(100);
0.25	281	249	Root(100);Bacteria(100);unclassified(100);unclassified(100);unclassified(100);unclassified(100);unclassified(100);	Root(100);Bacteria(100);unclassified(100);unclassified(100);unclassified(100);unclassified(100);unclassified(100);	Root(100);Bacteria(100);	Root(100);Bacteria(100);
0.25	212	128	Root(100);Bacteria(100);"Firmicutes"(100);"Clostridia"(100);Clostridiales(100);"Ruminococcaceae"(100);unclassified(73);	Root(100);Bacteria(100);"Firmicutes"(100);"Clostridia"(100);Clostridiales(100);"Ruminococcaceae"(100);Oscillibacter(100);	Clostridiales(100);"Ruminococcaceae"(100);	"Ruminococcaceae"(100);Oscillibacter(100);
0.25	291	350	Root(100);Bacteria(100);"Bacteroidetes"(100);"Bacteroidia"(100);"Bacteroidales"(100);unclassified(100);unclassified(100);	Root(100);Bacteria(100);"Bacteroidetes"(100);"Bacteroidia"(100);"Bacteroidales"(100);"Prevotellaceae"(100);Paraprevotella(100);	"Bacteroidia"(100);"Bacteroidales"(100);	"Prevotellaceae"(100);Paraprevotella(100);
0.24	181	237	Root(100);Bacteria(100);"Firmicutes"(100);"Clostridia"(100);Clostridiales(100);"Ruminococcaceae"(100);unclassified(100);	Root(100);Bacteria(100);"Bacteroidetes"(100);"Bacteroidia"(100);"Bacteroidales"(100);"Porphyromonadaceae"(100);Butyricimonas(100);	Clostridiales(100);"Ruminococcaceae"(100);	"Porphyromonadaceae"(100);Butyricimonas(100);
0.24	280	470	Root(100);Bacteria(100);"Firmicutes"(100);"Clostridia"(100);Clostridiales(100);"Lachnospiraceae"(100);unclassified(100);	Root(100);Bacteria(100);"Firmicutes"(100);"Clostridia"(100);Clostridiales(100);"Lachnospiraceae"(100);unclassified(100);	Clostridiales(100);"Lachnospiraceae"(100);	Clostridiales(100);"Lachnospiraceae"(100);
0.24	283	406	Root(100);Bacteria(100);unclassified(100);unclassified(100);unclassified(100);unclassified(100);unclassified(100);	Root(100);Bacteria(100);"Firmicutes"(100);"Clostridia"(100);Clostridiales(100);unclassified(100);unclassified(100);	Root(100);Bacteria(100);	"Clostridia"(100);Clostridiales(100);
0.24	215	391	Root(100);Bacteria(100);"Firmicutes"(100);"Clostridia"(100);Clostridiales(100);unclassified(68);unclassified(68);	Root(100);Bacteria(100);"Firmicutes"(100);"Clostridia"(100);Clostridiales(100);"Lachnospiraceae"(100);unclassified(100);	"Clostridia"(100);Clostridiales(100);	Clostridiales(100);"Lachnospiraceae"(100);
0.24	46	42	Root(100);Bacteria(100);"Firmicutes"(100);"Clostridia"(100);Clostridiales(100);"Lachnospiraceae"(100);unclassified(100);	Root(100);Bacteria(100);"Firmicutes"(100);"Clostridia"(100);Clostridiales(100);"Ruminococcaceae"(100);unclassified(100);	Clostridiales(100);"Lachnospiraceae"(100);	Clostridiales(100);"Ruminococcaceae"(100);
0.24	284	331	Root(100);Bacteria(100);"Firmicutes"(100);"Clostridia"(100);Clostridiales(100);"Ruminococcaceae"(100);unclassified(100);	Root(100);Bacteria(100);"Firmicutes"(100);"Clostridia"(100);Clostridiales(100);unclassified(100);unclassified(100);	Clostridiales(100);"Ruminococcaceae"(100);	"Clostridia"(100);Clostridiales(100);
0.24	309	227	Root(100);Bacteria(100);"Bacteroidetes"(99);unclassified(99);unclassified(99);unclassified(99);unclassified(99);	Root(100);Bacteria(100);"Firmicutes"(100);"Clostridia"(100);Clostridiales(100);"Lachnospiraceae"(100);Dorea(98);	Bacteria(100);"Bacteroidetes"(99);	"Lachnospiraceae"(100);Dorea(98);
0.24	391	154	Root(100);Bacteria(100);"Firmicutes"(100);"Clostridia"(100);Clostridiales(100);"Lachnospiraceae"(100);unclassified(100);	Root(100);Bacteria(100);"Firmicutes"(100);"Clostridia"(100);Clostridiales(100);unclassified(97);unclassified(97);	Clostridiales(100);"Lachnospiraceae"(100);	"Clostridia"(100);Clostridiales(100);
0.24	411	232	Root(100);Bacteria(100);"Bacteroidetes"(100);"Bacteroidia"(100);"Bacteroidales"(100);"Porphyromonadaceae"(100);Odoribacter(100);	Root(100);Bacteria(100);"Firmicutes"(100);"Clostridia"(100);Clostridiales(100);unclassified(100);unclassified(100);	"Porphyromonadaceae"(100);Odoribacter(100);	"Clostridia"(100);Clostridiales(100);
0.24	280	384	Root(100);Bacteria(100);"Firmicutes"(100);"Clostridia"(100);Clostridiales(100);"Lachnospiraceae"(100);unclassified(100);	Root(100);Bacteria(100);"Firmicutes"(100);"Clostridia"(100);Clostridiales(100);unclassified(92);unclassified(92);	Clostridiales(100);"Lachnospiraceae"(100);	"Clostridia"(100);Clostridiales(100);
0.24	104	256	Root(100);Bacteria(100);"Firmicutes"(100);"Clostridia"(100);Clostridiales(100);"Ruminococcaceae"(100);unclassified(100);	Root(100);Bacteria(100);"Firmicutes"(100);"Clostridia"(100);Clostridiales(100);Incertae_Sedis_XIV(100);Blautia(100);	Clostridiales(100);"Ruminococcaceae"(100);	Incertae_Sedis_XIV(100);Blautia(100);
0.24	210	470	Root(100);Bacteria(100);"Firmicutes"(100);"Clostridia"(100);Clostridiales(100);"Lachnospiraceae"(100);Anaerostipes(99);	Root(100);Bacteria(100);"Firmicutes"(100);"Clostridia"(100);Clostridiales(100);"Lachnospiraceae"(100);unclassified(100);	"Lachnospiraceae"(100);Anaerostipes(99);	Clostridiales(100);"Lachnospiraceae"(100);
0.24	222	354	Root(100);Bacteria(100);"Firmicutes"(100);"Clostridia"(100);Clostridiales(100);"Lachnospiraceae"(58);Coprococcus(56);	Root(100);Bacteria(100);"Actinobacteria"(100);Actinobacteria(100);Coriobacteriales(100);Coriobacteriaceae(100);Collinsella(100);	"Lachnospiraceae"(58);Coprococcus(56);	Coriobacteriaceae(100);Collinsella(100);
0.24	89	352	Root(100);Bacteria(100);"Firmicutes"(100);"Clostridia"(100);Clostridiales(100);"Ruminococcaceae"(100);unclassified(73);	Root(100);Bacteria(100);"Firmicutes"(100);"Clostridia"(100);Clostridiales(100);unclassified(98);unclassified(98);	Clostridiales(100);"Ruminococcaceae"(100);	"Clostridia"(100);Clostridiales(100);
0.24	245	42	Root(100);Bacteria(100);"Firmicutes"(100);"Clostridia"(100);Clostridiales(100);"Ruminococcaceae"(100);Butyricicoccus(97);	Root(100);Bacteria(100);"Firmicutes"(100);"Clostridia"(100);Clostridiales(100);"Ruminococcaceae"(100);unclassified(100);	"Ruminococcaceae"(100);Butyricicoccus(97);	Clostridiales(100);"Ruminococcaceae"(100);
0.24	212	248	Root(100);Bacteria(100);"Firmicutes"(100);"Clostridia"(100);Clostridiales(100);"Ruminococcaceae"(100);unclassified(73);	Root(100);Bacteria(100);"Firmicutes"(100);"Clostridia"(100);Clostridiales(100);"Ruminococcaceae"(100);unclassified(100);	Clostridiales(100);"Ruminococcaceae"(100);	Clostridiales(100);"Ruminococcaceae"(100);
0.24	193	165	Root(100);Bacteria(100);"Bacteroidetes"(100);"Bacteroidia"(100);"Bacteroidales"(100);"Prevotellaceae"(100);Prevotella(100);	Root(100);Bacteria(100);"Firmicutes"(100);"Clostridia"(100);Clostridiales(100);unclassified(99);unclassified(99);	"Prevotellaceae"(100);Prevotella(100);	"Clostridia"(100);Clostridiales(100);
0.24	284	167	Root(100);Bacteria(100);"Firmicutes"(100);"Clostridia"(100);Clostridiales(100);"Ruminococcaceae"(100);unclassified(100);	Root(100);Bacteria(100);"Firmicutes"(100);"Clostridia"(100);Clostridiales(100);unclassified(65);unclassified(65);	Clostridiales(100);"Ruminococcaceae"(100);	"Clostridia"(100);Clostridiales(100);
0.24	135	280	Root(100);Bacteria(100);"Firmicutes"(100);"Clostridia"(100);Clostridiales(100);"Lachnospiraceae"(100);Roseburia(95);	Root(100);Bacteria(100);"Firmicutes"(100);"Clostridia"(100);Clostridiales(100);"Lachnospiraceae"(100);unclassified(100);	"Lachnospiraceae"(100);Roseburia(95);	Clostridiales(100);"Lachnospiraceae"(100);
0.24	406	157	Root(100);Bacteria(100);"Firmicutes"(100);"Clostridia"(100);Clostridiales(100);unclassified(100);unclassified(100);	Root(100);Bacteria(100);"Firmicutes"(100);"Clostridia"(100);Clostridiales(100);"Ruminococcaceae"(100);unclassified(100);	"Clostridia"(100);Clostridiales(100);	Clostridiales(100);"Ruminococcaceae"(100);
0.24	248	237	Root(100);Bacteria(100);"Firmicutes"(100);"Clostridia"(100);Clostridiales(100);"Ruminococcaceae"(100);unclassified(100);	Root(100);Bacteria(100);"Bacteroidetes"(100);"Bacteroidia"(100);"Bacteroidales"(100);"Porphyromonadaceae"(100);Butyricimonas(100);	Clostridiales(100);"Ruminococcaceae"(100);	"Porphyromonadaceae"(100);Butyricimonas(100);
0.24	192	248	Root(100);Bacteria(100);"Firmicutes"(100);"Clostridia"(100);Clostridiales(100);unclassified(100);unclassified(100);	Root(100);Bacteria(100);"Firmicutes"(100);"Clostridia"(100);Clostridiales(100);"Ruminococcaceae"(100);unclassified(100);	"Clostridia"(100);Clostridiales(100);	Clostridiales(100);"Ruminococcaceae"(100);
0.24	165	46	Root(100);Bacteria(100);"Firmicutes"(100);"Clostridia"(100);Clostridiales(100);unclassified(99);unclassified(99);	Root(100);Bacteria(100);"Firmicutes"(100);"Clostridia"(100);Clostridiales(100);"Lachnospiraceae"(100);unclassified(100);	"Clostridia"(100);Clostridiales(100);	Clostridiales(100);"Lachnospiraceae"(100);
0.24	302	47	Root(100);Bacteria(100);"Firmicutes"(100);"Clostridia"(100);Clostridiales(100);unclassified(100);unclassified(100);	Root(100);Bacteria(100);"Actinobacteria"(100);Actinobacteria(100);Bifidobacteriales(100);Bifidobacteriaceae(100);unclassified(83);	"Clostridia"(100);Clostridiales(100);	Bifidobacteriales(100);Bifidobacteriaceae(100);
0.24	284	165	Root(100);Bacteria(100);"Firmicutes"(100);"Clostridia"(100);Clostridiales(100);"Ruminococcaceae"(100);unclassified(100);	Root(100);Bacteria(100);"Firmicutes"(100);"Clostridia"(100);Clostridiales(100);unclassified(99);unclassified(99);	Clostridiales(100);"Ruminococcaceae"(100);	"Clostridia"(100);Clostridiales(100);
0.24	212	177	Root(100);Bacteria(100);"Firmicutes"(100);"Clostridia"(100);Clostridiales(100);"Ruminococcaceae"(100);unclassified(73);	Root(100);Bacteria(100);"Bacteroidetes"(100);"Bacteroidia"(100);"Bacteroidales"(100);"Prevotellaceae"(100);Prevotella(100);	Clostridiales(100);"Ruminococcaceae"(100);	"Prevotellaceae"(100);Prevotella(100);
0.24	457	145	Root(100);Bacteria(100);"Bacteroidetes"(100);"Bacteroidia"(100);"Bacteroidales"(100);"Prevotellaceae"(100);unclassified(91);	Root(100);Bacteria(100);"Bacteroidetes"(100);"Bacteroidia"(100);"Bacteroidales"(100);Bacteroidaceae(100);Bacteroides(100);	"Bacteroidales"(100);"Prevotellaceae"(100);	Bacteroidaceae(100);Bacteroides(100);
0.24	167	46	Root(100);Bacteria(100);"Firmicutes"(100);"Clostridia"(100);Clostridiales(100);unclassified(65);unclassified(65);	Root(100);Bacteria(100);"Firmicutes"(100);"Clostridia"(100);Clostridiales(100);"Lachnospiraceae"(100);unclassified(100);	"Clostridia"(100);Clostridiales(100);	Clostridiales(100);"Lachnospiraceae"(100);
0.24	406	167	Root(100);Bacteria(100);"Firmicutes"(100);"Clostridia"(100);Clostridiales(100);unclassified(100);unclassified(100);	Root(100);Bacteria(100);"Firmicutes"(100);"Clostridia"(100);Clostridiales(100);unclassified(65);unclassified(65);	"Clostridia"(100);Clostridiales(100);	"Clostridia"(100);Clostridiales(100);
0.24	128	248	Root(100);Bacteria(100);"Firmicutes"(100);"Clostridia"(100);Clostridiales(100);"Ruminococcaceae"(100);Oscillibacter(100);	Root(100);Bacteria(100);"Firmicutes"(100);"Clostridia"(100);Clostridiales(100);"Ruminococcaceae"(100);unclassified(100);	"Ruminococcaceae"(100);Oscillibacter(100);	Clostridiales(100);"Ruminococcaceae"(100);
0.23	212	192	Root(100);Bacteria(100);"Firmicutes"(100);"Clostridia"(100);Clostridiales(100);"Ruminococcaceae"(100);unclassified(73);	Root(100);Bacteria(100);"Firmicutes"(100);"Clostridia"(100);Clostridiales(100);unclassified(100);unclassified(100);	Clostridiales(100);"Ruminococcaceae"(100);	"Clostridia"(100);Clostridiales(100);
0.23	245	246	Root(100);Bacteria(100);"Firmicutes"(100);"Clostridia"(100);Clostridiales(100);"Ruminococcaceae"(100);Butyricicoccus(97);	Root(100);Bacteria(100);"Firmicutes"(100);unclassified(98);unclassified(98);unclassified(98);unclassified(98);	"Ruminococcaceae"(100);Butyricicoccus(97);	Bacteria(100);"Firmicutes"(100);
-0.23	17	352	Root(100);Bacteria(100);"Bacteroidetes"(100);"Bacteroidia"(100);"Bacteroidales"(100);Bacteroidaceae(100);Bacteroides(100);	Root(100);Bacteria(100);"Firmicutes"(100);"Clostridia"(100);Clostridiales(100);unclassified(98);unclassified(98);	Bacteroidaceae(100);Bacteroides(100);	"Clostridia"(100);Clostridiales(100);
-0.23	27	122	Root(100);Bacteria(100);"Bacteroidetes"(100);"Bacteroidia"(100);"Bacteroidales"(100);Bacteroidaceae(100);Bacteroides(100);	Root(100);Bacteria(100);"Firmicutes"(99);"Clostridia"(99);Clostridiales(94);unclassified(94);unclassified(94);	Bacteroidaceae(100);Bacteroides(100);	"Clostridia"(99);Clostridiales(94);
0.23	135	245	Root(100);Bacteria(100);"Firmicutes"(100);"Clostridia"(100);Clostridiales(100);"Lachnospiraceae"(100);Roseburia(95);	Root(100);Bacteria(100);"Firmicutes"(100);"Clostridia"(100);Clostridiales(100);"Ruminococcaceae"(100);Butyricicoccus(97);	"Lachnospiraceae"(100);Roseburia(95);	"Ruminococcaceae"(100);Butyricicoccus(97);
0.23	30	66	Root(100);Bacteria(100);"Bacteroidetes"(100);"Bacteroidia"(100);"Bacteroidales"(100);"Rikenellaceae"(100);Alistipes(100);	Root(100);Bacteria(100);"Firmicutes"(100);"Clostridia"(100);Clostridiales(100);Veillonellaceae(100);Dialister(100);	"Rikenellaceae"(100);Alistipes(100);	Veillonellaceae(100);Dialister(100);
0.23	246	167	Root(100);Bacteria(100);"Firmicutes"(100);unclassified(98);unclassified(98);unclassified(98);unclassified(98);	Root(100);Bacteria(100);"Firmicutes"(100);"Clostridia"(100);Clostridiales(100);unclassified(65);unclassified(65);	Bacteria(100);"Firmicutes"(100);	"Clostridia"(100);Clostridiales(100);
0.23	273	46	Root(100);Bacteria(100);unclassified(58);unclassified(58);unclassified(58);unclassified(58);unclassified(58);	Root(100);Bacteria(100);"Firmicutes"(100);"Clostridia"(100);Clostridiales(100);"Lachnospiraceae"(100);unclassified(100);	Root(100);Bacteria(100);	Clostridiales(100);"Lachnospiraceae"(100);
0.23	258	248	Root(100);Bacteria(100);"Firmicutes"(100);"Clostridia"(100);Clostridiales(100);unclassified(100);unclassified(100);	Root(100);Bacteria(100);"Firmicutes"(100);"Clostridia"(100);Clostridiales(100);"Ruminococcaceae"(100);unclassified(100);	"Clostridia"(100);Clostridiales(100);	Clostridiales(100);"Ruminococcaceae"(100);
0.23	57	279	Root(100);Bacteria(100);"Firmicutes"(100);"Clostridia"(100);Clostridiales(100);Veillonellaceae(100);unclassified(93);	Root(100);Bacteria(100);"Firmicutes"(100);"Clostridia"(100);Clostridiales(100);unclassified(98);unclassified(98);	Clostridiales(100);Veillonellaceae(100);	"Clostridia"(100);Clostridiales(100);
0.23	307	185	Root(100);Bacteria(100);unclassified(100);unclassified(100);unclassified(100);unclassified(100);unclassified(100);	Root(100);Bacteria(100);"Firmicutes"(100);"Clostridia"(100);unclassified(100);unclassified(100);unclassified(100);	Root(100);Bacteria(100);	"Firmicutes"(100);"Clostridia"(100);
0.23	212	196	Root(100);Bacteria(100);"Firmicutes"(100);"Clostridia"(100);Clostridiales(100);"Ruminococcaceae"(100);unclassified(73);	Root(100);Bacteria(100);unclassified(100);unclassified(100);unclassified(100);unclassified(100);unclassified(100);	Clostridiales(100);"Ruminococcaceae"(100);	Root(100);Bacteria(100);
0.23	135	42	Root(100);Bacteria(100);"Firmicutes"(100);"Clostridia"(100);Clostridiales(100);"Lachnospiraceae"(100);Roseburia(95);	Root(100);Bacteria(100);"Firmicutes"(100);"Clostridia"(100);Clostridiales(100);"Ruminococcaceae"(100);unclassified(100);	"Lachnospiraceae"(100);Roseburia(95);	Clostridiales(100);"Ruminococcaceae"(100);
0.23	302	222	Root(100);Bacteria(100);"Firmicutes"(100);"Clostridia"(100);Clostridiales(100);unclassified(100);unclassified(100);	Root(100);Bacteria(100);"Firmicutes"(100);"Clostridia"(100);Clostridiales(100);"Lachnospiraceae"(58);Coprococcus(56);	"Clostridia"(100);Clostridiales(100);	"Lachnospiraceae"(58);Coprococcus(56);
0.23	316	363	Root(100);Bacteria(100);"Firmicutes"(100);"Clostridia"(100);Clostridiales(100);"Lachnospiraceae"(100);unclassified(100);	Root(100);Bacteria(100);"Firmicutes"(100);"Clostridia"(100);Clostridiales(100);"Ruminococcaceae"(100);unclassified(100);	Clostridiales(100);"Lachnospiraceae"(100);	Clostridiales(100);"Ruminococcaceae"(100);
0.23	374	84	Root(100);Bacteria(100);"Firmicutes"(55);"Clostridia"(55);Clostridiales(55);"Ruminococcaceae"(55);unclassified(55);	Root(100);Bacteria(100);"Firmicutes"(100);"Clostridia"(100);Clostridiales(100);"Ruminococcaceae"(100);Ruminococcus(99);	Clostridiales(55);"Ruminococcaceae"(55);	"Ruminococcaceae"(100);Ruminococcus(99);
0.23	255	157	Root(100);Bacteria(100);"Firmicutes"(100);"Clostridia"(100);Clostridiales(100);"Lachnospiraceae"(100);Coprococcus(99);	Root(100);Bacteria(100);"Firmicutes"(100);"Clostridia"(100);Clostridiales(100);"Ruminococcaceae"(100);unclassified(100);	"Lachnospiraceae"(100);Coprococcus(99);	Clostridiales(100);"Ruminococcaceae"(100);
0.23	262	316	Root(100);Bacteria(100);unclassified(99);unclassified(99);unclassified(99);unclassified(99);unclassified(99);	Root(100);Bacteria(100);"Firmicutes"(100);"Clostridia"(100);Clostridiales(100);"Lachnospiraceae"(100);unclassified(100);	Root(100);Bacteria(100);	Clostridiales(100);"Lachnospiraceae"(100);
0.23	374	246	Root(100);Bacteria(100);"Firmicutes"(55);"Clostridia"(55);Clostridiales(55);"Ruminococcaceae"(55);unclassified(55);	Root(100);Bacteria(100);"Firmicutes"(100);unclassified(98);unclassified(98);unclassified(98);unclassified(98);	Clostridiales(55);"Ruminococcaceae"(55);	Bacteria(100);"Firmicutes"(100);
0.23	192	185	Root(100);Bacteria(100);"Firmicutes"(100);"Clostridia"(100);Clostridiales(100);unclassified(100);unclassified(100);	Root(100);Bacteria(100);"Firmicutes"(100);"Clostridia"(100);unclassified(100);unclassified(100);unclassified(100);	"Clostridia"(100);Clostridiales(100);	"Firmicutes"(100);"Clostridia"(100);
-0.23	31	34	Root(100);Bacteria(100);"Bacteroidetes"(100);"Bacteroidia"(100);"Bacteroidales"(100);Bacteroidaceae(100);Bacteroides(100);	Root(100);Bacteria(100);"Bacteroidetes"(100);"Bacteroidia"(100);"Bacteroidales"(100);"Prevotellaceae"(100);unclassified(100);	Bacteroidaceae(100);Bacteroides(100);	"Bacteroidales"(100);"Prevotellaceae"(100);
0.23	211	189	Root(100);Bacteria(100);"Firmicutes"(100);"Clostridia"(100);Clostridiales(100);"Lachnospiraceae"(100);Roseburia(99);	Root(100);Bacteria(100);"Firmicutes"(100);"Clostridia"(100);Clostridiales(100);"Lachnospiraceae"(95);Roseburia(91);	"Lachnospiraceae"(100);Roseburia(99);	"Lachnospiraceae"(95);Roseburia(91);
0.23	314	233	Root(100);Bacteria(100);"Bacteroidetes"(100);"Bacteroidia"(100);"Bacteroidales"(100);unclassified(100);unclassified(100);	Root(100);Bacteria(100);"Bacteroidetes"(100);unclassified(100);unclassified(100);unclassified(100);unclassified(100);	"Bacteroidia"(100);"Bacteroidales"(100);	Bacteria(100);"Bacteroidetes"(100);
0.23	373	352	Root(100);Bacteria(100);"Firmicutes"(100);unclassified(77);unclassified(77);unclassified(77);unclassified(77);	Root(100);Bacteria(100);"Firmicutes"(100);"Clostridia"(100);Clostridiales(100);unclassified(98);unclassified(98);	Bacteria(100);"Firmicutes"(100);	"Clostridia"(100);Clostridiales(100);
0.23	181	356	Root(100);Bacteria(100);"Firmicutes"(100);"Clostridia"(100);Clostridiales(100);"Ruminococcaceae"(100);unclassified(100);	Root(100);Bacteria(100);unclassified(100);unclassified(100);unclassified(100);unclassified(100);unclassified(100);	Clostridiales(100);"Ruminococcaceae"(100);	Root(100);Bacteria(100);
0.23	161	281	Root(100);Bacteria(100);"Proteobacteria"(100);Betaproteobacteria(100);Burkholderiales(100);unclassified(100);unclassified(100);	Root(100);Bacteria(100);unclassified(100);unclassified(100);unclassified(100);unclassified(100);unclassified(100);	Betaproteobacteria(100);Burkholderiales(100);	Root(100);Bacteria(100);
0.23	331	46	Root(100);Bacteria(100);"Firmicutes"(100);"Clostridia"(100);Clostridiales(100);unclassified(100);unclassified(100);	Root(100);Bacteria(100);"Firmicutes"(100);"Clostridia"(100);Clostridiales(100);"Lachnospiraceae"(100);unclassified(100);	"Clostridia"(100);Clostridiales(100);	Clostridiales(100);"Lachnospiraceae"(100);
0.23	186	222	Root(100);Bacteria(100);"Verrucomicrobia"(100);Verrucomicrobiae(100);Verrucomicrobiales(100);Verrucomicrobiaceae(100);Akkermansia(100);	Root(100);Bacteria(100);"Firmicutes"(100);"Clostridia"(100);Clostridiales(100);"Lachnospiraceae"(58);Coprococcus(56);	Verrucomicrobiaceae(100);Akkermansia(100);	"Lachnospiraceae"(58);Coprococcus(56);
0.23	316	245	Root(100);Bacteria(100);"Firmicutes"(100);"Clostridia"(100);Clostridiales(100);"Lachnospiraceae"(100);unclassified(100);	Root(100);Bacteria(100);"Firmicutes"(100);"Clostridia"(100);Clostridiales(100);"Ruminococcaceae"(100);Butyricicoccus(97);	Clostridiales(100);"Lachnospiraceae"(100);	"Ruminococcaceae"(100);Butyricicoccus(97);
0.23	154	202	Root(100);Bacteria(100);"Firmicutes"(100);"Clostridia"(100);Clostridiales(100);unclassified(97);unclassified(97);	Root(100);Bacteria(100);"Firmicutes"(100);"Clostridia"(100);unclassified(98);unclassified(98);unclassified(98);	"Clostridia"(100);Clostridiales(100);	"Firmicutes"(100);"Clostridia"(100);
0.23	157	46	Root(100);Bacteria(100);"Firmicutes"(100);"Clostridia"(100);Clostridiales(100);"Ruminococcaceae"(100);unclassified(100);	Root(100);Bacteria(100);"Firmicutes"(100);"Clostridia"(100);Clostridiales(100);"Lachnospiraceae"(100);unclassified(100);	Clostridiales(100);"Ruminococcaceae"(100);	Clostridiales(100);"Lachnospiraceae"(100);
0.23	210	192	Root(100);Bacteria(100);"Firmicutes"(100);"Clostridia"(100);Clostridiales(100);"Lachnospiraceae"(100);Anaerostipes(99);	Root(100);Bacteria(100);"Firmicutes"(100);"Clostridia"(100);Clostridiales(100);unclassified(100);unclassified(100);	"Lachnospiraceae"(100);Anaerostipes(99);	"Clostridia"(100);Clostridiales(100);
0.23	59	251	Root(100);Bacteria(100);"Bacteroidetes"(100);"Bacteroidia"(100);"Bacteroidales"(100);"Porphyromonadaceae"(100);Parabacteroides(100);	Root(100);Bacteria(100);"Bacteroidetes"(100);unclassified(100);unclassified(100);unclassified(100);unclassified(100);	"Porphyromonadaceae"(100);Parabacteroides(100);	Bacteria(100);"Bacteroidetes"(100);
0.23	219	202	Root(100);Bacteria(100);"Firmicutes"(100);"Clostridia"(100);Clostridiales(100);Veillonellaceae(100);Dialister(100);	Root(100);Bacteria(100);"Firmicutes"(100);"Clostridia"(100);unclassified(98);unclassified(98);unclassified(98);	Veillonellaceae(100);Dialister(100);	"Firmicutes"(100);"Clostridia"(100);
0.22	256	47	Root(100);Bacteria(100);"Firmicutes"(100);"Clostridia"(100);Clostridiales(100);Incertae_Sedis_XIV(100);Blautia(100);	Root(100);Bacteria(100);"Actinobacteria"(100);Actinobacteria(100);Bifidobacteriales(100);Bifidobacteriaceae(100);unclassified(83);	Incertae_Sedis_XIV(100);Blautia(100);	Bifidobacteriales(100);Bifidobacteriaceae(100);
-0.22	27	93	Root(100);Bacteria(100);"Bacteroidetes"(100);"Bacteroidia"(100);"Bacteroidales"(100);Bacteroidaceae(100);Bacteroides(100);	Root(100);Bacteria(100);"Firmicutes"(100);"Clostridia"(100);Clostridiales(100);"Ruminococcaceae"(100);Subdoligranulum(91);	Bacteroidaceae(100);Bacteroides(100);	"Ruminococcaceae"(100);Subdoligranulum(91);
-0.22	17	42	Root(100);Bacteria(100);"Bacteroidetes"(100);"Bacteroidia"(100);"Bacteroidales"(100);Bacteroidaceae(100);Bacteroides(100);	Root(100);Bacteria(100);"Firmicutes"(100);"Clostridia"(100);Clostridiales(100);"Ruminococcaceae"(100);unclassified(100);	Bacteroidaceae(100);Bacteroides(100);	Clostridiales(100);"Ruminococcaceae"(100);
0.22	185	157	Root(100);Bacteria(100);"Firmicutes"(100);"Clostridia"(100);unclassified(100);unclassified(100);unclassified(100);	Root(100);Bacteria(100);"Firmicutes"(100);"Clostridia"(100);Clostridiales(100);"Ruminococcaceae"(100);unclassified(100);	"Firmicutes"(100);"Clostridia"(100);	Clostridiales(100);"Ruminococcaceae"(100);
0.22	248	222	Root(100);Bacteria(100);"Firmicutes"(100);"Clostridia"(100);Clostridiales(100);"Ruminococcaceae"(100);unclassified(100);	Root(100);Bacteria(100);"Firmicutes"(100);"Clostridia"(100);Clostridiales(100);"Lachnospiraceae"(58);Coprococcus(56);	Clostridiales(100);"Ruminococcaceae"(100);	"Lachnospiraceae"(58);Coprococcus(56);
0.22	253	202	Root(100);Bacteria(100);"Firmicutes"(100);"Erysipelotrichi"(100);"Erysipelotrichales"(100);Erysipelotrichaceae(100);unclassified(99);	Root(100);Bacteria(100);"Firmicutes"(100);"Clostridia"(100);unclassified(98);unclassified(98);unclassified(98);	"Erysipelotrichales"(100);Erysipelotrichaceae(100);	"Firmicutes"(100);"Clostridia"(100);
0.22	213	284	Root(100);Bacteria(100);"Firmicutes"(100);"Clostridia"(100);Clostridiales(100);unclassified(100);unclassified(100);	Root(100);Bacteria(100);"Firmicutes"(100);"Clostridia"(100);Clostridiales(100);"Ruminococcaceae"(100);unclassified(100);	"Clostridia"(100);Clostridiales(100);	Clostridiales(100);"Ruminococcaceae"(100);
-0.22	89	17	Root(100);Bacteria(100);"Firmicutes"(100);"Clostridia"(100);Clostridiales(100);"Ruminococcaceae"(100);unclassified(73);	Root(100);Bacteria(100);"Bacteroidetes"(100);"Bacteroidia"(100);"Bacteroidales"(100);Bacteroidaceae(100);Bacteroides(100);	Clostridiales(100);"Ruminococcaceae"(100);	Bacteroidaceae(100);Bacteroides(100);
0.22	316	227	Root(100);Bacteria(100);"Firmicutes"(100);"Clostridia"(100);Clostridiales(100);"Lachnospiraceae"(100);unclassified(100);	Root(100);Bacteria(100);"Firmicutes"(100);"Clostridia"(100);Clostridiales(100);"Lachnospiraceae"(100);Dorea(98);	Clostridiales(100);"Lachnospiraceae"(100);	"Lachnospiraceae"(100);Dorea(98);
0.22	165	93	Root(100);Bacteria(100);"Firmicutes"(100);"Clostridia"(100);Clostridiales(100);unclassified(99);unclassified(99);	Root(100);Bacteria(100);"Firmicutes"(100);"Clostridia"(100);Clostridiales(100);"Ruminococcaceae"(100);Subdoligranulum(91);	"Clostridia"(100);Clostridiales(100);	"Ruminococcaceae"(100);Subdoligranulum(91);
0.22	135	93	Root(100);Bacteria(100);"Firmicutes"(100);"Clostridia"(100);Clostridiales(100);"Lachnospiraceae"(100);Roseburia(95);	Root(100);Bacteria(100);"Firmicutes"(100);"Clostridia"(100);Clostridiales(100);"Ruminococcaceae"(100);Subdoligranulum(91);	"Lachnospiraceae"(100);Roseburia(95);	"Ruminococcaceae"(100);Subdoligranulum(91);
0.22	384	46	Root(100);Bacteria(100);"Firmicutes"(100);"Clostridia"(100);Clostridiales(100);unclassified(92);unclassified(92);	Root(100);Bacteria(100);"Firmicutes"(100);"Clostridia"(100);Clostridiales(100);"Lachnospiraceae"(100);unclassified(100);	"Clostridia"(100);Clostridiales(100);	Clostridiales(100);"Lachnospiraceae"(100);
0.22	104	253	Root(100);Bacteria(100);"Firmicutes"(100);"Clostridia"(100);Clostridiales(100);"Ruminococcaceae"(100);unclassified(100);	Root(100);Bacteria(100);"Firmicutes"(100);"Erysipelotrichi"(100);"Erysipelotrichales"(100);Erysipelotrichaceae(100);unclassified(99);	Clostridiales(100);"Ruminococcaceae"(100);	"Erysipelotrichales"(100);Erysipelotrichaceae(100);
0.22	89	486	Root(100);Bacteria(100);"Firmicutes"(100);"Clostridia"(100);Clostridiales(100);"Ruminococcaceae"(100);unclassified(73);	Root(100);Bacteria(100);"Firmicutes"(100);"Clostridia"(100);Clostridiales(100);"Ruminococcaceae"(100);Sporobacter(54);	Clostridiales(100);"Ruminococcaceae"(100);	"Ruminococcaceae"(100);Sporobacter(54);
0.22	156	46	Root(100);Bacteria(100);"Firmicutes"(100);"Clostridia"(100);Clostridiales(100);"Lachnospiraceae"(100);unclassified(71);	Root(100);Bacteria(100);"Firmicutes"(100);"Clostridia"(100);Clostridiales(100);"Lachnospiraceae"(100);unclassified(100);	Clostridiales(100);"Lachnospiraceae"(100);	Clostridiales(100);"Lachnospiraceae"(100);
0.22	93	391	Root(100);Bacteria(100);"Firmicutes"(100);"Clostridia"(100);Clostridiales(100);"Ruminococcaceae"(100);Subdoligranulum(91);	Root(100);Bacteria(100);"Firmicutes"(100);"Clostridia"(100);Clostridiales(100);"Lachnospiraceae"(100);unclassified(100);	"Ruminococcaceae"(100);Subdoligranulum(91);	Clostridiales(100);"Lachnospiraceae"(100);
0.22	504	44	Root(100);Bacteria(100);"Bacteroidetes"(100);"Bacteroidia"(100);"Bacteroidales"(100);Bacteroidaceae(100);Bacteroides(100);	Root(100);Bacteria(100);"Bacteroidetes"(100);"Bacteroidia"(100);"Bacteroidales"(100);Bacteroidaceae(100);Bacteroides(100);	Bacteroidaceae(100);Bacteroides(100);	Bacteroidaceae(100);Bacteroides(100);
0.22	136	470	Root(100);Bacteria(100);"Firmicutes"(100);"Clostridia"(100);Clostridiales(100);"Ruminococcaceae"(100);Oscillibacter(100);	Root(100);Bacteria(100);"Firmicutes"(100);"Clostridia"(100);Clostridiales(100);"Lachnospiraceae"(100);unclassified(100);	"Ruminococcaceae"(100);Oscillibacter(100);	Clostridiales(100);"Lachnospiraceae"(100);
0.22	270	238	Root(100);Bacteria(100);"Firmicutes"(100);"Clostridia"(100);Clostridiales(100);"Lachnospiraceae"(71);unclassified(71);	Root(100);Bacteria(100);"Firmicutes"(100);"Clostridia"(100);Clostridiales(100);unclassified(97);unclassified(97);	Clostridiales(100);"Lachnospiraceae"(71);	"Clostridia"(100);Clostridiales(100);
0.22	427	356	Root(100);Bacteria(100);"Bacteroidetes"(100);unclassified(100);unclassified(100);unclassified(100);unclassified(100);	Root(100);Bacteria(100);unclassified(100);unclassified(100);unclassified(100);unclassified(100);unclassified(100);	Bacteria(100);"Bacteroidetes"(100);	Root(100);Bacteria(100);
0.22	211	77	Root(100);Bacteria(100);"Firmicutes"(100);"Clostridia"(100);Clostridiales(100);"Lachnospiraceae"(100);Roseburia(99);	Root(100);Bacteria(100);"Bacteroidetes"(100);"Bacteroidia"(100);"Bacteroidales"(100);Bacteroidaceae(100);Bacteroides(100);	"Lachnospiraceae"(100);Roseburia(99);	Bacteroidaceae(100);Bacteroides(100);
0.22	427	181	Root(100);Bacteria(100);"Bacteroidetes"(100);unclassified(100);unclassified(100);unclassified(100);unclassified(100);	Root(100);Bacteria(100);"Firmicutes"(100);"Clostridia"(100);Clostridiales(100);"Ruminococcaceae"(100);unclassified(100);	Bacteria(100);"Bacteroidetes"(100);	Clostridiales(100);"Ruminococcaceae"(100);
-0.22	27	167	Root(100);Bacteria(100);"Bacteroidetes"(100);"Bacteroidia"(100);"Bacteroidales"(100);Bacteroidaceae(100);Bacteroides(100);	Root(100);Bacteria(100);"Firmicutes"(100);"Clostridia"(100);Clostridiales(100);unclassified(65);unclassified(65);	Bacteroidaceae(100);Bacteroides(100);	"Clostridia"(100);Clostridiales(100);
0.22	89	42	Root(100);Bacteria(100);"Firmicutes"(100);"Clostridia"(100);Clostridiales(100);"Ruminococcaceae"(100);unclassified(73);	Root(100);Bacteria(100);"Firmicutes"(100);"Clostridia"(100);Clostridiales(100);"Ruminococcaceae"(100);unclassified(100);	Clostridiales(100);"Ruminococcaceae"(100);	Clostridiales(100);"Ruminococcaceae"(100);
0.22	227	354	Root(100);Bacteria(100);"Firmicutes"(100);"Clostridia"(100);Clostridiales(100);"Lachnospiraceae"(100);Dorea(98);	Root(100);Bacteria(100);"Actinobacteria"(100);Actinobacteria(100);Coriobacteriales(100);Coriobacteriaceae(100);Collinsella(100);	"Lachnospiraceae"(100);Dorea(98);	Coriobacteriaceae(100);Collinsella(100);
0.22	214	391	Root(100);Bacteria(100);"Bacteroidetes"(100);"Bacteroidia"(100);"Bacteroidales"(100);"Prevotellaceae"(100);unclassified(100);	Root(100);Bacteria(100);"Firmicutes"(100);"Clostridia"(100);Clostridiales(100);"Lachnospiraceae"(100);unclassified(100);	"Bacteroidales"(100);"Prevotellaceae"(100);	Clostridiales(100);"Lachnospiraceae"(100);
0.22	338	486	Root(100);Bacteria(100);"Firmicutes"(100);"Clostridia"(99);unclassified(99);unclassified(99);unclassified(99);	Root(100);Bacteria(100);"Firmicutes"(100);"Clostridia"(100);Clostridiales(100);"Ruminococcaceae"(100);Sporobacter(54);	"Firmicutes"(100);"Clostridia"(99);	"Ruminococcaceae"(100);Sporobacter(54);
0.22	267	144	Root(100);Bacteria(100);"Bacteroidetes"(100);unclassified(52);unclassified(52);unclassified(52);unclassified(52);	Root(100);Bacteria(100);"Firmicutes"(100);"Clostridia"(100);Clostridiales(100);unclassified(100);unclassified(100);	Bacteria(100);"Bacteroidetes"(100);	"Clostridia"(100);Clostridiales(100);
0.22	215	248	Root(100);Bacteria(100);"Firmicutes"(100);"Clostridia"(100);Clostridiales(100);unclassified(68);unclassified(68);	Root(100);Bacteria(100);"Firmicutes"(100);"Clostridia"(100);Clostridiales(100);"Ruminococcaceae"(100);unclassified(100);	"Clostridia"(100);Clostridiales(100);	Clostridiales(100);"Ruminococcaceae"(100);
0.22	227	46	Root(100);Bacteria(100);"Firmicutes"(100);"Clostridia"(100);Clostridiales(100);"Lachnospiraceae"(100);Dorea(98);	Root(100);Bacteria(100);"Firmicutes"(100);"Clostridia"(100);Clostridiales(100);"Lachnospiraceae"(100);unclassified(100);	"Lachnospiraceae"(100);Dorea(98);	Clostridiales(100);"Lachnospiraceae"(100);
-0.22	27	128	Root(100);Bacteria(100);"Bacteroidetes"(100);"Bacteroidia"(100);"Bacteroidales"(100);Bacteroidaceae(100);Bacteroides(100);	Root(100);Bacteria(100);"Firmicutes"(100);"Clostridia"(100);Clostridiales(100);"Ruminococcaceae"(100);Oscillibacter(100);	Bacteroidaceae(100);Bacteroides(100);	"Ruminococcaceae"(100);Oscillibacter(100);
0.22	245	391	Root(100);Bacteria(100);"Firmicutes"(100);"Clostridia"(100);Clostridiales(100);"Ruminococcaceae"(100);Butyricicoccus(97);	Root(100);Bacteria(100);"Firmicutes"(100);"Clostridia"(100);Clostridiales(100);"Lachnospiraceae"(100);unclassified(100);	"Ruminococcaceae"(100);Butyricicoccus(97);	Clostridiales(100);"Lachnospiraceae"(100);
0.22	406	209	Root(100);Bacteria(100);"Firmicutes"(100);"Clostridia"(100);Clostridiales(100);unclassified(100);unclassified(100);	Root(100);Bacteria(100);"Firmicutes"(100);"Clostridia"(100);Clostridiales(100);"Ruminococcaceae"(100);unclassified(99);	"Clostridia"(100);Clostridiales(100);	Clostridiales(100);"Ruminococcaceae"(100);
0.22	192	272	Root(100);Bacteria(100);"Firmicutes"(100);"Clostridia"(100);Clostridiales(100);unclassified(100);unclassified(100);	Root(100);Bacteria(100);"Firmicutes"(100);"Clostridia"(100);Clostridiales(100);"Lachnospiraceae"(100);Coprococcus(100);	"Clostridia"(100);Clostridiales(100);	"Lachnospiraceae"(100);Coprococcus(100);
0.22	338	237	Root(100);Bacteria(100);"Firmicutes"(100);"Clostridia"(99);unclassified(99);unclassified(99);unclassified(99);	Root(100);Bacteria(100);"Bacteroidetes"(100);"Bacteroidia"(100);"Bacteroidales"(100);"Porphyromonadaceae"(100);Butyricimonas(100);	"Firmicutes"(100);"Clostridia"(99);	"Porphyromonadaceae"(100);Butyricimonas(100);
0.22	245	160	Root(100);Bacteria(100);"Firmicutes"(100);"Clostridia"(100);Clostridiales(100);"Ruminococcaceae"(100);Butyricicoccus(97);	Root(100);Bacteria(100);"Bacteroidetes"(100);"Bacteroidia"(100);"Bacteroidales"(100);"Rikenellaceae"(100);Alistipes(100);	"Ruminococcaceae"(100);Butyricicoccus(97);	"Rikenellaceae"(100);Alistipes(100);
0.22	253	256	Root(100);Bacteria(100);"Firmicutes"(100);"Erysipelotrichi"(100);"Erysipelotrichales"(100);Erysipelotrichaceae(100);unclassified(99);	Root(100);Bacteria(100);"Firmicutes"(100);"Clostridia"(100);Clostridiales(100);Incertae_Sedis_XIV(100);Blautia(100);	"Erysipelotrichales"(100);Erysipelotrichaceae(100);	Incertae_Sedis_XIV(100);Blautia(100);
0.22	280	454	Root(100);Bacteria(100);"Firmicutes"(100);"Clostridia"(100);Clostridiales(100);"Lachnospiraceae"(100);unclassified(100);	Root(100);Bacteria(100);unclassified(93);unclassified(93);unclassified(93);unclassified(93);unclassified(93);	Clostridiales(100);"Lachnospiraceae"(100);	Root(100);Bacteria(100);
0.22	283	57	Root(100);Bacteria(100);unclassified(100);unclassified(100);unclassified(100);unclassified(100);unclassified(100);	Root(100);Bacteria(100);"Firmicutes"(100);"Clostridia"(100);Clostridiales(100);Veillonellaceae(100);unclassified(93);	Root(100);Bacteria(100);	Clostridiales(100);Veillonellaceae(100);
0.22	215	135	Root(100);Bacteria(100);"Firmicutes"(100);"Clostridia"(100);Clostridiales(100);unclassified(68);unclassified(68);	Root(100);Bacteria(100);"Firmicutes"(100);"Clostridia"(100);Clostridiales(100);"Lachnospiraceae"(100);Roseburia(95);	"Clostridia"(100);Clostridiales(100);	"Lachnospiraceae"(100);Roseburia(95);
0.22	279	256	Root(100);Bacteria(100);"Firmicutes"(100);"Clostridia"(100);Clostridiales(100);unclassified(98);unclassified(98);	Root(100);Bacteria(100);"Firmicutes"(100);"Clostridia"(100);Clostridiales(100);Incertae_Sedis_XIV(100);Blautia(100);	"Clostridia"(100);Clostridiales(100);	Incertae_Sedis_XIV(100);Blautia(100);
0.22	89	331	Root(100);Bacteria(100);"Firmicutes"(100);"Clostridia"(100);Clostridiales(100);"Ruminococcaceae"(100);unclassified(73);	Root(100);Bacteria(100);"Firmicutes"(100);"Clostridia"(100);Clostridiales(100);unclassified(100);unclassified(100);	Clostridiales(100);"Ruminococcaceae"(100);	"Clostridia"(100);Clostridiales(100);
0.22	267	486	Root(100);Bacteria(100);"Bacteroidetes"(100);unclassified(52);unclassified(52);unclassified(52);unclassified(52);	Root(100);Bacteria(100);"Firmicutes"(100);"Clostridia"(100);Clostridiales(100);"Ruminococcaceae"(100);Sporobacter(54);	Bacteria(100);"Bacteroidetes"(100);	"Ruminococcaceae"(100);Sporobacter(54);
0.22	280	272	Root(100);Bacteria(100);"Firmicutes"(100);"Clostridia"(100);Clostridiales(100);"Lachnospiraceae"(100);unclassified(100);	Root(100);Bacteria(100);"Firmicutes"(100);"Clostridia"(100);Clostridiales(100);"Lachnospiraceae"(100);Coprococcus(100);	Clostridiales(100);"Lachnospiraceae"(100);	"Lachnospiraceae"(100);Coprococcus(100);
0.22	363	202	Root(100);Bacteria(100);"Firmicutes"(100);"Clostridia"(100);Clostridiales(100);"Ruminococcaceae"(100);unclassified(100);	Root(100);Bacteria(100);"Firmicutes"(100);"Clostridia"(100);unclassified(98);unclassified(98);unclassified(98);	Clostridiales(100);"Ruminococcaceae"(100);	"Firmicutes"(100);"Clostridia"(100);
0.22	267	119	Root(100);Bacteria(100);"Bacteroidetes"(100);unclassified(52);unclassified(52);unclassified(52);unclassified(52);	Root(100);Bacteria(100);"Bacteroidetes"(100);"Bacteroidia"(100);"Bacteroidales"(100);"Porphyromonadaceae"(100);Odoribacter(100);	Bacteria(100);"Bacteroidetes"(100);	"Porphyromonadaceae"(100);Odoribacter(100);
0.21	193	46	Root(100);Bacteria(100);"Bacteroidetes"(100);"Bacteroidia"(100);"Bacteroidales"(100);"Prevotellaceae"(100);Prevotella(100);	Root(100);Bacteria(100);"Firmicutes"(100);"Clostridia"(100);Clostridiales(100);"Lachnospiraceae"(100);unclassified(100);	"Prevotellaceae"(100);Prevotella(100);	Clostridiales(100);"Lachnospiraceae"(100);
0.21	283	122	Root(100);Bacteria(100);unclassified(100);unclassified(100);unclassified(100);unclassified(100);unclassified(100);	Root(100);Bacteria(100);"Firmicutes"(99);"Clostridia"(99);Clostridiales(94);unclassified(94);unclassified(94);	Root(100);Bacteria(100);	"Clostridia"(99);Clostridiales(94);
0.21	245	123	Root(100);Bacteria(100);"Firmicutes"(100);"Clostridia"(100);Clostridiales(100);"Ruminococcaceae"(100);Butyricicoccus(97);	Root(100);Bacteria(100);"Firmicutes"(100);"Clostridia"(100);Clostridiales(100);unclassified(99);unclassified(99);	"Ruminococcaceae"(100);Butyricicoccus(97);	"Clostridia"(100);Clostridiales(100);
0.21	338	354	Root(100);Bacteria(100);"Firmicutes"(100);"Clostridia"(99);unclassified(99);unclassified(99);unclassified(99);	Root(100);Bacteria(100);"Actinobacteria"(100);Actinobacteria(100);Coriobacteriales(100);Coriobacteriaceae(100);Collinsella(100);	"Firmicutes"(100);"Clostridia"(99);	Coriobacteriaceae(100);Collinsella(100);
0.21	260	197	Root(100);Bacteria(100);"Firmicutes"(100);"Erysipelotrichi"(100);"Erysipelotrichales"(100);Erysipelotrichaceae(100);Coprobacillus(100);	Root(100);Bacteria(100);"Bacteroidetes"(100);"Bacteroidia"(100);"Bacteroidales"(100);"Porphyromonadaceae"(100);unclassified(100);	Erysipelotrichaceae(100);Coprobacillus(100);	"Bacteroidales"(100);"Porphyromonadaceae"(100);
0.21	309	222	Root(100);Bacteria(100);"Bacteroidetes"(99);unclassified(99);unclassified(99);unclassified(99);unclassified(99);	Root(100);Bacteria(100);"Firmicutes"(100);"Clostridia"(100);Clostridiales(100);"Lachnospiraceae"(58);Coprococcus(56);	Bacteria(100);"Bacteroidetes"(99);	"Lachnospiraceae"(58);Coprococcus(56);
0.21	219	135	Root(100);Bacteria(100);"Firmicutes"(100);"Clostridia"(100);Clostridiales(100);Veillonellaceae(100);Dialister(100);	Root(100);Bacteria(100);"Firmicutes"(100);"Clostridia"(100);Clostridiales(100);"Lachnospiraceae"(100);Roseburia(95);	Veillonellaceae(100);Dialister(100);	"Lachnospiraceae"(100);Roseburia(95);
0.21	406	311	Root(100);Bacteria(100);"Firmicutes"(100);"Clostridia"(100);Clostridiales(100);unclassified(100);unclassified(100);	Root(100);Bacteria(100);unclassified(100);unclassified(100);unclassified(100);unclassified(100);unclassified(100);	"Clostridia"(100);Clostridiales(100);	Root(100);Bacteria(100);
0.21	246	258	Root(100);Bacteria(100);"Firmicutes"(100);unclassified(98);unclassified(98);unclassified(98);unclassified(98);	Root(100);Bacteria(100);"Firmicutes"(100);"Clostridia"(100);Clostridiales(100);unclassified(100);unclassified(100);	Bacteria(100);"Firmicutes"(100);	"Clostridia"(100);Clostridiales(100);
0.21	192	326	Root(100);Bacteria(100);"Firmicutes"(100);"Clostridia"(100);Clostridiales(100);unclassified(100);unclassified(100);	Root(100);Bacteria(100);"Firmicutes"(100);"Clostridia"(100);Clostridiales(100);"Lachnospiraceae"(100);unclassified(100);	"Clostridia"(100);Clostridiales(100);	Clostridiales(100);"Lachnospiraceae"(100);
0.21	384	227	Root(100);Bacteria(100);"Firmicutes"(100);"Clostridia"(100);Clostridiales(100);unclassified(92);unclassified(92);	Root(100);Bacteria(100);"Firmicutes"(100);"Clostridia"(100);Clostridiales(100);"Lachnospiraceae"(100);Dorea(98);	"Clostridia"(100);Clostridiales(100);	"Lachnospiraceae"(100);Dorea(98);
0.21	122	260	Root(100);Bacteria(100);"Firmicutes"(99);"Clostridia"(99);Clostridiales(94);unclassified(94);unclassified(94);	Root(100);Bacteria(100);"Firmicutes"(100);"Erysipelotrichi"(100);"Erysipelotrichales"(100);Erysipelotrichaceae(100);Coprobacillus(100);	"Clostridia"(99);Clostridiales(94);	Erysipelotrichaceae(100);Coprobacillus(100);
0.21	345	245	Root(100);Bacteria(100);"Firmicutes"(100);"Clostridia"(100);Clostridiales(100);unclassified(76);unclassified(76);	Root(100);Bacteria(100);"Firmicutes"(100);"Clostridia"(100);Clostridiales(100);"Ruminococcaceae"(100);Butyricicoccus(97);	"Clostridia"(100);Clostridiales(100);	"Ruminococcaceae"(100);Butyricicoccus(97);
0.21	276	337	Root(100);Bacteria(100);"Firmicutes"(99);unclassified(99);unclassified(99);unclassified(99);unclassified(99);	Root(100);Bacteria(100);"Bacteroidetes"(100);"Bacteroidia"(100);"Bacteroidales"(100);"Porphyromonadaceae"(100);Parabacteroides(100);	Bacteria(100);"Firmicutes"(99);	"Porphyromonadaceae"(100);Parabacteroides(100);
0.21	246	154	Root(100);Bacteria(100);"Firmicutes"(100);unclassified(98);unclassified(98);unclassified(98);unclassified(98);	Root(100);Bacteria(100);"Firmicutes"(100);"Clostridia"(100);Clostridiales(100);unclassified(97);unclassified(97);	Bacteria(100);"Firmicutes"(100);	"Clostridia"(100);Clostridiales(100);
0.21	406	181	Root(100);Bacteria(100);"Firmicutes"(100);"Clostridia"(100);Clostridiales(100);unclassified(100);unclassified(100);	Root(100);Bacteria(100);"Firmicutes"(100);"Clostridia"(100);Clostridiales(100);"Ruminococcaceae"(100);unclassified(100);	"Clostridia"(100);Clostridiales(100);	Clostridiales(100);"Ruminococcaceae"(100);
0.21	193	331	Root(100);Bacteria(100);"Bacteroidetes"(100);"Bacteroidia"(100);"Bacteroidales"(100);"Prevotellaceae"(100);Prevotella(100);	Root(100);Bacteria(100);"Firmicutes"(100);"Clostridia"(100);Clostridiales(100);unclassified(100);unclassified(100);	"Prevotellaceae"(100);Prevotella(100);	"Clostridia"(100);Clostridiales(100);
0.21	454	272	Root(100);Bacteria(100);unclassified(93);unclassified(93);unclassified(93);unclassified(93);unclassified(93);	Root(100);Bacteria(100);"Firmicutes"(100);"Clostridia"(100);Clostridiales(100);"Lachnospiraceae"(100);Coprococcus(100);	Root(100);Bacteria(100);	"Lachnospiraceae"(100);Coprococcus(100);
0.21	308	249	Root(100);Bacteria(100);unclassified(100);unclassified(100);unclassified(100);unclassified(100);unclassified(100);	Root(100);Bacteria(100);unclassified(100);unclassified(100);unclassified(100);unclassified(100);unclassified(100);	Root(100);Bacteria(100);	Root(100);Bacteria(100);
0.21	156	144	Root(100);Bacteria(100);"Firmicutes"(100);"Clostridia"(100);Clostridiales(100);"Lachnospiraceae"(100);unclassified(71);	Root(100);Bacteria(100);"Firmicutes"(100);"Clostridia"(100);Clostridiales(100);unclassified(100);unclassified(100);	Clostridiales(100);"Lachnospiraceae"(100);	"Clostridia"(100);Clostridiales(100);
0.21	578	45	Root(100);Bacteria(100);"Bacteroidetes"(100);"Bacteroidia"(100);"Bacteroidales"(100);Bacteroidaceae(100);Bacteroides(100);	Root(100);Bacteria(100);"Bacteroidetes"(100);"Bacteroidia"(100);"Bacteroidales"(100);Bacteroidaceae(100);Bacteroides(100);	Bacteroidaceae(100);Bacteroides(100);	Bacteroidaceae(100);Bacteroides(100);
0.21	122	209	Root(100);Bacteria(100);"Firmicutes"(99);"Clostridia"(99);Clostridiales(94);unclassified(94);unclassified(94);	Root(100);Bacteria(100);"Firmicutes"(100);"Clostridia"(100);Clostridiales(100);"Ruminococcaceae"(100);unclassified(99);	"Clostridia"(99);Clostridiales(94);	Clostridiales(100);"Ruminococcaceae"(100);
0.21	391	47	Root(100);Bacteria(100);"Firmicutes"(100);"Clostridia"(100);Clostridiales(100);"Lachnospiraceae"(100);unclassified(100);	Root(100);Bacteria(100);"Actinobacteria"(100);Actinobacteria(100);Bifidobacteriales(100);Bifidobacteriaceae(100);unclassified(83);	Clostridiales(100);"Lachnospiraceae"(100);	Bifidobacteriales(100);Bifidobacteriaceae(100);
0.21	369	186	Root(100);Bacteria(100);unclassified(100);unclassified(100);unclassified(100);unclassified(100);unclassified(100);	Root(100);Bacteria(100);"Verrucomicrobia"(100);Verrucomicrobiae(100);Verrucomicrobiales(100);Verrucomicrobiaceae(100);Akkermansia(100);	Root(100);Bacteria(100);	Verrucomicrobiaceae(100);Akkermansia(100);
0.21	337	258	Root(100);Bacteria(100);"Bacteroidetes"(100);"Bacteroidia"(100);"Bacteroidales"(100);"Porphyromonadaceae"(100);Parabacteroides(100);	Root(100);Bacteria(100);"Firmicutes"(100);"Clostridia"(100);Clostridiales(100);unclassified(100);unclassified(100);	"Porphyromonadaceae"(100);Parabacteroides(100);	"Clostridia"(100);Clostridiales(100);
-0.21	227	17	Root(100);Bacteria(100);"Firmicutes"(100);"Clostridia"(100);Clostridiales(100);"Lachnospiraceae"(100);Dorea(98);	Root(100);Bacteria(100);"Bacteroidetes"(100);"Bacteroidia"(100);"Bacteroidales"(100);Bacteroidaceae(100);Bacteroides(100);	"Lachnospiraceae"(100);Dorea(98);	Bacteroidaceae(100);Bacteroides(100);
0.21	135	352	Root(100);Bacteria(100);"Firmicutes"(100);"Clostridia"(100);Clostridiales(100);"Lachnospiraceae"(100);Roseburia(95);	Root(100);Bacteria(100);"Firmicutes"(100);"Clostridia"(100);Clostridiales(100);unclassified(98);unclassified(98);	"Lachnospiraceae"(100);Roseburia(95);	"Clostridia"(100);Clostridiales(100);
0.21	186	486	Root(100);Bacteria(100);"Verrucomicrobia"(100);Verrucomicrobiae(100);Verrucomicrobiales(100);Verrucomicrobiaceae(100);Akkermansia(100);	Root(100);Bacteria(100);"Firmicutes"(100);"Clostridia"(100);Clostridiales(100);"Ruminococcaceae"(100);Sporobacter(54);	Verrucomicrobiaceae(100);Akkermansia(100);	"Ruminococcaceae"(100);Sporobacter(54);
0.21	345	222	Root(100);Bacteria(100);"Firmicutes"(100);"Clostridia"(100);Clostridiales(100);unclassified(76);unclassified(76);	Root(100);Bacteria(100);"Firmicutes"(100);"Clostridia"(100);Clostridiales(100);"Lachnospiraceae"(58);Coprococcus(56);	"Clostridia"(100);Clostridiales(100);	"Lachnospiraceae"(58);Coprococcus(56);
0.21	276	107	Root(100);Bacteria(100);"Firmicutes"(99);unclassified(99);unclassified(99);unclassified(99);unclassified(99);	Root(100);Bacteria(100);"Bacteroidetes"(100);"Bacteroidia"(100);"Bacteroidales"(100);"Porphyromonadaceae"(100);Barnesiella(100);	Bacteria(100);"Firmicutes"(99);	"Porphyromonadaceae"(100);Barnesiella(100);
-0.21	17	202	Root(100);Bacteria(100);"Bacteroidetes"(100);"Bacteroidia"(100);"Bacteroidales"(100);Bacteroidaceae(100);Bacteroides(100);	Root(100);Bacteria(100);"Firmicutes"(100);"Clostridia"(100);unclassified(98);unclassified(98);unclassified(98);	Bacteroidaceae(100);Bacteroides(100);	"Firmicutes"(100);"Clostridia"(100);
0.21	227	202	Root(100);Bacteria(100);"Firmicutes"(100);"Clostridia"(100);Clostridiales(100);"Lachnospiraceae"(100);Dorea(98);	Root(100);Bacteria(100);"Firmicutes"(100);"Clostridia"(100);unclassified(98);unclassified(98);unclassified(98);	"Lachnospiraceae"(100);Dorea(98);	"Firmicutes"(100);"Clostridia"(100);
0.21	280	249	Root(100);Bacteria(100);"Firmicutes"(100);"Clostridia"(100);Clostridiales(100);"Lachnospiraceae"(100);unclassified(100);	Root(100);Bacteria(100);unclassified(100);unclassified(100);unclassified(100);unclassified(100);unclassified(100);	Clostridiales(100);"Lachnospiraceae"(100);	Root(100);Bacteria(100);
0.21	384	167	Root(100);Bacteria(100);"Firmicutes"(100);"Clostridia"(100);Clostridiales(100);unclassified(92);unclassified(92);	Root(100);Bacteria(100);"Firmicutes"(100);"Clostridia"(100);Clostridiales(100);unclassified(65);unclassified(65);	"Clostridia"(100);Clostridiales(100);	"Clostridia"(100);Clostridiales(100);
0.21	212	182	Root(100);Bacteria(100);"Firmicutes"(100);"Clostridia"(100);Clostridiales(100);"Ruminococcaceae"(100);unclassified(73);	Root(100);Bacteria(100);"Bacteroidetes"(100);"Bacteroidia"(100);"Bacteroidales"(100);"Prevotellaceae"(100);Prevotella(100);	Clostridiales(100);"Ruminococcaceae"(100);	"Prevotellaceae"(100);Prevotella(100);
0.21	16	156	Root(100);Bacteria(100);"Proteobacteria"(100);Gammaproteobacteria(100);Pasteurellales(100);Pasteurellaceae(100);unclassified(100);	Root(100);Bacteria(100);"Firmicutes"(100);"Clostridia"(100);Clostridiales(100);"Lachnospiraceae"(100);unclassified(71);	Pasteurellales(100);Pasteurellaceae(100);	Clostridiales(100);"Lachnospiraceae"(100);
0.21	405	249	Root(100);Bacteria(100);unclassified(100);unclassified(100);unclassified(100);unclassified(100);unclassified(100);	Root(100);Bacteria(100);unclassified(100);unclassified(100);unclassified(100);unclassified(100);unclassified(100);	Root(100);Bacteria(100);	Root(100);Bacteria(100);
0.21	294	185	Root(100);Bacteria(100);unclassified(100);unclassified(100);unclassified(100);unclassified(100);unclassified(100);	Root(100);Bacteria(100);"Firmicutes"(100);"Clostridia"(100);unclassified(100);unclassified(100);unclassified(100);	Root(100);Bacteria(100);	"Firmicutes"(100);"Clostridia"(100);
0.21	27	302	Root(100);Bacteria(100);"Bacteroidetes"(100);"Bacteroidia"(100);"Bacteroidales"(100);Bacteroidaceae(100);Bacteroides(100);	Root(100);Bacteria(100);"Firmicutes"(100);"Clostridia"(100);Clostridiales(100);unclassified(100);unclassified(100);	Bacteroidaceae(100);Bacteroides(100);	"Clostridia"(100);Clostridiales(100);
0.21	119	233	Root(100);Bacteria(100);"Bacteroidetes"(100);"Bacteroidia"(100);"Bacteroidales"(100);"Porphyromonadaceae"(100);Odoribacter(100);	Root(100);Bacteria(100);"Bacteroidetes"(100);unclassified(100);unclassified(100);unclassified(100);unclassified(100);	"Porphyromonadaceae"(100);Odoribacter(100);	Bacteria(100);"Bacteroidetes"(100);
-0.21	27	352	Root(100);Bacteria(100);"Bacteroidetes"(100);"Bacteroidia"(100);"Bacteroidales"(100);Bacteroidaceae(100);Bacteroides(100);	Root(100);Bacteria(100);"Firmicutes"(100);"Clostridia"(100);Clostridiales(100);unclassified(98);unclassified(98);	Bacteroidaceae(100);Bacteroides(100);	"Clostridia"(100);Clostridiales(100);
0.21	276	30	Root(100);Bacteria(100);"Firmicutes"(99);unclassified(99);unclassified(99);unclassified(99);unclassified(99);	Root(100);Bacteria(100);"Bacteroidetes"(100);"Bacteroidia"(100);"Bacteroidales"(100);"Rikenellaceae"(100);Alistipes(100);	Bacteria(100);"Firmicutes"(99);	"Rikenellaceae"(100);Alistipes(100);
0.21	405	185	Root(100);Bacteria(100);unclassified(100);unclassified(100);unclassified(100);unclassified(100);unclassified(100);	Root(100);Bacteria(100);"Firmicutes"(100);"Clostridia"(100);unclassified(100);unclassified(100);unclassified(100);	Root(100);Bacteria(100);	"Firmicutes"(100);"Clostridia"(100);
0.21	337	144	Root(100);Bacteria(100);"Bacteroidetes"(100);"Bacteroidia"(100);"Bacteroidales"(100);"Porphyromonadaceae"(100);Parabacteroides(100);	Root(100);Bacteria(100);"Firmicutes"(100);"Clostridia"(100);Clostridiales(100);unclassified(100);unclassified(100);	"Porphyromonadaceae"(100);Parabacteroides(100);	"Clostridia"(100);Clostridiales(100);
0.21	280	42	Root(100);Bacteria(100);"Firmicutes"(100);"Clostridia"(100);Clostridiales(100);"Lachnospiraceae"(100);unclassified(100);	Root(100);Bacteria(100);"Firmicutes"(100);"Clostridia"(100);Clostridiales(100);"Ruminococcaceae"(100);unclassified(100);	Clostridiales(100);"Lachnospiraceae"(100);	Clostridiales(100);"Ruminococcaceae"(100);
0.20	107	311	Root(100);Bacteria(100);"Bacteroidetes"(100);"Bacteroidia"(100);"Bacteroidales"(100);"Porphyromonadaceae"(100);Barnesiella(100);	Root(100);Bacteria(100);unclassified(100);unclassified(100);unclassified(100);unclassified(100);unclassified(100);	"Porphyromonadaceae"(100);Barnesiella(100);	Root(100);Bacteria(100);
0.20	213	227	Root(100);Bacteria(100);"Firmicutes"(100);"Clostridia"(100);Clostridiales(100);unclassified(100);unclassified(100);	Root(100);Bacteria(100);"Firmicutes"(100);"Clostridia"(100);Clostridiales(100);"Lachnospiraceae"(100);Dorea(98);	"Clostridia"(100);Clostridiales(100);	"Lachnospiraceae"(100);Dorea(98);
0.20	256	16	Root(100);Bacteria(100);"Firmicutes"(100);"Clostridia"(100);Clostridiales(100);Incertae_Sedis_XIV(100);Blautia(100);	Root(100);Bacteria(100);"Proteobacteria"(100);Gammaproteobacteria(100);Pasteurellales(100);Pasteurellaceae(100);unclassified(100);	Incertae_Sedis_XIV(100);Blautia(100);	Pasteurellales(100);Pasteurellaceae(100);
0.20	192	470	Root(100);Bacteria(100);"Firmicutes"(100);"Clostridia"(100);Clostridiales(100);unclassified(100);unclassified(100);	Root(100);Bacteria(100);"Firmicutes"(100);"Clostridia"(100);Clostridiales(100);"Lachnospiraceae"(100);unclassified(100);	"Clostridia"(100);Clostridiales(100);	Clostridiales(100);"Lachnospiraceae"(100);
-0.20	104	17	Root(100);Bacteria(100);"Firmicutes"(100);"Clostridia"(100);Clostridiales(100);"Ruminococcaceae"(100);unclassified(100);	Root(100);Bacteria(100);"Bacteroidetes"(100);"Bacteroidia"(100);"Bacteroidales"(100);Bacteroidaceae(100);Bacteroides(100);	Clostridiales(100);"Ruminococcaceae"(100);	Bacteroidaceae(100);Bacteroides(100);
0.20	337	227	Root(100);Bacteria(100);"Bacteroidetes"(100);"Bacteroidia"(100);"Bacteroidales"(100);"Porphyromonadaceae"(100);Parabacteroides(100);	Root(100);Bacteria(100);"Firmicutes"(100);"Clostridia"(100);Clostridiales(100);"Lachnospiraceae"(100);Dorea(98);	"Porphyromonadaceae"(100);Parabacteroides(100);	"Lachnospiraceae"(100);Dorea(98);
0.20	128	337	Root(100);Bacteria(100);"Firmicutes"(100);"Clostridia"(100);Clostridiales(100);"Ruminococcaceae"(100);Oscillibacter(100);	Root(100);Bacteria(100);"Bacteroidetes"(100);"Bacteroidia"(100);"Bacteroidales"(100);"Porphyromonadaceae"(100);Parabacteroides(100);	"Ruminococcaceae"(100);Oscillibacter(100);	"Porphyromonadaceae"(100);Parabacteroides(100);
0.20	318	42	Root(100);Bacteria(100);"Proteobacteria"(100);Betaproteobacteria(100);Burkholderiales(100);Alcaligenaceae(100);Sutterella(100);	Root(100);Bacteria(100);"Firmicutes"(100);"Clostridia"(100);Clostridiales(100);"Ruminococcaceae"(100);unclassified(100);	Alcaligenaceae(100);Sutterella(100);	Clostridiales(100);"Ruminococcaceae"(100);
0.20	30	170	Root(100);Bacteria(100);"Bacteroidetes"(100);"Bacteroidia"(100);"Bacteroidales"(100);"Rikenellaceae"(100);Alistipes(100);	Root(100);Bacteria(100);unclassified(100);unclassified(100);unclassified(100);unclassified(100);unclassified(100);	"Rikenellaceae"(100);Alistipes(100);	Root(100);Bacteria(100);
0.20	245	238	Root(100);Bacteria(100);"Firmicutes"(100);"Clostridia"(100);Clostridiales(100);"Ruminococcaceae"(100);Butyricicoccus(97);	Root(100);Bacteria(100);"Firmicutes"(100);"Clostridia"(100);Clostridiales(100);unclassified(97);unclassified(97);	"Ruminococcaceae"(100);Butyricicoccus(97);	"Clostridia"(100);Clostridiales(100);
-0.20	27	157	Root(100);Bacteria(100);"Bacteroidetes"(100);"Bacteroidia"(100);"Bacteroidales"(100);Bacteroidaceae(100);Bacteroides(100);	Root(100);Bacteria(100);"Firmicutes"(100);"Clostridia"(100);Clostridiales(100);"Ruminococcaceae"(100);unclassified(100);	Bacteroidaceae(100);Bacteroides(100);	Clostridiales(100);"Ruminococcaceae"(100);
0.20	215	352	Root(100);Bacteria(100);"Firmicutes"(100);"Clostridia"(100);Clostridiales(100);unclassified(68);unclassified(68);	Root(100);Bacteria(100);"Firmicutes"(100);"Clostridia"(100);Clostridiales(100);unclassified(98);unclassified(98);	"Clostridia"(100);Clostridiales(100);	"Clostridia"(100);Clostridiales(100);
0.20	84	243	Root(100);Bacteria(100);"Firmicutes"(100);"Clostridia"(100);Clostridiales(100);"Ruminococcaceae"(100);Ruminococcus(99);	Root(100);Bacteria(100);"Firmicutes"(100);"Clostridia"(100);Clostridiales(100);Veillonellaceae(100);Acidaminococcus(100);	"Ruminococcaceae"(100);Ruminococcus(99);	Veillonellaceae(100);Acidaminococcus(100);
0.20	156	232	Root(100);Bacteria(100);"Firmicutes"(100);"Clostridia"(100);Clostridiales(100);"Lachnospiraceae"(100);unclassified(71);	Root(100);Bacteria(100);"Firmicutes"(100);"Clostridia"(100);Clostridiales(100);unclassified(100);unclassified(100);	Clostridiales(100);"Lachnospiraceae"(100);	"Clostridia"(100);Clostridiales(100);
0.20	219	345	Root(100);Bacteria(100);"Firmicutes"(100);"Clostridia"(100);Clostridiales(100);Veillonellaceae(100);Dialister(100);	Root(100);Bacteria(100);"Firmicutes"(100);"Clostridia"(100);Clostridiales(100);unclassified(76);unclassified(76);	Veillonellaceae(100);Dialister(100);	"Clostridia"(100);Clostridiales(100);
0.20	119	369	Root(100);Bacteria(100);"Bacteroidetes"(100);"Bacteroidia"(100);"Bacteroidales"(100);"Porphyromonadaceae"(100);Odoribacter(100);	Root(100);Bacteria(100);unclassified(100);unclassified(100);unclassified(100);unclassified(100);unclassified(100);	"Porphyromonadaceae"(100);Odoribacter(100);	Root(100);Bacteria(100);
0.20	337	248	Root(100);Bacteria(100);"Bacteroidetes"(100);"Bacteroidia"(100);"Bacteroidales"(100);"Porphyromonadaceae"(100);Parabacteroides(100);	Root(100);Bacteria(100);"Firmicutes"(100);"Clostridia"(100);Clostridiales(100);"Ruminococcaceae"(100);unclassified(100);	"Porphyromonadaceae"(100);Parabacteroides(100);	Clostridiales(100);"Ruminococcaceae"(100);
0.20	249	326	Root(100);Bacteria(100);unclassified(100);unclassified(100);unclassified(100);unclassified(100);unclassified(100);	Root(100);Bacteria(100);"Firmicutes"(100);"Clostridia"(100);Clostridiales(100);"Lachnospiraceae"(100);unclassified(100);	Root(100);Bacteria(100);	Clostridiales(100);"Lachnospiraceae"(100);
0.20	406	186	Root(100);Bacteria(100);"Firmicutes"(100);"Clostridia"(100);Clostridiales(100);unclassified(100);unclassified(100);	Root(100);Bacteria(100);"Verrucomicrobia"(100);Verrucomicrobiae(100);Verrucomicrobiales(100);Verrucomicrobiaceae(100);Akkermansia(100);	"Clostridia"(100);Clostridiales(100);	Verrucomicrobiaceae(100);Akkermansia(100);
0.20	336	182	Root(100);Bacteria(100);"Firmicutes"(100);"Clostridia"(100);Clostridiales(100);"Ruminococcaceae"(100);Oscillibacter(100);	Root(100);Bacteria(100);"Bacteroidetes"(100);"Bacteroidia"(100);"Bacteroidales"(100);"Prevotellaceae"(100);Prevotella(100);	"Ruminococcaceae"(100);Oscillibacter(100);	"Prevotellaceae"(100);Prevotella(100);
0.20	213	135	Root(100);Bacteria(100);"Firmicutes"(100);"Clostridia"(100);Clostridiales(100);unclassified(100);unclassified(100);	Root(100);Bacteria(100);"Firmicutes"(100);"Clostridia"(100);Clostridiales(100);"Lachnospiraceae"(100);Roseburia(95);	"Clostridia"(100);Clostridiales(100);	"Lachnospiraceae"(100);Roseburia(95);
0.20	281	192	Root(100);Bacteria(100);unclassified(100);unclassified(100);unclassified(100);unclassified(100);unclassified(100);	Root(100);Bacteria(100);"Firmicutes"(100);"Clostridia"(100);Clostridiales(100);unclassified(100);unclassified(100);	Root(100);Bacteria(100);	"Clostridia"(100);Clostridiales(100);
0.20	192	227	Root(100);Bacteria(100);"Firmicutes"(100);"Clostridia"(100);Clostridiales(100);unclassified(100);unclassified(100);	Root(100);Bacteria(100);"Firmicutes"(100);"Clostridia"(100);Clostridiales(100);"Lachnospiraceae"(100);Dorea(98);	"Clostridia"(100);Clostridiales(100);	"Lachnospiraceae"(100);Dorea(98);
0.20	281	59	Root(100);Bacteria(100);unclassified(100);unclassified(100);unclassified(100);unclassified(100);unclassified(100);	Root(100);Bacteria(100);"Bacteroidetes"(100);"Bacteroidia"(100);"Bacteroidales"(100);"Porphyromonadaceae"(100);Parabacteroides(100);	Root(100);Bacteria(100);	"Porphyromonadaceae"(100);Parabacteroides(100);
0.20	210	245	Root(100);Bacteria(100);"Firmicutes"(100);"Clostridia"(100);Clostridiales(100);"Lachnospiraceae"(100);Anaerostipes(99);	Root(100);Bacteria(100);"Firmicutes"(100);"Clostridia"(100);Clostridiales(100);"Ruminococcaceae"(100);Butyricicoccus(97);	"Lachnospiraceae"(100);Anaerostipes(99);	"Ruminococcaceae"(100);Butyricicoccus(97);
0.20	331	270	Root(100);Bacteria(100);"Firmicutes"(100);"Clostridia"(100);Clostridiales(100);unclassified(100);unclassified(100);	Root(100);Bacteria(100);"Firmicutes"(100);"Clostridia"(100);Clostridiales(100);"Lachnospiraceae"(71);unclassified(71);	"Clostridia"(100);Clostridiales(100);	Clostridiales(100);"Lachnospiraceae"(71);
0.20	42	352	Root(100);Bacteria(100);"Firmicutes"(100);"Clostridia"(100);Clostridiales(100);"Ruminococcaceae"(100);unclassified(100);	Root(100);Bacteria(100);"Firmicutes"(100);"Clostridia"(100);Clostridiales(100);unclassified(98);unclassified(98);	Clostridiales(100);"Ruminococcaceae"(100);	"Clostridia"(100);Clostridiales(100);
-0.20	27	34	Root(100);Bacteria(100);"Bacteroidetes"(100);"Bacteroidia"(100);"Bacteroidales"(100);Bacteroidaceae(100);Bacteroides(100);	Root(100);Bacteria(100);"Bacteroidetes"(100);"Bacteroidia"(100);"Bacteroidales"(100);"Prevotellaceae"(100);unclassified(100);	Bacteroidaceae(100);Bacteroides(100);	"Bacteroidales"(100);"Prevotellaceae"(100);
0.20	212	157	Root(100);Bacteria(100);"Firmicutes"(100);"Clostridia"(100);Clostridiales(100);"Ruminococcaceae"(100);unclassified(73);	Root(100);Bacteria(100);"Firmicutes"(100);"Clostridia"(100);Clostridiales(100);"Ruminococcaceae"(100);unclassified(100);	Clostridiales(100);"Ruminococcaceae"(100);	Clostridiales(100);"Ruminococcaceae"(100);
0.20	192	245	Root(100);Bacteria(100);"Firmicutes"(100);"Clostridia"(100);Clostridiales(100);unclassified(100);unclassified(100);	Root(100);Bacteria(100);"Firmicutes"(100);"Clostridia"(100);Clostridiales(100);"Ruminococcaceae"(100);Butyricicoccus(97);	"Clostridia"(100);Clostridiales(100);	"Ruminococcaceae"(100);Butyricicoccus(97);
0.20	454	470	Root(100);Bacteria(100);unclassified(93);unclassified(93);unclassified(93);unclassified(93);unclassified(93);	Root(100);Bacteria(100);"Firmicutes"(100);"Clostridia"(100);Clostridiales(100);"Lachnospiraceae"(100);unclassified(100);	Root(100);Bacteria(100);	Clostridiales(100);"Lachnospiraceae"(100);
0.20	331	42	Root(100);Bacteria(100);"Firmicutes"(100);"Clostridia"(100);Clostridiales(100);unclassified(100);unclassified(100);	Root(100);Bacteria(100);"Firmicutes"(100);"Clostridia"(100);Clostridiales(100);"Ruminococcaceae"(100);unclassified(100);	"Clostridia"(100);Clostridiales(100);	Clostridiales(100);"Ruminococcaceae"(100);
0.20	136	202	Root(100);Bacteria(100);"Firmicutes"(100);"Clostridia"(100);Clostridiales(100);"Ruminococcaceae"(100);Oscillibacter(100);	Root(100);Bacteria(100);"Firmicutes"(100);"Clostridia"(100);unclassified(98);unclassified(98);unclassified(98);	"Ruminococcaceae"(100);Oscillibacter(100);	"Firmicutes"(100);"Clostridia"(100);
0.20	309	42	Root(100);Bacteria(100);"Bacteroidetes"(99);unclassified(99);unclassified(99);unclassified(99);unclassified(99);	Root(100);Bacteria(100);"Firmicutes"(100);"Clostridia"(100);Clostridiales(100);"Ruminococcaceae"(100);unclassified(100);	Bacteria(100);"Bacteroidetes"(99);	Clostridiales(100);"Ruminococcaceae"(100);
0.20	281	202	Root(100);Bacteria(100);unclassified(100);unclassified(100);unclassified(100);unclassified(100);unclassified(100);	Root(100);Bacteria(100);"Firmicutes"(100);"Clostridia"(100);unclassified(98);unclassified(98);unclassified(98);	Root(100);Bacteria(100);	"Firmicutes"(100);"Clostridia"(100);
0.20	192	167	Root(100);Bacteria(100);"Firmicutes"(100);"Clostridia"(100);Clostridiales(100);unclassified(100);unclassified(100);	Root(100);Bacteria(100);"Firmicutes"(100);"Clostridia"(100);Clostridiales(100);unclassified(65);unclassified(65);	"Clostridia"(100);Clostridiales(100);	"Clostridia"(100);Clostridiales(100);
0.20	135	167	Root(100);Bacteria(100);"Firmicutes"(100);"Clostridia"(100);Clostridiales(100);"Lachnospiraceae"(100);Roseburia(95);	Root(100);Bacteria(100);"Firmicutes"(100);"Clostridia"(100);Clostridiales(100);unclassified(65);unclassified(65);	"Lachnospiraceae"(100);Roseburia(95);	"Clostridia"(100);Clostridiales(100);
0.20	302	270	Root(100);Bacteria(100);"Firmicutes"(100);"Clostridia"(100);Clostridiales(100);unclassified(100);unclassified(100);	Root(100);Bacteria(100);"Firmicutes"(100);"Clostridia"(100);Clostridiales(100);"Lachnospiraceae"(71);unclassified(71);	"Clostridia"(100);Clostridiales(100);	Clostridiales(100);"Lachnospiraceae"(71);
0.20	262	470	Root(100);Bacteria(100);unclassified(99);unclassified(99);unclassified(99);unclassified(99);unclassified(99);	Root(100);Bacteria(100);"Firmicutes"(100);"Clostridia"(100);Clostridiales(100);"Lachnospiraceae"(100);unclassified(100);	Root(100);Bacteria(100);	Clostridiales(100);"Lachnospiraceae"(100);
0.20	222	46	Root(100);Bacteria(100);"Firmicutes"(100);"Clostridia"(100);Clostridiales(100);"Lachnospiraceae"(58);Coprococcus(56);	Root(100);Bacteria(100);"Firmicutes"(100);"Clostridia"(100);Clostridiales(100);"Lachnospiraceae"(100);unclassified(100);	"Lachnospiraceae"(58);Coprococcus(56);	Clostridiales(100);"Lachnospiraceae"(100);
0.20	308	185	Root(100);Bacteria(100);unclassified(100);unclassified(100);unclassified(100);unclassified(100);unclassified(100);	Root(100);Bacteria(100);"Firmicutes"(100);"Clostridia"(100);unclassified(100);unclassified(100);unclassified(100);	Root(100);Bacteria(100);	"Firmicutes"(100);"Clostridia"(100);
0.20	196	352	Root(100);Bacteria(100);unclassified(100);unclassified(100);unclassified(100);unclassified(100);unclassified(100);	Root(100);Bacteria(100);"Firmicutes"(100);"Clostridia"(100);Clostridiales(100);unclassified(98);unclassified(98);	Root(100);Bacteria(100);	"Clostridia"(100);Clostridiales(100);
0.20	46	202	Root(100);Bacteria(100);"Firmicutes"(100);"Clostridia"(100);Clostridiales(100);"Lachnospiraceae"(100);unclassified(100);	Root(100);Bacteria(100);"Firmicutes"(100);"Clostridia"(100);unclassified(98);unclassified(98);unclassified(98);	Clostridiales(100);"Lachnospiraceae"(100);	"Firmicutes"(100);"Clostridia"(100);
0.20	260	157	Root(100);Bacteria(100);"Firmicutes"(100);"Erysipelotrichi"(100);"Erysipelotrichales"(100);Erysipelotrichaceae(100);Coprobacillus(100);	Root(100);Bacteria(100);"Firmicutes"(100);"Clostridia"(100);Clostridiales(100);"Ruminococcaceae"(100);unclassified(100);	Erysipelotrichaceae(100);Coprobacillus(100);	Clostridiales(100);"Ruminococcaceae"(100);
0.20	238	232	Root(100);Bacteria(100);"Firmicutes"(100);"Clostridia"(100);Clostridiales(100);unclassified(97);unclassified(97);	Root(100);Bacteria(100);"Firmicutes"(100);"Clostridia"(100);Clostridiales(100);unclassified(100);unclassified(100);	"Clostridia"(100);Clostridiales(100);	"Clostridia"(100);Clostridiales(100);
0.20	155	157	Root(100);Bacteria(100);"Firmicutes"(100);"Clostridia"(100);Clostridiales(100);"Lachnospiraceae"(100);unclassified(100);	Root(100);Bacteria(100);"Firmicutes"(100);"Clostridia"(100);Clostridiales(100);"Ruminococcaceae"(100);unclassified(100);	Clostridiales(100);"Lachnospiraceae"(100);	Clostridiales(100);"Ruminococcaceae"(100);
0.20	260	167	Root(100);Bacteria(100);"Firmicutes"(100);"Erysipelotrichi"(100);"Erysipelotrichales"(100);Erysipelotrichaceae(100);Coprobacillus(100);	Root(100);Bacteria(100);"Firmicutes"(100);"Clostridia"(100);Clostridiales(100);unclassified(65);unclassified(65);	Erysipelotrichaceae(100);Coprobacillus(100);	"Clostridia"(100);Clostridiales(100);
0.20	30	165	Root(100);Bacteria(100);"Bacteroidetes"(100);"Bacteroidia"(100);"Bacteroidales"(100);"Rikenellaceae"(100);Alistipes(100);	Root(100);Bacteria(100);"Firmicutes"(100);"Clostridia"(100);Clostridiales(100);unclassified(99);unclassified(99);	"Rikenellaceae"(100);Alistipes(100);	"Clostridia"(100);Clostridiales(100);
0.20	267	89	Root(100);Bacteria(100);"Bacteroidetes"(100);unclassified(52);unclassified(52);unclassified(52);unclassified(52);	Root(100);Bacteria(100);"Firmicutes"(100);"Clostridia"(100);Clostridiales(100);"Ruminococcaceae"(100);unclassified(73);	Bacteria(100);"Bacteroidetes"(100);	Clostridiales(100);"Ruminococcaceae"(100);
0.20	215	4	Root(100);Bacteria(100);"Firmicutes"(100);"Clostridia"(100);Clostridiales(100);unclassified(68);unclassified(68);	Root(100);Bacteria(100);"Firmicutes"(100);"Clostridia"(100);Clostridiales(100);Veillonellaceae(100);Veillonella(95);	"Clostridia"(100);Clostridiales(100);	Veillonellaceae(100);Veillonella(95);
0.20	256	406	Root(100);Bacteria(100);"Firmicutes"(100);"Clostridia"(100);Clostridiales(100);Incertae_Sedis_XIV(100);Blautia(100);	Root(100);Bacteria(100);"Firmicutes"(100);"Clostridia"(100);Clostridiales(100);unclassified(100);unclassified(100);	Incertae_Sedis_XIV(100);Blautia(100);	"Clostridia"(100);Clostridiales(100);
0.20	283	255	Root(100);Bacteria(100);unclassified(100);unclassified(100);unclassified(100);unclassified(100);unclassified(100);	Root(100);Bacteria(100);"Firmicutes"(100);"Clostridia"(100);Clostridiales(100);"Lachnospiraceae"(100);Coprococcus(99);	Root(100);Bacteria(100);	"Lachnospiraceae"(100);Coprococcus(99);
0.20	267	30	Root(100);Bacteria(100);"Bacteroidetes"(100);unclassified(52);unclassified(52);unclassified(52);unclassified(52);	Root(100);Bacteria(100);"Bacteroidetes"(100);"Bacteroidia"(100);"Bacteroidales"(100);"Rikenellaceae"(100);Alistipes(100);	Bacteria(100);"Bacteroidetes"(100);	"Rikenellaceae"(100);Alistipes(100);
0.20	245	222	Root(100);Bacteria(100);"Firmicutes"(100);"Clostridia"(100);Clostridiales(100);"Ruminococcaceae"(100);Butyricicoccus(97);	Root(100);Bacteria(100);"Firmicutes"(100);"Clostridia"(100);Clostridiales(100);"Lachnospiraceae"(58);Coprococcus(56);	"Ruminococcaceae"(100);Butyricicoccus(97);	"Lachnospiraceae"(58);Coprococcus(56);
0.20	89	427	Root(100);Bacteria(100);"Firmicutes"(100);"Clostridia"(100);Clostridiales(100);"Ruminococcaceae"(100);unclassified(73);	Root(100);Bacteria(100);"Bacteroidetes"(100);unclassified(100);unclassified(100);unclassified(100);unclassified(100);	Clostridiales(100);"Ruminococcaceae"(100);	Bacteria(100);"Bacteroidetes"(100);
0.20	84	384	Root(100);Bacteria(100);"Firmicutes"(100);"Clostridia"(100);Clostridiales(100);"Ruminococcaceae"(100);Ruminococcus(99);	Root(100);Bacteria(100);"Firmicutes"(100);"Clostridia"(100);Clostridiales(100);unclassified(92);unclassified(92);	"Ruminococcaceae"(100);Ruminococcus(99);	"Clostridia"(100);Clostridiales(100);
0.19	93	486	Root(100);Bacteria(100);"Firmicutes"(100);"Clostridia"(100);Clostridiales(100);"Ruminococcaceae"(100);Subdoligranulum(91);	Root(100);Bacteria(100);"Firmicutes"(100);"Clostridia"(100);Clostridiales(100);"Ruminococcaceae"(100);Sporobacter(54);	"Ruminococcaceae"(100);Subdoligranulum(91);	"Ruminococcaceae"(100);Sporobacter(54);
0.19	181	185	Root(100);Bacteria(100);"Firmicutes"(100);"Clostridia"(100);Clostridiales(100);"Ruminococcaceae"(100);unclassified(100);	Root(100);Bacteria(100);"Firmicutes"(100);"Clostridia"(100);unclassified(100);unclassified(100);unclassified(100);	Clostridiales(100);"Ruminococcaceae"(100);	"Firmicutes"(100);"Clostridia"(100);
0.19	284	202	Root(100);Bacteria(100);"Firmicutes"(100);"Clostridia"(100);Clostridiales(100);"Ruminococcaceae"(100);unclassified(100);	Root(100);Bacteria(100);"Firmicutes"(100);"Clostridia"(100);unclassified(98);unclassified(98);unclassified(98);	Clostridiales(100);"Ruminococcaceae"(100);	"Firmicutes"(100);"Clostridia"(100);
-0.19	27	202	Root(100);Bacteria(100);"Bacteroidetes"(100);"Bacteroidia"(100);"Bacteroidales"(100);Bacteroidaceae(100);Bacteroides(100);	Root(100);Bacteria(100);"Firmicutes"(100);"Clostridia"(100);unclassified(98);unclassified(98);unclassified(98);	Bacteroidaceae(100);Bacteroides(100);	"Firmicutes"(100);"Clostridia"(100);
-0.19	167	17	Root(100);Bacteria(100);"Firmicutes"(100);"Clostridia"(100);Clostridiales(100);unclassified(65);unclassified(65);	Root(100);Bacteria(100);"Bacteroidetes"(100);"Bacteroidia"(100);"Bacteroidales"(100);Bacteroidaceae(100);Bacteroides(100);	"Clostridia"(100);Clostridiales(100);	Bacteroidaceae(100);Bacteroides(100);
0.19	89	237	Root(100);Bacteria(100);"Firmicutes"(100);"Clostridia"(100);Clostridiales(100);"Ruminococcaceae"(100);unclassified(73);	Root(100);Bacteria(100);"Bacteroidetes"(100);"Bacteroidia"(100);"Bacteroidales"(100);"Porphyromonadaceae"(100);Butyricimonas(100);	Clostridiales(100);"Ruminococcaceae"(100);	"Porphyromonadaceae"(100);Butyricimonas(100);
0.19	34	314	Root(100);Bacteria(100);"Bacteroidetes"(100);"Bacteroidia"(100);"Bacteroidales"(100);"Prevotellaceae"(100);unclassified(100);	Root(100);Bacteria(100);"Bacteroidetes"(100);"Bacteroidia"(100);"Bacteroidales"(100);unclassified(100);unclassified(100);	"Bacteroidales"(100);"Prevotellaceae"(100);	"Bacteroidia"(100);"Bacteroidales"(100);
0.19	89	93	Root(100);Bacteria(100);"Firmicutes"(100);"Clostridia"(100);Clostridiales(100);"Ruminococcaceae"(100);unclassified(73);	Root(100);Bacteria(100);"Firmicutes"(100);"Clostridia"(100);Clostridiales(100);"Ruminococcaceae"(100);Subdoligranulum(91);	Clostridiales(100);"Ruminococcaceae"(100);	"Ruminococcaceae"(100);Subdoligranulum(91);
0.19	38	258	Root(100);Bacteria(100);"Bacteroidetes"(100);"Bacteroidia"(100);"Bacteroidales"(100);"Porphyromonadaceae"(100);Parabacteroides(69);	Root(100);Bacteria(100);"Firmicutes"(100);"Clostridia"(100);Clostridiales(100);unclassified(100);unclassified(100);	"Porphyromonadaceae"(100);Parabacteroides(69);	"Clostridia"(100);Clostridiales(100);
0.19	213	306	Root(100);Bacteria(100);"Firmicutes"(100);"Clostridia"(100);Clostridiales(100);unclassified(100);unclassified(100);	Root(100);Bacteria(100);"Firmicutes"(100);"Clostridia"(100);Clostridiales(100);"Ruminococcaceae"(100);unclassified(79);	"Clostridia"(100);Clostridiales(100);	Clostridiales(100);"Ruminococcaceae"(100);
0.19	165	273	Root(100);Bacteria(100);"Firmicutes"(100);"Clostridia"(100);Clostridiales(100);unclassified(99);unclassified(99);	Root(100);Bacteria(100);unclassified(58);unclassified(58);unclassified(58);unclassified(58);unclassified(58);	"Clostridia"(100);Clostridiales(100);	Root(100);Bacteria(100);
0.19	406	222	Root(100);Bacteria(100);"Firmicutes"(100);"Clostridia"(100);Clostridiales(100);unclassified(100);unclassified(100);	Root(100);Bacteria(100);"Firmicutes"(100);"Clostridia"(100);Clostridiales(100);"Lachnospiraceae"(58);Coprococcus(56);	"Clostridia"(100);Clostridiales(100);	"Lachnospiraceae"(58);Coprococcus(56);
0.19	354	486	Root(100);Bacteria(100);"Actinobacteria"(100);Actinobacteria(100);Coriobacteriales(100);Coriobacteriaceae(100);Collinsella(100);	Root(100);Bacteria(100);"Firmicutes"(100);"Clostridia"(100);Clostridiales(100);"Ruminococcaceae"(100);Sporobacter(54);	Coriobacteriaceae(100);Collinsella(100);	"Ruminococcaceae"(100);Sporobacter(54);
-0.19	17	486	Root(100);Bacteria(100);"Bacteroidetes"(100);"Bacteroidia"(100);"Bacteroidales"(100);Bacteroidaceae(100);Bacteroides(100);	Root(100);Bacteria(100);"Firmicutes"(100);"Clostridia"(100);Clostridiales(100);"Ruminococcaceae"(100);Sporobacter(54);	Bacteroidaceae(100);Bacteroides(100);	"Ruminococcaceae"(100);Sporobacter(54);
0.19	89	248	Root(100);Bacteria(100);"Firmicutes"(100);"Clostridia"(100);Clostridiales(100);"Ruminococcaceae"(100);unclassified(73);	Root(100);Bacteria(100);"Firmicutes"(100);"Clostridia"(100);Clostridiales(100);"Ruminococcaceae"(100);unclassified(100);	Clostridiales(100);"Ruminococcaceae"(100);	Clostridiales(100);"Ruminococcaceae"(100);
0.19	135	384	Root(100);Bacteria(100);"Firmicutes"(100);"Clostridia"(100);Clostridiales(100);"Lachnospiraceae"(100);Roseburia(95);	Root(100);Bacteria(100);"Firmicutes"(100);"Clostridia"(100);Clostridiales(100);unclassified(92);unclassified(92);	"Lachnospiraceae"(100);Roseburia(95);	"Clostridia"(100);Clostridiales(100);
0.19	128	406	Root(100);Bacteria(100);"Firmicutes"(100);"Clostridia"(100);Clostridiales(100);"Ruminococcaceae"(100);Oscillibacter(100);	Root(100);Bacteria(100);"Firmicutes"(100);"Clostridia"(100);Clostridiales(100);unclassified(100);unclassified(100);	"Ruminococcaceae"(100);Oscillibacter(100);	"Clostridia"(100);Clostridiales(100);
0.19	38	354	Root(100);Bacteria(100);"Bacteroidetes"(100);"Bacteroidia"(100);"Bacteroidales"(100);"Porphyromonadaceae"(100);Parabacteroides(69);	Root(100);Bacteria(100);"Actinobacteria"(100);Actinobacteria(100);Coriobacteriales(100);Coriobacteriaceae(100);Collinsella(100);	"Porphyromonadaceae"(100);Parabacteroides(69);	Coriobacteriaceae(100);Collinsella(100);
0.19	246	387	Root(100);Bacteria(100);"Firmicutes"(100);unclassified(98);unclassified(98);unclassified(98);unclassified(98);	Root(100);Bacteria(100);"Proteobacteria"(100);Betaproteobacteria(100);Burkholderiales(100);Alcaligenaceae(100);Sutterella(100);	Bacteria(100);"Firmicutes"(100);	Alcaligenaceae(100);Sutterella(100);
0.19	253	391	Root(100);Bacteria(100);"Firmicutes"(100);"Erysipelotrichi"(100);"Erysipelotrichales"(100);Erysipelotrichaceae(100);unclassified(99);	Root(100);Bacteria(100);"Firmicutes"(100);"Clostridia"(100);Clostridiales(100);"Lachnospiraceae"(100);unclassified(100);	"Erysipelotrichales"(100);Erysipelotrichaceae(100);	Clostridiales(100);"Lachnospiraceae"(100);
0.19	119	30	Root(100);Bacteria(100);"Bacteroidetes"(100);"Bacteroidia"(100);"Bacteroidales"(100);"Porphyromonadaceae"(100);Odoribacter(100);	Root(100);Bacteria(100);"Bacteroidetes"(100);"Bacteroidia"(100);"Bacteroidales"(100);"Rikenellaceae"(100);Alistipes(100);	"Porphyromonadaceae"(100);Odoribacter(100);	"Rikenellaceae"(100);Alistipes(100);
0.19	256	391	Root(100);Bacteria(100);"Firmicutes"(100);"Clostridia"(100);Clostridiales(100);Incertae_Sedis_XIV(100);Blautia(100);	Root(100);Bacteria(100);"Firmicutes"(100);"Clostridia"(100);Clostridiales(100);"Lachnospiraceae"(100);unclassified(100);	Incertae_Sedis_XIV(100);Blautia(100);	Clostridiales(100);"Lachnospiraceae"(100);
0.19	219	4	Root(100);Bacteria(100);"Firmicutes"(100);"Clostridia"(100);Clostridiales(100);Veillonellaceae(100);Dialister(100);	Root(100);Bacteria(100);"Firmicutes"(100);"Clostridia"(100);Clostridiales(100);Veillonellaceae(100);Veillonella(95);	Veillonellaceae(100);Dialister(100);	Veillonellaceae(100);Veillonella(95);
0.19	283	284	Root(100);Bacteria(100);unclassified(100);unclassified(100);unclassified(100);unclassified(100);unclassified(100);	Root(100);Bacteria(100);"Firmicutes"(100);"Clostridia"(100);Clostridiales(100);"Ruminococcaceae"(100);unclassified(100);	Root(100);Bacteria(100);	Clostridiales(100);"Ruminococcaceae"(100);
-0.19	17	46	Root(100);Bacteria(100);"Bacteroidetes"(100);"Bacteroidia"(100);"Bacteroidales"(100);Bacteroidaceae(100);Bacteroides(100);	Root(100);Bacteria(100);"Firmicutes"(100);"Clostridia"(100);Clostridiales(100);"Lachnospiraceae"(100);unclassified(100);	Bacteroidaceae(100);Bacteroides(100);	Clostridiales(100);"Lachnospiraceae"(100);
-0.19	260	17	Root(100);Bacteria(100);"Firmicutes"(100);"Erysipelotrichi"(100);"Erysipelotrichales"(100);Erysipelotrichaceae(100);Coprobacillus(100);	Root(100);Bacteria(100);"Bacteroidetes"(100);"Bacteroidia"(100);"Bacteroidales"(100);Bacteroidaceae(100);Bacteroides(100);	Erysipelotrichaceae(100);Coprobacillus(100);	Bacteroidaceae(100);Bacteroides(100);
0.19	246	238	Root(100);Bacteria(100);"Firmicutes"(100);unclassified(98);unclassified(98);unclassified(98);unclassified(98);	Root(100);Bacteria(100);"Firmicutes"(100);"Clostridia"(100);Clostridiales(100);unclassified(97);unclassified(97);	Bacteria(100);"Firmicutes"(100);	"Clostridia"(100);Clostridiales(100);
-0.19	128	17	Root(100);Bacteria(100);"Firmicutes"(100);"Clostridia"(100);Clostridiales(100);"Ruminococcaceae"(100);Oscillibacter(100);	Root(100);Bacteria(100);"Bacteroidetes"(100);"Bacteroidia"(100);"Bacteroidales"(100);Bacteroidaceae(100);Bacteroides(100);	"Ruminococcaceae"(100);Oscillibacter(100);	Bacteroidaceae(100);Bacteroides(100);
0.19	212	122	Root(100);Bacteria(100);"Firmicutes"(100);"Clostridia"(100);Clostridiales(100);"Ruminococcaceae"(100);unclassified(73);	Root(100);Bacteria(100);"Firmicutes"(99);"Clostridia"(99);Clostridiales(94);unclassified(94);unclassified(94);	Clostridiales(100);"Ruminococcaceae"(100);	"Clostridia"(99);Clostridiales(94);
0.19	214	210	Root(100);Bacteria(100);"Bacteroidetes"(100);"Bacteroidia"(100);"Bacteroidales"(100);"Prevotellaceae"(100);unclassified(100);	Root(100);Bacteria(100);"Firmicutes"(100);"Clostridia"(100);Clostridiales(100);"Lachnospiraceae"(100);Anaerostipes(99);	"Bacteroidales"(100);"Prevotellaceae"(100);	"Lachnospiraceae"(100);Anaerostipes(99);
0.19	253	170	Root(100);Bacteria(100);"Firmicutes"(100);"Erysipelotrichi"(100);"Erysipelotrichales"(100);Erysipelotrichaceae(100);unclassified(99);	Root(100);Bacteria(100);unclassified(100);unclassified(100);unclassified(100);unclassified(100);unclassified(100);	"Erysipelotrichales"(100);Erysipelotrichaceae(100);	Root(100);Bacteria(100);
0.19	255	352	Root(100);Bacteria(100);"Firmicutes"(100);"Clostridia"(100);Clostridiales(100);"Lachnospiraceae"(100);Coprococcus(99);	Root(100);Bacteria(100);"Firmicutes"(100);"Clostridia"(100);Clostridiales(100);unclassified(98);unclassified(98);	"Lachnospiraceae"(100);Coprococcus(99);	"Clostridia"(100);Clostridiales(100);
0.19	66	253	Root(100);Bacteria(100);"Firmicutes"(100);"Clostridia"(100);Clostridiales(100);Veillonellaceae(100);Dialister(100);	Root(100);Bacteria(100);"Firmicutes"(100);"Erysipelotrichi"(100);"Erysipelotrichales"(100);Erysipelotrichaceae(100);unclassified(99);	Veillonellaceae(100);Dialister(100);	"Erysipelotrichales"(100);Erysipelotrichaceae(100);
0.19	227	157	Root(100);Bacteria(100);"Firmicutes"(100);"Clostridia"(100);Clostridiales(100);"Lachnospiraceae"(100);Dorea(98);	Root(100);Bacteria(100);"Firmicutes"(100);"Clostridia"(100);Clostridiales(100);"Ruminococcaceae"(100);unclassified(100);	"Lachnospiraceae"(100);Dorea(98);	Clostridiales(100);"Ruminococcaceae"(100);
0.19	316	93	Root(100);Bacteria(100);"Firmicutes"(100);"Clostridia"(100);Clostridiales(100);"Lachnospiraceae"(100);unclassified(100);	Root(100);Bacteria(100);"Firmicutes"(100);"Clostridia"(100);Clostridiales(100);"Ruminococcaceae"(100);Subdoligranulum(91);	Clostridiales(100);"Lachnospiraceae"(100);	"Ruminococcaceae"(100);Subdoligranulum(91);
0.19	192	391	Root(100);Bacteria(100);"Firmicutes"(100);"Clostridia"(100);Clostridiales(100);unclassified(100);unclassified(100);	Root(100);Bacteria(100);"Firmicutes"(100);"Clostridia"(100);Clostridiales(100);"Lachnospiraceae"(100);unclassified(100);	"Clostridia"(100);Clostridiales(100);	Clostridiales(100);"Lachnospiraceae"(100);
0.19	384	486	Root(100);Bacteria(100);"Firmicutes"(100);"Clostridia"(100);Clostridiales(100);unclassified(92);unclassified(92);	Root(100);Bacteria(100);"Firmicutes"(100);"Clostridia"(100);Clostridiales(100);"Ruminococcaceae"(100);Sporobacter(54);	"Clostridia"(100);Clostridiales(100);	"Ruminococcaceae"(100);Sporobacter(54);
0.19	246	227	Root(100);Bacteria(100);"Firmicutes"(100);unclassified(98);unclassified(98);unclassified(98);unclassified(98);	Root(100);Bacteria(100);"Firmicutes"(100);"Clostridia"(100);Clostridiales(100);"Lachnospiraceae"(100);Dorea(98);	Bacteria(100);"Firmicutes"(100);	"Lachnospiraceae"(100);Dorea(98);
0.19	136	89	Root(100);Bacteria(100);"Firmicutes"(100);"Clostridia"(100);Clostridiales(100);"Ruminococcaceae"(100);Oscillibacter(100);	Root(100);Bacteria(100);"Firmicutes"(100);"Clostridia"(100);Clostridiales(100);"Ruminococcaceae"(100);unclassified(73);	"Ruminococcaceae"(100);Oscillibacter(100);	Clostridiales(100);"Ruminococcaceae"(100);
0.19	212	185	Root(100);Bacteria(100);"Firmicutes"(100);"Clostridia"(100);Clostridiales(100);"Ruminococcaceae"(100);unclassified(73);	Root(100);Bacteria(100);"Firmicutes"(100);"Clostridia"(100);unclassified(100);unclassified(100);unclassified(100);	Clostridiales(100);"Ruminococcaceae"(100);	"Firmicutes"(100);"Clostridia"(100);
0.19	363	352	Root(100);Bacteria(100);"Firmicutes"(100);"Clostridia"(100);Clostridiales(100);"Ruminococcaceae"(100);unclassified(100);	Root(100);Bacteria(100);"Firmicutes"(100);"Clostridia"(100);Clostridiales(100);unclassified(98);unclassified(98);	Clostridiales(100);"Ruminococcaceae"(100);	"Clostridia"(100);Clostridiales(100);
0.19	59	291	Root(100);Bacteria(100);"Bacteroidetes"(100);"Bacteroidia"(100);"Bacteroidales"(100);"Porphyromonadaceae"(100);Parabacteroides(100);	Root(100);Bacteria(100);"Bacteroidetes"(100);"Bacteroidia"(100);"Bacteroidales"(100);unclassified(100);unclassified(100);	"Porphyromonadaceae"(100);Parabacteroides(100);	"Bacteroidia"(100);"Bacteroidales"(100);
0.19	119	38	Root(100);Bacteria(100);"Bacteroidetes"(100);"Bacteroidia"(100);"Bacteroidales"(100);"Porphyromonadaceae"(100);Odoribacter(100);	Root(100);Bacteria(100);"Bacteroidetes"(100);"Bacteroidia"(100);"Bacteroidales"(100);"Porphyromonadaceae"(100);Parabacteroides(69);	"Porphyromonadaceae"(100);Odoribacter(100);	"Porphyromonadaceae"(100);Parabacteroides(69);
0.19	93	157	Root(100);Bacteria(100);"Firmicutes"(100);"Clostridia"(100);Clostridiales(100);"Ruminococcaceae"(100);Subdoligranulum(91);	Root(100);Bacteria(100);"Firmicutes"(100);"Clostridia"(100);Clostridiales(100);"Ruminococcaceae"(100);unclassified(100);	"Ruminococcaceae"(100);Subdoligranulum(91);	Clostridiales(100);"Ruminococcaceae"(100);
0.19	280	186	Root(100);Bacteria(100);"Firmicutes"(100);"Clostridia"(100);Clostridiales(100);"Lachnospiraceae"(100);unclassified(100);	Root(100);Bacteria(100);"Verrucomicrobia"(100);Verrucomicrobiae(100);Verrucomicrobiales(100);Verrucomicrobiaceae(100);Akkermansia(100);	Clostridiales(100);"Lachnospiraceae"(100);	Verrucomicrobiaceae(100);Akkermansia(100);
0.19	294	249	Root(100);Bacteria(100);unclassified(100);unclassified(100);unclassified(100);unclassified(100);unclassified(100);	Root(100);Bacteria(100);unclassified(100);unclassified(100);unclassified(100);unclassified(100);unclassified(100);	Root(100);Bacteria(100);	Root(100);Bacteria(100);
0.19	215	167	Root(100);Bacteria(100);"Firmicutes"(100);"Clostridia"(100);Clostridiales(100);unclassified(68);unclassified(68);	Root(100);Bacteria(100);"Firmicutes"(100);"Clostridia"(100);Clostridiales(100);unclassified(65);unclassified(65);	"Clostridia"(100);Clostridiales(100);	"Clostridia"(100);Clostridiales(100);
0.19	219	42	Root(100);Bacteria(100);"Firmicutes"(100);"Clostridia"(100);Clostridiales(100);Veillonellaceae(100);Dialister(100);	Root(100);Bacteria(100);"Firmicutes"(100);"Clostridia"(100);Clostridiales(100);"Ruminococcaceae"(100);unclassified(100);	Veillonellaceae(100);Dialister(100);	Clostridiales(100);"Ruminococcaceae"(100);
0.19	246	253	Root(100);Bacteria(100);"Firmicutes"(100);unclassified(98);unclassified(98);unclassified(98);unclassified(98);	Root(100);Bacteria(100);"Firmicutes"(100);"Erysipelotrichi"(100);"Erysipelotrichales"(100);Erysipelotrichaceae(100);unclassified(99);	Bacteria(100);"Firmicutes"(100);	"Erysipelotrichales"(100);Erysipelotrichaceae(100);
0.19	215	255	Root(100);Bacteria(100);"Firmicutes"(100);"Clostridia"(100);Clostridiales(100);unclassified(68);unclassified(68);	Root(100);Bacteria(100);"Firmicutes"(100);"Clostridia"(100);Clostridiales(100);"Lachnospiraceae"(100);Coprococcus(99);	"Clostridia"(100);Clostridiales(100);	"Lachnospiraceae"(100);Coprococcus(99);
0.19	153	123	Root(100);Bacteria(100);"Proteobacteria"(100);Betaproteobacteria(100);Burkholderiales(100);unclassified(100);unclassified(100);	Root(100);Bacteria(100);"Firmicutes"(100);"Clostridia"(100);Clostridiales(100);unclassified(99);unclassified(99);	Betaproteobacteria(100);Burkholderiales(100);	"Clostridia"(100);Clostridiales(100);
0.19	185	356	Root(100);Bacteria(100);"Firmicutes"(100);"Clostridia"(100);unclassified(100);unclassified(100);unclassified(100);	Root(100);Bacteria(100);unclassified(100);unclassified(100);unclassified(100);unclassified(100);unclassified(100);	"Firmicutes"(100);"Clostridia"(100);	Root(100);Bacteria(100);
0.19	122	270	Root(100);Bacteria(100);"Firmicutes"(99);"Clostridia"(99);Clostridiales(94);unclassified(94);unclassified(94);	Root(100);Bacteria(100);"Firmicutes"(100);"Clostridia"(100);Clostridiales(100);"Lachnospiraceae"(71);unclassified(71);	"Clostridia"(99);Clostridiales(94);	Clostridiales(100);"Lachnospiraceae"(71);
0.19	272	253	Root(100);Bacteria(100);"Firmicutes"(100);"Clostridia"(100);Clostridiales(100);"Lachnospiraceae"(100);Coprococcus(100);	Root(100);Bacteria(100);"Firmicutes"(100);"Erysipelotrichi"(100);"Erysipelotrichales"(100);Erysipelotrichaceae(100);unclassified(99);	"Lachnospiraceae"(100);Coprococcus(100);	"Erysipelotrichales"(100);Erysipelotrichaceae(100);
0.19	245	153	Root(100);Bacteria(100);"Firmicutes"(100);"Clostridia"(100);Clostridiales(100);"Ruminococcaceae"(100);Butyricicoccus(97);	Root(100);Bacteria(100);"Proteobacteria"(100);Betaproteobacteria(100);Burkholderiales(100);unclassified(100);unclassified(100);	"Ruminococcaceae"(100);Butyricicoccus(97);	Betaproteobacteria(100);Burkholderiales(100);
0.19	212	136	Root(100);Bacteria(100);"Firmicutes"(100);"Clostridia"(100);Clostridiales(100);"Ruminococcaceae"(100);unclassified(73);	Root(100);Bacteria(100);"Firmicutes"(100);"Clostridia"(100);Clostridiales(100);"Ruminococcaceae"(100);Oscillibacter(100);	Clostridiales(100);"Ruminococcaceae"(100);	"Ruminococcaceae"(100);Oscillibacter(100);
0.19	280	157	Root(100);Bacteria(100);"Firmicutes"(100);"Clostridia"(100);Clostridiales(100);"Lachnospiraceae"(100);unclassified(100);	Root(100);Bacteria(100);"Firmicutes"(100);"Clostridia"(100);Clostridiales(100);"Ruminococcaceae"(100);unclassified(100);	Clostridiales(100);"Lachnospiraceae"(100);	Clostridiales(100);"Ruminococcaceae"(100);
0.19	66	354	Root(100);Bacteria(100);"Firmicutes"(100);"Clostridia"(100);Clostridiales(100);Veillonellaceae(100);Dialister(100);	Root(100);Bacteria(100);"Actinobacteria"(100);Actinobacteria(100);Coriobacteriales(100);Coriobacteriaceae(100);Collinsella(100);	Veillonellaceae(100);Dialister(100);	Coriobacteriaceae(100);Collinsella(100);
0.19	336	177	Root(100);Bacteria(100);"Firmicutes"(100);"Clostridia"(100);Clostridiales(100);"Ruminococcaceae"(100);Oscillibacter(100);	Root(100);Bacteria(100);"Bacteroidetes"(100);"Bacteroidia"(100);"Bacteroidales"(100);"Prevotellaceae"(100);Prevotella(100);	"Ruminococcaceae"(100);Oscillibacter(100);	"Prevotellaceae"(100);Prevotella(100);
0.18	374	202	Root(100);Bacteria(100);"Firmicutes"(55);"Clostridia"(55);Clostridiales(55);"Ruminococcaceae"(55);unclassified(55);	Root(100);Bacteria(100);"Firmicutes"(100);"Clostridia"(100);unclassified(98);unclassified(98);unclassified(98);	Clostridiales(55);"Ruminococcaceae"(55);	"Firmicutes"(100);"Clostridia"(100);
0.18	280	93	Root(100);Bacteria(100);"Firmicutes"(100);"Clostridia"(100);Clostridiales(100);"Lachnospiraceae"(100);unclassified(100);	Root(100);Bacteria(100);"Firmicutes"(100);"Clostridia"(100);Clostridiales(100);"Ruminococcaceae"(100);Subdoligranulum(91);	Clostridiales(100);"Lachnospiraceae"(100);	"Ruminococcaceae"(100);Subdoligranulum(91);
0.18	213	93	Root(100);Bacteria(100);"Firmicutes"(100);"Clostridia"(100);Clostridiales(100);unclassified(100);unclassified(100);	Root(100);Bacteria(100);"Firmicutes"(100);"Clostridia"(100);Clostridiales(100);"Ruminococcaceae"(100);Subdoligranulum(91);	"Clostridia"(100);Clostridiales(100);	"Ruminococcaceae"(100);Subdoligranulum(91);
0.18	246	93	Root(100);Bacteria(100);"Firmicutes"(100);unclassified(98);unclassified(98);unclassified(98);unclassified(98);	Root(100);Bacteria(100);"Firmicutes"(100);"Clostridia"(100);Clostridiales(100);"Ruminococcaceae"(100);Subdoligranulum(91);	Bacteria(100);"Firmicutes"(100);	"Ruminococcaceae"(100);Subdoligranulum(91);
0.18	128	227	Root(100);Bacteria(100);"Firmicutes"(100);"Clostridia"(100);Clostridiales(100);"Ruminococcaceae"(100);Oscillibacter(100);	Root(100);Bacteria(100);"Firmicutes"(100);"Clostridia"(100);Clostridiales(100);"Lachnospiraceae"(100);Dorea(98);	"Ruminococcaceae"(100);Oscillibacter(100);	"Lachnospiraceae"(100);Dorea(98);
0.18	210	167	Root(100);Bacteria(100);"Firmicutes"(100);"Clostridia"(100);Clostridiales(100);"Lachnospiraceae"(100);Anaerostipes(99);	Root(100);Bacteria(100);"Firmicutes"(100);"Clostridia"(100);Clostridiales(100);unclassified(65);unclassified(65);	"Lachnospiraceae"(100);Anaerostipes(99);	"Clostridia"(100);Clostridiales(100);
0.18	128	356	Root(100);Bacteria(100);"Firmicutes"(100);"Clostridia"(100);Clostridiales(100);"Ruminococcaceae"(100);Oscillibacter(100);	Root(100);Bacteria(100);unclassified(100);unclassified(100);unclassified(100);unclassified(100);unclassified(100);	"Ruminococcaceae"(100);Oscillibacter(100);	Root(100);Bacteria(100);
0.18	89	46	Root(100);Bacteria(100);"Firmicutes"(100);"Clostridia"(100);Clostridiales(100);"Ruminococcaceae"(100);unclassified(73);	Root(100);Bacteria(100);"Firmicutes"(100);"Clostridia"(100);Clostridiales(100);"Lachnospiraceae"(100);unclassified(100);	Clostridiales(100);"Ruminococcaceae"(100);	Clostridiales(100);"Lachnospiraceae"(100);
0.18	89	457	Root(100);Bacteria(100);"Firmicutes"(100);"Clostridia"(100);Clostridiales(100);"Ruminococcaceae"(100);unclassified(73);	Root(100);Bacteria(100);"Bacteroidetes"(100);"Bacteroidia"(100);"Bacteroidales"(100);"Prevotellaceae"(100);unclassified(91);	Clostridiales(100);"Ruminococcaceae"(100);	"Bacteroidales"(100);"Prevotellaceae"(100);
0.18	249	42	Root(100);Bacteria(100);unclassified(100);unclassified(100);unclassified(100);unclassified(100);unclassified(100);	Root(100);Bacteria(100);"Firmicutes"(100);"Clostridia"(100);Clostridiales(100);"Ruminococcaceae"(100);unclassified(100);	Root(100);Bacteria(100);	Clostridiales(100);"Ruminococcaceae"(100);
0.18	311	160	Root(100);Bacteria(100);unclassified(100);unclassified(100);unclassified(100);unclassified(100);unclassified(100);	Root(100);Bacteria(100);"Bacteroidetes"(100);"Bacteroidia"(100);"Bacteroidales"(100);"Rikenellaceae"(100);Alistipes(100);	Root(100);Bacteria(100);	"Rikenellaceae"(100);Alistipes(100);
0.18	122	326	Root(100);Bacteria(100);"Firmicutes"(99);"Clostridia"(99);Clostridiales(94);unclassified(94);unclassified(94);	Root(100);Bacteria(100);"Firmicutes"(100);"Clostridia"(100);Clostridiales(100);"Lachnospiraceae"(100);unclassified(100);	"Clostridia"(99);Clostridiales(94);	Clostridiales(100);"Lachnospiraceae"(100);
0.18	128	243	Root(100);Bacteria(100);"Firmicutes"(100);"Clostridia"(100);Clostridiales(100);"Ruminococcaceae"(100);Oscillibacter(100);	Root(100);Bacteria(100);"Firmicutes"(100);"Clostridia"(100);Clostridiales(100);Veillonellaceae(100);Acidaminococcus(100);	"Ruminococcaceae"(100);Oscillibacter(100);	Veillonellaceae(100);Acidaminococcus(100);
0.18	309	337	Root(100);Bacteria(100);"Bacteroidetes"(99);unclassified(99);unclassified(99);unclassified(99);unclassified(99);	Root(100);Bacteria(100);"Bacteroidetes"(100);"Bacteroidia"(100);"Bacteroidales"(100);"Porphyromonadaceae"(100);Parabacteroides(100);	Bacteria(100);"Bacteroidetes"(99);	"Porphyromonadaceae"(100);Parabacteroides(100);
0.18	260	384	Root(100);Bacteria(100);"Firmicutes"(100);"Erysipelotrichi"(100);"Erysipelotrichales"(100);Erysipelotrichaceae(100);Coprobacillus(100);	Root(100);Bacteria(100);"Firmicutes"(100);"Clostridia"(100);Clostridiales(100);unclassified(92);unclassified(92);	Erysipelotrichaceae(100);Coprobacillus(100);	"Clostridia"(100);Clostridiales(100);
0.18	212	272	Root(100);Bacteria(100);"Firmicutes"(100);"Clostridia"(100);Clostridiales(100);"Ruminococcaceae"(100);unclassified(73);	Root(100);Bacteria(100);"Firmicutes"(100);"Clostridia"(100);Clostridiales(100);"Lachnospiraceae"(100);Coprococcus(100);	Clostridiales(100);"Ruminococcaceae"(100);	"Lachnospiraceae"(100);Coprococcus(100);
0.18	262	257	Root(100);Bacteria(100);unclassified(99);unclassified(99);unclassified(99);unclassified(99);unclassified(99);	Root(100);Bacteria(100);"Bacteroidetes"(100);"Bacteroidia"(100);"Bacteroidales"(100);"Porphyromonadaceae"(100);Barnesiella(100);	Root(100);Bacteria(100);	"Porphyromonadaceae"(100);Barnesiella(100);
0.18	454	276	Root(100);Bacteria(100);unclassified(93);unclassified(93);unclassified(93);unclassified(93);unclassified(93);	Root(100);Bacteria(100);"Firmicutes"(99);unclassified(99);unclassified(99);unclassified(99);unclassified(99);	Root(100);Bacteria(100);	Bacteria(100);"Firmicutes"(99);
0.18	306	245	Root(100);Bacteria(100);"Firmicutes"(100);"Clostridia"(100);Clostridiales(100);"Ruminococcaceae"(100);unclassified(79);	Root(100);Bacteria(100);"Firmicutes"(100);"Clostridia"(100);Clostridiales(100);"Ruminococcaceae"(100);Butyricicoccus(97);	Clostridiales(100);"Ruminococcaceae"(100);	"Ruminococcaceae"(100);Butyricicoccus(97);
0.18	284	255	Root(100);Bacteria(100);"Firmicutes"(100);"Clostridia"(100);Clostridiales(100);"Ruminococcaceae"(100);unclassified(100);	Root(100);Bacteria(100);"Firmicutes"(100);"Clostridia"(100);Clostridiales(100);"Lachnospiraceae"(100);Coprococcus(99);	Clostridiales(100);"Ruminococcaceae"(100);	"Lachnospiraceae"(100);Coprococcus(99);
0.18	227	154	Root(100);Bacteria(100);"Firmicutes"(100);"Clostridia"(100);Clostridiales(100);"Lachnospiraceae"(100);Dorea(98);	Root(100);Bacteria(100);"Firmicutes"(100);"Clostridia"(100);Clostridiales(100);unclassified(97);unclassified(97);	"Lachnospiraceae"(100);Dorea(98);	"Clostridia"(100);Clostridiales(100);
0.18	213	280	Root(100);Bacteria(100);"Firmicutes"(100);"Clostridia"(100);Clostridiales(100);unclassified(100);unclassified(100);	Root(100);Bacteria(100);"Firmicutes"(100);"Clostridia"(100);Clostridiales(100);"Lachnospiraceae"(100);unclassified(100);	"Clostridia"(100);Clostridiales(100);	Clostridiales(100);"Lachnospiraceae"(100);
0.18	84	253	Root(100);Bacteria(100);"Firmicutes"(100);"Clostridia"(100);Clostridiales(100);"Ruminococcaceae"(100);Ruminococcus(99);	Root(100);Bacteria(100);"Firmicutes"(100);"Erysipelotrichi"(100);"Erysipelotrichales"(100);Erysipelotrichaceae(100);unclassified(99);	"Ruminococcaceae"(100);Ruminococcus(99);	"Erysipelotrichales"(100);Erysipelotrichaceae(100);
0.18	135	284	Root(100);Bacteria(100);"Firmicutes"(100);"Clostridia"(100);Clostridiales(100);"Lachnospiraceae"(100);Roseburia(95);	Root(100);Bacteria(100);"Firmicutes"(100);"Clostridia"(100);Clostridiales(100);"Ruminococcaceae"(100);unclassified(100);	"Lachnospiraceae"(100);Roseburia(95);	Clostridiales(100);"Ruminococcaceae"(100);
0.18	34	336	Root(100);Bacteria(100);"Bacteroidetes"(100);"Bacteroidia"(100);"Bacteroidales"(100);"Prevotellaceae"(100);unclassified(100);	Root(100);Bacteria(100);"Firmicutes"(100);"Clostridia"(100);Clostridiales(100);"Ruminococcaceae"(100);Oscillibacter(100);	"Bacteroidales"(100);"Prevotellaceae"(100);	"Ruminococcaceae"(100);Oscillibacter(100);
0.18	89	406	Root(100);Bacteria(100);"Firmicutes"(100);"Clostridia"(100);Clostridiales(100);"Ruminococcaceae"(100);unclassified(73);	Root(100);Bacteria(100);"Firmicutes"(100);"Clostridia"(100);Clostridiales(100);unclassified(100);unclassified(100);	Clostridiales(100);"Ruminococcaceae"(100);	"Clostridia"(100);Clostridiales(100);
0.18	486	352	Root(100);Bacteria(100);"Firmicutes"(100);"Clostridia"(100);Clostridiales(100);"Ruminococcaceae"(100);Sporobacter(54);	Root(100);Bacteria(100);"Firmicutes"(100);"Clostridia"(100);Clostridiales(100);unclassified(98);unclassified(98);	"Ruminococcaceae"(100);Sporobacter(54);	"Clostridia"(100);Clostridiales(100);
0.18	57	273	Root(100);Bacteria(100);"Firmicutes"(100);"Clostridia"(100);Clostridiales(100);Veillonellaceae(100);unclassified(93);	Root(100);Bacteria(100);unclassified(58);unclassified(58);unclassified(58);unclassified(58);unclassified(58);	Clostridiales(100);Veillonellaceae(100);	Root(100);Bacteria(100);
0.18	374	222	Root(100);Bacteria(100);"Firmicutes"(55);"Clostridia"(55);Clostridiales(55);"Ruminococcaceae"(55);unclassified(55);	Root(100);Bacteria(100);"Firmicutes"(100);"Clostridia"(100);Clostridiales(100);"Lachnospiraceae"(58);Coprococcus(56);	Clostridiales(55);"Ruminococcaceae"(55);	"Lachnospiraceae"(58);Coprococcus(56);
0.18	283	59	Root(100);Bacteria(100);unclassified(100);unclassified(100);unclassified(100);unclassified(100);unclassified(100);	Root(100);Bacteria(100);"Bacteroidetes"(100);"Bacteroidia"(100);"Bacteroidales"(100);"Porphyromonadaceae"(100);Parabacteroides(100);	Root(100);Bacteria(100);	"Porphyromonadaceae"(100);Parabacteroides(100);
0.18	318	246	Root(100);Bacteria(100);"Proteobacteria"(100);Betaproteobacteria(100);Burkholderiales(100);Alcaligenaceae(100);Sutterella(100);	Root(100);Bacteria(100);"Firmicutes"(100);unclassified(98);unclassified(98);unclassified(98);unclassified(98);	Alcaligenaceae(100);Sutterella(100);	Bacteria(100);"Firmicutes"(100);
0.18	215	374	Root(100);Bacteria(100);"Firmicutes"(100);"Clostridia"(100);Clostridiales(100);unclassified(68);unclassified(68);	Root(100);Bacteria(100);"Firmicutes"(55);"Clostridia"(55);Clostridiales(55);"Ruminococcaceae"(55);unclassified(55);	"Clostridia"(100);Clostridiales(100);	Clostridiales(55);"Ruminococcaceae"(55);
0.18	161	263	Root(100);Bacteria(100);"Proteobacteria"(100);Betaproteobacteria(100);Burkholderiales(100);unclassified(100);unclassified(100);	Root(100);Bacteria(100);"Bacteroidetes"(100);"Bacteroidia"(100);"Bacteroidales"(100);"Prevotellaceae"(100);Paraprevotella(100);	Betaproteobacteria(100);Burkholderiales(100);	"Prevotellaceae"(100);Paraprevotella(100);
0.18	243	186	Root(100);Bacteria(100);"Firmicutes"(100);"Clostridia"(100);Clostridiales(100);Veillonellaceae(100);Acidaminococcus(100);	Root(100);Bacteria(100);"Verrucomicrobia"(100);Verrucomicrobiae(100);Verrucomicrobiales(100);Verrucomicrobiaceae(100);Akkermansia(100);	Veillonellaceae(100);Acidaminococcus(100);	Verrucomicrobiaceae(100);Akkermansia(100);
0.18	248	352	Root(100);Bacteria(100);"Firmicutes"(100);"Clostridia"(100);Clostridiales(100);"Ruminococcaceae"(100);unclassified(100);	Root(100);Bacteria(100);"Firmicutes"(100);"Clostridia"(100);Clostridiales(100);unclassified(98);unclassified(98);	Clostridiales(100);"Ruminococcaceae"(100);	"Clostridia"(100);Clostridiales(100);
0.18	306	258	Root(100);Bacteria(100);"Firmicutes"(100);"Clostridia"(100);Clostridiales(100);"Ruminococcaceae"(100);unclassified(79);	Root(100);Bacteria(100);"Firmicutes"(100);"Clostridia"(100);Clostridiales(100);unclassified(100);unclassified(100);	Clostridiales(100);"Ruminococcaceae"(100);	"Clostridia"(100);Clostridiales(100);
0.18	246	186	Root(100);Bacteria(100);"Firmicutes"(100);unclassified(98);unclassified(98);unclassified(98);unclassified(98);	Root(100);Bacteria(100);"Verrucomicrobia"(100);Verrucomicrobiae(100);Verrucomicrobiales(100);Verrucomicrobiaceae(100);Akkermansia(100);	Bacteria(100);"Firmicutes"(100);	Verrucomicrobiaceae(100);Akkermansia(100);
0.18	391	470	Root(100);Bacteria(100);"Firmicutes"(100);"Clostridia"(100);Clostridiales(100);"Lachnospiraceae"(100);unclassified(100);	Root(100);Bacteria(100);"Firmicutes"(100);"Clostridia"(100);Clostridiales(100);"Lachnospiraceae"(100);unclassified(100);	Clostridiales(100);"Lachnospiraceae"(100);	Clostridiales(100);"Lachnospiraceae"(100);
0.18	214	249	Root(100);Bacteria(100);"Bacteroidetes"(100);"Bacteroidia"(100);"Bacteroidales"(100);"Prevotellaceae"(100);unclassified(100);	Root(100);Bacteria(100);unclassified(100);unclassified(100);unclassified(100);unclassified(100);unclassified(100);	"Bacteroidales"(100);"Prevotellaceae"(100);	Root(100);Bacteria(100);
0.18	59	197	Root(100);Bacteria(100);"Bacteroidetes"(100);"Bacteroidia"(100);"Bacteroidales"(100);"Porphyromonadaceae"(100);Parabacteroides(100);	Root(100);Bacteria(100);"Bacteroidetes"(100);"Bacteroidia"(100);"Bacteroidales"(100);"Porphyromonadaceae"(100);unclassified(100);	"Porphyromonadaceae"(100);Parabacteroides(100);	"Bacteroidales"(100);"Porphyromonadaceae"(100);
0.18	210	231	Root(100);Bacteria(100);"Firmicutes"(100);"Clostridia"(100);Clostridiales(100);"Lachnospiraceae"(100);Anaerostipes(99);	Root(100);Bacteria(100);"Bacteroidetes"(100);"Bacteroidia"(100);"Bacteroidales"(100);"Prevotellaceae"(100);Paraprevotella(100);	"Lachnospiraceae"(100);Anaerostipes(99);	"Prevotellaceae"(100);Paraprevotella(100);
0.18	246	270	Root(100);Bacteria(100);"Firmicutes"(100);unclassified(98);unclassified(98);unclassified(98);unclassified(98);	Root(100);Bacteria(100);"Firmicutes"(100);"Clostridia"(100);Clostridiales(100);"Lachnospiraceae"(71);unclassified(71);	Bacteria(100);"Firmicutes"(100);	Clostridiales(100);"Lachnospiraceae"(71);
0.18	214	316	Root(100);Bacteria(100);"Bacteroidetes"(100);"Bacteroidia"(100);"Bacteroidales"(100);"Prevotellaceae"(100);unclassified(100);	Root(100);Bacteria(100);"Firmicutes"(100);"Clostridia"(100);Clostridiales(100);"Lachnospiraceae"(100);unclassified(100);	"Bacteroidales"(100);"Prevotellaceae"(100);	Clostridiales(100);"Lachnospiraceae"(100);
0.18	245	93	Root(100);Bacteria(100);"Firmicutes"(100);"Clostridia"(100);Clostridiales(100);"Ruminococcaceae"(100);Butyricicoccus(97);	Root(100);Bacteria(100);"Firmicutes"(100);"Clostridia"(100);Clostridiales(100);"Ruminococcaceae"(100);Subdoligranulum(91);	"Ruminococcaceae"(100);Butyricicoccus(97);	"Ruminococcaceae"(100);Subdoligranulum(91);
0.18	213	391	Root(100);Bacteria(100);"Firmicutes"(100);"Clostridia"(100);Clostridiales(100);unclassified(100);unclassified(100);	Root(100);Bacteria(100);"Firmicutes"(100);"Clostridia"(100);Clostridiales(100);"Lachnospiraceae"(100);unclassified(100);	"Clostridia"(100);Clostridiales(100);	Clostridiales(100);"Lachnospiraceae"(100);
0.18	128	309	Root(100);Bacteria(100);"Firmicutes"(100);"Clostridia"(100);Clostridiales(100);"Ruminococcaceae"(100);Oscillibacter(100);	Root(100);Bacteria(100);"Bacteroidetes"(99);unclassified(99);unclassified(99);unclassified(99);unclassified(99);	"Ruminococcaceae"(100);Oscillibacter(100);	Bacteria(100);"Bacteroidetes"(99);
0.18	107	66	Root(100);Bacteria(100);"Bacteroidetes"(100);"Bacteroidia"(100);"Bacteroidales"(100);"Porphyromonadaceae"(100);Barnesiella(100);	Root(100);Bacteria(100);"Firmicutes"(100);"Clostridia"(100);Clostridiales(100);Veillonellaceae(100);Dialister(100);	"Porphyromonadaceae"(100);Barnesiella(100);	Veillonellaceae(100);Dialister(100);
0.18	232	233	Root(100);Bacteria(100);"Firmicutes"(100);"Clostridia"(100);Clostridiales(100);unclassified(100);unclassified(100);	Root(100);Bacteria(100);"Bacteroidetes"(100);unclassified(100);unclassified(100);unclassified(100);unclassified(100);	"Clostridia"(100);Clostridiales(100);	Bacteria(100);"Bacteroidetes"(100);
0.18	331	202	Root(100);Bacteria(100);"Firmicutes"(100);"Clostridia"(100);Clostridiales(100);unclassified(100);unclassified(100);	Root(100);Bacteria(100);"Firmicutes"(100);"Clostridia"(100);unclassified(98);unclassified(98);unclassified(98);	"Clostridia"(100);Clostridiales(100);	"Firmicutes"(100);"Clostridia"(100);
0.18	245	270	Root(100);Bacteria(100);"Firmicutes"(100);"Clostridia"(100);Clostridiales(100);"Ruminococcaceae"(100);Butyricicoccus(97);	Root(100);Bacteria(100);"Firmicutes"(100);"Clostridia"(100);Clostridiales(100);"Lachnospiraceae"(71);unclassified(71);	"Ruminococcaceae"(100);Butyricicoccus(97);	Clostridiales(100);"Lachnospiraceae"(71);
0.18	260	189	Root(100);Bacteria(100);"Firmicutes"(100);"Erysipelotrichi"(100);"Erysipelotrichales"(100);Erysipelotrichaceae(100);Coprobacillus(100);	Root(100);Bacteria(100);"Firmicutes"(100);"Clostridia"(100);Clostridiales(100);"Lachnospiraceae"(95);Roseburia(91);	Erysipelotrichaceae(100);Coprobacillus(100);	"Lachnospiraceae"(95);Roseburia(91);
0.18	210	227	Root(100);Bacteria(100);"Firmicutes"(100);"Clostridia"(100);Clostridiales(100);"Lachnospiraceae"(100);Anaerostipes(99);	Root(100);Bacteria(100);"Firmicutes"(100);"Clostridia"(100);Clostridiales(100);"Lachnospiraceae"(100);Dorea(98);	"Lachnospiraceae"(100);Anaerostipes(99);	"Lachnospiraceae"(100);Dorea(98);
-0.18	27	280	Root(100);Bacteria(100);"Bacteroidetes"(100);"Bacteroidia"(100);"Bacteroidales"(100);Bacteroidaceae(100);Bacteroides(100);	Root(100);Bacteria(100);"Firmicutes"(100);"Clostridia"(100);Clostridiales(100);"Lachnospiraceae"(100);unclassified(100);	Bacteroidaceae(100);Bacteroides(100);	Clostridiales(100);"Lachnospiraceae"(100);
0.18	246	391	Root(100);Bacteria(100);"Firmicutes"(100);unclassified(98);unclassified(98);unclassified(98);unclassified(98);	Root(100);Bacteria(100);"Firmicutes"(100);"Clostridia"(100);Clostridiales(100);"Lachnospiraceae"(100);unclassified(100);	Bacteria(100);"Firmicutes"(100);	Clostridiales(100);"Lachnospiraceae"(100);
0.18	212	144	Root(100);Bacteria(100);"Firmicutes"(100);"Clostridia"(100);Clostridiales(100);"Ruminococcaceae"(100);unclassified(73);	Root(100);Bacteria(100);"Firmicutes"(100);"Clostridia"(100);Clostridiales(100);unclassified(100);unclassified(100);	Clostridiales(100);"Ruminococcaceae"(100);	"Clostridia"(100);Clostridiales(100);
0.17	155	209	Root(100);Bacteria(100);"Firmicutes"(100);"Clostridia"(100);Clostridiales(100);"Lachnospiraceae"(100);unclassified(100);	Root(100);Bacteria(100);"Firmicutes"(100);"Clostridia"(100);Clostridiales(100);"Ruminococcaceae"(100);unclassified(99);	Clostridiales(100);"Lachnospiraceae"(100);	Clostridiales(100);"Ruminococcaceae"(100);
0.17	243	391	Root(100);Bacteria(100);"Firmicutes"(100);"Clostridia"(100);Clostridiales(100);Veillonellaceae(100);Acidaminococcus(100);	Root(100);Bacteria(100);"Firmicutes"(100);"Clostridia"(100);Clostridiales(100);"Lachnospiraceae"(100);unclassified(100);	Veillonellaceae(100);Acidaminococcus(100);	Clostridiales(100);"Lachnospiraceae"(100);
0.17	167	202	Root(100);Bacteria(100);"Firmicutes"(100);"Clostridia"(100);Clostridiales(100);unclassified(65);unclassified(65);	Root(100);Bacteria(100);"Firmicutes"(100);"Clostridia"(100);unclassified(98);unclassified(98);unclassified(98);	"Clostridia"(100);Clostridiales(100);	"Firmicutes"(100);"Clostridia"(100);
0.17	267	406	Root(100);Bacteria(100);"Bacteroidetes"(100);unclassified(52);unclassified(52);unclassified(52);unclassified(52);	Root(100);Bacteria(100);"Firmicutes"(100);"Clostridia"(100);Clostridiales(100);unclassified(100);unclassified(100);	Bacteria(100);"Bacteroidetes"(100);	"Clostridia"(100);Clostridiales(100);
-0.17	27	42	Root(100);Bacteria(100);"Bacteroidetes"(100);"Bacteroidia"(100);"Bacteroidales"(100);Bacteroidaceae(100);Bacteroides(100);	Root(100);Bacteria(100);"Firmicutes"(100);"Clostridia"(100);Clostridiales(100);"Ruminococcaceae"(100);unclassified(100);	Bacteroidaceae(100);Bacteroides(100);	Clostridiales(100);"Ruminococcaceae"(100);
0.17	260	93	Root(100);Bacteria(100);"Firmicutes"(100);"Erysipelotrichi"(100);"Erysipelotrichales"(100);Erysipelotrichaceae(100);Coprobacillus(100);	Root(100);Bacteria(100);"Firmicutes"(100);"Clostridia"(100);Clostridiales(100);"Ruminococcaceae"(100);Subdoligranulum(91);	Erysipelotrichaceae(100);Coprobacillus(100);	"Ruminococcaceae"(100);Subdoligranulum(91);
0.17	283	260	Root(100);Bacteria(100);unclassified(100);unclassified(100);unclassified(100);unclassified(100);unclassified(100);	Root(100);Bacteria(100);"Firmicutes"(100);"Erysipelotrichi"(100);"Erysipelotrichales"(100);Erysipelotrichaceae(100);Coprobacillus(100);	Root(100);Bacteria(100);	Erysipelotrichaceae(100);Coprobacillus(100);
0.17	270	470	Root(100);Bacteria(100);"Firmicutes"(100);"Clostridia"(100);Clostridiales(100);"Lachnospiraceae"(71);unclassified(71);	Root(100);Bacteria(100);"Firmicutes"(100);"Clostridia"(100);Clostridiales(100);"Lachnospiraceae"(100);unclassified(100);	Clostridiales(100);"Lachnospiraceae"(71);	Clostridiales(100);"Lachnospiraceae"(100);
0.17	374	186	Root(100);Bacteria(100);"Firmicutes"(55);"Clostridia"(55);Clostridiales(55);"Ruminococcaceae"(55);unclassified(55);	Root(100);Bacteria(100);"Verrucomicrobia"(100);Verrucomicrobiae(100);Verrucomicrobiales(100);Verrucomicrobiaceae(100);Akkermansia(100);	Clostridiales(55);"Ruminococcaceae"(55);	Verrucomicrobiaceae(100);Akkermansia(100);
0.17	306	352	Root(100);Bacteria(100);"Firmicutes"(100);"Clostridia"(100);Clostridiales(100);"Ruminococcaceae"(100);unclassified(79);	Root(100);Bacteria(100);"Firmicutes"(100);"Clostridia"(100);Clostridiales(100);unclassified(98);unclassified(98);	Clostridiales(100);"Ruminococcaceae"(100);	"Clostridia"(100);Clostridiales(100);
0.17	280	192	Root(100);Bacteria(100);"Firmicutes"(100);"Clostridia"(100);Clostridiales(100);"Lachnospiraceae"(100);unclassified(100);	Root(100);Bacteria(100);"Firmicutes"(100);"Clostridia"(100);Clostridiales(100);unclassified(100);unclassified(100);	Clostridiales(100);"Lachnospiraceae"(100);	"Clostridia"(100);Clostridiales(100);
0.17	345	167	Root(100);Bacteria(100);"Firmicutes"(100);"Clostridia"(100);Clostridiales(100);unclassified(76);unclassified(76);	Root(100);Bacteria(100);"Firmicutes"(100);"Clostridia"(100);Clostridiales(100);unclassified(65);unclassified(65);	"Clostridia"(100);Clostridiales(100);	"Clostridia"(100);Clostridiales(100);
0.17	155	144	Root(100);Bacteria(100);"Firmicutes"(100);"Clostridia"(100);Clostridiales(100);"Lachnospiraceae"(100);unclassified(100);	Root(100);Bacteria(100);"Firmicutes"(100);"Clostridia"(100);Clostridiales(100);unclassified(100);unclassified(100);	Clostridiales(100);"Lachnospiraceae"(100);	"Clostridia"(100);Clostridiales(100);
0.17	192	307	Root(100);Bacteria(100);"Firmicutes"(100);"Clostridia"(100);Clostridiales(100);unclassified(100);unclassified(100);	Root(100);Bacteria(100);unclassified(100);unclassified(100);unclassified(100);unclassified(100);unclassified(100);	"Clostridia"(100);Clostridiales(100);	Root(100);Bacteria(100);
0.17	260	249	Root(100);Bacteria(100);"Firmicutes"(100);"Erysipelotrichi"(100);"Erysipelotrichales"(100);Erysipelotrichaceae(100);Coprobacillus(100);	Root(100);Bacteria(100);unclassified(100);unclassified(100);unclassified(100);unclassified(100);unclassified(100);	Erysipelotrichaceae(100);Coprobacillus(100);	Root(100);Bacteria(100);
0.17	283	248	Root(100);Bacteria(100);unclassified(100);unclassified(100);unclassified(100);unclassified(100);unclassified(100);	Root(100);Bacteria(100);"Firmicutes"(100);"Clostridia"(100);Clostridiales(100);"Ruminococcaceae"(100);unclassified(100);	Root(100);Bacteria(100);	Clostridiales(100);"Ruminococcaceae"(100);
0.17	260	84	Root(100);Bacteria(100);"Firmicutes"(100);"Erysipelotrichi"(100);"Erysipelotrichales"(100);Erysipelotrichaceae(100);Coprobacillus(100);	Root(100);Bacteria(100);"Firmicutes"(100);"Clostridia"(100);Clostridiales(100);"Ruminococcaceae"(100);Ruminococcus(99);	Erysipelotrichaceae(100);Coprobacillus(100);	"Ruminococcaceae"(100);Ruminococcus(99);
0.17	196	104	Root(100);Bacteria(100);unclassified(100);unclassified(100);unclassified(100);unclassified(100);unclassified(100);	Root(100);Bacteria(100);"Firmicutes"(100);"Clostridia"(100);Clostridiales(100);"Ruminococcaceae"(100);unclassified(100);	Root(100);Bacteria(100);	Clostridiales(100);"Ruminococcaceae"(100);
0.17	578	231	Root(100);Bacteria(100);"Bacteroidetes"(100);"Bacteroidia"(100);"Bacteroidales"(100);Bacteroidaceae(100);Bacteroides(100);	Root(100);Bacteria(100);"Bacteroidetes"(100);"Bacteroidia"(100);"Bacteroidales"(100);"Prevotellaceae"(100);Paraprevotella(100);	Bacteroidaceae(100);Bacteroides(100);	"Prevotellaceae"(100);Paraprevotella(100);
0.17	257	155	Root(100);Bacteria(100);"Bacteroidetes"(100);"Bacteroidia"(100);"Bacteroidales"(100);"Porphyromonadaceae"(100);Barnesiella(100);	Root(100);Bacteria(100);"Firmicutes"(100);"Clostridia"(100);Clostridiales(100);"Lachnospiraceae"(100);unclassified(100);	"Porphyromonadaceae"(100);Barnesiella(100);	Clostridiales(100);"Lachnospiraceae"(100);
0.17	57	306	Root(100);Bacteria(100);"Firmicutes"(100);"Clostridia"(100);Clostridiales(100);Veillonellaceae(100);unclassified(93);	Root(100);Bacteria(100);"Firmicutes"(100);"Clostridia"(100);Clostridiales(100);"Ruminococcaceae"(100);unclassified(79);	Clostridiales(100);Veillonellaceae(100);	Clostridiales(100);"Ruminococcaceae"(100);
0.17	135	189	Root(100);Bacteria(100);"Firmicutes"(100);"Clostridia"(100);Clostridiales(100);"Lachnospiraceae"(100);Roseburia(95);	Root(100);Bacteria(100);"Firmicutes"(100);"Clostridia"(100);Clostridiales(100);"Lachnospiraceae"(95);Roseburia(91);	"Lachnospiraceae"(100);Roseburia(95);	"Lachnospiraceae"(95);Roseburia(91);
0.17	283	251	Root(100);Bacteria(100);unclassified(100);unclassified(100);unclassified(100);unclassified(100);unclassified(100);	Root(100);Bacteria(100);"Bacteroidetes"(100);unclassified(100);unclassified(100);unclassified(100);unclassified(100);	Root(100);Bacteria(100);	Bacteria(100);"Bacteroidetes"(100);
0.17	210	222	Root(100);Bacteria(100);"Firmicutes"(100);"Clostridia"(100);Clostridiales(100);"Lachnospiraceae"(100);Anaerostipes(99);	Root(100);Bacteria(100);"Firmicutes"(100);"Clostridia"(100);Clostridiales(100);"Lachnospiraceae"(58);Coprococcus(56);	"Lachnospiraceae"(100);Anaerostipes(99);	"Lachnospiraceae"(58);Coprococcus(56);
0.17	316	165	Root(100);Bacteria(100);"Firmicutes"(100);"Clostridia"(100);Clostridiales(100);"Lachnospiraceae"(100);unclassified(100);	Root(100);Bacteria(100);"Firmicutes"(100);"Clostridia"(100);Clostridiales(100);unclassified(99);unclassified(99);	Clostridiales(100);"Lachnospiraceae"(100);	"Clostridia"(100);Clostridiales(100);
0.17	311	157	Root(100);Bacteria(100);unclassified(100);unclassified(100);unclassified(100);unclassified(100);unclassified(100);	Root(100);Bacteria(100);"Firmicutes"(100);"Clostridia"(100);Clostridiales(100);"Ruminococcaceae"(100);unclassified(100);	Root(100);Bacteria(100);	Clostridiales(100);"Ruminococcaceae"(100);
-0.17	27	165	Root(100);Bacteria(100);"Bacteroidetes"(100);"Bacteroidia"(100);"Bacteroidales"(100);Bacteroidaceae(100);Bacteroides(100);	Root(100);Bacteria(100);"Firmicutes"(100);"Clostridia"(100);Clostridiales(100);unclassified(99);unclassified(99);	Bacteroidaceae(100);Bacteroides(100);	"Clostridia"(100);Clostridiales(100);
-0.17	406	17	Root(100);Bacteria(100);"Firmicutes"(100);"Clostridia"(100);Clostridiales(100);unclassified(100);unclassified(100);	Root(100);Bacteria(100);"Bacteroidetes"(100);"Bacteroidia"(100);"Bacteroidales"(100);Bacteroidaceae(100);Bacteroides(100);	"Clostridia"(100);Clostridiales(100);	Bacteroidaceae(100);Bacteroides(100);
0.17	165	154	Root(100);Bacteria(100);"Firmicutes"(100);"Clostridia"(100);Clostridiales(100);unclassified(99);unclassified(99);	Root(100);Bacteria(100);"Firmicutes"(100);"Clostridia"(100);Clostridiales(100);unclassified(97);unclassified(97);	"Clostridia"(100);Clostridiales(100);	"Clostridia"(100);Clostridiales(100);
0.17	227	160	Root(100);Bacteria(100);"Firmicutes"(100);"Clostridia"(100);Clostridiales(100);"Lachnospiraceae"(100);Dorea(98);	Root(100);Bacteria(100);"Bacteroidetes"(100);"Bacteroidia"(100);"Bacteroidales"(100);"Rikenellaceae"(100);Alistipes(100);	"Lachnospiraceae"(100);Dorea(98);	"Rikenellaceae"(100);Alistipes(100);
0.17	30	167	Root(100);Bacteria(100);"Bacteroidetes"(100);"Bacteroidia"(100);"Bacteroidales"(100);"Rikenellaceae"(100);Alistipes(100);	Root(100);Bacteria(100);"Firmicutes"(100);"Clostridia"(100);Clostridiales(100);unclassified(65);unclassified(65);	"Rikenellaceae"(100);Alistipes(100);	"Clostridia"(100);Clostridiales(100);
-0.17	27	486	Root(100);Bacteria(100);"Bacteroidetes"(100);"Bacteroidia"(100);"Bacteroidales"(100);Bacteroidaceae(100);Bacteroides(100);	Root(100);Bacteria(100);"Firmicutes"(100);"Clostridia"(100);Clostridiales(100);"Ruminococcaceae"(100);Sporobacter(54);	Bacteroidaceae(100);Bacteroides(100);	"Ruminococcaceae"(100);Sporobacter(54);
0.17	284	391	Root(100);Bacteria(100);"Firmicutes"(100);"Clostridia"(100);Clostridiales(100);"Ruminococcaceae"(100);unclassified(100);	Root(100);Bacteria(100);"Firmicutes"(100);"Clostridia"(100);Clostridiales(100);"Lachnospiraceae"(100);unclassified(100);	Clostridiales(100);"Ruminococcaceae"(100);	Clostridiales(100);"Lachnospiraceae"(100);
0.17	122	337	Root(100);Bacteria(100);"Firmicutes"(99);"Clostridia"(99);Clostridiales(94);unclassified(94);unclassified(94);	Root(100);Bacteria(100);"Bacteroidetes"(100);"Bacteroidia"(100);"Bacteroidales"(100);"Porphyromonadaceae"(100);Parabacteroides(100);	"Clostridia"(99);Clostridiales(94);	"Porphyromonadaceae"(100);Parabacteroides(100);
0.17	189	144	Root(100);Bacteria(100);"Firmicutes"(100);"Clostridia"(100);Clostridiales(100);"Lachnospiraceae"(95);Roseburia(91);	Root(100);Bacteria(100);"Firmicutes"(100);"Clostridia"(100);Clostridiales(100);unclassified(100);unclassified(100);	"Lachnospiraceae"(95);Roseburia(91);	"Clostridia"(100);Clostridiales(100);
0.17	246	243	Root(100);Bacteria(100);"Firmicutes"(100);unclassified(98);unclassified(98);unclassified(98);unclassified(98);	Root(100);Bacteria(100);"Firmicutes"(100);"Clostridia"(100);Clostridiales(100);Veillonellaceae(100);Acidaminococcus(100);	Bacteria(100);"Firmicutes"(100);	Veillonellaceae(100);Acidaminococcus(100);
-0.17	284	17	Root(100);Bacteria(100);"Firmicutes"(100);"Clostridia"(100);Clostridiales(100);"Ruminococcaceae"(100);unclassified(100);	Root(100);Bacteria(100);"Bacteroidetes"(100);"Bacteroidia"(100);"Bacteroidales"(100);Bacteroidaceae(100);Bacteroides(100);	Clostridiales(100);"Ruminococcaceae"(100);	Bacteroidaceae(100);Bacteroides(100);
0.17	283	272	Root(100);Bacteria(100);unclassified(100);unclassified(100);unclassified(100);unclassified(100);unclassified(100);	Root(100);Bacteria(100);"Firmicutes"(100);"Clostridia"(100);Clostridiales(100);"Lachnospiraceae"(100);Coprococcus(100);	Root(100);Bacteria(100);	"Lachnospiraceae"(100);Coprococcus(100);
0.17	212	155	Root(100);Bacteria(100);"Firmicutes"(100);"Clostridia"(100);Clostridiales(100);"Ruminococcaceae"(100);unclassified(73);	Root(100);Bacteria(100);"Firmicutes"(100);"Clostridia"(100);Clostridiales(100);"Lachnospiraceae"(100);unclassified(100);	Clostridiales(100);"Ruminococcaceae"(100);	Clostridiales(100);"Lachnospiraceae"(100);
0.17	263	237	Root(100);Bacteria(100);"Bacteroidetes"(100);"Bacteroidia"(100);"Bacteroidales"(100);"Prevotellaceae"(100);Paraprevotella(100);	Root(100);Bacteria(100);"Bacteroidetes"(100);"Bacteroidia"(100);"Bacteroidales"(100);"Porphyromonadaceae"(100);Butyricimonas(100);	"Prevotellaceae"(100);Paraprevotella(100);	"Porphyromonadaceae"(100);Butyricimonas(100);
0.17	136	267	Root(100);Bacteria(100);"Firmicutes"(100);"Clostridia"(100);Clostridiales(100);"Ruminococcaceae"(100);Oscillibacter(100);	Root(100);Bacteria(100);"Bacteroidetes"(100);unclassified(52);unclassified(52);unclassified(52);unclassified(52);	"Ruminococcaceae"(100);Oscillibacter(100);	Bacteria(100);"Bacteroidetes"(100);
0.17	384	222	Root(100);Bacteria(100);"Firmicutes"(100);"Clostridia"(100);Clostridiales(100);unclassified(92);unclassified(92);	Root(100);Bacteria(100);"Firmicutes"(100);"Clostridia"(100);Clostridiales(100);"Lachnospiraceae"(58);Coprococcus(56);	"Clostridia"(100);Clostridiales(100);	"Lachnospiraceae"(58);Coprococcus(56);
0.17	154	238	Root(100);Bacteria(100);"Firmicutes"(100);"Clostridia"(100);Clostridiales(100);unclassified(97);unclassified(97);	Root(100);Bacteria(100);"Firmicutes"(100);"Clostridia"(100);Clostridiales(100);unclassified(97);unclassified(97);	"Clostridia"(100);Clostridiales(100);	"Clostridia"(100);Clostridiales(100);
0.17	177	373	Root(100);Bacteria(100);"Bacteroidetes"(100);"Bacteroidia"(100);"Bacteroidales"(100);"Prevotellaceae"(100);Prevotella(100);	Root(100);Bacteria(100);"Firmicutes"(100);unclassified(77);unclassified(77);unclassified(77);unclassified(77);	"Prevotellaceae"(100);Prevotella(100);	Bacteria(100);"Firmicutes"(100);
0.17	245	167	Root(100);Bacteria(100);"Firmicutes"(100);"Clostridia"(100);Clostridiales(100);"Ruminococcaceae"(100);Butyricicoccus(97);	Root(100);Bacteria(100);"Firmicutes"(100);"Clostridia"(100);Clostridiales(100);unclassified(65);unclassified(65);	"Ruminococcaceae"(100);Butyricicoccus(97);	"Clostridia"(100);Clostridiales(100);
0.17	454	267	Root(100);Bacteria(100);unclassified(93);unclassified(93);unclassified(93);unclassified(93);unclassified(93);	Root(100);Bacteria(100);"Bacteroidetes"(100);unclassified(52);unclassified(52);unclassified(52);unclassified(52);	Root(100);Bacteria(100);	Bacteria(100);"Bacteroidetes"(100);
-0.17	27	145	Root(100);Bacteria(100);"Bacteroidetes"(100);"Bacteroidia"(100);"Bacteroidales"(100);Bacteroidaceae(100);Bacteroides(100);	Root(100);Bacteria(100);"Bacteroidetes"(100);"Bacteroidia"(100);"Bacteroidales"(100);Bacteroidaceae(100);Bacteroides(100);	Bacteroidaceae(100);Bacteroides(100);	Bacteroidaceae(100);Bacteroides(100);
0.17	345	156	Root(100);Bacteria(100);"Firmicutes"(100);"Clostridia"(100);Clostridiales(100);unclassified(76);unclassified(76);	Root(100);Bacteria(100);"Firmicutes"(100);"Clostridia"(100);Clostridiales(100);"Lachnospiraceae"(100);unclassified(71);	"Clostridia"(100);Clostridiales(100);	Clostridiales(100);"Lachnospiraceae"(100);
0.17	155	470	Root(100);Bacteria(100);"Firmicutes"(100);"Clostridia"(100);Clostridiales(100);"Lachnospiraceae"(100);unclassified(100);	Root(100);Bacteria(100);"Firmicutes"(100);"Clostridia"(100);Clostridiales(100);"Lachnospiraceae"(100);unclassified(100);	Clostridiales(100);"Lachnospiraceae"(100);	Clostridiales(100);"Lachnospiraceae"(100);
0.17	263	59	Root(100);Bacteria(100);"Bacteroidetes"(100);"Bacteroidia"(100);"Bacteroidales"(100);"Prevotellaceae"(100);Paraprevotella(100);	Root(100);Bacteria(100);"Bacteroidetes"(100);"Bacteroidia"(100);"Bacteroidales"(100);"Porphyromonadaceae"(100);Parabacteroides(100);	"Prevotellaceae"(100);Paraprevotella(100);	"Porphyromonadaceae"(100);Parabacteroides(100);
0.17	93	327	Root(100);Bacteria(100);"Firmicutes"(100);"Clostridia"(100);Clostridiales(100);"Ruminococcaceae"(100);Subdoligranulum(91);	Root(100);Bacteria(100);"Firmicutes"(100);"Clostridia"(99);Clostridiales(99);unclassified(99);unclassified(99);	"Ruminococcaceae"(100);Subdoligranulum(91);	"Clostridia"(99);Clostridiales(99);
0.17	136	209	Root(100);Bacteria(100);"Firmicutes"(100);"Clostridia"(100);Clostridiales(100);"Ruminococcaceae"(100);Oscillibacter(100);	Root(100);Bacteria(100);"Firmicutes"(100);"Clostridia"(100);Clostridiales(100);"Ruminococcaceae"(100);unclassified(99);	"Ruminococcaceae"(100);Oscillibacter(100);	Clostridiales(100);"Ruminococcaceae"(100);
0.17	89	253	Root(100);Bacteria(100);"Firmicutes"(100);"Clostridia"(100);Clostridiales(100);"Ruminococcaceae"(100);unclassified(73);	Root(100);Bacteria(100);"Firmicutes"(100);"Erysipelotrichi"(100);"Erysipelotrichales"(100);Erysipelotrichaceae(100);unclassified(99);	Clostridiales(100);"Ruminococcaceae"(100);	"Erysipelotrichales"(100);Erysipelotrichaceae(100);
0.17	255	337	Root(100);Bacteria(100);"Firmicutes"(100);"Clostridia"(100);Clostridiales(100);"Lachnospiraceae"(100);Coprococcus(99);	Root(100);Bacteria(100);"Bacteroidetes"(100);"Bacteroidia"(100);"Bacteroidales"(100);"Porphyromonadaceae"(100);Parabacteroides(100);	"Lachnospiraceae"(100);Coprococcus(99);	"Porphyromonadaceae"(100);Parabacteroides(100);
0.17	84	104	Root(100);Bacteria(100);"Firmicutes"(100);"Clostridia"(100);Clostridiales(100);"Ruminococcaceae"(100);Ruminococcus(99);	Root(100);Bacteria(100);"Firmicutes"(100);"Clostridia"(100);Clostridiales(100);"Ruminococcaceae"(100);unclassified(100);	"Ruminococcaceae"(100);Ruminococcus(99);	Clostridiales(100);"Ruminococcaceae"(100);
0.17	260	272	Root(100);Bacteria(100);"Firmicutes"(100);"Erysipelotrichi"(100);"Erysipelotrichales"(100);Erysipelotrichaceae(100);Coprobacillus(100);	Root(100);Bacteria(100);"Firmicutes"(100);"Clostridia"(100);Clostridiales(100);"Lachnospiraceae"(100);Coprococcus(100);	Erysipelotrichaceae(100);Coprobacillus(100);	"Lachnospiraceae"(100);Coprococcus(100);
0.17	30	486	Root(100);Bacteria(100);"Bacteroidetes"(100);"Bacteroidia"(100);"Bacteroidales"(100);"Rikenellaceae"(100);Alistipes(100);	Root(100);Bacteria(100);"Firmicutes"(100);"Clostridia"(100);Clostridiales(100);"Ruminococcaceae"(100);Sporobacter(54);	"Rikenellaceae"(100);Alistipes(100);	"Ruminococcaceae"(100);Sporobacter(54);
0.17	111	123	Root(100);Bacteria(100);"Proteobacteria"(100);Gammaproteobacteria(100);"Enterobacteriales"(100);Enterobacteriaceae(100);unclassified(87);	Root(100);Bacteria(100);"Firmicutes"(100);"Clostridia"(100);Clostridiales(100);unclassified(99);unclassified(99);	"Enterobacteriales"(100);Enterobacteriaceae(100);	"Clostridia"(100);Clostridiales(100);
0.17	255	167	Root(100);Bacteria(100);"Firmicutes"(100);"Clostridia"(100);Clostridiales(100);"Lachnospiraceae"(100);Coprococcus(99);	Root(100);Bacteria(100);"Firmicutes"(100);"Clostridia"(100);Clostridiales(100);unclassified(65);unclassified(65);	"Lachnospiraceae"(100);Coprococcus(99);	"Clostridia"(100);Clostridiales(100);
-0.17	283	17	Root(100);Bacteria(100);unclassified(100);unclassified(100);unclassified(100);unclassified(100);unclassified(100);	Root(100);Bacteria(100);"Bacteroidetes"(100);"Bacteroidia"(100);"Bacteroidales"(100);Bacteroidaceae(100);Bacteroides(100);	Root(100);Bacteria(100);	Bacteroidaceae(100);Bacteroides(100);
0.17	135	318	Root(100);Bacteria(100);"Firmicutes"(100);"Clostridia"(100);Clostridiales(100);"Lachnospiraceae"(100);Roseburia(95);	Root(100);Bacteria(100);"Proteobacteria"(100);Betaproteobacteria(100);Burkholderiales(100);Alcaligenaceae(100);Sutterella(100);	"Lachnospiraceae"(100);Roseburia(95);	Alcaligenaceae(100);Sutterella(100);
-0.17	27	144	Root(100);Bacteria(100);"Bacteroidetes"(100);"Bacteroidia"(100);"Bacteroidales"(100);Bacteroidaceae(100);Bacteroides(100);	Root(100);Bacteria(100);"Firmicutes"(100);"Clostridia"(100);Clostridiales(100);unclassified(100);unclassified(100);	Bacteroidaceae(100);Bacteroides(100);	"Clostridia"(100);Clostridiales(100);
0.17	411	406	Root(100);Bacteria(100);"Bacteroidetes"(100);"Bacteroidia"(100);"Bacteroidales"(100);"Porphyromonadaceae"(100);Odoribacter(100);	Root(100);Bacteria(100);"Firmicutes"(100);"Clostridia"(100);Clostridiales(100);unclassified(100);unclassified(100);	"Porphyromonadaceae"(100);Odoribacter(100);	"Clostridia"(100);Clostridiales(100);
0.17	136	181	Root(100);Bacteria(100);"Firmicutes"(100);"Clostridia"(100);Clostridiales(100);"Ruminococcaceae"(100);Oscillibacter(100);	Root(100);Bacteria(100);"Firmicutes"(100);"Clostridia"(100);Clostridiales(100);"Ruminococcaceae"(100);unclassified(100);	"Ruminococcaceae"(100);Oscillibacter(100);	Clostridiales(100);"Ruminococcaceae"(100);
0.17	336	231	Root(100);Bacteria(100);"Firmicutes"(100);"Clostridia"(100);Clostridiales(100);"Ruminococcaceae"(100);Oscillibacter(100);	Root(100);Bacteria(100);"Bacteroidetes"(100);"Bacteroidia"(100);"Bacteroidales"(100);"Prevotellaceae"(100);Paraprevotella(100);	"Ruminococcaceae"(100);Oscillibacter(100);	"Prevotellaceae"(100);Paraprevotella(100);
0.17	232	144	Root(100);Bacteria(100);"Firmicutes"(100);"Clostridia"(100);Clostridiales(100);unclassified(100);unclassified(100);	Root(100);Bacteria(100);"Firmicutes"(100);"Clostridia"(100);Clostridiales(100);unclassified(100);unclassified(100);	"Clostridia"(100);Clostridiales(100);	"Clostridia"(100);Clostridiales(100);
0.17	256	222	Root(100);Bacteria(100);"Firmicutes"(100);"Clostridia"(100);Clostridiales(100);Incertae_Sedis_XIV(100);Blautia(100);	Root(100);Bacteria(100);"Firmicutes"(100);"Clostridia"(100);Clostridiales(100);"Lachnospiraceae"(58);Coprococcus(56);	Incertae_Sedis_XIV(100);Blautia(100);	"Lachnospiraceae"(58);Coprococcus(56);
-0.17	34	17	Root(100);Bacteria(100);"Bacteroidetes"(100);"Bacteroidia"(100);"Bacteroidales"(100);"Prevotellaceae"(100);unclassified(100);	Root(100);Bacteria(100);"Bacteroidetes"(100);"Bacteroidia"(100);"Bacteroidales"(100);Bacteroidaceae(100);Bacteroides(100);	"Bacteroidales"(100);"Prevotellaceae"(100);	Bacteroidaceae(100);Bacteroides(100);
-0.17	212	27	Root(100);Bacteria(100);"Firmicutes"(100);"Clostridia"(100);Clostridiales(100);"Ruminococcaceae"(100);unclassified(73);	Root(100);Bacteria(100);"Bacteroidetes"(100);"Bacteroidia"(100);"Bacteroidales"(100);Bacteroidaceae(100);Bacteroides(100);	Clostridiales(100);"Ruminococcaceae"(100);	Bacteroidaceae(100);Bacteroides(100);
0.17	280	307	Root(100);Bacteria(100);"Firmicutes"(100);"Clostridia"(100);Clostridiales(100);"Lachnospiraceae"(100);unclassified(100);	Root(100);Bacteria(100);unclassified(100);unclassified(100);unclassified(100);unclassified(100);unclassified(100);	Clostridiales(100);"Lachnospiraceae"(100);	Root(100);Bacteria(100);
-0.17	27	316	Root(100);Bacteria(100);"Bacteroidetes"(100);"Bacteroidia"(100);"Bacteroidales"(100);Bacteroidaceae(100);Bacteroides(100);	Root(100);Bacteria(100);"Firmicutes"(100);"Clostridia"(100);Clostridiales(100);"Lachnospiraceae"(100);unclassified(100);	Bacteroidaceae(100);Bacteroides(100);	Clostridiales(100);"Lachnospiraceae"(100);
0.17	280	196	Root(100);Bacteria(100);"Firmicutes"(100);"Clostridia"(100);Clostridiales(100);"Lachnospiraceae"(100);unclassified(100);	Root(100);Bacteria(100);unclassified(100);unclassified(100);unclassified(100);unclassified(100);unclassified(100);	Clostridiales(100);"Lachnospiraceae"(100);	Root(100);Bacteria(100);
0.17	243	154	Root(100);Bacteria(100);"Firmicutes"(100);"Clostridia"(100);Clostridiales(100);Veillonellaceae(100);Acidaminococcus(100);	Root(100);Bacteria(100);"Firmicutes"(100);"Clostridia"(100);Clostridiales(100);unclassified(97);unclassified(97);	Veillonellaceae(100);Acidaminococcus(100);	"Clostridia"(100);Clostridiales(100);
0.17	4	111	Root(100);Bacteria(100);"Firmicutes"(100);"Clostridia"(100);Clostridiales(100);Veillonellaceae(100);Veillonella(95);	Root(100);Bacteria(100);"Proteobacteria"(100);Gammaproteobacteria(100);"Enterobacteriales"(100);Enterobacteriaceae(100);unclassified(87);	Veillonellaceae(100);Veillonella(95);	"Enterobacteriales"(100);Enterobacteriaceae(100);
0.17	212	255	Root(100);Bacteria(100);"Firmicutes"(100);"Clostridia"(100);Clostridiales(100);"Ruminococcaceae"(100);unclassified(73);	Root(100);Bacteria(100);"Firmicutes"(100);"Clostridia"(100);Clostridiales(100);"Lachnospiraceae"(100);Coprococcus(99);	Clostridiales(100);"Ruminococcaceae"(100);	"Lachnospiraceae"(100);Coprococcus(99);
0.17	219	245	Root(100);Bacteria(100);"Firmicutes"(100);"Clostridia"(100);Clostridiales(100);Veillonellaceae(100);Dialister(100);	Root(100);Bacteria(100);"Firmicutes"(100);"Clostridia"(100);Clostridiales(100);"Ruminococcaceae"(100);Butyricicoccus(97);	Veillonellaceae(100);Dialister(100);	"Ruminococcaceae"(100);Butyricicoccus(97);
0.17	363	245	Root(100);Bacteria(100);"Firmicutes"(100);"Clostridia"(100);Clostridiales(100);"Ruminococcaceae"(100);unclassified(100);	Root(100);Bacteria(100);"Firmicutes"(100);"Clostridia"(100);Clostridiales(100);"Ruminococcaceae"(100);Butyricicoccus(97);	Clostridiales(100);"Ruminococcaceae"(100);	"Ruminococcaceae"(100);Butyricicoccus(97);
0.17	84	327	Root(100);Bacteria(100);"Firmicutes"(100);"Clostridia"(100);Clostridiales(100);"Ruminococcaceae"(100);Ruminococcus(99);	Root(100);Bacteria(100);"Firmicutes"(100);"Clostridia"(99);Clostridiales(99);unclassified(99);unclassified(99);	"Ruminococcaceae"(100);Ruminococcus(99);	"Clostridia"(99);Clostridiales(99);
0.17	406	270	Root(100);Bacteria(100);"Firmicutes"(100);"Clostridia"(100);Clostridiales(100);unclassified(100);unclassified(100);	Root(100);Bacteria(100);"Firmicutes"(100);"Clostridia"(100);Clostridiales(100);"Lachnospiraceae"(71);unclassified(71);	"Clostridia"(100);Clostridiales(100);	Clostridiales(100);"Lachnospiraceae"(71);
-0.17	267	17	Root(100);Bacteria(100);"Bacteroidetes"(100);unclassified(52);unclassified(52);unclassified(52);unclassified(52);	Root(100);Bacteria(100);"Bacteroidetes"(100);"Bacteroidia"(100);"Bacteroidales"(100);Bacteroidaceae(100);Bacteroides(100);	Bacteria(100);"Bacteroidetes"(100);	Bacteroidaceae(100);Bacteroides(100);
-0.17	27	104	Root(100);Bacteria(100);"Bacteroidetes"(100);"Bacteroidia"(100);"Bacteroidales"(100);Bacteroidaceae(100);Bacteroides(100);	Root(100);Bacteria(100);"Firmicutes"(100);"Clostridia"(100);Clostridiales(100);"Ruminococcaceae"(100);unclassified(100);	Bacteroidaceae(100);Bacteroides(100);	Clostridiales(100);"Ruminococcaceae"(100);
0.17	449	248	Root(100);Bacteria(100);"Bacteroidetes"(100);"Bacteroidia"(100);"Bacteroidales"(100);Bacteroidaceae(100);Bacteroides(100);	Root(100);Bacteria(100);"Firmicutes"(100);"Clostridia"(100);Clostridiales(100);"Ruminococcaceae"(100);unclassified(100);	Bacteroidaceae(100);Bacteroides(100);	Clostridiales(100);"Ruminococcaceae"(100);
0.17	196	167	Root(100);Bacteria(100);unclassified(100);unclassified(100);unclassified(100);unclassified(100);unclassified(100);	Root(100);Bacteria(100);"Firmicutes"(100);"Clostridia"(100);Clostridiales(100);unclassified(65);unclassified(65);	Root(100);Bacteria(100);	"Clostridia"(100);Clostridiales(100);
0.17	248	227	Root(100);Bacteria(100);"Firmicutes"(100);"Clostridia"(100);Clostridiales(100);"Ruminococcaceae"(100);unclassified(100);	Root(100);Bacteria(100);"Firmicutes"(100);"Clostridia"(100);Clostridiales(100);"Lachnospiraceae"(100);Dorea(98);	Clostridiales(100);"Ruminococcaceae"(100);	"Lachnospiraceae"(100);Dorea(98);
0.17	136	280	Root(100);Bacteria(100);"Firmicutes"(100);"Clostridia"(100);Clostridiales(100);"Ruminococcaceae"(100);Oscillibacter(100);	Root(100);Bacteria(100);"Firmicutes"(100);"Clostridia"(100);Clostridiales(100);"Lachnospiraceae"(100);unclassified(100);	"Ruminococcaceae"(100);Oscillibacter(100);	Clostridiales(100);"Lachnospiraceae"(100);
-0.17	57	17	Root(100);Bacteria(100);"Firmicutes"(100);"Clostridia"(100);Clostridiales(100);Veillonellaceae(100);unclassified(93);	Root(100);Bacteria(100);"Bacteroidetes"(100);"Bacteroidia"(100);"Bacteroidales"(100);Bacteroidaceae(100);Bacteroides(100);	Clostridiales(100);Veillonellaceae(100);	Bacteroidaceae(100);Bacteroides(100);
0.17	337	352	Root(100);Bacteria(100);"Bacteroidetes"(100);"Bacteroidia"(100);"Bacteroidales"(100);"Porphyromonadaceae"(100);Parabacteroides(100);	Root(100);Bacteria(100);"Firmicutes"(100);"Clostridia"(100);Clostridiales(100);unclassified(98);unclassified(98);	"Porphyromonadaceae"(100);Parabacteroides(100);	"Clostridia"(100);Clostridiales(100);
0.17	238	123	Root(100);Bacteria(100);"Firmicutes"(100);"Clostridia"(100);Clostridiales(100);unclassified(97);unclassified(97);	Root(100);Bacteria(100);"Firmicutes"(100);"Clostridia"(100);Clostridiales(100);unclassified(99);unclassified(99);	"Clostridia"(100);Clostridiales(100);	"Clostridia"(100);Clostridiales(100);
0.17	4	160	Root(100);Bacteria(100);"Firmicutes"(100);"Clostridia"(100);Clostridiales(100);Veillonellaceae(100);Veillonella(95);	Root(100);Bacteria(100);"Bacteroidetes"(100);"Bacteroidia"(100);"Bacteroidales"(100);"Rikenellaceae"(100);Alistipes(100);	Veillonellaceae(100);Veillonella(95);	"Rikenellaceae"(100);Alistipes(100);
0.17	354	209	Root(100);Bacteria(100);"Actinobacteria"(100);Actinobacteria(100);Coriobacteriales(100);Coriobacteriaceae(100);Collinsella(100);	Root(100);Bacteria(100);"Firmicutes"(100);"Clostridia"(100);Clostridiales(100);"Ruminococcaceae"(100);unclassified(99);	Coriobacteriaceae(100);Collinsella(100);	Clostridiales(100);"Ruminococcaceae"(100);
0.17	135	272	Root(100);Bacteria(100);"Firmicutes"(100);"Clostridia"(100);Clostridiales(100);"Lachnospiraceae"(100);Roseburia(95);	Root(100);Bacteria(100);"Firmicutes"(100);"Clostridia"(100);Clostridiales(100);"Lachnospiraceae"(100);Coprococcus(100);	"Lachnospiraceae"(100);Roseburia(95);	"Lachnospiraceae"(100);Coprococcus(100);
0.16	276	249	Root(100);Bacteria(100);"Firmicutes"(99);unclassified(99);unclassified(99);unclassified(99);unclassified(99);	Root(100);Bacteria(100);unclassified(100);unclassified(100);unclassified(100);unclassified(100);unclassified(100);	Bacteria(100);"Firmicutes"(99);	Root(100);Bacteria(100);
-0.16	27	284	Root(100);Bacteria(100);"Bacteroidetes"(100);"Bacteroidia"(100);"Bacteroidales"(100);Bacteroidaceae(100);Bacteroides(100);	Root(100);Bacteria(100);"Firmicutes"(100);"Clostridia"(100);Clostridiales(100);"Ruminococcaceae"(100);unclassified(100);	Bacteroidaceae(100);Bacteroides(100);	Clostridiales(100);"Ruminococcaceae"(100);
0.16	243	167	Root(100);Bacteria(100);"Firmicutes"(100);"Clostridia"(100);Clostridiales(100);Veillonellaceae(100);Acidaminococcus(100);	Root(100);Bacteria(100);"Firmicutes"(100);"Clostridia"(100);Clostridiales(100);unclassified(65);unclassified(65);	Veillonellaceae(100);Acidaminococcus(100);	"Clostridia"(100);Clostridiales(100);
0.16	213	326	Root(100);Bacteria(100);"Firmicutes"(100);"Clostridia"(100);Clostridiales(100);unclassified(100);unclassified(100);	Root(100);Bacteria(100);"Firmicutes"(100);"Clostridia"(100);Clostridiales(100);"Lachnospiraceae"(100);unclassified(100);	"Clostridia"(100);Clostridiales(100);	Clostridiales(100);"Lachnospiraceae"(100);
0.16	128	311	Root(100);Bacteria(100);"Firmicutes"(100);"Clostridia"(100);Clostridiales(100);"Ruminococcaceae"(100);Oscillibacter(100);	Root(100);Bacteria(100);unclassified(100);unclassified(100);unclassified(100);unclassified(100);unclassified(100);	"Ruminococcaceae"(100);Oscillibacter(100);	Root(100);Bacteria(100);
0.16	119	144	Root(100);Bacteria(100);"Bacteroidetes"(100);"Bacteroidia"(100);"Bacteroidales"(100);"Porphyromonadaceae"(100);Odoribacter(100);	Root(100);Bacteria(100);"Firmicutes"(100);"Clostridia"(100);Clostridiales(100);unclassified(100);unclassified(100);	"Porphyromonadaceae"(100);Odoribacter(100);	"Clostridia"(100);Clostridiales(100);
0.16	84	209	Root(100);Bacteria(100);"Firmicutes"(100);"Clostridia"(100);Clostridiales(100);"Ruminococcaceae"(100);Ruminococcus(99);	Root(100);Bacteria(100);"Firmicutes"(100);"Clostridia"(100);Clostridiales(100);"Ruminococcaceae"(100);unclassified(99);	"Ruminococcaceae"(100);Ruminococcus(99);	Clostridiales(100);"Ruminococcaceae"(100);
0.16	280	202	Root(100);Bacteria(100);"Firmicutes"(100);"Clostridia"(100);Clostridiales(100);"Lachnospiraceae"(100);unclassified(100);	Root(100);Bacteria(100);"Firmicutes"(100);"Clostridia"(100);unclassified(98);unclassified(98);unclassified(98);	Clostridiales(100);"Lachnospiraceae"(100);	"Firmicutes"(100);"Clostridia"(100);
-0.16	27	46	Root(100);Bacteria(100);"Bacteroidetes"(100);"Bacteroidia"(100);"Bacteroidales"(100);Bacteroidaceae(100);Bacteroides(100);	Root(100);Bacteria(100);"Firmicutes"(100);"Clostridia"(100);Clostridiales(100);"Lachnospiraceae"(100);unclassified(100);	Bacteroidaceae(100);Bacteroides(100);	Clostridiales(100);"Lachnospiraceae"(100);
0.16	193	170	Root(100);Bacteria(100);"Bacteroidetes"(100);"Bacteroidia"(100);"Bacteroidales"(100);"Prevotellaceae"(100);Prevotella(100);	Root(100);Bacteria(100);unclassified(100);unclassified(100);unclassified(100);unclassified(100);unclassified(100);	"Prevotellaceae"(100);Prevotella(100);	Root(100);Bacteria(100);
0.16	119	107	Root(100);Bacteria(100);"Bacteroidetes"(100);"Bacteroidia"(100);"Bacteroidales"(100);"Porphyromonadaceae"(100);Odoribacter(100);	Root(100);Bacteria(100);"Bacteroidetes"(100);"Bacteroidia"(100);"Bacteroidales"(100);"Porphyromonadaceae"(100);Barnesiella(100);	"Porphyromonadaceae"(100);Odoribacter(100);	"Porphyromonadaceae"(100);Barnesiella(100);
-0.16	384	17	Root(100);Bacteria(100);"Firmicutes"(100);"Clostridia"(100);Clostridiales(100);unclassified(92);unclassified(92);	Root(100);Bacteria(100);"Bacteroidetes"(100);"Bacteroidia"(100);"Bacteroidales"(100);Bacteroidaceae(100);Bacteroides(100);	"Clostridia"(100);Clostridiales(100);	Bacteroidaceae(100);Bacteroides(100);
0.16	260	470	Root(100);Bacteria(100);"Firmicutes"(100);"Erysipelotrichi"(100);"Erysipelotrichales"(100);Erysipelotrichaceae(100);Coprobacillus(100);	Root(100);Bacteria(100);"Firmicutes"(100);"Clostridia"(100);Clostridiales(100);"Lachnospiraceae"(100);unclassified(100);	Erysipelotrichaceae(100);Coprobacillus(100);	Clostridiales(100);"Lachnospiraceae"(100);
0.16	276	157	Root(100);Bacteria(100);"Firmicutes"(99);unclassified(99);unclassified(99);unclassified(99);unclassified(99);	Root(100);Bacteria(100);"Firmicutes"(100);"Clostridia"(100);Clostridiales(100);"Ruminococcaceae"(100);unclassified(100);	Bacteria(100);"Firmicutes"(99);	Clostridiales(100);"Ruminococcaceae"(100);
0.16	454	457	Root(100);Bacteria(100);unclassified(93);unclassified(93);unclassified(93);unclassified(93);unclassified(93);	Root(100);Bacteria(100);"Bacteroidetes"(100);"Bacteroidia"(100);"Bacteroidales"(100);"Prevotellaceae"(100);unclassified(91);	Root(100);Bacteria(100);	"Bacteroidales"(100);"Prevotellaceae"(100);
0.16	454	406	Root(100);Bacteria(100);unclassified(93);unclassified(93);unclassified(93);unclassified(93);unclassified(93);	Root(100);Bacteria(100);"Firmicutes"(100);"Clostridia"(100);Clostridiales(100);unclassified(100);unclassified(100);	Root(100);Bacteria(100);	"Clostridia"(100);Clostridiales(100);
0.16	260	255	Root(100);Bacteria(100);"Firmicutes"(100);"Erysipelotrichi"(100);"Erysipelotrichales"(100);Erysipelotrichaceae(100);Coprobacillus(100);	Root(100);Bacteria(100);"Firmicutes"(100);"Clostridia"(100);Clostridiales(100);"Lachnospiraceae"(100);Coprococcus(99);	Erysipelotrichaceae(100);Coprobacillus(100);	"Lachnospiraceae"(100);Coprococcus(99);
-0.16	212	17	Root(100);Bacteria(100);"Firmicutes"(100);"Clostridia"(100);Clostridiales(100);"Ruminococcaceae"(100);unclassified(73);	Root(100);Bacteria(100);"Bacteroidetes"(100);"Bacteroidia"(100);"Bacteroidales"(100);Bacteroidaceae(100);Bacteroides(100);	Clostridiales(100);"Ruminococcaceae"(100);	Bacteroidaceae(100);Bacteroides(100);
-0.16	27	406	Root(100);Bacteria(100);"Bacteroidetes"(100);"Bacteroidia"(100);"Bacteroidales"(100);Bacteroidaceae(100);Bacteroides(100);	Root(100);Bacteria(100);"Firmicutes"(100);"Clostridia"(100);Clostridiales(100);unclassified(100);unclassified(100);	Bacteroidaceae(100);Bacteroides(100);	"Clostridia"(100);Clostridiales(100);
0.16	272	165	Root(100);Bacteria(100);"Firmicutes"(100);"Clostridia"(100);Clostridiales(100);"Lachnospiraceae"(100);Coprococcus(100);	Root(100);Bacteria(100);"Firmicutes"(100);"Clostridia"(100);Clostridiales(100);unclassified(99);unclassified(99);	"Lachnospiraceae"(100);Coprococcus(100);	"Clostridia"(100);Clostridiales(100);
0.16	212	42	Root(100);Bacteria(100);"Firmicutes"(100);"Clostridia"(100);Clostridiales(100);"Ruminococcaceae"(100);unclassified(73);	Root(100);Bacteria(100);"Firmicutes"(100);"Clostridia"(100);Clostridiales(100);"Ruminococcaceae"(100);unclassified(100);	Clostridiales(100);"Ruminococcaceae"(100);	Clostridiales(100);"Ruminococcaceae"(100);
0.16	107	356	Root(100);Bacteria(100);"Bacteroidetes"(100);"Bacteroidia"(100);"Bacteroidales"(100);"Porphyromonadaceae"(100);Barnesiella(100);	Root(100);Bacteria(100);unclassified(100);unclassified(100);unclassified(100);unclassified(100);unclassified(100);	"Porphyromonadaceae"(100);Barnesiella(100);	Root(100);Bacteria(100);
0.16	258	47	Root(100);Bacteria(100);"Firmicutes"(100);"Clostridia"(100);Clostridiales(100);unclassified(100);unclassified(100);	Root(100);Bacteria(100);"Actinobacteria"(100);Actinobacteria(100);Bifidobacteriales(100);Bifidobacteriaceae(100);unclassified(83);	"Clostridia"(100);Clostridiales(100);	Bifidobacteriales(100);Bifidobacteriaceae(100);
0.16	373	144	Root(100);Bacteria(100);"Firmicutes"(100);unclassified(77);unclassified(77);unclassified(77);unclassified(77);	Root(100);Bacteria(100);"Firmicutes"(100);"Clostridia"(100);Clostridiales(100);unclassified(100);unclassified(100);	Bacteria(100);"Firmicutes"(100);	"Clostridia"(100);Clostridiales(100);
0.16	222	154	Root(100);Bacteria(100);"Firmicutes"(100);"Clostridia"(100);Clostridiales(100);"Lachnospiraceae"(58);Coprococcus(56);	Root(100);Bacteria(100);"Firmicutes"(100);"Clostridia"(100);Clostridiales(100);unclassified(97);unclassified(97);	"Lachnospiraceae"(58);Coprococcus(56);	"Clostridia"(100);Clostridiales(100);
0.16	193	307	Root(100);Bacteria(100);"Bacteroidetes"(100);"Bacteroidia"(100);"Bacteroidales"(100);"Prevotellaceae"(100);Prevotella(100);	Root(100);Bacteria(100);unclassified(100);unclassified(100);unclassified(100);unclassified(100);unclassified(100);	"Prevotellaceae"(100);Prevotella(100);	Root(100);Bacteria(100);
0.16	215	243	Root(100);Bacteria(100);"Firmicutes"(100);"Clostridia"(100);Clostridiales(100);unclassified(68);unclassified(68);	Root(100);Bacteria(100);"Firmicutes"(100);"Clostridia"(100);Clostridiales(100);Veillonellaceae(100);Acidaminococcus(100);	"Clostridia"(100);Clostridiales(100);	Veillonellaceae(100);Acidaminococcus(100);
0.16	161	34	Root(100);Bacteria(100);"Proteobacteria"(100);Betaproteobacteria(100);Burkholderiales(100);unclassified(100);unclassified(100);	Root(100);Bacteria(100);"Bacteroidetes"(100);"Bacteroidia"(100);"Bacteroidales"(100);"Prevotellaceae"(100);unclassified(100);	Betaproteobacteria(100);Burkholderiales(100);	"Bacteroidales"(100);"Prevotellaceae"(100);
0.16	93	156	Root(100);Bacteria(100);"Firmicutes"(100);"Clostridia"(100);Clostridiales(100);"Ruminococcaceae"(100);Subdoligranulum(91);	Root(100);Bacteria(100);"Firmicutes"(100);"Clostridia"(100);Clostridiales(100);"Lachnospiraceae"(100);unclassified(71);	"Ruminococcaceae"(100);Subdoligranulum(91);	Clostridiales(100);"Lachnospiraceae"(100);
0.16	251	273	Root(100);Bacteria(100);"Bacteroidetes"(100);unclassified(100);unclassified(100);unclassified(100);unclassified(100);	Root(100);Bacteria(100);unclassified(58);unclassified(58);unclassified(58);unclassified(58);unclassified(58);	Bacteria(100);"Bacteroidetes"(100);	Root(100);Bacteria(100);
0.16	160	356	Root(100);Bacteria(100);"Bacteroidetes"(100);"Bacteroidia"(100);"Bacteroidales"(100);"Rikenellaceae"(100);Alistipes(100);	Root(100);Bacteria(100);unclassified(100);unclassified(100);unclassified(100);unclassified(100);unclassified(100);	"Rikenellaceae"(100);Alistipes(100);	Root(100);Bacteria(100);
0.16	279	331	Root(100);Bacteria(100);"Firmicutes"(100);"Clostridia"(100);Clostridiales(100);unclassified(98);unclassified(98);	Root(100);Bacteria(100);"Firmicutes"(100);"Clostridia"(100);Clostridiales(100);unclassified(100);unclassified(100);	"Clostridia"(100);Clostridiales(100);	"Clostridia"(100);Clostridiales(100);
-0.16	30	156	Root(100);Bacteria(100);"Bacteroidetes"(100);"Bacteroidia"(100);"Bacteroidales"(100);"Rikenellaceae"(100);Alistipes(100);	Root(100);Bacteria(100);"Firmicutes"(100);"Clostridia"(100);Clostridiales(100);"Lachnospiraceae"(100);unclassified(71);	"Rikenellaceae"(100);Alistipes(100);	Clostridiales(100);"Lachnospiraceae"(100);
0.16	185	237	Root(100);Bacteria(100);"Firmicutes"(100);"Clostridia"(100);unclassified(100);unclassified(100);unclassified(100);	Root(100);Bacteria(100);"Bacteroidetes"(100);"Bacteroidia"(100);"Bacteroidales"(100);"Porphyromonadaceae"(100);Butyricimonas(100);	"Firmicutes"(100);"Clostridia"(100);	"Porphyromonadaceae"(100);Butyricimonas(100);
0.16	302	245	Root(100);Bacteria(100);"Firmicutes"(100);"Clostridia"(100);Clostridiales(100);unclassified(100);unclassified(100);	Root(100);Bacteria(100);"Firmicutes"(100);"Clostridia"(100);Clostridiales(100);"Ruminococcaceae"(100);Butyricicoccus(97);	"Clostridia"(100);Clostridiales(100);	"Ruminococcaceae"(100);Butyricicoccus(97);
0.16	457	373	Root(100);Bacteria(100);"Bacteroidetes"(100);"Bacteroidia"(100);"Bacteroidales"(100);"Prevotellaceae"(100);unclassified(91);	Root(100);Bacteria(100);"Firmicutes"(100);unclassified(77);unclassified(77);unclassified(77);unclassified(77);	"Bacteroidales"(100);"Prevotellaceae"(100);	Bacteria(100);"Firmicutes"(100);
0.16	384	270	Root(100);Bacteria(100);"Firmicutes"(100);"Clostridia"(100);Clostridiales(100);unclassified(92);unclassified(92);	Root(100);Bacteria(100);"Firmicutes"(100);"Clostridia"(100);Clostridiales(100);"Lachnospiraceae"(71);unclassified(71);	"Clostridia"(100);Clostridiales(100);	Clostridiales(100);"Lachnospiraceae"(71);
0.16	157	356	Root(100);Bacteria(100);"Firmicutes"(100);"Clostridia"(100);Clostridiales(100);"Ruminococcaceae"(100);unclassified(100);	Root(100);Bacteria(100);unclassified(100);unclassified(100);unclassified(100);unclassified(100);unclassified(100);	Clostridiales(100);"Ruminococcaceae"(100);	Root(100);Bacteria(100);
0.16	122	181	Root(100);Bacteria(100);"Firmicutes"(99);"Clostridia"(99);Clostridiales(94);unclassified(94);unclassified(94);	Root(100);Bacteria(100);"Firmicutes"(100);"Clostridia"(100);Clostridiales(100);"Ruminococcaceae"(100);unclassified(100);	"Clostridia"(99);Clostridiales(94);	Clostridiales(100);"Ruminococcaceae"(100);
0.16	93	354	Root(100);Bacteria(100);"Firmicutes"(100);"Clostridia"(100);Clostridiales(100);"Ruminococcaceae"(100);Subdoligranulum(91);	Root(100);Bacteria(100);"Actinobacteria"(100);Actinobacteria(100);Coriobacteriales(100);Coriobacteriaceae(100);Collinsella(100);	"Ruminococcaceae"(100);Subdoligranulum(91);	Coriobacteriaceae(100);Collinsella(100);
0.16	119	458	Root(100);Bacteria(100);"Bacteroidetes"(100);"Bacteroidia"(100);"Bacteroidales"(100);"Porphyromonadaceae"(100);Odoribacter(100);	Root(100);Bacteria(100);"Bacteroidetes"(100);"Bacteroidia"(100);"Bacteroidales"(100);"Rikenellaceae"(100);Alistipes(100);	"Porphyromonadaceae"(100);Odoribacter(100);	"Rikenellaceae"(100);Alistipes(100);
-0.16	59	42	Root(100);Bacteria(100);"Bacteroidetes"(100);"Bacteroidia"(100);"Bacteroidales"(100);"Porphyromonadaceae"(100);Parabacteroides(100);	Root(100);Bacteria(100);"Firmicutes"(100);"Clostridia"(100);Clostridiales(100);"Ruminococcaceae"(100);unclassified(100);	"Porphyromonadaceae"(100);Parabacteroides(100);	Clostridiales(100);"Ruminococcaceae"(100);
0.16	192	238	Root(100);Bacteria(100);"Firmicutes"(100);"Clostridia"(100);Clostridiales(100);unclassified(100);unclassified(100);	Root(100);Bacteria(100);"Firmicutes"(100);"Clostridia"(100);Clostridiales(100);unclassified(97);unclassified(97);	"Clostridia"(100);Clostridiales(100);	"Clostridia"(100);Clostridiales(100);
0.16	135	256	Root(100);Bacteria(100);"Firmicutes"(100);"Clostridia"(100);Clostridiales(100);"Lachnospiraceae"(100);Roseburia(95);	Root(100);Bacteria(100);"Firmicutes"(100);"Clostridia"(100);Clostridiales(100);Incertae_Sedis_XIV(100);Blautia(100);	"Lachnospiraceae"(100);Roseburia(95);	Incertae_Sedis_XIV(100);Blautia(100);
0.16	4	123	Root(100);Bacteria(100);"Firmicutes"(100);"Clostridia"(100);Clostridiales(100);Veillonellaceae(100);Veillonella(95);	Root(100);Bacteria(100);"Firmicutes"(100);"Clostridia"(100);Clostridiales(100);unclassified(99);unclassified(99);	Veillonellaceae(100);Veillonella(95);	"Clostridia"(100);Clostridiales(100);
0.16	280	156	Root(100);Bacteria(100);"Firmicutes"(100);"Clostridia"(100);Clostridiales(100);"Lachnospiraceae"(100);unclassified(100);	Root(100);Bacteria(100);"Firmicutes"(100);"Clostridia"(100);Clostridiales(100);"Lachnospiraceae"(100);unclassified(71);	Clostridiales(100);"Lachnospiraceae"(100);	Clostridiales(100);"Lachnospiraceae"(100);
0.16	84	352	Root(100);Bacteria(100);"Firmicutes"(100);"Clostridia"(100);Clostridiales(100);"Ruminococcaceae"(100);Ruminococcus(99);	Root(100);Bacteria(100);"Firmicutes"(100);"Clostridia"(100);Clostridiales(100);unclassified(98);unclassified(98);	"Ruminococcaceae"(100);Ruminococcus(99);	"Clostridia"(100);Clostridiales(100);
-0.16	280	17	Root(100);Bacteria(100);"Firmicutes"(100);"Clostridia"(100);Clostridiales(100);"Lachnospiraceae"(100);unclassified(100);	Root(100);Bacteria(100);"Bacteroidetes"(100);"Bacteroidia"(100);"Bacteroidales"(100);Bacteroidaceae(100);Bacteroides(100);	Clostridiales(100);"Lachnospiraceae"(100);	Bacteroidaceae(100);Bacteroides(100);
0.16	104	30	Root(100);Bacteria(100);"Firmicutes"(100);"Clostridia"(100);Clostridiales(100);"Ruminococcaceae"(100);unclassified(100);	Root(100);Bacteria(100);"Bacteroidetes"(100);"Bacteroidia"(100);"Bacteroidales"(100);"Rikenellaceae"(100);Alistipes(100);	Clostridiales(100);"Ruminococcaceae"(100);	"Rikenellaceae"(100);Alistipes(100);
0.16	291	336	Root(100);Bacteria(100);"Bacteroidetes"(100);"Bacteroidia"(100);"Bacteroidales"(100);unclassified(100);unclassified(100);	Root(100);Bacteria(100);"Firmicutes"(100);"Clostridia"(100);Clostridiales(100);"Ruminococcaceae"(100);Oscillibacter(100);	"Bacteroidia"(100);"Bacteroidales"(100);	"Ruminococcaceae"(100);Oscillibacter(100);
0.16	34	233	Root(100);Bacteria(100);"Bacteroidetes"(100);"Bacteroidia"(100);"Bacteroidales"(100);"Prevotellaceae"(100);unclassified(100);	Root(100);Bacteria(100);"Bacteroidetes"(100);unclassified(100);unclassified(100);unclassified(100);unclassified(100);	"Bacteroidales"(100);"Prevotellaceae"(100);	Bacteria(100);"Bacteroidetes"(100);
0.16	31	578	Root(100);Bacteria(100);"Bacteroidetes"(100);"Bacteroidia"(100);"Bacteroidales"(100);Bacteroidaceae(100);Bacteroides(100);	Root(100);Bacteria(100);"Bacteroidetes"(100);"Bacteroidia"(100);"Bacteroidales"(100);Bacteroidaceae(100);Bacteroides(100);	Bacteroidaceae(100);Bacteroides(100);	Bacteroidaceae(100);Bacteroides(100);
0.16	237	470	Root(100);Bacteria(100);"Bacteroidetes"(100);"Bacteroidia"(100);"Bacteroidales"(100);"Porphyromonadaceae"(100);Butyricimonas(100);	Root(100);Bacteria(100);"Firmicutes"(100);"Clostridia"(100);Clostridiales(100);"Lachnospiraceae"(100);unclassified(100);	"Porphyromonadaceae"(100);Butyricimonas(100);	Clostridiales(100);"Lachnospiraceae"(100);
0.16	193	253	Root(100);Bacteria(100);"Bacteroidetes"(100);"Bacteroidia"(100);"Bacteroidales"(100);"Prevotellaceae"(100);Prevotella(100);	Root(100);Bacteria(100);"Firmicutes"(100);"Erysipelotrichi"(100);"Erysipelotrichales"(100);Erysipelotrichaceae(100);unclassified(99);	"Prevotellaceae"(100);Prevotella(100);	"Erysipelotrichales"(100);Erysipelotrichaceae(100);
0.16	197	153	Root(100);Bacteria(100);"Bacteroidetes"(100);"Bacteroidia"(100);"Bacteroidales"(100);"Porphyromonadaceae"(100);unclassified(100);	Root(100);Bacteria(100);"Proteobacteria"(100);Betaproteobacteria(100);Burkholderiales(100);unclassified(100);unclassified(100);	"Bacteroidales"(100);"Porphyromonadaceae"(100);	Betaproteobacteria(100);Burkholderiales(100);
0.16	249	181	Root(100);Bacteria(100);unclassified(100);unclassified(100);unclassified(100);unclassified(100);unclassified(100);	Root(100);Bacteria(100);"Firmicutes"(100);"Clostridia"(100);Clostridiales(100);"Ruminococcaceae"(100);unclassified(100);	Root(100);Bacteria(100);	Clostridiales(100);"Ruminococcaceae"(100);
0.16	406	352	Root(100);Bacteria(100);"Firmicutes"(100);"Clostridia"(100);Clostridiales(100);unclassified(100);unclassified(100);	Root(100);Bacteria(100);"Firmicutes"(100);"Clostridia"(100);Clostridiales(100);unclassified(98);unclassified(98);	"Clostridia"(100);Clostridiales(100);	"Clostridia"(100);Clostridiales(100);
-0.16	170	17	Root(100);Bacteria(100);unclassified(100);unclassified(100);unclassified(100);unclassified(100);unclassified(100);	Root(100);Bacteria(100);"Bacteroidetes"(100);"Bacteroidia"(100);"Bacteroidales"(100);Bacteroidaceae(100);Bacteroides(100);	Root(100);Bacteria(100);	Bacteroidaceae(100);Bacteroides(100);
0.16	135	316	Root(100);Bacteria(100);"Firmicutes"(100);"Clostridia"(100);Clostridiales(100);"Lachnospiraceae"(100);Roseburia(95);	Root(100);Bacteria(100);"Firmicutes"(100);"Clostridia"(100);Clostridiales(100);"Lachnospiraceae"(100);unclassified(100);	"Lachnospiraceae"(100);Roseburia(95);	Clostridiales(100);"Lachnospiraceae"(100);
0.16	306	93	Root(100);Bacteria(100);"Firmicutes"(100);"Clostridia"(100);Clostridiales(100);"Ruminococcaceae"(100);unclassified(79);	Root(100);Bacteria(100);"Firmicutes"(100);"Clostridia"(100);Clostridiales(100);"Ruminococcaceae"(100);Subdoligranulum(91);	Clostridiales(100);"Ruminococcaceae"(100);	"Ruminococcaceae"(100);Subdoligranulum(91);
0.16	66	189	Root(100);Bacteria(100);"Firmicutes"(100);"Clostridia"(100);Clostridiales(100);Veillonellaceae(100);Dialister(100);	Root(100);Bacteria(100);"Firmicutes"(100);"Clostridia"(100);Clostridiales(100);"Lachnospiraceae"(95);Roseburia(91);	Veillonellaceae(100);Dialister(100);	"Lachnospiraceae"(95);Roseburia(91);
0.16	243	222	Root(100);Bacteria(100);"Firmicutes"(100);"Clostridia"(100);Clostridiales(100);Veillonellaceae(100);Acidaminococcus(100);	Root(100);Bacteria(100);"Firmicutes"(100);"Clostridia"(100);Clostridiales(100);"Lachnospiraceae"(58);Coprococcus(56);	Veillonellaceae(100);Acidaminococcus(100);	"Lachnospiraceae"(58);Coprococcus(56);
0.16	186	154	Root(100);Bacteria(100);"Verrucomicrobia"(100);Verrucomicrobiae(100);Verrucomicrobiales(100);Verrucomicrobiaceae(100);Akkermansia(100);	Root(100);Bacteria(100);"Firmicutes"(100);"Clostridia"(100);Clostridiales(100);unclassified(97);unclassified(97);	Verrucomicrobiaceae(100);Akkermansia(100);	"Clostridia"(100);Clostridiales(100);
0.16	136	237	Root(100);Bacteria(100);"Firmicutes"(100);"Clostridia"(100);Clostridiales(100);"Ruminococcaceae"(100);Oscillibacter(100);	Root(100);Bacteria(100);"Bacteroidetes"(100);"Bacteroidia"(100);"Bacteroidales"(100);"Porphyromonadaceae"(100);Butyricimonas(100);	"Ruminococcaceae"(100);Oscillibacter(100);	"Porphyromonadaceae"(100);Butyricimonas(100);
0.16	211	316	Root(100);Bacteria(100);"Firmicutes"(100);"Clostridia"(100);Clostridiales(100);"Lachnospiraceae"(100);Roseburia(99);	Root(100);Bacteria(100);"Firmicutes"(100);"Clostridia"(100);Clostridiales(100);"Lachnospiraceae"(100);unclassified(100);	"Lachnospiraceae"(100);Roseburia(99);	Clostridiales(100);"Lachnospiraceae"(100);
0.16	260	352	Root(100);Bacteria(100);"Firmicutes"(100);"Erysipelotrichi"(100);"Erysipelotrichales"(100);Erysipelotrichaceae(100);Coprobacillus(100);	Root(100);Bacteria(100);"Firmicutes"(100);"Clostridia"(100);Clostridiales(100);unclassified(98);unclassified(98);	Erysipelotrichaceae(100);Coprobacillus(100);	"Clostridia"(100);Clostridiales(100);
0.16	263	16	Root(100);Bacteria(100);"Bacteroidetes"(100);"Bacteroidia"(100);"Bacteroidales"(100);"Prevotellaceae"(100);Paraprevotella(100);	Root(100);Bacteria(100);"Proteobacteria"(100);Gammaproteobacteria(100);Pasteurellales(100);Pasteurellaceae(100);unclassified(100);	"Prevotellaceae"(100);Paraprevotella(100);	Pasteurellales(100);Pasteurellaceae(100);
0.16	57	9	Root(100);Bacteria(100);"Firmicutes"(100);"Clostridia"(100);Clostridiales(100);Veillonellaceae(100);unclassified(93);	Root(100);Bacteria(100);"Fusobacteria"(100);"Fusobacteria"(100);"Fusobacteriales"(100);"Fusobacteriaceae"(100);Fusobacterium(100);	Clostridiales(100);Veillonellaceae(100);	"Fusobacteriaceae"(100);Fusobacterium(100);
0.16	255	155	Root(100);Bacteria(100);"Firmicutes"(100);"Clostridia"(100);Clostridiales(100);"Lachnospiraceae"(100);Coprococcus(99);	Root(100);Bacteria(100);"Firmicutes"(100);"Clostridia"(100);Clostridiales(100);"Lachnospiraceae"(100);unclassified(100);	"Lachnospiraceae"(100);Coprococcus(99);	Clostridiales(100);"Lachnospiraceae"(100);
0.16	511	474	Root(100);Bacteria(100);"Bacteroidetes"(100);"Bacteroidia"(100);"Bacteroidales"(100);Bacteroidaceae(100);Bacteroides(100);	Root(100);Bacteria(100);"Bacteroidetes"(100);"Bacteroidia"(100);"Bacteroidales"(100);"Porphyromonadaceae"(100);Barnesiella(100);	Bacteroidaceae(100);Bacteroides(100);	"Porphyromonadaceae"(100);Barnesiella(100);
0.16	255	144	Root(100);Bacteria(100);"Firmicutes"(100);"Clostridia"(100);Clostridiales(100);"Lachnospiraceae"(100);Coprococcus(99);	Root(100);Bacteria(100);"Firmicutes"(100);"Clostridia"(100);Clostridiales(100);unclassified(100);unclassified(100);	"Lachnospiraceae"(100);Coprococcus(99);	"Clostridia"(100);Clostridiales(100);
-0.16	189	17	Root(100);Bacteria(100);"Firmicutes"(100);"Clostridia"(100);Clostridiales(100);"Lachnospiraceae"(95);Roseburia(91);	Root(100);Bacteria(100);"Bacteroidetes"(100);"Bacteroidia"(100);"Bacteroidales"(100);Bacteroidaceae(100);Bacteroides(100);	"Lachnospiraceae"(95);Roseburia(91);	Bacteroidaceae(100);Bacteroides(100);
0.16	46	352	Root(100);Bacteria(100);"Firmicutes"(100);"Clostridia"(100);Clostridiales(100);"Lachnospiraceae"(100);unclassified(100);	Root(100);Bacteria(100);"Firmicutes"(100);"Clostridia"(100);Clostridiales(100);unclassified(98);unclassified(98);	Clostridiales(100);"Lachnospiraceae"(100);	"Clostridia"(100);Clostridiales(100);
0.16	136	248	Root(100);Bacteria(100);"Firmicutes"(100);"Clostridia"(100);Clostridiales(100);"Ruminococcaceae"(100);Oscillibacter(100);	Root(100);Bacteria(100);"Firmicutes"(100);"Clostridia"(100);Clostridiales(100);"Ruminococcaceae"(100);unclassified(100);	"Ruminococcaceae"(100);Oscillibacter(100);	Clostridiales(100);"Ruminococcaceae"(100);
0.15	406	155	Root(100);Bacteria(100);"Firmicutes"(100);"Clostridia"(100);Clostridiales(100);unclassified(100);unclassified(100);	Root(100);Bacteria(100);"Firmicutes"(100);"Clostridia"(100);Clostridiales(100);"Lachnospiraceae"(100);unclassified(100);	"Clostridia"(100);Clostridiales(100);	Clostridiales(100);"Lachnospiraceae"(100);
0.15	411	209	Root(100);Bacteria(100);"Bacteroidetes"(100);"Bacteroidia"(100);"Bacteroidales"(100);"Porphyromonadaceae"(100);Odoribacter(100);	Root(100);Bacteria(100);"Firmicutes"(100);"Clostridia"(100);Clostridiales(100);"Ruminococcaceae"(100);unclassified(99);	"Porphyromonadaceae"(100);Odoribacter(100);	Clostridiales(100);"Ruminococcaceae"(100);
0.15	157	202	Root(100);Bacteria(100);"Firmicutes"(100);"Clostridia"(100);Clostridiales(100);"Ruminococcaceae"(100);unclassified(100);	Root(100);Bacteria(100);"Firmicutes"(100);"Clostridia"(100);unclassified(98);unclassified(98);unclassified(98);	Clostridiales(100);"Ruminococcaceae"(100);	"Firmicutes"(100);"Clostridia"(100);
0.15	107	406	Root(100);Bacteria(100);"Bacteroidetes"(100);"Bacteroidia"(100);"Bacteroidales"(100);"Porphyromonadaceae"(100);Barnesiella(100);	Root(100);Bacteria(100);"Firmicutes"(100);"Clostridia"(100);Clostridiales(100);unclassified(100);unclassified(100);	"Porphyromonadaceae"(100);Barnesiella(100);	"Clostridia"(100);Clostridiales(100);
-0.15	186	17	Root(100);Bacteria(100);"Verrucomicrobia"(100);Verrucomicrobiae(100);Verrucomicrobiales(100);Verrucomicrobiaceae(100);Akkermansia(100);	Root(100);Bacteria(100);"Bacteroidetes"(100);"Bacteroidia"(100);"Bacteroidales"(100);Bacteroidaceae(100);Bacteroides(100);	Verrucomicrobiaceae(100);Akkermansia(100);	Bacteroidaceae(100);Bacteroides(100);
0.15	215	238	Root(100);Bacteria(100);"Firmicutes"(100);"Clostridia"(100);Clostridiales(100);unclassified(68);unclassified(68);	Root(100);Bacteria(100);"Firmicutes"(100);"Clostridia"(100);Clostridiales(100);unclassified(97);unclassified(97);	"Clostridia"(100);Clostridiales(100);	"Clostridia"(100);Clostridiales(100);
0.15	136	231	Root(100);Bacteria(100);"Firmicutes"(100);"Clostridia"(100);Clostridiales(100);"Ruminococcaceae"(100);Oscillibacter(100);	Root(100);Bacteria(100);"Bacteroidetes"(100);"Bacteroidia"(100);"Bacteroidales"(100);"Prevotellaceae"(100);Paraprevotella(100);	"Ruminococcaceae"(100);Oscillibacter(100);	"Prevotellaceae"(100);Paraprevotella(100);
0.15	161	291	Root(100);Bacteria(100);"Proteobacteria"(100);Betaproteobacteria(100);Burkholderiales(100);unclassified(100);unclassified(100);	Root(100);Bacteria(100);"Bacteroidetes"(100);"Bacteroidia"(100);"Bacteroidales"(100);unclassified(100);unclassified(100);	Betaproteobacteria(100);Burkholderiales(100);	"Bacteroidia"(100);"Bacteroidales"(100);
0.15	107	237	Root(100);Bacteria(100);"Bacteroidetes"(100);"Bacteroidia"(100);"Bacteroidales"(100);"Porphyromonadaceae"(100);Barnesiella(100);	Root(100);Bacteria(100);"Bacteroidetes"(100);"Bacteroidia"(100);"Bacteroidales"(100);"Porphyromonadaceae"(100);Butyricimonas(100);	"Porphyromonadaceae"(100);Barnesiella(100);	"Porphyromonadaceae"(100);Butyricimonas(100);
0.15	318	238	Root(100);Bacteria(100);"Proteobacteria"(100);Betaproteobacteria(100);Burkholderiales(100);Alcaligenaceae(100);Sutterella(100);	Root(100);Bacteria(100);"Firmicutes"(100);"Clostridia"(100);Clostridiales(100);unclassified(97);unclassified(97);	Alcaligenaceae(100);Sutterella(100);	"Clostridia"(100);Clostridiales(100);
0.15	128	93	Root(100);Bacteria(100);"Firmicutes"(100);"Clostridia"(100);Clostridiales(100);"Ruminococcaceae"(100);Oscillibacter(100);	Root(100);Bacteria(100);"Firmicutes"(100);"Clostridia"(100);Clostridiales(100);"Ruminococcaceae"(100);Subdoligranulum(91);	"Ruminococcaceae"(100);Oscillibacter(100);	"Ruminococcaceae"(100);Subdoligranulum(91);
0.15	165	167	Root(100);Bacteria(100);"Firmicutes"(100);"Clostridia"(100);Clostridiales(100);unclassified(99);unclassified(99);	Root(100);Bacteria(100);"Firmicutes"(100);"Clostridia"(100);Clostridiales(100);unclassified(65);unclassified(65);	"Clostridia"(100);Clostridiales(100);	"Clostridia"(100);Clostridiales(100);
0.15	281	260	Root(100);Bacteria(100);unclassified(100);unclassified(100);unclassified(100);unclassified(100);unclassified(100);	Root(100);Bacteria(100);"Firmicutes"(100);"Erysipelotrichi"(100);"Erysipelotrichales"(100);Erysipelotrichaceae(100);Coprobacillus(100);	Root(100);Bacteria(100);	Erysipelotrichaceae(100);Coprobacillus(100);
0.15	57	89	Root(100);Bacteria(100);"Firmicutes"(100);"Clostridia"(100);Clostridiales(100);Veillonellaceae(100);unclassified(93);	Root(100);Bacteria(100);"Firmicutes"(100);"Clostridia"(100);Clostridiales(100);"Ruminococcaceae"(100);unclassified(73);	Clostridiales(100);Veillonellaceae(100);	Clostridiales(100);"Ruminococcaceae"(100);
-0.15	135	27	Root(100);Bacteria(100);"Firmicutes"(100);"Clostridia"(100);Clostridiales(100);"Lachnospiraceae"(100);Roseburia(95);	Root(100);Bacteria(100);"Bacteroidetes"(100);"Bacteroidia"(100);"Bacteroidales"(100);Bacteroidaceae(100);Bacteroides(100);	"Lachnospiraceae"(100);Roseburia(95);	Bacteroidaceae(100);Bacteroides(100);
0.15	214	167	Root(100);Bacteria(100);"Bacteroidetes"(100);"Bacteroidia"(100);"Bacteroidales"(100);"Prevotellaceae"(100);unclassified(100);	Root(100);Bacteria(100);"Firmicutes"(100);"Clostridia"(100);Clostridiales(100);unclassified(65);unclassified(65);	"Bacteroidales"(100);"Prevotellaceae"(100);	"Clostridia"(100);Clostridiales(100);
0.15	457	42	Root(100);Bacteria(100);"Bacteroidetes"(100);"Bacteroidia"(100);"Bacteroidales"(100);"Prevotellaceae"(100);unclassified(91);	Root(100);Bacteria(100);"Firmicutes"(100);"Clostridia"(100);Clostridiales(100);"Ruminococcaceae"(100);unclassified(100);	"Bacteroidales"(100);"Prevotellaceae"(100);	Clostridiales(100);"Ruminococcaceae"(100);
0.15	213	238	Root(100);Bacteria(100);"Firmicutes"(100);"Clostridia"(100);Clostridiales(100);unclassified(100);unclassified(100);	Root(100);Bacteria(100);"Firmicutes"(100);"Clostridia"(100);Clostridiales(100);unclassified(97);unclassified(97);	"Clostridia"(100);Clostridiales(100);	"Clostridia"(100);Clostridiales(100);
0.15	193	104	Root(100);Bacteria(100);"Bacteroidetes"(100);"Bacteroidia"(100);"Bacteroidales"(100);"Prevotellaceae"(100);Prevotella(100);	Root(100);Bacteria(100);"Firmicutes"(100);"Clostridia"(100);Clostridiales(100);"Ruminococcaceae"(100);unclassified(100);	"Prevotellaceae"(100);Prevotella(100);	Clostridiales(100);"Ruminococcaceae"(100);
0.15	257	165	Root(100);Bacteria(100);"Bacteroidetes"(100);"Bacteroidia"(100);"Bacteroidales"(100);"Porphyromonadaceae"(100);Barnesiella(100);	Root(100);Bacteria(100);"Firmicutes"(100);"Clostridia"(100);Clostridiales(100);unclassified(99);unclassified(99);	"Porphyromonadaceae"(100);Barnesiella(100);	"Clostridia"(100);Clostridiales(100);
-0.15	153	42	Root(100);Bacteria(100);"Proteobacteria"(100);Betaproteobacteria(100);Burkholderiales(100);unclassified(100);unclassified(100);	Root(100);Bacteria(100);"Firmicutes"(100);"Clostridia"(100);Clostridiales(100);"Ruminococcaceae"(100);unclassified(100);	Betaproteobacteria(100);Burkholderiales(100);	Clostridiales(100);"Ruminococcaceae"(100);
0.15	337	270	Root(100);Bacteria(100);"Bacteroidetes"(100);"Bacteroidia"(100);"Bacteroidales"(100);"Porphyromonadaceae"(100);Parabacteroides(100);	Root(100);Bacteria(100);"Firmicutes"(100);"Clostridia"(100);Clostridiales(100);"Lachnospiraceae"(71);unclassified(71);	"Porphyromonadaceae"(100);Parabacteroides(100);	Clostridiales(100);"Lachnospiraceae"(71);
0.15	213	352	Root(100);Bacteria(100);"Firmicutes"(100);"Clostridia"(100);Clostridiales(100);unclassified(100);unclassified(100);	Root(100);Bacteria(100);"Firmicutes"(100);"Clostridia"(100);Clostridiales(100);unclassified(98);unclassified(98);	"Clostridia"(100);Clostridiales(100);	"Clostridia"(100);Clostridiales(100);
0.15	119	257	Root(100);Bacteria(100);"Bacteroidetes"(100);"Bacteroidia"(100);"Bacteroidales"(100);"Porphyromonadaceae"(100);Odoribacter(100);	Root(100);Bacteria(100);"Bacteroidetes"(100);"Bacteroidia"(100);"Bacteroidales"(100);"Porphyromonadaceae"(100);Barnesiella(100);	"Porphyromonadaceae"(100);Odoribacter(100);	"Porphyromonadaceae"(100);Barnesiella(100);
0.15	215	160	Root(100);Bacteria(100);"Firmicutes"(100);"Clostridia"(100);Clostridiales(100);unclassified(68);unclassified(68);	Root(100);Bacteria(100);"Bacteroidetes"(100);"Bacteroidia"(100);"Bacteroidales"(100);"Rikenellaceae"(100);Alistipes(100);	"Clostridia"(100);Clostridiales(100);	"Rikenellaceae"(100);Alistipes(100);
0.15	211	470	Root(100);Bacteria(100);"Firmicutes"(100);"Clostridia"(100);Clostridiales(100);"Lachnospiraceae"(100);Roseburia(99);	Root(100);Bacteria(100);"Firmicutes"(100);"Clostridia"(100);Clostridiales(100);"Lachnospiraceae"(100);unclassified(100);	"Lachnospiraceae"(100);Roseburia(99);	Clostridiales(100);"Lachnospiraceae"(100);
0.15	212	454	Root(100);Bacteria(100);"Firmicutes"(100);"Clostridia"(100);Clostridiales(100);"Ruminococcaceae"(100);unclassified(73);	Root(100);Bacteria(100);unclassified(93);unclassified(93);unclassified(93);unclassified(93);unclassified(93);	Clostridiales(100);"Ruminococcaceae"(100);	Root(100);Bacteria(100);
0.15	302	258	Root(100);Bacteria(100);"Firmicutes"(100);"Clostridia"(100);Clostridiales(100);unclassified(100);unclassified(100);	Root(100);Bacteria(100);"Firmicutes"(100);"Clostridia"(100);Clostridiales(100);unclassified(100);unclassified(100);	"Clostridia"(100);Clostridiales(100);	"Clostridia"(100);Clostridiales(100);
-0.15	30	504	Root(100);Bacteria(100);"Bacteroidetes"(100);"Bacteroidia"(100);"Bacteroidales"(100);"Rikenellaceae"(100);Alistipes(100);	Root(100);Bacteria(100);"Bacteroidetes"(100);"Bacteroidia"(100);"Bacteroidales"(100);Bacteroidaceae(100);Bacteroides(100);	"Rikenellaceae"(100);Alistipes(100);	Bacteroidaceae(100);Bacteroides(100);
-0.15	27	170	Root(100);Bacteria(100);"Bacteroidetes"(100);"Bacteroidia"(100);"Bacteroidales"(100);Bacteroidaceae(100);Bacteroides(100);	Root(100);Bacteria(100);unclassified(100);unclassified(100);unclassified(100);unclassified(100);unclassified(100);	Bacteroidaceae(100);Bacteroides(100);	Root(100);Bacteria(100);
0.15	258	160	Root(100);Bacteria(100);"Firmicutes"(100);"Clostridia"(100);Clostridiales(100);unclassified(100);unclassified(100);	Root(100);Bacteria(100);"Bacteroidetes"(100);"Bacteroidia"(100);"Bacteroidales"(100);"Rikenellaceae"(100);Alistipes(100);	"Clostridia"(100);Clostridiales(100);	"Rikenellaceae"(100);Alistipes(100);
0.15	5	326	Root(100);Bacteria(100);"Firmicutes"(100);"Bacilli"(100);Bacillales(100);"Staphylococcaceae"(99);Staphylococcus(99);	Root(100);Bacteria(100);"Firmicutes"(100);"Clostridia"(100);Clostridiales(100);"Lachnospiraceae"(100);unclassified(100);	"Staphylococcaceae"(99);Staphylococcus(99);	Clostridiales(100);"Lachnospiraceae"(100);
0.15	89	185	Root(100);Bacteria(100);"Firmicutes"(100);"Clostridia"(100);Clostridiales(100);"Ruminococcaceae"(100);unclassified(73);	Root(100);Bacteria(100);"Firmicutes"(100);"Clostridia"(100);unclassified(100);unclassified(100);unclassified(100);	Clostridiales(100);"Ruminococcaceae"(100);	"Firmicutes"(100);"Clostridia"(100);
-0.15	27	209	Root(100);Bacteria(100);"Bacteroidetes"(100);"Bacteroidia"(100);"Bacteroidales"(100);Bacteroidaceae(100);Bacteroides(100);	Root(100);Bacteria(100);"Firmicutes"(100);"Clostridia"(100);Clostridiales(100);"Ruminococcaceae"(100);unclassified(99);	Bacteroidaceae(100);Bacteroides(100);	Clostridiales(100);"Ruminococcaceae"(100);
0.15	59	331	Root(100);Bacteria(100);"Bacteroidetes"(100);"Bacteroidia"(100);"Bacteroidales"(100);"Porphyromonadaceae"(100);Parabacteroides(100);	Root(100);Bacteria(100);"Firmicutes"(100);"Clostridia"(100);Clostridiales(100);unclassified(100);unclassified(100);	"Porphyromonadaceae"(100);Parabacteroides(100);	"Clostridia"(100);Clostridiales(100);
-0.15	161	46	Root(100);Bacteria(100);"Proteobacteria"(100);Betaproteobacteria(100);Burkholderiales(100);unclassified(100);unclassified(100);	Root(100);Bacteria(100);"Firmicutes"(100);"Clostridia"(100);Clostridiales(100);"Lachnospiraceae"(100);unclassified(100);	Betaproteobacteria(100);Burkholderiales(100);	Clostridiales(100);"Lachnospiraceae"(100);
0.15	57	248	Root(100);Bacteria(100);"Firmicutes"(100);"Clostridia"(100);Clostridiales(100);Veillonellaceae(100);unclassified(93);	Root(100);Bacteria(100);"Firmicutes"(100);"Clostridia"(100);Clostridiales(100);"Ruminococcaceae"(100);unclassified(100);	Clostridiales(100);Veillonellaceae(100);	Clostridiales(100);"Ruminococcaceae"(100);
0.15	222	238	Root(100);Bacteria(100);"Firmicutes"(100);"Clostridia"(100);Clostridiales(100);"Lachnospiraceae"(58);Coprococcus(56);	Root(100);Bacteria(100);"Firmicutes"(100);"Clostridia"(100);Clostridiales(100);unclassified(97);unclassified(97);	"Lachnospiraceae"(58);Coprococcus(56);	"Clostridia"(100);Clostridiales(100);
0.15	411	384	Root(100);Bacteria(100);"Bacteroidetes"(100);"Bacteroidia"(100);"Bacteroidales"(100);"Porphyromonadaceae"(100);Odoribacter(100);	Root(100);Bacteria(100);"Firmicutes"(100);"Clostridia"(100);Clostridiales(100);unclassified(92);unclassified(92);	"Porphyromonadaceae"(100);Odoribacter(100);	"Clostridia"(100);Clostridiales(100);
0.15	213	42	Root(100);Bacteria(100);"Firmicutes"(100);"Clostridia"(100);Clostridiales(100);unclassified(100);unclassified(100);	Root(100);Bacteria(100);"Firmicutes"(100);"Clostridia"(100);Clostridiales(100);"Ruminococcaceae"(100);unclassified(100);	"Clostridia"(100);Clostridiales(100);	Clostridiales(100);"Ruminococcaceae"(100);
0.15	307	350	Root(100);Bacteria(100);unclassified(100);unclassified(100);unclassified(100);unclassified(100);unclassified(100);	Root(100);Bacteria(100);"Bacteroidetes"(100);"Bacteroidia"(100);"Bacteroidales"(100);"Prevotellaceae"(100);Paraprevotella(100);	Root(100);Bacteria(100);	"Prevotellaceae"(100);Paraprevotella(100);
0.15	345	256	Root(100);Bacteria(100);"Firmicutes"(100);"Clostridia"(100);Clostridiales(100);unclassified(76);unclassified(76);	Root(100);Bacteria(100);"Firmicutes"(100);"Clostridia"(100);Clostridiales(100);Incertae_Sedis_XIV(100);Blautia(100);	"Clostridia"(100);Clostridiales(100);	Incertae_Sedis_XIV(100);Blautia(100);
-0.15	122	17	Root(100);Bacteria(100);"Firmicutes"(99);"Clostridia"(99);Clostridiales(94);unclassified(94);unclassified(94);	Root(100);Bacteria(100);"Bacteroidetes"(100);"Bacteroidia"(100);"Bacteroidales"(100);Bacteroidaceae(100);Bacteroides(100);	"Clostridia"(99);Clostridiales(94);	Bacteroidaceae(100);Bacteroides(100);
0.15	192	46	Root(100);Bacteria(100);"Firmicutes"(100);"Clostridia"(100);Clostridiales(100);unclassified(100);unclassified(100);	Root(100);Bacteria(100);"Firmicutes"(100);"Clostridia"(100);Clostridiales(100);"Lachnospiraceae"(100);unclassified(100);	"Clostridia"(100);Clostridiales(100);	Clostridiales(100);"Lachnospiraceae"(100);
0.15	157	486	Root(100);Bacteria(100);"Firmicutes"(100);"Clostridia"(100);Clostridiales(100);"Ruminococcaceae"(100);unclassified(100);	Root(100);Bacteria(100);"Firmicutes"(100);"Clostridia"(100);Clostridiales(100);"Ruminococcaceae"(100);Sporobacter(54);	Clostridiales(100);"Ruminococcaceae"(100);	"Ruminococcaceae"(100);Sporobacter(54);
0.15	189	42	Root(100);Bacteria(100);"Firmicutes"(100);"Clostridia"(100);Clostridiales(100);"Lachnospiraceae"(95);Roseburia(91);	Root(100);Bacteria(100);"Firmicutes"(100);"Clostridia"(100);Clostridiales(100);"Ruminococcaceae"(100);unclassified(100);	"Lachnospiraceae"(95);Roseburia(91);	Clostridiales(100);"Ruminococcaceae"(100);
0.15	363	167	Root(100);Bacteria(100);"Firmicutes"(100);"Clostridia"(100);Clostridiales(100);"Ruminococcaceae"(100);unclassified(100);	Root(100);Bacteria(100);"Firmicutes"(100);"Clostridia"(100);Clostridiales(100);unclassified(65);unclassified(65);	Clostridiales(100);"Ruminococcaceae"(100);	"Clostridia"(100);Clostridiales(100);
0.15	154	352	Root(100);Bacteria(100);"Firmicutes"(100);"Clostridia"(100);Clostridiales(100);unclassified(97);unclassified(97);	Root(100);Bacteria(100);"Firmicutes"(100);"Clostridia"(100);Clostridiales(100);unclassified(98);unclassified(98);	"Clostridia"(100);Clostridiales(100);	"Clostridia"(100);Clostridiales(100);
0.15	243	338	Root(100);Bacteria(100);"Firmicutes"(100);"Clostridia"(100);Clostridiales(100);Veillonellaceae(100);Acidaminococcus(100);	Root(100);Bacteria(100);"Firmicutes"(100);"Clostridia"(99);unclassified(99);unclassified(99);unclassified(99);	Veillonellaceae(100);Acidaminococcus(100);	"Firmicutes"(100);"Clostridia"(99);
-0.15	107	17	Root(100);Bacteria(100);"Bacteroidetes"(100);"Bacteroidia"(100);"Bacteroidales"(100);"Porphyromonadaceae"(100);Barnesiella(100);	Root(100);Bacteria(100);"Bacteroidetes"(100);"Bacteroidia"(100);"Bacteroidales"(100);Bacteroidaceae(100);Bacteroides(100);	"Porphyromonadaceae"(100);Barnesiella(100);	Bacteroidaceae(100);Bacteroides(100);
0.15	212	411	Root(100);Bacteria(100);"Firmicutes"(100);"Clostridia"(100);Clostridiales(100);"Ruminococcaceae"(100);unclassified(73);	Root(100);Bacteria(100);"Bacteroidetes"(100);"Bacteroidia"(100);"Bacteroidales"(100);"Porphyromonadaceae"(100);Odoribacter(100);	Clostridiales(100);"Ruminococcaceae"(100);	"Porphyromonadaceae"(100);Odoribacter(100);
0.15	249	202	Root(100);Bacteria(100);unclassified(100);unclassified(100);unclassified(100);unclassified(100);unclassified(100);	Root(100);Bacteria(100);"Firmicutes"(100);"Clostridia"(100);unclassified(98);unclassified(98);unclassified(98);	Root(100);Bacteria(100);	"Firmicutes"(100);"Clostridia"(100);
0.15	164	291	Root(100);Bacteria(100);"Bacteroidetes"(100);"Bacteroidia"(100);"Bacteroidales"(100);"Prevotellaceae"(100);Paraprevotella(100);	Root(100);Bacteria(100);"Bacteroidetes"(100);"Bacteroidia"(100);"Bacteroidales"(100);unclassified(100);unclassified(100);	"Prevotellaceae"(100);Paraprevotella(100);	"Bacteroidia"(100);"Bacteroidales"(100);
0.15	122	185	Root(100);Bacteria(100);"Firmicutes"(99);"Clostridia"(99);Clostridiales(94);unclassified(94);unclassified(94);	Root(100);Bacteria(100);"Firmicutes"(100);"Clostridia"(100);unclassified(100);unclassified(100);unclassified(100);	"Clostridia"(99);Clostridiales(94);	"Firmicutes"(100);"Clostridia"(100);
0.15	167	47	Root(100);Bacteria(100);"Firmicutes"(100);"Clostridia"(100);Clostridiales(100);unclassified(65);unclassified(65);	Root(100);Bacteria(100);"Actinobacteria"(100);Actinobacteria(100);Bifidobacteriales(100);Bifidobacteriaceae(100);unclassified(83);	"Clostridia"(100);Clostridiales(100);	Bifidobacteriales(100);Bifidobacteriaceae(100);
0.15	154	42	Root(100);Bacteria(100);"Firmicutes"(100);"Clostridia"(100);Clostridiales(100);unclassified(97);unclassified(97);	Root(100);Bacteria(100);"Firmicutes"(100);"Clostridia"(100);Clostridiales(100);"Ruminococcaceae"(100);unclassified(100);	"Clostridia"(100);Clostridiales(100);	Clostridiales(100);"Ruminococcaceae"(100);
0.15	210	136	Root(100);Bacteria(100);"Firmicutes"(100);"Clostridia"(100);Clostridiales(100);"Lachnospiraceae"(100);Anaerostipes(99);	Root(100);Bacteria(100);"Firmicutes"(100);"Clostridia"(100);Clostridiales(100);"Ruminococcaceae"(100);Oscillibacter(100);	"Lachnospiraceae"(100);Anaerostipes(99);	"Ruminococcaceae"(100);Oscillibacter(100);
0.15	336	352	Root(100);Bacteria(100);"Firmicutes"(100);"Clostridia"(100);Clostridiales(100);"Ruminococcaceae"(100);Oscillibacter(100);	Root(100);Bacteria(100);"Firmicutes"(100);"Clostridia"(100);Clostridiales(100);unclassified(98);unclassified(98);	"Ruminococcaceae"(100);Oscillibacter(100);	"Clostridia"(100);Clostridiales(100);
0.15	192	42	Root(100);Bacteria(100);"Firmicutes"(100);"Clostridia"(100);Clostridiales(100);unclassified(100);unclassified(100);	Root(100);Bacteria(100);"Firmicutes"(100);"Clostridia"(100);Clostridiales(100);"Ruminococcaceae"(100);unclassified(100);	"Clostridia"(100);Clostridiales(100);	Clostridiales(100);"Ruminococcaceae"(100);
-0.15	30	123	Root(100);Bacteria(100);"Bacteroidetes"(100);"Bacteroidia"(100);"Bacteroidales"(100);"Rikenellaceae"(100);Alistipes(100);	Root(100);Bacteria(100);"Firmicutes"(100);"Clostridia"(100);Clostridiales(100);unclassified(99);unclassified(99);	"Rikenellaceae"(100);Alistipes(100);	"Clostridia"(100);Clostridiales(100);
0.15	136	249	Root(100);Bacteria(100);"Firmicutes"(100);"Clostridia"(100);Clostridiales(100);"Ruminococcaceae"(100);Oscillibacter(100);	Root(100);Bacteria(100);unclassified(100);unclassified(100);unclassified(100);unclassified(100);unclassified(100);	"Ruminococcaceae"(100);Oscillibacter(100);	Root(100);Bacteria(100);
0.15	260	209	Root(100);Bacteria(100);"Firmicutes"(100);"Erysipelotrichi"(100);"Erysipelotrichales"(100);Erysipelotrichaceae(100);Coprobacillus(100);	Root(100);Bacteria(100);"Firmicutes"(100);"Clostridia"(100);Clostridiales(100);"Ruminococcaceae"(100);unclassified(99);	Erysipelotrichaceae(100);Coprobacillus(100);	Clostridiales(100);"Ruminococcaceae"(100);
0.15	578	326	Root(100);Bacteria(100);"Bacteroidetes"(100);"Bacteroidia"(100);"Bacteroidales"(100);Bacteroidaceae(100);Bacteroides(100);	Root(100);Bacteria(100);"Firmicutes"(100);"Clostridia"(100);Clostridiales(100);"Lachnospiraceae"(100);unclassified(100);	Bacteroidaceae(100);Bacteroides(100);	Clostridiales(100);"Lachnospiraceae"(100);
0.15	384	170	Root(100);Bacteria(100);"Firmicutes"(100);"Clostridia"(100);Clostridiales(100);unclassified(92);unclassified(92);	Root(100);Bacteria(100);unclassified(100);unclassified(100);unclassified(100);unclassified(100);unclassified(100);	"Clostridia"(100);Clostridiales(100);	Root(100);Bacteria(100);
0.15	211	135	Root(100);Bacteria(100);"Firmicutes"(100);"Clostridia"(100);Clostridiales(100);"Lachnospiraceae"(100);Roseburia(99);	Root(100);Bacteria(100);"Firmicutes"(100);"Clostridia"(100);Clostridiales(100);"Lachnospiraceae"(100);Roseburia(95);	"Lachnospiraceae"(100);Roseburia(99);	"Lachnospiraceae"(100);Roseburia(95);
0.15	373	354	Root(100);Bacteria(100);"Firmicutes"(100);unclassified(77);unclassified(77);unclassified(77);unclassified(77);	Root(100);Bacteria(100);"Actinobacteria"(100);Actinobacteria(100);Coriobacteriales(100);Coriobacteriaceae(100);Collinsella(100);	Bacteria(100);"Firmicutes"(100);	Coriobacteriaceae(100);Collinsella(100);
0.15	470	326	Root(100);Bacteria(100);"Firmicutes"(100);"Clostridia"(100);Clostridiales(100);"Lachnospiraceae"(100);unclassified(100);	Root(100);Bacteria(100);"Firmicutes"(100);"Clostridia"(100);Clostridiales(100);"Lachnospiraceae"(100);unclassified(100);	Clostridiales(100);"Lachnospiraceae"(100);	Clostridiales(100);"Lachnospiraceae"(100);
0.15	210	306	Root(100);Bacteria(100);"Firmicutes"(100);"Clostridia"(100);Clostridiales(100);"Lachnospiraceae"(100);Anaerostipes(99);	Root(100);Bacteria(100);"Firmicutes"(100);"Clostridia"(100);Clostridiales(100);"Ruminococcaceae"(100);unclassified(79);	"Lachnospiraceae"(100);Anaerostipes(99);	Clostridiales(100);"Ruminococcaceae"(100);
0.15	316	306	Root(100);Bacteria(100);"Firmicutes"(100);"Clostridia"(100);Clostridiales(100);"Lachnospiraceae"(100);unclassified(100);	Root(100);Bacteria(100);"Firmicutes"(100);"Clostridia"(100);Clostridiales(100);"Ruminococcaceae"(100);unclassified(79);	Clostridiales(100);"Lachnospiraceae"(100);	Clostridiales(100);"Ruminococcaceae"(100);
0.15	182	373	Root(100);Bacteria(100);"Bacteroidetes"(100);"Bacteroidia"(100);"Bacteroidales"(100);"Prevotellaceae"(100);Prevotella(100);	Root(100);Bacteria(100);"Firmicutes"(100);unclassified(77);unclassified(77);unclassified(77);unclassified(77);	"Prevotellaceae"(100);Prevotella(100);	Bacteria(100);"Firmicutes"(100);
0.15	262	578	Root(100);Bacteria(100);unclassified(99);unclassified(99);unclassified(99);unclassified(99);unclassified(99);	Root(100);Bacteria(100);"Bacteroidetes"(100);"Bacteroidia"(100);"Bacteroidales"(100);Bacteroidaceae(100);Bacteroides(100);	Root(100);Bacteria(100);	Bacteroidaceae(100);Bacteroides(100);
0.15	273	202	Root(100);Bacteria(100);unclassified(58);unclassified(58);unclassified(58);unclassified(58);unclassified(58);	Root(100);Bacteria(100);"Firmicutes"(100);"Clostridia"(100);unclassified(98);unclassified(98);unclassified(98);	Root(100);Bacteria(100);	"Firmicutes"(100);"Clostridia"(100);
-0.15	336	17	Root(100);Bacteria(100);"Firmicutes"(100);"Clostridia"(100);Clostridiales(100);"Ruminococcaceae"(100);Oscillibacter(100);	Root(100);Bacteria(100);"Bacteroidetes"(100);"Bacteroidia"(100);"Bacteroidales"(100);Bacteroidaceae(100);Bacteroides(100);	"Ruminococcaceae"(100);Oscillibacter(100);	Bacteroidaceae(100);Bacteroides(100);
0.15	578	350	Root(100);Bacteria(100);"Bacteroidetes"(100);"Bacteroidia"(100);"Bacteroidales"(100);Bacteroidaceae(100);Bacteroides(100);	Root(100);Bacteria(100);"Bacteroidetes"(100);"Bacteroidia"(100);"Bacteroidales"(100);"Prevotellaceae"(100);Paraprevotella(100);	Bacteroidaceae(100);Bacteroides(100);	"Prevotellaceae"(100);Paraprevotella(100);
0.15	306	327	Root(100);Bacteria(100);"Firmicutes"(100);"Clostridia"(100);Clostridiales(100);"Ruminococcaceae"(100);unclassified(79);	Root(100);Bacteria(100);"Firmicutes"(100);"Clostridia"(99);Clostridiales(99);unclassified(99);unclassified(99);	Clostridiales(100);"Ruminococcaceae"(100);	"Clostridia"(99);Clostridiales(99);
0.15	210	209	Root(100);Bacteria(100);"Firmicutes"(100);"Clostridia"(100);Clostridiales(100);"Lachnospiraceae"(100);Anaerostipes(99);	Root(100);Bacteria(100);"Firmicutes"(100);"Clostridia"(100);Clostridiales(100);"Ruminococcaceae"(100);unclassified(99);	"Lachnospiraceae"(100);Anaerostipes(99);	Clostridiales(100);"Ruminococcaceae"(100);
0.15	104	232	Root(100);Bacteria(100);"Firmicutes"(100);"Clostridia"(100);Clostridiales(100);"Ruminococcaceae"(100);unclassified(100);	Root(100);Bacteria(100);"Firmicutes"(100);"Clostridia"(100);Clostridiales(100);unclassified(100);unclassified(100);	Clostridiales(100);"Ruminococcaceae"(100);	"Clostridia"(100);Clostridiales(100);
-0.15	31	145	Root(100);Bacteria(100);"Bacteroidetes"(100);"Bacteroidia"(100);"Bacteroidales"(100);Bacteroidaceae(100);Bacteroides(100);	Root(100);Bacteria(100);"Bacteroidetes"(100);"Bacteroidia"(100);"Bacteroidales"(100);Bacteroidaceae(100);Bacteroides(100);	Bacteroidaceae(100);Bacteroides(100);	Bacteroidaceae(100);Bacteroides(100);
-0.15	27	267	Root(100);Bacteria(100);"Bacteroidetes"(100);"Bacteroidia"(100);"Bacteroidales"(100);Bacteroidaceae(100);Bacteroides(100);	Root(100);Bacteria(100);"Bacteroidetes"(100);unclassified(52);unclassified(52);unclassified(52);unclassified(52);	Bacteroidaceae(100);Bacteroides(100);	Bacteria(100);"Bacteroidetes"(100);
0.15	270	209	Root(100);Bacteria(100);"Firmicutes"(100);"Clostridia"(100);Clostridiales(100);"Lachnospiraceae"(71);unclassified(71);	Root(100);Bacteria(100);"Firmicutes"(100);"Clostridia"(100);Clostridiales(100);"Ruminococcaceae"(100);unclassified(99);	Clostridiales(100);"Lachnospiraceae"(71);	Clostridiales(100);"Ruminococcaceae"(100);
0.15	193	168	Root(100);Bacteria(100);"Bacteroidetes"(100);"Bacteroidia"(100);"Bacteroidales"(100);"Prevotellaceae"(100);Prevotella(100);	Root(100);Bacteria(100);"Bacteroidetes"(100);"Bacteroidia"(100);"Bacteroidales"(100);"Porphyromonadaceae"(100);Barnesiella(55);	"Prevotellaceae"(100);Prevotella(100);	"Porphyromonadaceae"(100);Barnesiella(55);
0.15	267	354	Root(100);Bacteria(100);"Bacteroidetes"(100);unclassified(52);unclassified(52);unclassified(52);unclassified(52);	Root(100);Bacteria(100);"Actinobacteria"(100);Actinobacteria(100);Coriobacteriales(100);Coriobacteriaceae(100);Collinsella(100);	Bacteria(100);"Bacteroidetes"(100);	Coriobacteriaceae(100);Collinsella(100);
0.15	170	227	Root(100);Bacteria(100);unclassified(100);unclassified(100);unclassified(100);unclassified(100);unclassified(100);	Root(100);Bacteria(100);"Firmicutes"(100);"Clostridia"(100);Clostridiales(100);"Lachnospiraceae"(100);Dorea(98);	Root(100);Bacteria(100);	"Lachnospiraceae"(100);Dorea(98);
0.15	27	123	Root(100);Bacteria(100);"Bacteroidetes"(100);"Bacteroidia"(100);"Bacteroidales"(100);Bacteroidaceae(100);Bacteroides(100);	Root(100);Bacteria(100);"Firmicutes"(100);"Clostridia"(100);Clostridiales(100);unclassified(99);unclassified(99);	Bacteroidaceae(100);Bacteroides(100);	"Clostridia"(100);Clostridiales(100);
0.15	161	474	Root(100);Bacteria(100);"Proteobacteria"(100);Betaproteobacteria(100);Burkholderiales(100);unclassified(100);unclassified(100);	Root(100);Bacteria(100);"Bacteroidetes"(100);"Bacteroidia"(100);"Bacteroidales"(100);"Porphyromonadaceae"(100);Barnesiella(100);	Betaproteobacteria(100);Burkholderiales(100);	"Porphyromonadaceae"(100);Barnesiella(100);
0.15	212	406	Root(100);Bacteria(100);"Firmicutes"(100);"Clostridia"(100);Clostridiales(100);"Ruminococcaceae"(100);unclassified(73);	Root(100);Bacteria(100);"Firmicutes"(100);"Clostridia"(100);Clostridiales(100);unclassified(100);unclassified(100);	Clostridiales(100);"Ruminococcaceae"(100);	"Clostridia"(100);Clostridiales(100);
0.15	192	144	Root(100);Bacteria(100);"Firmicutes"(100);"Clostridia"(100);Clostridiales(100);unclassified(100);unclassified(100);	Root(100);Bacteria(100);"Firmicutes"(100);"Clostridia"(100);Clostridiales(100);unclassified(100);unclassified(100);	"Clostridia"(100);Clostridiales(100);	"Clostridia"(100);Clostridiales(100);
0.15	363	93	Root(100);Bacteria(100);"Firmicutes"(100);"Clostridia"(100);Clostridiales(100);"Ruminococcaceae"(100);unclassified(100);	Root(100);Bacteria(100);"Firmicutes"(100);"Clostridia"(100);Clostridiales(100);"Ruminococcaceae"(100);Subdoligranulum(91);	Clostridiales(100);"Ruminococcaceae"(100);	"Ruminococcaceae"(100);Subdoligranulum(91);
0.15	270	232	Root(100);Bacteria(100);"Firmicutes"(100);"Clostridia"(100);Clostridiales(100);"Lachnospiraceae"(71);unclassified(71);	Root(100);Bacteria(100);"Firmicutes"(100);"Clostridia"(100);Clostridiales(100);unclassified(100);unclassified(100);	Clostridiales(100);"Lachnospiraceae"(71);	"Clostridia"(100);Clostridiales(100);
0.15	219	279	Root(100);Bacteria(100);"Firmicutes"(100);"Clostridia"(100);Clostridiales(100);Veillonellaceae(100);Dialister(100);	Root(100);Bacteria(100);"Firmicutes"(100);"Clostridia"(100);Clostridiales(100);unclassified(98);unclassified(98);	Veillonellaceae(100);Dialister(100);	"Clostridia"(100);Clostridiales(100);
0.15	156	470	Root(100);Bacteria(100);"Firmicutes"(100);"Clostridia"(100);Clostridiales(100);"Lachnospiraceae"(100);unclassified(71);	Root(100);Bacteria(100);"Firmicutes"(100);"Clostridia"(100);Clostridiales(100);"Lachnospiraceae"(100);unclassified(100);	Clostridiales(100);"Lachnospiraceae"(100);	Clostridiales(100);"Lachnospiraceae"(100);
0.15	314	231	Root(100);Bacteria(100);"Bacteroidetes"(100);"Bacteroidia"(100);"Bacteroidales"(100);unclassified(100);unclassified(100);	Root(100);Bacteria(100);"Bacteroidetes"(100);"Bacteroidia"(100);"Bacteroidales"(100);"Prevotellaceae"(100);Paraprevotella(100);	"Bacteroidia"(100);"Bacteroidales"(100);	"Prevotellaceae"(100);Paraprevotella(100);
0.15	136	128	Root(100);Bacteria(100);"Firmicutes"(100);"Clostridia"(100);Clostridiales(100);"Ruminococcaceae"(100);Oscillibacter(100);	Root(100);Bacteria(100);"Firmicutes"(100);"Clostridia"(100);Clostridiales(100);"Ruminococcaceae"(100);Oscillibacter(100);	"Ruminococcaceae"(100);Oscillibacter(100);	"Ruminococcaceae"(100);Oscillibacter(100);
0.15	211	145	Root(100);Bacteria(100);"Firmicutes"(100);"Clostridia"(100);Clostridiales(100);"Lachnospiraceae"(100);Roseburia(99);	Root(100);Bacteria(100);"Bacteroidetes"(100);"Bacteroidia"(100);"Bacteroidales"(100);Bacteroidaceae(100);Bacteroides(100);	"Lachnospiraceae"(100);Roseburia(99);	Bacteroidaceae(100);Bacteroides(100);
0.15	283	352	Root(100);Bacteria(100);unclassified(100);unclassified(100);unclassified(100);unclassified(100);unclassified(100);	Root(100);Bacteria(100);"Firmicutes"(100);"Clostridia"(100);Clostridiales(100);unclassified(98);unclassified(98);	Root(100);Bacteria(100);	"Clostridia"(100);Clostridiales(100);
0.15	189	227	Root(100);Bacteria(100);"Firmicutes"(100);"Clostridia"(100);Clostridiales(100);"Lachnospiraceae"(95);Roseburia(91);	Root(100);Bacteria(100);"Firmicutes"(100);"Clostridia"(100);Clostridiales(100);"Lachnospiraceae"(100);Dorea(98);	"Lachnospiraceae"(95);Roseburia(91);	"Lachnospiraceae"(100);Dorea(98);
0.15	157	144	Root(100);Bacteria(100);"Firmicutes"(100);"Clostridia"(100);Clostridiales(100);"Ruminococcaceae"(100);unclassified(100);	Root(100);Bacteria(100);"Firmicutes"(100);"Clostridia"(100);Clostridiales(100);unclassified(100);unclassified(100);	Clostridiales(100);"Ruminococcaceae"(100);	"Clostridia"(100);Clostridiales(100);
0.15	363	154	Root(100);Bacteria(100);"Firmicutes"(100);"Clostridia"(100);Clostridiales(100);"Ruminococcaceae"(100);unclassified(100);	Root(100);Bacteria(100);"Firmicutes"(100);"Clostridia"(100);Clostridiales(100);unclassified(97);unclassified(97);	Clostridiales(100);"Ruminococcaceae"(100);	"Clostridia"(100);Clostridiales(100);
0.14	449	17	Root(100);Bacteria(100);"Bacteroidetes"(100);"Bacteroidia"(100);"Bacteroidales"(100);Bacteroidaceae(100);Bacteroides(100);	Root(100);Bacteria(100);"Bacteroidetes"(100);"Bacteroidia"(100);"Bacteroidales"(100);Bacteroidaceae(100);Bacteroides(100);	Bacteroidaceae(100);Bacteroides(100);	Bacteroidaceae(100);Bacteroides(100);
0.14	284	42	Root(100);Bacteria(100);"Firmicutes"(100);"Clostridia"(100);Clostridiales(100);"Ruminococcaceae"(100);unclassified(100);	Root(100);Bacteria(100);"Firmicutes"(100);"Clostridia"(100);Clostridiales(100);"Ruminococcaceae"(100);unclassified(100);	Clostridiales(100);"Ruminococcaceae"(100);	Clostridiales(100);"Ruminococcaceae"(100);
0.14	213	232	Root(100);Bacteria(100);"Firmicutes"(100);"Clostridia"(100);Clostridiales(100);unclassified(100);unclassified(100);	Root(100);Bacteria(100);"Firmicutes"(100);"Clostridia"(100);Clostridiales(100);unclassified(100);unclassified(100);	"Clostridia"(100);Clostridiales(100);	"Clostridia"(100);Clostridiales(100);
0.14	272	309	Root(100);Bacteria(100);"Firmicutes"(100);"Clostridia"(100);Clostridiales(100);"Lachnospiraceae"(100);Coprococcus(100);	Root(100);Bacteria(100);"Bacteroidetes"(99);unclassified(99);unclassified(99);unclassified(99);unclassified(99);	"Lachnospiraceae"(100);Coprococcus(100);	Bacteria(100);"Bacteroidetes"(99);
-0.14	27	84	Root(100);Bacteria(100);"Bacteroidetes"(100);"Bacteroidia"(100);"Bacteroidales"(100);Bacteroidaceae(100);Bacteroides(100);	Root(100);Bacteria(100);"Firmicutes"(100);"Clostridia"(100);Clostridiales(100);"Ruminococcaceae"(100);Ruminococcus(99);	Bacteroidaceae(100);Bacteroides(100);	"Ruminococcaceae"(100);Ruminococcus(99);
0.14	248	165	Root(100);Bacteria(100);"Firmicutes"(100);"Clostridia"(100);Clostridiales(100);"Ruminococcaceae"(100);unclassified(100);	Root(100);Bacteria(100);"Firmicutes"(100);"Clostridia"(100);Clostridiales(100);unclassified(99);unclassified(99);	Clostridiales(100);"Ruminococcaceae"(100);	"Clostridia"(100);Clostridiales(100);
0.14	243	160	Root(100);Bacteria(100);"Firmicutes"(100);"Clostridia"(100);Clostridiales(100);Veillonellaceae(100);Acidaminococcus(100);	Root(100);Bacteria(100);"Bacteroidetes"(100);"Bacteroidia"(100);"Bacteroidales"(100);"Rikenellaceae"(100);Alistipes(100);	Veillonellaceae(100);Acidaminococcus(100);	"Rikenellaceae"(100);Alistipes(100);
0.14	232	46	Root(100);Bacteria(100);"Firmicutes"(100);"Clostridia"(100);Clostridiales(100);unclassified(100);unclassified(100);	Root(100);Bacteria(100);"Firmicutes"(100);"Clostridia"(100);Clostridiales(100);"Lachnospiraceae"(100);unclassified(100);	"Clostridia"(100);Clostridiales(100);	Clostridiales(100);"Lachnospiraceae"(100);
0.14	214	457	Root(100);Bacteria(100);"Bacteroidetes"(100);"Bacteroidia"(100);"Bacteroidales"(100);"Prevotellaceae"(100);unclassified(100);	Root(100);Bacteria(100);"Bacteroidetes"(100);"Bacteroidia"(100);"Bacteroidales"(100);"Prevotellaceae"(100);unclassified(91);	"Bacteroidales"(100);"Prevotellaceae"(100);	"Bacteroidales"(100);"Prevotellaceae"(100);
0.14	283	193	Root(100);Bacteria(100);unclassified(100);unclassified(100);unclassified(100);unclassified(100);unclassified(100);	Root(100);Bacteria(100);"Bacteroidetes"(100);"Bacteroidia"(100);"Bacteroidales"(100);"Prevotellaceae"(100);Prevotella(100);	Root(100);Bacteria(100);	"Prevotellaceae"(100);Prevotella(100);
0.14	212	307	Root(100);Bacteria(100);"Firmicutes"(100);"Clostridia"(100);Clostridiales(100);"Ruminococcaceae"(100);unclassified(73);	Root(100);Bacteria(100);unclassified(100);unclassified(100);unclassified(100);unclassified(100);unclassified(100);	Clostridiales(100);"Ruminococcaceae"(100);	Root(100);Bacteria(100);
0.14	454	192	Root(100);Bacteria(100);unclassified(93);unclassified(93);unclassified(93);unclassified(93);unclassified(93);	Root(100);Bacteria(100);"Firmicutes"(100);"Clostridia"(100);Clostridiales(100);unclassified(100);unclassified(100);	Root(100);Bacteria(100);	"Clostridia"(100);Clostridiales(100);
0.14	144	326	Root(100);Bacteria(100);"Firmicutes"(100);"Clostridia"(100);Clostridiales(100);unclassified(100);unclassified(100);	Root(100);Bacteria(100);"Firmicutes"(100);"Clostridia"(100);Clostridiales(100);"Lachnospiraceae"(100);unclassified(100);	"Clostridia"(100);Clostridiales(100);	Clostridiales(100);"Lachnospiraceae"(100);
0.14	237	144	Root(100);Bacteria(100);"Bacteroidetes"(100);"Bacteroidia"(100);"Bacteroidales"(100);"Porphyromonadaceae"(100);Butyricimonas(100);	Root(100);Bacteria(100);"Firmicutes"(100);"Clostridia"(100);Clostridiales(100);unclassified(100);unclassified(100);	"Porphyromonadaceae"(100);Butyricimonas(100);	"Clostridia"(100);Clostridiales(100);
0.14	219	227	Root(100);Bacteria(100);"Firmicutes"(100);"Clostridia"(100);Clostridiales(100);Veillonellaceae(100);Dialister(100);	Root(100);Bacteria(100);"Firmicutes"(100);"Clostridia"(100);Clostridiales(100);"Lachnospiraceae"(100);Dorea(98);	Veillonellaceae(100);Dialister(100);	"Lachnospiraceae"(100);Dorea(98);
-0.14	243	17	Root(100);Bacteria(100);"Firmicutes"(100);"Clostridia"(100);Clostridiales(100);Veillonellaceae(100);Acidaminococcus(100);	Root(100);Bacteria(100);"Bacteroidetes"(100);"Bacteroidia"(100);"Bacteroidales"(100);Bacteroidaceae(100);Bacteroides(100);	Veillonellaceae(100);Acidaminococcus(100);	Bacteroidaceae(100);Bacteroides(100);
0.14	458	44	Root(100);Bacteria(100);"Bacteroidetes"(100);"Bacteroidia"(100);"Bacteroidales"(100);"Rikenellaceae"(100);Alistipes(100);	Root(100);Bacteria(100);"Bacteroidetes"(100);"Bacteroidia"(100);"Bacteroidales"(100);Bacteroidaceae(100);Bacteroides(100);	"Rikenellaceae"(100);Alistipes(100);	Bacteroidaceae(100);Bacteroides(100);
-0.14	27	504	Root(100);Bacteria(100);"Bacteroidetes"(100);"Bacteroidia"(100);"Bacteroidales"(100);Bacteroidaceae(100);Bacteroides(100);	Root(100);Bacteria(100);"Bacteroidetes"(100);"Bacteroidia"(100);"Bacteroidales"(100);Bacteroidaceae(100);Bacteroides(100);	Bacteroidaceae(100);Bacteroides(100);	Bacteroidaceae(100);Bacteroides(100);
-0.14	27	249	Root(100);Bacteria(100);"Bacteroidetes"(100);"Bacteroidia"(100);"Bacteroidales"(100);Bacteroidaceae(100);Bacteroides(100);	Root(100);Bacteria(100);unclassified(100);unclassified(100);unclassified(100);unclassified(100);unclassified(100);	Bacteroidaceae(100);Bacteroides(100);	Root(100);Bacteria(100);
0.14	374	46	Root(100);Bacteria(100);"Firmicutes"(55);"Clostridia"(55);Clostridiales(55);"Ruminococcaceae"(55);unclassified(55);	Root(100);Bacteria(100);"Firmicutes"(100);"Clostridia"(100);Clostridiales(100);"Lachnospiraceae"(100);unclassified(100);	Clostridiales(55);"Ruminococcaceae"(55);	Clostridiales(100);"Lachnospiraceae"(100);
0.14	211	9	Root(100);Bacteria(100);"Firmicutes"(100);"Clostridia"(100);Clostridiales(100);"Lachnospiraceae"(100);Roseburia(99);	Root(100);Bacteria(100);"Fusobacteria"(100);"Fusobacteria"(100);"Fusobacteriales"(100);"Fusobacteriaceae"(100);Fusobacterium(100);	"Lachnospiraceae"(100);Roseburia(99);	"Fusobacteriaceae"(100);Fusobacterium(100);
0.14	284	84	Root(100);Bacteria(100);"Firmicutes"(100);"Clostridia"(100);Clostridiales(100);"Ruminococcaceae"(100);unclassified(100);	Root(100);Bacteria(100);"Firmicutes"(100);"Clostridia"(100);Clostridiales(100);"Ruminococcaceae"(100);Ruminococcus(99);	Clostridiales(100);"Ruminococcaceae"(100);	"Ruminococcaceae"(100);Ruminococcus(99);
0.14	267	314	Root(100);Bacteria(100);"Bacteroidetes"(100);unclassified(52);unclassified(52);unclassified(52);unclassified(52);	Root(100);Bacteria(100);"Bacteroidetes"(100);"Bacteroidia"(100);"Bacteroidales"(100);unclassified(100);unclassified(100);	Bacteria(100);"Bacteroidetes"(100);	"Bacteroidia"(100);"Bacteroidales"(100);
-0.14	27	181	Root(100);Bacteria(100);"Bacteroidetes"(100);"Bacteroidia"(100);"Bacteroidales"(100);Bacteroidaceae(100);Bacteroides(100);	Root(100);Bacteria(100);"Firmicutes"(100);"Clostridia"(100);Clostridiales(100);"Ruminococcaceae"(100);unclassified(100);	Bacteroidaceae(100);Bacteroides(100);	Clostridiales(100);"Ruminococcaceae"(100);
0.14	157	42	Root(100);Bacteria(100);"Firmicutes"(100);"Clostridia"(100);Clostridiales(100);"Ruminococcaceae"(100);unclassified(100);	Root(100);Bacteria(100);"Firmicutes"(100);"Clostridia"(100);Clostridiales(100);"Ruminococcaceae"(100);unclassified(100);	Clostridiales(100);"Ruminococcaceae"(100);	Clostridiales(100);"Ruminococcaceae"(100);
0.14	30	160	Root(100);Bacteria(100);"Bacteroidetes"(100);"Bacteroidia"(100);"Bacteroidales"(100);"Rikenellaceae"(100);Alistipes(100);	Root(100);Bacteria(100);"Bacteroidetes"(100);"Bacteroidia"(100);"Bacteroidales"(100);"Rikenellaceae"(100);Alistipes(100);	"Rikenellaceae"(100);Alistipes(100);	"Rikenellaceae"(100);Alistipes(100);
0.14	111	279	Root(100);Bacteria(100);"Proteobacteria"(100);Gammaproteobacteria(100);"Enterobacteriales"(100);Enterobacteriaceae(100);unclassified(87);	Root(100);Bacteria(100);"Firmicutes"(100);"Clostridia"(100);Clostridiales(100);unclassified(98);unclassified(98);	"Enterobacteriales"(100);Enterobacteriaceae(100);	"Clostridia"(100);Clostridiales(100);
0.14	260	222	Root(100);Bacteria(100);"Firmicutes"(100);"Erysipelotrichi"(100);"Erysipelotrichales"(100);Erysipelotrichaceae(100);Coprobacillus(100);	Root(100);Bacteria(100);"Firmicutes"(100);"Clostridia"(100);Clostridiales(100);"Lachnospiraceae"(58);Coprococcus(56);	Erysipelotrichaceae(100);Coprobacillus(100);	"Lachnospiraceae"(58);Coprococcus(56);
0.14	135	253	Root(100);Bacteria(100);"Firmicutes"(100);"Clostridia"(100);Clostridiales(100);"Lachnospiraceae"(100);Roseburia(95);	Root(100);Bacteria(100);"Firmicutes"(100);"Erysipelotrichi"(100);"Erysipelotrichales"(100);Erysipelotrichaceae(100);unclassified(99);	"Lachnospiraceae"(100);Roseburia(95);	"Erysipelotrichales"(100);Erysipelotrichaceae(100);
-0.14	458	238	Root(100);Bacteria(100);"Bacteroidetes"(100);"Bacteroidia"(100);"Bacteroidales"(100);"Rikenellaceae"(100);Alistipes(100);	Root(100);Bacteria(100);"Firmicutes"(100);"Clostridia"(100);Clostridiales(100);unclassified(97);unclassified(97);	"Rikenellaceae"(100);Alistipes(100);	"Clostridia"(100);Clostridiales(100);
-0.14	27	77	Root(100);Bacteria(100);"Bacteroidetes"(100);"Bacteroidia"(100);"Bacteroidales"(100);Bacteroidaceae(100);Bacteroides(100);	Root(100);Bacteria(100);"Bacteroidetes"(100);"Bacteroidia"(100);"Bacteroidales"(100);Bacteroidaceae(100);Bacteroides(100);	Bacteroidaceae(100);Bacteroides(100);	Bacteroidaceae(100);Bacteroides(100);
-0.14	255	17	Root(100);Bacteria(100);"Firmicutes"(100);"Clostridia"(100);Clostridiales(100);"Lachnospiraceae"(100);Coprococcus(99);	Root(100);Bacteria(100);"Bacteroidetes"(100);"Bacteroidia"(100);"Bacteroidales"(100);Bacteroidaceae(100);Bacteroides(100);	"Lachnospiraceae"(100);Coprococcus(99);	Bacteroidaceae(100);Bacteroides(100);
0.14	327	202	Root(100);Bacteria(100);"Firmicutes"(100);"Clostridia"(99);Clostridiales(99);unclassified(99);unclassified(99);	Root(100);Bacteria(100);"Firmicutes"(100);"Clostridia"(100);unclassified(98);unclassified(98);unclassified(98);	"Clostridia"(99);Clostridiales(99);	"Firmicutes"(100);"Clostridia"(100);
0.14	280	122	Root(100);Bacteria(100);"Firmicutes"(100);"Clostridia"(100);Clostridiales(100);"Lachnospiraceae"(100);unclassified(100);	Root(100);Bacteria(100);"Firmicutes"(99);"Clostridia"(99);Clostridiales(94);unclassified(94);unclassified(94);	Clostridiales(100);"Lachnospiraceae"(100);	"Clostridia"(99);Clostridiales(94);
0.14	457	165	Root(100);Bacteria(100);"Bacteroidetes"(100);"Bacteroidia"(100);"Bacteroidales"(100);"Prevotellaceae"(100);unclassified(91);	Root(100);Bacteria(100);"Firmicutes"(100);"Clostridia"(100);Clostridiales(100);unclassified(99);unclassified(99);	"Bacteroidales"(100);"Prevotellaceae"(100);	"Clostridia"(100);Clostridiales(100);
0.14	316	189	Root(100);Bacteria(100);"Firmicutes"(100);"Clostridia"(100);Clostridiales(100);"Lachnospiraceae"(100);unclassified(100);	Root(100);Bacteria(100);"Firmicutes"(100);"Clostridia"(100);Clostridiales(100);"Lachnospiraceae"(95);Roseburia(91);	Clostridiales(100);"Lachnospiraceae"(100);	"Lachnospiraceae"(95);Roseburia(91);
0.14	284	186	Root(100);Bacteria(100);"Firmicutes"(100);"Clostridia"(100);Clostridiales(100);"Ruminococcaceae"(100);unclassified(100);	Root(100);Bacteria(100);"Verrucomicrobia"(100);Verrucomicrobiae(100);Verrucomicrobiales(100);Verrucomicrobiaceae(100);Akkermansia(100);	Clostridiales(100);"Ruminococcaceae"(100);	Verrucomicrobiaceae(100);Akkermansia(100);
0.14	181	233	Root(100);Bacteria(100);"Firmicutes"(100);"Clostridia"(100);Clostridiales(100);"Ruminococcaceae"(100);unclassified(100);	Root(100);Bacteria(100);"Bacteroidetes"(100);unclassified(100);unclassified(100);unclassified(100);unclassified(100);	Clostridiales(100);"Ruminococcaceae"(100);	Bacteria(100);"Bacteroidetes"(100);
0.14	454	316	Root(100);Bacteria(100);unclassified(93);unclassified(93);unclassified(93);unclassified(93);unclassified(93);	Root(100);Bacteria(100);"Firmicutes"(100);"Clostridia"(100);Clostridiales(100);"Lachnospiraceae"(100);unclassified(100);	Root(100);Bacteria(100);	Clostridiales(100);"Lachnospiraceae"(100);
0.14	4	245	Root(100);Bacteria(100);"Firmicutes"(100);"Clostridia"(100);Clostridiales(100);Veillonellaceae(100);Veillonella(95);	Root(100);Bacteria(100);"Firmicutes"(100);"Clostridia"(100);Clostridiales(100);"Ruminococcaceae"(100);Butyricicoccus(97);	Veillonellaceae(100);Veillonella(95);	"Ruminococcaceae"(100);Butyricicoccus(97);
0.14	316	46	Root(100);Bacteria(100);"Firmicutes"(100);"Clostridia"(100);Clostridiales(100);"Lachnospiraceae"(100);unclassified(100);	Root(100);Bacteria(100);"Firmicutes"(100);"Clostridia"(100);Clostridiales(100);"Lachnospiraceae"(100);unclassified(100);	Clostridiales(100);"Lachnospiraceae"(100);	Clostridiales(100);"Lachnospiraceae"(100);
0.14	27	59	Root(100);Bacteria(100);"Bacteroidetes"(100);"Bacteroidia"(100);"Bacteroidales"(100);Bacteroidaceae(100);Bacteroides(100);	Root(100);Bacteria(100);"Bacteroidetes"(100);"Bacteroidia"(100);"Bacteroidales"(100);"Porphyromonadaceae"(100);Parabacteroides(100);	Bacteroidaceae(100);Bacteroides(100);	"Porphyromonadaceae"(100);Parabacteroides(100);
0.14	161	308	Root(100);Bacteria(100);"Proteobacteria"(100);Betaproteobacteria(100);Burkholderiales(100);unclassified(100);unclassified(100);	Root(100);Bacteria(100);unclassified(100);unclassified(100);unclassified(100);unclassified(100);unclassified(100);	Betaproteobacteria(100);Burkholderiales(100);	Root(100);Bacteria(100);
0.14	135	238	Root(100);Bacteria(100);"Firmicutes"(100);"Clostridia"(100);Clostridiales(100);"Lachnospiraceae"(100);Roseburia(95);	Root(100);Bacteria(100);"Firmicutes"(100);"Clostridia"(100);Clostridiales(100);unclassified(97);unclassified(97);	"Lachnospiraceae"(100);Roseburia(95);	"Clostridia"(100);Clostridiales(100);
0.14	196	237	Root(100);Bacteria(100);unclassified(100);unclassified(100);unclassified(100);unclassified(100);unclassified(100);	Root(100);Bacteria(100);"Bacteroidetes"(100);"Bacteroidia"(100);"Bacteroidales"(100);"Porphyromonadaceae"(100);Butyricimonas(100);	Root(100);Bacteria(100);	"Porphyromonadaceae"(100);Butyricimonas(100);
0.14	145	237	Root(100);Bacteria(100);"Bacteroidetes"(100);"Bacteroidia"(100);"Bacteroidales"(100);Bacteroidaceae(100);Bacteroides(100);	Root(100);Bacteria(100);"Bacteroidetes"(100);"Bacteroidia"(100);"Bacteroidales"(100);"Porphyromonadaceae"(100);Butyricimonas(100);	Bacteroidaceae(100);Bacteroides(100);	"Porphyromonadaceae"(100);Butyricimonas(100);
0.14	345	391	Root(100);Bacteria(100);"Firmicutes"(100);"Clostridia"(100);Clostridiales(100);unclassified(76);unclassified(76);	Root(100);Bacteria(100);"Firmicutes"(100);"Clostridia"(100);Clostridiales(100);"Lachnospiraceae"(100);unclassified(100);	"Clostridia"(100);Clostridiales(100);	Clostridiales(100);"Lachnospiraceae"(100);
0.14	276	458	Root(100);Bacteria(100);"Firmicutes"(99);unclassified(99);unclassified(99);unclassified(99);unclassified(99);	Root(100);Bacteria(100);"Bacteroidetes"(100);"Bacteroidia"(100);"Bacteroidales"(100);"Rikenellaceae"(100);Alistipes(100);	Bacteria(100);"Firmicutes"(99);	"Rikenellaceae"(100);Alistipes(100);
0.14	449	307	Root(100);Bacteria(100);"Bacteroidetes"(100);"Bacteroidia"(100);"Bacteroidales"(100);Bacteroidaceae(100);Bacteroides(100);	Root(100);Bacteria(100);unclassified(100);unclassified(100);unclassified(100);unclassified(100);unclassified(100);	Bacteroidaceae(100);Bacteroides(100);	Root(100);Bacteria(100);
0.14	391	354	Root(100);Bacteria(100);"Firmicutes"(100);"Clostridia"(100);Clostridiales(100);"Lachnospiraceae"(100);unclassified(100);	Root(100);Bacteria(100);"Actinobacteria"(100);Actinobacteria(100);Coriobacteriales(100);Coriobacteriaceae(100);Collinsella(100);	Clostridiales(100);"Lachnospiraceae"(100);	Coriobacteriaceae(100);Collinsella(100);
0.14	267	34	Root(100);Bacteria(100);"Bacteroidetes"(100);unclassified(52);unclassified(52);unclassified(52);unclassified(52);	Root(100);Bacteria(100);"Bacteroidetes"(100);"Bacteroidia"(100);"Bacteroidales"(100);"Prevotellaceae"(100);unclassified(100);	Bacteria(100);"Bacteroidetes"(100);	"Bacteroidales"(100);"Prevotellaceae"(100);
0.14	215	202	Root(100);Bacteria(100);"Firmicutes"(100);"Clostridia"(100);Clostridiales(100);unclassified(68);unclassified(68);	Root(100);Bacteria(100);"Firmicutes"(100);"Clostridia"(100);unclassified(98);unclassified(98);unclassified(98);	"Clostridia"(100);Clostridiales(100);	"Firmicutes"(100);"Clostridia"(100);
-0.14	66	17	Root(100);Bacteria(100);"Firmicutes"(100);"Clostridia"(100);Clostridiales(100);Veillonellaceae(100);Dialister(100);	Root(100);Bacteria(100);"Bacteroidetes"(100);"Bacteroidia"(100);"Bacteroidales"(100);Bacteroidaceae(100);Bacteroides(100);	Veillonellaceae(100);Dialister(100);	Bacteroidaceae(100);Bacteroides(100);
-0.14	27	57	Root(100);Bacteria(100);"Bacteroidetes"(100);"Bacteroidia"(100);"Bacteroidales"(100);Bacteroidaceae(100);Bacteroides(100);	Root(100);Bacteria(100);"Firmicutes"(100);"Clostridia"(100);Clostridiales(100);Veillonellaceae(100);unclassified(93);	Bacteroidaceae(100);Bacteroides(100);	Clostridiales(100);Veillonellaceae(100);
0.14	156	326	Root(100);Bacteria(100);"Firmicutes"(100);"Clostridia"(100);Clostridiales(100);"Lachnospiraceae"(100);unclassified(71);	Root(100);Bacteria(100);"Firmicutes"(100);"Clostridia"(100);Clostridiales(100);"Lachnospiraceae"(100);unclassified(100);	Clostridiales(100);"Lachnospiraceae"(100);	Clostridiales(100);"Lachnospiraceae"(100);
0.14	369	311	Root(100);Bacteria(100);unclassified(100);unclassified(100);unclassified(100);unclassified(100);unclassified(100);	Root(100);Bacteria(100);unclassified(100);unclassified(100);unclassified(100);unclassified(100);unclassified(100);	Root(100);Bacteria(100);	Root(100);Bacteria(100);
0.14	243	202	Root(100);Bacteria(100);"Firmicutes"(100);"Clostridia"(100);Clostridiales(100);Veillonellaceae(100);Acidaminococcus(100);	Root(100);Bacteria(100);"Firmicutes"(100);"Clostridia"(100);unclassified(98);unclassified(98);unclassified(98);	Veillonellaceae(100);Acidaminococcus(100);	"Firmicutes"(100);"Clostridia"(100);
0.14	222	327	Root(100);Bacteria(100);"Firmicutes"(100);"Clostridia"(100);Clostridiales(100);"Lachnospiraceae"(58);Coprococcus(56);	Root(100);Bacteria(100);"Firmicutes"(100);"Clostridia"(99);Clostridiales(99);unclassified(99);unclassified(99);	"Lachnospiraceae"(58);Coprococcus(56);	"Clostridia"(99);Clostridiales(99);
0.14	214	219	Root(100);Bacteria(100);"Bacteroidetes"(100);"Bacteroidia"(100);"Bacteroidales"(100);"Prevotellaceae"(100);unclassified(100);	Root(100);Bacteria(100);"Firmicutes"(100);"Clostridia"(100);Clostridiales(100);Veillonellaceae(100);Dialister(100);	"Bacteroidales"(100);"Prevotellaceae"(100);	Veillonellaceae(100);Dialister(100);
0.14	104	354	Root(100);Bacteria(100);"Firmicutes"(100);"Clostridia"(100);Clostridiales(100);"Ruminococcaceae"(100);unclassified(100);	Root(100);Bacteria(100);"Actinobacteria"(100);Actinobacteria(100);Coriobacteriales(100);Coriobacteriaceae(100);Collinsella(100);	Clostridiales(100);"Ruminococcaceae"(100);	Coriobacteriaceae(100);Collinsella(100);
0.14	215	363	Root(100);Bacteria(100);"Firmicutes"(100);"Clostridia"(100);Clostridiales(100);unclassified(68);unclassified(68);	Root(100);Bacteria(100);"Firmicutes"(100);"Clostridia"(100);Clostridiales(100);"Ruminococcaceae"(100);unclassified(100);	"Clostridia"(100);Clostridiales(100);	Clostridiales(100);"Ruminococcaceae"(100);
0.14	215	245	Root(100);Bacteria(100);"Firmicutes"(100);"Clostridia"(100);Clostridiales(100);unclassified(68);unclassified(68);	Root(100);Bacteria(100);"Firmicutes"(100);"Clostridia"(100);Clostridiales(100);"Ruminococcaceae"(100);Butyricicoccus(97);	"Clostridia"(100);Clostridiales(100);	"Ruminococcaceae"(100);Butyricicoccus(97);
0.14	373	155	Root(100);Bacteria(100);"Firmicutes"(100);unclassified(77);unclassified(77);unclassified(77);unclassified(77);	Root(100);Bacteria(100);"Firmicutes"(100);"Clostridia"(100);Clostridiales(100);"Lachnospiraceae"(100);unclassified(100);	Bacteria(100);"Firmicutes"(100);	Clostridiales(100);"Lachnospiraceae"(100);
0.14	449	327	Root(100);Bacteria(100);"Bacteroidetes"(100);"Bacteroidia"(100);"Bacteroidales"(100);Bacteroidaceae(100);Bacteroides(100);	Root(100);Bacteria(100);"Firmicutes"(100);"Clostridia"(99);Clostridiales(99);unclassified(99);unclassified(99);	Bacteroidaceae(100);Bacteroides(100);	"Clostridia"(99);Clostridiales(99);
0.14	449	302	Root(100);Bacteria(100);"Bacteroidetes"(100);"Bacteroidia"(100);"Bacteroidales"(100);Bacteroidaceae(100);Bacteroides(100);	Root(100);Bacteria(100);"Firmicutes"(100);"Clostridia"(100);Clostridiales(100);unclassified(100);unclassified(100);	Bacteroidaceae(100);Bacteroides(100);	"Clostridia"(100);Clostridiales(100);
0.14	136	373	Root(100);Bacteria(100);"Firmicutes"(100);"Clostridia"(100);Clostridiales(100);"Ruminococcaceae"(100);Oscillibacter(100);	Root(100);Bacteria(100);"Firmicutes"(100);unclassified(77);unclassified(77);unclassified(77);unclassified(77);	"Ruminococcaceae"(100);Oscillibacter(100);	Bacteria(100);"Firmicutes"(100);
0.14	57	227	Root(100);Bacteria(100);"Firmicutes"(100);"Clostridia"(100);Clostridiales(100);Veillonellaceae(100);unclassified(93);	Root(100);Bacteria(100);"Firmicutes"(100);"Clostridia"(100);Clostridiales(100);"Lachnospiraceae"(100);Dorea(98);	Clostridiales(100);Veillonellaceae(100);	"Lachnospiraceae"(100);Dorea(98);
-0.14	153	46	Root(100);Bacteria(100);"Proteobacteria"(100);Betaproteobacteria(100);Burkholderiales(100);unclassified(100);unclassified(100);	Root(100);Bacteria(100);"Firmicutes"(100);"Clostridia"(100);Clostridiales(100);"Lachnospiraceae"(100);unclassified(100);	Betaproteobacteria(100);Burkholderiales(100);	Clostridiales(100);"Lachnospiraceae"(100);
-0.14	38	253	Root(100);Bacteria(100);"Bacteroidetes"(100);"Bacteroidia"(100);"Bacteroidales"(100);"Porphyromonadaceae"(100);Parabacteroides(69);	Root(100);Bacteria(100);"Firmicutes"(100);"Erysipelotrichi"(100);"Erysipelotrichales"(100);Erysipelotrichaceae(100);unclassified(99);	"Porphyromonadaceae"(100);Parabacteroides(69);	"Erysipelotrichales"(100);Erysipelotrichaceae(100);
-0.14	27	189	Root(100);Bacteria(100);"Bacteroidetes"(100);"Bacteroidia"(100);"Bacteroidales"(100);Bacteroidaceae(100);Bacteroides(100);	Root(100);Bacteria(100);"Firmicutes"(100);"Clostridia"(100);Clostridiales(100);"Lachnospiraceae"(95);Roseburia(91);	Bacteroidaceae(100);Bacteroides(100);	"Lachnospiraceae"(95);Roseburia(91);
0.14	454	42	Root(100);Bacteria(100);unclassified(93);unclassified(93);unclassified(93);unclassified(93);unclassified(93);	Root(100);Bacteria(100);"Firmicutes"(100);"Clostridia"(100);Clostridiales(100);"Ruminococcaceae"(100);unclassified(100);	Root(100);Bacteria(100);	Clostridiales(100);"Ruminococcaceae"(100);
0.14	215	177	Root(100);Bacteria(100);"Firmicutes"(100);"Clostridia"(100);Clostridiales(100);unclassified(68);unclassified(68);	Root(100);Bacteria(100);"Bacteroidetes"(100);"Bacteroidia"(100);"Bacteroidales"(100);"Prevotellaceae"(100);Prevotella(100);	"Clostridia"(100);Clostridiales(100);	"Prevotellaceae"(100);Prevotella(100);
0.14	212	270	Root(100);Bacteria(100);"Firmicutes"(100);"Clostridia"(100);Clostridiales(100);"Ruminococcaceae"(100);unclassified(73);	Root(100);Bacteria(100);"Firmicutes"(100);"Clostridia"(100);Clostridiales(100);"Lachnospiraceae"(71);unclassified(71);	Clostridiales(100);"Ruminococcaceae"(100);	Clostridiales(100);"Lachnospiraceae"(71);
0.14	337	237	Root(100);Bacteria(100);"Bacteroidetes"(100);"Bacteroidia"(100);"Bacteroidales"(100);"Porphyromonadaceae"(100);Parabacteroides(100);	Root(100);Bacteria(100);"Bacteroidetes"(100);"Bacteroidia"(100);"Bacteroidales"(100);"Porphyromonadaceae"(100);Butyricimonas(100);	"Porphyromonadaceae"(100);Parabacteroides(100);	"Porphyromonadaceae"(100);Butyricimonas(100);
0.14	374	352	Root(100);Bacteria(100);"Firmicutes"(55);"Clostridia"(55);Clostridiales(55);"Ruminococcaceae"(55);unclassified(55);	Root(100);Bacteria(100);"Firmicutes"(100);"Clostridia"(100);Clostridiales(100);unclassified(98);unclassified(98);	Clostridiales(55);"Ruminococcaceae"(55);	"Clostridia"(100);Clostridiales(100);
0.14	267	332	Root(100);Bacteria(100);"Bacteroidetes"(100);unclassified(52);unclassified(52);unclassified(52);unclassified(52);	Root(100);Bacteria(100);"Proteobacteria"(100);Betaproteobacteria(100);Burkholderiales(100);unclassified(100);unclassified(100);	Bacteria(100);"Bacteroidetes"(100);	Betaproteobacteria(100);Burkholderiales(100);
0.14	249	470	Root(100);Bacteria(100);unclassified(100);unclassified(100);unclassified(100);unclassified(100);unclassified(100);	Root(100);Bacteria(100);"Firmicutes"(100);"Clostridia"(100);Clostridiales(100);"Lachnospiraceae"(100);unclassified(100);	Root(100);Bacteria(100);	Clostridiales(100);"Lachnospiraceae"(100);
0.14	256	248	Root(100);Bacteria(100);"Firmicutes"(100);"Clostridia"(100);Clostridiales(100);Incertae_Sedis_XIV(100);Blautia(100);	Root(100);Bacteria(100);"Firmicutes"(100);"Clostridia"(100);Clostridiales(100);"Ruminococcaceae"(100);unclassified(100);	Incertae_Sedis_XIV(100);Blautia(100);	Clostridiales(100);"Ruminococcaceae"(100);
0.14	256	154	Root(100);Bacteria(100);"Firmicutes"(100);"Clostridia"(100);Clostridiales(100);Incertae_Sedis_XIV(100);Blautia(100);	Root(100);Bacteria(100);"Firmicutes"(100);"Clostridia"(100);Clostridiales(100);unclassified(97);unclassified(97);	Incertae_Sedis_XIV(100);Blautia(100);	"Clostridia"(100);Clostridiales(100);
0.14	307	165	Root(100);Bacteria(100);unclassified(100);unclassified(100);unclassified(100);unclassified(100);unclassified(100);	Root(100);Bacteria(100);"Firmicutes"(100);"Clostridia"(100);Clostridiales(100);unclassified(99);unclassified(99);	Root(100);Bacteria(100);	"Clostridia"(100);Clostridiales(100);
-0.14	458	156	Root(100);Bacteria(100);"Bacteroidetes"(100);"Bacteroidia"(100);"Bacteroidales"(100);"Rikenellaceae"(100);Alistipes(100);	Root(100);Bacteria(100);"Firmicutes"(100);"Clostridia"(100);Clostridiales(100);"Lachnospiraceae"(100);unclassified(71);	"Rikenellaceae"(100);Alistipes(100);	Clostridiales(100);"Lachnospiraceae"(100);
0.14	267	196	Root(100);Bacteria(100);"Bacteroidetes"(100);unclassified(52);unclassified(52);unclassified(52);unclassified(52);	Root(100);Bacteria(100);unclassified(100);unclassified(100);unclassified(100);unclassified(100);unclassified(100);	Bacteria(100);"Bacteroidetes"(100);	Root(100);Bacteria(100);
0.14	284	316	Root(100);Bacteria(100);"Firmicutes"(100);"Clostridia"(100);Clostridiales(100);"Ruminococcaceae"(100);unclassified(100);	Root(100);Bacteria(100);"Firmicutes"(100);"Clostridia"(100);Clostridiales(100);"Lachnospiraceae"(100);unclassified(100);	Clostridiales(100);"Ruminococcaceae"(100);	Clostridiales(100);"Lachnospiraceae"(100);
0.14	115	31	Root(100);Bacteria(100);"Proteobacteria"(100);Betaproteobacteria(100);Burkholderiales(100);Alcaligenaceae(100);Parasutterella(100);	Root(100);Bacteria(100);"Bacteroidetes"(100);"Bacteroidia"(100);"Bacteroidales"(100);Bacteroidaceae(100);Bacteroides(100);	Alcaligenaceae(100);Parasutterella(100);	Bacteroidaceae(100);Bacteroides(100);
0.14	122	227	Root(100);Bacteria(100);"Firmicutes"(99);"Clostridia"(99);Clostridiales(94);unclassified(94);unclassified(94);	Root(100);Bacteria(100);"Firmicutes"(100);"Clostridia"(100);Clostridiales(100);"Lachnospiraceae"(100);Dorea(98);	"Clostridia"(99);Clostridiales(94);	"Lachnospiraceae"(100);Dorea(98);
0.14	345	354	Root(100);Bacteria(100);"Firmicutes"(100);"Clostridia"(100);Clostridiales(100);unclassified(76);unclassified(76);	Root(100);Bacteria(100);"Actinobacteria"(100);Actinobacteria(100);Coriobacteriales(100);Coriobacteriaceae(100);Collinsella(100);	"Clostridia"(100);Clostridiales(100);	Coriobacteriaceae(100);Collinsella(100);
0.14	284	104	Root(100);Bacteria(100);"Firmicutes"(100);"Clostridia"(100);Clostridiales(100);"Ruminococcaceae"(100);unclassified(100);	Root(100);Bacteria(100);"Firmicutes"(100);"Clostridia"(100);Clostridiales(100);"Ruminococcaceae"(100);unclassified(100);	Clostridiales(100);"Ruminococcaceae"(100);	Clostridiales(100);"Ruminococcaceae"(100);
0.14	280	311	Root(100);Bacteria(100);"Firmicutes"(100);"Clostridia"(100);Clostridiales(100);"Lachnospiraceae"(100);unclassified(100);	Root(100);Bacteria(100);unclassified(100);unclassified(100);unclassified(100);unclassified(100);unclassified(100);	Clostridiales(100);"Lachnospiraceae"(100);	Root(100);Bacteria(100);
0.14	272	144	Root(100);Bacteria(100);"Firmicutes"(100);"Clostridia"(100);Clostridiales(100);"Lachnospiraceae"(100);Coprococcus(100);	Root(100);Bacteria(100);"Firmicutes"(100);"Clostridia"(100);Clostridiales(100);unclassified(100);unclassified(100);	"Lachnospiraceae"(100);Coprococcus(100);	"Clostridia"(100);Clostridiales(100);
0.14	31	237	Root(100);Bacteria(100);"Bacteroidetes"(100);"Bacteroidia"(100);"Bacteroidales"(100);Bacteroidaceae(100);Bacteroides(100);	Root(100);Bacteria(100);"Bacteroidetes"(100);"Bacteroidia"(100);"Bacteroidales"(100);"Porphyromonadaceae"(100);Butyricimonas(100);	Bacteroidaceae(100);Bacteroides(100);	"Porphyromonadaceae"(100);Butyricimonas(100);
-0.14	46	474	Root(100);Bacteria(100);"Firmicutes"(100);"Clostridia"(100);Clostridiales(100);"Lachnospiraceae"(100);unclassified(100);	Root(100);Bacteria(100);"Bacteroidetes"(100);"Bacteroidia"(100);"Bacteroidales"(100);"Porphyromonadaceae"(100);Barnesiella(100);	Clostridiales(100);"Lachnospiraceae"(100);	"Porphyromonadaceae"(100);Barnesiella(100);
0.14	59	57	Root(100);Bacteria(100);"Bacteroidetes"(100);"Bacteroidia"(100);"Bacteroidales"(100);"Porphyromonadaceae"(100);Parabacteroides(100);	Root(100);Bacteria(100);"Firmicutes"(100);"Clostridia"(100);Clostridiales(100);Veillonellaceae(100);unclassified(93);	"Porphyromonadaceae"(100);Parabacteroides(100);	Clostridiales(100);Veillonellaceae(100);
-0.14	253	17	Root(100);Bacteria(100);"Firmicutes"(100);"Erysipelotrichi"(100);"Erysipelotrichales"(100);Erysipelotrichaceae(100);unclassified(99);	Root(100);Bacteria(100);"Bacteroidetes"(100);"Bacteroidia"(100);"Bacteroidales"(100);Bacteroidaceae(100);Bacteroides(100);	"Erysipelotrichales"(100);Erysipelotrichaceae(100);	Bacteroidaceae(100);Bacteroides(100);
0.14	182	168	Root(100);Bacteria(100);"Bacteroidetes"(100);"Bacteroidia"(100);"Bacteroidales"(100);"Prevotellaceae"(100);Prevotella(100);	Root(100);Bacteria(100);"Bacteroidetes"(100);"Bacteroidia"(100);"Bacteroidales"(100);"Porphyromonadaceae"(100);Barnesiella(55);	"Prevotellaceae"(100);Prevotella(100);	"Porphyromonadaceae"(100);Barnesiella(55);
-0.14	161	42	Root(100);Bacteria(100);"Proteobacteria"(100);Betaproteobacteria(100);Burkholderiales(100);unclassified(100);unclassified(100);	Root(100);Bacteria(100);"Firmicutes"(100);"Clostridia"(100);Clostridiales(100);"Ruminococcaceae"(100);unclassified(100);	Betaproteobacteria(100);Burkholderiales(100);	Clostridiales(100);"Ruminococcaceae"(100);
0.14	314	326	Root(100);Bacteria(100);"Bacteroidetes"(100);"Bacteroidia"(100);"Bacteroidales"(100);unclassified(100);unclassified(100);	Root(100);Bacteria(100);"Firmicutes"(100);"Clostridia"(100);Clostridiales(100);"Lachnospiraceae"(100);unclassified(100);	"Bacteroidia"(100);"Bacteroidales"(100);	Clostridiales(100);"Lachnospiraceae"(100);
0.14	387	42	Root(100);Bacteria(100);"Proteobacteria"(100);Betaproteobacteria(100);Burkholderiales(100);Alcaligenaceae(100);Sutterella(100);	Root(100);Bacteria(100);"Firmicutes"(100);"Clostridia"(100);Clostridiales(100);"Ruminococcaceae"(100);unclassified(100);	Alcaligenaceae(100);Sutterella(100);	Clostridiales(100);"Ruminococcaceae"(100);
-0.14	27	326	Root(100);Bacteria(100);"Bacteroidetes"(100);"Bacteroidia"(100);"Bacteroidales"(100);Bacteroidaceae(100);Bacteroides(100);	Root(100);Bacteria(100);"Firmicutes"(100);"Clostridia"(100);Clostridiales(100);"Lachnospiraceae"(100);unclassified(100);	Bacteroidaceae(100);Bacteroides(100);	Clostridiales(100);"Lachnospiraceae"(100);
0.14	119	231	Root(100);Bacteria(100);"Bacteroidetes"(100);"Bacteroidia"(100);"Bacteroidales"(100);"Porphyromonadaceae"(100);Odoribacter(100);	Root(100);Bacteria(100);"Bacteroidetes"(100);"Bacteroidia"(100);"Bacteroidales"(100);"Prevotellaceae"(100);Paraprevotella(100);	"Porphyromonadaceae"(100);Odoribacter(100);	"Prevotellaceae"(100);Paraprevotella(100);
0.13	167	470	Root(100);Bacteria(100);"Firmicutes"(100);"Clostridia"(100);Clostridiales(100);unclassified(65);unclassified(65);	Root(100);Bacteria(100);"Firmicutes"(100);"Clostridia"(100);Clostridiales(100);"Lachnospiraceae"(100);unclassified(100);	"Clostridia"(100);Clostridiales(100);	Clostridiales(100);"Lachnospiraceae"(100);
0.13	245	156	Root(100);Bacteria(100);"Firmicutes"(100);"Clostridia"(100);Clostridiales(100);"Ruminococcaceae"(100);Butyricicoccus(97);	Root(100);Bacteria(100);"Firmicutes"(100);"Clostridia"(100);Clostridiales(100);"Lachnospiraceae"(100);unclassified(71);	"Ruminococcaceae"(100);Butyricicoccus(97);	Clostridiales(100);"Lachnospiraceae"(100);
0.13	136	354	Root(100);Bacteria(100);"Firmicutes"(100);"Clostridia"(100);Clostridiales(100);"Ruminococcaceae"(100);Oscillibacter(100);	Root(100);Bacteria(100);"Actinobacteria"(100);Actinobacteria(100);Coriobacteriales(100);Coriobacteriaceae(100);Collinsella(100);	"Ruminococcaceae"(100);Oscillibacter(100);	Coriobacteriaceae(100);Collinsella(100);
-0.13	89	45	Root(100);Bacteria(100);"Firmicutes"(100);"Clostridia"(100);Clostridiales(100);"Ruminococcaceae"(100);unclassified(73);	Root(100);Bacteria(100);"Bacteroidetes"(100);"Bacteroidia"(100);"Bacteroidales"(100);Bacteroidaceae(100);Bacteroides(100);	Clostridiales(100);"Ruminococcaceae"(100);	Bacteroidaceae(100);Bacteroides(100);
-0.13	27	222	Root(100);Bacteria(100);"Bacteroidetes"(100);"Bacteroidia"(100);"Bacteroidales"(100);Bacteroidaceae(100);Bacteroides(100);	Root(100);Bacteria(100);"Firmicutes"(100);"Clostridia"(100);Clostridiales(100);"Lachnospiraceae"(58);Coprococcus(56);	Bacteroidaceae(100);Bacteroides(100);	"Lachnospiraceae"(58);Coprococcus(56);
0.13	196	354	Root(100);Bacteria(100);unclassified(100);unclassified(100);unclassified(100);unclassified(100);unclassified(100);	Root(100);Bacteria(100);"Actinobacteria"(100);Actinobacteria(100);Coriobacteriales(100);Coriobacteriaceae(100);Collinsella(100);	Root(100);Bacteria(100);	Coriobacteriaceae(100);Collinsella(100);
0.13	30	237	Root(100);Bacteria(100);"Bacteroidetes"(100);"Bacteroidia"(100);"Bacteroidales"(100);"Rikenellaceae"(100);Alistipes(100);	Root(100);Bacteria(100);"Bacteroidetes"(100);"Bacteroidia"(100);"Bacteroidales"(100);"Porphyromonadaceae"(100);Butyricimonas(100);	"Rikenellaceae"(100);Alistipes(100);	"Porphyromonadaceae"(100);Butyricimonas(100);
0.13	454	262	Root(100);Bacteria(100);unclassified(93);unclassified(93);unclassified(93);unclassified(93);unclassified(93);	Root(100);Bacteria(100);unclassified(99);unclassified(99);unclassified(99);unclassified(99);unclassified(99);	Root(100);Bacteria(100);	Root(100);Bacteria(100);
0.13	284	66	Root(100);Bacteria(100);"Firmicutes"(100);"Clostridia"(100);Clostridiales(100);"Ruminococcaceae"(100);unclassified(100);	Root(100);Bacteria(100);"Firmicutes"(100);"Clostridia"(100);Clostridiales(100);Veillonellaceae(100);Dialister(100);	Clostridiales(100);"Ruminococcaceae"(100);	Veillonellaceae(100);Dialister(100);
0.13	281	307	Root(100);Bacteria(100);unclassified(100);unclassified(100);unclassified(100);unclassified(100);unclassified(100);	Root(100);Bacteria(100);unclassified(100);unclassified(100);unclassified(100);unclassified(100);unclassified(100);	Root(100);Bacteria(100);	Root(100);Bacteria(100);
-0.13	161	115	Root(100);Bacteria(100);"Proteobacteria"(100);Betaproteobacteria(100);Burkholderiales(100);unclassified(100);unclassified(100);	Root(100);Bacteria(100);"Proteobacteria"(100);Betaproteobacteria(100);Burkholderiales(100);Alcaligenaceae(100);Parasutterella(100);	Betaproteobacteria(100);Burkholderiales(100);	Alcaligenaceae(100);Parasutterella(100);
0.13	215	354	Root(100);Bacteria(100);"Firmicutes"(100);"Clostridia"(100);Clostridiales(100);unclassified(68);unclassified(68);	Root(100);Bacteria(100);"Actinobacteria"(100);Actinobacteria(100);Coriobacteriales(100);Coriobacteriaceae(100);Collinsella(100);	"Clostridia"(100);Clostridiales(100);	Coriobacteriaceae(100);Collinsella(100);
0.13	30	181	Root(100);Bacteria(100);"Bacteroidetes"(100);"Bacteroidia"(100);"Bacteroidales"(100);"Rikenellaceae"(100);Alistipes(100);	Root(100);Bacteria(100);"Firmicutes"(100);"Clostridia"(100);Clostridiales(100);"Ruminococcaceae"(100);unclassified(100);	"Rikenellaceae"(100);Alistipes(100);	Clostridiales(100);"Ruminococcaceae"(100);
0.13	122	470	Root(100);Bacteria(100);"Firmicutes"(99);"Clostridia"(99);Clostridiales(94);unclassified(94);unclassified(94);	Root(100);Bacteria(100);"Firmicutes"(100);"Clostridia"(100);Clostridiales(100);"Lachnospiraceae"(100);unclassified(100);	"Clostridia"(99);Clostridiales(94);	Clostridiales(100);"Lachnospiraceae"(100);
0.13	192	309	Root(100);Bacteria(100);"Firmicutes"(100);"Clostridia"(100);Clostridiales(100);unclassified(100);unclassified(100);	Root(100);Bacteria(100);"Bacteroidetes"(99);unclassified(99);unclassified(99);unclassified(99);unclassified(99);	"Clostridia"(100);Clostridiales(100);	Bacteria(100);"Bacteroidetes"(99);
-0.13	27	255	Root(100);Bacteria(100);"Bacteroidetes"(100);"Bacteroidia"(100);"Bacteroidales"(100);Bacteroidaceae(100);Bacteroides(100);	Root(100);Bacteria(100);"Firmicutes"(100);"Clostridia"(100);Clostridiales(100);"Lachnospiraceae"(100);Coprococcus(99);	Bacteroidaceae(100);Bacteroides(100);	"Lachnospiraceae"(100);Coprococcus(99);
0.13	193	486	Root(100);Bacteria(100);"Bacteroidetes"(100);"Bacteroidia"(100);"Bacteroidales"(100);"Prevotellaceae"(100);Prevotella(100);	Root(100);Bacteria(100);"Firmicutes"(100);"Clostridia"(100);Clostridiales(100);"Ruminococcaceae"(100);Sporobacter(54);	"Prevotellaceae"(100);Prevotella(100);	"Ruminococcaceae"(100);Sporobacter(54);
0.13	57	93	Root(100);Bacteria(100);"Firmicutes"(100);"Clostridia"(100);Clostridiales(100);Veillonellaceae(100);unclassified(93);	Root(100);Bacteria(100);"Firmicutes"(100);"Clostridia"(100);Clostridiales(100);"Ruminococcaceae"(100);Subdoligranulum(91);	Clostridiales(100);Veillonellaceae(100);	"Ruminococcaceae"(100);Subdoligranulum(91);
-0.13	34	45	Root(100);Bacteria(100);"Bacteroidetes"(100);"Bacteroidia"(100);"Bacteroidales"(100);"Prevotellaceae"(100);unclassified(100);	Root(100);Bacteria(100);"Bacteroidetes"(100);"Bacteroidia"(100);"Bacteroidales"(100);Bacteroidaceae(100);Bacteroides(100);	"Bacteroidales"(100);"Prevotellaceae"(100);	Bacteroidaceae(100);Bacteroides(100);
0.13	387	34	Root(100);Bacteria(100);"Proteobacteria"(100);Betaproteobacteria(100);Burkholderiales(100);Alcaligenaceae(100);Sutterella(100);	Root(100);Bacteria(100);"Bacteroidetes"(100);"Bacteroidia"(100);"Bacteroidales"(100);"Prevotellaceae"(100);unclassified(100);	Alcaligenaceae(100);Sutterella(100);	"Bacteroidales"(100);"Prevotellaceae"(100);
0.13	30	406	Root(100);Bacteria(100);"Bacteroidetes"(100);"Bacteroidia"(100);"Bacteroidales"(100);"Rikenellaceae"(100);Alistipes(100);	Root(100);Bacteria(100);"Firmicutes"(100);"Clostridia"(100);Clostridiales(100);unclassified(100);unclassified(100);	"Rikenellaceae"(100);Alistipes(100);	"Clostridia"(100);Clostridiales(100);
-0.13	211	27	Root(100);Bacteria(100);"Firmicutes"(100);"Clostridia"(100);Clostridiales(100);"Lachnospiraceae"(100);Roseburia(99);	Root(100);Bacteria(100);"Bacteroidetes"(100);"Bacteroidia"(100);"Bacteroidales"(100);Bacteroidaceae(100);Bacteroides(100);	"Lachnospiraceae"(100);Roseburia(99);	Bacteroidaceae(100);Bacteroides(100);
0.13	449	246	Root(100);Bacteria(100);"Bacteroidetes"(100);"Bacteroidia"(100);"Bacteroidales"(100);Bacteroidaceae(100);Bacteroides(100);	Root(100);Bacteria(100);"Firmicutes"(100);unclassified(98);unclassified(98);unclassified(98);unclassified(98);	Bacteroidaceae(100);Bacteroides(100);	Bacteria(100);"Firmicutes"(100);
0.13	345	279	Root(100);Bacteria(100);"Firmicutes"(100);"Clostridia"(100);Clostridiales(100);unclassified(76);unclassified(76);	Root(100);Bacteria(100);"Firmicutes"(100);"Clostridia"(100);Clostridiales(100);unclassified(98);unclassified(98);	"Clostridia"(100);Clostridiales(100);	"Clostridia"(100);Clostridiales(100);
0.13	186	356	Root(100);Bacteria(100);"Verrucomicrobia"(100);Verrucomicrobiae(100);Verrucomicrobiales(100);Verrucomicrobiaceae(100);Akkermansia(100);	Root(100);Bacteria(100);unclassified(100);unclassified(100);unclassified(100);unclassified(100);unclassified(100);	Verrucomicrobiaceae(100);Akkermansia(100);	Root(100);Bacteria(100);
0.13	272	185	Root(100);Bacteria(100);"Firmicutes"(100);"Clostridia"(100);Clostridiales(100);"Lachnospiraceae"(100);Coprococcus(100);	Root(100);Bacteria(100);"Firmicutes"(100);"Clostridia"(100);unclassified(100);unclassified(100);unclassified(100);	"Lachnospiraceae"(100);Coprococcus(100);	"Firmicutes"(100);"Clostridia"(100);
0.13	135	202	Root(100);Bacteria(100);"Firmicutes"(100);"Clostridia"(100);Clostridiales(100);"Lachnospiraceae"(100);Roseburia(95);	Root(100);Bacteria(100);"Firmicutes"(100);"Clostridia"(100);unclassified(98);unclassified(98);unclassified(98);	"Lachnospiraceae"(100);Roseburia(95);	"Firmicutes"(100);"Clostridia"(100);
0.13	384	66	Root(100);Bacteria(100);"Firmicutes"(100);"Clostridia"(100);Clostridiales(100);unclassified(92);unclassified(92);	Root(100);Bacteria(100);"Firmicutes"(100);"Clostridia"(100);Clostridiales(100);Veillonellaceae(100);Dialister(100);	"Clostridia"(100);Clostridiales(100);	Veillonellaceae(100);Dialister(100);
0.13	262	276	Root(100);Bacteria(100);unclassified(99);unclassified(99);unclassified(99);unclassified(99);unclassified(99);	Root(100);Bacteria(100);"Firmicutes"(99);unclassified(99);unclassified(99);unclassified(99);unclassified(99);	Root(100);Bacteria(100);	Bacteria(100);"Firmicutes"(99);
0.13	213	384	Root(100);Bacteria(100);"Firmicutes"(100);"Clostridia"(100);Clostridiales(100);unclassified(100);unclassified(100);	Root(100);Bacteria(100);"Firmicutes"(100);"Clostridia"(100);Clostridiales(100);unclassified(92);unclassified(92);	"Clostridia"(100);Clostridiales(100);	"Clostridia"(100);Clostridiales(100);
0.13	66	47	Root(100);Bacteria(100);"Firmicutes"(100);"Clostridia"(100);Clostridiales(100);Veillonellaceae(100);Dialister(100);	Root(100);Bacteria(100);"Actinobacteria"(100);Actinobacteria(100);Bifidobacteriales(100);Bifidobacteriaceae(100);unclassified(83);	Veillonellaceae(100);Dialister(100);	Bifidobacteriales(100);Bifidobacteriaceae(100);
0.13	284	128	Root(100);Bacteria(100);"Firmicutes"(100);"Clostridia"(100);Clostridiales(100);"Ruminococcaceae"(100);unclassified(100);	Root(100);Bacteria(100);"Firmicutes"(100);"Clostridia"(100);Clostridiales(100);"Ruminococcaceae"(100);Oscillibacter(100);	Clostridiales(100);"Ruminococcaceae"(100);	"Ruminococcaceae"(100);Oscillibacter(100);
-0.13	219	17	Root(100);Bacteria(100);"Firmicutes"(100);"Clostridia"(100);Clostridiales(100);Veillonellaceae(100);Dialister(100);	Root(100);Bacteria(100);"Bacteroidetes"(100);"Bacteroidia"(100);"Bacteroidales"(100);Bacteroidaceae(100);Bacteroides(100);	Veillonellaceae(100);Dialister(100);	Bacteroidaceae(100);Bacteroides(100);
0.13	215	327	Root(100);Bacteria(100);"Firmicutes"(100);"Clostridia"(100);Clostridiales(100);unclassified(68);unclassified(68);	Root(100);Bacteria(100);"Firmicutes"(100);"Clostridia"(99);Clostridiales(99);unclassified(99);unclassified(99);	"Clostridia"(100);Clostridiales(100);	"Clostridia"(99);Clostridiales(99);
0.13	9	77	Root(100);Bacteria(100);"Fusobacteria"(100);"Fusobacteria"(100);"Fusobacteriales"(100);"Fusobacteriaceae"(100);Fusobacterium(100);	Root(100);Bacteria(100);"Bacteroidetes"(100);"Bacteroidia"(100);"Bacteroidales"(100);Bacteroidaceae(100);Bacteroides(100);	"Fusobacteriaceae"(100);Fusobacterium(100);	Bacteroidaceae(100);Bacteroides(100);
0.13	345	122	Root(100);Bacteria(100);"Firmicutes"(100);"Clostridia"(100);Clostridiales(100);unclassified(76);unclassified(76);	Root(100);Bacteria(100);"Firmicutes"(99);"Clostridia"(99);Clostridiales(94);unclassified(94);unclassified(94);	"Clostridia"(100);Clostridiales(100);	"Clostridia"(99);Clostridiales(94);
0.13	34	177	Root(100);Bacteria(100);"Bacteroidetes"(100);"Bacteroidia"(100);"Bacteroidales"(100);"Prevotellaceae"(100);unclassified(100);	Root(100);Bacteria(100);"Bacteroidetes"(100);"Bacteroidia"(100);"Bacteroidales"(100);"Prevotellaceae"(100);Prevotella(100);	"Bacteroidales"(100);"Prevotellaceae"(100);	"Prevotellaceae"(100);Prevotella(100);
-0.13	245	45	Root(100);Bacteria(100);"Firmicutes"(100);"Clostridia"(100);Clostridiales(100);"Ruminococcaceae"(100);Butyricicoccus(97);	Root(100);Bacteria(100);"Bacteroidetes"(100);"Bacteroidia"(100);"Bacteroidales"(100);Bacteroidaceae(100);Bacteroides(100);	"Ruminococcaceae"(100);Butyricicoccus(97);	Bacteroidaceae(100);Bacteroides(100);
-0.13	222	17	Root(100);Bacteria(100);"Firmicutes"(100);"Clostridia"(100);Clostridiales(100);"Lachnospiraceae"(58);Coprococcus(56);	Root(100);Bacteria(100);"Bacteroidetes"(100);"Bacteroidia"(100);"Bacteroidales"(100);Bacteroidaceae(100);Bacteroides(100);	"Lachnospiraceae"(58);Coprococcus(56);	Bacteroidaceae(100);Bacteroides(100);
0.13	128	185	Root(100);Bacteria(100);"Firmicutes"(100);"Clostridia"(100);Clostridiales(100);"Ruminococcaceae"(100);Oscillibacter(100);	Root(100);Bacteria(100);"Firmicutes"(100);"Clostridia"(100);unclassified(100);unclassified(100);unclassified(100);	"Ruminococcaceae"(100);Oscillibacter(100);	"Firmicutes"(100);"Clostridia"(100);
0.13	164	168	Root(100);Bacteria(100);"Bacteroidetes"(100);"Bacteroidia"(100);"Bacteroidales"(100);"Prevotellaceae"(100);Paraprevotella(100);	Root(100);Bacteria(100);"Bacteroidetes"(100);"Bacteroidia"(100);"Bacteroidales"(100);"Porphyromonadaceae"(100);Barnesiella(55);	"Prevotellaceae"(100);Paraprevotella(100);	"Porphyromonadaceae"(100);Barnesiella(55);
-0.13	27	272	Root(100);Bacteria(100);"Bacteroidetes"(100);"Bacteroidia"(100);"Bacteroidales"(100);Bacteroidaceae(100);Bacteroides(100);	Root(100);Bacteria(100);"Firmicutes"(100);"Clostridia"(100);Clostridiales(100);"Lachnospiraceae"(100);Coprococcus(100);	Bacteroidaceae(100);Bacteroides(100);	"Lachnospiraceae"(100);Coprococcus(100);
0.13	34	168	Root(100);Bacteria(100);"Bacteroidetes"(100);"Bacteroidia"(100);"Bacteroidales"(100);"Prevotellaceae"(100);unclassified(100);	Root(100);Bacteria(100);"Bacteroidetes"(100);"Bacteroidia"(100);"Bacteroidales"(100);"Porphyromonadaceae"(100);Barnesiella(55);	"Bacteroidales"(100);"Prevotellaceae"(100);	"Porphyromonadaceae"(100);Barnesiella(55);
-0.13	17	273	Root(100);Bacteria(100);"Bacteroidetes"(100);"Bacteroidia"(100);"Bacteroidales"(100);Bacteroidaceae(100);Bacteroides(100);	Root(100);Bacteria(100);unclassified(58);unclassified(58);unclassified(58);unclassified(58);unclassified(58);	Bacteroidaceae(100);Bacteroides(100);	Root(100);Bacteria(100);
-0.13	27	314	Root(100);Bacteria(100);"Bacteroidetes"(100);"Bacteroidia"(100);"Bacteroidales"(100);Bacteroidaceae(100);Bacteroides(100);	Root(100);Bacteria(100);"Bacteroidetes"(100);"Bacteroidia"(100);"Bacteroidales"(100);unclassified(100);unclassified(100);	Bacteroidaceae(100);Bacteroides(100);	"Bacteroidia"(100);"Bacteroidales"(100);
0.13	539	107	Root(100);Bacteria(100);"Bacteroidetes"(100);"Bacteroidia"(100);"Bacteroidales"(100);Bacteroidaceae(100);Bacteroides(100);	Root(100);Bacteria(100);"Bacteroidetes"(100);"Bacteroidia"(100);"Bacteroidales"(100);"Porphyromonadaceae"(100);Barnesiella(100);	Bacteroidaceae(100);Bacteroides(100);	"Porphyromonadaceae"(100);Barnesiella(100);
0.13	345	123	Root(100);Bacteria(100);"Firmicutes"(100);"Clostridia"(100);Clostridiales(100);unclassified(76);unclassified(76);	Root(100);Bacteria(100);"Firmicutes"(100);"Clostridia"(100);Clostridiales(100);unclassified(99);unclassified(99);	"Clostridia"(100);Clostridiales(100);	"Clostridia"(100);Clostridiales(100);
0.13	161	405	Root(100);Bacteria(100);"Proteobacteria"(100);Betaproteobacteria(100);Burkholderiales(100);unclassified(100);unclassified(100);	Root(100);Bacteria(100);unclassified(100);unclassified(100);unclassified(100);unclassified(100);unclassified(100);	Betaproteobacteria(100);Burkholderiales(100);	Root(100);Bacteria(100);
-0.13	93	45	Root(100);Bacteria(100);"Firmicutes"(100);"Clostridia"(100);Clostridiales(100);"Ruminococcaceae"(100);Subdoligranulum(91);	Root(100);Bacteria(100);"Bacteroidetes"(100);"Bacteroidia"(100);"Bacteroidales"(100);Bacteroidaceae(100);Bacteroides(100);	"Ruminococcaceae"(100);Subdoligranulum(91);	Bacteroidaceae(100);Bacteroides(100);
0.13	161	294	Root(100);Bacteria(100);"Proteobacteria"(100);Betaproteobacteria(100);Burkholderiales(100);unclassified(100);unclassified(100);	Root(100);Bacteria(100);unclassified(100);unclassified(100);unclassified(100);unclassified(100);unclassified(100);	Betaproteobacteria(100);Burkholderiales(100);	Root(100);Bacteria(100);
0.13	316	270	Root(100);Bacteria(100);"Firmicutes"(100);"Clostridia"(100);Clostridiales(100);"Lachnospiraceae"(100);unclassified(100);	Root(100);Bacteria(100);"Firmicutes"(100);"Clostridia"(100);Clostridiales(100);"Lachnospiraceae"(71);unclassified(71);	Clostridiales(100);"Lachnospiraceae"(100);	Clostridiales(100);"Lachnospiraceae"(71);
-0.13	27	196	Root(100);Bacteria(100);"Bacteroidetes"(100);"Bacteroidia"(100);"Bacteroidales"(100);Bacteroidaceae(100);Bacteroides(100);	Root(100);Bacteria(100);unclassified(100);unclassified(100);unclassified(100);unclassified(100);unclassified(100);	Bacteroidaceae(100);Bacteroides(100);	Root(100);Bacteria(100);
0.13	38	338	Root(100);Bacteria(100);"Bacteroidetes"(100);"Bacteroidia"(100);"Bacteroidales"(100);"Porphyromonadaceae"(100);Parabacteroides(69);	Root(100);Bacteria(100);"Firmicutes"(100);"Clostridia"(99);unclassified(99);unclassified(99);unclassified(99);	"Porphyromonadaceae"(100);Parabacteroides(69);	"Firmicutes"(100);"Clostridia"(99);
0.13	128	255	Root(100);Bacteria(100);"Firmicutes"(100);"Clostridia"(100);Clostridiales(100);"Ruminococcaceae"(100);Oscillibacter(100);	Root(100);Bacteria(100);"Firmicutes"(100);"Clostridia"(100);Clostridiales(100);"Lachnospiraceae"(100);Coprococcus(99);	"Ruminococcaceae"(100);Oscillibacter(100);	"Lachnospiraceae"(100);Coprococcus(99);
0.13	363	42	Root(100);Bacteria(100);"Firmicutes"(100);"Clostridia"(100);Clostridiales(100);"Ruminococcaceae"(100);unclassified(100);	Root(100);Bacteria(100);"Firmicutes"(100);"Clostridia"(100);Clostridiales(100);"Ruminococcaceae"(100);unclassified(100);	Clostridiales(100);"Ruminococcaceae"(100);	Clostridiales(100);"Ruminococcaceae"(100);
-0.13	115	153	Root(100);Bacteria(100);"Proteobacteria"(100);Betaproteobacteria(100);Burkholderiales(100);Alcaligenaceae(100);Parasutterella(100);	Root(100);Bacteria(100);"Proteobacteria"(100);Betaproteobacteria(100);Burkholderiales(100);unclassified(100);unclassified(100);	Alcaligenaceae(100);Parasutterella(100);	Betaproteobacteria(100);Burkholderiales(100);
0.13	213	374	Root(100);Bacteria(100);"Firmicutes"(100);"Clostridia"(100);Clostridiales(100);unclassified(100);unclassified(100);	Root(100);Bacteria(100);"Firmicutes"(55);"Clostridia"(55);Clostridiales(55);"Ruminococcaceae"(55);unclassified(55);	"Clostridia"(100);Clostridiales(100);	Clostridiales(55);"Ruminococcaceae"(55);
0.13	89	314	Root(100);Bacteria(100);"Firmicutes"(100);"Clostridia"(100);Clostridiales(100);"Ruminococcaceae"(100);unclassified(73);	Root(100);Bacteria(100);"Bacteroidetes"(100);"Bacteroidia"(100);"Bacteroidales"(100);unclassified(100);unclassified(100);	Clostridiales(100);"Ruminococcaceae"(100);	"Bacteroidia"(100);"Bacteroidales"(100);
0.13	309	38	Root(100);Bacteria(100);"Bacteroidetes"(99);unclassified(99);unclassified(99);unclassified(99);unclassified(99);	Root(100);Bacteria(100);"Bacteroidetes"(100);"Bacteroidia"(100);"Bacteroidales"(100);"Porphyromonadaceae"(100);Parabacteroides(69);	Bacteria(100);"Bacteroidetes"(99);	"Porphyromonadaceae"(100);Parabacteroides(69);
-0.13	119	17	Root(100);Bacteria(100);"Bacteroidetes"(100);"Bacteroidia"(100);"Bacteroidales"(100);"Porphyromonadaceae"(100);Odoribacter(100);	Root(100);Bacteria(100);"Bacteroidetes"(100);"Bacteroidia"(100);"Bacteroidales"(100);Bacteroidaceae(100);Bacteroides(100);	"Porphyromonadaceae"(100);Odoribacter(100);	Bacteroidaceae(100);Bacteroides(100);
-0.13	119	123	Root(100);Bacteria(100);"Bacteroidetes"(100);"Bacteroidia"(100);"Bacteroidales"(100);"Porphyromonadaceae"(100);Odoribacter(100);	Root(100);Bacteria(100);"Firmicutes"(100);"Clostridia"(100);Clostridiales(100);unclassified(99);unclassified(99);	"Porphyromonadaceae"(100);Odoribacter(100);	"Clostridia"(100);Clostridiales(100);
0.13	316	77	Root(100);Bacteria(100);"Firmicutes"(100);"Clostridia"(100);Clostridiales(100);"Lachnospiraceae"(100);unclassified(100);	Root(100);Bacteria(100);"Bacteroidetes"(100);"Bacteroidia"(100);"Bacteroidales"(100);Bacteroidaceae(100);Bacteroides(100);	Clostridiales(100);"Lachnospiraceae"(100);	Bacteroidaceae(100);Bacteroides(100);
0.13	411	326	Root(100);Bacteria(100);"Bacteroidetes"(100);"Bacteroidia"(100);"Bacteroidales"(100);"Porphyromonadaceae"(100);Odoribacter(100);	Root(100);Bacteria(100);"Firmicutes"(100);"Clostridia"(100);Clostridiales(100);"Lachnospiraceae"(100);unclassified(100);	"Porphyromonadaceae"(100);Odoribacter(100);	Clostridiales(100);"Lachnospiraceae"(100);
0.13	283	167	Root(100);Bacteria(100);unclassified(100);unclassified(100);unclassified(100);unclassified(100);unclassified(100);	Root(100);Bacteria(100);"Firmicutes"(100);"Clostridia"(100);Clostridiales(100);unclassified(65);unclassified(65);	Root(100);Bacteria(100);	"Clostridia"(100);Clostridiales(100);
0.13	283	209	Root(100);Bacteria(100);unclassified(100);unclassified(100);unclassified(100);unclassified(100);unclassified(100);	Root(100);Bacteria(100);"Firmicutes"(100);"Clostridia"(100);Clostridiales(100);"Ruminococcaceae"(100);unclassified(99);	Root(100);Bacteria(100);	Clostridiales(100);"Ruminococcaceae"(100);
0.13	336	168	Root(100);Bacteria(100);"Firmicutes"(100);"Clostridia"(100);Clostridiales(100);"Ruminococcaceae"(100);Oscillibacter(100);	Root(100);Bacteria(100);"Bacteroidetes"(100);"Bacteroidia"(100);"Bacteroidales"(100);"Porphyromonadaceae"(100);Barnesiella(55);	"Ruminococcaceae"(100);Oscillibacter(100);	"Porphyromonadaceae"(100);Barnesiella(55);
0.13	306	222	Root(100);Bacteria(100);"Firmicutes"(100);"Clostridia"(100);Clostridiales(100);"Ruminococcaceae"(100);unclassified(79);	Root(100);Bacteria(100);"Firmicutes"(100);"Clostridia"(100);Clostridiales(100);"Lachnospiraceae"(58);Coprococcus(56);	Clostridiales(100);"Ruminococcaceae"(100);	"Lachnospiraceae"(58);Coprococcus(56);
-0.13	27	237	Root(100);Bacteria(100);"Bacteroidetes"(100);"Bacteroidia"(100);"Bacteroidales"(100);Bacteroidaceae(100);Bacteroides(100);	Root(100);Bacteria(100);"Bacteroidetes"(100);"Bacteroidia"(100);"Bacteroidales"(100);"Porphyromonadaceae"(100);Butyricimonas(100);	Bacteroidaceae(100);Bacteroides(100);	"Porphyromonadaceae"(100);Butyricimonas(100);
0.13	369	356	Root(100);Bacteria(100);unclassified(100);unclassified(100);unclassified(100);unclassified(100);unclassified(100);	Root(100);Bacteria(100);unclassified(100);unclassified(100);unclassified(100);unclassified(100);unclassified(100);	Root(100);Bacteria(100);	Root(100);Bacteria(100);
0.13	181	209	Root(100);Bacteria(100);"Firmicutes"(100);"Clostridia"(100);Clostridiales(100);"Ruminococcaceae"(100);unclassified(100);	Root(100);Bacteria(100);"Firmicutes"(100);"Clostridia"(100);Clostridiales(100);"Ruminococcaceae"(100);unclassified(99);	Clostridiales(100);"Ruminococcaceae"(100);	Clostridiales(100);"Ruminococcaceae"(100);
0.13	251	45	Root(100);Bacteria(100);"Bacteroidetes"(100);unclassified(100);unclassified(100);unclassified(100);unclassified(100);	Root(100);Bacteria(100);"Bacteroidetes"(100);"Bacteroidia"(100);"Bacteroidales"(100);Bacteroidaceae(100);Bacteroides(100);	Bacteria(100);"Bacteroidetes"(100);	Bacteroidaceae(100);Bacteroides(100);
0.13	306	238	Root(100);Bacteria(100);"Firmicutes"(100);"Clostridia"(100);Clostridiales(100);"Ruminococcaceae"(100);unclassified(79);	Root(100);Bacteria(100);"Firmicutes"(100);"Clostridia"(100);Clostridiales(100);unclassified(97);unclassified(97);	Clostridiales(100);"Ruminococcaceae"(100);	"Clostridia"(100);Clostridiales(100);
0.13	128	202	Root(100);Bacteria(100);"Firmicutes"(100);"Clostridia"(100);Clostridiales(100);"Ruminococcaceae"(100);Oscillibacter(100);	Root(100);Bacteria(100);"Firmicutes"(100);"Clostridia"(100);unclassified(98);unclassified(98);unclassified(98);	"Ruminococcaceae"(100);Oscillibacter(100);	"Firmicutes"(100);"Clostridia"(100);
0.13	210	258	Root(100);Bacteria(100);"Firmicutes"(100);"Clostridia"(100);Clostridiales(100);"Lachnospiraceae"(100);Anaerostipes(99);	Root(100);Bacteria(100);"Firmicutes"(100);"Clostridia"(100);Clostridiales(100);unclassified(100);unclassified(100);	"Lachnospiraceae"(100);Anaerostipes(99);	"Clostridia"(100);Clostridiales(100);
0.13	107	181	Root(100);Bacteria(100);"Bacteroidetes"(100);"Bacteroidia"(100);"Bacteroidales"(100);"Porphyromonadaceae"(100);Barnesiella(100);	Root(100);Bacteria(100);"Firmicutes"(100);"Clostridia"(100);Clostridiales(100);"Ruminococcaceae"(100);unclassified(100);	"Porphyromonadaceae"(100);Barnesiella(100);	Clostridiales(100);"Ruminococcaceae"(100);
0.13	280	84	Root(100);Bacteria(100);"Firmicutes"(100);"Clostridia"(100);Clostridiales(100);"Lachnospiraceae"(100);unclassified(100);	Root(100);Bacteria(100);"Firmicutes"(100);"Clostridia"(100);Clostridiales(100);"Ruminococcaceae"(100);Ruminococcus(99);	Clostridiales(100);"Lachnospiraceae"(100);	"Ruminococcaceae"(100);Ruminococcus(99);
0.13	281	427	Root(100);Bacteria(100);unclassified(100);unclassified(100);unclassified(100);unclassified(100);unclassified(100);	Root(100);Bacteria(100);"Bacteroidetes"(100);unclassified(100);unclassified(100);unclassified(100);unclassified(100);	Root(100);Bacteria(100);	Bacteria(100);"Bacteroidetes"(100);
-0.13	17	44	Root(100);Bacteria(100);"Bacteroidetes"(100);"Bacteroidia"(100);"Bacteroidales"(100);Bacteroidaceae(100);Bacteroides(100);	Root(100);Bacteria(100);"Bacteroidetes"(100);"Bacteroidia"(100);"Bacteroidales"(100);Bacteroidaceae(100);Bacteroides(100);	Bacteroidaceae(100);Bacteroides(100);	Bacteroidaceae(100);Bacteroides(100);
0.13	164	145	Root(100);Bacteria(100);"Bacteroidetes"(100);"Bacteroidia"(100);"Bacteroidales"(100);"Prevotellaceae"(100);Paraprevotella(100);	Root(100);Bacteria(100);"Bacteroidetes"(100);"Bacteroidia"(100);"Bacteroidales"(100);Bacteroidaceae(100);Bacteroides(100);	"Prevotellaceae"(100);Paraprevotella(100);	Bacteroidaceae(100);Bacteroides(100);
0.13	119	202	Root(100);Bacteria(100);"Bacteroidetes"(100);"Bacteroidia"(100);"Bacteroidales"(100);"Porphyromonadaceae"(100);Odoribacter(100);	Root(100);Bacteria(100);"Firmicutes"(100);"Clostridia"(100);unclassified(98);unclassified(98);unclassified(98);	"Porphyromonadaceae"(100);Odoribacter(100);	"Firmicutes"(100);"Clostridia"(100);
0.13	281	350	Root(100);Bacteria(100);unclassified(100);unclassified(100);unclassified(100);unclassified(100);unclassified(100);	Root(100);Bacteria(100);"Bacteroidetes"(100);"Bacteroidia"(100);"Bacteroidales"(100);"Prevotellaceae"(100);Paraprevotella(100);	Root(100);Bacteria(100);	"Prevotellaceae"(100);Paraprevotella(100);
-0.13	93	153	Root(100);Bacteria(100);"Firmicutes"(100);"Clostridia"(100);Clostridiales(100);"Ruminococcaceae"(100);Subdoligranulum(91);	Root(100);Bacteria(100);"Proteobacteria"(100);Betaproteobacteria(100);Burkholderiales(100);unclassified(100);unclassified(100);	"Ruminococcaceae"(100);Subdoligranulum(91);	Betaproteobacteria(100);Burkholderiales(100);
0.13	316	246	Root(100);Bacteria(100);"Firmicutes"(100);"Clostridia"(100);Clostridiales(100);"Lachnospiraceae"(100);unclassified(100);	Root(100);Bacteria(100);"Firmicutes"(100);unclassified(98);unclassified(98);unclassified(98);unclassified(98);	Clostridiales(100);"Lachnospiraceae"(100);	Bacteria(100);"Firmicutes"(100);
0.13	222	202	Root(100);Bacteria(100);"Firmicutes"(100);"Clostridia"(100);Clostridiales(100);"Lachnospiraceae"(58);Coprococcus(56);	Root(100);Bacteria(100);"Firmicutes"(100);"Clostridia"(100);unclassified(98);unclassified(98);unclassified(98);	"Lachnospiraceae"(58);Coprococcus(56);	"Firmicutes"(100);"Clostridia"(100);
0.13	59	9	Root(100);Bacteria(100);"Bacteroidetes"(100);"Bacteroidia"(100);"Bacteroidales"(100);"Porphyromonadaceae"(100);Parabacteroides(100);	Root(100);Bacteria(100);"Fusobacteria"(100);"Fusobacteria"(100);"Fusobacteriales"(100);"Fusobacteriaceae"(100);Fusobacterium(100);	"Porphyromonadaceae"(100);Parabacteroides(100);	"Fusobacteriaceae"(100);Fusobacterium(100);
0.13	260	185	Root(100);Bacteria(100);"Firmicutes"(100);"Erysipelotrichi"(100);"Erysipelotrichales"(100);Erysipelotrichaceae(100);Coprobacillus(100);	Root(100);Bacteria(100);"Firmicutes"(100);"Clostridia"(100);unclassified(100);unclassified(100);unclassified(100);	Erysipelotrichaceae(100);Coprobacillus(100);	"Firmicutes"(100);"Clostridia"(100);
0.13	122	167	Root(100);Bacteria(100);"Firmicutes"(99);"Clostridia"(99);Clostridiales(94);unclassified(94);unclassified(94);	Root(100);Bacteria(100);"Firmicutes"(100);"Clostridia"(100);Clostridiales(100);unclassified(65);unclassified(65);	"Clostridia"(99);Clostridiales(94);	"Clostridia"(100);Clostridiales(100);
0.13	170	181	Root(100);Bacteria(100);unclassified(100);unclassified(100);unclassified(100);unclassified(100);unclassified(100);	Root(100);Bacteria(100);"Firmicutes"(100);"Clostridia"(100);Clostridiales(100);"Ruminococcaceae"(100);unclassified(100);	Root(100);Bacteria(100);	Clostridiales(100);"Ruminococcaceae"(100);
-0.13	27	283	Root(100);Bacteria(100);"Bacteroidetes"(100);"Bacteroidia"(100);"Bacteroidales"(100);Bacteroidaceae(100);Bacteroides(100);	Root(100);Bacteria(100);unclassified(100);unclassified(100);unclassified(100);unclassified(100);unclassified(100);	Bacteroidaceae(100);Bacteroides(100);	Root(100);Bacteria(100);
0.13	213	202	Root(100);Bacteria(100);"Firmicutes"(100);"Clostridia"(100);Clostridiales(100);unclassified(100);unclassified(100);	Root(100);Bacteria(100);"Firmicutes"(100);"Clostridia"(100);unclassified(98);unclassified(98);unclassified(98);	"Clostridia"(100);Clostridiales(100);	"Firmicutes"(100);"Clostridia"(100);
0.13	31	258	Root(100);Bacteria(100);"Bacteroidetes"(100);"Bacteroidia"(100);"Bacteroidales"(100);Bacteroidaceae(100);Bacteroides(100);	Root(100);Bacteria(100);"Firmicutes"(100);"Clostridia"(100);Clostridiales(100);unclassified(100);unclassified(100);	Bacteroidaceae(100);Bacteroides(100);	"Clostridia"(100);Clostridiales(100);
0.13	454	189	Root(100);Bacteria(100);unclassified(93);unclassified(93);unclassified(93);unclassified(93);unclassified(93);	Root(100);Bacteria(100);"Firmicutes"(100);"Clostridia"(100);Clostridiales(100);"Lachnospiraceae"(95);Roseburia(91);	Root(100);Bacteria(100);	"Lachnospiraceae"(95);Roseburia(91);
-0.13	253	237	Root(100);Bacteria(100);"Firmicutes"(100);"Erysipelotrichi"(100);"Erysipelotrichales"(100);Erysipelotrichaceae(100);unclassified(99);	Root(100);Bacteria(100);"Bacteroidetes"(100);"Bacteroidia"(100);"Bacteroidales"(100);"Porphyromonadaceae"(100);Butyricimonas(100);	"Erysipelotrichales"(100);Erysipelotrichaceae(100);	"Porphyromonadaceae"(100);Butyricimonas(100);
0.13	57	154	Root(100);Bacteria(100);"Firmicutes"(100);"Clostridia"(100);Clostridiales(100);Veillonellaceae(100);unclassified(93);	Root(100);Bacteria(100);"Firmicutes"(100);"Clostridia"(100);Clostridiales(100);unclassified(97);unclassified(97);	Clostridiales(100);Veillonellaceae(100);	"Clostridia"(100);Clostridiales(100);
0.13	272	352	Root(100);Bacteria(100);"Firmicutes"(100);"Clostridia"(100);Clostridiales(100);"Lachnospiraceae"(100);Coprococcus(100);	Root(100);Bacteria(100);"Firmicutes"(100);"Clostridia"(100);Clostridiales(100);unclassified(98);unclassified(98);	"Lachnospiraceae"(100);Coprococcus(100);	"Clostridia"(100);Clostridiales(100);
0.13	309	248	Root(100);Bacteria(100);"Bacteroidetes"(99);unclassified(99);unclassified(99);unclassified(99);unclassified(99);	Root(100);Bacteria(100);"Firmicutes"(100);"Clostridia"(100);Clostridiales(100);"Ruminococcaceae"(100);unclassified(100);	Bacteria(100);"Bacteroidetes"(99);	Clostridiales(100);"Ruminococcaceae"(100);
-0.13	161	93	Root(100);Bacteria(100);"Proteobacteria"(100);Betaproteobacteria(100);Burkholderiales(100);unclassified(100);unclassified(100);	Root(100);Bacteria(100);"Firmicutes"(100);"Clostridia"(100);Clostridiales(100);"Ruminococcaceae"(100);Subdoligranulum(91);	Betaproteobacteria(100);Burkholderiales(100);	"Ruminococcaceae"(100);Subdoligranulum(91);
0.13	258	237	Root(100);Bacteria(100);"Firmicutes"(100);"Clostridia"(100);Clostridiales(100);unclassified(100);unclassified(100);	Root(100);Bacteria(100);"Bacteroidetes"(100);"Bacteroidia"(100);"Bacteroidales"(100);"Porphyromonadaceae"(100);Butyricimonas(100);	"Clostridia"(100);Clostridiales(100);	"Porphyromonadaceae"(100);Butyricimonas(100);
0.13	306	354	Root(100);Bacteria(100);"Firmicutes"(100);"Clostridia"(100);Clostridiales(100);"Ruminococcaceae"(100);unclassified(79);	Root(100);Bacteria(100);"Actinobacteria"(100);Actinobacteria(100);Coriobacteriales(100);Coriobacteriaceae(100);Collinsella(100);	Clostridiales(100);"Ruminococcaceae"(100);	Coriobacteriaceae(100);Collinsella(100);
0.13	279	238	Root(100);Bacteria(100);"Firmicutes"(100);"Clostridia"(100);Clostridiales(100);unclassified(98);unclassified(98);	Root(100);Bacteria(100);"Firmicutes"(100);"Clostridia"(100);Clostridiales(100);unclassified(97);unclassified(97);	"Clostridia"(100);Clostridiales(100);	"Clostridia"(100);Clostridiales(100);
0.13	57	222	Root(100);Bacteria(100);"Firmicutes"(100);"Clostridia"(100);Clostridiales(100);Veillonellaceae(100);unclassified(93);	Root(100);Bacteria(100);"Firmicutes"(100);"Clostridia"(100);Clostridiales(100);"Lachnospiraceae"(58);Coprococcus(56);	Clostridiales(100);Veillonellaceae(100);	"Lachnospiraceae"(58);Coprococcus(56);
-0.13	276	17	Root(100);Bacteria(100);"Firmicutes"(99);unclassified(99);unclassified(99);unclassified(99);unclassified(99);	Root(100);Bacteria(100);"Bacteroidetes"(100);"Bacteroidia"(100);"Bacteroidales"(100);Bacteroidaceae(100);Bacteroides(100);	Bacteria(100);"Firmicutes"(99);	Bacteroidaceae(100);Bacteroides(100);
0.13	136	276	Root(100);Bacteria(100);"Firmicutes"(100);"Clostridia"(100);Clostridiales(100);"Ruminococcaceae"(100);Oscillibacter(100);	Root(100);Bacteria(100);"Firmicutes"(99);unclassified(99);unclassified(99);unclassified(99);unclassified(99);	"Ruminococcaceae"(100);Oscillibacter(100);	Bacteria(100);"Firmicutes"(99);
0.13	215	263	Root(100);Bacteria(100);"Firmicutes"(100);"Clostridia"(100);Clostridiales(100);unclassified(68);unclassified(68);	Root(100);Bacteria(100);"Bacteroidetes"(100);"Bacteroidia"(100);"Bacteroidales"(100);"Prevotellaceae"(100);Paraprevotella(100);	"Clostridia"(100);Clostridiales(100);	"Prevotellaceae"(100);Paraprevotella(100);
0.13	153	350	Root(100);Bacteria(100);"Proteobacteria"(100);Betaproteobacteria(100);Burkholderiales(100);unclassified(100);unclassified(100);	Root(100);Bacteria(100);"Bacteroidetes"(100);"Bacteroidia"(100);"Bacteroidales"(100);"Prevotellaceae"(100);Paraprevotella(100);	Betaproteobacteria(100);Burkholderiales(100);	"Prevotellaceae"(100);Paraprevotella(100);
-0.13	458	154	Root(100);Bacteria(100);"Bacteroidetes"(100);"Bacteroidia"(100);"Bacteroidales"(100);"Rikenellaceae"(100);Alistipes(100);	Root(100);Bacteria(100);"Firmicutes"(100);"Clostridia"(100);Clostridiales(100);unclassified(97);unclassified(97);	"Rikenellaceae"(100);Alistipes(100);	"Clostridia"(100);Clostridiales(100);
0.13	213	327	Root(100);Bacteria(100);"Firmicutes"(100);"Clostridia"(100);Clostridiales(100);unclassified(100);unclassified(100);	Root(100);Bacteria(100);"Firmicutes"(100);"Clostridia"(99);Clostridiales(99);unclassified(99);unclassified(99);	"Clostridia"(100);Clostridiales(100);	"Clostridia"(99);Clostridiales(99);
0.13	384	327	Root(100);Bacteria(100);"Firmicutes"(100);"Clostridia"(100);Clostridiales(100);unclassified(92);unclassified(92);	Root(100);Bacteria(100);"Firmicutes"(100);"Clostridia"(99);Clostridiales(99);unclassified(99);unclassified(99);	"Clostridia"(100);Clostridiales(100);	"Clostridia"(99);Clostridiales(99);
-0.13	17	354	Root(100);Bacteria(100);"Bacteroidetes"(100);"Bacteroidia"(100);"Bacteroidales"(100);Bacteroidaceae(100);Bacteroides(100);	Root(100);Bacteria(100);"Actinobacteria"(100);Actinobacteria(100);Coriobacteriales(100);Coriobacteriaceae(100);Collinsella(100);	Bacteroidaceae(100);Bacteroides(100);	Coriobacteriaceae(100);Collinsella(100);
0.13	309	168	Root(100);Bacteria(100);"Bacteroidetes"(99);unclassified(99);unclassified(99);unclassified(99);unclassified(99);	Root(100);Bacteria(100);"Bacteroidetes"(100);"Bacteroidia"(100);"Bacteroidales"(100);"Porphyromonadaceae"(100);Barnesiella(55);	Bacteria(100);"Bacteroidetes"(99);	"Porphyromonadaceae"(100);Barnesiella(55);
0.13	263	168	Root(100);Bacteria(100);"Bacteroidetes"(100);"Bacteroidia"(100);"Bacteroidales"(100);"Prevotellaceae"(100);Paraprevotella(100);	Root(100);Bacteria(100);"Bacteroidetes"(100);"Bacteroidia"(100);"Bacteroidales"(100);"Porphyromonadaceae"(100);Barnesiella(55);	"Prevotellaceae"(100);Paraprevotella(100);	"Porphyromonadaceae"(100);Barnesiella(55);
0.13	30	338	Root(100);Bacteria(100);"Bacteroidetes"(100);"Bacteroidia"(100);"Bacteroidales"(100);"Rikenellaceae"(100);Alistipes(100);	Root(100);Bacteria(100);"Firmicutes"(100);"Clostridia"(99);unclassified(99);unclassified(99);unclassified(99);	"Rikenellaceae"(100);Alistipes(100);	"Firmicutes"(100);"Clostridia"(99);
0.13	302	9	Root(100);Bacteria(100);"Firmicutes"(100);"Clostridia"(100);Clostridiales(100);unclassified(100);unclassified(100);	Root(100);Bacteria(100);"Fusobacteria"(100);"Fusobacteria"(100);"Fusobacteriales"(100);"Fusobacteriaceae"(100);Fusobacterium(100);	"Clostridia"(100);Clostridiales(100);	"Fusobacteriaceae"(100);Fusobacterium(100);
0.13	57	302	Root(100);Bacteria(100);"Firmicutes"(100);"Clostridia"(100);Clostridiales(100);Veillonellaceae(100);unclassified(93);	Root(100);Bacteria(100);"Firmicutes"(100);"Clostridia"(100);Clostridiales(100);unclassified(100);unclassified(100);	Clostridiales(100);Veillonellaceae(100);	"Clostridia"(100);Clostridiales(100);
0.13	177	168	Root(100);Bacteria(100);"Bacteroidetes"(100);"Bacteroidia"(100);"Bacteroidales"(100);"Prevotellaceae"(100);Prevotella(100);	Root(100);Bacteria(100);"Bacteroidetes"(100);"Bacteroidia"(100);"Bacteroidales"(100);"Porphyromonadaceae"(100);Barnesiella(55);	"Prevotellaceae"(100);Prevotella(100);	"Porphyromonadaceae"(100);Barnesiella(55);
0.13	243	227	Root(100);Bacteria(100);"Firmicutes"(100);"Clostridia"(100);Clostridiales(100);Veillonellaceae(100);Acidaminococcus(100);	Root(100);Bacteria(100);"Firmicutes"(100);"Clostridia"(100);Clostridiales(100);"Lachnospiraceae"(100);Dorea(98);	Veillonellaceae(100);Acidaminococcus(100);	"Lachnospiraceae"(100);Dorea(98);
0.13	128	237	Root(100);Bacteria(100);"Firmicutes"(100);"Clostridia"(100);Clostridiales(100);"Ruminococcaceae"(100);Oscillibacter(100);	Root(100);Bacteria(100);"Bacteroidetes"(100);"Bacteroidia"(100);"Bacteroidales"(100);"Porphyromonadaceae"(100);Butyricimonas(100);	"Ruminococcaceae"(100);Oscillibacter(100);	"Porphyromonadaceae"(100);Butyricimonas(100);
0.13	4	316	Root(100);Bacteria(100);"Firmicutes"(100);"Clostridia"(100);Clostridiales(100);Veillonellaceae(100);Veillonella(95);	Root(100);Bacteria(100);"Firmicutes"(100);"Clostridia"(100);Clostridiales(100);"Lachnospiraceae"(100);unclassified(100);	Veillonellaceae(100);Veillonella(95);	Clostridiales(100);"Lachnospiraceae"(100);
0.13	273	42	Root(100);Bacteria(100);unclassified(58);unclassified(58);unclassified(58);unclassified(58);unclassified(58);	Root(100);Bacteria(100);"Firmicutes"(100);"Clostridia"(100);Clostridiales(100);"Ruminococcaceae"(100);unclassified(100);	Root(100);Bacteria(100);	Clostridiales(100);"Ruminococcaceae"(100);
0.13	119	155	Root(100);Bacteria(100);"Bacteroidetes"(100);"Bacteroidia"(100);"Bacteroidales"(100);"Porphyromonadaceae"(100);Odoribacter(100);	Root(100);Bacteria(100);"Firmicutes"(100);"Clostridia"(100);Clostridiales(100);"Lachnospiraceae"(100);unclassified(100);	"Porphyromonadaceae"(100);Odoribacter(100);	Clostridiales(100);"Lachnospiraceae"(100);
0.13	215	256	Root(100);Bacteria(100);"Firmicutes"(100);"Clostridia"(100);Clostridiales(100);unclassified(68);unclassified(68);	Root(100);Bacteria(100);"Firmicutes"(100);"Clostridia"(100);Clostridiales(100);Incertae_Sedis_XIV(100);Blautia(100);	"Clostridia"(100);Clostridiales(100);	Incertae_Sedis_XIV(100);Blautia(100);
0.13	331	327	Root(100);Bacteria(100);"Firmicutes"(100);"Clostridia"(100);Clostridiales(100);unclassified(100);unclassified(100);	Root(100);Bacteria(100);"Firmicutes"(100);"Clostridia"(99);Clostridiales(99);unclassified(99);unclassified(99);	"Clostridia"(100);Clostridiales(100);	"Clostridia"(99);Clostridiales(99);
0.13	93	273	Root(100);Bacteria(100);"Firmicutes"(100);"Clostridia"(100);Clostridiales(100);"Ruminococcaceae"(100);Subdoligranulum(91);	Root(100);Bacteria(100);unclassified(58);unclassified(58);unclassified(58);unclassified(58);unclassified(58);	"Ruminococcaceae"(100);Subdoligranulum(91);	Root(100);Bacteria(100);
0.12	17	16	Root(100);Bacteria(100);"Bacteroidetes"(100);"Bacteroidia"(100);"Bacteroidales"(100);Bacteroidaceae(100);Bacteroides(100);	Root(100);Bacteria(100);"Proteobacteria"(100);Gammaproteobacteria(100);Pasteurellales(100);Pasteurellaceae(100);unclassified(100);	Bacteroidaceae(100);Bacteroides(100);	Pasteurellales(100);Pasteurellaceae(100);
0.12	245	352	Root(100);Bacteria(100);"Firmicutes"(100);"Clostridia"(100);Clostridiales(100);"Ruminococcaceae"(100);Butyricicoccus(97);	Root(100);Bacteria(100);"Firmicutes"(100);"Clostridia"(100);Clostridiales(100);unclassified(98);unclassified(98);	"Ruminococcaceae"(100);Butyricicoccus(97);	"Clostridia"(100);Clostridiales(100);
-0.12	27	454	Root(100);Bacteria(100);"Bacteroidetes"(100);"Bacteroidia"(100);"Bacteroidales"(100);Bacteroidaceae(100);Bacteroides(100);	Root(100);Bacteria(100);unclassified(93);unclassified(93);unclassified(93);unclassified(93);unclassified(93);	Bacteroidaceae(100);Bacteroides(100);	Root(100);Bacteria(100);
0.12	246	384	Root(100);Bacteria(100);"Firmicutes"(100);unclassified(98);unclassified(98);unclassified(98);unclassified(98);	Root(100);Bacteria(100);"Firmicutes"(100);"Clostridia"(100);Clostridiales(100);unclassified(92);unclassified(92);	Bacteria(100);"Firmicutes"(100);	"Clostridia"(100);Clostridiales(100);
0.12	42	470	Root(100);Bacteria(100);"Firmicutes"(100);"Clostridia"(100);Clostridiales(100);"Ruminococcaceae"(100);unclassified(100);	Root(100);Bacteria(100);"Firmicutes"(100);"Clostridia"(100);Clostridiales(100);"Lachnospiraceae"(100);unclassified(100);	Clostridiales(100);"Ruminococcaceae"(100);	Clostridiales(100);"Lachnospiraceae"(100);
[truncated: 8,814 more rows]
