# Supplementary material for: Inferring Correlation Networks from Genomic Survey Data
Source: PLoS Comput Biol. 2012 Sep 20;8(9):e1002687. doi: 10.1371/journal.pcbi.1002687 (PMC3447976; doi:10.1371/journal.pcbi.1002687)
Supplement: Dataset S1 — Correlation values for all HMP body sites inferred using both Pearson and SparCC from real and shuffled data. (ZIP) [file pcbi.1002687.s001.zip › Stool_Rho_pairs_shuffled.csv]

Weight	From_OTU	To_OTU	From_lineage	To_lineage	From_lineage_short	To_lineage_short
0.88	539	197	Root(100);Bacteria(100);"Bacteroidetes"(100);"Bacteroidia"(100);"Bacteroidales"(100);Bacteroidaceae(100);Bacteroides(100);	Root(100);Bacteria(100);"Bacteroidetes"(100);"Bacteroidia"(100);"Bacteroidales"(100);"Porphyromonadaceae"(100);unclassified(100);	Bacteroidaceae(100);Bacteroides(100);	"Bacteroidales"(100);"Porphyromonadaceae"(100);
0.79	279	427	Root(100);Bacteria(100);"Firmicutes"(100);"Clostridia"(100);Clostridiales(100);unclassified(98);unclassified(98);	Root(100);Bacteria(100);"Bacteroidetes"(100);unclassified(100);unclassified(100);unclassified(100);unclassified(100);	"Clostridia"(100);Clostridiales(100);	Bacteria(100);"Bacteroidetes"(100);
0.75	164	1	Root(100);Bacteria(100);"Bacteroidetes"(100);"Bacteroidia"(100);"Bacteroidales"(100);"Prevotellaceae"(100);Paraprevotella(100);	Root(100);Bacteria(100);"Actinobacteria"(100);Actinobacteria(100);Actinomycetales(100);Propionibacteriaceae(100);Propionibacterium(100);	"Prevotellaceae"(100);Paraprevotella(100);	Propionibacteriaceae(100);Propionibacterium(100);
0.71	331	311	Root(100);Bacteria(100);"Firmicutes"(100);"Clostridia"(100);Clostridiales(100);unclassified(100);unclassified(100);	Root(100);Bacteria(100);unclassified(100);unclassified(100);unclassified(100);unclassified(100);unclassified(100);	"Clostridia"(100);Clostridiales(100);	Root(100);Bacteria(100);
0.67	318	309	Root(100);Bacteria(100);"Proteobacteria"(100);Betaproteobacteria(100);Burkholderiales(100);Alcaligenaceae(100);Sutterella(100);	Root(100);Bacteria(100);"Bacteroidetes"(99);unclassified(99);unclassified(99);unclassified(99);unclassified(99);	Alcaligenaceae(100);Sutterella(100);	Bacteria(100);"Bacteroidetes"(99);
0.64	193	302	Root(100);Bacteria(100);"Bacteroidetes"(100);"Bacteroidia"(100);"Bacteroidales"(100);"Prevotellaceae"(100);Prevotella(100);	Root(100);Bacteria(100);"Firmicutes"(100);"Clostridia"(100);Clostridiales(100);unclassified(100);unclassified(100);	"Prevotellaceae"(100);Prevotella(100);	"Clostridia"(100);Clostridiales(100);
0.61	309	181	Root(100);Bacteria(100);"Bacteroidetes"(99);unclassified(99);unclassified(99);unclassified(99);unclassified(99);	Root(100);Bacteria(100);"Firmicutes"(100);"Clostridia"(100);Clostridiales(100);"Ruminococcaceae"(100);unclassified(100);	Bacteria(100);"Bacteroidetes"(99);	Clostridiales(100);"Ruminococcaceae"(100);
0.60	406	182	Root(100);Bacteria(100);"Firmicutes"(100);"Clostridia"(100);Clostridiales(100);unclassified(100);unclassified(100);	Root(100);Bacteria(100);"Bacteroidetes"(100);"Bacteroidia"(100);"Bacteroidales"(100);"Prevotellaceae"(100);Prevotella(100);	"Clostridia"(100);Clostridiales(100);	"Prevotellaceae"(100);Prevotella(100);
0.59	161	284	Root(100);Bacteria(100);"Proteobacteria"(100);Betaproteobacteria(100);Burkholderiales(100);unclassified(100);unclassified(100);	Root(100);Bacteria(100);"Firmicutes"(100);"Clostridia"(100);Clostridiales(100);"Ruminococcaceae"(100);unclassified(100);	Betaproteobacteria(100);Burkholderiales(100);	Clostridiales(100);"Ruminococcaceae"(100);
0.57	291	314	Root(100);Bacteria(100);"Bacteroidetes"(100);"Bacteroidia"(100);"Bacteroidales"(100);unclassified(100);unclassified(100);	Root(100);Bacteria(100);"Bacteroidetes"(100);"Bacteroidia"(100);"Bacteroidales"(100);unclassified(100);unclassified(100);	"Bacteroidia"(100);"Bacteroidales"(100);	"Bacteroidia"(100);"Bacteroidales"(100);
0.56	318	181	Root(100);Bacteria(100);"Proteobacteria"(100);Betaproteobacteria(100);Burkholderiales(100);Alcaligenaceae(100);Sutterella(100);	Root(100);Bacteria(100);"Firmicutes"(100);"Clostridia"(100);Clostridiales(100);"Ruminococcaceae"(100);unclassified(100);	Alcaligenaceae(100);Sutterella(100);	Clostridiales(100);"Ruminococcaceae"(100);
0.54	196	302	Root(100);Bacteria(100);unclassified(100);unclassified(100);unclassified(100);unclassified(100);unclassified(100);	Root(100);Bacteria(100);"Firmicutes"(100);"Clostridia"(100);Clostridiales(100);unclassified(100);unclassified(100);	Root(100);Bacteria(100);	"Clostridia"(100);Clostridiales(100);
0.53	4	336	Root(100);Bacteria(100);"Firmicutes"(100);"Clostridia"(100);Clostridiales(100);Veillonellaceae(100);Veillonella(95);	Root(100);Bacteria(100);"Firmicutes"(100);"Clostridia"(100);Clostridiales(100);"Ruminococcaceae"(100);Oscillibacter(100);	Veillonellaceae(100);Veillonella(95);	"Ruminococcaceae"(100);Oscillibacter(100);
0.53	338	1	Root(100);Bacteria(100);"Firmicutes"(100);"Clostridia"(99);unclassified(99);unclassified(99);unclassified(99);	Root(100);Bacteria(100);"Actinobacteria"(100);Actinobacteria(100);Actinomycetales(100);Propionibacteriaceae(100);Propionibacterium(100);	"Firmicutes"(100);"Clostridia"(99);	Propionibacteriaceae(100);Propionibacterium(100);
0.50	181	354	Root(100);Bacteria(100);"Firmicutes"(100);"Clostridia"(100);Clostridiales(100);"Ruminococcaceae"(100);unclassified(100);	Root(100);Bacteria(100);"Actinobacteria"(100);Actinobacteria(100);Coriobacteriales(100);Coriobacteriaceae(100);Collinsella(100);	Clostridiales(100);"Ruminococcaceae"(100);	Coriobacteriaceae(100);Collinsella(100);
0.49	164	338	Root(100);Bacteria(100);"Bacteroidetes"(100);"Bacteroidia"(100);"Bacteroidales"(100);"Prevotellaceae"(100);Paraprevotella(100);	Root(100);Bacteria(100);"Firmicutes"(100);"Clostridia"(99);unclassified(99);unclassified(99);unclassified(99);	"Prevotellaceae"(100);Paraprevotella(100);	"Firmicutes"(100);"Clostridia"(99);
0.49	374	47	Root(100);Bacteria(100);"Firmicutes"(55);"Clostridia"(55);Clostridiales(55);"Ruminococcaceae"(55);unclassified(55);	Root(100);Bacteria(100);"Actinobacteria"(100);Actinobacteria(100);Bifidobacteriales(100);Bifidobacteriaceae(100);unclassified(83);	Clostridiales(55);"Ruminococcaceae"(55);	Bifidobacteriales(100);Bifidobacteriaceae(100);
0.49	373	16	Root(100);Bacteria(100);"Firmicutes"(100);unclassified(77);unclassified(77);unclassified(77);unclassified(77);	Root(100);Bacteria(100);"Proteobacteria"(100);Gammaproteobacteria(100);Pasteurellales(100);Pasteurellaceae(100);unclassified(100);	Bacteria(100);"Firmicutes"(100);	Pasteurellales(100);Pasteurellaceae(100);
0.49	4	16	Root(100);Bacteria(100);"Firmicutes"(100);"Clostridia"(100);Clostridiales(100);Veillonellaceae(100);Veillonella(95);	Root(100);Bacteria(100);"Proteobacteria"(100);Gammaproteobacteria(100);Pasteurellales(100);Pasteurellaceae(100);unclassified(100);	Veillonellaceae(100);Veillonella(95);	Pasteurellales(100);Pasteurellaceae(100);
0.48	260	160	Root(100);Bacteria(100);"Firmicutes"(100);"Erysipelotrichi"(100);"Erysipelotrichales"(100);Erysipelotrichaceae(100);Coprobacillus(100);	Root(100);Bacteria(100);"Bacteroidetes"(100);"Bacteroidia"(100);"Bacteroidales"(100);"Rikenellaceae"(100);Alistipes(100);	Erysipelotrichaceae(100);Coprobacillus(100);	"Rikenellaceae"(100);Alistipes(100);
0.46	197	387	Root(100);Bacteria(100);"Bacteroidetes"(100);"Bacteroidia"(100);"Bacteroidales"(100);"Porphyromonadaceae"(100);unclassified(100);	Root(100);Bacteria(100);"Proteobacteria"(100);Betaproteobacteria(100);Burkholderiales(100);Alcaligenaceae(100);Sutterella(100);	"Bacteroidales"(100);"Porphyromonadaceae"(100);	Alcaligenaceae(100);Sutterella(100);
0.45	332	307	Root(100);Bacteria(100);"Proteobacteria"(100);Betaproteobacteria(100);Burkholderiales(100);unclassified(100);unclassified(100);	Root(100);Bacteria(100);unclassified(100);unclassified(100);unclassified(100);unclassified(100);unclassified(100);	Betaproteobacteria(100);Burkholderiales(100);	Root(100);Bacteria(100);
0.45	210	291	Root(100);Bacteria(100);"Firmicutes"(100);"Clostridia"(100);Clostridiales(100);"Lachnospiraceae"(100);Anaerostipes(99);	Root(100);Bacteria(100);"Bacteroidetes"(100);"Bacteroidia"(100);"Bacteroidales"(100);unclassified(100);unclassified(100);	"Lachnospiraceae"(100);Anaerostipes(99);	"Bacteroidia"(100);"Bacteroidales"(100);
0.45	283	332	Root(100);Bacteria(100);unclassified(100);unclassified(100);unclassified(100);unclassified(100);unclassified(100);	Root(100);Bacteria(100);"Proteobacteria"(100);Betaproteobacteria(100);Burkholderiales(100);unclassified(100);unclassified(100);	Root(100);Bacteria(100);	Betaproteobacteria(100);Burkholderiales(100);
0.45	336	47	Root(100);Bacteria(100);"Firmicutes"(100);"Clostridia"(100);Clostridiales(100);"Ruminococcaceae"(100);Oscillibacter(100);	Root(100);Bacteria(100);"Actinobacteria"(100);Actinobacteria(100);Bifidobacteriales(100);Bifidobacteriaceae(100);unclassified(83);	"Ruminococcaceae"(100);Oscillibacter(100);	Bifidobacteriales(100);Bifidobacteriaceae(100);
0.45	196	193	Root(100);Bacteria(100);unclassified(100);unclassified(100);unclassified(100);unclassified(100);unclassified(100);	Root(100);Bacteria(100);"Bacteroidetes"(100);"Bacteroidia"(100);"Bacteroidales"(100);"Prevotellaceae"(100);Prevotella(100);	Root(100);Bacteria(100);	"Prevotellaceae"(100);Prevotella(100);
0.44	185	9	Root(100);Bacteria(100);"Firmicutes"(100);"Clostridia"(100);unclassified(100);unclassified(100);unclassified(100);	Root(100);Bacteria(100);"Fusobacteria"(100);"Fusobacteria"(100);"Fusobacteriales"(100);"Fusobacteriaceae"(100);Fusobacterium(100);	"Firmicutes"(100);"Clostridia"(100);	"Fusobacteriaceae"(100);Fusobacterium(100);
0.44	307	16	Root(100);Bacteria(100);unclassified(100);unclassified(100);unclassified(100);unclassified(100);unclassified(100);	Root(100);Bacteria(100);"Proteobacteria"(100);Gammaproteobacteria(100);Pasteurellales(100);Pasteurellaceae(100);unclassified(100);	Root(100);Bacteria(100);	Pasteurellales(100);Pasteurellaceae(100);
0.44	374	336	Root(100);Bacteria(100);"Firmicutes"(55);"Clostridia"(55);Clostridiales(55);"Ruminococcaceae"(55);unclassified(55);	Root(100);Bacteria(100);"Firmicutes"(100);"Clostridia"(100);Clostridiales(100);"Ruminococcaceae"(100);Oscillibacter(100);	Clostridiales(55);"Ruminococcaceae"(55);	"Ruminococcaceae"(100);Oscillibacter(100);
0.44	253	406	Root(100);Bacteria(100);"Firmicutes"(100);"Erysipelotrichi"(100);"Erysipelotrichales"(100);Erysipelotrichaceae(100);unclassified(99);	Root(100);Bacteria(100);"Firmicutes"(100);"Clostridia"(100);Clostridiales(100);unclassified(100);unclassified(100);	"Erysipelotrichales"(100);Erysipelotrichaceae(100);	"Clostridia"(100);Clostridiales(100);
0.44	185	168	Root(100);Bacteria(100);"Firmicutes"(100);"Clostridia"(100);unclassified(100);unclassified(100);unclassified(100);	Root(100);Bacteria(100);"Bacteroidetes"(100);"Bacteroidia"(100);"Bacteroidales"(100);"Porphyromonadaceae"(100);Barnesiella(55);	"Firmicutes"(100);"Clostridia"(100);	"Porphyromonadaceae"(100);Barnesiella(55);
0.44	193	186	Root(100);Bacteria(100);"Bacteroidetes"(100);"Bacteroidia"(100);"Bacteroidales"(100);"Prevotellaceae"(100);Prevotella(100);	Root(100);Bacteria(100);"Verrucomicrobia"(100);Verrucomicrobiae(100);Verrucomicrobiales(100);Verrucomicrobiaceae(100);Akkermansia(100);	"Prevotellaceae"(100);Prevotella(100);	Verrucomicrobiaceae(100);Akkermansia(100);
0.43	215	209	Root(100);Bacteria(100);"Firmicutes"(100);"Clostridia"(100);Clostridiales(100);unclassified(68);unclassified(68);	Root(100);Bacteria(100);"Firmicutes"(100);"Clostridia"(100);Clostridiales(100);"Ruminococcaceae"(100);unclassified(99);	"Clostridia"(100);Clostridiales(100);	Clostridiales(100);"Ruminococcaceae"(100);
0.43	279	457	Root(100);Bacteria(100);"Firmicutes"(100);"Clostridia"(100);Clostridiales(100);unclassified(98);unclassified(98);	Root(100);Bacteria(100);"Bacteroidetes"(100);"Bacteroidia"(100);"Bacteroidales"(100);"Prevotellaceae"(100);unclassified(91);	"Clostridia"(100);Clostridiales(100);	"Bacteroidales"(100);"Prevotellaceae"(100);
0.43	84	202	Root(100);Bacteria(100);"Firmicutes"(100);"Clostridia"(100);Clostridiales(100);"Ruminococcaceae"(100);Ruminococcus(99);	Root(100);Bacteria(100);"Firmicutes"(100);"Clostridia"(100);unclassified(98);unclassified(98);unclassified(98);	"Ruminococcaceae"(100);Ruminococcus(99);	"Firmicutes"(100);"Clostridia"(100);
0.43	255	77	Root(100);Bacteria(100);"Firmicutes"(100);"Clostridia"(100);Clostridiales(100);"Lachnospiraceae"(100);Coprococcus(99);	Root(100);Bacteria(100);"Bacteroidetes"(100);"Bacteroidia"(100);"Bacteroidales"(100);Bacteroidaceae(100);Bacteroides(100);	"Lachnospiraceae"(100);Coprococcus(99);	Bacteroidaceae(100);Bacteroides(100);
0.43	4	47	Root(100);Bacteria(100);"Firmicutes"(100);"Clostridia"(100);Clostridiales(100);Veillonellaceae(100);Veillonella(95);	Root(100);Bacteria(100);"Actinobacteria"(100);Actinobacteria(100);Bifidobacteriales(100);Bifidobacteriaceae(100);unclassified(83);	Veillonellaceae(100);Veillonella(95);	Bifidobacteriales(100);Bifidobacteriaceae(100);
0.42	411	350	Root(100);Bacteria(100);"Bacteroidetes"(100);"Bacteroidia"(100);"Bacteroidales"(100);"Porphyromonadaceae"(100);Odoribacter(100);	Root(100);Bacteria(100);"Bacteroidetes"(100);"Bacteroidia"(100);"Bacteroidales"(100);"Prevotellaceae"(100);Paraprevotella(100);	"Porphyromonadaceae"(100);Odoribacter(100);	"Prevotellaceae"(100);Paraprevotella(100);
0.42	135	258	Root(100);Bacteria(100);"Firmicutes"(100);"Clostridia"(100);Clostridiales(100);"Lachnospiraceae"(100);Roseburia(95);	Root(100);Bacteria(100);"Firmicutes"(100);"Clostridia"(100);Clostridiales(100);unclassified(100);unclassified(100);	"Lachnospiraceae"(100);Roseburia(95);	"Clostridia"(100);Clostridiales(100);
0.41	511	160	Root(100);Bacteria(100);"Bacteroidetes"(100);"Bacteroidia"(100);"Bacteroidales"(100);Bacteroidaceae(100);Bacteroides(100);	Root(100);Bacteria(100);"Bacteroidetes"(100);"Bacteroidia"(100);"Bacteroidales"(100);"Rikenellaceae"(100);Alistipes(100);	Bacteroidaceae(100);Bacteroides(100);	"Rikenellaceae"(100);Alistipes(100);
0.41	302	186	Root(100);Bacteria(100);"Firmicutes"(100);"Clostridia"(100);Clostridiales(100);unclassified(100);unclassified(100);	Root(100);Bacteria(100);"Verrucomicrobia"(100);Verrucomicrobiae(100);Verrucomicrobiales(100);Verrucomicrobiaceae(100);Akkermansia(100);	"Clostridia"(100);Clostridiales(100);	Verrucomicrobiaceae(100);Akkermansia(100);
0.41	406	486	Root(100);Bacteria(100);"Firmicutes"(100);"Clostridia"(100);Clostridiales(100);unclassified(100);unclassified(100);	Root(100);Bacteria(100);"Firmicutes"(100);"Clostridia"(100);Clostridiales(100);"Ruminococcaceae"(100);Sporobacter(54);	"Clostridia"(100);Clostridiales(100);	"Ruminococcaceae"(100);Sporobacter(54);
0.40	363	9	Root(100);Bacteria(100);"Firmicutes"(100);"Clostridia"(100);Clostridiales(100);"Ruminococcaceae"(100);unclassified(100);	Root(100);Bacteria(100);"Fusobacteria"(100);"Fusobacteria"(100);"Fusobacteriales"(100);"Fusobacteriaceae"(100);Fusobacterium(100);	Clostridiales(100);"Ruminococcaceae"(100);	"Fusobacteriaceae"(100);Fusobacterium(100);
0.39	369	123	Root(100);Bacteria(100);unclassified(100);unclassified(100);unclassified(100);unclassified(100);unclassified(100);	Root(100);Bacteria(100);"Firmicutes"(100);"Clostridia"(100);Clostridiales(100);unclassified(99);unclassified(99);	Root(100);Bacteria(100);	"Clostridia"(100);Clostridiales(100);
0.39	215	384	Root(100);Bacteria(100);"Firmicutes"(100);"Clostridia"(100);Clostridiales(100);unclassified(68);unclassified(68);	Root(100);Bacteria(100);"Firmicutes"(100);"Clostridia"(100);Clostridiales(100);unclassified(92);unclassified(92);	"Clostridia"(100);Clostridiales(100);	"Clostridia"(100);Clostridiales(100);
0.38	539	387	Root(100);Bacteria(100);"Bacteroidetes"(100);"Bacteroidia"(100);"Bacteroidales"(100);Bacteroidaceae(100);Bacteroides(100);	Root(100);Bacteria(100);"Proteobacteria"(100);Betaproteobacteria(100);Burkholderiales(100);Alcaligenaceae(100);Sutterella(100);	Bacteroidaceae(100);Bacteroides(100);	Alcaligenaceae(100);Sutterella(100);
0.37	93	270	Root(100);Bacteria(100);"Firmicutes"(100);"Clostridia"(100);Clostridiales(100);"Ruminococcaceae"(100);Subdoligranulum(91);	Root(100);Bacteria(100);"Firmicutes"(100);"Clostridia"(100);Clostridiales(100);"Lachnospiraceae"(71);unclassified(71);	"Ruminococcaceae"(100);Subdoligranulum(91);	Clostridiales(100);"Lachnospiraceae"(71);
0.37	248	326	Root(100);Bacteria(100);"Firmicutes"(100);"Clostridia"(100);Clostridiales(100);"Ruminococcaceae"(100);unclassified(100);	Root(100);Bacteria(100);"Firmicutes"(100);"Clostridia"(100);Clostridiales(100);"Lachnospiraceae"(100);unclassified(100);	Clostridiales(100);"Ruminococcaceae"(100);	Clostridiales(100);"Lachnospiraceae"(100);
0.37	84	170	Root(100);Bacteria(100);"Firmicutes"(100);"Clostridia"(100);Clostridiales(100);"Ruminococcaceae"(100);Ruminococcus(99);	Root(100);Bacteria(100);unclassified(100);unclassified(100);unclassified(100);unclassified(100);unclassified(100);	"Ruminococcaceae"(100);Ruminococcus(99);	Root(100);Bacteria(100);
0.36	197	256	Root(100);Bacteria(100);"Bacteroidetes"(100);"Bacteroidia"(100);"Bacteroidales"(100);"Porphyromonadaceae"(100);unclassified(100);	Root(100);Bacteria(100);"Firmicutes"(100);"Clostridia"(100);Clostridiales(100);Incertae_Sedis_XIV(100);Blautia(100);	"Bacteroidales"(100);"Porphyromonadaceae"(100);	Incertae_Sedis_XIV(100);Blautia(100);
0.35	309	153	Root(100);Bacteria(100);"Bacteroidetes"(99);unclassified(99);unclassified(99);unclassified(99);unclassified(99);	Root(100);Bacteria(100);"Proteobacteria"(100);Betaproteobacteria(100);Burkholderiales(100);unclassified(100);unclassified(100);	Bacteria(100);"Bacteroidetes"(99);	Betaproteobacteria(100);Burkholderiales(100);
0.35	182	486	Root(100);Bacteria(100);"Bacteroidetes"(100);"Bacteroidia"(100);"Bacteroidales"(100);"Prevotellaceae"(100);Prevotella(100);	Root(100);Bacteria(100);"Firmicutes"(100);"Clostridia"(100);Clostridiales(100);"Ruminococcaceae"(100);Sporobacter(54);	"Prevotellaceae"(100);Prevotella(100);	"Ruminococcaceae"(100);Sporobacter(54);
0.35	308	356	Root(100);Bacteria(100);unclassified(100);unclassified(100);unclassified(100);unclassified(100);unclassified(100);	Root(100);Bacteria(100);unclassified(100);unclassified(100);unclassified(100);unclassified(100);unclassified(100);	Root(100);Bacteria(100);	Root(100);Bacteria(100);
0.35	213	222	Root(100);Bacteria(100);"Firmicutes"(100);"Clostridia"(100);Clostridiales(100);unclassified(100);unclassified(100);	Root(100);Bacteria(100);"Firmicutes"(100);"Clostridia"(100);Clostridiales(100);"Lachnospiraceae"(58);Coprococcus(56);	"Clostridia"(100);Clostridiales(100);	"Lachnospiraceae"(58);Coprococcus(56);
0.35	267	273	Root(100);Bacteria(100);"Bacteroidetes"(100);unclassified(52);unclassified(52);unclassified(52);unclassified(52);	Root(100);Bacteria(100);unclassified(58);unclassified(58);unclassified(58);unclassified(58);unclassified(58);	Bacteria(100);"Bacteroidetes"(100);	Root(100);Bacteria(100);
0.35	253	222	Root(100);Bacteria(100);"Firmicutes"(100);"Erysipelotrichi"(100);"Erysipelotrichales"(100);Erysipelotrichaceae(100);unclassified(99);	Root(100);Bacteria(100);"Firmicutes"(100);"Clostridia"(100);Clostridiales(100);"Lachnospiraceae"(58);Coprococcus(56);	"Erysipelotrichales"(100);Erysipelotrichaceae(100);	"Lachnospiraceae"(58);Coprococcus(56);
0.34	111	387	Root(100);Bacteria(100);"Proteobacteria"(100);Gammaproteobacteria(100);"Enterobacteriales"(100);Enterobacteriaceae(100);unclassified(87);	Root(100);Bacteria(100);"Proteobacteria"(100);Betaproteobacteria(100);Burkholderiales(100);Alcaligenaceae(100);Sutterella(100);	"Enterobacteriales"(100);Enterobacteriaceae(100);	Alcaligenaceae(100);Sutterella(100);
0.34	89	356	Root(100);Bacteria(100);"Firmicutes"(100);"Clostridia"(100);Clostridiales(100);"Ruminococcaceae"(100);unclassified(73);	Root(100);Bacteria(100);unclassified(100);unclassified(100);unclassified(100);unclassified(100);unclassified(100);	Clostridiales(100);"Ruminococcaceae"(100);	Root(100);Bacteria(100);
0.34	279	170	Root(100);Bacteria(100);"Firmicutes"(100);"Clostridia"(100);Clostridiales(100);unclassified(98);unclassified(98);	Root(100);Bacteria(100);unclassified(100);unclassified(100);unclassified(100);unclassified(100);unclassified(100);	"Clostridia"(100);Clostridiales(100);	Root(100);Bacteria(100);
0.33	279	222	Root(100);Bacteria(100);"Firmicutes"(100);"Clostridia"(100);Clostridiales(100);unclassified(98);unclassified(98);	Root(100);Bacteria(100);"Firmicutes"(100);"Clostridia"(100);Clostridiales(100);"Lachnospiraceae"(58);Coprococcus(56);	"Clostridia"(100);Clostridiales(100);	"Lachnospiraceae"(58);Coprococcus(56);
0.33	231	233	Root(100);Bacteria(100);"Bacteroidetes"(100);"Bacteroidia"(100);"Bacteroidales"(100);"Prevotellaceae"(100);Paraprevotella(100);	Root(100);Bacteria(100);"Bacteroidetes"(100);unclassified(100);unclassified(100);unclassified(100);unclassified(100);	"Prevotellaceae"(100);Paraprevotella(100);	Bacteria(100);"Bacteroidetes"(100);
0.33	332	327	Root(100);Bacteria(100);"Proteobacteria"(100);Betaproteobacteria(100);Burkholderiales(100);unclassified(100);unclassified(100);	Root(100);Bacteria(100);"Firmicutes"(100);"Clostridia"(99);Clostridiales(99);unclassified(99);unclassified(99);	Betaproteobacteria(100);Burkholderiales(100);	"Clostridia"(99);Clostridiales(99);
0.33	539	256	Root(100);Bacteria(100);"Bacteroidetes"(100);"Bacteroidia"(100);"Bacteroidales"(100);Bacteroidaceae(100);Bacteroides(100);	Root(100);Bacteria(100);"Firmicutes"(100);"Clostridia"(100);Clostridiales(100);Incertae_Sedis_XIV(100);Blautia(100);	Bacteroidaceae(100);Bacteroides(100);	Incertae_Sedis_XIV(100);Blautia(100);
0.33	338	177	Root(100);Bacteria(100);"Firmicutes"(100);"Clostridia"(99);unclassified(99);unclassified(99);unclassified(99);	Root(100);Bacteria(100);"Bacteroidetes"(100);"Bacteroidia"(100);"Bacteroidales"(100);"Prevotellaceae"(100);Prevotella(100);	"Firmicutes"(100);"Clostridia"(99);	"Prevotellaceae"(100);Prevotella(100);
0.33	260	511	Root(100);Bacteria(100);"Firmicutes"(100);"Erysipelotrichi"(100);"Erysipelotrichales"(100);Erysipelotrichaceae(100);Coprobacillus(100);	Root(100);Bacteria(100);"Bacteroidetes"(100);"Bacteroidia"(100);"Bacteroidales"(100);Bacteroidaceae(100);Bacteroides(100);	Erysipelotrichaceae(100);Coprobacillus(100);	Bacteroidaceae(100);Bacteroides(100);
0.33	4	374	Root(100);Bacteria(100);"Firmicutes"(100);"Clostridia"(100);Clostridiales(100);Veillonellaceae(100);Veillonella(95);	Root(100);Bacteria(100);"Firmicutes"(55);"Clostridia"(55);Clostridiales(55);"Ruminococcaceae"(55);unclassified(55);	Veillonellaceae(100);Veillonella(95);	Clostridiales(55);"Ruminococcaceae"(55);
0.33	405	66	Root(100);Bacteria(100);unclassified(100);unclassified(100);unclassified(100);unclassified(100);unclassified(100);	Root(100);Bacteria(100);"Firmicutes"(100);"Clostridia"(100);Clostridiales(100);Veillonellaceae(100);Dialister(100);	Root(100);Bacteria(100);	Veillonellaceae(100);Dialister(100);
0.33	384	66	Root(100);Bacteria(100);"Firmicutes"(100);"Clostridia"(100);Clostridiales(100);unclassified(92);unclassified(92);	Root(100);Bacteria(100);"Firmicutes"(100);"Clostridia"(100);Clostridiales(100);Veillonellaceae(100);Dialister(100);	"Clostridia"(100);Clostridiales(100);	Veillonellaceae(100);Dialister(100);
0.32	363	185	Root(100);Bacteria(100);"Firmicutes"(100);"Clostridia"(100);Clostridiales(100);"Ruminococcaceae"(100);unclassified(100);	Root(100);Bacteria(100);"Firmicutes"(100);"Clostridia"(100);unclassified(100);unclassified(100);unclassified(100);	Clostridiales(100);"Ruminococcaceae"(100);	"Firmicutes"(100);"Clostridia"(100);
0.32	427	170	Root(100);Bacteria(100);"Bacteroidetes"(100);unclassified(100);unclassified(100);unclassified(100);unclassified(100);	Root(100);Bacteria(100);unclassified(100);unclassified(100);unclassified(100);unclassified(100);unclassified(100);	Bacteria(100);"Bacteroidetes"(100);	Root(100);Bacteria(100);
0.32	273	350	Root(100);Bacteria(100);unclassified(58);unclassified(58);unclassified(58);unclassified(58);unclassified(58);	Root(100);Bacteria(100);"Bacteroidetes"(100);"Bacteroidia"(100);"Bacteroidales"(100);"Prevotellaceae"(100);Paraprevotella(100);	Root(100);Bacteria(100);	"Prevotellaceae"(100);Paraprevotella(100);
0.32	279	144	Root(100);Bacteria(100);"Firmicutes"(100);"Clostridia"(100);Clostridiales(100);unclassified(98);unclassified(98);	Root(100);Bacteria(100);"Firmicutes"(100);"Clostridia"(100);Clostridiales(100);unclassified(100);unclassified(100);	"Clostridia"(100);Clostridiales(100);	"Clostridia"(100);Clostridiales(100);
0.32	291	107	Root(100);Bacteria(100);"Bacteroidetes"(100);"Bacteroidia"(100);"Bacteroidales"(100);unclassified(100);unclassified(100);	Root(100);Bacteria(100);"Bacteroidetes"(100);"Bacteroidia"(100);"Bacteroidales"(100);"Porphyromonadaceae"(100);Barnesiella(100);	"Bacteroidia"(100);"Bacteroidales"(100);	"Porphyromonadaceae"(100);Barnesiella(100);
0.32	308	209	Root(100);Bacteria(100);unclassified(100);unclassified(100);unclassified(100);unclassified(100);unclassified(100);	Root(100);Bacteria(100);"Firmicutes"(100);"Clostridia"(100);Clostridiales(100);"Ruminococcaceae"(100);unclassified(99);	Root(100);Bacteria(100);	Clostridiales(100);"Ruminococcaceae"(100);
0.32	291	578	Root(100);Bacteria(100);"Bacteroidetes"(100);"Bacteroidia"(100);"Bacteroidales"(100);unclassified(100);unclassified(100);	Root(100);Bacteria(100);"Bacteroidetes"(100);"Bacteroidia"(100);"Bacteroidales"(100);Bacteroidaceae(100);Bacteroides(100);	"Bacteroidia"(100);"Bacteroidales"(100);	Bacteroidaceae(100);Bacteroides(100);
0.32	128	243	Root(100);Bacteria(100);"Firmicutes"(100);"Clostridia"(100);Clostridiales(100);"Ruminococcaceae"(100);Oscillibacter(100);	Root(100);Bacteria(100);"Firmicutes"(100);"Clostridia"(100);Clostridiales(100);Veillonellaceae(100);Acidaminococcus(100);	"Ruminococcaceae"(100);Oscillibacter(100);	Veillonellaceae(100);Acidaminococcus(100);
0.32	119	352	Root(100);Bacteria(100);"Bacteroidetes"(100);"Bacteroidia"(100);"Bacteroidales"(100);"Porphyromonadaceae"(100);Odoribacter(100);	Root(100);Bacteria(100);"Firmicutes"(100);"Clostridia"(100);Clostridiales(100);unclassified(98);unclassified(98);	"Porphyromonadaceae"(100);Odoribacter(100);	"Clostridia"(100);Clostridiales(100);
0.32	211	84	Root(100);Bacteria(100);"Firmicutes"(100);"Clostridia"(100);Clostridiales(100);"Lachnospiraceae"(100);Roseburia(99);	Root(100);Bacteria(100);"Firmicutes"(100);"Clostridia"(100);Clostridiales(100);"Ruminococcaceae"(100);Ruminococcus(99);	"Lachnospiraceae"(100);Roseburia(99);	"Ruminococcaceae"(100);Ruminococcus(99);
0.31	427	222	Root(100);Bacteria(100);"Bacteroidetes"(100);unclassified(100);unclassified(100);unclassified(100);unclassified(100);	Root(100);Bacteria(100);"Firmicutes"(100);"Clostridia"(100);Clostridiales(100);"Lachnospiraceae"(58);Coprococcus(56);	Bacteria(100);"Bacteroidetes"(100);	"Lachnospiraceae"(58);Coprococcus(56);
0.31	406	144	Root(100);Bacteria(100);"Firmicutes"(100);"Clostridia"(100);Clostridiales(100);unclassified(100);unclassified(100);	Root(100);Bacteria(100);"Firmicutes"(100);"Clostridia"(100);Clostridiales(100);unclassified(100);unclassified(100);	"Clostridia"(100);Clostridiales(100);	"Clostridia"(100);Clostridiales(100);
0.31	427	144	Root(100);Bacteria(100);"Bacteroidetes"(100);unclassified(100);unclassified(100);unclassified(100);unclassified(100);	Root(100);Bacteria(100);"Firmicutes"(100);"Clostridia"(100);Clostridiales(100);unclassified(100);unclassified(100);	Bacteria(100);"Bacteroidetes"(100);	"Clostridia"(100);Clostridiales(100);
0.30	167	16	Root(100);Bacteria(100);"Firmicutes"(100);"Clostridia"(100);Clostridiales(100);unclassified(65);unclassified(65);	Root(100);Bacteria(100);"Proteobacteria"(100);Gammaproteobacteria(100);Pasteurellales(100);Pasteurellaceae(100);unclassified(100);	"Clostridia"(100);Clostridiales(100);	Pasteurellales(100);Pasteurellaceae(100);
0.30	214	231	Root(100);Bacteria(100);"Bacteroidetes"(100);"Bacteroidia"(100);"Bacteroidales"(100);"Prevotellaceae"(100);unclassified(100);	Root(100);Bacteria(100);"Bacteroidetes"(100);"Bacteroidia"(100);"Bacteroidales"(100);"Prevotellaceae"(100);Paraprevotella(100);	"Bacteroidales"(100);"Prevotellaceae"(100);	"Prevotellaceae"(100);Paraprevotella(100);
0.30	338	470	Root(100);Bacteria(100);"Firmicutes"(100);"Clostridia"(99);unclassified(99);unclassified(99);unclassified(99);	Root(100);Bacteria(100);"Firmicutes"(100);"Clostridia"(100);Clostridiales(100);"Lachnospiraceae"(100);unclassified(100);	"Firmicutes"(100);"Clostridia"(99);	Clostridiales(100);"Lachnospiraceae"(100);
0.30	260	89	Root(100);Bacteria(100);"Firmicutes"(100);"Erysipelotrichi"(100);"Erysipelotrichales"(100);Erysipelotrichaceae(100);Coprobacillus(100);	Root(100);Bacteria(100);"Firmicutes"(100);"Clostridia"(100);Clostridiales(100);"Ruminococcaceae"(100);unclassified(73);	Erysipelotrichaceae(100);Coprobacillus(100);	Clostridiales(100);"Ruminococcaceae"(100);
0.30	136	470	Root(100);Bacteria(100);"Firmicutes"(100);"Clostridia"(100);Clostridiales(100);"Ruminococcaceae"(100);Oscillibacter(100);	Root(100);Bacteria(100);"Firmicutes"(100);"Clostridia"(100);Clostridiales(100);"Lachnospiraceae"(100);unclassified(100);	"Ruminococcaceae"(100);Oscillibacter(100);	Clostridiales(100);"Lachnospiraceae"(100);
0.30	122	186	Root(100);Bacteria(100);"Firmicutes"(99);"Clostridia"(99);Clostridiales(94);unclassified(94);unclassified(94);	Root(100);Bacteria(100);"Verrucomicrobia"(100);Verrucomicrobiae(100);Verrucomicrobiales(100);Verrucomicrobiaceae(100);Akkermansia(100);	"Clostridia"(99);Clostridiales(94);	Verrucomicrobiaceae(100);Akkermansia(100);
0.30	272	248	Root(100);Bacteria(100);"Firmicutes"(100);"Clostridia"(100);Clostridiales(100);"Lachnospiraceae"(100);Coprococcus(100);	Root(100);Bacteria(100);"Firmicutes"(100);"Clostridia"(100);Clostridiales(100);"Ruminococcaceae"(100);unclassified(100);	"Lachnospiraceae"(100);Coprococcus(100);	Clostridiales(100);"Ruminococcaceae"(100);
0.29	253	182	Root(100);Bacteria(100);"Firmicutes"(100);"Erysipelotrichi"(100);"Erysipelotrichales"(100);Erysipelotrichaceae(100);unclassified(99);	Root(100);Bacteria(100);"Bacteroidetes"(100);"Bacteroidia"(100);"Bacteroidales"(100);"Prevotellaceae"(100);Prevotella(100);	"Erysipelotrichales"(100);Erysipelotrichaceae(100);	"Prevotellaceae"(100);Prevotella(100);
0.29	4	373	Root(100);Bacteria(100);"Firmicutes"(100);"Clostridia"(100);Clostridiales(100);Veillonellaceae(100);Veillonella(95);	Root(100);Bacteria(100);"Firmicutes"(100);unclassified(77);unclassified(77);unclassified(77);unclassified(77);	Veillonellaceae(100);Veillonella(95);	Bacteria(100);"Firmicutes"(100);
0.29	253	314	Root(100);Bacteria(100);"Firmicutes"(100);"Erysipelotrichi"(100);"Erysipelotrichales"(100);Erysipelotrichaceae(100);unclassified(99);	Root(100);Bacteria(100);"Bacteroidetes"(100);"Bacteroidia"(100);"Bacteroidales"(100);unclassified(100);unclassified(100);	"Erysipelotrichales"(100);Erysipelotrichaceae(100);	"Bacteroidia"(100);"Bacteroidales"(100);
0.29	4	307	Root(100);Bacteria(100);"Firmicutes"(100);"Clostridia"(100);Clostridiales(100);Veillonellaceae(100);Veillonella(95);	Root(100);Bacteria(100);unclassified(100);unclassified(100);unclassified(100);unclassified(100);unclassified(100);	Veillonellaceae(100);Veillonella(95);	Root(100);Bacteria(100);
0.29	136	338	Root(100);Bacteria(100);"Firmicutes"(100);"Clostridia"(100);Clostridiales(100);"Ruminococcaceae"(100);Oscillibacter(100);	Root(100);Bacteria(100);"Firmicutes"(100);"Clostridia"(99);unclassified(99);unclassified(99);unclassified(99);	"Ruminococcaceae"(100);Oscillibacter(100);	"Firmicutes"(100);"Clostridia"(99);
0.29	153	354	Root(100);Bacteria(100);"Proteobacteria"(100);Betaproteobacteria(100);Burkholderiales(100);unclassified(100);unclassified(100);	Root(100);Bacteria(100);"Actinobacteria"(100);Actinobacteria(100);Coriobacteriales(100);Coriobacteriaceae(100);Collinsella(100);	Betaproteobacteria(100);Burkholderiales(100);	Coriobacteriaceae(100);Collinsella(100);
0.29	181	153	Root(100);Bacteria(100);"Firmicutes"(100);"Clostridia"(100);Clostridiales(100);"Ruminococcaceae"(100);unclassified(100);	Root(100);Bacteria(100);"Proteobacteria"(100);Betaproteobacteria(100);Burkholderiales(100);unclassified(100);unclassified(100);	Clostridiales(100);"Ruminococcaceae"(100);	Betaproteobacteria(100);Burkholderiales(100);
0.29	196	186	Root(100);Bacteria(100);unclassified(100);unclassified(100);unclassified(100);unclassified(100);unclassified(100);	Root(100);Bacteria(100);"Verrucomicrobia"(100);Verrucomicrobiae(100);Verrucomicrobiales(100);Verrucomicrobiaceae(100);Akkermansia(100);	Root(100);Bacteria(100);	Verrucomicrobiaceae(100);Akkermansia(100);
0.29	283	307	Root(100);Bacteria(100);unclassified(100);unclassified(100);unclassified(100);unclassified(100);unclassified(100);	Root(100);Bacteria(100);unclassified(100);unclassified(100);unclassified(100);unclassified(100);unclassified(100);	Root(100);Bacteria(100);	Root(100);Bacteria(100);
0.29	302	123	Root(100);Bacteria(100);"Firmicutes"(100);"Clostridia"(100);Clostridiales(100);unclassified(100);unclassified(100);	Root(100);Bacteria(100);"Firmicutes"(100);"Clostridia"(100);Clostridiales(100);unclassified(99);unclassified(99);	"Clostridia"(100);Clostridiales(100);	"Clostridia"(100);Clostridiales(100);
0.28	345	338	Root(100);Bacteria(100);"Firmicutes"(100);"Clostridia"(100);Clostridiales(100);unclassified(76);unclassified(76);	Root(100);Bacteria(100);"Firmicutes"(100);"Clostridia"(99);unclassified(99);unclassified(99);unclassified(99);	"Clostridia"(100);Clostridiales(100);	"Firmicutes"(100);"Clostridia"(99);
0.28	345	260	Root(100);Bacteria(100);"Firmicutes"(100);"Clostridia"(100);Clostridiales(100);unclassified(76);unclassified(76);	Root(100);Bacteria(100);"Firmicutes"(100);"Erysipelotrichi"(100);"Erysipelotrichales"(100);Erysipelotrichaceae(100);Coprobacillus(100);	"Clostridia"(100);Clostridiales(100);	Erysipelotrichaceae(100);Coprobacillus(100);
0.28	164	345	Root(100);Bacteria(100);"Bacteroidetes"(100);"Bacteroidia"(100);"Bacteroidales"(100);"Prevotellaceae"(100);Paraprevotella(100);	Root(100);Bacteria(100);"Firmicutes"(100);"Clostridia"(100);Clostridiales(100);unclassified(76);unclassified(76);	"Prevotellaceae"(100);Paraprevotella(100);	"Clostridia"(100);Clostridiales(100);
0.28	309	253	Root(100);Bacteria(100);"Bacteroidetes"(99);unclassified(99);unclassified(99);unclassified(99);unclassified(99);	Root(100);Bacteria(100);"Firmicutes"(100);"Erysipelotrichi"(100);"Erysipelotrichales"(100);Erysipelotrichaceae(100);unclassified(99);	Bacteria(100);"Bacteroidetes"(99);	"Erysipelotrichales"(100);Erysipelotrichaceae(100);
0.28	263	457	Root(100);Bacteria(100);"Bacteroidetes"(100);"Bacteroidia"(100);"Bacteroidales"(100);"Prevotellaceae"(100);Paraprevotella(100);	Root(100);Bacteria(100);"Bacteroidetes"(100);"Bacteroidia"(100);"Bacteroidales"(100);"Prevotellaceae"(100);unclassified(91);	"Prevotellaceae"(100);Paraprevotella(100);	"Bacteroidales"(100);"Prevotellaceae"(100);
0.28	215	30	Root(100);Bacteria(100);"Firmicutes"(100);"Clostridia"(100);Clostridiales(100);unclassified(68);unclassified(68);	Root(100);Bacteria(100);"Bacteroidetes"(100);"Bacteroidia"(100);"Bacteroidales"(100);"Rikenellaceae"(100);Alistipes(100);	"Clostridia"(100);Clostridiales(100);	"Rikenellaceae"(100);Alistipes(100);
0.28	336	256	Root(100);Bacteria(100);"Firmicutes"(100);"Clostridia"(100);Clostridiales(100);"Ruminococcaceae"(100);Oscillibacter(100);	Root(100);Bacteria(100);"Firmicutes"(100);"Clostridia"(100);Clostridiales(100);Incertae_Sedis_XIV(100);Blautia(100);	"Ruminococcaceae"(100);Oscillibacter(100);	Incertae_Sedis_XIV(100);Blautia(100);
0.28	316	337	Root(100);Bacteria(100);"Firmicutes"(100);"Clostridia"(100);Clostridiales(100);"Lachnospiraceae"(100);unclassified(100);	Root(100);Bacteria(100);"Bacteroidetes"(100);"Bacteroidia"(100);"Bacteroidales"(100);"Porphyromonadaceae"(100);Parabacteroides(100);	Clostridiales(100);"Lachnospiraceae"(100);	"Porphyromonadaceae"(100);Parabacteroides(100);
0.28	276	209	Root(100);Bacteria(100);"Firmicutes"(99);unclassified(99);unclassified(99);unclassified(99);unclassified(99);	Root(100);Bacteria(100);"Firmicutes"(100);"Clostridia"(100);Clostridiales(100);"Ruminococcaceae"(100);unclassified(99);	Bacteria(100);"Firmicutes"(99);	Clostridiales(100);"Ruminococcaceae"(100);
0.28	84	504	Root(100);Bacteria(100);"Firmicutes"(100);"Clostridia"(100);Clostridiales(100);"Ruminococcaceae"(100);Ruminococcus(99);	Root(100);Bacteria(100);"Bacteroidetes"(100);"Bacteroidia"(100);"Bacteroidales"(100);Bacteroidaceae(100);Bacteroides(100);	"Ruminococcaceae"(100);Ruminococcus(99);	Bacteroidaceae(100);Bacteroides(100);
0.28	427	352	Root(100);Bacteria(100);"Bacteroidetes"(100);unclassified(100);unclassified(100);unclassified(100);unclassified(100);	Root(100);Bacteria(100);"Firmicutes"(100);"Clostridia"(100);Clostridiales(100);unclassified(98);unclassified(98);	Bacteria(100);"Bacteroidetes"(100);	"Clostridia"(100);Clostridiales(100);
0.28	219	168	Root(100);Bacteria(100);"Firmicutes"(100);"Clostridia"(100);Clostridiales(100);Veillonellaceae(100);Dialister(100);	Root(100);Bacteria(100);"Bacteroidetes"(100);"Bacteroidia"(100);"Bacteroidales"(100);"Porphyromonadaceae"(100);Barnesiella(55);	Veillonellaceae(100);Dialister(100);	"Porphyromonadaceae"(100);Barnesiella(55);
0.28	227	270	Root(100);Bacteria(100);"Firmicutes"(100);"Clostridia"(100);Clostridiales(100);"Lachnospiraceae"(100);Dorea(98);	Root(100);Bacteria(100);"Firmicutes"(100);"Clostridia"(100);Clostridiales(100);"Lachnospiraceae"(71);unclassified(71);	"Lachnospiraceae"(100);Dorea(98);	Clostridiales(100);"Lachnospiraceae"(71);
0.27	215	248	Root(100);Bacteria(100);"Firmicutes"(100);"Clostridia"(100);Clostridiales(100);unclassified(68);unclassified(68);	Root(100);Bacteria(100);"Firmicutes"(100);"Clostridia"(100);Clostridiales(100);"Ruminococcaceae"(100);unclassified(100);	"Clostridia"(100);Clostridiales(100);	Clostridiales(100);"Ruminococcaceae"(100);
0.27	256	406	Root(100);Bacteria(100);"Firmicutes"(100);"Clostridia"(100);Clostridiales(100);Incertae_Sedis_XIV(100);Blautia(100);	Root(100);Bacteria(100);"Firmicutes"(100);"Clostridia"(100);Clostridiales(100);unclassified(100);unclassified(100);	Incertae_Sedis_XIV(100);Blautia(100);	"Clostridia"(100);Clostridiales(100);
0.27	345	1	Root(100);Bacteria(100);"Firmicutes"(100);"Clostridia"(100);Clostridiales(100);unclassified(76);unclassified(76);	Root(100);Bacteria(100);"Actinobacteria"(100);Actinobacteria(100);Actinomycetales(100);Propionibacteriaceae(100);Propionibacterium(100);	"Clostridia"(100);Clostridiales(100);	Propionibacteriaceae(100);Propionibacterium(100);
0.27	384	202	Root(100);Bacteria(100);"Firmicutes"(100);"Clostridia"(100);Clostridiales(100);unclassified(92);unclassified(92);	Root(100);Bacteria(100);"Firmicutes"(100);"Clostridia"(100);unclassified(98);unclassified(98);unclassified(98);	"Clostridia"(100);Clostridiales(100);	"Firmicutes"(100);"Clostridia"(100);
0.27	255	168	Root(100);Bacteria(100);"Firmicutes"(100);"Clostridia"(100);Clostridiales(100);"Lachnospiraceae"(100);Coprococcus(99);	Root(100);Bacteria(100);"Bacteroidetes"(100);"Bacteroidia"(100);"Bacteroidales"(100);"Porphyromonadaceae"(100);Barnesiella(55);	"Lachnospiraceae"(100);Coprococcus(99);	"Porphyromonadaceae"(100);Barnesiella(55);
0.27	227	93	Root(100);Bacteria(100);"Firmicutes"(100);"Clostridia"(100);Clostridiales(100);"Lachnospiraceae"(100);Dorea(98);	Root(100);Bacteria(100);"Firmicutes"(100);"Clostridia"(100);Clostridiales(100);"Ruminococcaceae"(100);Subdoligranulum(91);	"Lachnospiraceae"(100);Dorea(98);	"Ruminococcaceae"(100);Subdoligranulum(91);
0.27	338	165	Root(100);Bacteria(100);"Firmicutes"(100);"Clostridia"(99);unclassified(99);unclassified(99);unclassified(99);	Root(100);Bacteria(100);"Firmicutes"(100);"Clostridia"(100);Clostridiales(100);unclassified(99);unclassified(99);	"Firmicutes"(100);"Clostridia"(99);	"Clostridia"(100);Clostridiales(100);
0.27	66	233	Root(100);Bacteria(100);"Firmicutes"(100);"Clostridia"(100);Clostridiales(100);Veillonellaceae(100);Dialister(100);	Root(100);Bacteria(100);"Bacteroidetes"(100);unclassified(100);unclassified(100);unclassified(100);unclassified(100);	Veillonellaceae(100);Dialister(100);	Bacteria(100);"Bacteroidetes"(100);
0.26	196	373	Root(100);Bacteria(100);unclassified(100);unclassified(100);unclassified(100);unclassified(100);unclassified(100);	Root(100);Bacteria(100);"Firmicutes"(100);unclassified(77);unclassified(77);unclassified(77);unclassified(77);	Root(100);Bacteria(100);	Bacteria(100);"Firmicutes"(100);
0.26	196	276	Root(100);Bacteria(100);unclassified(100);unclassified(100);unclassified(100);unclassified(100);unclassified(100);	Root(100);Bacteria(100);"Firmicutes"(99);unclassified(99);unclassified(99);unclassified(99);unclassified(99);	Root(100);Bacteria(100);	Bacteria(100);"Firmicutes"(99);
0.26	212	270	Root(100);Bacteria(100);"Firmicutes"(100);"Clostridia"(100);Clostridiales(100);"Ruminococcaceae"(100);unclassified(73);	Root(100);Bacteria(100);"Firmicutes"(100);"Clostridia"(100);Clostridiales(100);"Lachnospiraceae"(71);unclassified(71);	Clostridiales(100);"Ruminococcaceae"(100);	Clostridiales(100);"Lachnospiraceae"(71);
0.26	384	233	Root(100);Bacteria(100);"Firmicutes"(100);"Clostridia"(100);Clostridiales(100);unclassified(92);unclassified(92);	Root(100);Bacteria(100);"Bacteroidetes"(100);unclassified(100);unclassified(100);unclassified(100);unclassified(100);	"Clostridia"(100);Clostridiales(100);	Bacteria(100);"Bacteroidetes"(100);
0.26	411	276	Root(100);Bacteria(100);"Bacteroidetes"(100);"Bacteroidia"(100);"Bacteroidales"(100);"Porphyromonadaceae"(100);Odoribacter(100);	Root(100);Bacteria(100);"Firmicutes"(99);unclassified(99);unclassified(99);unclassified(99);unclassified(99);	"Porphyromonadaceae"(100);Odoribacter(100);	Bacteria(100);"Firmicutes"(99);
0.26	136	263	Root(100);Bacteria(100);"Firmicutes"(100);"Clostridia"(100);Clostridiales(100);"Ruminococcaceae"(100);Oscillibacter(100);	Root(100);Bacteria(100);"Bacteroidetes"(100);"Bacteroidia"(100);"Bacteroidales"(100);"Prevotellaceae"(100);Paraprevotella(100);	"Ruminococcaceae"(100);Oscillibacter(100);	"Prevotellaceae"(100);Paraprevotella(100);
0.26	210	314	Root(100);Bacteria(100);"Firmicutes"(100);"Clostridia"(100);Clostridiales(100);"Lachnospiraceae"(100);Anaerostipes(99);	Root(100);Bacteria(100);"Bacteroidetes"(100);"Bacteroidia"(100);"Bacteroidales"(100);unclassified(100);unclassified(100);	"Lachnospiraceae"(100);Anaerostipes(99);	"Bacteroidia"(100);"Bacteroidales"(100);
0.26	276	350	Root(100);Bacteria(100);"Firmicutes"(99);unclassified(99);unclassified(99);unclassified(99);unclassified(99);	Root(100);Bacteria(100);"Bacteroidetes"(100);"Bacteroidia"(100);"Bacteroidales"(100);"Prevotellaceae"(100);Paraprevotella(100);	Bacteria(100);"Firmicutes"(99);	"Prevotellaceae"(100);Paraprevotella(100);
0.26	136	165	Root(100);Bacteria(100);"Firmicutes"(100);"Clostridia"(100);Clostridiales(100);"Ruminococcaceae"(100);Oscillibacter(100);	Root(100);Bacteria(100);"Firmicutes"(100);"Clostridia"(100);Clostridiales(100);unclassified(99);unclassified(99);	"Ruminococcaceae"(100);Oscillibacter(100);	"Clostridia"(100);Clostridiales(100);
0.26	34	373	Root(100);Bacteria(100);"Bacteroidetes"(100);"Bacteroidia"(100);"Bacteroidales"(100);"Prevotellaceae"(100);unclassified(100);	Root(100);Bacteria(100);"Firmicutes"(100);unclassified(77);unclassified(77);unclassified(77);unclassified(77);	"Bacteroidales"(100);"Prevotellaceae"(100);	Bacteria(100);"Firmicutes"(100);
0.26	197	238	Root(100);Bacteria(100);"Bacteroidetes"(100);"Bacteroidia"(100);"Bacteroidales"(100);"Porphyromonadaceae"(100);unclassified(100);	Root(100);Bacteria(100);"Firmicutes"(100);"Clostridia"(100);Clostridiales(100);unclassified(97);unclassified(97);	"Bacteroidales"(100);"Porphyromonadaceae"(100);	"Clostridia"(100);Clostridiales(100);
0.26	193	123	Root(100);Bacteria(100);"Bacteroidetes"(100);"Bacteroidia"(100);"Bacteroidales"(100);"Prevotellaceae"(100);Prevotella(100);	Root(100);Bacteria(100);"Firmicutes"(100);"Clostridia"(100);Clostridiales(100);unclassified(99);unclassified(99);	"Prevotellaceae"(100);Prevotella(100);	"Clostridia"(100);Clostridiales(100);
0.25	136	177	Root(100);Bacteria(100);"Firmicutes"(100);"Clostridia"(100);Clostridiales(100);"Ruminococcaceae"(100);Oscillibacter(100);	Root(100);Bacteria(100);"Bacteroidetes"(100);"Bacteroidia"(100);"Bacteroidales"(100);"Prevotellaceae"(100);Prevotella(100);	"Ruminococcaceae"(100);Oscillibacter(100);	"Prevotellaceae"(100);Prevotella(100);
0.25	307	167	Root(100);Bacteria(100);unclassified(100);unclassified(100);unclassified(100);unclassified(100);unclassified(100);	Root(100);Bacteria(100);"Firmicutes"(100);"Clostridia"(100);Clostridiales(100);unclassified(65);unclassified(65);	Root(100);Bacteria(100);	"Clostridia"(100);Clostridiales(100);
0.25	504	391	Root(100);Bacteria(100);"Bacteroidetes"(100);"Bacteroidia"(100);"Bacteroidales"(100);Bacteroidaceae(100);Bacteroides(100);	Root(100);Bacteria(100);"Firmicutes"(100);"Clostridia"(100);Clostridiales(100);"Lachnospiraceae"(100);unclassified(100);	Bacteroidaceae(100);Bacteroides(100);	Clostridiales(100);"Lachnospiraceae"(100);
0.25	84	167	Root(100);Bacteria(100);"Firmicutes"(100);"Clostridia"(100);Clostridiales(100);"Ruminococcaceae"(100);Ruminococcus(99);	Root(100);Bacteria(100);"Firmicutes"(100);"Clostridia"(100);Clostridiales(100);unclassified(65);unclassified(65);	"Ruminococcaceae"(100);Ruminococcus(99);	"Clostridia"(100);Clostridiales(100);
-0.25	27	17	Root(100);Bacteria(100);"Bacteroidetes"(100);"Bacteroidia"(100);"Bacteroidales"(100);Bacteroidaceae(100);Bacteroides(100);	Root(100);Bacteria(100);"Bacteroidetes"(100);"Bacteroidia"(100);"Bacteroidales"(100);Bacteroidaceae(100);Bacteroides(100);	Bacteroidaceae(100);Bacteroides(100);	Bacteroidaceae(100);Bacteroides(100);
0.25	144	326	Root(100);Bacteria(100);"Firmicutes"(100);"Clostridia"(100);Clostridiales(100);unclassified(100);unclassified(100);	Root(100);Bacteria(100);"Firmicutes"(100);"Clostridia"(100);Clostridiales(100);"Lachnospiraceae"(100);unclassified(100);	"Clostridia"(100);Clostridiales(100);	Clostridiales(100);"Lachnospiraceae"(100);
0.25	27	309	Root(100);Bacteria(100);"Bacteroidetes"(100);"Bacteroidia"(100);"Bacteroidales"(100);Bacteroidaceae(100);Bacteroides(100);	Root(100);Bacteria(100);"Bacteroidetes"(99);unclassified(99);unclassified(99);unclassified(99);unclassified(99);	Bacteroidaceae(100);Bacteroides(100);	Bacteria(100);"Bacteroidetes"(99);
0.25	273	231	Root(100);Bacteria(100);unclassified(58);unclassified(58);unclassified(58);unclassified(58);unclassified(58);	Root(100);Bacteria(100);"Bacteroidetes"(100);"Bacteroidia"(100);"Bacteroidales"(100);"Prevotellaceae"(100);Paraprevotella(100);	Root(100);Bacteria(100);	"Prevotellaceae"(100);Paraprevotella(100);
0.25	308	306	Root(100);Bacteria(100);unclassified(100);unclassified(100);unclassified(100);unclassified(100);unclassified(100);	Root(100);Bacteria(100);"Firmicutes"(100);"Clostridia"(100);Clostridiales(100);"Ruminococcaceae"(100);unclassified(79);	Root(100);Bacteria(100);	Clostridiales(100);"Ruminococcaceae"(100);
0.25	294	387	Root(100);Bacteria(100);unclassified(100);unclassified(100);unclassified(100);unclassified(100);unclassified(100);	Root(100);Bacteria(100);"Proteobacteria"(100);Betaproteobacteria(100);Burkholderiales(100);Alcaligenaceae(100);Sutterella(100);	Root(100);Bacteria(100);	Alcaligenaceae(100);Sutterella(100);
0.25	318	253	Root(100);Bacteria(100);"Proteobacteria"(100);Betaproteobacteria(100);Burkholderiales(100);Alcaligenaceae(100);Sutterella(100);	Root(100);Bacteria(100);"Firmicutes"(100);"Erysipelotrichi"(100);"Erysipelotrichales"(100);Erysipelotrichaceae(100);unclassified(99);	Alcaligenaceae(100);Sutterella(100);	"Erysipelotrichales"(100);Erysipelotrichaceae(100);
0.25	272	227	Root(100);Bacteria(100);"Firmicutes"(100);"Clostridia"(100);Clostridiales(100);"Lachnospiraceae"(100);Coprococcus(100);	Root(100);Bacteria(100);"Firmicutes"(100);"Clostridia"(100);Clostridiales(100);"Lachnospiraceae"(100);Dorea(98);	"Lachnospiraceae"(100);Coprococcus(100);	"Lachnospiraceae"(100);Dorea(98);
0.25	177	470	Root(100);Bacteria(100);"Bacteroidetes"(100);"Bacteroidia"(100);"Bacteroidales"(100);"Prevotellaceae"(100);Prevotella(100);	Root(100);Bacteria(100);"Firmicutes"(100);"Clostridia"(100);Clostridiales(100);"Lachnospiraceae"(100);unclassified(100);	"Prevotellaceae"(100);Prevotella(100);	Clostridiales(100);"Lachnospiraceae"(100);
0.25	177	486	Root(100);Bacteria(100);"Bacteroidetes"(100);"Bacteroidia"(100);"Bacteroidales"(100);"Prevotellaceae"(100);Prevotella(100);	Root(100);Bacteria(100);"Firmicutes"(100);"Clostridia"(100);Clostridiales(100);"Ruminococcaceae"(100);Sporobacter(54);	"Prevotellaceae"(100);Prevotella(100);	"Ruminococcaceae"(100);Sporobacter(54);
0.25	263	119	Root(100);Bacteria(100);"Bacteroidetes"(100);"Bacteroidia"(100);"Bacteroidales"(100);"Prevotellaceae"(100);Paraprevotella(100);	Root(100);Bacteria(100);"Bacteroidetes"(100);"Bacteroidia"(100);"Bacteroidales"(100);"Porphyromonadaceae"(100);Odoribacter(100);	"Prevotellaceae"(100);Paraprevotella(100);	"Porphyromonadaceae"(100);Odoribacter(100);
0.25	119	154	Root(100);Bacteria(100);"Bacteroidetes"(100);"Bacteroidia"(100);"Bacteroidales"(100);"Porphyromonadaceae"(100);Odoribacter(100);	Root(100);Bacteria(100);"Firmicutes"(100);"Clostridia"(100);Clostridiales(100);unclassified(97);unclassified(97);	"Porphyromonadaceae"(100);Odoribacter(100);	"Clostridia"(100);Clostridiales(100);
0.25	211	202	Root(100);Bacteria(100);"Firmicutes"(100);"Clostridia"(100);Clostridiales(100);"Lachnospiraceae"(100);Roseburia(99);	Root(100);Bacteria(100);"Firmicutes"(100);"Clostridia"(100);unclassified(98);unclassified(98);unclassified(98);	"Lachnospiraceae"(100);Roseburia(99);	"Firmicutes"(100);"Clostridia"(100);
0.25	135	504	Root(100);Bacteria(100);"Firmicutes"(100);"Clostridia"(100);Clostridiales(100);"Lachnospiraceae"(100);Roseburia(95);	Root(100);Bacteria(100);"Bacteroidetes"(100);"Bacteroidia"(100);"Bacteroidales"(100);Bacteroidaceae(100);Bacteroides(100);	"Lachnospiraceae"(100);Roseburia(95);	Bacteroidaceae(100);Bacteroides(100);
0.25	145	391	Root(100);Bacteria(100);"Bacteroidetes"(100);"Bacteroidia"(100);"Bacteroidales"(100);Bacteroidaceae(100);Bacteroides(100);	Root(100);Bacteria(100);"Firmicutes"(100);"Clostridia"(100);Clostridiales(100);"Lachnospiraceae"(100);unclassified(100);	Bacteroidaceae(100);Bacteroides(100);	Clostridiales(100);"Lachnospiraceae"(100);
0.25	165	350	Root(100);Bacteria(100);"Firmicutes"(100);"Clostridia"(100);Clostridiales(100);unclassified(99);unclassified(99);	Root(100);Bacteria(100);"Bacteroidetes"(100);"Bacteroidia"(100);"Bacteroidales"(100);"Prevotellaceae"(100);Paraprevotella(100);	"Clostridia"(100);Clostridiales(100);	"Prevotellaceae"(100);Paraprevotella(100);
0.25	539	238	Root(100);Bacteria(100);"Bacteroidetes"(100);"Bacteroidia"(100);"Bacteroidales"(100);Bacteroidaceae(100);Bacteroides(100);	Root(100);Bacteria(100);"Firmicutes"(100);"Clostridia"(100);Clostridiales(100);unclassified(97);unclassified(97);	Bacteroidaceae(100);Bacteroides(100);	"Clostridia"(100);Clostridiales(100);
0.25	316	193	Root(100);Bacteria(100);"Firmicutes"(100);"Clostridia"(100);Clostridiales(100);"Lachnospiraceae"(100);unclassified(100);	Root(100);Bacteria(100);"Bacteroidetes"(100);"Bacteroidia"(100);"Bacteroidales"(100);"Prevotellaceae"(100);Prevotella(100);	Clostridiales(100);"Lachnospiraceae"(100);	"Prevotellaceae"(100);Prevotella(100);
0.24	128	119	Root(100);Bacteria(100);"Firmicutes"(100);"Clostridia"(100);Clostridiales(100);"Ruminococcaceae"(100);Oscillibacter(100);	Root(100);Bacteria(100);"Bacteroidetes"(100);"Bacteroidia"(100);"Bacteroidales"(100);"Porphyromonadaceae"(100);Odoribacter(100);	"Ruminococcaceae"(100);Oscillibacter(100);	"Porphyromonadaceae"(100);Odoribacter(100);
0.24	306	42	Root(100);Bacteria(100);"Firmicutes"(100);"Clostridia"(100);Clostridiales(100);"Ruminococcaceae"(100);unclassified(79);	Root(100);Bacteria(100);"Firmicutes"(100);"Clostridia"(100);Clostridiales(100);"Ruminococcaceae"(100);unclassified(100);	Clostridiales(100);"Ruminococcaceae"(100);	Clostridiales(100);"Ruminococcaceae"(100);
0.24	302	157	Root(100);Bacteria(100);"Firmicutes"(100);"Clostridia"(100);Clostridiales(100);unclassified(100);unclassified(100);	Root(100);Bacteria(100);"Firmicutes"(100);"Clostridia"(100);Clostridiales(100);"Ruminococcaceae"(100);unclassified(100);	"Clostridia"(100);Clostridiales(100);	Clostridiales(100);"Ruminococcaceae"(100);
0.24	145	209	Root(100);Bacteria(100);"Bacteroidetes"(100);"Bacteroidia"(100);"Bacteroidales"(100);Bacteroidaceae(100);Bacteroides(100);	Root(100);Bacteria(100);"Firmicutes"(100);"Clostridia"(100);Clostridiales(100);"Ruminococcaceae"(100);unclassified(99);	Bacteroidaceae(100);Bacteroides(100);	Clostridiales(100);"Ruminococcaceae"(100);
0.24	318	153	Root(100);Bacteria(100);"Proteobacteria"(100);Betaproteobacteria(100);Burkholderiales(100);Alcaligenaceae(100);Sutterella(100);	Root(100);Bacteria(100);"Proteobacteria"(100);Betaproteobacteria(100);Burkholderiales(100);unclassified(100);unclassified(100);	Alcaligenaceae(100);Sutterella(100);	Betaproteobacteria(100);Burkholderiales(100);
0.24	107	391	Root(100);Bacteria(100);"Bacteroidetes"(100);"Bacteroidia"(100);"Bacteroidales"(100);"Porphyromonadaceae"(100);Barnesiella(100);	Root(100);Bacteria(100);"Firmicutes"(100);"Clostridia"(100);Clostridiales(100);"Lachnospiraceae"(100);unclassified(100);	"Porphyromonadaceae"(100);Barnesiella(100);	Clostridiales(100);"Lachnospiraceae"(100);
0.24	128	253	Root(100);Bacteria(100);"Firmicutes"(100);"Clostridia"(100);Clostridiales(100);"Ruminococcaceae"(100);Oscillibacter(100);	Root(100);Bacteria(100);"Firmicutes"(100);"Erysipelotrichi"(100);"Erysipelotrichales"(100);Erysipelotrichaceae(100);unclassified(99);	"Ruminococcaceae"(100);Oscillibacter(100);	"Erysipelotrichales"(100);Erysipelotrichaceae(100);
0.24	284	156	Root(100);Bacteria(100);"Firmicutes"(100);"Clostridia"(100);Clostridiales(100);"Ruminococcaceae"(100);unclassified(100);	Root(100);Bacteria(100);"Firmicutes"(100);"Clostridia"(100);Clostridiales(100);"Lachnospiraceae"(100);unclassified(71);	Clostridiales(100);"Ruminococcaceae"(100);	Clostridiales(100);"Lachnospiraceae"(100);
0.24	213	458	Root(100);Bacteria(100);"Firmicutes"(100);"Clostridia"(100);Clostridiales(100);unclassified(100);unclassified(100);	Root(100);Bacteria(100);"Bacteroidetes"(100);"Bacteroidia"(100);"Bacteroidales"(100);"Rikenellaceae"(100);Alistipes(100);	"Clostridia"(100);Clostridiales(100);	"Rikenellaceae"(100);Alistipes(100);
0.24	161	352	Root(100);Bacteria(100);"Proteobacteria"(100);Betaproteobacteria(100);Burkholderiales(100);unclassified(100);unclassified(100);	Root(100);Bacteria(100);"Firmicutes"(100);"Clostridia"(100);Clostridiales(100);unclassified(98);unclassified(98);	Betaproteobacteria(100);Burkholderiales(100);	"Clostridia"(100);Clostridiales(100);
0.24	255	233	Root(100);Bacteria(100);"Firmicutes"(100);"Clostridia"(100);Clostridiales(100);"Lachnospiraceae"(100);Coprococcus(99);	Root(100);Bacteria(100);"Bacteroidetes"(100);unclassified(100);unclassified(100);unclassified(100);unclassified(100);	"Lachnospiraceae"(100);Coprococcus(99);	Bacteria(100);"Bacteroidetes"(100);
0.24	222	352	Root(100);Bacteria(100);"Firmicutes"(100);"Clostridia"(100);Clostridiales(100);"Lachnospiraceae"(58);Coprococcus(56);	Root(100);Bacteria(100);"Firmicutes"(100);"Clostridia"(100);Clostridiales(100);unclassified(98);unclassified(98);	"Lachnospiraceae"(58);Coprococcus(56);	"Clostridia"(100);Clostridiales(100);
0.24	457	93	Root(100);Bacteria(100);"Bacteroidetes"(100);"Bacteroidia"(100);"Bacteroidales"(100);"Prevotellaceae"(100);unclassified(91);	Root(100);Bacteria(100);"Firmicutes"(100);"Clostridia"(100);Clostridiales(100);"Ruminococcaceae"(100);Subdoligranulum(91);	"Bacteroidales"(100);"Prevotellaceae"(100);	"Ruminococcaceae"(100);Subdoligranulum(91);
0.24	279	352	Root(100);Bacteria(100);"Firmicutes"(100);"Clostridia"(100);Clostridiales(100);unclassified(98);unclassified(98);	Root(100);Bacteria(100);"Firmicutes"(100);"Clostridia"(100);Clostridiales(100);unclassified(98);unclassified(98);	"Clostridia"(100);Clostridiales(100);	"Clostridia"(100);Clostridiales(100);
0.24	111	123	Root(100);Bacteria(100);"Proteobacteria"(100);Gammaproteobacteria(100);"Enterobacteriales"(100);Enterobacteriaceae(100);unclassified(87);	Root(100);Bacteria(100);"Firmicutes"(100);"Clostridia"(100);Clostridiales(100);unclassified(99);unclassified(99);	"Enterobacteriales"(100);Enterobacteriaceae(100);	"Clostridia"(100);Clostridiales(100);
0.24	128	352	Root(100);Bacteria(100);"Firmicutes"(100);"Clostridia"(100);Clostridiales(100);"Ruminococcaceae"(100);Oscillibacter(100);	Root(100);Bacteria(100);"Firmicutes"(100);"Clostridia"(100);Clostridiales(100);unclassified(98);unclassified(98);	"Ruminococcaceae"(100);Oscillibacter(100);	"Clostridia"(100);Clostridiales(100);
0.23	316	302	Root(100);Bacteria(100);"Firmicutes"(100);"Clostridia"(100);Clostridiales(100);"Lachnospiraceae"(100);unclassified(100);	Root(100);Bacteria(100);"Firmicutes"(100);"Clostridia"(100);Clostridiales(100);unclassified(100);unclassified(100);	Clostridiales(100);"Lachnospiraceae"(100);	"Clostridia"(100);Clostridiales(100);
0.23	135	144	Root(100);Bacteria(100);"Firmicutes"(100);"Clostridia"(100);Clostridiales(100);"Lachnospiraceae"(100);Roseburia(95);	Root(100);Bacteria(100);"Firmicutes"(100);"Clostridia"(100);Clostridiales(100);unclassified(100);unclassified(100);	"Lachnospiraceae"(100);Roseburia(95);	"Clostridia"(100);Clostridiales(100);
0.23	332	93	Root(100);Bacteria(100);"Proteobacteria"(100);Betaproteobacteria(100);Burkholderiales(100);unclassified(100);unclassified(100);	Root(100);Bacteria(100);"Firmicutes"(100);"Clostridia"(100);Clostridiales(100);"Ruminococcaceae"(100);Subdoligranulum(91);	Betaproteobacteria(100);Burkholderiales(100);	"Ruminococcaceae"(100);Subdoligranulum(91);
0.23	168	46	Root(100);Bacteria(100);"Bacteroidetes"(100);"Bacteroidia"(100);"Bacteroidales"(100);"Porphyromonadaceae"(100);Barnesiella(55);	Root(100);Bacteria(100);"Firmicutes"(100);"Clostridia"(100);Clostridiales(100);"Lachnospiraceae"(100);unclassified(100);	"Porphyromonadaceae"(100);Barnesiella(55);	Clostridiales(100);"Lachnospiraceae"(100);
0.23	454	115	Root(100);Bacteria(100);unclassified(93);unclassified(93);unclassified(93);unclassified(93);unclassified(93);	Root(100);Bacteria(100);"Proteobacteria"(100);Betaproteobacteria(100);Burkholderiales(100);Alcaligenaceae(100);Parasutterella(100);	Root(100);Bacteria(100);	Alcaligenaceae(100);Parasutterella(100);
0.23	391	157	Root(100);Bacteria(100);"Firmicutes"(100);"Clostridia"(100);Clostridiales(100);"Lachnospiraceae"(100);unclassified(100);	Root(100);Bacteria(100);"Firmicutes"(100);"Clostridia"(100);Clostridiales(100);"Ruminococcaceae"(100);unclassified(100);	Clostridiales(100);"Lachnospiraceae"(100);	Clostridiales(100);"Ruminococcaceae"(100);
0.23	210	192	Root(100);Bacteria(100);"Firmicutes"(100);"Clostridia"(100);Clostridiales(100);"Lachnospiraceae"(100);Anaerostipes(99);	Root(100);Bacteria(100);"Firmicutes"(100);"Clostridia"(100);Clostridiales(100);unclassified(100);unclassified(100);	"Lachnospiraceae"(100);Anaerostipes(99);	"Clostridia"(100);Clostridiales(100);
0.23	306	202	Root(100);Bacteria(100);"Firmicutes"(100);"Clostridia"(100);Clostridiales(100);"Ruminococcaceae"(100);unclassified(79);	Root(100);Bacteria(100);"Firmicutes"(100);"Clostridia"(100);unclassified(98);unclassified(98);unclassified(98);	Clostridiales(100);"Ruminococcaceae"(100);	"Firmicutes"(100);"Clostridia"(100);
0.22	161	257	Root(100);Bacteria(100);"Proteobacteria"(100);Betaproteobacteria(100);Burkholderiales(100);unclassified(100);unclassified(100);	Root(100);Bacteria(100);"Bacteroidetes"(100);"Bacteroidia"(100);"Bacteroidales"(100);"Porphyromonadaceae"(100);Barnesiella(100);	Betaproteobacteria(100);Burkholderiales(100);	"Porphyromonadaceae"(100);Barnesiella(100);
0.22	196	123	Root(100);Bacteria(100);unclassified(100);unclassified(100);unclassified(100);unclassified(100);unclassified(100);	Root(100);Bacteria(100);"Firmicutes"(100);"Clostridia"(100);Clostridiales(100);unclassified(99);unclassified(99);	Root(100);Bacteria(100);	"Clostridia"(100);Clostridiales(100);
0.22	122	267	Root(100);Bacteria(100);"Firmicutes"(99);"Clostridia"(99);Clostridiales(94);unclassified(94);unclassified(94);	Root(100);Bacteria(100);"Bacteroidetes"(100);unclassified(52);unclassified(52);unclassified(52);unclassified(52);	"Clostridia"(99);Clostridiales(94);	Bacteria(100);"Bacteroidetes"(100);
0.22	170	202	Root(100);Bacteria(100);unclassified(100);unclassified(100);unclassified(100);unclassified(100);unclassified(100);	Root(100);Bacteria(100);"Firmicutes"(100);"Clostridia"(100);unclassified(98);unclassified(98);unclassified(98);	Root(100);Bacteria(100);	"Firmicutes"(100);"Clostridia"(100);
0.22	34	154	Root(100);Bacteria(100);"Bacteroidetes"(100);"Bacteroidia"(100);"Bacteroidales"(100);"Prevotellaceae"(100);unclassified(100);	Root(100);Bacteria(100);"Firmicutes"(100);"Clostridia"(100);Clostridiales(100);unclassified(97);unclassified(97);	"Bacteroidales"(100);"Prevotellaceae"(100);	"Clostridia"(100);Clostridiales(100);
0.22	253	181	Root(100);Bacteria(100);"Firmicutes"(100);"Erysipelotrichi"(100);"Erysipelotrichales"(100);Erysipelotrichaceae(100);unclassified(99);	Root(100);Bacteria(100);"Firmicutes"(100);"Clostridia"(100);Clostridiales(100);"Ruminococcaceae"(100);unclassified(100);	"Erysipelotrichales"(100);Erysipelotrichaceae(100);	Clostridiales(100);"Ruminococcaceae"(100);
0.22	128	222	Root(100);Bacteria(100);"Firmicutes"(100);"Clostridia"(100);Clostridiales(100);"Ruminococcaceae"(100);Oscillibacter(100);	Root(100);Bacteria(100);"Firmicutes"(100);"Clostridia"(100);Clostridiales(100);"Lachnospiraceae"(58);Coprococcus(56);	"Ruminococcaceae"(100);Oscillibacter(100);	"Lachnospiraceae"(58);Coprococcus(56);
0.22	84	306	Root(100);Bacteria(100);"Firmicutes"(100);"Clostridia"(100);Clostridiales(100);"Ruminococcaceae"(100);Ruminococcus(99);	Root(100);Bacteria(100);"Firmicutes"(100);"Clostridia"(100);Clostridiales(100);"Ruminococcaceae"(100);unclassified(79);	"Ruminococcaceae"(100);Ruminococcus(99);	Clostridiales(100);"Ruminococcaceae"(100);
0.22	337	66	Root(100);Bacteria(100);"Bacteroidetes"(100);"Bacteroidia"(100);"Bacteroidales"(100);"Porphyromonadaceae"(100);Parabacteroides(100);	Root(100);Bacteria(100);"Firmicutes"(100);"Clostridia"(100);Clostridiales(100);Veillonellaceae(100);Dialister(100);	"Porphyromonadaceae"(100);Parabacteroides(100);	Veillonellaceae(100);Dialister(100);
0.22	272	119	Root(100);Bacteria(100);"Firmicutes"(100);"Clostridia"(100);Clostridiales(100);"Lachnospiraceae"(100);Coprococcus(100);	Root(100);Bacteria(100);"Bacteroidetes"(100);"Bacteroidia"(100);"Bacteroidales"(100);"Porphyromonadaceae"(100);Odoribacter(100);	"Lachnospiraceae"(100);Coprococcus(100);	"Porphyromonadaceae"(100);Odoribacter(100);
0.22	210	284	Root(100);Bacteria(100);"Firmicutes"(100);"Clostridia"(100);Clostridiales(100);"Lachnospiraceae"(100);Anaerostipes(99);	Root(100);Bacteria(100);"Firmicutes"(100);"Clostridia"(100);Clostridiales(100);"Ruminococcaceae"(100);unclassified(100);	"Lachnospiraceae"(100);Anaerostipes(99);	Clostridiales(100);"Ruminococcaceae"(100);
0.22	291	391	Root(100);Bacteria(100);"Bacteroidetes"(100);"Bacteroidia"(100);"Bacteroidales"(100);unclassified(100);unclassified(100);	Root(100);Bacteria(100);"Firmicutes"(100);"Clostridia"(100);Clostridiales(100);"Lachnospiraceae"(100);unclassified(100);	"Bacteroidia"(100);"Bacteroidales"(100);	Clostridiales(100);"Lachnospiraceae"(100);
0.22	111	470	Root(100);Bacteria(100);"Proteobacteria"(100);Gammaproteobacteria(100);"Enterobacteriales"(100);Enterobacteriaceae(100);unclassified(87);	Root(100);Bacteria(100);"Firmicutes"(100);"Clostridia"(100);Clostridiales(100);"Lachnospiraceae"(100);unclassified(100);	"Enterobacteriales"(100);Enterobacteriaceae(100);	Clostridiales(100);"Lachnospiraceae"(100);
0.22	136	119	Root(100);Bacteria(100);"Firmicutes"(100);"Clostridia"(100);Clostridiales(100);"Ruminococcaceae"(100);Oscillibacter(100);	Root(100);Bacteria(100);"Bacteroidetes"(100);"Bacteroidia"(100);"Bacteroidales"(100);"Porphyromonadaceae"(100);Odoribacter(100);	"Ruminococcaceae"(100);Oscillibacter(100);	"Porphyromonadaceae"(100);Odoribacter(100);
0.21	66	202	Root(100);Bacteria(100);"Firmicutes"(100);"Clostridia"(100);Clostridiales(100);Veillonellaceae(100);Dialister(100);	Root(100);Bacteria(100);"Firmicutes"(100);"Clostridia"(100);unclassified(98);unclassified(98);unclassified(98);	Veillonellaceae(100);Dialister(100);	"Firmicutes"(100);"Clostridia"(100);
0.21	245	504	Root(100);Bacteria(100);"Firmicutes"(100);"Clostridia"(100);Clostridiales(100);"Ruminococcaceae"(100);Butyricicoccus(97);	Root(100);Bacteria(100);"Bacteroidetes"(100);"Bacteroidia"(100);"Bacteroidales"(100);Bacteroidaceae(100);Bacteroides(100);	"Ruminococcaceae"(100);Butyricicoccus(97);	Bacteroidaceae(100);Bacteroides(100);
0.21	119	257	Root(100);Bacteria(100);"Bacteroidetes"(100);"Bacteroidia"(100);"Bacteroidales"(100);"Porphyromonadaceae"(100);Odoribacter(100);	Root(100);Bacteria(100);"Bacteroidetes"(100);"Bacteroidia"(100);"Bacteroidales"(100);"Porphyromonadaceae"(100);Barnesiella(100);	"Porphyromonadaceae"(100);Odoribacter(100);	"Porphyromonadaceae"(100);Barnesiella(100);
0.21	263	66	Root(100);Bacteria(100);"Bacteroidetes"(100);"Bacteroidia"(100);"Bacteroidales"(100);"Prevotellaceae"(100);Paraprevotella(100);	Root(100);Bacteria(100);"Firmicutes"(100);"Clostridia"(100);Clostridiales(100);Veillonellaceae(100);Dialister(100);	"Prevotellaceae"(100);Paraprevotella(100);	Veillonellaceae(100);Dialister(100);
0.21	135	119	Root(100);Bacteria(100);"Firmicutes"(100);"Clostridia"(100);Clostridiales(100);"Lachnospiraceae"(100);Roseburia(95);	Root(100);Bacteria(100);"Bacteroidetes"(100);"Bacteroidia"(100);"Bacteroidales"(100);"Porphyromonadaceae"(100);Odoribacter(100);	"Lachnospiraceae"(100);Roseburia(95);	"Porphyromonadaceae"(100);Odoribacter(100);
0.21	283	327	Root(100);Bacteria(100);unclassified(100);unclassified(100);unclassified(100);unclassified(100);unclassified(100);	Root(100);Bacteria(100);"Firmicutes"(100);"Clostridia"(99);Clostridiales(99);unclassified(99);unclassified(99);	Root(100);Bacteria(100);	"Clostridia"(99);Clostridiales(99);
0.21	332	123	Root(100);Bacteria(100);"Proteobacteria"(100);Betaproteobacteria(100);Burkholderiales(100);unclassified(100);unclassified(100);	Root(100);Bacteria(100);"Firmicutes"(100);"Clostridia"(100);Clostridiales(100);unclassified(99);unclassified(99);	Betaproteobacteria(100);Burkholderiales(100);	"Clostridia"(100);Clostridiales(100);
0.21	337	238	Root(100);Bacteria(100);"Bacteroidetes"(100);"Bacteroidia"(100);"Bacteroidales"(100);"Porphyromonadaceae"(100);Parabacteroides(100);	Root(100);Bacteria(100);"Firmicutes"(100);"Clostridia"(100);Clostridiales(100);unclassified(97);unclassified(97);	"Porphyromonadaceae"(100);Parabacteroides(100);	"Clostridia"(100);Clostridiales(100);
0.21	38	257	Root(100);Bacteria(100);"Bacteroidetes"(100);"Bacteroidia"(100);"Bacteroidales"(100);"Porphyromonadaceae"(100);Parabacteroides(69);	Root(100);Bacteria(100);"Bacteroidetes"(100);"Bacteroidia"(100);"Bacteroidales"(100);"Porphyromonadaceae"(100);Barnesiella(100);	"Porphyromonadaceae"(100);Parabacteroides(69);	"Porphyromonadaceae"(100);Barnesiella(100);
0.21	193	237	Root(100);Bacteria(100);"Bacteroidetes"(100);"Bacteroidia"(100);"Bacteroidales"(100);"Prevotellaceae"(100);Prevotella(100);	Root(100);Bacteria(100);"Bacteroidetes"(100);"Bacteroidia"(100);"Bacteroidales"(100);"Porphyromonadaceae"(100);Butyricimonas(100);	"Prevotellaceae"(100);Prevotella(100);	"Porphyromonadaceae"(100);Butyricimonas(100);
0.21	215	336	Root(100);Bacteria(100);"Firmicutes"(100);"Clostridia"(100);Clostridiales(100);unclassified(68);unclassified(68);	Root(100);Bacteria(100);"Firmicutes"(100);"Clostridia"(100);Clostridiales(100);"Ruminococcaceae"(100);Oscillibacter(100);	"Clostridia"(100);Clostridiales(100);	"Ruminococcaceae"(100);Oscillibacter(100);
0.21	260	111	Root(100);Bacteria(100);"Firmicutes"(100);"Erysipelotrichi"(100);"Erysipelotrichales"(100);Erysipelotrichaceae(100);Coprobacillus(100);	Root(100);Bacteria(100);"Proteobacteria"(100);Gammaproteobacteria(100);"Enterobacteriales"(100);Enterobacteriaceae(100);unclassified(87);	Erysipelotrichaceae(100);Coprobacillus(100);	"Enterobacteriales"(100);Enterobacteriaceae(100);
0.21	258	504	Root(100);Bacteria(100);"Firmicutes"(100);"Clostridia"(100);Clostridiales(100);unclassified(100);unclassified(100);	Root(100);Bacteria(100);"Bacteroidetes"(100);"Bacteroidia"(100);"Bacteroidales"(100);Bacteroidaceae(100);Bacteroides(100);	"Clostridia"(100);Clostridiales(100);	Bacteroidaceae(100);Bacteroides(100);
-0.21	31	17	Root(100);Bacteria(100);"Bacteroidetes"(100);"Bacteroidia"(100);"Bacteroidales"(100);Bacteroidaceae(100);Bacteroides(100);	Root(100);Bacteria(100);"Bacteroidetes"(100);"Bacteroidia"(100);"Bacteroidales"(100);Bacteroidaceae(100);Bacteroides(100);	Bacteroidaceae(100);Bacteroides(100);	Bacteroidaceae(100);Bacteroides(100);
0.21	458	470	Root(100);Bacteria(100);"Bacteroidetes"(100);"Bacteroidia"(100);"Bacteroidales"(100);"Rikenellaceae"(100);Alistipes(100);	Root(100);Bacteria(100);"Firmicutes"(100);"Clostridia"(100);Clostridiales(100);"Lachnospiraceae"(100);unclassified(100);	"Rikenellaceae"(100);Alistipes(100);	Clostridiales(100);"Lachnospiraceae"(100);
0.21	307	327	Root(100);Bacteria(100);unclassified(100);unclassified(100);unclassified(100);unclassified(100);unclassified(100);	Root(100);Bacteria(100);"Firmicutes"(100);"Clostridia"(99);Clostridiales(99);unclassified(99);unclassified(99);	Root(100);Bacteria(100);	"Clostridia"(99);Clostridiales(99);
0.21	128	155	Root(100);Bacteria(100);"Firmicutes"(100);"Clostridia"(100);Clostridiales(100);"Ruminococcaceae"(100);Oscillibacter(100);	Root(100);Bacteria(100);"Firmicutes"(100);"Clostridia"(100);Clostridiales(100);"Lachnospiraceae"(100);unclassified(100);	"Ruminococcaceae"(100);Oscillibacter(100);	Clostridiales(100);"Lachnospiraceae"(100);
0.21	263	258	Root(100);Bacteria(100);"Bacteroidetes"(100);"Bacteroidia"(100);"Bacteroidales"(100);"Prevotellaceae"(100);Paraprevotella(100);	Root(100);Bacteria(100);"Firmicutes"(100);"Clostridia"(100);Clostridiales(100);unclassified(100);unclassified(100);	"Prevotellaceae"(100);Paraprevotella(100);	"Clostridia"(100);Clostridiales(100);
0.21	145	153	Root(100);Bacteria(100);"Bacteroidetes"(100);"Bacteroidia"(100);"Bacteroidales"(100);Bacteroidaceae(100);Bacteroides(100);	Root(100);Bacteria(100);"Proteobacteria"(100);Betaproteobacteria(100);Burkholderiales(100);unclassified(100);unclassified(100);	Bacteroidaceae(100);Bacteroides(100);	Betaproteobacteria(100);Burkholderiales(100);
0.21	161	222	Root(100);Bacteria(100);"Proteobacteria"(100);Betaproteobacteria(100);Burkholderiales(100);unclassified(100);unclassified(100);	Root(100);Bacteria(100);"Firmicutes"(100);"Clostridia"(100);Clostridiales(100);"Lachnospiraceae"(58);Coprococcus(56);	Betaproteobacteria(100);Burkholderiales(100);	"Lachnospiraceae"(58);Coprococcus(56);
0.21	210	391	Root(100);Bacteria(100);"Firmicutes"(100);"Clostridia"(100);Clostridiales(100);"Lachnospiraceae"(100);Anaerostipes(99);	Root(100);Bacteria(100);"Firmicutes"(100);"Clostridia"(100);Clostridiales(100);"Lachnospiraceae"(100);unclassified(100);	"Lachnospiraceae"(100);Anaerostipes(99);	Clostridiales(100);"Lachnospiraceae"(100);
0.21	260	246	Root(100);Bacteria(100);"Firmicutes"(100);"Erysipelotrichi"(100);"Erysipelotrichales"(100);Erysipelotrichaceae(100);Coprobacillus(100);	Root(100);Bacteria(100);"Firmicutes"(100);unclassified(98);unclassified(98);unclassified(98);unclassified(98);	Erysipelotrichaceae(100);Coprobacillus(100);	Bacteria(100);"Firmicutes"(100);
0.21	107	314	Root(100);Bacteria(100);"Bacteroidetes"(100);"Bacteroidia"(100);"Bacteroidales"(100);"Porphyromonadaceae"(100);Barnesiella(100);	Root(100);Bacteria(100);"Bacteroidetes"(100);"Bacteroidia"(100);"Bacteroidales"(100);unclassified(100);unclassified(100);	"Porphyromonadaceae"(100);Barnesiella(100);	"Bacteroidia"(100);"Bacteroidales"(100);
0.21	243	352	Root(100);Bacteria(100);"Firmicutes"(100);"Clostridia"(100);Clostridiales(100);Veillonellaceae(100);Acidaminococcus(100);	Root(100);Bacteria(100);"Firmicutes"(100);"Clostridia"(100);Clostridiales(100);unclassified(98);unclassified(98);	Veillonellaceae(100);Acidaminococcus(100);	"Clostridia"(100);Clostridiales(100);
0.20	504	157	Root(100);Bacteria(100);"Bacteroidetes"(100);"Bacteroidia"(100);"Bacteroidales"(100);Bacteroidaceae(100);Bacteroides(100);	Root(100);Bacteria(100);"Firmicutes"(100);"Clostridia"(100);Clostridiales(100);"Ruminococcaceae"(100);unclassified(100);	Bacteroidaceae(100);Bacteroides(100);	Clostridiales(100);"Ruminococcaceae"(100);
0.20	192	104	Root(100);Bacteria(100);"Firmicutes"(100);"Clostridia"(100);Clostridiales(100);unclassified(100);unclassified(100);	Root(100);Bacteria(100);"Firmicutes"(100);"Clostridia"(100);Clostridiales(100);"Ruminococcaceae"(100);unclassified(100);	"Clostridia"(100);Clostridiales(100);	Clostridiales(100);"Ruminococcaceae"(100);
0.20	316	186	Root(100);Bacteria(100);"Firmicutes"(100);"Clostridia"(100);Clostridiales(100);"Lachnospiraceae"(100);unclassified(100);	Root(100);Bacteria(100);"Verrucomicrobia"(100);Verrucomicrobiae(100);Verrucomicrobiales(100);Verrucomicrobiaceae(100);Akkermansia(100);	Clostridiales(100);"Lachnospiraceae"(100);	Verrucomicrobiaceae(100);Akkermansia(100);
0.20	336	177	Root(100);Bacteria(100);"Firmicutes"(100);"Clostridia"(100);Clostridiales(100);"Ruminococcaceae"(100);Oscillibacter(100);	Root(100);Bacteria(100);"Bacteroidetes"(100);"Bacteroidia"(100);"Bacteroidales"(100);"Prevotellaceae"(100);Prevotella(100);	"Ruminococcaceae"(100);Oscillibacter(100);	"Prevotellaceae"(100);Prevotella(100);
0.20	128	272	Root(100);Bacteria(100);"Firmicutes"(100);"Clostridia"(100);Clostridiales(100);"Ruminococcaceae"(100);Oscillibacter(100);	Root(100);Bacteria(100);"Firmicutes"(100);"Clostridia"(100);Clostridiales(100);"Lachnospiraceae"(100);Coprococcus(100);	"Ruminococcaceae"(100);Oscillibacter(100);	"Lachnospiraceae"(100);Coprococcus(100);
0.20	246	42	Root(100);Bacteria(100);"Firmicutes"(100);unclassified(98);unclassified(98);unclassified(98);unclassified(98);	Root(100);Bacteria(100);"Firmicutes"(100);"Clostridia"(100);Clostridiales(100);"Ruminococcaceae"(100);unclassified(100);	Bacteria(100);"Firmicutes"(100);	Clostridiales(100);"Ruminococcaceae"(100);
0.20	504	165	Root(100);Bacteria(100);"Bacteroidetes"(100);"Bacteroidia"(100);"Bacteroidales"(100);Bacteroidaceae(100);Bacteroides(100);	Root(100);Bacteria(100);"Firmicutes"(100);"Clostridia"(100);Clostridiales(100);unclassified(99);unclassified(99);	Bacteroidaceae(100);Bacteroides(100);	"Clostridia"(100);Clostridiales(100);
0.20	260	123	Root(100);Bacteria(100);"Firmicutes"(100);"Erysipelotrichi"(100);"Erysipelotrichales"(100);Erysipelotrichaceae(100);Coprobacillus(100);	Root(100);Bacteria(100);"Firmicutes"(100);"Clostridia"(100);Clostridiales(100);unclassified(99);unclassified(99);	Erysipelotrichaceae(100);Coprobacillus(100);	"Clostridia"(100);Clostridiales(100);
0.20	145	156	Root(100);Bacteria(100);"Bacteroidetes"(100);"Bacteroidia"(100);"Bacteroidales"(100);Bacteroidaceae(100);Bacteroides(100);	Root(100);Bacteria(100);"Firmicutes"(100);"Clostridia"(100);Clostridiales(100);"Lachnospiraceae"(100);unclassified(71);	Bacteroidaceae(100);Bacteroides(100);	Clostridiales(100);"Lachnospiraceae"(100);
0.20	309	354	Root(100);Bacteria(100);"Bacteroidetes"(99);unclassified(99);unclassified(99);unclassified(99);unclassified(99);	Root(100);Bacteria(100);"Actinobacteria"(100);Actinobacteria(100);Coriobacteriales(100);Coriobacteriaceae(100);Collinsella(100);	Bacteria(100);"Bacteroidetes"(99);	Coriobacteriaceae(100);Collinsella(100);
0.20	182	144	Root(100);Bacteria(100);"Bacteroidetes"(100);"Bacteroidia"(100);"Bacteroidales"(100);"Prevotellaceae"(100);Prevotella(100);	Root(100);Bacteria(100);"Firmicutes"(100);"Clostridia"(100);Clostridiales(100);unclassified(100);unclassified(100);	"Prevotellaceae"(100);Prevotella(100);	"Clostridia"(100);Clostridiales(100);
0.20	316	238	Root(100);Bacteria(100);"Firmicutes"(100);"Clostridia"(100);Clostridiales(100);"Lachnospiraceae"(100);unclassified(100);	Root(100);Bacteria(100);"Firmicutes"(100);"Clostridia"(100);Clostridiales(100);unclassified(97);unclassified(97);	Clostridiales(100);"Lachnospiraceae"(100);	"Clostridia"(100);Clostridiales(100);
0.20	119	167	Root(100);Bacteria(100);"Bacteroidetes"(100);"Bacteroidia"(100);"Bacteroidales"(100);"Porphyromonadaceae"(100);Odoribacter(100);	Root(100);Bacteria(100);"Firmicutes"(100);"Clostridia"(100);Clostridiales(100);unclassified(65);unclassified(65);	"Porphyromonadaceae"(100);Odoribacter(100);	"Clostridia"(100);Clostridiales(100);
0.20	486	123	Root(100);Bacteria(100);"Firmicutes"(100);"Clostridia"(100);Clostridiales(100);"Ruminococcaceae"(100);Sporobacter(54);	Root(100);Bacteria(100);"Firmicutes"(100);"Clostridia"(100);Clostridiales(100);unclassified(99);unclassified(99);	"Ruminococcaceae"(100);Sporobacter(54);	"Clostridia"(100);Clostridiales(100);
0.20	263	167	Root(100);Bacteria(100);"Bacteroidetes"(100);"Bacteroidia"(100);"Bacteroidales"(100);"Prevotellaceae"(100);Paraprevotella(100);	Root(100);Bacteria(100);"Firmicutes"(100);"Clostridia"(100);Clostridiales(100);unclassified(65);unclassified(65);	"Prevotellaceae"(100);Paraprevotella(100);	"Clostridia"(100);Clostridiales(100);
0.20	185	356	Root(100);Bacteria(100);"Firmicutes"(100);"Clostridia"(100);unclassified(100);unclassified(100);unclassified(100);	Root(100);Bacteria(100);unclassified(100);unclassified(100);unclassified(100);unclassified(100);unclassified(100);	"Firmicutes"(100);"Clostridia"(100);	Root(100);Bacteria(100);
0.20	111	578	Root(100);Bacteria(100);"Proteobacteria"(100);Gammaproteobacteria(100);"Enterobacteriales"(100);Enterobacteriaceae(100);unclassified(87);	Root(100);Bacteria(100);"Bacteroidetes"(100);"Bacteroidia"(100);"Bacteroidales"(100);Bacteroidaceae(100);Bacteroides(100);	"Enterobacteriales"(100);Enterobacteriaceae(100);	Bacteroidaceae(100);Bacteroides(100);
0.20	111	93	Root(100);Bacteria(100);"Proteobacteria"(100);Gammaproteobacteria(100);"Enterobacteriales"(100);Enterobacteriaceae(100);unclassified(87);	Root(100);Bacteria(100);"Firmicutes"(100);"Clostridia"(100);Clostridiales(100);"Ruminococcaceae"(100);Subdoligranulum(91);	"Enterobacteriales"(100);Enterobacteriaceae(100);	"Ruminococcaceae"(100);Subdoligranulum(91);
0.20	307	270	Root(100);Bacteria(100);unclassified(100);unclassified(100);unclassified(100);unclassified(100);unclassified(100);	Root(100);Bacteria(100);"Firmicutes"(100);"Clostridia"(100);Clostridiales(100);"Lachnospiraceae"(71);unclassified(71);	Root(100);Bacteria(100);	Clostridiales(100);"Lachnospiraceae"(71);
0.20	263	248	Root(100);Bacteria(100);"Bacteroidetes"(100);"Bacteroidia"(100);"Bacteroidales"(100);"Prevotellaceae"(100);Paraprevotella(100);	Root(100);Bacteria(100);"Firmicutes"(100);"Clostridia"(100);Clostridiales(100);"Ruminococcaceae"(100);unclassified(100);	"Prevotellaceae"(100);Paraprevotella(100);	Clostridiales(100);"Ruminococcaceae"(100);
0.19	210	161	Root(100);Bacteria(100);"Firmicutes"(100);"Clostridia"(100);Clostridiales(100);"Lachnospiraceae"(100);Anaerostipes(99);	Root(100);Bacteria(100);"Proteobacteria"(100);Betaproteobacteria(100);Burkholderiales(100);unclassified(100);unclassified(100);	"Lachnospiraceae"(100);Anaerostipes(99);	Betaproteobacteria(100);Burkholderiales(100);
0.19	135	202	Root(100);Bacteria(100);"Firmicutes"(100);"Clostridia"(100);Clostridiales(100);"Lachnospiraceae"(100);Roseburia(95);	Root(100);Bacteria(100);"Firmicutes"(100);"Clostridia"(100);unclassified(98);unclassified(98);unclassified(98);	"Lachnospiraceae"(100);Roseburia(95);	"Firmicutes"(100);"Clostridia"(100);
0.19	144	202	Root(100);Bacteria(100);"Firmicutes"(100);"Clostridia"(100);Clostridiales(100);unclassified(100);unclassified(100);	Root(100);Bacteria(100);"Firmicutes"(100);"Clostridia"(100);unclassified(98);unclassified(98);unclassified(98);	"Clostridia"(100);Clostridiales(100);	"Firmicutes"(100);"Clostridia"(100);
0.19	214	210	Root(100);Bacteria(100);"Bacteroidetes"(100);"Bacteroidia"(100);"Bacteroidales"(100);"Prevotellaceae"(100);unclassified(100);	Root(100);Bacteria(100);"Firmicutes"(100);"Clostridia"(100);Clostridiales(100);"Lachnospiraceae"(100);Anaerostipes(99);	"Bacteroidales"(100);"Prevotellaceae"(100);	"Lachnospiraceae"(100);Anaerostipes(99);
0.19	1	9	Root(100);Bacteria(100);"Actinobacteria"(100);Actinobacteria(100);Actinomycetales(100);Propionibacteriaceae(100);Propionibacterium(100);	Root(100);Bacteria(100);"Fusobacteria"(100);"Fusobacteria"(100);"Fusobacteriales"(100);"Fusobacteriaceae"(100);Fusobacterium(100);	Propionibacteriaceae(100);Propionibacterium(100);	"Fusobacteriaceae"(100);Fusobacterium(100);
0.19	213	253	Root(100);Bacteria(100);"Firmicutes"(100);"Clostridia"(100);Clostridiales(100);unclassified(100);unclassified(100);	Root(100);Bacteria(100);"Firmicutes"(100);"Erysipelotrichi"(100);"Erysipelotrichales"(100);Erysipelotrichaceae(100);unclassified(99);	"Clostridia"(100);Clostridiales(100);	"Erysipelotrichales"(100);Erysipelotrichaceae(100);
0.19	249	77	Root(100);Bacteria(100);unclassified(100);unclassified(100);unclassified(100);unclassified(100);unclassified(100);	Root(100);Bacteria(100);"Bacteroidetes"(100);"Bacteroidia"(100);"Bacteroidales"(100);Bacteroidaceae(100);Bacteroides(100);	Root(100);Bacteria(100);	Bacteroidaceae(100);Bacteroides(100);
0.19	136	237	Root(100);Bacteria(100);"Firmicutes"(100);"Clostridia"(100);Clostridiales(100);"Ruminococcaceae"(100);Oscillibacter(100);	Root(100);Bacteria(100);"Bacteroidetes"(100);"Bacteroidia"(100);"Bacteroidales"(100);"Porphyromonadaceae"(100);Butyricimonas(100);	"Ruminococcaceae"(100);Oscillibacter(100);	"Porphyromonadaceae"(100);Butyricimonas(100);
0.19	345	160	Root(100);Bacteria(100);"Firmicutes"(100);"Clostridia"(100);Clostridiales(100);unclassified(76);unclassified(76);	Root(100);Bacteria(100);"Bacteroidetes"(100);"Bacteroidia"(100);"Bacteroidales"(100);"Rikenellaceae"(100);Alistipes(100);	"Clostridia"(100);Clostridiales(100);	"Rikenellaceae"(100);Alistipes(100);
0.19	511	257	Root(100);Bacteria(100);"Bacteroidetes"(100);"Bacteroidia"(100);"Bacteroidales"(100);Bacteroidaceae(100);Bacteroides(100);	Root(100);Bacteria(100);"Bacteroidetes"(100);"Bacteroidia"(100);"Bacteroidales"(100);"Porphyromonadaceae"(100);Barnesiella(100);	Bacteroidaceae(100);Bacteroides(100);	"Porphyromonadaceae"(100);Barnesiella(100);
0.19	270	16	Root(100);Bacteria(100);"Firmicutes"(100);"Clostridia"(100);Clostridiales(100);"Lachnospiraceae"(71);unclassified(71);	Root(100);Bacteria(100);"Proteobacteria"(100);Gammaproteobacteria(100);Pasteurellales(100);Pasteurellaceae(100);unclassified(100);	Clostridiales(100);"Lachnospiraceae"(71);	Pasteurellales(100);Pasteurellaceae(100);
0.19	57	314	Root(100);Bacteria(100);"Firmicutes"(100);"Clostridia"(100);Clostridiales(100);Veillonellaceae(100);unclassified(93);	Root(100);Bacteria(100);"Bacteroidetes"(100);"Bacteroidia"(100);"Bacteroidales"(100);unclassified(100);unclassified(100);	Clostridiales(100);Veillonellaceae(100);	"Bacteroidia"(100);"Bacteroidales"(100);
0.19	245	157	Root(100);Bacteria(100);"Firmicutes"(100);"Clostridia"(100);Clostridiales(100);"Ruminococcaceae"(100);Butyricicoccus(97);	Root(100);Bacteria(100);"Firmicutes"(100);"Clostridia"(100);Clostridiales(100);"Ruminococcaceae"(100);unclassified(100);	"Ruminococcaceae"(100);Butyricicoccus(97);	Clostridiales(100);"Ruminococcaceae"(100);
0.19	291	9	Root(100);Bacteria(100);"Bacteroidetes"(100);"Bacteroidia"(100);"Bacteroidales"(100);unclassified(100);unclassified(100);	Root(100);Bacteria(100);"Fusobacteria"(100);"Fusobacteria"(100);"Fusobacteriales"(100);"Fusobacteriaceae"(100);Fusobacterium(100);	"Bacteroidia"(100);"Bacteroidales"(100);	"Fusobacteriaceae"(100);Fusobacterium(100);
0.19	196	350	Root(100);Bacteria(100);unclassified(100);unclassified(100);unclassified(100);unclassified(100);unclassified(100);	Root(100);Bacteria(100);"Bacteroidetes"(100);"Bacteroidia"(100);"Bacteroidales"(100);"Prevotellaceae"(100);Paraprevotella(100);	Root(100);Bacteria(100);	"Prevotellaceae"(100);Paraprevotella(100);
0.19	128	291	Root(100);Bacteria(100);"Firmicutes"(100);"Clostridia"(100);Clostridiales(100);"Ruminococcaceae"(100);Oscillibacter(100);	Root(100);Bacteria(100);"Bacteroidetes"(100);"Bacteroidia"(100);"Bacteroidales"(100);unclassified(100);unclassified(100);	"Ruminococcaceae"(100);Oscillibacter(100);	"Bacteroidia"(100);"Bacteroidales"(100);
0.19	84	238	Root(100);Bacteria(100);"Firmicutes"(100);"Clostridia"(100);Clostridiales(100);"Ruminococcaceae"(100);Ruminococcus(99);	Root(100);Bacteria(100);"Firmicutes"(100);"Clostridia"(100);Clostridiales(100);unclassified(97);unclassified(97);	"Ruminococcaceae"(100);Ruminococcus(99);	"Clostridia"(100);Clostridiales(100);
0.19	256	182	Root(100);Bacteria(100);"Firmicutes"(100);"Clostridia"(100);Clostridiales(100);Incertae_Sedis_XIV(100);Blautia(100);	Root(100);Bacteria(100);"Bacteroidetes"(100);"Bacteroidia"(100);"Bacteroidales"(100);"Prevotellaceae"(100);Prevotella(100);	Incertae_Sedis_XIV(100);Blautia(100);	"Prevotellaceae"(100);Prevotella(100);
0.19	210	578	Root(100);Bacteria(100);"Firmicutes"(100);"Clostridia"(100);Clostridiales(100);"Lachnospiraceae"(100);Anaerostipes(99);	Root(100);Bacteria(100);"Bacteroidetes"(100);"Bacteroidia"(100);"Bacteroidales"(100);Bacteroidaceae(100);Bacteroides(100);	"Lachnospiraceae"(100);Anaerostipes(99);	Bacteroidaceae(100);Bacteroides(100);
-0.19	27	46	Root(100);Bacteria(100);"Bacteroidetes"(100);"Bacteroidia"(100);"Bacteroidales"(100);Bacteroidaceae(100);Bacteroides(100);	Root(100);Bacteria(100);"Firmicutes"(100);"Clostridia"(100);Clostridiales(100);"Lachnospiraceae"(100);unclassified(100);	Bacteroidaceae(100);Bacteroides(100);	Clostridiales(100);"Lachnospiraceae"(100);
0.19	104	170	Root(100);Bacteria(100);"Firmicutes"(100);"Clostridia"(100);Clostridiales(100);"Ruminococcaceae"(100);unclassified(100);	Root(100);Bacteria(100);unclassified(100);unclassified(100);unclassified(100);unclassified(100);unclassified(100);	Clostridiales(100);"Ruminococcaceae"(100);	Root(100);Bacteria(100);
0.19	115	363	Root(100);Bacteria(100);"Proteobacteria"(100);Betaproteobacteria(100);Burkholderiales(100);Alcaligenaceae(100);Parasutterella(100);	Root(100);Bacteria(100);"Firmicutes"(100);"Clostridia"(100);Clostridiales(100);"Ruminococcaceae"(100);unclassified(100);	Alcaligenaceae(100);Parasutterella(100);	Clostridiales(100);"Ruminococcaceae"(100);
0.19	283	306	Root(100);Bacteria(100);unclassified(100);unclassified(100);unclassified(100);unclassified(100);unclassified(100);	Root(100);Bacteria(100);"Firmicutes"(100);"Clostridia"(100);Clostridiales(100);"Ruminococcaceae"(100);unclassified(79);	Root(100);Bacteria(100);	Clostridiales(100);"Ruminococcaceae"(100);
0.19	406	270	Root(100);Bacteria(100);"Firmicutes"(100);"Clostridia"(100);Clostridiales(100);unclassified(100);unclassified(100);	Root(100);Bacteria(100);"Firmicutes"(100);"Clostridia"(100);Clostridiales(100);"Lachnospiraceae"(71);unclassified(71);	"Clostridia"(100);Clostridiales(100);	Clostridiales(100);"Lachnospiraceae"(71);
0.18	153	156	Root(100);Bacteria(100);"Proteobacteria"(100);Betaproteobacteria(100);Burkholderiales(100);unclassified(100);unclassified(100);	Root(100);Bacteria(100);"Firmicutes"(100);"Clostridia"(100);Clostridiales(100);"Lachnospiraceae"(100);unclassified(71);	Betaproteobacteria(100);Burkholderiales(100);	Clostridiales(100);"Lachnospiraceae"(100);
0.18	263	504	Root(100);Bacteria(100);"Bacteroidetes"(100);"Bacteroidia"(100);"Bacteroidales"(100);"Prevotellaceae"(100);Paraprevotella(100);	Root(100);Bacteria(100);"Bacteroidetes"(100);"Bacteroidia"(100);"Bacteroidales"(100);Bacteroidaceae(100);Bacteroides(100);	"Prevotellaceae"(100);Paraprevotella(100);	Bacteroidaceae(100);Bacteroides(100);
0.18	4	270	Root(100);Bacteria(100);"Firmicutes"(100);"Clostridia"(100);Clostridiales(100);Veillonellaceae(100);Veillonella(95);	Root(100);Bacteria(100);"Firmicutes"(100);"Clostridia"(100);Clostridiales(100);"Lachnospiraceae"(71);unclassified(71);	Veillonellaceae(100);Veillonella(95);	Clostridiales(100);"Lachnospiraceae"(71);
0.18	4	256	Root(100);Bacteria(100);"Firmicutes"(100);"Clostridia"(100);Clostridiales(100);Veillonellaceae(100);Veillonella(95);	Root(100);Bacteria(100);"Firmicutes"(100);"Clostridia"(100);Clostridiales(100);Incertae_Sedis_XIV(100);Blautia(100);	Veillonellaceae(100);Veillonella(95);	Incertae_Sedis_XIV(100);Blautia(100);
0.18	308	42	Root(100);Bacteria(100);unclassified(100);unclassified(100);unclassified(100);unclassified(100);unclassified(100);	Root(100);Bacteria(100);"Firmicutes"(100);"Clostridia"(100);Clostridiales(100);"Ruminococcaceae"(100);unclassified(100);	Root(100);Bacteria(100);	Clostridiales(100);"Ruminococcaceae"(100);
0.18	59	276	Root(100);Bacteria(100);"Bacteroidetes"(100);"Bacteroidia"(100);"Bacteroidales"(100);"Porphyromonadaceae"(100);Parabacteroides(100);	Root(100);Bacteria(100);"Firmicutes"(99);unclassified(99);unclassified(99);unclassified(99);unclassified(99);	"Porphyromonadaceae"(100);Parabacteroides(100);	Bacteria(100);"Firmicutes"(99);
0.18	237	42	Root(100);Bacteria(100);"Bacteroidetes"(100);"Bacteroidia"(100);"Bacteroidales"(100);"Porphyromonadaceae"(100);Butyricimonas(100);	Root(100);Bacteria(100);"Firmicutes"(100);"Clostridia"(100);Clostridiales(100);"Ruminococcaceae"(100);unclassified(100);	"Porphyromonadaceae"(100);Butyricimonas(100);	Clostridiales(100);"Ruminococcaceae"(100);
0.18	119	427	Root(100);Bacteria(100);"Bacteroidetes"(100);"Bacteroidia"(100);"Bacteroidales"(100);"Porphyromonadaceae"(100);Odoribacter(100);	Root(100);Bacteria(100);"Bacteroidetes"(100);unclassified(100);unclassified(100);unclassified(100);unclassified(100);	"Porphyromonadaceae"(100);Odoribacter(100);	Bacteria(100);"Bacteroidetes"(100);
0.18	369	270	Root(100);Bacteria(100);unclassified(100);unclassified(100);unclassified(100);unclassified(100);unclassified(100);	Root(100);Bacteria(100);"Firmicutes"(100);"Clostridia"(100);Clostridiales(100);"Lachnospiraceae"(71);unclassified(71);	Root(100);Bacteria(100);	Clostridiales(100);"Lachnospiraceae"(71);
0.18	192	186	Root(100);Bacteria(100);"Firmicutes"(100);"Clostridia"(100);Clostridiales(100);unclassified(100);unclassified(100);	Root(100);Bacteria(100);"Verrucomicrobia"(100);Verrucomicrobiae(100);Verrucomicrobiales(100);Verrucomicrobiaceae(100);Akkermansia(100);	"Clostridia"(100);Clostridiales(100);	Verrucomicrobiaceae(100);Akkermansia(100);
0.18	458	93	Root(100);Bacteria(100);"Bacteroidetes"(100);"Bacteroidia"(100);"Bacteroidales"(100);"Rikenellaceae"(100);Alistipes(100);	Root(100);Bacteria(100);"Firmicutes"(100);"Clostridia"(100);Clostridiales(100);"Ruminococcaceae"(100);Subdoligranulum(91);	"Rikenellaceae"(100);Alistipes(100);	"Ruminococcaceae"(100);Subdoligranulum(91);
0.18	316	257	Root(100);Bacteria(100);"Firmicutes"(100);"Clostridia"(100);Clostridiales(100);"Lachnospiraceae"(100);unclassified(100);	Root(100);Bacteria(100);"Bacteroidetes"(100);"Bacteroidia"(100);"Bacteroidales"(100);"Porphyromonadaceae"(100);Barnesiella(100);	Clostridiales(100);"Lachnospiraceae"(100);	"Porphyromonadaceae"(100);Barnesiella(100);
0.18	411	182	Root(100);Bacteria(100);"Bacteroidetes"(100);"Bacteroidia"(100);"Bacteroidales"(100);"Porphyromonadaceae"(100);Odoribacter(100);	Root(100);Bacteria(100);"Bacteroidetes"(100);"Bacteroidia"(100);"Bacteroidales"(100);"Prevotellaceae"(100);Prevotella(100);	"Porphyromonadaceae"(100);Odoribacter(100);	"Prevotellaceae"(100);Prevotella(100);
0.18	211	578	Root(100);Bacteria(100);"Firmicutes"(100);"Clostridia"(100);Clostridiales(100);"Lachnospiraceae"(100);Roseburia(99);	Root(100);Bacteria(100);"Bacteroidetes"(100);"Bacteroidia"(100);"Bacteroidales"(100);Bacteroidaceae(100);Bacteroides(100);	"Lachnospiraceae"(100);Roseburia(99);	Bacteroidaceae(100);Bacteroides(100);
0.18	135	263	Root(100);Bacteria(100);"Firmicutes"(100);"Clostridia"(100);Clostridiales(100);"Lachnospiraceae"(100);Roseburia(95);	Root(100);Bacteria(100);"Bacteroidetes"(100);"Bacteroidia"(100);"Bacteroidales"(100);"Prevotellaceae"(100);Paraprevotella(100);	"Lachnospiraceae"(100);Roseburia(95);	"Prevotellaceae"(100);Paraprevotella(100);
0.18	279	119	Root(100);Bacteria(100);"Firmicutes"(100);"Clostridia"(100);Clostridiales(100);unclassified(98);unclassified(98);	Root(100);Bacteria(100);"Bacteroidetes"(100);"Bacteroidia"(100);"Bacteroidales"(100);"Porphyromonadaceae"(100);Odoribacter(100);	"Clostridia"(100);Clostridiales(100);	"Porphyromonadaceae"(100);Odoribacter(100);
0.18	449	167	Root(100);Bacteria(100);"Bacteroidetes"(100);"Bacteroidia"(100);"Bacteroidales"(100);Bacteroidaceae(100);Bacteroides(100);	Root(100);Bacteria(100);"Firmicutes"(100);"Clostridia"(100);Clostridiales(100);unclassified(65);unclassified(65);	Bacteroidaceae(100);Bacteroides(100);	"Clostridia"(100);Clostridiales(100);
0.18	157	232	Root(100);Bacteria(100);"Firmicutes"(100);"Clostridia"(100);Clostridiales(100);"Ruminococcaceae"(100);unclassified(100);	Root(100);Bacteria(100);"Firmicutes"(100);"Clostridia"(100);Clostridiales(100);unclassified(100);unclassified(100);	Clostridiales(100);"Ruminococcaceae"(100);	"Clostridia"(100);Clostridiales(100);
0.18	189	46	Root(100);Bacteria(100);"Firmicutes"(100);"Clostridia"(100);Clostridiales(100);"Lachnospiraceae"(95);Roseburia(91);	Root(100);Bacteria(100);"Firmicutes"(100);"Clostridia"(100);Clostridiales(100);"Lachnospiraceae"(100);unclassified(100);	"Lachnospiraceae"(95);Roseburia(91);	Clostridiales(100);"Lachnospiraceae"(100);
0.18	185	157	Root(100);Bacteria(100);"Firmicutes"(100);"Clostridia"(100);unclassified(100);unclassified(100);unclassified(100);	Root(100);Bacteria(100);"Firmicutes"(100);"Clostridia"(100);Clostridiales(100);"Ruminococcaceae"(100);unclassified(100);	"Firmicutes"(100);"Clostridia"(100);	Clostridiales(100);"Ruminococcaceae"(100);
0.18	267	308	Root(100);Bacteria(100);"Bacteroidetes"(100);unclassified(52);unclassified(52);unclassified(52);unclassified(52);	Root(100);Bacteria(100);unclassified(100);unclassified(100);unclassified(100);unclassified(100);unclassified(100);	Bacteria(100);"Bacteroidetes"(100);	Root(100);Bacteria(100);
0.18	578	314	Root(100);Bacteria(100);"Bacteroidetes"(100);"Bacteroidia"(100);"Bacteroidales"(100);Bacteroidaceae(100);Bacteroides(100);	Root(100);Bacteria(100);"Bacteroidetes"(100);"Bacteroidia"(100);"Bacteroidales"(100);unclassified(100);unclassified(100);	Bacteroidaceae(100);Bacteroides(100);	"Bacteroidia"(100);"Bacteroidales"(100);
0.18	373	231	Root(100);Bacteria(100);"Firmicutes"(100);unclassified(77);unclassified(77);unclassified(77);unclassified(77);	Root(100);Bacteria(100);"Bacteroidetes"(100);"Bacteroidia"(100);"Bacteroidales"(100);"Prevotellaceae"(100);Paraprevotella(100);	Bacteria(100);"Firmicutes"(100);	"Prevotellaceae"(100);Paraprevotella(100);
0.18	192	350	Root(100);Bacteria(100);"Firmicutes"(100);"Clostridia"(100);Clostridiales(100);unclassified(100);unclassified(100);	Root(100);Bacteria(100);"Bacteroidetes"(100);"Bacteroidia"(100);"Bacteroidales"(100);"Prevotellaceae"(100);Paraprevotella(100);	"Clostridia"(100);Clostridiales(100);	"Prevotellaceae"(100);Paraprevotella(100);
0.18	345	111	Root(100);Bacteria(100);"Firmicutes"(100);"Clostridia"(100);Clostridiales(100);unclassified(76);unclassified(76);	Root(100);Bacteria(100);"Proteobacteria"(100);Gammaproteobacteria(100);"Enterobacteriales"(100);Enterobacteriaceae(100);unclassified(87);	"Clostridia"(100);Clostridiales(100);	"Enterobacteriales"(100);Enterobacteriaceae(100);
0.18	144	486	Root(100);Bacteria(100);"Firmicutes"(100);"Clostridia"(100);Clostridiales(100);unclassified(100);unclassified(100);	Root(100);Bacteria(100);"Firmicutes"(100);"Clostridia"(100);Clostridiales(100);"Ruminococcaceae"(100);Sporobacter(54);	"Clostridia"(100);Clostridiales(100);	"Ruminococcaceae"(100);Sporobacter(54);
0.18	155	9	Root(100);Bacteria(100);"Firmicutes"(100);"Clostridia"(100);Clostridiales(100);"Lachnospiraceae"(100);unclassified(100);	Root(100);Bacteria(100);"Fusobacteria"(100);"Fusobacteria"(100);"Fusobacteriales"(100);"Fusobacteriaceae"(100);Fusobacterium(100);	Clostridiales(100);"Lachnospiraceae"(100);	"Fusobacteriaceae"(100);Fusobacterium(100);
0.18	212	34	Root(100);Bacteria(100);"Firmicutes"(100);"Clostridia"(100);Clostridiales(100);"Ruminococcaceae"(100);unclassified(73);	Root(100);Bacteria(100);"Bacteroidetes"(100);"Bacteroidia"(100);"Bacteroidales"(100);"Prevotellaceae"(100);unclassified(100);	Clostridiales(100);"Ruminococcaceae"(100);	"Bacteroidales"(100);"Prevotellaceae"(100);
0.18	212	578	Root(100);Bacteria(100);"Firmicutes"(100);"Clostridia"(100);Clostridiales(100);"Ruminococcaceae"(100);unclassified(73);	Root(100);Bacteria(100);"Bacteroidetes"(100);"Bacteroidia"(100);"Bacteroidales"(100);Bacteroidaceae(100);Bacteroides(100);	Clostridiales(100);"Ruminococcaceae"(100);	Bacteroidaceae(100);Bacteroides(100);
0.18	263	470	Root(100);Bacteria(100);"Bacteroidetes"(100);"Bacteroidia"(100);"Bacteroidales"(100);"Prevotellaceae"(100);Paraprevotella(100);	Root(100);Bacteria(100);"Firmicutes"(100);"Clostridia"(100);Clostridiales(100);"Lachnospiraceae"(100);unclassified(100);	"Prevotellaceae"(100);Paraprevotella(100);	Clostridiales(100);"Lachnospiraceae"(100);
0.18	122	279	Root(100);Bacteria(100);"Firmicutes"(99);"Clostridia"(99);Clostridiales(94);unclassified(94);unclassified(94);	Root(100);Bacteria(100);"Firmicutes"(100);"Clostridia"(100);Clostridiales(100);unclassified(98);unclassified(98);	"Clostridia"(99);Clostridiales(94);	"Clostridia"(100);Clostridiales(100);
0.18	345	177	Root(100);Bacteria(100);"Firmicutes"(100);"Clostridia"(100);Clostridiales(100);unclassified(76);unclassified(76);	Root(100);Bacteria(100);"Bacteroidetes"(100);"Bacteroidia"(100);"Bacteroidales"(100);"Prevotellaceae"(100);Prevotella(100);	"Clostridia"(100);Clostridiales(100);	"Prevotellaceae"(100);Prevotella(100);
0.18	170	167	Root(100);Bacteria(100);unclassified(100);unclassified(100);unclassified(100);unclassified(100);unclassified(100);	Root(100);Bacteria(100);"Firmicutes"(100);"Clostridia"(100);Clostridiales(100);unclassified(65);unclassified(65);	Root(100);Bacteria(100);	"Clostridia"(100);Clostridiales(100);
0.17	284	470	Root(100);Bacteria(100);"Firmicutes"(100);"Clostridia"(100);Clostridiales(100);"Ruminococcaceae"(100);unclassified(100);	Root(100);Bacteria(100);"Firmicutes"(100);"Clostridia"(100);Clostridiales(100);"Lachnospiraceae"(100);unclassified(100);	Clostridiales(100);"Ruminococcaceae"(100);	Clostridiales(100);"Lachnospiraceae"(100);
0.17	280	470	Root(100);Bacteria(100);"Firmicutes"(100);"Clostridia"(100);Clostridiales(100);"Lachnospiraceae"(100);unclassified(100);	Root(100);Bacteria(100);"Firmicutes"(100);"Clostridia"(100);Clostridiales(100);"Lachnospiraceae"(100);unclassified(100);	Clostridiales(100);"Lachnospiraceae"(100);	Clostridiales(100);"Lachnospiraceae"(100);
0.17	307	356	Root(100);Bacteria(100);unclassified(100);unclassified(100);unclassified(100);unclassified(100);unclassified(100);	Root(100);Bacteria(100);unclassified(100);unclassified(100);unclassified(100);unclassified(100);unclassified(100);	Root(100);Bacteria(100);	Root(100);Bacteria(100);
0.17	135	280	Root(100);Bacteria(100);"Firmicutes"(100);"Clostridia"(100);Clostridiales(100);"Lachnospiraceae"(100);Roseburia(95);	Root(100);Bacteria(100);"Firmicutes"(100);"Clostridia"(100);Clostridiales(100);"Lachnospiraceae"(100);unclassified(100);	"Lachnospiraceae"(100);Roseburia(95);	Clostridiales(100);"Lachnospiraceae"(100);
0.17	253	486	Root(100);Bacteria(100);"Firmicutes"(100);"Erysipelotrichi"(100);"Erysipelotrichales"(100);Erysipelotrichaceae(100);unclassified(99);	Root(100);Bacteria(100);"Firmicutes"(100);"Clostridia"(100);Clostridiales(100);"Ruminococcaceae"(100);Sporobacter(54);	"Erysipelotrichales"(100);Erysipelotrichaceae(100);	"Ruminococcaceae"(100);Sporobacter(54);
0.17	215	4	Root(100);Bacteria(100);"Firmicutes"(100);"Clostridia"(100);Clostridiales(100);unclassified(68);unclassified(68);	Root(100);Bacteria(100);"Firmicutes"(100);"Clostridia"(100);Clostridiales(100);Veillonellaceae(100);Veillonella(95);	"Clostridia"(100);Clostridiales(100);	Veillonellaceae(100);Veillonella(95);
0.17	122	238	Root(100);Bacteria(100);"Firmicutes"(99);"Clostridia"(99);Clostridiales(94);unclassified(94);unclassified(94);	Root(100);Bacteria(100);"Firmicutes"(100);"Clostridia"(100);Clostridiales(100);unclassified(97);unclassified(97);	"Clostridia"(99);Clostridiales(94);	"Clostridia"(100);Clostridiales(100);
0.17	384	458	Root(100);Bacteria(100);"Firmicutes"(100);"Clostridia"(100);Clostridiales(100);unclassified(92);unclassified(92);	Root(100);Bacteria(100);"Bacteroidetes"(100);"Bacteroidia"(100);"Bacteroidales"(100);"Rikenellaceae"(100);Alistipes(100);	"Clostridia"(100);Clostridiales(100);	"Rikenellaceae"(100);Alistipes(100);
0.17	280	227	Root(100);Bacteria(100);"Firmicutes"(100);"Clostridia"(100);Clostridiales(100);"Lachnospiraceae"(100);unclassified(100);	Root(100);Bacteria(100);"Firmicutes"(100);"Clostridia"(100);Clostridiales(100);"Lachnospiraceae"(100);Dorea(98);	Clostridiales(100);"Lachnospiraceae"(100);	"Lachnospiraceae"(100);Dorea(98);
0.17	31	47	Root(100);Bacteria(100);"Bacteroidetes"(100);"Bacteroidia"(100);"Bacteroidales"(100);Bacteroidaceae(100);Bacteroides(100);	Root(100);Bacteria(100);"Actinobacteria"(100);Actinobacteria(100);Bifidobacteriales(100);Bifidobacteriaceae(100);unclassified(83);	Bacteroidaceae(100);Bacteroides(100);	Bifidobacteriales(100);Bifidobacteriaceae(100);
0.17	214	209	Root(100);Bacteria(100);"Bacteroidetes"(100);"Bacteroidia"(100);"Bacteroidales"(100);"Prevotellaceae"(100);unclassified(100);	Root(100);Bacteria(100);"Firmicutes"(100);"Clostridia"(100);Clostridiales(100);"Ruminococcaceae"(100);unclassified(99);	"Bacteroidales"(100);"Prevotellaceae"(100);	Clostridiales(100);"Ruminococcaceae"(100);
0.17	391	474	Root(100);Bacteria(100);"Firmicutes"(100);"Clostridia"(100);Clostridiales(100);"Lachnospiraceae"(100);unclassified(100);	Root(100);Bacteria(100);"Bacteroidetes"(100);"Bacteroidia"(100);"Bacteroidales"(100);"Porphyromonadaceae"(100);Barnesiella(100);	Clostridiales(100);"Lachnospiraceae"(100);	"Porphyromonadaceae"(100);Barnesiella(100);
0.17	308	227	Root(100);Bacteria(100);unclassified(100);unclassified(100);unclassified(100);unclassified(100);unclassified(100);	Root(100);Bacteria(100);"Firmicutes"(100);"Clostridia"(100);Clostridiales(100);"Lachnospiraceae"(100);Dorea(98);	Root(100);Bacteria(100);	"Lachnospiraceae"(100);Dorea(98);
0.17	211	283	Root(100);Bacteria(100);"Firmicutes"(100);"Clostridia"(100);Clostridiales(100);"Lachnospiraceae"(100);Roseburia(99);	Root(100);Bacteria(100);unclassified(100);unclassified(100);unclassified(100);unclassified(100);unclassified(100);	"Lachnospiraceae"(100);Roseburia(99);	Root(100);Bacteria(100);
0.17	135	246	Root(100);Bacteria(100);"Firmicutes"(100);"Clostridia"(100);Clostridiales(100);"Lachnospiraceae"(100);Roseburia(95);	Root(100);Bacteria(100);"Firmicutes"(100);unclassified(98);unclassified(98);unclassified(98);unclassified(98);	"Lachnospiraceae"(100);Roseburia(95);	Bacteria(100);"Firmicutes"(100);
0.17	306	511	Root(100);Bacteria(100);"Firmicutes"(100);"Clostridia"(100);Clostridiales(100);"Ruminococcaceae"(100);unclassified(79);	Root(100);Bacteria(100);"Bacteroidetes"(100);"Bacteroidia"(100);"Bacteroidales"(100);Bacteroidaceae(100);Bacteroides(100);	Clostridiales(100);"Ruminococcaceae"(100);	Bacteroidaceae(100);Bacteroides(100);
0.17	107	504	Root(100);Bacteria(100);"Bacteroidetes"(100);"Bacteroidia"(100);"Bacteroidales"(100);"Porphyromonadaceae"(100);Barnesiella(100);	Root(100);Bacteria(100);"Bacteroidetes"(100);"Bacteroidia"(100);"Bacteroidales"(100);Bacteroidaceae(100);Bacteroides(100);	"Porphyromonadaceae"(100);Barnesiella(100);	Bacteroidaceae(100);Bacteroides(100);
0.17	212	345	Root(100);Bacteria(100);"Firmicutes"(100);"Clostridia"(100);Clostridiales(100);"Ruminococcaceae"(100);unclassified(73);	Root(100);Bacteria(100);"Firmicutes"(100);"Clostridia"(100);Clostridiales(100);unclassified(76);unclassified(76);	Clostridiales(100);"Ruminococcaceae"(100);	"Clostridia"(100);Clostridiales(100);
0.17	316	231	Root(100);Bacteria(100);"Firmicutes"(100);"Clostridia"(100);Clostridiales(100);"Lachnospiraceae"(100);unclassified(100);	Root(100);Bacteria(100);"Bacteroidetes"(100);"Bacteroidia"(100);"Bacteroidales"(100);"Prevotellaceae"(100);Paraprevotella(100);	Clostridiales(100);"Lachnospiraceae"(100);	"Prevotellaceae"(100);Paraprevotella(100);
0.17	387	156	Root(100);Bacteria(100);"Proteobacteria"(100);Betaproteobacteria(100);Burkholderiales(100);Alcaligenaceae(100);Sutterella(100);	Root(100);Bacteria(100);"Firmicutes"(100);"Clostridia"(100);Clostridiales(100);"Lachnospiraceae"(100);unclassified(71);	Alcaligenaceae(100);Sutterella(100);	Clostridiales(100);"Lachnospiraceae"(100);
0.17	192	474	Root(100);Bacteria(100);"Firmicutes"(100);"Clostridia"(100);Clostridiales(100);unclassified(100);unclassified(100);	Root(100);Bacteria(100);"Bacteroidetes"(100);"Bacteroidia"(100);"Bacteroidales"(100);"Porphyromonadaceae"(100);Barnesiella(100);	"Clostridia"(100);Clostridiales(100);	"Porphyromonadaceae"(100);Barnesiella(100);
0.17	233	202	Root(100);Bacteria(100);"Bacteroidetes"(100);unclassified(100);unclassified(100);unclassified(100);unclassified(100);	Root(100);Bacteria(100);"Firmicutes"(100);"Clostridia"(100);unclassified(98);unclassified(98);unclassified(98);	Bacteria(100);"Bacteroidetes"(100);	"Firmicutes"(100);"Clostridia"(100);
0.17	196	316	Root(100);Bacteria(100);unclassified(100);unclassified(100);unclassified(100);unclassified(100);unclassified(100);	Root(100);Bacteria(100);"Firmicutes"(100);"Clostridia"(100);Clostridiales(100);"Lachnospiraceae"(100);unclassified(100);	Root(100);Bacteria(100);	Clostridiales(100);"Lachnospiraceae"(100);
0.17	182	157	Root(100);Bacteria(100);"Bacteroidetes"(100);"Bacteroidia"(100);"Bacteroidales"(100);"Prevotellaceae"(100);Prevotella(100);	Root(100);Bacteria(100);"Firmicutes"(100);"Clostridia"(100);Clostridiales(100);"Ruminococcaceae"(100);unclassified(100);	"Prevotellaceae"(100);Prevotella(100);	Clostridiales(100);"Ruminococcaceae"(100);
0.17	122	427	Root(100);Bacteria(100);"Firmicutes"(99);"Clostridia"(99);Clostridiales(94);unclassified(94);unclassified(94);	Root(100);Bacteria(100);"Bacteroidetes"(100);unclassified(100);unclassified(100);unclassified(100);unclassified(100);	"Clostridia"(99);Clostridiales(94);	Bacteria(100);"Bacteroidetes"(100);
0.17	145	238	Root(100);Bacteria(100);"Bacteroidetes"(100);"Bacteroidia"(100);"Bacteroidales"(100);Bacteroidaceae(100);Bacteroides(100);	Root(100);Bacteria(100);"Firmicutes"(100);"Clostridia"(100);Clostridiales(100);unclassified(97);unclassified(97);	Bacteroidaceae(100);Bacteroides(100);	"Clostridia"(100);Clostridiales(100);
0.17	104	186	Root(100);Bacteria(100);"Firmicutes"(100);"Clostridia"(100);Clostridiales(100);"Ruminococcaceae"(100);unclassified(100);	Root(100);Bacteria(100);"Verrucomicrobia"(100);Verrucomicrobiae(100);Verrucomicrobiales(100);Verrucomicrobiaceae(100);Akkermansia(100);	Clostridiales(100);"Ruminococcaceae"(100);	Verrucomicrobiaceae(100);Akkermansia(100);
0.17	256	157	Root(100);Bacteria(100);"Firmicutes"(100);"Clostridia"(100);Clostridiales(100);Incertae_Sedis_XIV(100);Blautia(100);	Root(100);Bacteria(100);"Firmicutes"(100);"Clostridia"(100);Clostridiales(100);"Ruminococcaceae"(100);unclassified(100);	Incertae_Sedis_XIV(100);Blautia(100);	Clostridiales(100);"Ruminococcaceae"(100);
0.17	272	257	Root(100);Bacteria(100);"Firmicutes"(100);"Clostridia"(100);Clostridiales(100);"Lachnospiraceae"(100);Coprococcus(100);	Root(100);Bacteria(100);"Bacteroidetes"(100);"Bacteroidia"(100);"Bacteroidales"(100);"Porphyromonadaceae"(100);Barnesiella(100);	"Lachnospiraceae"(100);Coprococcus(100);	"Porphyromonadaceae"(100);Barnesiella(100);
0.17	318	354	Root(100);Bacteria(100);"Proteobacteria"(100);Betaproteobacteria(100);Burkholderiales(100);Alcaligenaceae(100);Sutterella(100);	Root(100);Bacteria(100);"Actinobacteria"(100);Actinobacteria(100);Coriobacteriales(100);Coriobacteriaceae(100);Collinsella(100);	Alcaligenaceae(100);Sutterella(100);	Coriobacteriaceae(100);Collinsella(100);
0.17	160	123	Root(100);Bacteria(100);"Bacteroidetes"(100);"Bacteroidia"(100);"Bacteroidales"(100);"Rikenellaceae"(100);Alistipes(100);	Root(100);Bacteria(100);"Firmicutes"(100);"Clostridia"(100);Clostridiales(100);unclassified(99);unclassified(99);	"Rikenellaceae"(100);Alistipes(100);	"Clostridia"(100);Clostridiales(100);
0.17	192	66	Root(100);Bacteria(100);"Firmicutes"(100);"Clostridia"(100);Clostridiales(100);unclassified(100);unclassified(100);	Root(100);Bacteria(100);"Firmicutes"(100);"Clostridia"(100);Clostridiales(100);Veillonellaceae(100);Dialister(100);	"Clostridia"(100);Clostridiales(100);	Veillonellaceae(100);Dialister(100);
0.17	306	157	Root(100);Bacteria(100);"Firmicutes"(100);"Clostridia"(100);Clostridiales(100);"Ruminococcaceae"(100);unclassified(79);	Root(100);Bacteria(100);"Firmicutes"(100);"Clostridia"(100);Clostridiales(100);"Ruminococcaceae"(100);unclassified(100);	Clostridiales(100);"Ruminococcaceae"(100);	Clostridiales(100);"Ruminococcaceae"(100);
0.17	211	170	Root(100);Bacteria(100);"Firmicutes"(100);"Clostridia"(100);Clostridiales(100);"Lachnospiraceae"(100);Roseburia(99);	Root(100);Bacteria(100);unclassified(100);unclassified(100);unclassified(100);unclassified(100);unclassified(100);	"Lachnospiraceae"(100);Roseburia(99);	Root(100);Bacteria(100);
0.17	258	165	Root(100);Bacteria(100);"Firmicutes"(100);"Clostridia"(100);Clostridiales(100);unclassified(100);unclassified(100);	Root(100);Bacteria(100);"Firmicutes"(100);"Clostridia"(100);Clostridiales(100);unclassified(99);unclassified(99);	"Clostridia"(100);Clostridiales(100);	"Clostridia"(100);Clostridiales(100);
-0.17	38	17	Root(100);Bacteria(100);"Bacteroidetes"(100);"Bacteroidia"(100);"Bacteroidales"(100);"Porphyromonadaceae"(100);Parabacteroides(69);	Root(100);Bacteria(100);"Bacteroidetes"(100);"Bacteroidia"(100);"Bacteroidales"(100);Bacteroidaceae(100);Bacteroides(100);	"Porphyromonadaceae"(100);Parabacteroides(69);	Bacteroidaceae(100);Bacteroides(100);
0.17	30	331	Root(100);Bacteria(100);"Bacteroidetes"(100);"Bacteroidia"(100);"Bacteroidales"(100);"Rikenellaceae"(100);Alistipes(100);	Root(100);Bacteria(100);"Firmicutes"(100);"Clostridia"(100);Clostridiales(100);unclassified(100);unclassified(100);	"Rikenellaceae"(100);Alistipes(100);	"Clostridia"(100);Clostridiales(100);
0.17	122	294	Root(100);Bacteria(100);"Firmicutes"(99);"Clostridia"(99);Clostridiales(94);unclassified(94);unclassified(94);	Root(100);Bacteria(100);unclassified(100);unclassified(100);unclassified(100);unclassified(100);unclassified(100);	"Clostridia"(99);Clostridiales(94);	Root(100);Bacteria(100);
0.17	284	222	Root(100);Bacteria(100);"Firmicutes"(100);"Clostridia"(100);Clostridiales(100);"Ruminococcaceae"(100);unclassified(100);	Root(100);Bacteria(100);"Firmicutes"(100);"Clostridia"(100);Clostridiales(100);"Lachnospiraceae"(58);Coprococcus(56);	Clostridiales(100);"Ruminococcaceae"(100);	"Lachnospiraceae"(58);Coprococcus(56);
0.17	256	47	Root(100);Bacteria(100);"Firmicutes"(100);"Clostridia"(100);Clostridiales(100);Incertae_Sedis_XIV(100);Blautia(100);	Root(100);Bacteria(100);"Actinobacteria"(100);Actinobacteria(100);Bifidobacteriales(100);Bifidobacteriaceae(100);unclassified(83);	Incertae_Sedis_XIV(100);Blautia(100);	Bifidobacteriales(100);Bifidobacteriaceae(100);
0.17	283	42	Root(100);Bacteria(100);unclassified(100);unclassified(100);unclassified(100);unclassified(100);unclassified(100);	Root(100);Bacteria(100);"Firmicutes"(100);"Clostridia"(100);Clostridiales(100);"Ruminococcaceae"(100);unclassified(100);	Root(100);Bacteria(100);	Clostridiales(100);"Ruminococcaceae"(100);
0.17	215	47	Root(100);Bacteria(100);"Firmicutes"(100);"Clostridia"(100);Clostridiales(100);unclassified(68);unclassified(68);	Root(100);Bacteria(100);"Actinobacteria"(100);Actinobacteria(100);Bifidobacteriales(100);Bifidobacteriaceae(100);unclassified(83);	"Clostridia"(100);Clostridiales(100);	Bifidobacteriales(100);Bifidobacteriaceae(100);
0.17	227	356	Root(100);Bacteria(100);"Firmicutes"(100);"Clostridia"(100);Clostridiales(100);"Lachnospiraceae"(100);Dorea(98);	Root(100);Bacteria(100);unclassified(100);unclassified(100);unclassified(100);unclassified(100);unclassified(100);	"Lachnospiraceae"(100);Dorea(98);	Root(100);Bacteria(100);
0.17	458	232	Root(100);Bacteria(100);"Bacteroidetes"(100);"Bacteroidia"(100);"Bacteroidales"(100);"Rikenellaceae"(100);Alistipes(100);	Root(100);Bacteria(100);"Firmicutes"(100);"Clostridia"(100);Clostridiales(100);unclassified(100);unclassified(100);	"Rikenellaceae"(100);Alistipes(100);	"Clostridia"(100);Clostridiales(100);
0.16	186	156	Root(100);Bacteria(100);"Verrucomicrobia"(100);Verrucomicrobiae(100);Verrucomicrobiales(100);Verrucomicrobiaceae(100);Akkermansia(100);	Root(100);Bacteria(100);"Firmicutes"(100);"Clostridia"(100);Clostridiales(100);"Lachnospiraceae"(100);unclassified(71);	Verrucomicrobiaceae(100);Akkermansia(100);	Clostridiales(100);"Lachnospiraceae"(100);
0.16	284	123	Root(100);Bacteria(100);"Firmicutes"(100);"Clostridia"(100);Clostridiales(100);"Ruminococcaceae"(100);unclassified(100);	Root(100);Bacteria(100);"Firmicutes"(100);"Clostridia"(100);Clostridiales(100);unclassified(99);unclassified(99);	Clostridiales(100);"Ruminococcaceae"(100);	"Clostridia"(100);Clostridiales(100);
0.16	27	405	Root(100);Bacteria(100);"Bacteroidetes"(100);"Bacteroidia"(100);"Bacteroidales"(100);Bacteroidaceae(100);Bacteroides(100);	Root(100);Bacteria(100);unclassified(100);unclassified(100);unclassified(100);unclassified(100);unclassified(100);	Bacteroidaceae(100);Bacteroides(100);	Root(100);Bacteria(100);
0.16	167	202	Root(100);Bacteria(100);"Firmicutes"(100);"Clostridia"(100);Clostridiales(100);unclassified(65);unclassified(65);	Root(100);Bacteria(100);"Firmicutes"(100);"Clostridia"(100);unclassified(98);unclassified(98);unclassified(98);	"Clostridia"(100);Clostridiales(100);	"Firmicutes"(100);"Clostridia"(100);
0.16	354	326	Root(100);Bacteria(100);"Actinobacteria"(100);Actinobacteria(100);Coriobacteriales(100);Coriobacteriaceae(100);Collinsella(100);	Root(100);Bacteria(100);"Firmicutes"(100);"Clostridia"(100);Clostridiales(100);"Lachnospiraceae"(100);unclassified(100);	Coriobacteriaceae(100);Collinsella(100);	Clostridiales(100);"Lachnospiraceae"(100);
0.16	210	107	Root(100);Bacteria(100);"Firmicutes"(100);"Clostridia"(100);Clostridiales(100);"Lachnospiraceae"(100);Anaerostipes(99);	Root(100);Bacteria(100);"Bacteroidetes"(100);"Bacteroidia"(100);"Bacteroidales"(100);"Porphyromonadaceae"(100);Barnesiella(100);	"Lachnospiraceae"(100);Anaerostipes(99);	"Porphyromonadaceae"(100);Barnesiella(100);
0.16	237	327	Root(100);Bacteria(100);"Bacteroidetes"(100);"Bacteroidia"(100);"Bacteroidales"(100);"Porphyromonadaceae"(100);Butyricimonas(100);	Root(100);Bacteria(100);"Firmicutes"(100);"Clostridia"(99);Clostridiales(99);unclassified(99);unclassified(99);	"Porphyromonadaceae"(100);Butyricimonas(100);	"Clostridia"(99);Clostridiales(99);
0.16	245	248	Root(100);Bacteria(100);"Firmicutes"(100);"Clostridia"(100);Clostridiales(100);"Ruminococcaceae"(100);Butyricicoccus(97);	Root(100);Bacteria(100);"Firmicutes"(100);"Clostridia"(100);Clostridiales(100);"Ruminococcaceae"(100);unclassified(100);	"Ruminococcaceae"(100);Butyricicoccus(97);	Clostridiales(100);"Ruminococcaceae"(100);
0.16	369	232	Root(100);Bacteria(100);unclassified(100);unclassified(100);unclassified(100);unclassified(100);unclassified(100);	Root(100);Bacteria(100);"Firmicutes"(100);"Clostridia"(100);Clostridiales(100);unclassified(100);unclassified(100);	Root(100);Bacteria(100);	"Clostridia"(100);Clostridiales(100);
0.16	237	47	Root(100);Bacteria(100);"Bacteroidetes"(100);"Bacteroidia"(100);"Bacteroidales"(100);"Porphyromonadaceae"(100);Butyricimonas(100);	Root(100);Bacteria(100);"Actinobacteria"(100);Actinobacteria(100);Bifidobacteriales(100);Bifidobacteriaceae(100);unclassified(83);	"Porphyromonadaceae"(100);Butyricimonas(100);	Bifidobacteriales(100);Bifidobacteriaceae(100);
0.16	458	157	Root(100);Bacteria(100);"Bacteroidetes"(100);"Bacteroidia"(100);"Bacteroidales"(100);"Rikenellaceae"(100);Alistipes(100);	Root(100);Bacteria(100);"Firmicutes"(100);"Clostridia"(100);Clostridiales(100);"Ruminococcaceae"(100);unclassified(100);	"Rikenellaceae"(100);Alistipes(100);	Clostridiales(100);"Ruminococcaceae"(100);
0.16	213	107	Root(100);Bacteria(100);"Firmicutes"(100);"Clostridia"(100);Clostridiales(100);unclassified(100);unclassified(100);	Root(100);Bacteria(100);"Bacteroidetes"(100);"Bacteroidia"(100);"Bacteroidales"(100);"Porphyromonadaceae"(100);Barnesiella(100);	"Clostridia"(100);Clostridiales(100);	"Porphyromonadaceae"(100);Barnesiella(100);
0.16	454	249	Root(100);Bacteria(100);unclassified(93);unclassified(93);unclassified(93);unclassified(93);unclassified(93);	Root(100);Bacteria(100);unclassified(100);unclassified(100);unclassified(100);unclassified(100);unclassified(100);	Root(100);Bacteria(100);	Root(100);Bacteria(100);
0.16	387	177	Root(100);Bacteria(100);"Proteobacteria"(100);Betaproteobacteria(100);Burkholderiales(100);Alcaligenaceae(100);Sutterella(100);	Root(100);Bacteria(100);"Bacteroidetes"(100);"Bacteroidia"(100);"Bacteroidales"(100);"Prevotellaceae"(100);Prevotella(100);	Alcaligenaceae(100);Sutterella(100);	"Prevotellaceae"(100);Prevotella(100);
0.16	170	144	Root(100);Bacteria(100);unclassified(100);unclassified(100);unclassified(100);unclassified(100);unclassified(100);	Root(100);Bacteria(100);"Firmicutes"(100);"Clostridia"(100);Clostridiales(100);unclassified(100);unclassified(100);	Root(100);Bacteria(100);	"Clostridia"(100);Clostridiales(100);
0.16	214	156	Root(100);Bacteria(100);"Bacteroidetes"(100);"Bacteroidia"(100);"Bacteroidales"(100);"Prevotellaceae"(100);unclassified(100);	Root(100);Bacteria(100);"Firmicutes"(100);"Clostridia"(100);Clostridiales(100);"Lachnospiraceae"(100);unclassified(71);	"Bacteroidales"(100);"Prevotellaceae"(100);	Clostridiales(100);"Lachnospiraceae"(100);
0.16	454	165	Root(100);Bacteria(100);unclassified(93);unclassified(93);unclassified(93);unclassified(93);unclassified(93);	Root(100);Bacteria(100);"Firmicutes"(100);"Clostridia"(100);Clostridiales(100);unclassified(99);unclassified(99);	Root(100);Bacteria(100);	"Clostridia"(100);Clostridiales(100);
0.16	363	227	Root(100);Bacteria(100);"Firmicutes"(100);"Clostridia"(100);Clostridiales(100);"Ruminococcaceae"(100);unclassified(100);	Root(100);Bacteria(100);"Firmicutes"(100);"Clostridia"(100);Clostridiales(100);"Lachnospiraceae"(100);Dorea(98);	Clostridiales(100);"Ruminococcaceae"(100);	"Lachnospiraceae"(100);Dorea(98);
0.16	214	245	Root(100);Bacteria(100);"Bacteroidetes"(100);"Bacteroidia"(100);"Bacteroidales"(100);"Prevotellaceae"(100);unclassified(100);	Root(100);Bacteria(100);"Firmicutes"(100);"Clostridia"(100);Clostridiales(100);"Ruminococcaceae"(100);Butyricicoccus(97);	"Bacteroidales"(100);"Prevotellaceae"(100);	"Ruminococcaceae"(100);Butyricicoccus(97);
0.16	89	238	Root(100);Bacteria(100);"Firmicutes"(100);"Clostridia"(100);Clostridiales(100);"Ruminococcaceae"(100);unclassified(73);	Root(100);Bacteria(100);"Firmicutes"(100);"Clostridia"(100);Clostridiales(100);unclassified(97);unclassified(97);	Clostridiales(100);"Ruminococcaceae"(100);	"Clostridia"(100);Clostridiales(100);
0.16	135	406	Root(100);Bacteria(100);"Firmicutes"(100);"Clostridia"(100);Clostridiales(100);"Lachnospiraceae"(100);Roseburia(95);	Root(100);Bacteria(100);"Firmicutes"(100);"Clostridia"(100);Clostridiales(100);unclassified(100);unclassified(100);	"Lachnospiraceae"(100);Roseburia(95);	"Clostridia"(100);Clostridiales(100);
0.16	260	356	Root(100);Bacteria(100);"Firmicutes"(100);"Erysipelotrichi"(100);"Erysipelotrichales"(100);Erysipelotrichaceae(100);Coprobacillus(100);	Root(100);Bacteria(100);unclassified(100);unclassified(100);unclassified(100);unclassified(100);unclassified(100);	Erysipelotrichaceae(100);Coprobacillus(100);	Root(100);Bacteria(100);
0.16	258	167	Root(100);Bacteria(100);"Firmicutes"(100);"Clostridia"(100);Clostridiales(100);unclassified(100);unclassified(100);	Root(100);Bacteria(100);"Firmicutes"(100);"Clostridia"(100);Clostridiales(100);unclassified(65);unclassified(65);	"Clostridia"(100);Clostridiales(100);	"Clostridia"(100);Clostridiales(100);
0.16	411	232	Root(100);Bacteria(100);"Bacteroidetes"(100);"Bacteroidia"(100);"Bacteroidales"(100);"Porphyromonadaceae"(100);Odoribacter(100);	Root(100);Bacteria(100);"Firmicutes"(100);"Clostridia"(100);Clostridiales(100);unclassified(100);unclassified(100);	"Porphyromonadaceae"(100);Odoribacter(100);	"Clostridia"(100);Clostridiales(100);
0.16	306	167	Root(100);Bacteria(100);"Firmicutes"(100);"Clostridia"(100);Clostridiales(100);"Ruminococcaceae"(100);unclassified(79);	Root(100);Bacteria(100);"Firmicutes"(100);"Clostridia"(100);Clostridiales(100);unclassified(65);unclassified(65);	Clostridiales(100);"Ruminococcaceae"(100);	"Clostridia"(100);Clostridiales(100);
0.16	219	156	Root(100);Bacteria(100);"Firmicutes"(100);"Clostridia"(100);Clostridiales(100);Veillonellaceae(100);Dialister(100);	Root(100);Bacteria(100);"Firmicutes"(100);"Clostridia"(100);Clostridiales(100);"Lachnospiraceae"(100);unclassified(71);	Veillonellaceae(100);Dialister(100);	Clostridiales(100);"Lachnospiraceae"(100);
0.16	135	227	Root(100);Bacteria(100);"Firmicutes"(100);"Clostridia"(100);Clostridiales(100);"Lachnospiraceae"(100);Roseburia(95);	Root(100);Bacteria(100);"Firmicutes"(100);"Clostridia"(100);Clostridiales(100);"Lachnospiraceae"(100);Dorea(98);	"Lachnospiraceae"(100);Roseburia(95);	"Lachnospiraceae"(100);Dorea(98);
0.16	215	374	Root(100);Bacteria(100);"Firmicutes"(100);"Clostridia"(100);Clostridiales(100);unclassified(68);unclassified(68);	Root(100);Bacteria(100);"Firmicutes"(55);"Clostridia"(55);Clostridiales(55);"Ruminococcaceae"(55);unclassified(55);	"Clostridia"(100);Clostridiales(100);	Clostridiales(55);"Ruminococcaceae"(55);
0.16	294	486	Root(100);Bacteria(100);unclassified(100);unclassified(100);unclassified(100);unclassified(100);unclassified(100);	Root(100);Bacteria(100);"Firmicutes"(100);"Clostridia"(100);Clostridiales(100);"Ruminococcaceae"(100);Sporobacter(54);	Root(100);Bacteria(100);	"Ruminococcaceae"(100);Sporobacter(54);
0.16	257	167	Root(100);Bacteria(100);"Bacteroidetes"(100);"Bacteroidia"(100);"Bacteroidales"(100);"Porphyromonadaceae"(100);Barnesiella(100);	Root(100);Bacteria(100);"Firmicutes"(100);"Clostridia"(100);Clostridiales(100);unclassified(65);unclassified(65);	"Porphyromonadaceae"(100);Barnesiella(100);	"Clostridia"(100);Clostridiales(100);
-0.16	17	45	Root(100);Bacteria(100);"Bacteroidetes"(100);"Bacteroidia"(100);"Bacteroidales"(100);Bacteroidaceae(100);Bacteroides(100);	Root(100);Bacteria(100);"Bacteroidetes"(100);"Bacteroidia"(100);"Bacteroidales"(100);Bacteroidaceae(100);Bacteroides(100);	Bacteroidaceae(100);Bacteroides(100);	Bacteroidaceae(100);Bacteroides(100);
0.16	458	227	Root(100);Bacteria(100);"Bacteroidetes"(100);"Bacteroidia"(100);"Bacteroidales"(100);"Rikenellaceae"(100);Alistipes(100);	Root(100);Bacteria(100);"Firmicutes"(100);"Clostridia"(100);Clostridiales(100);"Lachnospiraceae"(100);Dorea(98);	"Rikenellaceae"(100);Alistipes(100);	"Lachnospiraceae"(100);Dorea(98);
0.16	245	93	Root(100);Bacteria(100);"Firmicutes"(100);"Clostridia"(100);Clostridiales(100);"Ruminococcaceae"(100);Butyricicoccus(97);	Root(100);Bacteria(100);"Firmicutes"(100);"Clostridia"(100);Clostridiales(100);"Ruminococcaceae"(100);Subdoligranulum(91);	"Ruminococcaceae"(100);Butyricicoccus(97);	"Ruminococcaceae"(100);Subdoligranulum(91);
0.16	316	157	Root(100);Bacteria(100);"Firmicutes"(100);"Clostridia"(100);Clostridiales(100);"Lachnospiraceae"(100);unclassified(100);	Root(100);Bacteria(100);"Firmicutes"(100);"Clostridia"(100);Clostridiales(100);"Ruminococcaceae"(100);unclassified(100);	Clostridiales(100);"Lachnospiraceae"(100);	Clostridiales(100);"Ruminococcaceae"(100);
0.16	256	352	Root(100);Bacteria(100);"Firmicutes"(100);"Clostridia"(100);Clostridiales(100);Incertae_Sedis_XIV(100);Blautia(100);	Root(100);Bacteria(100);"Firmicutes"(100);"Clostridia"(100);Clostridiales(100);unclassified(98);unclassified(98);	Incertae_Sedis_XIV(100);Blautia(100);	"Clostridia"(100);Clostridiales(100);
0.16	135	167	Root(100);Bacteria(100);"Firmicutes"(100);"Clostridia"(100);Clostridiales(100);"Lachnospiraceae"(100);Roseburia(95);	Root(100);Bacteria(100);"Firmicutes"(100);"Clostridia"(100);Clostridiales(100);unclassified(65);unclassified(65);	"Lachnospiraceae"(100);Roseburia(95);	"Clostridia"(100);Clostridiales(100);
0.16	504	270	Root(100);Bacteria(100);"Bacteroidetes"(100);"Bacteroidia"(100);"Bacteroidales"(100);Bacteroidaceae(100);Bacteroides(100);	Root(100);Bacteria(100);"Firmicutes"(100);"Clostridia"(100);Clostridiales(100);"Lachnospiraceae"(71);unclassified(71);	Bacteroidaceae(100);Bacteroides(100);	Clostridiales(100);"Lachnospiraceae"(71);
0.16	119	449	Root(100);Bacteria(100);"Bacteroidetes"(100);"Bacteroidia"(100);"Bacteroidales"(100);"Porphyromonadaceae"(100);Odoribacter(100);	Root(100);Bacteria(100);"Bacteroidetes"(100);"Bacteroidia"(100);"Bacteroidales"(100);Bacteroidaceae(100);Bacteroides(100);	"Porphyromonadaceae"(100);Odoribacter(100);	Bacteroidaceae(100);Bacteroides(100);
0.16	136	135	Root(100);Bacteria(100);"Firmicutes"(100);"Clostridia"(100);Clostridiales(100);"Ruminococcaceae"(100);Oscillibacter(100);	Root(100);Bacteria(100);"Firmicutes"(100);"Clostridia"(100);Clostridiales(100);"Lachnospiraceae"(100);Roseburia(95);	"Ruminococcaceae"(100);Oscillibacter(100);	"Lachnospiraceae"(100);Roseburia(95);
0.16	255	160	Root(100);Bacteria(100);"Firmicutes"(100);"Clostridia"(100);Clostridiales(100);"Lachnospiraceae"(100);Coprococcus(99);	Root(100);Bacteria(100);"Bacteroidetes"(100);"Bacteroidia"(100);"Bacteroidales"(100);"Rikenellaceae"(100);Alistipes(100);	"Lachnospiraceae"(100);Coprococcus(99);	"Rikenellaceae"(100);Alistipes(100);
0.16	192	77	Root(100);Bacteria(100);"Firmicutes"(100);"Clostridia"(100);Clostridiales(100);unclassified(100);unclassified(100);	Root(100);Bacteria(100);"Bacteroidetes"(100);"Bacteroidia"(100);"Bacteroidales"(100);Bacteroidaceae(100);Bacteroides(100);	"Clostridia"(100);Clostridiales(100);	Bacteroidaceae(100);Bacteroides(100);
0.16	337	253	Root(100);Bacteria(100);"Bacteroidetes"(100);"Bacteroidia"(100);"Bacteroidales"(100);"Porphyromonadaceae"(100);Parabacteroides(100);	Root(100);Bacteria(100);"Firmicutes"(100);"Erysipelotrichi"(100);"Erysipelotrichales"(100);Erysipelotrichaceae(100);unclassified(99);	"Porphyromonadaceae"(100);Parabacteroides(100);	"Erysipelotrichales"(100);Erysipelotrichaceae(100);
0.16	384	270	Root(100);Bacteria(100);"Firmicutes"(100);"Clostridia"(100);Clostridiales(100);unclassified(92);unclassified(92);	Root(100);Bacteria(100);"Firmicutes"(100);"Clostridia"(100);Clostridiales(100);"Lachnospiraceae"(71);unclassified(71);	"Clostridia"(100);Clostridiales(100);	Clostridiales(100);"Lachnospiraceae"(71);
0.16	192	46	Root(100);Bacteria(100);"Firmicutes"(100);"Clostridia"(100);Clostridiales(100);unclassified(100);unclassified(100);	Root(100);Bacteria(100);"Firmicutes"(100);"Clostridia"(100);Clostridiales(100);"Lachnospiraceae"(100);unclassified(100);	"Clostridia"(100);Clostridiales(100);	Clostridiales(100);"Lachnospiraceae"(100);
0.16	369	384	Root(100);Bacteria(100);unclassified(100);unclassified(100);unclassified(100);unclassified(100);unclassified(100);	Root(100);Bacteria(100);"Firmicutes"(100);"Clostridia"(100);Clostridiales(100);unclassified(92);unclassified(92);	Root(100);Bacteria(100);	"Clostridia"(100);Clostridiales(100);
0.16	167	474	Root(100);Bacteria(100);"Firmicutes"(100);"Clostridia"(100);Clostridiales(100);unclassified(65);unclassified(65);	Root(100);Bacteria(100);"Bacteroidetes"(100);"Bacteroidia"(100);"Bacteroidales"(100);"Porphyromonadaceae"(100);Barnesiella(100);	"Clostridia"(100);Clostridiales(100);	"Porphyromonadaceae"(100);Barnesiella(100);
0.15	227	9	Root(100);Bacteria(100);"Firmicutes"(100);"Clostridia"(100);Clostridiales(100);"Lachnospiraceae"(100);Dorea(98);	Root(100);Bacteria(100);"Fusobacteria"(100);"Fusobacteria"(100);"Fusobacteriales"(100);"Fusobacteriaceae"(100);Fusobacterium(100);	"Lachnospiraceae"(100);Dorea(98);	"Fusobacteriaceae"(100);Fusobacterium(100);
0.15	136	167	Root(100);Bacteria(100);"Firmicutes"(100);"Clostridia"(100);Clostridiales(100);"Ruminococcaceae"(100);Oscillibacter(100);	Root(100);Bacteria(100);"Firmicutes"(100);"Clostridia"(100);Clostridiales(100);unclassified(65);unclassified(65);	"Ruminococcaceae"(100);Oscillibacter(100);	"Clostridia"(100);Clostridiales(100);
0.15	248	227	Root(100);Bacteria(100);"Firmicutes"(100);"Clostridia"(100);Clostridiales(100);"Ruminococcaceae"(100);unclassified(100);	Root(100);Bacteria(100);"Firmicutes"(100);"Clostridia"(100);Clostridiales(100);"Lachnospiraceae"(100);Dorea(98);	Clostridiales(100);"Ruminococcaceae"(100);	"Lachnospiraceae"(100);Dorea(98);
0.15	449	251	Root(100);Bacteria(100);"Bacteroidetes"(100);"Bacteroidia"(100);"Bacteroidales"(100);Bacteroidaceae(100);Bacteroides(100);	Root(100);Bacteria(100);"Bacteroidetes"(100);unclassified(100);unclassified(100);unclassified(100);unclassified(100);	Bacteroidaceae(100);Bacteroides(100);	Bacteria(100);"Bacteroidetes"(100);
0.15	406	222	Root(100);Bacteria(100);"Firmicutes"(100);"Clostridia"(100);Clostridiales(100);unclassified(100);unclassified(100);	Root(100);Bacteria(100);"Firmicutes"(100);"Clostridia"(100);Clostridiales(100);"Lachnospiraceae"(58);Coprococcus(56);	"Clostridia"(100);Clostridiales(100);	"Lachnospiraceae"(58);Coprococcus(56);
0.15	284	276	Root(100);Bacteria(100);"Firmicutes"(100);"Clostridia"(100);Clostridiales(100);"Ruminococcaceae"(100);unclassified(100);	Root(100);Bacteria(100);"Firmicutes"(99);unclassified(99);unclassified(99);unclassified(99);unclassified(99);	Clostridiales(100);"Ruminococcaceae"(100);	Bacteria(100);"Firmicutes"(99);
0.15	215	170	Root(100);Bacteria(100);"Firmicutes"(100);"Clostridia"(100);Clostridiales(100);unclassified(68);unclassified(68);	Root(100);Bacteria(100);unclassified(100);unclassified(100);unclassified(100);unclassified(100);unclassified(100);	"Clostridia"(100);Clostridiales(100);	Root(100);Bacteria(100);
-0.15	31	42	Root(100);Bacteria(100);"Bacteroidetes"(100);"Bacteroidia"(100);"Bacteroidales"(100);Bacteroidaceae(100);Bacteroides(100);	Root(100);Bacteria(100);"Firmicutes"(100);"Clostridia"(100);Clostridiales(100);"Ruminococcaceae"(100);unclassified(100);	Bacteroidaceae(100);Bacteroides(100);	Clostridiales(100);"Ruminococcaceae"(100);
0.15	210	170	Root(100);Bacteria(100);"Firmicutes"(100);"Clostridia"(100);Clostridiales(100);"Lachnospiraceae"(100);Anaerostipes(99);	Root(100);Bacteria(100);unclassified(100);unclassified(100);unclassified(100);unclassified(100);unclassified(100);	"Lachnospiraceae"(100);Anaerostipes(99);	Root(100);Bacteria(100);
0.15	161	470	Root(100);Bacteria(100);"Proteobacteria"(100);Betaproteobacteria(100);Burkholderiales(100);unclassified(100);unclassified(100);	Root(100);Bacteria(100);"Firmicutes"(100);"Clostridia"(100);Clostridiales(100);"Lachnospiraceae"(100);unclassified(100);	Betaproteobacteria(100);Burkholderiales(100);	Clostridiales(100);"Lachnospiraceae"(100);
0.15	31	337	Root(100);Bacteria(100);"Bacteroidetes"(100);"Bacteroidia"(100);"Bacteroidales"(100);Bacteroidaceae(100);Bacteroides(100);	Root(100);Bacteria(100);"Bacteroidetes"(100);"Bacteroidia"(100);"Bacteroidales"(100);"Porphyromonadaceae"(100);Parabacteroides(100);	Bacteroidaceae(100);Bacteroides(100);	"Porphyromonadaceae"(100);Parabacteroides(100);
0.15	578	257	Root(100);Bacteria(100);"Bacteroidetes"(100);"Bacteroidia"(100);"Bacteroidales"(100);Bacteroidaceae(100);Bacteroides(100);	Root(100);Bacteria(100);"Bacteroidetes"(100);"Bacteroidia"(100);"Bacteroidales"(100);"Porphyromonadaceae"(100);Barnesiella(100);	Bacteroidaceae(100);Bacteroides(100);	"Porphyromonadaceae"(100);Barnesiella(100);
0.15	192	157	Root(100);Bacteria(100);"Firmicutes"(100);"Clostridia"(100);Clostridiales(100);unclassified(100);unclassified(100);	Root(100);Bacteria(100);"Firmicutes"(100);"Clostridia"(100);Clostridiales(100);"Ruminococcaceae"(100);unclassified(100);	"Clostridia"(100);Clostridiales(100);	Clostridiales(100);"Ruminococcaceae"(100);
0.15	170	222	Root(100);Bacteria(100);unclassified(100);unclassified(100);unclassified(100);unclassified(100);unclassified(100);	Root(100);Bacteria(100);"Firmicutes"(100);"Clostridia"(100);Clostridiales(100);"Lachnospiraceae"(58);Coprococcus(56);	Root(100);Bacteria(100);	"Lachnospiraceae"(58);Coprococcus(56);
0.15	284	197	Root(100);Bacteria(100);"Firmicutes"(100);"Clostridia"(100);Clostridiales(100);"Ruminococcaceae"(100);unclassified(100);	Root(100);Bacteria(100);"Bacteroidetes"(100);"Bacteroidia"(100);"Bacteroidales"(100);"Porphyromonadaceae"(100);unclassified(100);	Clostridiales(100);"Ruminococcaceae"(100);	"Bacteroidales"(100);"Porphyromonadaceae"(100);
0.15	136	156	Root(100);Bacteria(100);"Firmicutes"(100);"Clostridia"(100);Clostridiales(100);"Ruminococcaceae"(100);Oscillibacter(100);	Root(100);Bacteria(100);"Firmicutes"(100);"Clostridia"(100);Clostridiales(100);"Lachnospiraceae"(100);unclassified(71);	"Ruminococcaceae"(100);Oscillibacter(100);	Clostridiales(100);"Lachnospiraceae"(100);
0.15	167	5	Root(100);Bacteria(100);"Firmicutes"(100);"Clostridia"(100);Clostridiales(100);unclassified(65);unclassified(65);	Root(100);Bacteria(100);"Firmicutes"(100);"Bacilli"(100);Bacillales(100);"Staphylococcaceae"(99);Staphylococcus(99);	"Clostridia"(100);Clostridiales(100);	"Staphylococcaceae"(99);Staphylococcus(99);
0.15	167	154	Root(100);Bacteria(100);"Firmicutes"(100);"Clostridia"(100);Clostridiales(100);unclassified(65);unclassified(65);	Root(100);Bacteria(100);"Firmicutes"(100);"Clostridia"(100);Clostridiales(100);unclassified(97);unclassified(97);	"Clostridia"(100);Clostridiales(100);	"Clostridia"(100);Clostridiales(100);
0.15	539	458	Root(100);Bacteria(100);"Bacteroidetes"(100);"Bacteroidia"(100);"Bacteroidales"(100);Bacteroidaceae(100);Bacteroides(100);	Root(100);Bacteria(100);"Bacteroidetes"(100);"Bacteroidia"(100);"Bacteroidales"(100);"Rikenellaceae"(100);Alistipes(100);	Bacteroidaceae(100);Bacteroides(100);	"Rikenellaceae"(100);Alistipes(100);
0.15	182	202	Root(100);Bacteria(100);"Bacteroidetes"(100);"Bacteroidia"(100);"Bacteroidales"(100);"Prevotellaceae"(100);Prevotella(100);	Root(100);Bacteria(100);"Firmicutes"(100);"Clostridia"(100);unclassified(98);unclassified(98);unclassified(98);	"Prevotellaceae"(100);Prevotella(100);	"Firmicutes"(100);"Clostridia"(100);
0.15	272	153	Root(100);Bacteria(100);"Firmicutes"(100);"Clostridia"(100);Clostridiales(100);"Lachnospiraceae"(100);Coprococcus(100);	Root(100);Bacteria(100);"Proteobacteria"(100);Betaproteobacteria(100);Burkholderiales(100);unclassified(100);unclassified(100);	"Lachnospiraceae"(100);Coprococcus(100);	Betaproteobacteria(100);Burkholderiales(100);
0.15	211	238	Root(100);Bacteria(100);"Firmicutes"(100);"Clostridia"(100);Clostridiales(100);"Lachnospiraceae"(100);Roseburia(99);	Root(100);Bacteria(100);"Firmicutes"(100);"Clostridia"(100);Clostridiales(100);unclassified(97);unclassified(97);	"Lachnospiraceae"(100);Roseburia(99);	"Clostridia"(100);Clostridiales(100);
0.15	316	256	Root(100);Bacteria(100);"Firmicutes"(100);"Clostridia"(100);Clostridiales(100);"Lachnospiraceae"(100);unclassified(100);	Root(100);Bacteria(100);"Firmicutes"(100);"Clostridia"(100);Clostridiales(100);Incertae_Sedis_XIV(100);Blautia(100);	Clostridiales(100);"Lachnospiraceae"(100);	Incertae_Sedis_XIV(100);Blautia(100);
0.15	196	354	Root(100);Bacteria(100);unclassified(100);unclassified(100);unclassified(100);unclassified(100);unclassified(100);	Root(100);Bacteria(100);"Actinobacteria"(100);Actinobacteria(100);Coriobacteriales(100);Coriobacteriaceae(100);Collinsella(100);	Root(100);Bacteria(100);	Coriobacteriaceae(100);Collinsella(100);
0.15	214	5	Root(100);Bacteria(100);"Bacteroidetes"(100);"Bacteroidia"(100);"Bacteroidales"(100);"Prevotellaceae"(100);unclassified(100);	Root(100);Bacteria(100);"Firmicutes"(100);"Bacilli"(100);Bacillales(100);"Staphylococcaceae"(99);Staphylococcus(99);	"Bacteroidales"(100);"Prevotellaceae"(100);	"Staphylococcaceae"(99);Staphylococcus(99);
0.15	458	326	Root(100);Bacteria(100);"Bacteroidetes"(100);"Bacteroidia"(100);"Bacteroidales"(100);"Rikenellaceae"(100);Alistipes(100);	Root(100);Bacteria(100);"Firmicutes"(100);"Clostridia"(100);Clostridiales(100);"Lachnospiraceae"(100);unclassified(100);	"Rikenellaceae"(100);Alistipes(100);	Clostridiales(100);"Lachnospiraceae"(100);
0.15	17	273	Root(100);Bacteria(100);"Bacteroidetes"(100);"Bacteroidia"(100);"Bacteroidales"(100);Bacteroidaceae(100);Bacteroides(100);	Root(100);Bacteria(100);unclassified(58);unclassified(58);unclassified(58);unclassified(58);unclassified(58);	Bacteroidaceae(100);Bacteroides(100);	Root(100);Bacteria(100);
0.15	504	350	Root(100);Bacteria(100);"Bacteroidetes"(100);"Bacteroidia"(100);"Bacteroidales"(100);Bacteroidaceae(100);Bacteroides(100);	Root(100);Bacteria(100);"Bacteroidetes"(100);"Bacteroidia"(100);"Bacteroidales"(100);"Prevotellaceae"(100);Paraprevotella(100);	Bacteroidaceae(100);Bacteroides(100);	"Prevotellaceae"(100);Paraprevotella(100);
0.15	167	270	Root(100);Bacteria(100);"Firmicutes"(100);"Clostridia"(100);Clostridiales(100);unclassified(65);unclassified(65);	Root(100);Bacteria(100);"Firmicutes"(100);"Clostridia"(100);Clostridiales(100);"Lachnospiraceae"(71);unclassified(71);	"Clostridia"(100);Clostridiales(100);	Clostridiales(100);"Lachnospiraceae"(71);
0.15	135	352	Root(100);Bacteria(100);"Firmicutes"(100);"Clostridia"(100);Clostridiales(100);"Lachnospiraceae"(100);Roseburia(95);	Root(100);Bacteria(100);"Firmicutes"(100);"Clostridia"(100);Clostridiales(100);unclassified(98);unclassified(98);	"Lachnospiraceae"(100);Roseburia(95);	"Clostridia"(100);Clostridiales(100);
0.15	411	165	Root(100);Bacteria(100);"Bacteroidetes"(100);"Bacteroidia"(100);"Bacteroidales"(100);"Porphyromonadaceae"(100);Odoribacter(100);	Root(100);Bacteria(100);"Firmicutes"(100);"Clostridia"(100);Clostridiales(100);unclassified(99);unclassified(99);	"Porphyromonadaceae"(100);Odoribacter(100);	"Clostridia"(100);Clostridiales(100);
0.15	257	352	Root(100);Bacteria(100);"Bacteroidetes"(100);"Bacteroidia"(100);"Bacteroidales"(100);"Porphyromonadaceae"(100);Barnesiella(100);	Root(100);Bacteria(100);"Firmicutes"(100);"Clostridia"(100);Clostridiales(100);unclassified(98);unclassified(98);	"Porphyromonadaceae"(100);Barnesiella(100);	"Clostridia"(100);Clostridiales(100);
0.15	119	66	Root(100);Bacteria(100);"Bacteroidetes"(100);"Bacteroidia"(100);"Bacteroidales"(100);"Porphyromonadaceae"(100);Odoribacter(100);	Root(100);Bacteria(100);"Firmicutes"(100);"Clostridia"(100);Clostridiales(100);Veillonellaceae(100);Dialister(100);	"Porphyromonadaceae"(100);Odoribacter(100);	Veillonellaceae(100);Dialister(100);
0.15	34	16	Root(100);Bacteria(100);"Bacteroidetes"(100);"Bacteroidia"(100);"Bacteroidales"(100);"Prevotellaceae"(100);unclassified(100);	Root(100);Bacteria(100);"Proteobacteria"(100);Gammaproteobacteria(100);Pasteurellales(100);Pasteurellaceae(100);unclassified(100);	"Bacteroidales"(100);"Prevotellaceae"(100);	Pasteurellales(100);Pasteurellaceae(100);
0.15	66	257	Root(100);Bacteria(100);"Firmicutes"(100);"Clostridia"(100);Clostridiales(100);Veillonellaceae(100);Dialister(100);	Root(100);Bacteria(100);"Bacteroidetes"(100);"Bacteroidia"(100);"Bacteroidales"(100);"Porphyromonadaceae"(100);Barnesiella(100);	Veillonellaceae(100);Dialister(100);	"Porphyromonadaceae"(100);Barnesiella(100);
0.15	213	128	Root(100);Bacteria(100);"Firmicutes"(100);"Clostridia"(100);Clostridiales(100);unclassified(100);unclassified(100);	Root(100);Bacteria(100);"Firmicutes"(100);"Clostridia"(100);Clostridiales(100);"Ruminococcaceae"(100);Oscillibacter(100);	"Clostridia"(100);Clostridiales(100);	"Ruminococcaceae"(100);Oscillibacter(100);
-0.15	30	232	Root(100);Bacteria(100);"Bacteroidetes"(100);"Bacteroidia"(100);"Bacteroidales"(100);"Rikenellaceae"(100);Alistipes(100);	Root(100);Bacteria(100);"Firmicutes"(100);"Clostridia"(100);Clostridiales(100);unclassified(100);unclassified(100);	"Rikenellaceae"(100);Alistipes(100);	"Clostridia"(100);Clostridiales(100);
0.15	504	93	Root(100);Bacteria(100);"Bacteroidetes"(100);"Bacteroidia"(100);"Bacteroidales"(100);Bacteroidaceae(100);Bacteroides(100);	Root(100);Bacteria(100);"Firmicutes"(100);"Clostridia"(100);Clostridiales(100);"Ruminococcaceae"(100);Subdoligranulum(91);	Bacteroidaceae(100);Bacteroides(100);	"Ruminococcaceae"(100);Subdoligranulum(91);
0.15	263	578	Root(100);Bacteria(100);"Bacteroidetes"(100);"Bacteroidia"(100);"Bacteroidales"(100);"Prevotellaceae"(100);Paraprevotella(100);	Root(100);Bacteria(100);"Bacteroidetes"(100);"Bacteroidia"(100);"Bacteroidales"(100);Bacteroidaceae(100);Bacteroides(100);	"Prevotellaceae"(100);Paraprevotella(100);	Bacteroidaceae(100);Bacteroides(100);
0.15	214	167	Root(100);Bacteria(100);"Bacteroidetes"(100);"Bacteroidia"(100);"Bacteroidales"(100);"Prevotellaceae"(100);unclassified(100);	Root(100);Bacteria(100);"Firmicutes"(100);"Clostridia"(100);Clostridiales(100);unclassified(65);unclassified(65);	"Bacteroidales"(100);"Prevotellaceae"(100);	"Clostridia"(100);Clostridiales(100);
0.15	136	391	Root(100);Bacteria(100);"Firmicutes"(100);"Clostridia"(100);Clostridiales(100);"Ruminococcaceae"(100);Oscillibacter(100);	Root(100);Bacteria(100);"Firmicutes"(100);"Clostridia"(100);Clostridiales(100);"Lachnospiraceae"(100);unclassified(100);	"Ruminococcaceae"(100);Oscillibacter(100);	Clostridiales(100);"Lachnospiraceae"(100);
0.15	311	17	Root(100);Bacteria(100);unclassified(100);unclassified(100);unclassified(100);unclassified(100);unclassified(100);	Root(100);Bacteria(100);"Bacteroidetes"(100);"Bacteroidia"(100);"Bacteroidales"(100);Bacteroidaceae(100);Bacteroides(100);	Root(100);Bacteria(100);	Bacteroidaceae(100);Bacteroides(100);
0.15	245	231	Root(100);Bacteria(100);"Firmicutes"(100);"Clostridia"(100);Clostridiales(100);"Ruminococcaceae"(100);Butyricicoccus(97);	Root(100);Bacteria(100);"Bacteroidetes"(100);"Bacteroidia"(100);"Bacteroidales"(100);"Prevotellaceae"(100);Paraprevotella(100);	"Ruminococcaceae"(100);Butyricicoccus(97);	"Prevotellaceae"(100);Paraprevotella(100);
0.15	260	470	Root(100);Bacteria(100);"Firmicutes"(100);"Erysipelotrichi"(100);"Erysipelotrichales"(100);Erysipelotrichaceae(100);Coprobacillus(100);	Root(100);Bacteria(100);"Firmicutes"(100);"Clostridia"(100);Clostridiales(100);"Lachnospiraceae"(100);unclassified(100);	Erysipelotrichaceae(100);Coprobacillus(100);	Clostridiales(100);"Lachnospiraceae"(100);
0.14	276	145	Root(100);Bacteria(100);"Firmicutes"(99);unclassified(99);unclassified(99);unclassified(99);unclassified(99);	Root(100);Bacteria(100);"Bacteroidetes"(100);"Bacteroidia"(100);"Bacteroidales"(100);Bacteroidaceae(100);Bacteroides(100);	Bacteria(100);"Firmicutes"(99);	Bacteroidaceae(100);Bacteroides(100);
0.14	454	167	Root(100);Bacteria(100);unclassified(93);unclassified(93);unclassified(93);unclassified(93);unclassified(93);	Root(100);Bacteria(100);"Firmicutes"(100);"Clostridia"(100);Clostridiales(100);unclassified(65);unclassified(65);	Root(100);Bacteria(100);	"Clostridia"(100);Clostridiales(100);
0.14	104	474	Root(100);Bacteria(100);"Firmicutes"(100);"Clostridia"(100);Clostridiales(100);"Ruminococcaceae"(100);unclassified(100);	Root(100);Bacteria(100);"Bacteroidetes"(100);"Bacteroidia"(100);"Bacteroidales"(100);"Porphyromonadaceae"(100);Barnesiella(100);	Clostridiales(100);"Ruminococcaceae"(100);	"Porphyromonadaceae"(100);Barnesiella(100);
0.14	291	331	Root(100);Bacteria(100);"Bacteroidetes"(100);"Bacteroidia"(100);"Bacteroidales"(100);unclassified(100);unclassified(100);	Root(100);Bacteria(100);"Firmicutes"(100);"Clostridia"(100);Clostridiales(100);unclassified(100);unclassified(100);	"Bacteroidia"(100);"Bacteroidales"(100);	"Clostridia"(100);Clostridiales(100);
0.14	197	31	Root(100);Bacteria(100);"Bacteroidetes"(100);"Bacteroidia"(100);"Bacteroidales"(100);"Porphyromonadaceae"(100);unclassified(100);	Root(100);Bacteria(100);"Bacteroidetes"(100);"Bacteroidia"(100);"Bacteroidales"(100);Bacteroidaceae(100);Bacteroides(100);	"Bacteroidales"(100);"Porphyromonadaceae"(100);	Bacteroidaceae(100);Bacteroides(100);
0.14	267	369	Root(100);Bacteria(100);"Bacteroidetes"(100);unclassified(52);unclassified(52);unclassified(52);unclassified(52);	Root(100);Bacteria(100);unclassified(100);unclassified(100);unclassified(100);unclassified(100);unclassified(100);	Bacteria(100);"Bacteroidetes"(100);	Root(100);Bacteria(100);
0.14	578	155	Root(100);Bacteria(100);"Bacteroidetes"(100);"Bacteroidia"(100);"Bacteroidales"(100);Bacteroidaceae(100);Bacteroides(100);	Root(100);Bacteria(100);"Firmicutes"(100);"Clostridia"(100);Clostridiales(100);"Lachnospiraceae"(100);unclassified(100);	Bacteroidaceae(100);Bacteroides(100);	Clostridiales(100);"Lachnospiraceae"(100);
0.14	212	318	Root(100);Bacteria(100);"Firmicutes"(100);"Clostridia"(100);Clostridiales(100);"Ruminococcaceae"(100);unclassified(73);	Root(100);Bacteria(100);"Proteobacteria"(100);Betaproteobacteria(100);Burkholderiales(100);Alcaligenaceae(100);Sutterella(100);	Clostridiales(100);"Ruminococcaceae"(100);	Alcaligenaceae(100);Sutterella(100);
0.14	316	308	Root(100);Bacteria(100);"Firmicutes"(100);"Clostridia"(100);Clostridiales(100);"Lachnospiraceae"(100);unclassified(100);	Root(100);Bacteria(100);unclassified(100);unclassified(100);unclassified(100);unclassified(100);unclassified(100);	Clostridiales(100);"Lachnospiraceae"(100);	Root(100);Bacteria(100);
-0.14	27	30	Root(100);Bacteria(100);"Bacteroidetes"(100);"Bacteroidia"(100);"Bacteroidales"(100);Bacteroidaceae(100);Bacteroides(100);	Root(100);Bacteria(100);"Bacteroidetes"(100);"Bacteroidia"(100);"Bacteroidales"(100);"Rikenellaceae"(100);Alistipes(100);	Bacteroidaceae(100);Bacteroides(100);	"Rikenellaceae"(100);Alistipes(100);
0.14	245	391	Root(100);Bacteria(100);"Firmicutes"(100);"Clostridia"(100);Clostridiales(100);"Ruminococcaceae"(100);Butyricicoccus(97);	Root(100);Bacteria(100);"Firmicutes"(100);"Clostridia"(100);Clostridiales(100);"Lachnospiraceae"(100);unclassified(100);	"Ruminococcaceae"(100);Butyricicoccus(97);	Clostridiales(100);"Lachnospiraceae"(100);
0.14	255	391	Root(100);Bacteria(100);"Firmicutes"(100);"Clostridia"(100);Clostridiales(100);"Lachnospiraceae"(100);Coprococcus(99);	Root(100);Bacteria(100);"Firmicutes"(100);"Clostridia"(100);Clostridiales(100);"Lachnospiraceae"(100);unclassified(100);	"Lachnospiraceae"(100);Coprococcus(99);	Clostridiales(100);"Lachnospiraceae"(100);
0.14	306	185	Root(100);Bacteria(100);"Firmicutes"(100);"Clostridia"(100);Clostridiales(100);"Ruminococcaceae"(100);unclassified(79);	Root(100);Bacteria(100);"Firmicutes"(100);"Clostridia"(100);unclassified(100);unclassified(100);unclassified(100);	Clostridiales(100);"Ruminococcaceae"(100);	"Firmicutes"(100);"Clostridia"(100);
0.14	486	352	Root(100);Bacteria(100);"Firmicutes"(100);"Clostridia"(100);Clostridiales(100);"Ruminococcaceae"(100);Sporobacter(54);	Root(100);Bacteria(100);"Firmicutes"(100);"Clostridia"(100);Clostridiales(100);unclassified(98);unclassified(98);	"Ruminococcaceae"(100);Sporobacter(54);	"Clostridia"(100);Clostridiales(100);
0.14	210	167	Root(100);Bacteria(100);"Firmicutes"(100);"Clostridia"(100);Clostridiales(100);"Lachnospiraceae"(100);Anaerostipes(99);	Root(100);Bacteria(100);"Firmicutes"(100);"Clostridia"(100);Clostridiales(100);unclassified(65);unclassified(65);	"Lachnospiraceae"(100);Anaerostipes(99);	"Clostridia"(100);Clostridiales(100);
0.14	251	391	Root(100);Bacteria(100);"Bacteroidetes"(100);unclassified(100);unclassified(100);unclassified(100);unclassified(100);	Root(100);Bacteria(100);"Firmicutes"(100);"Clostridia"(100);Clostridiales(100);"Lachnospiraceae"(100);unclassified(100);	Bacteria(100);"Bacteroidetes"(100);	Clostridiales(100);"Lachnospiraceae"(100);
0.14	164	30	Root(100);Bacteria(100);"Bacteroidetes"(100);"Bacteroidia"(100);"Bacteroidales"(100);"Prevotellaceae"(100);Paraprevotella(100);	Root(100);Bacteria(100);"Bacteroidetes"(100);"Bacteroidia"(100);"Bacteroidales"(100);"Rikenellaceae"(100);Alistipes(100);	"Prevotellaceae"(100);Paraprevotella(100);	"Rikenellaceae"(100);Alistipes(100);
0.14	291	302	Root(100);Bacteria(100);"Bacteroidetes"(100);"Bacteroidia"(100);"Bacteroidales"(100);unclassified(100);unclassified(100);	Root(100);Bacteria(100);"Firmicutes"(100);"Clostridia"(100);Clostridiales(100);unclassified(100);unclassified(100);	"Bacteroidia"(100);"Bacteroidales"(100);	"Clostridia"(100);Clostridiales(100);
0.14	253	256	Root(100);Bacteria(100);"Firmicutes"(100);"Erysipelotrichi"(100);"Erysipelotrichales"(100);Erysipelotrichaceae(100);unclassified(99);	Root(100);Bacteria(100);"Firmicutes"(100);"Clostridia"(100);Clostridiales(100);Incertae_Sedis_XIV(100);Blautia(100);	"Erysipelotrichales"(100);Erysipelotrichaceae(100);	Incertae_Sedis_XIV(100);Blautia(100);
0.14	578	144	Root(100);Bacteria(100);"Bacteroidetes"(100);"Bacteroidia"(100);"Bacteroidales"(100);Bacteroidaceae(100);Bacteroides(100);	Root(100);Bacteria(100);"Firmicutes"(100);"Clostridia"(100);Clostridiales(100);unclassified(100);unclassified(100);	Bacteroidaceae(100);Bacteroides(100);	"Clostridia"(100);Clostridiales(100);
0.14	115	227	Root(100);Bacteria(100);"Proteobacteria"(100);Betaproteobacteria(100);Burkholderiales(100);Alcaligenaceae(100);Parasutterella(100);	Root(100);Bacteria(100);"Firmicutes"(100);"Clostridia"(100);Clostridiales(100);"Lachnospiraceae"(100);Dorea(98);	Alcaligenaceae(100);Parasutterella(100);	"Lachnospiraceae"(100);Dorea(98);
-0.14	167	17	Root(100);Bacteria(100);"Firmicutes"(100);"Clostridia"(100);Clostridiales(100);unclassified(65);unclassified(65);	Root(100);Bacteria(100);"Bacteroidetes"(100);"Bacteroidia"(100);"Bacteroidales"(100);Bacteroidaceae(100);Bacteroides(100);	"Clostridia"(100);Clostridiales(100);	Bacteroidaceae(100);Bacteroides(100);
0.14	227	153	Root(100);Bacteria(100);"Firmicutes"(100);"Clostridia"(100);Clostridiales(100);"Lachnospiraceae"(100);Dorea(98);	Root(100);Bacteria(100);"Proteobacteria"(100);Betaproteobacteria(100);Burkholderiales(100);unclassified(100);unclassified(100);	"Lachnospiraceae"(100);Dorea(98);	Betaproteobacteria(100);Burkholderiales(100);
0.14	272	387	Root(100);Bacteria(100);"Firmicutes"(100);"Clostridia"(100);Clostridiales(100);"Lachnospiraceae"(100);Coprococcus(100);	Root(100);Bacteria(100);"Proteobacteria"(100);Betaproteobacteria(100);Burkholderiales(100);Alcaligenaceae(100);Sutterella(100);	"Lachnospiraceae"(100);Coprococcus(100);	Alcaligenaceae(100);Sutterella(100);
0.14	363	189	Root(100);Bacteria(100);"Firmicutes"(100);"Clostridia"(100);Clostridiales(100);"Ruminococcaceae"(100);unclassified(100);	Root(100);Bacteria(100);"Firmicutes"(100);"Clostridia"(100);Clostridiales(100);"Lachnospiraceae"(95);Roseburia(91);	Clostridiales(100);"Ruminococcaceae"(100);	"Lachnospiraceae"(95);Roseburia(91);
-0.14	256	17	Root(100);Bacteria(100);"Firmicutes"(100);"Clostridia"(100);Clostridiales(100);Incertae_Sedis_XIV(100);Blautia(100);	Root(100);Bacteria(100);"Bacteroidetes"(100);"Bacteroidia"(100);"Bacteroidales"(100);Bacteroidaceae(100);Bacteroides(100);	Incertae_Sedis_XIV(100);Blautia(100);	Bacteroidaceae(100);Bacteroides(100);
0.14	115	258	Root(100);Bacteria(100);"Proteobacteria"(100);Betaproteobacteria(100);Burkholderiales(100);Alcaligenaceae(100);Parasutterella(100);	Root(100);Bacteria(100);"Firmicutes"(100);"Clostridia"(100);Clostridiales(100);unclassified(100);unclassified(100);	Alcaligenaceae(100);Parasutterella(100);	"Clostridia"(100);Clostridiales(100);
0.14	262	449	Root(100);Bacteria(100);unclassified(99);unclassified(99);unclassified(99);unclassified(99);unclassified(99);	Root(100);Bacteria(100);"Bacteroidetes"(100);"Bacteroidia"(100);"Bacteroidales"(100);Bacteroidaceae(100);Bacteroides(100);	Root(100);Bacteria(100);	Bacteroidaceae(100);Bacteroides(100);
0.14	196	157	Root(100);Bacteria(100);unclassified(100);unclassified(100);unclassified(100);unclassified(100);unclassified(100);	Root(100);Bacteria(100);"Firmicutes"(100);"Clostridia"(100);Clostridiales(100);"Ruminococcaceae"(100);unclassified(100);	Root(100);Bacteria(100);	Clostridiales(100);"Ruminococcaceae"(100);
0.14	189	391	Root(100);Bacteria(100);"Firmicutes"(100);"Clostridia"(100);Clostridiales(100);"Lachnospiraceae"(95);Roseburia(91);	Root(100);Bacteria(100);"Firmicutes"(100);"Clostridia"(100);Clostridiales(100);"Lachnospiraceae"(100);unclassified(100);	"Lachnospiraceae"(95);Roseburia(91);	Clostridiales(100);"Lachnospiraceae"(100);
0.14	210	128	Root(100);Bacteria(100);"Firmicutes"(100);"Clostridia"(100);Clostridiales(100);"Lachnospiraceae"(100);Anaerostipes(99);	Root(100);Bacteria(100);"Firmicutes"(100);"Clostridia"(100);Clostridiales(100);"Ruminococcaceae"(100);Oscillibacter(100);	"Lachnospiraceae"(100);Anaerostipes(99);	"Ruminococcaceae"(100);Oscillibacter(100);
0.14	192	384	Root(100);Bacteria(100);"Firmicutes"(100);"Clostridia"(100);Clostridiales(100);unclassified(100);unclassified(100);	Root(100);Bacteria(100);"Firmicutes"(100);"Clostridia"(100);Clostridiales(100);unclassified(92);unclassified(92);	"Clostridia"(100);Clostridiales(100);	"Clostridia"(100);Clostridiales(100);
0.14	411	192	Root(100);Bacteria(100);"Bacteroidetes"(100);"Bacteroidia"(100);"Bacteroidales"(100);"Porphyromonadaceae"(100);Odoribacter(100);	Root(100);Bacteria(100);"Firmicutes"(100);"Clostridia"(100);Clostridiales(100);unclassified(100);unclassified(100);	"Porphyromonadaceae"(100);Odoribacter(100);	"Clostridia"(100);Clostridiales(100);
0.14	135	161	Root(100);Bacteria(100);"Firmicutes"(100);"Clostridia"(100);Clostridiales(100);"Lachnospiraceae"(100);Roseburia(95);	Root(100);Bacteria(100);"Proteobacteria"(100);Betaproteobacteria(100);Burkholderiales(100);unclassified(100);unclassified(100);	"Lachnospiraceae"(100);Roseburia(95);	Betaproteobacteria(100);Burkholderiales(100);
0.14	248	231	Root(100);Bacteria(100);"Firmicutes"(100);"Clostridia"(100);Clostridiales(100);"Ruminococcaceae"(100);unclassified(100);	Root(100);Bacteria(100);"Bacteroidetes"(100);"Bacteroidia"(100);"Bacteroidales"(100);"Prevotellaceae"(100);Paraprevotella(100);	Clostridiales(100);"Ruminococcaceae"(100);	"Prevotellaceae"(100);Paraprevotella(100);
-0.14	17	44	Root(100);Bacteria(100);"Bacteroidetes"(100);"Bacteroidia"(100);"Bacteroidales"(100);Bacteroidaceae(100);Bacteroides(100);	Root(100);Bacteria(100);"Bacteroidetes"(100);"Bacteroidia"(100);"Bacteroidales"(100);Bacteroidaceae(100);Bacteroides(100);	Bacteroidaceae(100);Bacteroides(100);	Bacteroidaceae(100);Bacteroides(100);
0.14	504	202	Root(100);Bacteria(100);"Bacteroidetes"(100);"Bacteroidia"(100);"Bacteroidales"(100);Bacteroidaceae(100);Bacteroides(100);	Root(100);Bacteria(100);"Firmicutes"(100);"Clostridia"(100);unclassified(98);unclassified(98);unclassified(98);	Bacteroidaceae(100);Bacteroides(100);	"Firmicutes"(100);"Clostridia"(100);
0.14	157	9	Root(100);Bacteria(100);"Firmicutes"(100);"Clostridia"(100);Clostridiales(100);"Ruminococcaceae"(100);unclassified(100);	Root(100);Bacteria(100);"Fusobacteria"(100);"Fusobacteria"(100);"Fusobacteriales"(100);"Fusobacteriaceae"(100);Fusobacterium(100);	Clostridiales(100);"Ruminococcaceae"(100);	"Fusobacteriaceae"(100);Fusobacterium(100);
0.14	157	46	Root(100);Bacteria(100);"Firmicutes"(100);"Clostridia"(100);Clostridiales(100);"Ruminococcaceae"(100);unclassified(100);	Root(100);Bacteria(100);"Firmicutes"(100);"Clostridia"(100);Clostridiales(100);"Lachnospiraceae"(100);unclassified(100);	Clostridiales(100);"Ruminococcaceae"(100);	Clostridiales(100);"Lachnospiraceae"(100);
0.14	16	44	Root(100);Bacteria(100);"Proteobacteria"(100);Gammaproteobacteria(100);Pasteurellales(100);Pasteurellaceae(100);unclassified(100);	Root(100);Bacteria(100);"Bacteroidetes"(100);"Bacteroidia"(100);"Bacteroidales"(100);Bacteroidaceae(100);Bacteroides(100);	Pasteurellales(100);Pasteurellaceae(100);	Bacteroidaceae(100);Bacteroides(100);
0.14	128	314	Root(100);Bacteria(100);"Firmicutes"(100);"Clostridia"(100);Clostridiales(100);"Ruminococcaceae"(100);Oscillibacter(100);	Root(100);Bacteria(100);"Bacteroidetes"(100);"Bacteroidia"(100);"Bacteroidales"(100);unclassified(100);unclassified(100);	"Ruminococcaceae"(100);Oscillibacter(100);	"Bacteroidia"(100);"Bacteroidales"(100);
0.14	262	391	Root(100);Bacteria(100);unclassified(99);unclassified(99);unclassified(99);unclassified(99);unclassified(99);	Root(100);Bacteria(100);"Firmicutes"(100);"Clostridia"(100);Clostridiales(100);"Lachnospiraceae"(100);unclassified(100);	Root(100);Bacteria(100);	Clostridiales(100);"Lachnospiraceae"(100);
0.14	263	115	Root(100);Bacteria(100);"Bacteroidetes"(100);"Bacteroidia"(100);"Bacteroidales"(100);"Prevotellaceae"(100);Paraprevotella(100);	Root(100);Bacteria(100);"Proteobacteria"(100);Betaproteobacteria(100);Burkholderiales(100);Alcaligenaceae(100);Parasutterella(100);	"Prevotellaceae"(100);Paraprevotella(100);	Alcaligenaceae(100);Parasutterella(100);
0.14	135	486	Root(100);Bacteria(100);"Firmicutes"(100);"Clostridia"(100);Clostridiales(100);"Lachnospiraceae"(100);Roseburia(95);	Root(100);Bacteria(100);"Firmicutes"(100);"Clostridia"(100);Clostridiales(100);"Ruminococcaceae"(100);Sporobacter(54);	"Lachnospiraceae"(100);Roseburia(95);	"Ruminococcaceae"(100);Sporobacter(54);
0.14	504	167	Root(100);Bacteria(100);"Bacteroidetes"(100);"Bacteroidia"(100);"Bacteroidales"(100);Bacteroidaceae(100);Bacteroides(100);	Root(100);Bacteria(100);"Firmicutes"(100);"Clostridia"(100);Clostridiales(100);unclassified(65);unclassified(65);	Bacteroidaceae(100);Bacteroides(100);	"Clostridia"(100);Clostridiales(100);
0.14	214	119	Root(100);Bacteria(100);"Bacteroidetes"(100);"Bacteroidia"(100);"Bacteroidales"(100);"Prevotellaceae"(100);unclassified(100);	Root(100);Bacteria(100);"Bacteroidetes"(100);"Bacteroidia"(100);"Bacteroidales"(100);"Porphyromonadaceae"(100);Odoribacter(100);	"Bacteroidales"(100);"Prevotellaceae"(100);	"Porphyromonadaceae"(100);Odoribacter(100);
0.14	84	314	Root(100);Bacteria(100);"Firmicutes"(100);"Clostridia"(100);Clostridiales(100);"Ruminococcaceae"(100);Ruminococcus(99);	Root(100);Bacteria(100);"Bacteroidetes"(100);"Bacteroidia"(100);"Bacteroidales"(100);unclassified(100);unclassified(100);	"Ruminococcaceae"(100);Ruminococcus(99);	"Bacteroidia"(100);"Bacteroidales"(100);
0.14	284	363	Root(100);Bacteria(100);"Firmicutes"(100);"Clostridia"(100);Clostridiales(100);"Ruminococcaceae"(100);unclassified(100);	Root(100);Bacteria(100);"Firmicutes"(100);"Clostridia"(100);Clostridiales(100);"Ruminococcaceae"(100);unclassified(100);	Clostridiales(100);"Ruminococcaceae"(100);	Clostridiales(100);"Ruminococcaceae"(100);
0.14	272	352	Root(100);Bacteria(100);"Firmicutes"(100);"Clostridia"(100);Clostridiales(100);"Lachnospiraceae"(100);Coprococcus(100);	Root(100);Bacteria(100);"Firmicutes"(100);"Clostridia"(100);Clostridiales(100);unclassified(98);unclassified(98);	"Lachnospiraceae"(100);Coprococcus(100);	"Clostridia"(100);Clostridiales(100);
0.14	119	470	Root(100);Bacteria(100);"Bacteroidetes"(100);"Bacteroidia"(100);"Bacteroidales"(100);"Porphyromonadaceae"(100);Odoribacter(100);	Root(100);Bacteria(100);"Firmicutes"(100);"Clostridia"(100);Clostridiales(100);"Lachnospiraceae"(100);unclassified(100);	"Porphyromonadaceae"(100);Odoribacter(100);	Clostridiales(100);"Lachnospiraceae"(100);
0.14	260	167	Root(100);Bacteria(100);"Firmicutes"(100);"Erysipelotrichi"(100);"Erysipelotrichales"(100);Erysipelotrichaceae(100);Coprobacillus(100);	Root(100);Bacteria(100);"Firmicutes"(100);"Clostridia"(100);Clostridiales(100);unclassified(65);unclassified(65);	Erysipelotrichaceae(100);Coprobacillus(100);	"Clostridia"(100);Clostridiales(100);
0.14	374	256	Root(100);Bacteria(100);"Firmicutes"(55);"Clostridia"(55);Clostridiales(55);"Ruminococcaceae"(55);unclassified(55);	Root(100);Bacteria(100);"Firmicutes"(100);"Clostridia"(100);Clostridiales(100);Incertae_Sedis_XIV(100);Blautia(100);	Clostridiales(55);"Ruminococcaceae"(55);	Incertae_Sedis_XIV(100);Blautia(100);
0.14	213	306	Root(100);Bacteria(100);"Firmicutes"(100);"Clostridia"(100);Clostridiales(100);unclassified(100);unclassified(100);	Root(100);Bacteria(100);"Firmicutes"(100);"Clostridia"(100);Clostridiales(100);"Ruminococcaceae"(100);unclassified(79);	"Clostridia"(100);Clostridiales(100);	Clostridiales(100);"Ruminococcaceae"(100);
0.14	111	326	Root(100);Bacteria(100);"Proteobacteria"(100);Gammaproteobacteria(100);"Enterobacteriales"(100);Enterobacteriaceae(100);unclassified(87);	Root(100);Bacteria(100);"Firmicutes"(100);"Clostridia"(100);Clostridiales(100);"Lachnospiraceae"(100);unclassified(100);	"Enterobacteriales"(100);Enterobacteriaceae(100);	Clostridiales(100);"Lachnospiraceae"(100);
0.14	272	474	Root(100);Bacteria(100);"Firmicutes"(100);"Clostridia"(100);Clostridiales(100);"Lachnospiraceae"(100);Coprococcus(100);	Root(100);Bacteria(100);"Bacteroidetes"(100);"Bacteroidia"(100);"Bacteroidales"(100);"Porphyromonadaceae"(100);Barnesiella(100);	"Lachnospiraceae"(100);Coprococcus(100);	"Porphyromonadaceae"(100);Barnesiella(100);
0.14	219	122	Root(100);Bacteria(100);"Firmicutes"(100);"Clostridia"(100);Clostridiales(100);Veillonellaceae(100);Dialister(100);	Root(100);Bacteria(100);"Firmicutes"(99);"Clostridia"(99);Clostridiales(94);unclassified(94);unclassified(94);	Veillonellaceae(100);Dialister(100);	"Clostridia"(99);Clostridiales(94);
0.14	34	327	Root(100);Bacteria(100);"Bacteroidetes"(100);"Bacteroidia"(100);"Bacteroidales"(100);"Prevotellaceae"(100);unclassified(100);	Root(100);Bacteria(100);"Firmicutes"(100);"Clostridia"(99);Clostridiales(99);unclassified(99);unclassified(99);	"Bacteroidales"(100);"Prevotellaceae"(100);	"Clostridia"(99);Clostridiales(99);
0.14	135	30	Root(100);Bacteria(100);"Firmicutes"(100);"Clostridia"(100);Clostridiales(100);"Lachnospiraceae"(100);Roseburia(95);	Root(100);Bacteria(100);"Bacteroidetes"(100);"Bacteroidia"(100);"Bacteroidales"(100);"Rikenellaceae"(100);Alistipes(100);	"Lachnospiraceae"(100);Roseburia(95);	"Rikenellaceae"(100);Alistipes(100);
0.14	122	316	Root(100);Bacteria(100);"Firmicutes"(99);"Clostridia"(99);Clostridiales(94);unclassified(94);unclassified(94);	Root(100);Bacteria(100);"Firmicutes"(100);"Clostridia"(100);Clostridiales(100);"Lachnospiraceae"(100);unclassified(100);	"Clostridia"(99);Clostridiales(94);	Clostridiales(100);"Lachnospiraceae"(100);
0.14	5	202	Root(100);Bacteria(100);"Firmicutes"(100);"Bacilli"(100);Bacillales(100);"Staphylococcaceae"(99);Staphylococcus(99);	Root(100);Bacteria(100);"Firmicutes"(100);"Clostridia"(100);unclassified(98);unclassified(98);unclassified(98);	"Staphylococcaceae"(99);Staphylococcus(99);	"Firmicutes"(100);"Clostridia"(100);
0.13	260	154	Root(100);Bacteria(100);"Firmicutes"(100);"Erysipelotrichi"(100);"Erysipelotrichales"(100);Erysipelotrichaceae(100);Coprobacillus(100);	Root(100);Bacteria(100);"Firmicutes"(100);"Clostridia"(100);Clostridiales(100);unclassified(97);unclassified(97);	Erysipelotrichaceae(100);Coprobacillus(100);	"Clostridia"(100);Clostridiales(100);
0.13	30	311	Root(100);Bacteria(100);"Bacteroidetes"(100);"Bacteroidia"(100);"Bacteroidales"(100);"Rikenellaceae"(100);Alistipes(100);	Root(100);Bacteria(100);unclassified(100);unclassified(100);unclassified(100);unclassified(100);unclassified(100);	"Rikenellaceae"(100);Alistipes(100);	Root(100);Bacteria(100);
0.13	280	31	Root(100);Bacteria(100);"Firmicutes"(100);"Clostridia"(100);Clostridiales(100);"Lachnospiraceae"(100);unclassified(100);	Root(100);Bacteria(100);"Bacteroidetes"(100);"Bacteroidia"(100);"Bacteroidales"(100);Bacteroidaceae(100);Bacteroides(100);	Clostridiales(100);"Lachnospiraceae"(100);	Bacteroidaceae(100);Bacteroides(100);
0.13	257	157	Root(100);Bacteria(100);"Bacteroidetes"(100);"Bacteroidia"(100);"Bacteroidales"(100);"Porphyromonadaceae"(100);Barnesiella(100);	Root(100);Bacteria(100);"Firmicutes"(100);"Clostridia"(100);Clostridiales(100);"Ruminococcaceae"(100);unclassified(100);	"Porphyromonadaceae"(100);Barnesiella(100);	Clostridiales(100);"Ruminococcaceae"(100);
0.13	215	237	Root(100);Bacteria(100);"Firmicutes"(100);"Clostridia"(100);Clostridiales(100);unclassified(68);unclassified(68);	Root(100);Bacteria(100);"Bacteroidetes"(100);"Bacteroidia"(100);"Bacteroidales"(100);"Porphyromonadaceae"(100);Butyricimonas(100);	"Clostridia"(100);Clostridiales(100);	"Porphyromonadaceae"(100);Butyricimonas(100);
0.13	263	155	Root(100);Bacteria(100);"Bacteroidetes"(100);"Bacteroidia"(100);"Bacteroidales"(100);"Prevotellaceae"(100);Paraprevotella(100);	Root(100);Bacteria(100);"Firmicutes"(100);"Clostridia"(100);Clostridiales(100);"Lachnospiraceae"(100);unclassified(100);	"Prevotellaceae"(100);Paraprevotella(100);	Clostridiales(100);"Lachnospiraceae"(100);
0.13	345	356	Root(100);Bacteria(100);"Firmicutes"(100);"Clostridia"(100);Clostridiales(100);unclassified(76);unclassified(76);	Root(100);Bacteria(100);unclassified(100);unclassified(100);unclassified(100);unclassified(100);unclassified(100);	"Clostridia"(100);Clostridiales(100);	Root(100);Bacteria(100);
0.13	387	238	Root(100);Bacteria(100);"Proteobacteria"(100);Betaproteobacteria(100);Burkholderiales(100);Alcaligenaceae(100);Sutterella(100);	Root(100);Bacteria(100);"Firmicutes"(100);"Clostridia"(100);Clostridiales(100);unclassified(97);unclassified(97);	Alcaligenaceae(100);Sutterella(100);	"Clostridia"(100);Clostridiales(100);
0.13	84	369	Root(100);Bacteria(100);"Firmicutes"(100);"Clostridia"(100);Clostridiales(100);"Ruminococcaceae"(100);Ruminococcus(99);	Root(100);Bacteria(100);unclassified(100);unclassified(100);unclassified(100);unclassified(100);unclassified(100);	"Ruminococcaceae"(100);Ruminococcus(99);	Root(100);Bacteria(100);
0.13	196	144	Root(100);Bacteria(100);unclassified(100);unclassified(100);unclassified(100);unclassified(100);unclassified(100);	Root(100);Bacteria(100);"Firmicutes"(100);"Clostridia"(100);Clostridiales(100);unclassified(100);unclassified(100);	Root(100);Bacteria(100);	"Clostridia"(100);Clostridiales(100);
0.13	458	578	Root(100);Bacteria(100);"Bacteroidetes"(100);"Bacteroidia"(100);"Bacteroidales"(100);"Rikenellaceae"(100);Alistipes(100);	Root(100);Bacteria(100);"Bacteroidetes"(100);"Bacteroidia"(100);"Bacteroidales"(100);Bacteroidaceae(100);Bacteroides(100);	"Rikenellaceae"(100);Alistipes(100);	Bacteroidaceae(100);Bacteroides(100);
0.13	332	504	Root(100);Bacteria(100);"Proteobacteria"(100);Betaproteobacteria(100);Burkholderiales(100);unclassified(100);unclassified(100);	Root(100);Bacteria(100);"Bacteroidetes"(100);"Bacteroidia"(100);"Bacteroidales"(100);Bacteroidaceae(100);Bacteroides(100);	Betaproteobacteria(100);Burkholderiales(100);	Bacteroidaceae(100);Bacteroides(100);
0.13	405	1	Root(100);Bacteria(100);unclassified(100);unclassified(100);unclassified(100);unclassified(100);unclassified(100);	Root(100);Bacteria(100);"Actinobacteria"(100);Actinobacteria(100);Actinomycetales(100);Propionibacteriaceae(100);Propionibacterium(100);	Root(100);Bacteria(100);	Propionibacteriaceae(100);Propionibacterium(100);
0.13	122	222	Root(100);Bacteria(100);"Firmicutes"(99);"Clostridia"(99);Clostridiales(94);unclassified(94);unclassified(94);	Root(100);Bacteria(100);"Firmicutes"(100);"Clostridia"(100);Clostridiales(100);"Lachnospiraceae"(58);Coprococcus(56);	"Clostridia"(99);Clostridiales(94);	"Lachnospiraceae"(58);Coprococcus(56);
0.13	93	232	Root(100);Bacteria(100);"Firmicutes"(100);"Clostridia"(100);Clostridiales(100);"Ruminococcaceae"(100);Subdoligranulum(91);	Root(100);Bacteria(100);"Firmicutes"(100);"Clostridia"(100);Clostridiales(100);unclassified(100);unclassified(100);	"Ruminococcaceae"(100);Subdoligranulum(91);	"Clostridia"(100);Clostridiales(100);
0.13	281	237	Root(100);Bacteria(100);unclassified(100);unclassified(100);unclassified(100);unclassified(100);unclassified(100);	Root(100);Bacteria(100);"Bacteroidetes"(100);"Bacteroidia"(100);"Bacteroidales"(100);"Porphyromonadaceae"(100);Butyricimonas(100);	Root(100);Bacteria(100);	"Porphyromonadaceae"(100);Butyricimonas(100);
0.13	578	165	Root(100);Bacteria(100);"Bacteroidetes"(100);"Bacteroidia"(100);"Bacteroidales"(100);Bacteroidaceae(100);Bacteroides(100);	Root(100);Bacteria(100);"Firmicutes"(100);"Clostridia"(100);Clostridiales(100);unclassified(99);unclassified(99);	Bacteroidaceae(100);Bacteroides(100);	"Clostridia"(100);Clostridiales(100);
0.13	170	326	Root(100);Bacteria(100);unclassified(100);unclassified(100);unclassified(100);unclassified(100);unclassified(100);	Root(100);Bacteria(100);"Firmicutes"(100);"Clostridia"(100);Clostridiales(100);"Lachnospiraceae"(100);unclassified(100);	Root(100);Bacteria(100);	Clostridiales(100);"Lachnospiraceae"(100);
0.13	164	165	Root(100);Bacteria(100);"Bacteroidetes"(100);"Bacteroidia"(100);"Bacteroidales"(100);"Prevotellaceae"(100);Paraprevotella(100);	Root(100);Bacteria(100);"Firmicutes"(100);"Clostridia"(100);Clostridiales(100);unclassified(99);unclassified(99);	"Prevotellaceae"(100);Paraprevotella(100);	"Clostridia"(100);Clostridiales(100);
0.13	307	93	Root(100);Bacteria(100);unclassified(100);unclassified(100);unclassified(100);unclassified(100);unclassified(100);	Root(100);Bacteria(100);"Firmicutes"(100);"Clostridia"(100);Clostridiales(100);"Ruminococcaceae"(100);Subdoligranulum(91);	Root(100);Bacteria(100);	"Ruminococcaceae"(100);Subdoligranulum(91);
-0.13	34	17	Root(100);Bacteria(100);"Bacteroidetes"(100);"Bacteroidia"(100);"Bacteroidales"(100);"Prevotellaceae"(100);unclassified(100);	Root(100);Bacteria(100);"Bacteroidetes"(100);"Bacteroidia"(100);"Bacteroidales"(100);Bacteroidaceae(100);Bacteroides(100);	"Bacteroidales"(100);"Prevotellaceae"(100);	Bacteroidaceae(100);Bacteroides(100);
-0.13	135	17	Root(100);Bacteria(100);"Firmicutes"(100);"Clostridia"(100);Clostridiales(100);"Lachnospiraceae"(100);Roseburia(95);	Root(100);Bacteria(100);"Bacteroidetes"(100);"Bacteroidia"(100);"Bacteroidales"(100);Bacteroidaceae(100);Bacteroides(100);	"Lachnospiraceae"(100);Roseburia(95);	Bacteroidaceae(100);Bacteroides(100);
0.13	251	222	Root(100);Bacteria(100);"Bacteroidetes"(100);unclassified(100);unclassified(100);unclassified(100);unclassified(100);	Root(100);Bacteria(100);"Firmicutes"(100);"Clostridia"(100);Clostridiales(100);"Lachnospiraceae"(58);Coprococcus(56);	Bacteria(100);"Bacteroidetes"(100);	"Lachnospiraceae"(58);Coprococcus(56);
0.13	405	363	Root(100);Bacteria(100);unclassified(100);unclassified(100);unclassified(100);unclassified(100);unclassified(100);	Root(100);Bacteria(100);"Firmicutes"(100);"Clostridia"(100);Clostridiales(100);"Ruminococcaceae"(100);unclassified(100);	Root(100);Bacteria(100);	Clostridiales(100);"Ruminococcaceae"(100);
0.13	213	93	Root(100);Bacteria(100);"Firmicutes"(100);"Clostridia"(100);Clostridiales(100);unclassified(100);unclassified(100);	Root(100);Bacteria(100);"Firmicutes"(100);"Clostridia"(100);Clostridiales(100);"Ruminococcaceae"(100);Subdoligranulum(91);	"Clostridia"(100);Clostridiales(100);	"Ruminococcaceae"(100);Subdoligranulum(91);
0.13	406	227	Root(100);Bacteria(100);"Firmicutes"(100);"Clostridia"(100);Clostridiales(100);unclassified(100);unclassified(100);	Root(100);Bacteria(100);"Firmicutes"(100);"Clostridia"(100);Clostridiales(100);"Lachnospiraceae"(100);Dorea(98);	"Clostridia"(100);Clostridiales(100);	"Lachnospiraceae"(100);Dorea(98);
0.13	89	182	Root(100);Bacteria(100);"Firmicutes"(100);"Clostridia"(100);Clostridiales(100);"Ruminococcaceae"(100);unclassified(73);	Root(100);Bacteria(100);"Bacteroidetes"(100);"Bacteroidia"(100);"Bacteroidales"(100);"Prevotellaceae"(100);Prevotella(100);	Clostridiales(100);"Ruminococcaceae"(100);	"Prevotellaceae"(100);Prevotella(100);
0.13	307	9	Root(100);Bacteria(100);unclassified(100);unclassified(100);unclassified(100);unclassified(100);unclassified(100);	Root(100);Bacteria(100);"Fusobacteria"(100);"Fusobacteria"(100);"Fusobacteriales"(100);"Fusobacteriaceae"(100);Fusobacterium(100);	Root(100);Bacteria(100);	"Fusobacteriaceae"(100);Fusobacterium(100);
0.13	504	222	Root(100);Bacteria(100);"Bacteroidetes"(100);"Bacteroidia"(100);"Bacteroidales"(100);Bacteroidaceae(100);Bacteroides(100);	Root(100);Bacteria(100);"Firmicutes"(100);"Clostridia"(100);Clostridiales(100);"Lachnospiraceae"(58);Coprococcus(56);	Bacteroidaceae(100);Bacteroides(100);	"Lachnospiraceae"(58);Coprococcus(56);
0.13	251	5	Root(100);Bacteria(100);"Bacteroidetes"(100);unclassified(100);unclassified(100);unclassified(100);unclassified(100);	Root(100);Bacteria(100);"Firmicutes"(100);"Bacilli"(100);Bacillales(100);"Staphylococcaceae"(99);Staphylococcus(99);	Bacteria(100);"Bacteroidetes"(100);	"Staphylococcaceae"(99);Staphylococcus(99);
0.13	405	9	Root(100);Bacteria(100);unclassified(100);unclassified(100);unclassified(100);unclassified(100);unclassified(100);	Root(100);Bacteria(100);"Fusobacteria"(100);"Fusobacteria"(100);"Fusobacteriales"(100);"Fusobacteriaceae"(100);Fusobacterium(100);	Root(100);Bacteria(100);	"Fusobacteriaceae"(100);Fusobacterium(100);
0.13	454	77	Root(100);Bacteria(100);unclassified(93);unclassified(93);unclassified(93);unclassified(93);unclassified(93);	Root(100);Bacteria(100);"Bacteroidetes"(100);"Bacteroidia"(100);"Bacteroidales"(100);Bacteroidaceae(100);Bacteroides(100);	Root(100);Bacteria(100);	Bacteroidaceae(100);Bacteroides(100);
0.13	213	47	Root(100);Bacteria(100);"Firmicutes"(100);"Clostridia"(100);Clostridiales(100);unclassified(100);unclassified(100);	Root(100);Bacteria(100);"Actinobacteria"(100);Actinobacteria(100);Bifidobacteriales(100);Bifidobacteriaceae(100);unclassified(83);	"Clostridia"(100);Clostridiales(100);	Bifidobacteriales(100);Bifidobacteriaceae(100);
0.13	318	34	Root(100);Bacteria(100);"Proteobacteria"(100);Betaproteobacteria(100);Burkholderiales(100);Alcaligenaceae(100);Sutterella(100);	Root(100);Bacteria(100);"Bacteroidetes"(100);"Bacteroidia"(100);"Bacteroidales"(100);"Prevotellaceae"(100);unclassified(100);	Alcaligenaceae(100);Sutterella(100);	"Bacteroidales"(100);"Prevotellaceae"(100);
0.13	155	232	Root(100);Bacteria(100);"Firmicutes"(100);"Clostridia"(100);Clostridiales(100);"Lachnospiraceae"(100);unclassified(100);	Root(100);Bacteria(100);"Firmicutes"(100);"Clostridia"(100);Clostridiales(100);unclassified(100);unclassified(100);	Clostridiales(100);"Lachnospiraceae"(100);	"Clostridia"(100);Clostridiales(100);
0.13	213	38	Root(100);Bacteria(100);"Firmicutes"(100);"Clostridia"(100);Clostridiales(100);unclassified(100);unclassified(100);	Root(100);Bacteria(100);"Bacteroidetes"(100);"Bacteroidia"(100);"Bacteroidales"(100);"Porphyromonadaceae"(100);Parabacteroides(69);	"Clostridia"(100);Clostridiales(100);	"Porphyromonadaceae"(100);Parabacteroides(69);
-0.13	119	17	Root(100);Bacteria(100);"Bacteroidetes"(100);"Bacteroidia"(100);"Bacteroidales"(100);"Porphyromonadaceae"(100);Odoribacter(100);	Root(100);Bacteria(100);"Bacteroidetes"(100);"Bacteroidia"(100);"Bacteroidales"(100);Bacteroidaceae(100);Bacteroides(100);	"Porphyromonadaceae"(100);Odoribacter(100);	Bacteroidaceae(100);Bacteroides(100);
-0.13	27	45	Root(100);Bacteria(100);"Bacteroidetes"(100);"Bacteroidia"(100);"Bacteroidales"(100);Bacteroidaceae(100);Bacteroides(100);	Root(100);Bacteria(100);"Bacteroidetes"(100);"Bacteroidia"(100);"Bacteroidales"(100);Bacteroidaceae(100);Bacteroides(100);	Bacteroidaceae(100);Bacteroides(100);	Bacteroidaceae(100);Bacteroides(100);
0.13	107	356	Root(100);Bacteria(100);"Bacteroidetes"(100);"Bacteroidia"(100);"Bacteroidales"(100);"Porphyromonadaceae"(100);Barnesiella(100);	Root(100);Bacteria(100);unclassified(100);unclassified(100);unclassified(100);unclassified(100);unclassified(100);	"Porphyromonadaceae"(100);Barnesiella(100);	Root(100);Bacteria(100);
0.13	214	276	Root(100);Bacteria(100);"Bacteroidetes"(100);"Bacteroidia"(100);"Bacteroidales"(100);"Prevotellaceae"(100);unclassified(100);	Root(100);Bacteria(100);"Firmicutes"(99);unclassified(99);unclassified(99);unclassified(99);unclassified(99);	"Bacteroidales"(100);"Prevotellaceae"(100);	Bacteria(100);"Firmicutes"(99);
0.13	263	350	Root(100);Bacteria(100);"Bacteroidetes"(100);"Bacteroidia"(100);"Bacteroidales"(100);"Prevotellaceae"(100);Paraprevotella(100);	Root(100);Bacteria(100);"Bacteroidetes"(100);"Bacteroidia"(100);"Bacteroidales"(100);"Prevotellaceae"(100);Paraprevotella(100);	"Prevotellaceae"(100);Paraprevotella(100);	"Prevotellaceae"(100);Paraprevotella(100);
0.13	249	474	Root(100);Bacteria(100);unclassified(100);unclassified(100);unclassified(100);unclassified(100);unclassified(100);	Root(100);Bacteria(100);"Bacteroidetes"(100);"Bacteroidia"(100);"Bacteroidales"(100);"Porphyromonadaceae"(100);Barnesiella(100);	Root(100);Bacteria(100);	"Porphyromonadaceae"(100);Barnesiella(100);
0.13	578	470	Root(100);Bacteria(100);"Bacteroidetes"(100);"Bacteroidia"(100);"Bacteroidales"(100);Bacteroidaceae(100);Bacteroides(100);	Root(100);Bacteria(100);"Firmicutes"(100);"Clostridia"(100);Clostridiales(100);"Lachnospiraceae"(100);unclassified(100);	Bacteroidaceae(100);Bacteroides(100);	Clostridiales(100);"Lachnospiraceae"(100);
0.13	374	243	Root(100);Bacteria(100);"Firmicutes"(55);"Clostridia"(55);Clostridiales(55);"Ruminococcaceae"(55);unclassified(55);	Root(100);Bacteria(100);"Firmicutes"(100);"Clostridia"(100);Clostridiales(100);Veillonellaceae(100);Acidaminococcus(100);	Clostridiales(55);"Ruminococcaceae"(55);	Veillonellaceae(100);Acidaminococcus(100);
0.13	284	539	Root(100);Bacteria(100);"Firmicutes"(100);"Clostridia"(100);Clostridiales(100);"Ruminococcaceae"(100);unclassified(100);	Root(100);Bacteria(100);"Bacteroidetes"(100);"Bacteroidia"(100);"Bacteroidales"(100);Bacteroidaceae(100);Bacteroides(100);	Clostridiales(100);"Ruminococcaceae"(100);	Bacteroidaceae(100);Bacteroides(100);
0.13	165	1	Root(100);Bacteria(100);"Firmicutes"(100);"Clostridia"(100);Clostridiales(100);unclassified(99);unclassified(99);	Root(100);Bacteria(100);"Actinobacteria"(100);Actinobacteria(100);Actinomycetales(100);Propionibacteriaceae(100);Propionibacterium(100);	"Clostridia"(100);Clostridiales(100);	Propionibacteriaceae(100);Propionibacterium(100);
0.13	411	115	Root(100);Bacteria(100);"Bacteroidetes"(100);"Bacteroidia"(100);"Bacteroidales"(100);"Porphyromonadaceae"(100);Odoribacter(100);	Root(100);Bacteria(100);"Proteobacteria"(100);Betaproteobacteria(100);Burkholderiales(100);Alcaligenaceae(100);Parasutterella(100);	"Porphyromonadaceae"(100);Odoribacter(100);	Alcaligenaceae(100);Parasutterella(100);
0.13	406	352	Root(100);Bacteria(100);"Firmicutes"(100);"Clostridia"(100);Clostridiales(100);unclassified(100);unclassified(100);	Root(100);Bacteria(100);"Firmicutes"(100);"Clostridia"(100);Clostridiales(100);unclassified(98);unclassified(98);	"Clostridia"(100);Clostridiales(100);	"Clostridia"(100);Clostridiales(100);
0.13	280	458	Root(100);Bacteria(100);"Firmicutes"(100);"Clostridia"(100);Clostridiales(100);"Lachnospiraceae"(100);unclassified(100);	Root(100);Bacteria(100);"Bacteroidetes"(100);"Bacteroidia"(100);"Bacteroidales"(100);"Rikenellaceae"(100);Alistipes(100);	Clostridiales(100);"Lachnospiraceae"(100);	"Rikenellaceae"(100);Alistipes(100);
0.13	318	111	Root(100);Bacteria(100);"Proteobacteria"(100);Betaproteobacteria(100);Burkholderiales(100);Alcaligenaceae(100);Sutterella(100);	Root(100);Bacteria(100);"Proteobacteria"(100);Gammaproteobacteria(100);"Enterobacteriales"(100);Enterobacteriaceae(100);unclassified(87);	Alcaligenaceae(100);Sutterella(100);	"Enterobacteriales"(100);Enterobacteriaceae(100);
0.13	384	157	Root(100);Bacteria(100);"Firmicutes"(100);"Clostridia"(100);Clostridiales(100);unclassified(92);unclassified(92);	Root(100);Bacteria(100);"Firmicutes"(100);"Clostridia"(100);Clostridiales(100);"Ruminococcaceae"(100);unclassified(100);	"Clostridia"(100);Clostridiales(100);	Clostridiales(100);"Ruminococcaceae"(100);
0.13	539	31	Root(100);Bacteria(100);"Bacteroidetes"(100);"Bacteroidia"(100);"Bacteroidales"(100);Bacteroidaceae(100);Bacteroides(100);	Root(100);Bacteria(100);"Bacteroidetes"(100);"Bacteroidia"(100);"Bacteroidales"(100);Bacteroidaceae(100);Bacteroides(100);	Bacteroidaceae(100);Bacteroides(100);	Bacteroidaceae(100);Bacteroides(100);
0.13	211	167	Root(100);Bacteria(100);"Firmicutes"(100);"Clostridia"(100);Clostridiales(100);"Lachnospiraceae"(100);Roseburia(99);	Root(100);Bacteria(100);"Firmicutes"(100);"Clostridia"(100);Clostridiales(100);unclassified(65);unclassified(65);	"Lachnospiraceae"(100);Roseburia(99);	"Clostridia"(100);Clostridiales(100);
0.13	119	156	Root(100);Bacteria(100);"Bacteroidetes"(100);"Bacteroidia"(100);"Bacteroidales"(100);"Porphyromonadaceae"(100);Odoribacter(100);	Root(100);Bacteria(100);"Firmicutes"(100);"Clostridia"(100);Clostridiales(100);"Lachnospiraceae"(100);unclassified(71);	"Porphyromonadaceae"(100);Odoribacter(100);	Clostridiales(100);"Lachnospiraceae"(100);
0.13	245	168	Root(100);Bacteria(100);"Firmicutes"(100);"Clostridia"(100);Clostridiales(100);"Ruminococcaceae"(100);Butyricicoccus(97);	Root(100);Bacteria(100);"Bacteroidetes"(100);"Bacteroidia"(100);"Bacteroidales"(100);"Porphyromonadaceae"(100);Barnesiella(55);	"Ruminococcaceae"(100);Butyricicoccus(97);	"Porphyromonadaceae"(100);Barnesiella(55);
-0.13	211	38	Root(100);Bacteria(100);"Firmicutes"(100);"Clostridia"(100);Clostridiales(100);"Lachnospiraceae"(100);Roseburia(99);	Root(100);Bacteria(100);"Bacteroidetes"(100);"Bacteroidia"(100);"Bacteroidales"(100);"Porphyromonadaceae"(100);Parabacteroides(69);	"Lachnospiraceae"(100);Roseburia(99);	"Porphyromonadaceae"(100);Parabacteroides(69);
0.13	167	470	Root(100);Bacteria(100);"Firmicutes"(100);"Clostridia"(100);Clostridiales(100);unclassified(65);unclassified(65);	Root(100);Bacteria(100);"Firmicutes"(100);"Clostridia"(100);Clostridiales(100);"Lachnospiraceae"(100);unclassified(100);	"Clostridia"(100);Clostridiales(100);	Clostridiales(100);"Lachnospiraceae"(100);
-0.13	27	31	Root(100);Bacteria(100);"Bacteroidetes"(100);"Bacteroidia"(100);"Bacteroidales"(100);Bacteroidaceae(100);Bacteroides(100);	Root(100);Bacteria(100);"Bacteroidetes"(100);"Bacteroidia"(100);"Bacteroidales"(100);Bacteroidaceae(100);Bacteroides(100);	Bacteroidaceae(100);Bacteroides(100);	Bacteroidaceae(100);Bacteroides(100);
0.13	454	354	Root(100);Bacteria(100);unclassified(93);unclassified(93);unclassified(93);unclassified(93);unclassified(93);	Root(100);Bacteria(100);"Actinobacteria"(100);Actinobacteria(100);Coriobacteriales(100);Coriobacteriaceae(100);Collinsella(100);	Root(100);Bacteria(100);	Coriobacteriaceae(100);Collinsella(100);
0.13	248	167	Root(100);Bacteria(100);"Firmicutes"(100);"Clostridia"(100);Clostridiales(100);"Ruminococcaceae"(100);unclassified(100);	Root(100);Bacteria(100);"Firmicutes"(100);"Clostridia"(100);Clostridiales(100);unclassified(65);unclassified(65);	Clostridiales(100);"Ruminococcaceae"(100);	"Clostridia"(100);Clostridiales(100);
0.13	27	249	Root(100);Bacteria(100);"Bacteroidetes"(100);"Bacteroidia"(100);"Bacteroidales"(100);Bacteroidaceae(100);Bacteroides(100);	Root(100);Bacteria(100);unclassified(100);unclassified(100);unclassified(100);unclassified(100);unclassified(100);	Bacteroidaceae(100);Bacteroides(100);	Root(100);Bacteria(100);
0.12	210	136	Root(100);Bacteria(100);"Firmicutes"(100);"Clostridia"(100);Clostridiales(100);"Lachnospiraceae"(100);Anaerostipes(99);	Root(100);Bacteria(100);"Firmicutes"(100);"Clostridia"(100);Clostridiales(100);"Ruminococcaceae"(100);Oscillibacter(100);	"Lachnospiraceae"(100);Anaerostipes(99);	"Ruminococcaceae"(100);Oscillibacter(100);
0.12	260	249	Root(100);Bacteria(100);"Firmicutes"(100);"Erysipelotrichi"(100);"Erysipelotrichales"(100);Erysipelotrichaceae(100);Coprobacillus(100);	Root(100);Bacteria(100);unclassified(100);unclassified(100);unclassified(100);unclassified(100);unclassified(100);	Erysipelotrichaceae(100);Coprobacillus(100);	Root(100);Bacteria(100);
0.12	4	167	Root(100);Bacteria(100);"Firmicutes"(100);"Clostridia"(100);Clostridiales(100);Veillonellaceae(100);Veillonella(95);	Root(100);Bacteria(100);"Firmicutes"(100);"Clostridia"(100);Clostridiales(100);unclassified(65);unclassified(65);	Veillonellaceae(100);Veillonella(95);	"Clostridia"(100);Clostridiales(100);
0.12	345	311	Root(100);Bacteria(100);"Firmicutes"(100);"Clostridia"(100);Clostridiales(100);unclassified(76);unclassified(76);	Root(100);Bacteria(100);unclassified(100);unclassified(100);unclassified(100);unclassified(100);unclassified(100);	"Clostridia"(100);Clostridiales(100);	Root(100);Bacteria(100);
0.12	135	262	Root(100);Bacteria(100);"Firmicutes"(100);"Clostridia"(100);Clostridiales(100);"Lachnospiraceae"(100);Roseburia(95);	Root(100);Bacteria(100);unclassified(99);unclassified(99);unclassified(99);unclassified(99);unclassified(99);	"Lachnospiraceae"(100);Roseburia(95);	Root(100);Bacteria(100);
0.12	332	270	Root(100);Bacteria(100);"Proteobacteria"(100);Betaproteobacteria(100);Burkholderiales(100);unclassified(100);unclassified(100);	Root(100);Bacteria(100);"Firmicutes"(100);"Clostridia"(100);Clostridiales(100);"Lachnospiraceae"(71);unclassified(71);	Betaproteobacteria(100);Burkholderiales(100);	Clostridiales(100);"Lachnospiraceae"(71);
0.12	248	17	Root(100);Bacteria(100);"Firmicutes"(100);"Clostridia"(100);Clostridiales(100);"Ruminococcaceae"(100);unclassified(100);	Root(100);Bacteria(100);"Bacteroidetes"(100);"Bacteroidia"(100);"Bacteroidales"(100);Bacteroidaceae(100);Bacteroides(100);	Clostridiales(100);"Ruminococcaceae"(100);	Bacteroidaceae(100);Bacteroides(100);
-0.12	31	34	Root(100);Bacteria(100);"Bacteroidetes"(100);"Bacteroidia"(100);"Bacteroidales"(100);Bacteroidaceae(100);Bacteroides(100);	Root(100);Bacteria(100);"Bacteroidetes"(100);"Bacteroidia"(100);"Bacteroidales"(100);"Prevotellaceae"(100);unclassified(100);	Bacteroidaceae(100);Bacteroides(100);	"Bacteroidales"(100);"Prevotellaceae"(100);
0.12	31	258	Root(100);Bacteria(100);"Bacteroidetes"(100);"Bacteroidia"(100);"Bacteroidales"(100);Bacteroidaceae(100);Bacteroides(100);	Root(100);Bacteria(100);"Firmicutes"(100);"Clostridia"(100);Clostridiales(100);unclassified(100);unclassified(100);	Bacteroidaceae(100);Bacteroides(100);	"Clostridia"(100);Clostridiales(100);
0.12	115	238	Root(100);Bacteria(100);"Proteobacteria"(100);Betaproteobacteria(100);Burkholderiales(100);Alcaligenaceae(100);Parasutterella(100);	Root(100);Bacteria(100);"Firmicutes"(100);"Clostridia"(100);Clostridiales(100);unclassified(97);unclassified(97);	Alcaligenaceae(100);Parasutterella(100);	"Clostridia"(100);Clostridiales(100);
0.12	210	193	Root(100);Bacteria(100);"Firmicutes"(100);"Clostridia"(100);Clostridiales(100);"Lachnospiraceae"(100);Anaerostipes(99);	Root(100);Bacteria(100);"Bacteroidetes"(100);"Bacteroidia"(100);"Bacteroidales"(100);"Prevotellaceae"(100);Prevotella(100);	"Lachnospiraceae"(100);Anaerostipes(99);	"Prevotellaceae"(100);Prevotella(100);
0.12	31	9	Root(100);Bacteria(100);"Bacteroidetes"(100);"Bacteroidia"(100);"Bacteroidales"(100);Bacteroidaceae(100);Bacteroides(100);	Root(100);Bacteria(100);"Fusobacteria"(100);"Fusobacteria"(100);"Fusobacteriales"(100);"Fusobacteriaceae"(100);Fusobacterium(100);	Bacteroidaceae(100);Bacteroides(100);	"Fusobacteriaceae"(100);Fusobacterium(100);
-0.12	136	17	Root(100);Bacteria(100);"Firmicutes"(100);"Clostridia"(100);Clostridiales(100);"Ruminococcaceae"(100);Oscillibacter(100);	Root(100);Bacteria(100);"Bacteroidetes"(100);"Bacteroidia"(100);"Bacteroidales"(100);Bacteroidaceae(100);Bacteroides(100);	"Ruminococcaceae"(100);Oscillibacter(100);	Bacteroidaceae(100);Bacteroides(100);
0.12	314	391	Root(100);Bacteria(100);"Bacteroidetes"(100);"Bacteroidia"(100);"Bacteroidales"(100);unclassified(100);unclassified(100);	Root(100);Bacteria(100);"Firmicutes"(100);"Clostridia"(100);Clostridiales(100);"Lachnospiraceae"(100);unclassified(100);	"Bacteroidia"(100);"Bacteroidales"(100);	Clostridiales(100);"Lachnospiraceae"(100);
0.12	111	363	Root(100);Bacteria(100);"Proteobacteria"(100);Gammaproteobacteria(100);"Enterobacteriales"(100);Enterobacteriaceae(100);unclassified(87);	Root(100);Bacteria(100);"Firmicutes"(100);"Clostridia"(100);Clostridiales(100);"Ruminococcaceae"(100);unclassified(100);	"Enterobacteriales"(100);Enterobacteriaceae(100);	Clostridiales(100);"Ruminococcaceae"(100);
0.12	411	273	Root(100);Bacteria(100);"Bacteroidetes"(100);"Bacteroidia"(100);"Bacteroidales"(100);"Porphyromonadaceae"(100);Odoribacter(100);	Root(100);Bacteria(100);unclassified(58);unclassified(58);unclassified(58);unclassified(58);unclassified(58);	"Porphyromonadaceae"(100);Odoribacter(100);	Root(100);Bacteria(100);
0.12	107	578	Root(100);Bacteria(100);"Bacteroidetes"(100);"Bacteroidia"(100);"Bacteroidales"(100);"Porphyromonadaceae"(100);Barnesiella(100);	Root(100);Bacteria(100);"Bacteroidetes"(100);"Bacteroidia"(100);"Bacteroidales"(100);Bacteroidaceae(100);Bacteroides(100);	"Porphyromonadaceae"(100);Barnesiella(100);	Bacteroidaceae(100);Bacteroides(100);
0.12	283	354	Root(100);Bacteria(100);unclassified(100);unclassified(100);unclassified(100);unclassified(100);unclassified(100);	Root(100);Bacteria(100);"Actinobacteria"(100);Actinobacteria(100);Coriobacteriales(100);Coriobacteriaceae(100);Collinsella(100);	Root(100);Bacteria(100);	Coriobacteriaceae(100);Collinsella(100);
0.12	363	104	Root(100);Bacteria(100);"Firmicutes"(100);"Clostridia"(100);Clostridiales(100);"Ruminococcaceae"(100);unclassified(100);	Root(100);Bacteria(100);"Firmicutes"(100);"Clostridia"(100);Clostridiales(100);"Ruminococcaceae"(100);unclassified(100);	Clostridiales(100);"Ruminococcaceae"(100);	Clostridiales(100);"Ruminococcaceae"(100);
0.12	283	93	Root(100);Bacteria(100);unclassified(100);unclassified(100);unclassified(100);unclassified(100);unclassified(100);	Root(100);Bacteria(100);"Firmicutes"(100);"Clostridia"(100);Clostridiales(100);"Ruminococcaceae"(100);Subdoligranulum(91);	Root(100);Bacteria(100);	"Ruminococcaceae"(100);Subdoligranulum(91);
0.12	249	504	Root(100);Bacteria(100);unclassified(100);unclassified(100);unclassified(100);unclassified(100);unclassified(100);	Root(100);Bacteria(100);"Bacteroidetes"(100);"Bacteroidia"(100);"Bacteroidales"(100);Bacteroidaceae(100);Bacteroides(100);	Root(100);Bacteria(100);	Bacteroidaceae(100);Bacteroides(100);
0.12	246	238	Root(100);Bacteria(100);"Firmicutes"(100);unclassified(98);unclassified(98);unclassified(98);unclassified(98);	Root(100);Bacteria(100);"Firmicutes"(100);"Clostridia"(100);Clostridiales(100);unclassified(97);unclassified(97);	Bacteria(100);"Firmicutes"(100);	"Clostridia"(100);Clostridiales(100);
0.12	214	251	Root(100);Bacteria(100);"Bacteroidetes"(100);"Bacteroidia"(100);"Bacteroidales"(100);"Prevotellaceae"(100);unclassified(100);	Root(100);Bacteria(100);"Bacteroidetes"(100);unclassified(100);unclassified(100);unclassified(100);unclassified(100);	"Bacteroidales"(100);"Prevotellaceae"(100);	Bacteria(100);"Bacteroidetes"(100);
0.12	136	291	Root(100);Bacteria(100);"Firmicutes"(100);"Clostridia"(100);Clostridiales(100);"Ruminococcaceae"(100);Oscillibacter(100);	Root(100);Bacteria(100);"Bacteroidetes"(100);"Bacteroidia"(100);"Bacteroidales"(100);unclassified(100);unclassified(100);	"Ruminococcaceae"(100);Oscillibacter(100);	"Bacteroidia"(100);"Bacteroidales"(100);
0.12	161	30	Root(100);Bacteria(100);"Proteobacteria"(100);Betaproteobacteria(100);Burkholderiales(100);unclassified(100);unclassified(100);	Root(100);Bacteria(100);"Bacteroidetes"(100);"Bacteroidia"(100);"Bacteroidales"(100);"Rikenellaceae"(100);Alistipes(100);	Betaproteobacteria(100);Burkholderiales(100);	"Rikenellaceae"(100);Alistipes(100);
0.12	458	156	Root(100);Bacteria(100);"Bacteroidetes"(100);"Bacteroidia"(100);"Bacteroidales"(100);"Rikenellaceae"(100);Alistipes(100);	Root(100);Bacteria(100);"Firmicutes"(100);"Clostridia"(100);Clostridiales(100);"Lachnospiraceae"(100);unclassified(71);	"Rikenellaceae"(100);Alistipes(100);	Clostridiales(100);"Lachnospiraceae"(100);
0.12	458	47	Root(100);Bacteria(100);"Bacteroidetes"(100);"Bacteroidia"(100);"Bacteroidales"(100);"Rikenellaceae"(100);Alistipes(100);	Root(100);Bacteria(100);"Actinobacteria"(100);Actinobacteria(100);Bifidobacteriales(100);Bifidobacteriaceae(100);unclassified(83);	"Rikenellaceae"(100);Alistipes(100);	Bifidobacteriales(100);Bifidobacteriaceae(100);
0.12	316	391	Root(100);Bacteria(100);"Firmicutes"(100);"Clostridia"(100);Clostridiales(100);"Lachnospiraceae"(100);unclassified(100);	Root(100);Bacteria(100);"Firmicutes"(100);"Clostridia"(100);Clostridiales(100);"Lachnospiraceae"(100);unclassified(100);	Clostridiales(100);"Lachnospiraceae"(100);	Clostridiales(100);"Lachnospiraceae"(100);
0.12	384	470	Root(100);Bacteria(100);"Firmicutes"(100);"Clostridia"(100);Clostridiales(100);unclassified(92);unclassified(92);	Root(100);Bacteria(100);"Firmicutes"(100);"Clostridia"(100);Clostridiales(100);"Lachnospiraceae"(100);unclassified(100);	"Clostridia"(100);Clostridiales(100);	Clostridiales(100);"Lachnospiraceae"(100);
0.12	294	44	Root(100);Bacteria(100);unclassified(100);unclassified(100);unclassified(100);unclassified(100);unclassified(100);	Root(100);Bacteria(100);"Bacteroidetes"(100);"Bacteroidia"(100);"Bacteroidales"(100);Bacteroidaceae(100);Bacteroides(100);	Root(100);Bacteria(100);	Bacteroidaceae(100);Bacteroides(100);
0.12	202	486	Root(100);Bacteria(100);"Firmicutes"(100);"Clostridia"(100);unclassified(98);unclassified(98);unclassified(98);	Root(100);Bacteria(100);"Firmicutes"(100);"Clostridia"(100);Clostridiales(100);"Ruminococcaceae"(100);Sporobacter(54);	"Firmicutes"(100);"Clostridia"(100);	"Ruminococcaceae"(100);Sporobacter(54);
0.12	458	251	Root(100);Bacteria(100);"Bacteroidetes"(100);"Bacteroidia"(100);"Bacteroidales"(100);"Rikenellaceae"(100);Alistipes(100);	Root(100);Bacteria(100);"Bacteroidetes"(100);unclassified(100);unclassified(100);unclassified(100);unclassified(100);	"Rikenellaceae"(100);Alistipes(100);	Bacteria(100);"Bacteroidetes"(100);
0.12	135	115	Root(100);Bacteria(100);"Firmicutes"(100);"Clostridia"(100);Clostridiales(100);"Lachnospiraceae"(100);Roseburia(95);	Root(100);Bacteria(100);"Proteobacteria"(100);Betaproteobacteria(100);Burkholderiales(100);Alcaligenaceae(100);Parasutterella(100);	"Lachnospiraceae"(100);Roseburia(95);	Alcaligenaceae(100);Parasutterella(100);
-0.12	227	77	Root(100);Bacteria(100);"Firmicutes"(100);"Clostridia"(100);Clostridiales(100);"Lachnospiraceae"(100);Dorea(98);	Root(100);Bacteria(100);"Bacteroidetes"(100);"Bacteroidia"(100);"Bacteroidales"(100);Bacteroidaceae(100);Bacteroides(100);	"Lachnospiraceae"(100);Dorea(98);	Bacteroidaceae(100);Bacteroides(100);
0.12	227	354	Root(100);Bacteria(100);"Firmicutes"(100);"Clostridia"(100);Clostridiales(100);"Lachnospiraceae"(100);Dorea(98);	Root(100);Bacteria(100);"Actinobacteria"(100);Actinobacteria(100);Coriobacteriales(100);Coriobacteriaceae(100);Collinsella(100);	"Lachnospiraceae"(100);Dorea(98);	Coriobacteriaceae(100);Collinsella(100);
-0.12	27	248	Root(100);Bacteria(100);"Bacteroidetes"(100);"Bacteroidia"(100);"Bacteroidales"(100);Bacteroidaceae(100);Bacteroides(100);	Root(100);Bacteria(100);"Firmicutes"(100);"Clostridia"(100);Clostridiales(100);"Ruminococcaceae"(100);unclassified(100);	Bacteroidaceae(100);Bacteroides(100);	Clostridiales(100);"Ruminococcaceae"(100);
0.12	539	93	Root(100);Bacteria(100);"Bacteroidetes"(100);"Bacteroidia"(100);"Bacteroidales"(100);Bacteroidaceae(100);Bacteroides(100);	Root(100);Bacteria(100);"Firmicutes"(100);"Clostridia"(100);Clostridiales(100);"Ruminococcaceae"(100);Subdoligranulum(91);	Bacteroidaceae(100);Bacteroides(100);	"Ruminococcaceae"(100);Subdoligranulum(91);
0.12	170	352	Root(100);Bacteria(100);unclassified(100);unclassified(100);unclassified(100);unclassified(100);unclassified(100);	Root(100);Bacteria(100);"Firmicutes"(100);"Clostridia"(100);Clostridiales(100);unclassified(98);unclassified(98);	Root(100);Bacteria(100);	"Clostridia"(100);Clostridiales(100);
0.12	193	157	Root(100);Bacteria(100);"Bacteroidetes"(100);"Bacteroidia"(100);"Bacteroidales"(100);"Prevotellaceae"(100);Prevotella(100);	Root(100);Bacteria(100);"Firmicutes"(100);"Clostridia"(100);Clostridiales(100);"Ruminococcaceae"(100);unclassified(100);	"Prevotellaceae"(100);Prevotella(100);	Clostridiales(100);"Ruminococcaceae"(100);
0.12	211	272	Root(100);Bacteria(100);"Firmicutes"(100);"Clostridia"(100);Clostridiales(100);"Lachnospiraceae"(100);Roseburia(99);	Root(100);Bacteria(100);"Firmicutes"(100);"Clostridia"(100);Clostridiales(100);"Lachnospiraceae"(100);Coprococcus(100);	"Lachnospiraceae"(100);Roseburia(99);	"Lachnospiraceae"(100);Coprococcus(100);
0.12	458	311	Root(100);Bacteria(100);"Bacteroidetes"(100);"Bacteroidia"(100);"Bacteroidales"(100);"Rikenellaceae"(100);Alistipes(100);	Root(100);Bacteria(100);unclassified(100);unclassified(100);unclassified(100);unclassified(100);unclassified(100);	"Rikenellaceae"(100);Alistipes(100);	Root(100);Bacteria(100);
-0.12	504	17	Root(100);Bacteria(100);"Bacteroidetes"(100);"Bacteroidia"(100);"Bacteroidales"(100);Bacteroidaceae(100);Bacteroides(100);	Root(100);Bacteria(100);"Bacteroidetes"(100);"Bacteroidia"(100);"Bacteroidales"(100);Bacteroidaceae(100);Bacteroides(100);	Bacteroidaceae(100);Bacteroides(100);	Bacteroidaceae(100);Bacteroides(100);
0.12	181	227	Root(100);Bacteria(100);"Firmicutes"(100);"Clostridia"(100);Clostridiales(100);"Ruminococcaceae"(100);unclassified(100);	Root(100);Bacteria(100);"Firmicutes"(100);"Clostridia"(100);Clostridiales(100);"Lachnospiraceae"(100);Dorea(98);	Clostridiales(100);"Ruminococcaceae"(100);	"Lachnospiraceae"(100);Dorea(98);
0.12	262	119	Root(100);Bacteria(100);unclassified(99);unclassified(99);unclassified(99);unclassified(99);unclassified(99);	Root(100);Bacteria(100);"Bacteroidetes"(100);"Bacteroidia"(100);"Bacteroidales"(100);"Porphyromonadaceae"(100);Odoribacter(100);	Root(100);Bacteria(100);	"Porphyromonadaceae"(100);Odoribacter(100);
0.12	38	222	Root(100);Bacteria(100);"Bacteroidetes"(100);"Bacteroidia"(100);"Bacteroidales"(100);"Porphyromonadaceae"(100);Parabacteroides(69);	Root(100);Bacteria(100);"Firmicutes"(100);"Clostridia"(100);Clostridiales(100);"Lachnospiraceae"(58);Coprococcus(56);	"Porphyromonadaceae"(100);Parabacteroides(69);	"Lachnospiraceae"(58);Coprococcus(56);
0.12	210	5	Root(100);Bacteria(100);"Firmicutes"(100);"Clostridia"(100);Clostridiales(100);"Lachnospiraceae"(100);Anaerostipes(99);	Root(100);Bacteria(100);"Firmicutes"(100);"Bacilli"(100);Bacillales(100);"Staphylococcaceae"(99);Staphylococcus(99);	"Lachnospiraceae"(100);Anaerostipes(99);	"Staphylococcaceae"(99);Staphylococcus(99);
0.12	164	291	Root(100);Bacteria(100);"Bacteroidetes"(100);"Bacteroidia"(100);"Bacteroidales"(100);"Prevotellaceae"(100);Paraprevotella(100);	Root(100);Bacteria(100);"Bacteroidetes"(100);"Bacteroidia"(100);"Bacteroidales"(100);unclassified(100);unclassified(100);	"Prevotellaceae"(100);Paraprevotella(100);	"Bacteroidia"(100);"Bacteroidales"(100);
0.12	192	272	Root(100);Bacteria(100);"Firmicutes"(100);"Clostridia"(100);Clostridiales(100);unclassified(100);unclassified(100);	Root(100);Bacteria(100);"Firmicutes"(100);"Clostridia"(100);Clostridiales(100);"Lachnospiraceae"(100);Coprococcus(100);	"Clostridia"(100);Clostridiales(100);	"Lachnospiraceae"(100);Coprococcus(100);
0.12	136	107	Root(100);Bacteria(100);"Firmicutes"(100);"Clostridia"(100);Clostridiales(100);"Ruminococcaceae"(100);Oscillibacter(100);	Root(100);Bacteria(100);"Bacteroidetes"(100);"Bacteroidia"(100);"Bacteroidales"(100);"Porphyromonadaceae"(100);Barnesiella(100);	"Ruminococcaceae"(100);Oscillibacter(100);	"Porphyromonadaceae"(100);Barnesiella(100);
0.12	193	30	Root(100);Bacteria(100);"Bacteroidetes"(100);"Bacteroidia"(100);"Bacteroidales"(100);"Prevotellaceae"(100);Prevotella(100);	Root(100);Bacteria(100);"Bacteroidetes"(100);"Bacteroidia"(100);"Bacteroidales"(100);"Rikenellaceae"(100);Alistipes(100);	"Prevotellaceae"(100);Prevotella(100);	"Rikenellaceae"(100);Alistipes(100);
0.12	281	45	Root(100);Bacteria(100);unclassified(100);unclassified(100);unclassified(100);unclassified(100);unclassified(100);	Root(100);Bacteria(100);"Bacteroidetes"(100);"Bacteroidia"(100);"Bacteroidales"(100);Bacteroidaceae(100);Bacteroides(100);	Root(100);Bacteria(100);	Bacteroidaceae(100);Bacteroides(100);
0.12	306	9	Root(100);Bacteria(100);"Firmicutes"(100);"Clostridia"(100);Clostridiales(100);"Ruminococcaceae"(100);unclassified(79);	Root(100);Bacteria(100);"Fusobacteria"(100);"Fusobacteria"(100);"Fusobacteriales"(100);"Fusobacteriaceae"(100);Fusobacterium(100);	Clostridiales(100);"Ruminococcaceae"(100);	"Fusobacteriaceae"(100);Fusobacterium(100);
0.12	307	170	Root(100);Bacteria(100);unclassified(100);unclassified(100);unclassified(100);unclassified(100);unclassified(100);	Root(100);Bacteria(100);unclassified(100);unclassified(100);unclassified(100);unclassified(100);unclassified(100);	Root(100);Bacteria(100);	Root(100);Bacteria(100);
0.12	578	350	Root(100);Bacteria(100);"Bacteroidetes"(100);"Bacteroidia"(100);"Bacteroidales"(100);Bacteroidaceae(100);Bacteroides(100);	Root(100);Bacteria(100);"Bacteroidetes"(100);"Bacteroidia"(100);"Bacteroidales"(100);"Prevotellaceae"(100);Paraprevotella(100);	Bacteroidaceae(100);Bacteroides(100);	"Prevotellaceae"(100);Paraprevotella(100);
0.12	196	185	Root(100);Bacteria(100);unclassified(100);unclassified(100);unclassified(100);unclassified(100);unclassified(100);	Root(100);Bacteria(100);"Firmicutes"(100);"Clostridia"(100);unclassified(100);unclassified(100);unclassified(100);	Root(100);Bacteria(100);	"Firmicutes"(100);"Clostridia"(100);
0.12	294	45	Root(100);Bacteria(100);unclassified(100);unclassified(100);unclassified(100);unclassified(100);unclassified(100);	Root(100);Bacteria(100);"Bacteroidetes"(100);"Bacteroidia"(100);"Bacteroidales"(100);Bacteroidaceae(100);Bacteroides(100);	Root(100);Bacteria(100);	Bacteroidaceae(100);Bacteroides(100);
0.12	170	5	Root(100);Bacteria(100);unclassified(100);unclassified(100);unclassified(100);unclassified(100);unclassified(100);	Root(100);Bacteria(100);"Firmicutes"(100);"Bacilli"(100);Bacillales(100);"Staphylococcaceae"(99);Staphylococcus(99);	Root(100);Bacteria(100);	"Staphylococcaceae"(99);Staphylococcus(99);
0.12	374	270	Root(100);Bacteria(100);"Firmicutes"(55);"Clostridia"(55);Clostridiales(55);"Ruminococcaceae"(55);unclassified(55);	Root(100);Bacteria(100);"Firmicutes"(100);"Clostridia"(100);Clostridiales(100);"Lachnospiraceae"(71);unclassified(71);	Clostridiales(55);"Ruminococcaceae"(55);	Clostridiales(100);"Lachnospiraceae"(71);
0.12	192	243	Root(100);Bacteria(100);"Firmicutes"(100);"Clostridia"(100);Clostridiales(100);unclassified(100);unclassified(100);	Root(100);Bacteria(100);"Firmicutes"(100);"Clostridia"(100);Clostridiales(100);Veillonellaceae(100);Acidaminococcus(100);	"Clostridia"(100);Clostridiales(100);	Veillonellaceae(100);Acidaminococcus(100);
0.12	331	17	Root(100);Bacteria(100);"Firmicutes"(100);"Clostridia"(100);Clostridiales(100);unclassified(100);unclassified(100);	Root(100);Bacteria(100);"Bacteroidetes"(100);"Bacteroidia"(100);"Bacteroidales"(100);Bacteroidaceae(100);Bacteroides(100);	"Clostridia"(100);Clostridiales(100);	Bacteroidaceae(100);Bacteroides(100);
-0.12	27	42	Root(100);Bacteria(100);"Bacteroidetes"(100);"Bacteroidia"(100);"Bacteroidales"(100);Bacteroidaceae(100);Bacteroides(100);	Root(100);Bacteria(100);"Firmicutes"(100);"Clostridia"(100);Clostridiales(100);"Ruminococcaceae"(100);unclassified(100);	Bacteroidaceae(100);Bacteroides(100);	Clostridiales(100);"Ruminococcaceae"(100);
0.12	4	384	Root(100);Bacteria(100);"Firmicutes"(100);"Clostridia"(100);Clostridiales(100);Veillonellaceae(100);Veillonella(95);	Root(100);Bacteria(100);"Firmicutes"(100);"Clostridia"(100);Clostridiales(100);unclassified(92);unclassified(92);	Veillonellaceae(100);Veillonella(95);	"Clostridia"(100);Clostridiales(100);
0.12	449	154	Root(100);Bacteria(100);"Bacteroidetes"(100);"Bacteroidia"(100);"Bacteroidales"(100);Bacteroidaceae(100);Bacteroides(100);	Root(100);Bacteria(100);"Firmicutes"(100);"Clostridia"(100);Clostridiales(100);unclassified(97);unclassified(97);	Bacteroidaceae(100);Bacteroides(100);	"Clostridia"(100);Clostridiales(100);
0.12	210	222	Root(100);Bacteria(100);"Firmicutes"(100);"Clostridia"(100);Clostridiales(100);"Lachnospiraceae"(100);Anaerostipes(99);	Root(100);Bacteria(100);"Firmicutes"(100);"Clostridia"(100);Clostridiales(100);"Lachnospiraceae"(58);Coprococcus(56);	"Lachnospiraceae"(100);Anaerostipes(99);	"Lachnospiraceae"(58);Coprococcus(56);
0.12	363	356	Root(100);Bacteria(100);"Firmicutes"(100);"Clostridia"(100);Clostridiales(100);"Ruminococcaceae"(100);unclassified(100);	Root(100);Bacteria(100);unclassified(100);unclassified(100);unclassified(100);unclassified(100);unclassified(100);	Clostridiales(100);"Ruminococcaceae"(100);	Root(100);Bacteria(100);
0.12	212	281	Root(100);Bacteria(100);"Firmicutes"(100);"Clostridia"(100);Clostridiales(100);"Ruminococcaceae"(100);unclassified(73);	Root(100);Bacteria(100);unclassified(100);unclassified(100);unclassified(100);unclassified(100);unclassified(100);	Clostridiales(100);"Ruminococcaceae"(100);	Root(100);Bacteria(100);
0.12	391	486	Root(100);Bacteria(100);"Firmicutes"(100);"Clostridia"(100);Clostridiales(100);"Lachnospiraceae"(100);unclassified(100);	Root(100);Bacteria(100);"Firmicutes"(100);"Clostridia"(100);Clostridiales(100);"Ruminococcaceae"(100);Sporobacter(54);	Clostridiales(100);"Lachnospiraceae"(100);	"Ruminococcaceae"(100);Sporobacter(54);
0.12	255	231	Root(100);Bacteria(100);"Firmicutes"(100);"Clostridia"(100);Clostridiales(100);"Lachnospiraceae"(100);Coprococcus(99);	Root(100);Bacteria(100);"Bacteroidetes"(100);"Bacteroidia"(100);"Bacteroidales"(100);"Prevotellaceae"(100);Paraprevotella(100);	"Lachnospiraceae"(100);Coprococcus(99);	"Prevotellaceae"(100);Paraprevotella(100);
0.12	294	5	Root(100);Bacteria(100);unclassified(100);unclassified(100);unclassified(100);unclassified(100);unclassified(100);	Root(100);Bacteria(100);"Firmicutes"(100);"Bacilli"(100);Bacillales(100);"Staphylococcaceae"(99);Staphylococcus(99);	Root(100);Bacteria(100);	"Staphylococcaceae"(99);Staphylococcus(99);
0.12	38	470	Root(100);Bacteria(100);"Bacteroidetes"(100);"Bacteroidia"(100);"Bacteroidales"(100);"Porphyromonadaceae"(100);Parabacteroides(69);	Root(100);Bacteria(100);"Firmicutes"(100);"Clostridia"(100);Clostridiales(100);"Lachnospiraceae"(100);unclassified(100);	"Porphyromonadaceae"(100);Parabacteroides(69);	Clostridiales(100);"Lachnospiraceae"(100);
0.12	262	458	Root(100);Bacteria(100);unclassified(99);unclassified(99);unclassified(99);unclassified(99);unclassified(99);	Root(100);Bacteria(100);"Bacteroidetes"(100);"Bacteroidia"(100);"Bacteroidales"(100);"Rikenellaceae"(100);Alistipes(100);	Root(100);Bacteria(100);	"Rikenellaceae"(100);Alistipes(100);
0.12	307	185	Root(100);Bacteria(100);unclassified(100);unclassified(100);unclassified(100);unclassified(100);unclassified(100);	Root(100);Bacteria(100);"Firmicutes"(100);"Clostridia"(100);unclassified(100);unclassified(100);unclassified(100);	Root(100);Bacteria(100);	"Firmicutes"(100);"Clostridia"(100);
0.12	211	243	Root(100);Bacteria(100);"Firmicutes"(100);"Clostridia"(100);Clostridiales(100);"Lachnospiraceae"(100);Roseburia(99);	Root(100);Bacteria(100);"Firmicutes"(100);"Clostridia"(100);Clostridiales(100);Veillonellaceae(100);Acidaminococcus(100);	"Lachnospiraceae"(100);Roseburia(99);	Veillonellaceae(100);Acidaminococcus(100);
0.12	210	354	Root(100);Bacteria(100);"Firmicutes"(100);"Clostridia"(100);Clostridiales(100);"Lachnospiraceae"(100);Anaerostipes(99);	Root(100);Bacteria(100);"Actinobacteria"(100);Actinobacteria(100);Coriobacteriales(100);Coriobacteriaceae(100);Collinsella(100);	"Lachnospiraceae"(100);Anaerostipes(99);	Coriobacteriaceae(100);Collinsella(100);
0.12	213	311	Root(100);Bacteria(100);"Firmicutes"(100);"Clostridia"(100);Clostridiales(100);unclassified(100);unclassified(100);	Root(100);Bacteria(100);unclassified(100);unclassified(100);unclassified(100);unclassified(100);unclassified(100);	"Clostridia"(100);Clostridiales(100);	Root(100);Bacteria(100);
0.12	454	256	Root(100);Bacteria(100);unclassified(93);unclassified(93);unclassified(93);unclassified(93);unclassified(93);	Root(100);Bacteria(100);"Firmicutes"(100);"Clostridia"(100);Clostridiales(100);Incertae_Sedis_XIV(100);Blautia(100);	Root(100);Bacteria(100);	Incertae_Sedis_XIV(100);Blautia(100);
-0.12	196	42	Root(100);Bacteria(100);unclassified(100);unclassified(100);unclassified(100);unclassified(100);unclassified(100);	Root(100);Bacteria(100);"Firmicutes"(100);"Clostridia"(100);Clostridiales(100);"Ruminococcaceae"(100);unclassified(100);	Root(100);Bacteria(100);	Clostridiales(100);"Ruminococcaceae"(100);
0.12	4	237	Root(100);Bacteria(100);"Firmicutes"(100);"Clostridia"(100);Clostridiales(100);Veillonellaceae(100);Veillonella(95);	Root(100);Bacteria(100);"Bacteroidetes"(100);"Bacteroidia"(100);"Bacteroidales"(100);"Porphyromonadaceae"(100);Butyricimonas(100);	Veillonellaceae(100);Veillonella(95);	"Porphyromonadaceae"(100);Butyricimonas(100);
0.12	215	276	Root(100);Bacteria(100);"Firmicutes"(100);"Clostridia"(100);Clostridiales(100);unclassified(68);unclassified(68);	Root(100);Bacteria(100);"Firmicutes"(99);unclassified(99);unclassified(99);unclassified(99);unclassified(99);	"Clostridia"(100);Clostridiales(100);	Bacteria(100);"Firmicutes"(99);
0.12	186	157	Root(100);Bacteria(100);"Verrucomicrobia"(100);Verrucomicrobiae(100);Verrucomicrobiales(100);Verrucomicrobiaceae(100);Akkermansia(100);	Root(100);Bacteria(100);"Firmicutes"(100);"Clostridia"(100);Clostridiales(100);"Ruminococcaceae"(100);unclassified(100);	Verrucomicrobiaceae(100);Akkermansia(100);	Clostridiales(100);"Ruminococcaceae"(100);
0.12	161	272	Root(100);Bacteria(100);"Proteobacteria"(100);Betaproteobacteria(100);Burkholderiales(100);unclassified(100);unclassified(100);	Root(100);Bacteria(100);"Firmicutes"(100);"Clostridia"(100);Clostridiales(100);"Lachnospiraceae"(100);Coprococcus(100);	Betaproteobacteria(100);Burkholderiales(100);	"Lachnospiraceae"(100);Coprococcus(100);
0.12	31	256	Root(100);Bacteria(100);"Bacteroidetes"(100);"Bacteroidia"(100);"Bacteroidales"(100);Bacteroidaceae(100);Bacteroides(100);	Root(100);Bacteria(100);"Firmicutes"(100);"Clostridia"(100);Clostridiales(100);Incertae_Sedis_XIV(100);Blautia(100);	Bacteroidaceae(100);Bacteroides(100);	Incertae_Sedis_XIV(100);Blautia(100);
0.12	104	352	Root(100);Bacteria(100);"Firmicutes"(100);"Clostridia"(100);Clostridiales(100);"Ruminococcaceae"(100);unclassified(100);	Root(100);Bacteria(100);"Firmicutes"(100);"Clostridia"(100);Clostridiales(100);unclassified(98);unclassified(98);	Clostridiales(100);"Ruminococcaceae"(100);	"Clostridia"(100);Clostridiales(100);
0.12	262	5	Root(100);Bacteria(100);unclassified(99);unclassified(99);unclassified(99);unclassified(99);unclassified(99);	Root(100);Bacteria(100);"Firmicutes"(100);"Bacilli"(100);Bacillales(100);"Staphylococcaceae"(99);Staphylococcus(99);	Root(100);Bacteria(100);	"Staphylococcaceae"(99);Staphylococcus(99);
0.12	219	255	Root(100);Bacteria(100);"Firmicutes"(100);"Clostridia"(100);Clostridiales(100);Veillonellaceae(100);Dialister(100);	Root(100);Bacteria(100);"Firmicutes"(100);"Clostridia"(100);Clostridiales(100);"Lachnospiraceae"(100);Coprococcus(99);	Veillonellaceae(100);Dialister(100);	"Lachnospiraceae"(100);Coprococcus(99);
-0.12	164	17	Root(100);Bacteria(100);"Bacteroidetes"(100);"Bacteroidia"(100);"Bacteroidales"(100);"Prevotellaceae"(100);Paraprevotella(100);	Root(100);Bacteria(100);"Bacteroidetes"(100);"Bacteroidia"(100);"Bacteroidales"(100);Bacteroidaceae(100);Bacteroides(100);	"Prevotellaceae"(100);Paraprevotella(100);	Bacteroidaceae(100);Bacteroides(100);
0.12	193	327	Root(100);Bacteria(100);"Bacteroidetes"(100);"Bacteroidia"(100);"Bacteroidales"(100);"Prevotellaceae"(100);Prevotella(100);	Root(100);Bacteria(100);"Firmicutes"(100);"Clostridia"(99);Clostridiales(99);unclassified(99);unclassified(99);	"Prevotellaceae"(100);Prevotella(100);	"Clostridia"(99);Clostridiales(99);
0.12	316	354	Root(100);Bacteria(100);"Firmicutes"(100);"Clostridia"(100);Clostridiales(100);"Lachnospiraceae"(100);unclassified(100);	Root(100);Bacteria(100);"Actinobacteria"(100);Actinobacteria(100);Coriobacteriales(100);Coriobacteriaceae(100);Collinsella(100);	Clostridiales(100);"Lachnospiraceae"(100);	Coriobacteriaceae(100);Collinsella(100);
0.12	280	411	Root(100);Bacteria(100);"Firmicutes"(100);"Clostridia"(100);Clostridiales(100);"Lachnospiraceae"(100);unclassified(100);	Root(100);Bacteria(100);"Bacteroidetes"(100);"Bacteroidia"(100);"Bacteroidales"(100);"Porphyromonadaceae"(100);Odoribacter(100);	Clostridiales(100);"Lachnospiraceae"(100);	"Porphyromonadaceae"(100);Odoribacter(100);
0.12	186	77	Root(100);Bacteria(100);"Verrucomicrobia"(100);Verrucomicrobiae(100);Verrucomicrobiales(100);Verrucomicrobiaceae(100);Akkermansia(100);	Root(100);Bacteria(100);"Bacteroidetes"(100);"Bacteroidia"(100);"Bacteroidales"(100);Bacteroidaceae(100);Bacteroides(100);	Verrucomicrobiaceae(100);Akkermansia(100);	Bacteroidaceae(100);Bacteroides(100);
0.12	391	144	Root(100);Bacteria(100);"Firmicutes"(100);"Clostridia"(100);Clostridiales(100);"Lachnospiraceae"(100);unclassified(100);	Root(100);Bacteria(100);"Firmicutes"(100);"Clostridia"(100);Clostridiales(100);unclassified(100);unclassified(100);	Clostridiales(100);"Lachnospiraceae"(100);	"Clostridia"(100);Clostridiales(100);
0.12	212	16	Root(100);Bacteria(100);"Firmicutes"(100);"Clostridia"(100);Clostridiales(100);"Ruminococcaceae"(100);unclassified(73);	Root(100);Bacteria(100);"Proteobacteria"(100);Gammaproteobacteria(100);Pasteurellales(100);Pasteurellaceae(100);unclassified(100);	Clostridiales(100);"Ruminococcaceae"(100);	Pasteurellales(100);Pasteurellaceae(100);
0.12	411	474	Root(100);Bacteria(100);"Bacteroidetes"(100);"Bacteroidia"(100);"Bacteroidales"(100);"Porphyromonadaceae"(100);Odoribacter(100);	Root(100);Bacteria(100);"Bacteroidetes"(100);"Bacteroidia"(100);"Bacteroidales"(100);"Porphyromonadaceae"(100);Barnesiella(100);	"Porphyromonadaceae"(100);Odoribacter(100);	"Porphyromonadaceae"(100);Barnesiella(100);
0.12	186	123	Root(100);Bacteria(100);"Verrucomicrobia"(100);Verrucomicrobiae(100);Verrucomicrobiales(100);Verrucomicrobiaceae(100);Akkermansia(100);	Root(100);Bacteria(100);"Firmicutes"(100);"Clostridia"(100);Clostridiales(100);unclassified(99);unclassified(99);	Verrucomicrobiaceae(100);Akkermansia(100);	"Clostridia"(100);Clostridiales(100);
0.12	165	352	Root(100);Bacteria(100);"Firmicutes"(100);"Clostridia"(100);Clostridiales(100);unclassified(99);unclassified(99);	Root(100);Bacteria(100);"Firmicutes"(100);"Clostridia"(100);Clostridiales(100);unclassified(98);unclassified(98);	"Clostridia"(100);Clostridiales(100);	"Clostridia"(100);Clostridiales(100);
0.12	214	248	Root(100);Bacteria(100);"Bacteroidetes"(100);"Bacteroidia"(100);"Bacteroidales"(100);"Prevotellaceae"(100);unclassified(100);	Root(100);Bacteria(100);"Firmicutes"(100);"Clostridia"(100);Clostridiales(100);"Ruminococcaceae"(100);unclassified(100);	"Bacteroidales"(100);"Prevotellaceae"(100);	Clostridiales(100);"Ruminococcaceae"(100);
0.12	168	77	Root(100);Bacteria(100);"Bacteroidetes"(100);"Bacteroidia"(100);"Bacteroidales"(100);"Porphyromonadaceae"(100);Barnesiella(55);	Root(100);Bacteria(100);"Bacteroidetes"(100);"Bacteroidia"(100);"Bacteroidales"(100);Bacteroidaceae(100);Bacteroides(100);	"Porphyromonadaceae"(100);Barnesiella(55);	Bacteroidaceae(100);Bacteroides(100);
0.12	263	279	Root(100);Bacteria(100);"Bacteroidetes"(100);"Bacteroidia"(100);"Bacteroidales"(100);"Prevotellaceae"(100);Paraprevotella(100);	Root(100);Bacteria(100);"Firmicutes"(100);"Clostridia"(100);Clostridiales(100);unclassified(98);unclassified(98);	"Prevotellaceae"(100);Paraprevotella(100);	"Clostridia"(100);Clostridiales(100);
0.12	316	336	Root(100);Bacteria(100);"Firmicutes"(100);"Clostridia"(100);Clostridiales(100);"Lachnospiraceae"(100);unclassified(100);	Root(100);Bacteria(100);"Firmicutes"(100);"Clostridia"(100);Clostridiales(100);"Ruminococcaceae"(100);Oscillibacter(100);	Clostridiales(100);"Lachnospiraceae"(100);	"Ruminococcaceae"(100);Oscillibacter(100);
-0.12	27	47	Root(100);Bacteria(100);"Bacteroidetes"(100);"Bacteroidia"(100);"Bacteroidales"(100);Bacteroidaceae(100);Bacteroides(100);	Root(100);Bacteria(100);"Actinobacteria"(100);Actinobacteria(100);Bifidobacteriales(100);Bifidobacteriaceae(100);unclassified(83);	Bacteroidaceae(100);Bacteroides(100);	Bifidobacteriales(100);Bifidobacteriaceae(100);
0.12	189	47	Root(100);Bacteria(100);"Firmicutes"(100);"Clostridia"(100);Clostridiales(100);"Lachnospiraceae"(95);Roseburia(91);	Root(100);Bacteria(100);"Actinobacteria"(100);Actinobacteria(100);Bifidobacteriales(100);Bifidobacteriaceae(100);unclassified(83);	"Lachnospiraceae"(95);Roseburia(91);	Bifidobacteriales(100);Bifidobacteriaceae(100);
0.12	4	454	Root(100);Bacteria(100);"Firmicutes"(100);"Clostridia"(100);Clostridiales(100);Veillonellaceae(100);Veillonella(95);	Root(100);Bacteria(100);unclassified(93);unclassified(93);unclassified(93);unclassified(93);unclassified(93);	Veillonellaceae(100);Veillonella(95);	Root(100);Bacteria(100);
0.12	307	249	Root(100);Bacteria(100);unclassified(100);unclassified(100);unclassified(100);unclassified(100);unclassified(100);	Root(100);Bacteria(100);unclassified(100);unclassified(100);unclassified(100);unclassified(100);unclassified(100);	Root(100);Bacteria(100);	Root(100);Bacteria(100);
-0.12	211	196	Root(100);Bacteria(100);"Firmicutes"(100);"Clostridia"(100);Clostridiales(100);"Lachnospiraceae"(100);Roseburia(99);	Root(100);Bacteria(100);unclassified(100);unclassified(100);unclassified(100);unclassified(100);unclassified(100);	"Lachnospiraceae"(100);Roseburia(99);	Root(100);Bacteria(100);
0.12	345	331	Root(100);Bacteria(100);"Firmicutes"(100);"Clostridia"(100);Clostridiales(100);unclassified(76);unclassified(76);	Root(100);Bacteria(100);"Firmicutes"(100);"Clostridia"(100);Clostridiales(100);unclassified(100);unclassified(100);	"Clostridia"(100);Clostridiales(100);	"Clostridia"(100);Clostridiales(100);
0.12	306	253	Root(100);Bacteria(100);"Firmicutes"(100);"Clostridia"(100);Clostridiales(100);"Ruminococcaceae"(100);unclassified(79);	Root(100);Bacteria(100);"Firmicutes"(100);"Erysipelotrichi"(100);"Erysipelotrichales"(100);Erysipelotrichaceae(100);unclassified(99);	Clostridiales(100);"Ruminococcaceae"(100);	"Erysipelotrichales"(100);Erysipelotrichaceae(100);
0.11	276	31	Root(100);Bacteria(100);"Firmicutes"(99);unclassified(99);unclassified(99);unclassified(99);unclassified(99);	Root(100);Bacteria(100);"Bacteroidetes"(100);"Bacteroidia"(100);"Bacteroidales"(100);Bacteroidaceae(100);Bacteroides(100);	Bacteria(100);"Firmicutes"(99);	Bacteroidaceae(100);Bacteroides(100);
0.11	44	209	Root(100);Bacteria(100);"Bacteroidetes"(100);"Bacteroidia"(100);"Bacteroidales"(100);Bacteroidaceae(100);Bacteroides(100);	Root(100);Bacteria(100);"Firmicutes"(100);"Clostridia"(100);Clostridiales(100);"Ruminococcaceae"(100);unclassified(99);	Bacteroidaceae(100);Bacteroides(100);	Clostridiales(100);"Ruminococcaceae"(100);
0.11	119	350	Root(100);Bacteria(100);"Bacteroidetes"(100);"Bacteroidia"(100);"Bacteroidales"(100);"Porphyromonadaceae"(100);Odoribacter(100);	Root(100);Bacteria(100);"Bacteroidetes"(100);"Bacteroidia"(100);"Bacteroidales"(100);"Prevotellaceae"(100);Paraprevotella(100);	"Porphyromonadaceae"(100);Odoribacter(100);	"Prevotellaceae"(100);Paraprevotella(100);
0.11	213	251	Root(100);Bacteria(100);"Firmicutes"(100);"Clostridia"(100);Clostridiales(100);unclassified(100);unclassified(100);	Root(100);Bacteria(100);"Bacteroidetes"(100);unclassified(100);unclassified(100);unclassified(100);unclassified(100);	"Clostridia"(100);Clostridiales(100);	Bacteria(100);"Bacteroidetes"(100);
-0.11	27	302	Root(100);Bacteria(100);"Bacteroidetes"(100);"Bacteroidia"(100);"Bacteroidales"(100);Bacteroidaceae(100);Bacteroides(100);	Root(100);Bacteria(100);"Firmicutes"(100);"Clostridia"(100);Clostridiales(100);unclassified(100);unclassified(100);	Bacteroidaceae(100);Bacteroides(100);	"Clostridia"(100);Clostridiales(100);
0.11	280	267	Root(100);Bacteria(100);"Firmicutes"(100);"Clostridia"(100);Clostridiales(100);"Lachnospiraceae"(100);unclassified(100);	Root(100);Bacteria(100);"Bacteroidetes"(100);unclassified(52);unclassified(52);unclassified(52);unclassified(52);	Clostridiales(100);"Lachnospiraceae"(100);	Bacteria(100);"Bacteroidetes"(100);
0.11	210	331	Root(100);Bacteria(100);"Firmicutes"(100);"Clostridia"(100);Clostridiales(100);"Lachnospiraceae"(100);Anaerostipes(99);	Root(100);Bacteria(100);"Firmicutes"(100);"Clostridia"(100);Clostridiales(100);unclassified(100);unclassified(100);	"Lachnospiraceae"(100);Anaerostipes(99);	"Clostridia"(100);Clostridiales(100);
0.11	156	486	Root(100);Bacteria(100);"Firmicutes"(100);"Clostridia"(100);Clostridiales(100);"Lachnospiraceae"(100);unclassified(71);	Root(100);Bacteria(100);"Firmicutes"(100);"Clostridia"(100);Clostridiales(100);"Ruminococcaceae"(100);Sporobacter(54);	Clostridiales(100);"Lachnospiraceae"(100);	"Ruminococcaceae"(100);Sporobacter(54);
0.11	336	270	Root(100);Bacteria(100);"Firmicutes"(100);"Clostridia"(100);Clostridiales(100);"Ruminococcaceae"(100);Oscillibacter(100);	Root(100);Bacteria(100);"Firmicutes"(100);"Clostridia"(100);Clostridiales(100);"Lachnospiraceae"(71);unclassified(71);	"Ruminococcaceae"(100);Oscillibacter(100);	Clostridiales(100);"Lachnospiraceae"(71);
0.11	458	248	Root(100);Bacteria(100);"Bacteroidetes"(100);"Bacteroidia"(100);"Bacteroidales"(100);"Rikenellaceae"(100);Alistipes(100);	Root(100);Bacteria(100);"Firmicutes"(100);"Clostridia"(100);Clostridiales(100);"Ruminococcaceae"(100);unclassified(100);	"Rikenellaceae"(100);Alistipes(100);	Clostridiales(100);"Ruminococcaceae"(100);
0.11	258	474	Root(100);Bacteria(100);"Firmicutes"(100);"Clostridia"(100);Clostridiales(100);unclassified(100);unclassified(100);	Root(100);Bacteria(100);"Bacteroidetes"(100);"Bacteroidia"(100);"Bacteroidales"(100);"Porphyromonadaceae"(100);Barnesiella(100);	"Clostridia"(100);Clostridiales(100);	"Porphyromonadaceae"(100);Barnesiella(100);
0.11	210	302	Root(100);Bacteria(100);"Firmicutes"(100);"Clostridia"(100);Clostridiales(100);"Lachnospiraceae"(100);Anaerostipes(99);	Root(100);Bacteria(100);"Firmicutes"(100);"Clostridia"(100);Clostridiales(100);unclassified(100);unclassified(100);	"Lachnospiraceae"(100);Anaerostipes(99);	"Clostridia"(100);Clostridiales(100);
0.11	336	16	Root(100);Bacteria(100);"Firmicutes"(100);"Clostridia"(100);Clostridiales(100);"Ruminococcaceae"(100);Oscillibacter(100);	Root(100);Bacteria(100);"Proteobacteria"(100);Gammaproteobacteria(100);Pasteurellales(100);Pasteurellaceae(100);unclassified(100);	"Ruminococcaceae"(100);Oscillibacter(100);	Pasteurellales(100);Pasteurellaceae(100);
0.11	454	84	Root(100);Bacteria(100);unclassified(93);unclassified(93);unclassified(93);unclassified(93);unclassified(93);	Root(100);Bacteria(100);"Firmicutes"(100);"Clostridia"(100);Clostridiales(100);"Ruminococcaceae"(100);Ruminococcus(99);	Root(100);Bacteria(100);	"Ruminococcaceae"(100);Ruminococcus(99);
0.11	164	258	Root(100);Bacteria(100);"Bacteroidetes"(100);"Bacteroidia"(100);"Bacteroidales"(100);"Prevotellaceae"(100);Paraprevotella(100);	Root(100);Bacteria(100);"Firmicutes"(100);"Clostridia"(100);Clostridiales(100);unclassified(100);unclassified(100);	"Prevotellaceae"(100);Paraprevotella(100);	"Clostridia"(100);Clostridiales(100);
0.11	374	504	Root(100);Bacteria(100);"Firmicutes"(55);"Clostridia"(55);Clostridiales(55);"Ruminococcaceae"(55);unclassified(55);	Root(100);Bacteria(100);"Bacteroidetes"(100);"Bacteroidia"(100);"Bacteroidales"(100);Bacteroidaceae(100);Bacteroides(100);	Clostridiales(55);"Ruminococcaceae"(55);	Bacteroidaceae(100);Bacteroides(100);
0.11	31	238	Root(100);Bacteria(100);"Bacteroidetes"(100);"Bacteroidia"(100);"Bacteroidales"(100);Bacteroidaceae(100);Bacteroides(100);	Root(100);Bacteria(100);"Firmicutes"(100);"Clostridia"(100);Clostridiales(100);unclassified(97);unclassified(97);	Bacteroidaceae(100);Bacteroides(100);	"Clostridia"(100);Clostridiales(100);
0.11	107	331	Root(100);Bacteria(100);"Bacteroidetes"(100);"Bacteroidia"(100);"Bacteroidales"(100);"Porphyromonadaceae"(100);Barnesiella(100);	Root(100);Bacteria(100);"Firmicutes"(100);"Clostridia"(100);Clostridiales(100);unclassified(100);unclassified(100);	"Porphyromonadaceae"(100);Barnesiella(100);	"Clostridia"(100);Clostridiales(100);
0.11	238	77	Root(100);Bacteria(100);"Firmicutes"(100);"Clostridia"(100);Clostridiales(100);unclassified(97);unclassified(97);	Root(100);Bacteria(100);"Bacteroidetes"(100);"Bacteroidia"(100);"Bacteroidales"(100);Bacteroidaceae(100);Bacteroides(100);	"Clostridia"(100);Clostridiales(100);	Bacteroidaceae(100);Bacteroides(100);
0.11	258	354	Root(100);Bacteria(100);"Firmicutes"(100);"Clostridia"(100);Clostridiales(100);unclassified(100);unclassified(100);	Root(100);Bacteria(100);"Actinobacteria"(100);Actinobacteria(100);Coriobacteriales(100);Coriobacteriaceae(100);Collinsella(100);	"Clostridia"(100);Clostridiales(100);	Coriobacteriaceae(100);Collinsella(100);
0.11	34	326	Root(100);Bacteria(100);"Bacteroidetes"(100);"Bacteroidia"(100);"Bacteroidales"(100);"Prevotellaceae"(100);unclassified(100);	Root(100);Bacteria(100);"Firmicutes"(100);"Clostridia"(100);Clostridiales(100);"Lachnospiraceae"(100);unclassified(100);	"Bacteroidales"(100);"Prevotellaceae"(100);	Clostridiales(100);"Lachnospiraceae"(100);
-0.11	44	470	Root(100);Bacteria(100);"Bacteroidetes"(100);"Bacteroidia"(100);"Bacteroidales"(100);Bacteroidaceae(100);Bacteroides(100);	Root(100);Bacteria(100);"Firmicutes"(100);"Clostridia"(100);Clostridiales(100);"Lachnospiraceae"(100);unclassified(100);	Bacteroidaceae(100);Bacteroides(100);	Clostridiales(100);"Lachnospiraceae"(100);
0.11	222	144	Root(100);Bacteria(100);"Firmicutes"(100);"Clostridia"(100);Clostridiales(100);"Lachnospiraceae"(58);Coprococcus(56);	Root(100);Bacteria(100);"Firmicutes"(100);"Clostridia"(100);Clostridiales(100);unclassified(100);unclassified(100);	"Lachnospiraceae"(58);Coprococcus(56);	"Clostridia"(100);Clostridiales(100);
0.11	210	211	Root(100);Bacteria(100);"Firmicutes"(100);"Clostridia"(100);Clostridiales(100);"Lachnospiraceae"(100);Anaerostipes(99);	Root(100);Bacteria(100);"Firmicutes"(100);"Clostridia"(100);Clostridiales(100);"Lachnospiraceae"(100);Roseburia(99);	"Lachnospiraceae"(100);Anaerostipes(99);	"Lachnospiraceae"(100);Roseburia(99);
0.11	345	387	Root(100);Bacteria(100);"Firmicutes"(100);"Clostridia"(100);Clostridiales(100);unclassified(76);unclassified(76);	Root(100);Bacteria(100);"Proteobacteria"(100);Betaproteobacteria(100);Burkholderiales(100);Alcaligenaceae(100);Sutterella(100);	"Clostridia"(100);Clostridiales(100);	Alcaligenaceae(100);Sutterella(100);
0.11	161	119	Root(100);Bacteria(100);"Proteobacteria"(100);Betaproteobacteria(100);Burkholderiales(100);unclassified(100);unclassified(100);	Root(100);Bacteria(100);"Bacteroidetes"(100);"Bacteroidia"(100);"Bacteroidales"(100);"Porphyromonadaceae"(100);Odoribacter(100);	Betaproteobacteria(100);Burkholderiales(100);	"Porphyromonadaceae"(100);Odoribacter(100);
0.11	302	104	Root(100);Bacteria(100);"Firmicutes"(100);"Clostridia"(100);Clostridiales(100);unclassified(100);unclassified(100);	Root(100);Bacteria(100);"Firmicutes"(100);"Clostridia"(100);Clostridiales(100);"Ruminococcaceae"(100);unclassified(100);	"Clostridia"(100);Clostridiales(100);	Clostridiales(100);"Ruminococcaceae"(100);
0.11	316	248	Root(100);Bacteria(100);"Firmicutes"(100);"Clostridia"(100);Clostridiales(100);"Lachnospiraceae"(100);unclassified(100);	Root(100);Bacteria(100);"Firmicutes"(100);"Clostridia"(100);Clostridiales(100);"Ruminococcaceae"(100);unclassified(100);	Clostridiales(100);"Lachnospiraceae"(100);	Clostridiales(100);"Ruminococcaceae"(100);
0.11	387	237	Root(100);Bacteria(100);"Proteobacteria"(100);Betaproteobacteria(100);Burkholderiales(100);Alcaligenaceae(100);Sutterella(100);	Root(100);Bacteria(100);"Bacteroidetes"(100);"Bacteroidia"(100);"Bacteroidales"(100);"Porphyromonadaceae"(100);Butyricimonas(100);	Alcaligenaceae(100);Sutterella(100);	"Porphyromonadaceae"(100);Butyricimonas(100);
0.11	209	356	Root(100);Bacteria(100);"Firmicutes"(100);"Clostridia"(100);Clostridiales(100);"Ruminococcaceae"(100);unclassified(99);	Root(100);Bacteria(100);unclassified(100);unclassified(100);unclassified(100);unclassified(100);unclassified(100);	Clostridiales(100);"Ruminococcaceae"(100);	Root(100);Bacteria(100);
0.11	165	77	Root(100);Bacteria(100);"Firmicutes"(100);"Clostridia"(100);Clostridiales(100);unclassified(99);unclassified(99);	Root(100);Bacteria(100);"Bacteroidetes"(100);"Bacteroidia"(100);"Bacteroidales"(100);Bacteroidaceae(100);Bacteroides(100);	"Clostridia"(100);Clostridiales(100);	Bacteroidaceae(100);Bacteroides(100);
0.11	384	209	Root(100);Bacteria(100);"Firmicutes"(100);"Clostridia"(100);Clostridiales(100);unclassified(92);unclassified(92);	Root(100);Bacteria(100);"Firmicutes"(100);"Clostridia"(100);Clostridiales(100);"Ruminococcaceae"(100);unclassified(99);	"Clostridia"(100);Clostridiales(100);	Clostridiales(100);"Ruminococcaceae"(100);
0.11	119	384	Root(100);Bacteria(100);"Bacteroidetes"(100);"Bacteroidia"(100);"Bacteroidales"(100);"Porphyromonadaceae"(100);Odoribacter(100);	Root(100);Bacteria(100);"Firmicutes"(100);"Clostridia"(100);Clostridiales(100);unclassified(92);unclassified(92);	"Porphyromonadaceae"(100);Odoribacter(100);	"Clostridia"(100);Clostridiales(100);
0.11	258	154	Root(100);Bacteria(100);"Firmicutes"(100);"Clostridia"(100);Clostridiales(100);unclassified(100);unclassified(100);	Root(100);Bacteria(100);"Firmicutes"(100);"Clostridia"(100);Clostridiales(100);unclassified(97);unclassified(97);	"Clostridia"(100);Clostridiales(100);	"Clostridia"(100);Clostridiales(100);
0.11	411	363	Root(100);Bacteria(100);"Bacteroidetes"(100);"Bacteroidia"(100);"Bacteroidales"(100);"Porphyromonadaceae"(100);Odoribacter(100);	Root(100);Bacteria(100);"Firmicutes"(100);"Clostridia"(100);Clostridiales(100);"Ruminococcaceae"(100);unclassified(100);	"Porphyromonadaceae"(100);Odoribacter(100);	Clostridiales(100);"Ruminococcaceae"(100);
0.11	193	387	Root(100);Bacteria(100);"Bacteroidetes"(100);"Bacteroidia"(100);"Bacteroidales"(100);"Prevotellaceae"(100);Prevotella(100);	Root(100);Bacteria(100);"Proteobacteria"(100);Betaproteobacteria(100);Burkholderiales(100);Alcaligenaceae(100);Sutterella(100);	"Prevotellaceae"(100);Prevotella(100);	Alcaligenaceae(100);Sutterella(100);
-0.11	238	42	Root(100);Bacteria(100);"Firmicutes"(100);"Clostridia"(100);Clostridiales(100);unclassified(97);unclassified(97);	Root(100);Bacteria(100);"Firmicutes"(100);"Clostridia"(100);Clostridiales(100);"Ruminococcaceae"(100);unclassified(100);	"Clostridia"(100);Clostridiales(100);	Clostridiales(100);"Ruminococcaceae"(100);
-0.11	119	42	Root(100);Bacteria(100);"Bacteroidetes"(100);"Bacteroidia"(100);"Bacteroidales"(100);"Porphyromonadaceae"(100);Odoribacter(100);	Root(100);Bacteria(100);"Firmicutes"(100);"Clostridia"(100);Clostridiales(100);"Ruminococcaceae"(100);unclassified(100);	"Porphyromonadaceae"(100);Odoribacter(100);	Clostridiales(100);"Ruminococcaceae"(100);
0.11	307	336	Root(100);Bacteria(100);unclassified(100);unclassified(100);unclassified(100);unclassified(100);unclassified(100);	Root(100);Bacteria(100);"Firmicutes"(100);"Clostridia"(100);Clostridiales(100);"Ruminococcaceae"(100);Oscillibacter(100);	Root(100);Bacteria(100);	"Ruminococcaceae"(100);Oscillibacter(100);
0.11	363	31	Root(100);Bacteria(100);"Firmicutes"(100);"Clostridia"(100);Clostridiales(100);"Ruminococcaceae"(100);unclassified(100);	Root(100);Bacteria(100);"Bacteroidetes"(100);"Bacteroidia"(100);"Bacteroidales"(100);Bacteroidaceae(100);Bacteroides(100);	Clostridiales(100);"Ruminococcaceae"(100);	Bacteroidaceae(100);Bacteroides(100);
0.11	578	231	Root(100);Bacteria(100);"Bacteroidetes"(100);"Bacteroidia"(100);"Bacteroidales"(100);Bacteroidaceae(100);Bacteroides(100);	Root(100);Bacteria(100);"Bacteroidetes"(100);"Bacteroidia"(100);"Bacteroidales"(100);"Prevotellaceae"(100);Paraprevotella(100);	Bacteroidaceae(100);Bacteroides(100);	"Prevotellaceae"(100);Paraprevotella(100);
0.11	457	157	Root(100);Bacteria(100);"Bacteroidetes"(100);"Bacteroidia"(100);"Bacteroidales"(100);"Prevotellaceae"(100);unclassified(91);	Root(100);Bacteria(100);"Firmicutes"(100);"Clostridia"(100);Clostridiales(100);"Ruminococcaceae"(100);unclassified(100);	"Bacteroidales"(100);"Prevotellaceae"(100);	Clostridiales(100);"Ruminococcaceae"(100);
0.11	578	391	Root(100);Bacteria(100);"Bacteroidetes"(100);"Bacteroidia"(100);"Bacteroidales"(100);Bacteroidaceae(100);Bacteroides(100);	Root(100);Bacteria(100);"Firmicutes"(100);"Clostridia"(100);Clostridiales(100);"Lachnospiraceae"(100);unclassified(100);	Bacteroidaceae(100);Bacteroides(100);	Clostridiales(100);"Lachnospiraceae"(100);
0.11	9	356	Root(100);Bacteria(100);"Fusobacteria"(100);"Fusobacteria"(100);"Fusobacteriales"(100);"Fusobacteriaceae"(100);Fusobacterium(100);	Root(100);Bacteria(100);unclassified(100);unclassified(100);unclassified(100);unclassified(100);unclassified(100);	"Fusobacteriaceae"(100);Fusobacterium(100);	Root(100);Bacteria(100);
0.11	272	17	Root(100);Bacteria(100);"Firmicutes"(100);"Clostridia"(100);Clostridiales(100);"Lachnospiraceae"(100);Coprococcus(100);	Root(100);Bacteria(100);"Bacteroidetes"(100);"Bacteroidia"(100);"Bacteroidales"(100);Bacteroidaceae(100);Bacteroides(100);	"Lachnospiraceae"(100);Coprococcus(100);	Bacteroidaceae(100);Bacteroides(100);
0.11	251	144	Root(100);Bacteria(100);"Bacteroidetes"(100);unclassified(100);unclassified(100);unclassified(100);unclassified(100);	Root(100);Bacteria(100);"Firmicutes"(100);"Clostridia"(100);Clostridiales(100);unclassified(100);unclassified(100);	Bacteria(100);"Bacteroidetes"(100);	"Clostridia"(100);Clostridiales(100);
0.11	89	232	Root(100);Bacteria(100);"Firmicutes"(100);"Clostridia"(100);Clostridiales(100);"Ruminococcaceae"(100);unclassified(73);	Root(100);Bacteria(100);"Firmicutes"(100);"Clostridia"(100);Clostridiales(100);unclassified(100);unclassified(100);	Clostridiales(100);"Ruminococcaceae"(100);	"Clostridia"(100);Clostridiales(100);
0.11	345	470	Root(100);Bacteria(100);"Firmicutes"(100);"Clostridia"(100);Clostridiales(100);unclassified(76);unclassified(76);	Root(100);Bacteria(100);"Firmicutes"(100);"Clostridia"(100);Clostridiales(100);"Lachnospiraceae"(100);unclassified(100);	"Clostridia"(100);Clostridiales(100);	Clostridiales(100);"Lachnospiraceae"(100);
0.11	210	156	Root(100);Bacteria(100);"Firmicutes"(100);"Clostridia"(100);Clostridiales(100);"Lachnospiraceae"(100);Anaerostipes(99);	Root(100);Bacteria(100);"Firmicutes"(100);"Clostridia"(100);Clostridiales(100);"Lachnospiraceae"(100);unclassified(71);	"Lachnospiraceae"(100);Anaerostipes(99);	Clostridiales(100);"Lachnospiraceae"(100);
0.11	219	42	Root(100);Bacteria(100);"Firmicutes"(100);"Clostridia"(100);Clostridiales(100);Veillonellaceae(100);Dialister(100);	Root(100);Bacteria(100);"Firmicutes"(100);"Clostridia"(100);Clostridiales(100);"Ruminococcaceae"(100);unclassified(100);	Veillonellaceae(100);Dialister(100);	Clostridiales(100);"Ruminococcaceae"(100);
0.11	291	253	Root(100);Bacteria(100);"Bacteroidetes"(100);"Bacteroidia"(100);"Bacteroidales"(100);unclassified(100);unclassified(100);	Root(100);Bacteria(100);"Firmicutes"(100);"Erysipelotrichi"(100);"Erysipelotrichales"(100);Erysipelotrichaceae(100);unclassified(99);	"Bacteroidia"(100);"Bacteroidales"(100);	"Erysipelotrichales"(100);Erysipelotrichaceae(100);
0.11	307	123	Root(100);Bacteria(100);unclassified(100);unclassified(100);unclassified(100);unclassified(100);unclassified(100);	Root(100);Bacteria(100);"Firmicutes"(100);"Clostridia"(100);Clostridiales(100);unclassified(99);unclassified(99);	Root(100);Bacteria(100);	"Clostridia"(100);Clostridiales(100);
0.11	283	246	Root(100);Bacteria(100);unclassified(100);unclassified(100);unclassified(100);unclassified(100);unclassified(100);	Root(100);Bacteria(100);"Firmicutes"(100);unclassified(98);unclassified(98);unclassified(98);unclassified(98);	Root(100);Bacteria(100);	Bacteria(100);"Firmicutes"(100);
0.11	345	165	Root(100);Bacteria(100);"Firmicutes"(100);"Clostridia"(100);Clostridiales(100);unclassified(76);unclassified(76);	Root(100);Bacteria(100);"Firmicutes"(100);"Clostridia"(100);Clostridiales(100);unclassified(99);unclassified(99);	"Clostridia"(100);Clostridiales(100);	"Clostridia"(100);Clostridiales(100);
0.11	387	256	Root(100);Bacteria(100);"Proteobacteria"(100);Betaproteobacteria(100);Burkholderiales(100);Alcaligenaceae(100);Sutterella(100);	Root(100);Bacteria(100);"Firmicutes"(100);"Clostridia"(100);Clostridiales(100);Incertae_Sedis_XIV(100);Blautia(100);	Alcaligenaceae(100);Sutterella(100);	Incertae_Sedis_XIV(100);Blautia(100);
0.11	135	474	Root(100);Bacteria(100);"Firmicutes"(100);"Clostridia"(100);Clostridiales(100);"Lachnospiraceae"(100);Roseburia(95);	Root(100);Bacteria(100);"Bacteroidetes"(100);"Bacteroidia"(100);"Bacteroidales"(100);"Porphyromonadaceae"(100);Barnesiella(100);	"Lachnospiraceae"(100);Roseburia(95);	"Porphyromonadaceae"(100);Barnesiella(100);
0.11	578	270	Root(100);Bacteria(100);"Bacteroidetes"(100);"Bacteroidia"(100);"Bacteroidales"(100);Bacteroidaceae(100);Bacteroides(100);	Root(100);Bacteria(100);"Firmicutes"(100);"Clostridia"(100);Clostridiales(100);"Lachnospiraceae"(71);unclassified(71);	Bacteroidaceae(100);Bacteroides(100);	Clostridiales(100);"Lachnospiraceae"(71);
0.11	387	123	Root(100);Bacteria(100);"Proteobacteria"(100);Betaproteobacteria(100);Burkholderiales(100);Alcaligenaceae(100);Sutterella(100);	Root(100);Bacteria(100);"Firmicutes"(100);"Clostridia"(100);Clostridiales(100);unclassified(99);unclassified(99);	Alcaligenaceae(100);Sutterella(100);	"Clostridia"(100);Clostridiales(100);
0.11	345	511	Root(100);Bacteria(100);"Firmicutes"(100);"Clostridia"(100);Clostridiales(100);unclassified(76);unclassified(76);	Root(100);Bacteria(100);"Bacteroidetes"(100);"Bacteroidia"(100);"Bacteroidales"(100);Bacteroidaceae(100);Bacteroides(100);	"Clostridia"(100);Clostridiales(100);	Bacteroidaceae(100);Bacteroides(100);
0.11	45	470	Root(100);Bacteria(100);"Bacteroidetes"(100);"Bacteroidia"(100);"Bacteroidales"(100);Bacteroidaceae(100);Bacteroides(100);	Root(100);Bacteria(100);"Firmicutes"(100);"Clostridia"(100);Clostridiales(100);"Lachnospiraceae"(100);unclassified(100);	Bacteroidaceae(100);Bacteroides(100);	Clostridiales(100);"Lachnospiraceae"(100);
0.11	30	165	Root(100);Bacteria(100);"Bacteroidetes"(100);"Bacteroidia"(100);"Bacteroidales"(100);"Rikenellaceae"(100);Alistipes(100);	Root(100);Bacteria(100);"Firmicutes"(100);"Clostridia"(100);Clostridiales(100);unclassified(99);unclassified(99);	"Rikenellaceae"(100);Alistipes(100);	"Clostridia"(100);Clostridiales(100);
-0.11	211	374	Root(100);Bacteria(100);"Firmicutes"(100);"Clostridia"(100);Clostridiales(100);"Lachnospiraceae"(100);Roseburia(99);	Root(100);Bacteria(100);"Firmicutes"(55);"Clostridia"(55);Clostridiales(55);"Ruminococcaceae"(55);unclassified(55);	"Lachnospiraceae"(100);Roseburia(99);	Clostridiales(55);"Ruminococcaceae"(55);
0.11	165	153	Root(100);Bacteria(100);"Firmicutes"(100);"Clostridia"(100);Clostridiales(100);unclassified(99);unclassified(99);	Root(100);Bacteria(100);"Proteobacteria"(100);Betaproteobacteria(100);Burkholderiales(100);unclassified(100);unclassified(100);	"Clostridia"(100);Clostridiales(100);	Betaproteobacteria(100);Burkholderiales(100);
-0.11	231	45	Root(100);Bacteria(100);"Bacteroidetes"(100);"Bacteroidia"(100);"Bacteroidales"(100);"Prevotellaceae"(100);Paraprevotella(100);	Root(100);Bacteria(100);"Bacteroidetes"(100);"Bacteroidia"(100);"Bacteroidales"(100);Bacteroidaceae(100);Bacteroides(100);	"Prevotellaceae"(100);Paraprevotella(100);	Bacteroidaceae(100);Bacteroides(100);
0.11	136	66	Root(100);Bacteria(100);"Firmicutes"(100);"Clostridia"(100);Clostridiales(100);"Ruminococcaceae"(100);Oscillibacter(100);	Root(100);Bacteria(100);"Firmicutes"(100);"Clostridia"(100);Clostridiales(100);Veillonellaceae(100);Dialister(100);	"Ruminococcaceae"(100);Oscillibacter(100);	Veillonellaceae(100);Dialister(100);
0.11	363	307	Root(100);Bacteria(100);"Firmicutes"(100);"Clostridia"(100);Clostridiales(100);"Ruminococcaceae"(100);unclassified(100);	Root(100);Bacteria(100);unclassified(100);unclassified(100);unclassified(100);unclassified(100);unclassified(100);	Clostridiales(100);"Ruminococcaceae"(100);	Root(100);Bacteria(100);
0.11	262	384	Root(100);Bacteria(100);unclassified(99);unclassified(99);unclassified(99);unclassified(99);unclassified(99);	Root(100);Bacteria(100);"Firmicutes"(100);"Clostridia"(100);Clostridiales(100);unclassified(92);unclassified(92);	Root(100);Bacteria(100);	"Clostridia"(100);Clostridiales(100);
0.11	214	449	Root(100);Bacteria(100);"Bacteroidetes"(100);"Bacteroidia"(100);"Bacteroidales"(100);"Prevotellaceae"(100);unclassified(100);	Root(100);Bacteria(100);"Bacteroidetes"(100);"Bacteroidia"(100);"Bacteroidales"(100);Bacteroidaceae(100);Bacteroides(100);	"Bacteroidales"(100);"Prevotellaceae"(100);	Bacteroidaceae(100);Bacteroides(100);
0.11	332	248	Root(100);Bacteria(100);"Proteobacteria"(100);Betaproteobacteria(100);Burkholderiales(100);unclassified(100);unclassified(100);	Root(100);Bacteria(100);"Firmicutes"(100);"Clostridia"(100);Clostridiales(100);"Ruminococcaceae"(100);unclassified(100);	Betaproteobacteria(100);Burkholderiales(100);	Clostridiales(100);"Ruminococcaceae"(100);
0.11	30	1	Root(100);Bacteria(100);"Bacteroidetes"(100);"Bacteroidia"(100);"Bacteroidales"(100);"Rikenellaceae"(100);Alistipes(100);	Root(100);Bacteria(100);"Actinobacteria"(100);Actinobacteria(100);Actinomycetales(100);Propionibacteriaceae(100);Propionibacterium(100);	"Rikenellaceae"(100);Alistipes(100);	Propionibacteriaceae(100);Propionibacterium(100);
0.11	213	237	Root(100);Bacteria(100);"Firmicutes"(100);"Clostridia"(100);Clostridiales(100);unclassified(100);unclassified(100);	Root(100);Bacteria(100);"Bacteroidetes"(100);"Bacteroidia"(100);"Bacteroidales"(100);"Porphyromonadaceae"(100);Butyricimonas(100);	"Clostridia"(100);Clostridiales(100);	"Porphyromonadaceae"(100);Butyricimonas(100);
0.11	136	258	Root(100);Bacteria(100);"Firmicutes"(100);"Clostridia"(100);Clostridiales(100);"Ruminococcaceae"(100);Oscillibacter(100);	Root(100);Bacteria(100);"Firmicutes"(100);"Clostridia"(100);Clostridiales(100);unclassified(100);unclassified(100);	"Ruminococcaceae"(100);Oscillibacter(100);	"Clostridia"(100);Clostridiales(100);
0.11	189	44	Root(100);Bacteria(100);"Firmicutes"(100);"Clostridia"(100);Clostridiales(100);"Lachnospiraceae"(95);Roseburia(91);	Root(100);Bacteria(100);"Bacteroidetes"(100);"Bacteroidia"(100);"Bacteroidales"(100);Bacteroidaceae(100);Bacteroides(100);	"Lachnospiraceae"(95);Roseburia(91);	Bacteroidaceae(100);Bacteroides(100);
0.11	406	157	Root(100);Bacteria(100);"Firmicutes"(100);"Clostridia"(100);Clostridiales(100);unclassified(100);unclassified(100);	Root(100);Bacteria(100);"Firmicutes"(100);"Clostridia"(100);Clostridiales(100);"Ruminococcaceae"(100);unclassified(100);	"Clostridia"(100);Clostridiales(100);	Clostridiales(100);"Ruminococcaceae"(100);
-0.11	119	123	Root(100);Bacteria(100);"Bacteroidetes"(100);"Bacteroidia"(100);"Bacteroidales"(100);"Porphyromonadaceae"(100);Odoribacter(100);	Root(100);Bacteria(100);"Firmicutes"(100);"Clostridia"(100);Clostridiales(100);unclassified(99);unclassified(99);	"Porphyromonadaceae"(100);Odoribacter(100);	"Clostridia"(100);Clostridiales(100);
0.11	136	327	Root(100);Bacteria(100);"Firmicutes"(100);"Clostridia"(100);Clostridiales(100);"Ruminococcaceae"(100);Oscillibacter(100);	Root(100);Bacteria(100);"Firmicutes"(100);"Clostridia"(99);Clostridiales(99);unclassified(99);unclassified(99);	"Ruminococcaceae"(100);Oscillibacter(100);	"Clostridia"(99);Clostridiales(99);
0.11	283	123	Root(100);Bacteria(100);unclassified(100);unclassified(100);unclassified(100);unclassified(100);unclassified(100);	Root(100);Bacteria(100);"Firmicutes"(100);"Clostridia"(100);Clostridiales(100);unclassified(99);unclassified(99);	Root(100);Bacteria(100);	"Clostridia"(100);Clostridiales(100);
0.11	387	93	Root(100);Bacteria(100);"Proteobacteria"(100);Betaproteobacteria(100);Burkholderiales(100);Alcaligenaceae(100);Sutterella(100);	Root(100);Bacteria(100);"Firmicutes"(100);"Clostridia"(100);Clostridiales(100);"Ruminococcaceae"(100);Subdoligranulum(91);	Alcaligenaceae(100);Sutterella(100);	"Ruminococcaceae"(100);Subdoligranulum(91);
0.11	262	251	Root(100);Bacteria(100);unclassified(99);unclassified(99);unclassified(99);unclassified(99);unclassified(99);	Root(100);Bacteria(100);"Bacteroidetes"(100);unclassified(100);unclassified(100);unclassified(100);unclassified(100);	Root(100);Bacteria(100);	Bacteria(100);"Bacteroidetes"(100);
0.11	215	270	Root(100);Bacteria(100);"Firmicutes"(100);"Clostridia"(100);Clostridiales(100);unclassified(68);unclassified(68);	Root(100);Bacteria(100);"Firmicutes"(100);"Clostridia"(100);Clostridiales(100);"Lachnospiraceae"(71);unclassified(71);	"Clostridia"(100);Clostridiales(100);	Clostridiales(100);"Lachnospiraceae"(71);
0.11	136	262	Root(100);Bacteria(100);"Firmicutes"(100);"Clostridia"(100);Clostridiales(100);"Ruminococcaceae"(100);Oscillibacter(100);	Root(100);Bacteria(100);unclassified(99);unclassified(99);unclassified(99);unclassified(99);unclassified(99);	"Ruminococcaceae"(100);Oscillibacter(100);	Root(100);Bacteria(100);
0.11	449	5	Root(100);Bacteria(100);"Bacteroidetes"(100);"Bacteroidia"(100);"Bacteroidales"(100);Bacteroidaceae(100);Bacteroides(100);	Root(100);Bacteria(100);"Firmicutes"(100);"Bacilli"(100);Bacillales(100);"Staphylococcaceae"(99);Staphylococcus(99);	Bacteroidaceae(100);Bacteroides(100);	"Staphylococcaceae"(99);Staphylococcus(99);
0.11	115	93	Root(100);Bacteria(100);"Proteobacteria"(100);Betaproteobacteria(100);Burkholderiales(100);Alcaligenaceae(100);Parasutterella(100);	Root(100);Bacteria(100);"Firmicutes"(100);"Clostridia"(100);Clostridiales(100);"Ruminococcaceae"(100);Subdoligranulum(91);	Alcaligenaceae(100);Parasutterella(100);	"Ruminococcaceae"(100);Subdoligranulum(91);
-0.11	31	45	Root(100);Bacteria(100);"Bacteroidetes"(100);"Bacteroidia"(100);"Bacteroidales"(100);Bacteroidaceae(100);Bacteroides(100);	Root(100);Bacteria(100);"Bacteroidetes"(100);"Bacteroidia"(100);"Bacteroidales"(100);Bacteroidaceae(100);Bacteroides(100);	Bacteroidaceae(100);Bacteroides(100);	Bacteroidaceae(100);Bacteroides(100);
0.11	155	350	Root(100);Bacteria(100);"Firmicutes"(100);"Clostridia"(100);Clostridiales(100);"Lachnospiraceae"(100);unclassified(100);	Root(100);Bacteria(100);"Bacteroidetes"(100);"Bacteroidia"(100);"Bacteroidales"(100);"Prevotellaceae"(100);Paraprevotella(100);	Clostridiales(100);"Lachnospiraceae"(100);	"Prevotellaceae"(100);Paraprevotella(100);
0.11	210	262	Root(100);Bacteria(100);"Firmicutes"(100);"Clostridia"(100);Clostridiales(100);"Lachnospiraceae"(100);Anaerostipes(99);	Root(100);Bacteria(100);unclassified(99);unclassified(99);unclassified(99);unclassified(99);unclassified(99);	"Lachnospiraceae"(100);Anaerostipes(99);	Root(100);Bacteria(100);
0.11	291	192	Root(100);Bacteria(100);"Bacteroidetes"(100);"Bacteroidia"(100);"Bacteroidales"(100);unclassified(100);unclassified(100);	Root(100);Bacteria(100);"Firmicutes"(100);"Clostridia"(100);Clostridiales(100);unclassified(100);unclassified(100);	"Bacteroidia"(100);"Bacteroidales"(100);	"Clostridia"(100);Clostridiales(100);
0.11	84	253	Root(100);Bacteria(100);"Firmicutes"(100);"Clostridia"(100);Clostridiales(100);"Ruminococcaceae"(100);Ruminococcus(99);	Root(100);Bacteria(100);"Firmicutes"(100);"Erysipelotrichi"(100);"Erysipelotrichales"(100);Erysipelotrichaceae(100);unclassified(99);	"Ruminococcaceae"(100);Ruminococcus(99);	"Erysipelotrichales"(100);Erysipelotrichaceae(100);
0.11	302	356	Root(100);Bacteria(100);"Firmicutes"(100);"Clostridia"(100);Clostridiales(100);unclassified(100);unclassified(100);	Root(100);Bacteria(100);unclassified(100);unclassified(100);unclassified(100);unclassified(100);unclassified(100);	"Clostridia"(100);Clostridiales(100);	Root(100);Bacteria(100);
0.11	211	486	Root(100);Bacteria(100);"Firmicutes"(100);"Clostridia"(100);Clostridiales(100);"Lachnospiraceae"(100);Roseburia(99);	Root(100);Bacteria(100);"Firmicutes"(100);"Clostridia"(100);Clostridiales(100);"Ruminococcaceae"(100);Sporobacter(54);	"Lachnospiraceae"(100);Roseburia(99);	"Ruminococcaceae"(100);Sporobacter(54);
0.11	294	167	Root(100);Bacteria(100);unclassified(100);unclassified(100);unclassified(100);unclassified(100);unclassified(100);	Root(100);Bacteria(100);"Firmicutes"(100);"Clostridia"(100);Clostridiales(100);unclassified(65);unclassified(65);	Root(100);Bacteria(100);	"Clostridia"(100);Clostridiales(100);
0.11	165	167	Root(100);Bacteria(100);"Firmicutes"(100);"Clostridia"(100);Clostridiales(100);unclassified(99);unclassified(99);	Root(100);Bacteria(100);"Firmicutes"(100);"Clostridia"(100);Clostridiales(100);unclassified(65);unclassified(65);	"Clostridia"(100);Clostridiales(100);	"Clostridia"(100);Clostridiales(100);
0.11	213	256	Root(100);Bacteria(100);"Firmicutes"(100);"Clostridia"(100);Clostridiales(100);unclassified(100);unclassified(100);	Root(100);Bacteria(100);"Firmicutes"(100);"Clostridia"(100);Clostridiales(100);Incertae_Sedis_XIV(100);Blautia(100);	"Clostridia"(100);Clostridiales(100);	Incertae_Sedis_XIV(100);Blautia(100);
0.11	111	177	Root(100);Bacteria(100);"Proteobacteria"(100);Gammaproteobacteria(100);"Enterobacteriales"(100);Enterobacteriaceae(100);unclassified(87);	Root(100);Bacteria(100);"Bacteroidetes"(100);"Bacteroidia"(100);"Bacteroidales"(100);"Prevotellaceae"(100);Prevotella(100);	"Enterobacteriales"(100);Enterobacteriaceae(100);	"Prevotellaceae"(100);Prevotella(100);
0.11	4	30	Root(100);Bacteria(100);"Firmicutes"(100);"Clostridia"(100);Clostridiales(100);Veillonellaceae(100);Veillonella(95);	Root(100);Bacteria(100);"Bacteroidetes"(100);"Bacteroidia"(100);"Bacteroidales"(100);"Rikenellaceae"(100);Alistipes(100);	Veillonellaceae(100);Veillonella(95);	"Rikenellaceae"(100);Alistipes(100);
0.11	384	222	Root(100);Bacteria(100);"Firmicutes"(100);"Clostridia"(100);Clostridiales(100);unclassified(92);unclassified(92);	Root(100);Bacteria(100);"Firmicutes"(100);"Clostridia"(100);Clostridiales(100);"Lachnospiraceae"(58);Coprococcus(56);	"Clostridia"(100);Clostridiales(100);	"Lachnospiraceae"(58);Coprococcus(56);
0.11	136	387	Root(100);Bacteria(100);"Firmicutes"(100);"Clostridia"(100);Clostridiales(100);"Ruminococcaceae"(100);Oscillibacter(100);	Root(100);Bacteria(100);"Proteobacteria"(100);Betaproteobacteria(100);Burkholderiales(100);Alcaligenaceae(100);Sutterella(100);	"Ruminococcaceae"(100);Oscillibacter(100);	Alcaligenaceae(100);Sutterella(100);
0.11	222	474	Root(100);Bacteria(100);"Firmicutes"(100);"Clostridia"(100);Clostridiales(100);"Lachnospiraceae"(58);Coprococcus(56);	Root(100);Bacteria(100);"Bacteroidetes"(100);"Bacteroidia"(100);"Bacteroidales"(100);"Porphyromonadaceae"(100);Barnesiella(100);	"Lachnospiraceae"(58);Coprococcus(56);	"Porphyromonadaceae"(100);Barnesiella(100);
-0.11	34	470	Root(100);Bacteria(100);"Bacteroidetes"(100);"Bacteroidia"(100);"Bacteroidales"(100);"Prevotellaceae"(100);unclassified(100);	Root(100);Bacteria(100);"Firmicutes"(100);"Clostridia"(100);Clostridiales(100);"Lachnospiraceae"(100);unclassified(100);	"Bacteroidales"(100);"Prevotellaceae"(100);	Clostridiales(100);"Lachnospiraceae"(100);
0.11	135	387	Root(100);Bacteria(100);"Firmicutes"(100);"Clostridia"(100);Clostridiales(100);"Lachnospiraceae"(100);Roseburia(95);	Root(100);Bacteria(100);"Proteobacteria"(100);Betaproteobacteria(100);Burkholderiales(100);Alcaligenaceae(100);Sutterella(100);	"Lachnospiraceae"(100);Roseburia(95);	Alcaligenaceae(100);Sutterella(100);
0.11	170	354	Root(100);Bacteria(100);unclassified(100);unclassified(100);unclassified(100);unclassified(100);unclassified(100);	Root(100);Bacteria(100);"Actinobacteria"(100);Actinobacteria(100);Coriobacteriales(100);Coriobacteriaceae(100);Collinsella(100);	Root(100);Bacteria(100);	Coriobacteriaceae(100);Collinsella(100);
0.11	458	5	Root(100);Bacteria(100);"Bacteroidetes"(100);"Bacteroidia"(100);"Bacteroidales"(100);"Rikenellaceae"(100);Alistipes(100);	Root(100);Bacteria(100);"Firmicutes"(100);"Bacilli"(100);Bacillales(100);"Staphylococcaceae"(99);Staphylococcus(99);	"Rikenellaceae"(100);Alistipes(100);	"Staphylococcaceae"(99);Staphylococcus(99);
0.10	281	314	Root(100);Bacteria(100);unclassified(100);unclassified(100);unclassified(100);unclassified(100);unclassified(100);	Root(100);Bacteria(100);"Bacteroidetes"(100);"Bacteroidia"(100);"Bacteroidales"(100);unclassified(100);unclassified(100);	Root(100);Bacteria(100);	"Bacteroidia"(100);"Bacteroidales"(100);
0.10	155	42	Root(100);Bacteria(100);"Firmicutes"(100);"Clostridia"(100);Clostridiales(100);"Lachnospiraceae"(100);unclassified(100);	Root(100);Bacteria(100);"Firmicutes"(100);"Clostridia"(100);Clostridiales(100);"Ruminococcaceae"(100);unclassified(100);	Clostridiales(100);"Lachnospiraceae"(100);	Clostridiales(100);"Ruminococcaceae"(100);
0.10	511	182	Root(100);Bacteria(100);"Bacteroidetes"(100);"Bacteroidia"(100);"Bacteroidales"(100);Bacteroidaceae(100);Bacteroides(100);	Root(100);Bacteria(100);"Bacteroidetes"(100);"Bacteroidia"(100);"Bacteroidales"(100);"Prevotellaceae"(100);Prevotella(100);	Bacteroidaceae(100);Bacteroides(100);	"Prevotellaceae"(100);Prevotella(100);
0.10	470	123	Root(100);Bacteria(100);"Firmicutes"(100);"Clostridia"(100);Clostridiales(100);"Lachnospiraceae"(100);unclassified(100);	Root(100);Bacteria(100);"Firmicutes"(100);"Clostridia"(100);Clostridiales(100);unclassified(99);unclassified(99);	Clostridiales(100);"Lachnospiraceae"(100);	"Clostridia"(100);Clostridiales(100);
0.10	155	144	Root(100);Bacteria(100);"Firmicutes"(100);"Clostridia"(100);Clostridiales(100);"Lachnospiraceae"(100);unclassified(100);	Root(100);Bacteria(100);"Firmicutes"(100);"Clostridia"(100);Clostridiales(100);unclassified(100);unclassified(100);	Clostridiales(100);"Lachnospiraceae"(100);	"Clostridia"(100);Clostridiales(100);
0.10	316	245	Root(100);Bacteria(100);"Firmicutes"(100);"Clostridia"(100);Clostridiales(100);"Lachnospiraceae"(100);unclassified(100);	Root(100);Bacteria(100);"Firmicutes"(100);"Clostridia"(100);Clostridiales(100);"Ruminococcaceae"(100);Butyricicoccus(97);	Clostridiales(100);"Lachnospiraceae"(100);	"Ruminococcaceae"(100);Butyricicoccus(97);
-0.10	107	17	Root(100);Bacteria(100);"Bacteroidetes"(100);"Bacteroidia"(100);"Bacteroidales"(100);"Porphyromonadaceae"(100);Barnesiella(100);	Root(100);Bacteria(100);"Bacteroidetes"(100);"Bacteroidia"(100);"Bacteroidales"(100);Bacteroidaceae(100);Bacteroides(100);	"Porphyromonadaceae"(100);Barnesiella(100);	Bacteroidaceae(100);Bacteroides(100);
-0.10	245	45	Root(100);Bacteria(100);"Firmicutes"(100);"Clostridia"(100);Clostridiales(100);"Ruminococcaceae"(100);Butyricicoccus(97);	Root(100);Bacteria(100);"Bacteroidetes"(100);"Bacteroidia"(100);"Bacteroidales"(100);Bacteroidaceae(100);Bacteroides(100);	"Ruminococcaceae"(100);Butyricicoccus(97);	Bacteroidaceae(100);Bacteroides(100);
0.10	4	255	Root(100);Bacteria(100);"Firmicutes"(100);"Clostridia"(100);Clostridiales(100);Veillonellaceae(100);Veillonella(95);	Root(100);Bacteria(100);"Firmicutes"(100);"Clostridia"(100);Clostridiales(100);"Lachnospiraceae"(100);Coprococcus(99);	Veillonellaceae(100);Veillonella(95);	"Lachnospiraceae"(100);Coprococcus(99);
0.10	211	354	Root(100);Bacteria(100);"Firmicutes"(100);"Clostridia"(100);Clostridiales(100);"Lachnospiraceae"(100);Roseburia(99);	Root(100);Bacteria(100);"Actinobacteria"(100);Actinobacteria(100);Coriobacteriales(100);Coriobacteriaceae(100);Collinsella(100);	"Lachnospiraceae"(100);Roseburia(99);	Coriobacteriaceae(100);Collinsella(100);
-0.10	30	167	Root(100);Bacteria(100);"Bacteroidetes"(100);"Bacteroidia"(100);"Bacteroidales"(100);"Rikenellaceae"(100);Alistipes(100);	Root(100);Bacteria(100);"Firmicutes"(100);"Clostridia"(100);Clostridiales(100);unclassified(65);unclassified(65);	"Rikenellaceae"(100);Alistipes(100);	"Clostridia"(100);Clostridiales(100);
0.10	248	209	Root(100);Bacteria(100);"Firmicutes"(100);"Clostridia"(100);Clostridiales(100);"Ruminococcaceae"(100);unclassified(100);	Root(100);Bacteria(100);"Firmicutes"(100);"Clostridia"(100);Clostridiales(100);"Ruminococcaceae"(100);unclassified(99);	Clostridiales(100);"Ruminococcaceae"(100);	Clostridiales(100);"Ruminococcaceae"(100);
0.10	279	93	Root(100);Bacteria(100);"Firmicutes"(100);"Clostridia"(100);Clostridiales(100);unclassified(98);unclassified(98);	Root(100);Bacteria(100);"Firmicutes"(100);"Clostridia"(100);Clostridiales(100);"Ruminococcaceae"(100);Subdoligranulum(91);	"Clostridia"(100);Clostridiales(100);	"Ruminococcaceae"(100);Subdoligranulum(91);
0.10	66	167	Root(100);Bacteria(100);"Firmicutes"(100);"Clostridia"(100);Clostridiales(100);Veillonellaceae(100);Dialister(100);	Root(100);Bacteria(100);"Firmicutes"(100);"Clostridia"(100);Clostridiales(100);unclassified(65);unclassified(65);	Veillonellaceae(100);Dialister(100);	"Clostridia"(100);Clostridiales(100);
0.10	111	167	Root(100);Bacteria(100);"Proteobacteria"(100);Gammaproteobacteria(100);"Enterobacteriales"(100);Enterobacteriaceae(100);unclassified(87);	Root(100);Bacteria(100);"Firmicutes"(100);"Clostridia"(100);Clostridiales(100);unclassified(65);unclassified(65);	"Enterobacteriales"(100);Enterobacteriaceae(100);	"Clostridia"(100);Clostridiales(100);
0.10	449	391	Root(100);Bacteria(100);"Bacteroidetes"(100);"Bacteroidia"(100);"Bacteroidales"(100);Bacteroidaceae(100);Bacteroides(100);	Root(100);Bacteria(100);"Firmicutes"(100);"Clostridia"(100);Clostridiales(100);"Lachnospiraceae"(100);unclassified(100);	Bacteroidaceae(100);Bacteroides(100);	Clostridiales(100);"Lachnospiraceae"(100);
0.10	369	504	Root(100);Bacteria(100);unclassified(100);unclassified(100);unclassified(100);unclassified(100);unclassified(100);	Root(100);Bacteria(100);"Bacteroidetes"(100);"Bacteroidia"(100);"Bacteroidales"(100);Bacteroidaceae(100);Bacteroides(100);	Root(100);Bacteria(100);	Bacteroidaceae(100);Bacteroides(100);
-0.10	27	192	Root(100);Bacteria(100);"Bacteroidetes"(100);"Bacteroidia"(100);"Bacteroidales"(100);Bacteroidaceae(100);Bacteroides(100);	Root(100);Bacteria(100);"Firmicutes"(100);"Clostridia"(100);Clostridiales(100);unclassified(100);unclassified(100);	Bacteroidaceae(100);Bacteroides(100);	"Clostridia"(100);Clostridiales(100);
0.10	267	327	Root(100);Bacteria(100);"Bacteroidetes"(100);unclassified(52);unclassified(52);unclassified(52);unclassified(52);	Root(100);Bacteria(100);"Firmicutes"(100);"Clostridia"(99);Clostridiales(99);unclassified(99);unclassified(99);	Bacteria(100);"Bacteroidetes"(100);	"Clostridia"(99);Clostridiales(99);
0.10	4	363	Root(100);Bacteria(100);"Firmicutes"(100);"Clostridia"(100);Clostridiales(100);Veillonellaceae(100);Veillonella(95);	Root(100);Bacteria(100);"Firmicutes"(100);"Clostridia"(100);Clostridiales(100);"Ruminococcaceae"(100);unclassified(100);	Veillonellaceae(100);Veillonella(95);	Clostridiales(100);"Ruminococcaceae"(100);
0.10	212	307	Root(100);Bacteria(100);"Firmicutes"(100);"Clostridia"(100);Clostridiales(100);"Ruminococcaceae"(100);unclassified(73);	Root(100);Bacteria(100);unclassified(100);unclassified(100);unclassified(100);unclassified(100);unclassified(100);	Clostridiales(100);"Ruminococcaceae"(100);	Root(100);Bacteria(100);
-0.10	27	391	Root(100);Bacteria(100);"Bacteroidetes"(100);"Bacteroidia"(100);"Bacteroidales"(100);Bacteroidaceae(100);Bacteroides(100);	Root(100);Bacteria(100);"Firmicutes"(100);"Clostridia"(100);Clostridiales(100);"Lachnospiraceae"(100);unclassified(100);	Bacteroidaceae(100);Bacteroides(100);	Clostridiales(100);"Lachnospiraceae"(100);
0.10	211	363	Root(100);Bacteria(100);"Firmicutes"(100);"Clostridia"(100);Clostridiales(100);"Lachnospiraceae"(100);Roseburia(99);	Root(100);Bacteria(100);"Firmicutes"(100);"Clostridia"(100);Clostridiales(100);"Ruminococcaceae"(100);unclassified(100);	"Lachnospiraceae"(100);Roseburia(99);	Clostridiales(100);"Ruminococcaceae"(100);
0.10	243	354	Root(100);Bacteria(100);"Firmicutes"(100);"Clostridia"(100);Clostridiales(100);Veillonellaceae(100);Acidaminococcus(100);	Root(100);Bacteria(100);"Actinobacteria"(100);Actinobacteria(100);Coriobacteriales(100);Coriobacteriaceae(100);Collinsella(100);	Veillonellaceae(100);Acidaminococcus(100);	Coriobacteriaceae(100);Collinsella(100);
0.10	374	337	Root(100);Bacteria(100);"Firmicutes"(55);"Clostridia"(55);Clostridiales(55);"Ruminococcaceae"(55);unclassified(55);	Root(100);Bacteria(100);"Bacteroidetes"(100);"Bacteroidia"(100);"Bacteroidales"(100);"Porphyromonadaceae"(100);Parabacteroides(100);	Clostridiales(55);"Ruminococcaceae"(55);	"Porphyromonadaceae"(100);Parabacteroides(100);
0.10	248	181	Root(100);Bacteria(100);"Firmicutes"(100);"Clostridia"(100);Clostridiales(100);"Ruminococcaceae"(100);unclassified(100);	Root(100);Bacteria(100);"Firmicutes"(100);"Clostridia"(100);Clostridiales(100);"Ruminococcaceae"(100);unclassified(100);	Clostridiales(100);"Ruminococcaceae"(100);	Clostridiales(100);"Ruminococcaceae"(100);
0.10	222	5	Root(100);Bacteria(100);"Firmicutes"(100);"Clostridia"(100);Clostridiales(100);"Lachnospiraceae"(58);Coprococcus(56);	Root(100);Bacteria(100);"Firmicutes"(100);"Bacilli"(100);Bacillales(100);"Staphylococcaceae"(99);Staphylococcus(99);	"Lachnospiraceae"(58);Coprococcus(56);	"Staphylococcaceae"(99);Staphylococcus(99);
0.10	161	107	Root(100);Bacteria(100);"Proteobacteria"(100);Betaproteobacteria(100);Burkholderiales(100);unclassified(100);unclassified(100);	Root(100);Bacteria(100);"Bacteroidetes"(100);"Bacteroidia"(100);"Bacteroidales"(100);"Porphyromonadaceae"(100);Barnesiella(100);	Betaproteobacteria(100);Burkholderiales(100);	"Porphyromonadaceae"(100);Barnesiella(100);
0.10	197	354	Root(100);Bacteria(100);"Bacteroidetes"(100);"Bacteroidia"(100);"Bacteroidales"(100);"Porphyromonadaceae"(100);unclassified(100);	Root(100);Bacteria(100);"Actinobacteria"(100);Actinobacteria(100);Coriobacteriales(100);Coriobacteriaceae(100);Collinsella(100);	"Bacteroidales"(100);"Porphyromonadaceae"(100);	Coriobacteriaceae(100);Collinsella(100);
0.10	251	167	Root(100);Bacteria(100);"Bacteroidetes"(100);unclassified(100);unclassified(100);unclassified(100);unclassified(100);	Root(100);Bacteria(100);"Firmicutes"(100);"Clostridia"(100);Clostridiales(100);unclassified(65);unclassified(65);	Bacteria(100);"Bacteroidetes"(100);	"Clostridia"(100);Clostridiales(100);
-0.10	93	17	Root(100);Bacteria(100);"Firmicutes"(100);"Clostridia"(100);Clostridiales(100);"Ruminococcaceae"(100);Subdoligranulum(91);	Root(100);Bacteria(100);"Bacteroidetes"(100);"Bacteroidia"(100);"Bacteroidales"(100);Bacteroidaceae(100);Bacteroides(100);	"Ruminococcaceae"(100);Subdoligranulum(91);	Bacteroidaceae(100);Bacteroides(100);
-0.10	186	165	Root(100);Bacteria(100);"Verrucomicrobia"(100);Verrucomicrobiae(100);Verrucomicrobiales(100);Verrucomicrobiaceae(100);Akkermansia(100);	Root(100);Bacteria(100);"Firmicutes"(100);"Clostridia"(100);Clostridiales(100);unclassified(99);unclassified(99);	Verrucomicrobiaceae(100);Akkermansia(100);	"Clostridia"(100);Clostridiales(100);
0.10	374	170	Root(100);Bacteria(100);"Firmicutes"(55);"Clostridia"(55);Clostridiales(55);"Ruminococcaceae"(55);unclassified(55);	Root(100);Bacteria(100);unclassified(100);unclassified(100);unclassified(100);unclassified(100);unclassified(100);	Clostridiales(55);"Ruminococcaceae"(55);	Root(100);Bacteria(100);
0.10	115	307	Root(100);Bacteria(100);"Proteobacteria"(100);Betaproteobacteria(100);Burkholderiales(100);Alcaligenaceae(100);Parasutterella(100);	Root(100);Bacteria(100);unclassified(100);unclassified(100);unclassified(100);unclassified(100);unclassified(100);	Alcaligenaceae(100);Parasutterella(100);	Root(100);Bacteria(100);
0.10	122	193	Root(100);Bacteria(100);"Firmicutes"(99);"Clostridia"(99);Clostridiales(94);unclassified(94);unclassified(94);	Root(100);Bacteria(100);"Bacteroidetes"(100);"Bacteroidia"(100);"Bacteroidales"(100);"Prevotellaceae"(100);Prevotella(100);	"Clostridia"(99);Clostridiales(94);	"Prevotellaceae"(100);Prevotella(100);
0.10	336	167	Root(100);Bacteria(100);"Firmicutes"(100);"Clostridia"(100);Clostridiales(100);"Ruminococcaceae"(100);Oscillibacter(100);	Root(100);Bacteria(100);"Firmicutes"(100);"Clostridia"(100);Clostridiales(100);unclassified(65);unclassified(65);	"Ruminococcaceae"(100);Oscillibacter(100);	"Clostridia"(100);Clostridiales(100);
0.10	316	578	Root(100);Bacteria(100);"Firmicutes"(100);"Clostridia"(100);Clostridiales(100);"Lachnospiraceae"(100);unclassified(100);	Root(100);Bacteria(100);"Bacteroidetes"(100);"Bacteroidia"(100);"Bacteroidales"(100);Bacteroidaceae(100);Bacteroides(100);	Clostridiales(100);"Lachnospiraceae"(100);	Bacteroidaceae(100);Bacteroides(100);
0.10	186	314	Root(100);Bacteria(100);"Verrucomicrobia"(100);Verrucomicrobiae(100);Verrucomicrobiales(100);Verrucomicrobiaceae(100);Akkermansia(100);	Root(100);Bacteria(100);"Bacteroidetes"(100);"Bacteroidia"(100);"Bacteroidales"(100);unclassified(100);unclassified(100);	Verrucomicrobiaceae(100);Akkermansia(100);	"Bacteroidia"(100);"Bacteroidales"(100);
0.10	427	42	Root(100);Bacteria(100);"Bacteroidetes"(100);unclassified(100);unclassified(100);unclassified(100);unclassified(100);	Root(100);Bacteria(100);"Firmicutes"(100);"Clostridia"(100);Clostridiales(100);"Ruminococcaceae"(100);unclassified(100);	Bacteria(100);"Bacteroidetes"(100);	Clostridiales(100);"Ruminococcaceae"(100);
0.10	248	144	Root(100);Bacteria(100);"Firmicutes"(100);"Clostridia"(100);Clostridiales(100);"Ruminococcaceae"(100);unclassified(100);	Root(100);Bacteria(100);"Firmicutes"(100);"Clostridia"(100);Clostridiales(100);unclassified(100);unclassified(100);	Clostridiales(100);"Ruminococcaceae"(100);	"Clostridia"(100);Clostridiales(100);
0.10	406	93	Root(100);Bacteria(100);"Firmicutes"(100);"Clostridia"(100);Clostridiales(100);unclassified(100);unclassified(100);	Root(100);Bacteria(100);"Firmicutes"(100);"Clostridia"(100);Clostridiales(100);"Ruminococcaceae"(100);Subdoligranulum(91);	"Clostridia"(100);Clostridiales(100);	"Ruminococcaceae"(100);Subdoligranulum(91);
0.10	210	251	Root(100);Bacteria(100);"Firmicutes"(100);"Clostridia"(100);Clostridiales(100);"Lachnospiraceae"(100);Anaerostipes(99);	Root(100);Bacteria(100);"Bacteroidetes"(100);unclassified(100);unclassified(100);unclassified(100);unclassified(100);	"Lachnospiraceae"(100);Anaerostipes(99);	Bacteria(100);"Bacteroidetes"(100);
0.10	136	193	Root(100);Bacteria(100);"Firmicutes"(100);"Clostridia"(100);Clostridiales(100);"Ruminococcaceae"(100);Oscillibacter(100);	Root(100);Bacteria(100);"Bacteroidetes"(100);"Bacteroidia"(100);"Bacteroidales"(100);"Prevotellaceae"(100);Prevotella(100);	"Ruminococcaceae"(100);Oscillibacter(100);	"Prevotellaceae"(100);Prevotella(100);
0.10	306	504	Root(100);Bacteria(100);"Firmicutes"(100);"Clostridia"(100);Clostridiales(100);"Ruminococcaceae"(100);unclassified(79);	Root(100);Bacteria(100);"Bacteroidetes"(100);"Bacteroidia"(100);"Bacteroidales"(100);Bacteroidaceae(100);Bacteroides(100);	Clostridiales(100);"Ruminococcaceae"(100);	Bacteroidaceae(100);Bacteroides(100);
0.10	128	578	Root(100);Bacteria(100);"Firmicutes"(100);"Clostridia"(100);Clostridiales(100);"Ruminococcaceae"(100);Oscillibacter(100);	Root(100);Bacteria(100);"Bacteroidetes"(100);"Bacteroidia"(100);"Bacteroidales"(100);Bacteroidaceae(100);Bacteroides(100);	"Ruminococcaceae"(100);Oscillibacter(100);	Bacteroidaceae(100);Bacteroides(100);
-0.10	276	227	Root(100);Bacteria(100);"Firmicutes"(99);unclassified(99);unclassified(99);unclassified(99);unclassified(99);	Root(100);Bacteria(100);"Firmicutes"(100);"Clostridia"(100);Clostridiales(100);"Lachnospiraceae"(100);Dorea(98);	Bacteria(100);"Firmicutes"(99);	"Lachnospiraceae"(100);Dorea(98);
0.10	161	38	Root(100);Bacteria(100);"Proteobacteria"(100);Betaproteobacteria(100);Burkholderiales(100);unclassified(100);unclassified(100);	Root(100);Bacteria(100);"Bacteroidetes"(100);"Bacteroidia"(100);"Bacteroidales"(100);"Porphyromonadaceae"(100);Parabacteroides(69);	Betaproteobacteria(100);Burkholderiales(100);	"Porphyromonadaceae"(100);Parabacteroides(69);
0.10	227	42	Root(100);Bacteria(100);"Firmicutes"(100);"Clostridia"(100);Clostridiales(100);"Lachnospiraceae"(100);Dorea(98);	Root(100);Bacteria(100);"Firmicutes"(100);"Clostridia"(100);Clostridiales(100);"Ruminococcaceae"(100);unclassified(100);	"Lachnospiraceae"(100);Dorea(98);	Clostridiales(100);"Ruminococcaceae"(100);
0.10	156	123	Root(100);Bacteria(100);"Firmicutes"(100);"Clostridia"(100);Clostridiales(100);"Lachnospiraceae"(100);unclassified(71);	Root(100);Bacteria(100);"Firmicutes"(100);"Clostridia"(100);Clostridiales(100);unclassified(99);unclassified(99);	Clostridiales(100);"Lachnospiraceae"(100);	"Clostridia"(100);Clostridiales(100);
0.10	302	314	Root(100);Bacteria(100);"Firmicutes"(100);"Clostridia"(100);Clostridiales(100);unclassified(100);unclassified(100);	Root(100);Bacteria(100);"Bacteroidetes"(100);"Bacteroidia"(100);"Bacteroidales"(100);unclassified(100);unclassified(100);	"Clostridia"(100);Clostridiales(100);	"Bacteroidia"(100);"Bacteroidales"(100);
0.10	337	44	Root(100);Bacteria(100);"Bacteroidetes"(100);"Bacteroidia"(100);"Bacteroidales"(100);"Porphyromonadaceae"(100);Parabacteroides(100);	Root(100);Bacteria(100);"Bacteroidetes"(100);"Bacteroidia"(100);"Bacteroidales"(100);Bacteroidaceae(100);Bacteroides(100);	"Porphyromonadaceae"(100);Parabacteroides(100);	Bacteroidaceae(100);Bacteroides(100);
-0.10	337	42	Root(100);Bacteria(100);"Bacteroidetes"(100);"Bacteroidia"(100);"Bacteroidales"(100);"Porphyromonadaceae"(100);Parabacteroides(100);	Root(100);Bacteria(100);"Firmicutes"(100);"Clostridia"(100);Clostridiales(100);"Ruminococcaceae"(100);unclassified(100);	"Porphyromonadaceae"(100);Parabacteroides(100);	Clostridiales(100);"Ruminococcaceae"(100);
0.10	260	387	Root(100);Bacteria(100);"Firmicutes"(100);"Erysipelotrichi"(100);"Erysipelotrichales"(100);Erysipelotrichaceae(100);Coprobacillus(100);	Root(100);Bacteria(100);"Proteobacteria"(100);Betaproteobacteria(100);Burkholderiales(100);Alcaligenaceae(100);Sutterella(100);	Erysipelotrichaceae(100);Coprobacillus(100);	Alcaligenaceae(100);Sutterella(100);
-0.10	260	128	Root(100);Bacteria(100);"Firmicutes"(100);"Erysipelotrichi"(100);"Erysipelotrichales"(100);Erysipelotrichaceae(100);Coprobacillus(100);	Root(100);Bacteria(100);"Firmicutes"(100);"Clostridia"(100);Clostridiales(100);"Ruminococcaceae"(100);Oscillibacter(100);	Erysipelotrichaceae(100);Coprobacillus(100);	"Ruminococcaceae"(100);Oscillibacter(100);
0.10	104	30	Root(100);Bacteria(100);"Firmicutes"(100);"Clostridia"(100);Clostridiales(100);"Ruminococcaceae"(100);unclassified(100);	Root(100);Bacteria(100);"Bacteroidetes"(100);"Bacteroidia"(100);"Bacteroidales"(100);"Rikenellaceae"(100);Alistipes(100);	Clostridiales(100);"Ruminococcaceae"(100);	"Rikenellaceae"(100);Alistipes(100);
0.10	243	153	Root(100);Bacteria(100);"Firmicutes"(100);"Clostridia"(100);Clostridiales(100);Veillonellaceae(100);Acidaminococcus(100);	Root(100);Bacteria(100);"Proteobacteria"(100);Betaproteobacteria(100);Burkholderiales(100);unclassified(100);unclassified(100);	Veillonellaceae(100);Acidaminococcus(100);	Betaproteobacteria(100);Burkholderiales(100);
0.10	17	486	Root(100);Bacteria(100);"Bacteroidetes"(100);"Bacteroidia"(100);"Bacteroidales"(100);Bacteroidaceae(100);Bacteroides(100);	Root(100);Bacteria(100);"Firmicutes"(100);"Clostridia"(100);Clostridiales(100);"Ruminococcaceae"(100);Sporobacter(54);	Bacteroidaceae(100);Bacteroides(100);	"Ruminococcaceae"(100);Sporobacter(54);
0.10	93	326	Root(100);Bacteria(100);"Firmicutes"(100);"Clostridia"(100);Clostridiales(100);"Ruminococcaceae"(100);Subdoligranulum(91);	Root(100);Bacteria(100);"Firmicutes"(100);"Clostridia"(100);Clostridiales(100);"Lachnospiraceae"(100);unclassified(100);	"Ruminococcaceae"(100);Subdoligranulum(91);	Clostridiales(100);"Lachnospiraceae"(100);
-0.10	267	202	Root(100);Bacteria(100);"Bacteroidetes"(100);unclassified(52);unclassified(52);unclassified(52);unclassified(52);	Root(100);Bacteria(100);"Firmicutes"(100);"Clostridia"(100);unclassified(98);unclassified(98);unclassified(98);	Bacteria(100);"Bacteroidetes"(100);	"Firmicutes"(100);"Clostridia"(100);
0.10	316	66	Root(100);Bacteria(100);"Firmicutes"(100);"Clostridia"(100);Clostridiales(100);"Lachnospiraceae"(100);unclassified(100);	Root(100);Bacteria(100);"Firmicutes"(100);"Clostridia"(100);Clostridiales(100);Veillonellaceae(100);Dialister(100);	Clostridiales(100);"Lachnospiraceae"(100);	Veillonellaceae(100);Dialister(100);
0.10	164	457	Root(100);Bacteria(100);"Bacteroidetes"(100);"Bacteroidia"(100);"Bacteroidales"(100);"Prevotellaceae"(100);Paraprevotella(100);	Root(100);Bacteria(100);"Bacteroidetes"(100);"Bacteroidia"(100);"Bacteroidales"(100);"Prevotellaceae"(100);unclassified(91);	"Prevotellaceae"(100);Paraprevotella(100);	"Bacteroidales"(100);"Prevotellaceae"(100);
0.10	474	350	Root(100);Bacteria(100);"Bacteroidetes"(100);"Bacteroidia"(100);"Bacteroidales"(100);"Porphyromonadaceae"(100);Barnesiella(100);	Root(100);Bacteria(100);"Bacteroidetes"(100);"Bacteroidia"(100);"Bacteroidales"(100);"Prevotellaceae"(100);Paraprevotella(100);	"Porphyromonadaceae"(100);Barnesiella(100);	"Prevotellaceae"(100);Paraprevotella(100);
0.10	391	5	Root(100);Bacteria(100);"Firmicutes"(100);"Clostridia"(100);Clostridiales(100);"Lachnospiraceae"(100);unclassified(100);	Root(100);Bacteria(100);"Firmicutes"(100);"Bacilli"(100);Bacillales(100);"Staphylococcaceae"(99);Staphylococcus(99);	Clostridiales(100);"Lachnospiraceae"(100);	"Staphylococcaceae"(99);Staphylococcus(99);
0.10	89	406	Root(100);Bacteria(100);"Firmicutes"(100);"Clostridia"(100);Clostridiales(100);"Ruminococcaceae"(100);unclassified(73);	Root(100);Bacteria(100);"Firmicutes"(100);"Clostridia"(100);Clostridiales(100);unclassified(100);unclassified(100);	Clostridiales(100);"Ruminococcaceae"(100);	"Clostridia"(100);Clostridiales(100);
0.10	458	270	Root(100);Bacteria(100);"Bacteroidetes"(100);"Bacteroidia"(100);"Bacteroidales"(100);"Rikenellaceae"(100);Alistipes(100);	Root(100);Bacteria(100);"Firmicutes"(100);"Clostridia"(100);Clostridiales(100);"Lachnospiraceae"(71);unclassified(71);	"Rikenellaceae"(100);Alistipes(100);	Clostridiales(100);"Lachnospiraceae"(71);
0.10	384	47	Root(100);Bacteria(100);"Firmicutes"(100);"Clostridia"(100);Clostridiales(100);unclassified(92);unclassified(92);	Root(100);Bacteria(100);"Actinobacteria"(100);Actinobacteria(100);Bifidobacteriales(100);Bifidobacteriaceae(100);unclassified(83);	"Clostridia"(100);Clostridiales(100);	Bifidobacteriales(100);Bifidobacteriaceae(100);
0.10	246	77	Root(100);Bacteria(100);"Firmicutes"(100);unclassified(98);unclassified(98);unclassified(98);unclassified(98);	Root(100);Bacteria(100);"Bacteroidetes"(100);"Bacteroidia"(100);"Bacteroidales"(100);Bacteroidaceae(100);Bacteroides(100);	Bacteria(100);"Firmicutes"(100);	Bacteroidaceae(100);Bacteroides(100);
0.10	384	170	Root(100);Bacteria(100);"Firmicutes"(100);"Clostridia"(100);Clostridiales(100);unclassified(92);unclassified(92);	Root(100);Bacteria(100);unclassified(100);unclassified(100);unclassified(100);unclassified(100);unclassified(100);	"Clostridia"(100);Clostridiales(100);	Root(100);Bacteria(100);
-0.10	34	458	Root(100);Bacteria(100);"Bacteroidetes"(100);"Bacteroidia"(100);"Bacteroidales"(100);"Prevotellaceae"(100);unclassified(100);	Root(100);Bacteria(100);"Bacteroidetes"(100);"Bacteroidia"(100);"Bacteroidales"(100);"Rikenellaceae"(100);Alistipes(100);	"Bacteroidales"(100);"Prevotellaceae"(100);	"Rikenellaceae"(100);Alistipes(100);
0.10	276	38	Root(100);Bacteria(100);"Firmicutes"(99);unclassified(99);unclassified(99);unclassified(99);unclassified(99);	Root(100);Bacteria(100);"Bacteroidetes"(100);"Bacteroidia"(100);"Bacteroidales"(100);"Porphyromonadaceae"(100);Parabacteroides(69);	Bacteria(100);"Firmicutes"(99);	"Porphyromonadaceae"(100);Parabacteroides(69);
0.10	248	474	Root(100);Bacteria(100);"Firmicutes"(100);"Clostridia"(100);Clostridiales(100);"Ruminococcaceae"(100);unclassified(100);	Root(100);Bacteria(100);"Bacteroidetes"(100);"Bacteroidia"(100);"Bacteroidales"(100);"Porphyromonadaceae"(100);Barnesiella(100);	Clostridiales(100);"Ruminococcaceae"(100);	"Porphyromonadaceae"(100);Barnesiella(100);
0.10	119	185	Root(100);Bacteria(100);"Bacteroidetes"(100);"Bacteroidia"(100);"Bacteroidales"(100);"Porphyromonadaceae"(100);Odoribacter(100);	Root(100);Bacteria(100);"Firmicutes"(100);"Clostridia"(100);unclassified(100);unclassified(100);unclassified(100);	"Porphyromonadaceae"(100);Odoribacter(100);	"Firmicutes"(100);"Clostridia"(100);
0.10	136	260	Root(100);Bacteria(100);"Firmicutes"(100);"Clostridia"(100);Clostridiales(100);"Ruminococcaceae"(100);Oscillibacter(100);	Root(100);Bacteria(100);"Firmicutes"(100);"Erysipelotrichi"(100);"Erysipelotrichales"(100);Erysipelotrichaceae(100);Coprobacillus(100);	"Ruminococcaceae"(100);Oscillibacter(100);	Erysipelotrichaceae(100);Coprobacillus(100);
0.10	119	5	Root(100);Bacteria(100);"Bacteroidetes"(100);"Bacteroidia"(100);"Bacteroidales"(100);"Porphyromonadaceae"(100);Odoribacter(100);	Root(100);Bacteria(100);"Firmicutes"(100);"Bacilli"(100);Bacillales(100);"Staphylococcaceae"(99);Staphylococcus(99);	"Porphyromonadaceae"(100);Odoribacter(100);	"Staphylococcaceae"(99);Staphylococcus(99);
0.10	457	185	Root(100);Bacteria(100);"Bacteroidetes"(100);"Bacteroidia"(100);"Bacteroidales"(100);"Prevotellaceae"(100);unclassified(91);	Root(100);Bacteria(100);"Firmicutes"(100);"Clostridia"(100);unclassified(100);unclassified(100);unclassified(100);	"Bacteroidales"(100);"Prevotellaceae"(100);	"Firmicutes"(100);"Clostridia"(100);
-0.10	30	42	Root(100);Bacteria(100);"Bacteroidetes"(100);"Bacteroidia"(100);"Bacteroidales"(100);"Rikenellaceae"(100);Alistipes(100);	Root(100);Bacteria(100);"Firmicutes"(100);"Clostridia"(100);Clostridiales(100);"Ruminococcaceae"(100);unclassified(100);	"Rikenellaceae"(100);Alistipes(100);	Clostridiales(100);"Ruminococcaceae"(100);
0.10	539	391	Root(100);Bacteria(100);"Bacteroidetes"(100);"Bacteroidia"(100);"Bacteroidales"(100);Bacteroidaceae(100);Bacteroides(100);	Root(100);Bacteria(100);"Firmicutes"(100);"Clostridia"(100);Clostridiales(100);"Lachnospiraceae"(100);unclassified(100);	Bacteroidaceae(100);Bacteroides(100);	Clostridiales(100);"Lachnospiraceae"(100);
0.10	316	47	Root(100);Bacteria(100);"Firmicutes"(100);"Clostridia"(100);Clostridiales(100);"Lachnospiraceae"(100);unclassified(100);	Root(100);Bacteria(100);"Actinobacteria"(100);Actinobacteria(100);Bifidobacteriales(100);Bifidobacteriaceae(100);unclassified(83);	Clostridiales(100);"Lachnospiraceae"(100);	Bifidobacteriales(100);Bifidobacteriaceae(100);
0.10	279	474	Root(100);Bacteria(100);"Firmicutes"(100);"Clostridia"(100);Clostridiales(100);unclassified(98);unclassified(98);	Root(100);Bacteria(100);"Bacteroidetes"(100);"Bacteroidia"(100);"Bacteroidales"(100);"Porphyromonadaceae"(100);Barnesiella(100);	"Clostridia"(100);Clostridiales(100);	"Porphyromonadaceae"(100);Barnesiella(100);
0.10	308	17	Root(100);Bacteria(100);unclassified(100);unclassified(100);unclassified(100);unclassified(100);unclassified(100);	Root(100);Bacteria(100);"Bacteroidetes"(100);"Bacteroidia"(100);"Bacteroidales"(100);Bacteroidaceae(100);Bacteroides(100);	Root(100);Bacteria(100);	Bacteroidaceae(100);Bacteroides(100);
0.10	46	209	Root(100);Bacteria(100);"Firmicutes"(100);"Clostridia"(100);Clostridiales(100);"Lachnospiraceae"(100);unclassified(100);	Root(100);Bacteria(100);"Firmicutes"(100);"Clostridia"(100);Clostridiales(100);"Ruminococcaceae"(100);unclassified(99);	Clostridiales(100);"Lachnospiraceae"(100);	Clostridiales(100);"Ruminococcaceae"(100);
0.10	311	47	Root(100);Bacteria(100);unclassified(100);unclassified(100);unclassified(100);unclassified(100);unclassified(100);	Root(100);Bacteria(100);"Actinobacteria"(100);Actinobacteria(100);Bifidobacteriales(100);Bifidobacteriaceae(100);unclassified(83);	Root(100);Bacteria(100);	Bifidobacteriales(100);Bifidobacteriaceae(100);
0.10	189	42	Root(100);Bacteria(100);"Firmicutes"(100);"Clostridia"(100);Clostridiales(100);"Lachnospiraceae"(95);Roseburia(91);	Root(100);Bacteria(100);"Firmicutes"(100);"Clostridia"(100);Clostridiales(100);"Ruminococcaceae"(100);unclassified(100);	"Lachnospiraceae"(95);Roseburia(91);	Clostridiales(100);"Ruminococcaceae"(100);
0.10	387	30	Root(100);Bacteria(100);"Proteobacteria"(100);Betaproteobacteria(100);Burkholderiales(100);Alcaligenaceae(100);Sutterella(100);	Root(100);Bacteria(100);"Bacteroidetes"(100);"Bacteroidia"(100);"Bacteroidales"(100);"Rikenellaceae"(100);Alistipes(100);	Alcaligenaceae(100);Sutterella(100);	"Rikenellaceae"(100);Alistipes(100);
-0.10	391	45	Root(100);Bacteria(100);"Firmicutes"(100);"Clostridia"(100);Clostridiales(100);"Lachnospiraceae"(100);unclassified(100);	Root(100);Bacteria(100);"Bacteroidetes"(100);"Bacteroidia"(100);"Bacteroidales"(100);Bacteroidaceae(100);Bacteroides(100);	Clostridiales(100);"Lachnospiraceae"(100);	Bacteroidaceae(100);Bacteroides(100);
-0.10	30	185	Root(100);Bacteria(100);"Bacteroidetes"(100);"Bacteroidia"(100);"Bacteroidales"(100);"Rikenellaceae"(100);Alistipes(100);	Root(100);Bacteria(100);"Firmicutes"(100);"Clostridia"(100);unclassified(100);unclassified(100);unclassified(100);	"Rikenellaceae"(100);Alistipes(100);	"Firmicutes"(100);"Clostridia"(100);
0.10	280	157	Root(100);Bacteria(100);"Firmicutes"(100);"Clostridia"(100);Clostridiales(100);"Lachnospiraceae"(100);unclassified(100);	Root(100);Bacteria(100);"Firmicutes"(100);"Clostridia"(100);Clostridiales(100);"Ruminococcaceae"(100);unclassified(100);	Clostridiales(100);"Lachnospiraceae"(100);	Clostridiales(100);"Ruminococcaceae"(100);
0.10	384	5	Root(100);Bacteria(100);"Firmicutes"(100);"Clostridia"(100);Clostridiales(100);unclassified(92);unclassified(92);	Root(100);Bacteria(100);"Firmicutes"(100);"Bacilli"(100);Bacillales(100);"Staphylococcaceae"(99);Staphylococcus(99);	"Clostridia"(100);Clostridiales(100);	"Staphylococcaceae"(99);Staphylococcus(99);
-0.10	164	27	Root(100);Bacteria(100);"Bacteroidetes"(100);"Bacteroidia"(100);"Bacteroidales"(100);"Prevotellaceae"(100);Paraprevotella(100);	Root(100);Bacteria(100);"Bacteroidetes"(100);"Bacteroidia"(100);"Bacteroidales"(100);Bacteroidaceae(100);Bacteroides(100);	"Prevotellaceae"(100);Paraprevotella(100);	Bacteroidaceae(100);Bacteroides(100);
0.10	167	44	Root(100);Bacteria(100);"Firmicutes"(100);"Clostridia"(100);Clostridiales(100);unclassified(65);unclassified(65);	Root(100);Bacteria(100);"Bacteroidetes"(100);"Bacteroidia"(100);"Bacteroidales"(100);Bacteroidaceae(100);Bacteroides(100);	"Clostridia"(100);Clostridiales(100);	Bacteroidaceae(100);Bacteroides(100);
0.10	135	272	Root(100);Bacteria(100);"Firmicutes"(100);"Clostridia"(100);Clostridiales(100);"Lachnospiraceae"(100);Roseburia(95);	Root(100);Bacteria(100);"Firmicutes"(100);"Clostridia"(100);Clostridiales(100);"Lachnospiraceae"(100);Coprococcus(100);	"Lachnospiraceae"(100);Roseburia(95);	"Lachnospiraceae"(100);Coprococcus(100);
0.10	291	306	Root(100);Bacteria(100);"Bacteroidetes"(100);"Bacteroidia"(100);"Bacteroidales"(100);unclassified(100);unclassified(100);	Root(100);Bacteria(100);"Firmicutes"(100);"Clostridia"(100);Clostridiales(100);"Ruminococcaceae"(100);unclassified(79);	"Bacteroidia"(100);"Bacteroidales"(100);	Clostridiales(100);"Ruminococcaceae"(100);
-0.10	458	77	Root(100);Bacteria(100);"Bacteroidetes"(100);"Bacteroidia"(100);"Bacteroidales"(100);"Rikenellaceae"(100);Alistipes(100);	Root(100);Bacteria(100);"Bacteroidetes"(100);"Bacteroidia"(100);"Bacteroidales"(100);Bacteroidaceae(100);Bacteroides(100);	"Rikenellaceae"(100);Alistipes(100);	Bacteroidaceae(100);Bacteroides(100);
0.10	231	209	Root(100);Bacteria(100);"Bacteroidetes"(100);"Bacteroidia"(100);"Bacteroidales"(100);"Prevotellaceae"(100);Paraprevotella(100);	Root(100);Bacteria(100);"Firmicutes"(100);"Clostridia"(100);Clostridiales(100);"Ruminococcaceae"(100);unclassified(99);	"Prevotellaceae"(100);Paraprevotella(100);	Clostridiales(100);"Ruminococcaceae"(100);
0.10	267	227	Root(100);Bacteria(100);"Bacteroidetes"(100);unclassified(52);unclassified(52);unclassified(52);unclassified(52);	Root(100);Bacteria(100);"Firmicutes"(100);"Clostridia"(100);Clostridiales(100);"Lachnospiraceae"(100);Dorea(98);	Bacteria(100);"Bacteroidetes"(100);	"Lachnospiraceae"(100);Dorea(98);
-0.10	316	44	Root(100);Bacteria(100);"Firmicutes"(100);"Clostridia"(100);Clostridiales(100);"Lachnospiraceae"(100);unclassified(100);	Root(100);Bacteria(100);"Bacteroidetes"(100);"Bacteroidia"(100);"Bacteroidales"(100);Bacteroidaceae(100);Bacteroides(100);	Clostridiales(100);"Lachnospiraceae"(100);	Bacteroidaceae(100);Bacteroides(100);
0.10	314	232	Root(100);Bacteria(100);"Bacteroidetes"(100);"Bacteroidia"(100);"Bacteroidales"(100);unclassified(100);unclassified(100);	Root(100);Bacteria(100);"Firmicutes"(100);"Clostridia"(100);Clostridiales(100);unclassified(100);unclassified(100);	"Bacteroidia"(100);"Bacteroidales"(100);	"Clostridia"(100);Clostridiales(100);
0.10	170	356	Root(100);Bacteria(100);unclassified(100);unclassified(100);unclassified(100);unclassified(100);unclassified(100);	Root(100);Bacteria(100);unclassified(100);unclassified(100);unclassified(100);unclassified(100);unclassified(100);	Root(100);Bacteria(100);	Root(100);Bacteria(100);
0.10	263	144	Root(100);Bacteria(100);"Bacteroidetes"(100);"Bacteroidia"(100);"Bacteroidales"(100);"Prevotellaceae"(100);Paraprevotella(100);	Root(100);Bacteria(100);"Firmicutes"(100);"Clostridia"(100);Clostridiales(100);unclassified(100);unclassified(100);	"Prevotellaceae"(100);Paraprevotella(100);	"Clostridia"(100);Clostridiales(100);
-0.10	211	157	Root(100);Bacteria(100);"Firmicutes"(100);"Clostridia"(100);Clostridiales(100);"Lachnospiraceae"(100);Roseburia(99);	Root(100);Bacteria(100);"Firmicutes"(100);"Clostridia"(100);Clostridiales(100);"Ruminococcaceae"(100);unclassified(100);	"Lachnospiraceae"(100);Roseburia(99);	Clostridiales(100);"Ruminococcaceae"(100);
0.10	280	181	Root(100);Bacteria(100);"Firmicutes"(100);"Clostridia"(100);Clostridiales(100);"Lachnospiraceae"(100);unclassified(100);	Root(100);Bacteria(100);"Firmicutes"(100);"Clostridia"(100);Clostridiales(100);"Ruminococcaceae"(100);unclassified(100);	Clostridiales(100);"Lachnospiraceae"(100);	Clostridiales(100);"Ruminococcaceae"(100);
-0.10	211	336	Root(100);Bacteria(100);"Firmicutes"(100);"Clostridia"(100);Clostridiales(100);"Lachnospiraceae"(100);Roseburia(99);	Root(100);Bacteria(100);"Firmicutes"(100);"Clostridia"(100);Clostridiales(100);"Ruminococcaceae"(100);Oscillibacter(100);	"Lachnospiraceae"(100);Roseburia(99);	"Ruminococcaceae"(100);Oscillibacter(100);
-0.10	42	202	Root(100);Bacteria(100);"Firmicutes"(100);"Clostridia"(100);Clostridiales(100);"Ruminococcaceae"(100);unclassified(100);	Root(100);Bacteria(100);"Firmicutes"(100);"Clostridia"(100);unclassified(98);unclassified(98);unclassified(98);	Clostridiales(100);"Ruminococcaceae"(100);	"Firmicutes"(100);"Clostridia"(100);
0.10	391	350	Root(100);Bacteria(100);"Firmicutes"(100);"Clostridia"(100);Clostridiales(100);"Lachnospiraceae"(100);unclassified(100);	Root(100);Bacteria(100);"Bacteroidetes"(100);"Bacteroidia"(100);"Bacteroidales"(100);"Prevotellaceae"(100);Paraprevotella(100);	Clostridiales(100);"Lachnospiraceae"(100);	"Prevotellaceae"(100);Paraprevotella(100);
0.10	214	262	Root(100);Bacteria(100);"Bacteroidetes"(100);"Bacteroidia"(100);"Bacteroidales"(100);"Prevotellaceae"(100);unclassified(100);	Root(100);Bacteria(100);unclassified(99);unclassified(99);unclassified(99);unclassified(99);unclassified(99);	"Bacteroidales"(100);"Prevotellaceae"(100);	Root(100);Bacteria(100);
0.10	136	160	Root(100);Bacteria(100);"Firmicutes"(100);"Clostridia"(100);Clostridiales(100);"Ruminococcaceae"(100);Oscillibacter(100);	Root(100);Bacteria(100);"Bacteroidetes"(100);"Bacteroidia"(100);"Bacteroidales"(100);"Rikenellaceae"(100);Alistipes(100);	"Ruminococcaceae"(100);Oscillibacter(100);	"Rikenellaceae"(100);Alistipes(100);
0.10	238	202	Root(100);Bacteria(100);"Firmicutes"(100);"Clostridia"(100);Clostridiales(100);unclassified(97);unclassified(97);	Root(100);Bacteria(100);"Firmicutes"(100);"Clostridia"(100);unclassified(98);unclassified(98);unclassified(98);	"Clostridia"(100);Clostridiales(100);	"Firmicutes"(100);"Clostridia"(100);
0.10	256	9	Root(100);Bacteria(100);"Firmicutes"(100);"Clostridia"(100);Clostridiales(100);Incertae_Sedis_XIV(100);Blautia(100);	Root(100);Bacteria(100);"Fusobacteria"(100);"Fusobacteria"(100);"Fusobacteriales"(100);"Fusobacteriaceae"(100);Fusobacterium(100);	Incertae_Sedis_XIV(100);Blautia(100);	"Fusobacteriaceae"(100);Fusobacterium(100);
0.10	449	47	Root(100);Bacteria(100);"Bacteroidetes"(100);"Bacteroidia"(100);"Bacteroidales"(100);Bacteroidaceae(100);Bacteroides(100);	Root(100);Bacteria(100);"Actinobacteria"(100);Actinobacteria(100);Bifidobacteriales(100);Bifidobacteriaceae(100);unclassified(83);	Bacteroidaceae(100);Bacteroides(100);	Bifidobacteriales(100);Bifidobacteriaceae(100);
0.10	34	232	Root(100);Bacteria(100);"Bacteroidetes"(100);"Bacteroidia"(100);"Bacteroidales"(100);"Prevotellaceae"(100);unclassified(100);	Root(100);Bacteria(100);"Firmicutes"(100);"Clostridia"(100);Clostridiales(100);unclassified(100);unclassified(100);	"Bacteroidales"(100);"Prevotellaceae"(100);	"Clostridia"(100);Clostridiales(100);
0.10	306	246	Root(100);Bacteria(100);"Firmicutes"(100);"Clostridia"(100);Clostridiales(100);"Ruminococcaceae"(100);unclassified(79);	Root(100);Bacteria(100);"Firmicutes"(100);unclassified(98);unclassified(98);unclassified(98);unclassified(98);	Clostridiales(100);"Ruminococcaceae"(100);	Bacteria(100);"Firmicutes"(100);
0.10	449	384	Root(100);Bacteria(100);"Bacteroidetes"(100);"Bacteroidia"(100);"Bacteroidales"(100);Bacteroidaceae(100);Bacteroides(100);	Root(100);Bacteria(100);"Firmicutes"(100);"Clostridia"(100);Clostridiales(100);unclassified(92);unclassified(92);	Bacteroidaceae(100);Bacteroides(100);	"Clostridia"(100);Clostridiales(100);
0.10	306	245	Root(100);Bacteria(100);"Firmicutes"(100);"Clostridia"(100);Clostridiales(100);"Ruminococcaceae"(100);unclassified(79);	Root(100);Bacteria(100);"Firmicutes"(100);"Clostridia"(100);Clostridiales(100);"Ruminococcaceae"(100);Butyricicoccus(97);	Clostridiales(100);"Ruminococcaceae"(100);	"Ruminococcaceae"(100);Butyricicoccus(97);
0.10	212	231	Root(100);Bacteria(100);"Firmicutes"(100);"Clostridia"(100);Clostridiales(100);"Ruminococcaceae"(100);unclassified(73);	Root(100);Bacteria(100);"Bacteroidetes"(100);"Bacteroidia"(100);"Bacteroidales"(100);"Prevotellaceae"(100);Paraprevotella(100);	Clostridiales(100);"Ruminococcaceae"(100);	"Prevotellaceae"(100);Paraprevotella(100);
0.10	384	167	Root(100);Bacteria(100);"Firmicutes"(100);"Clostridia"(100);Clostridiales(100);unclassified(92);unclassified(92);	Root(100);Bacteria(100);"Firmicutes"(100);"Clostridia"(100);Clostridiales(100);unclassified(65);unclassified(65);	"Clostridia"(100);Clostridiales(100);	"Clostridia"(100);Clostridiales(100);
0.10	197	316	Root(100);Bacteria(100);"Bacteroidetes"(100);"Bacteroidia"(100);"Bacteroidales"(100);"Porphyromonadaceae"(100);unclassified(100);	Root(100);Bacteria(100);"Firmicutes"(100);"Clostridia"(100);Clostridiales(100);"Lachnospiraceae"(100);unclassified(100);	"Bacteroidales"(100);"Porphyromonadaceae"(100);	Clostridiales(100);"Lachnospiraceae"(100);
0.10	354	202	Root(100);Bacteria(100);"Actinobacteria"(100);Actinobacteria(100);Coriobacteriales(100);Coriobacteriaceae(100);Collinsella(100);	Root(100);Bacteria(100);"Firmicutes"(100);"Clostridia"(100);unclassified(98);unclassified(98);unclassified(98);	Coriobacteriaceae(100);Collinsella(100);	"Firmicutes"(100);"Clostridia"(100);
0.10	155	45	Root(100);Bacteria(100);"Firmicutes"(100);"Clostridia"(100);Clostridiales(100);"Lachnospiraceae"(100);unclassified(100);	Root(100);Bacteria(100);"Bacteroidetes"(100);"Bacteroidia"(100);"Bacteroidales"(100);Bacteroidaceae(100);Bacteroides(100);	Clostridiales(100);"Lachnospiraceae"(100);	Bacteroidaceae(100);Bacteroides(100);
0.10	185	227	Root(100);Bacteria(100);"Firmicutes"(100);"Clostridia"(100);unclassified(100);unclassified(100);unclassified(100);	Root(100);Bacteria(100);"Firmicutes"(100);"Clostridia"(100);Clostridiales(100);"Lachnospiraceae"(100);Dorea(98);	"Firmicutes"(100);"Clostridia"(100);	"Lachnospiraceae"(100);Dorea(98);
-0.10	27	156	Root(100);Bacteria(100);"Bacteroidetes"(100);"Bacteroidia"(100);"Bacteroidales"(100);Bacteroidaceae(100);Bacteroides(100);	Root(100);Bacteria(100);"Firmicutes"(100);"Clostridia"(100);Clostridiales(100);"Lachnospiraceae"(100);unclassified(71);	Bacteroidaceae(100);Bacteroides(100);	Clostridiales(100);"Lachnospiraceae"(100);
0.10	115	243	Root(100);Bacteria(100);"Proteobacteria"(100);Betaproteobacteria(100);Burkholderiales(100);Alcaligenaceae(100);Parasutterella(100);	Root(100);Bacteria(100);"Firmicutes"(100);"Clostridia"(100);Clostridiales(100);Veillonellaceae(100);Acidaminococcus(100);	Alcaligenaceae(100);Parasutterella(100);	Veillonellaceae(100);Acidaminococcus(100);
0.10	119	504	Root(100);Bacteria(100);"Bacteroidetes"(100);"Bacteroidia"(100);"Bacteroidales"(100);"Porphyromonadaceae"(100);Odoribacter(100);	Root(100);Bacteria(100);"Bacteroidetes"(100);"Bacteroidia"(100);"Bacteroidales"(100);Bacteroidaceae(100);Bacteroides(100);	"Porphyromonadaceae"(100);Odoribacter(100);	Bacteroidaceae(100);Bacteroides(100);
0.10	284	107	Root(100);Bacteria(100);"Firmicutes"(100);"Clostridia"(100);Clostridiales(100);"Ruminococcaceae"(100);unclassified(100);	Root(100);Bacteria(100);"Bacteroidetes"(100);"Bacteroidia"(100);"Bacteroidales"(100);"Porphyromonadaceae"(100);Barnesiella(100);	Clostridiales(100);"Ruminococcaceae"(100);	"Porphyromonadaceae"(100);Barnesiella(100);
0.10	210	249	Root(100);Bacteria(100);"Firmicutes"(100);"Clostridia"(100);Clostridiales(100);"Lachnospiraceae"(100);Anaerostipes(99);	Root(100);Bacteria(100);unclassified(100);unclassified(100);unclassified(100);unclassified(100);unclassified(100);	"Lachnospiraceae"(100);Anaerostipes(99);	Root(100);Bacteria(100);
0.10	211	115	Root(100);Bacteria(100);"Firmicutes"(100);"Clostridia"(100);Clostridiales(100);"Lachnospiraceae"(100);Roseburia(99);	Root(100);Bacteria(100);"Proteobacteria"(100);Betaproteobacteria(100);Burkholderiales(100);Alcaligenaceae(100);Parasutterella(100);	"Lachnospiraceae"(100);Roseburia(99);	Alcaligenaceae(100);Parasutterella(100);
0.10	369	248	Root(100);Bacteria(100);unclassified(100);unclassified(100);unclassified(100);unclassified(100);unclassified(100);	Root(100);Bacteria(100);"Firmicutes"(100);"Clostridia"(100);Clostridiales(100);"Ruminococcaceae"(100);unclassified(100);	Root(100);Bacteria(100);	Clostridiales(100);"Ruminococcaceae"(100);
0.10	197	391	Root(100);Bacteria(100);"Bacteroidetes"(100);"Bacteroidia"(100);"Bacteroidales"(100);"Porphyromonadaceae"(100);unclassified(100);	Root(100);Bacteria(100);"Firmicutes"(100);"Clostridia"(100);Clostridiales(100);"Lachnospiraceae"(100);unclassified(100);	"Bacteroidales"(100);"Porphyromonadaceae"(100);	Clostridiales(100);"Lachnospiraceae"(100);
0.10	307	44	Root(100);Bacteria(100);unclassified(100);unclassified(100);unclassified(100);unclassified(100);unclassified(100);	Root(100);Bacteria(100);"Bacteroidetes"(100);"Bacteroidia"(100);"Bacteroidales"(100);Bacteroidaceae(100);Bacteroides(100);	Root(100);Bacteria(100);	Bacteroidaceae(100);Bacteroides(100);
0.10	337	258	Root(100);Bacteria(100);"Bacteroidetes"(100);"Bacteroidia"(100);"Bacteroidales"(100);"Porphyromonadaceae"(100);Parabacteroides(100);	Root(100);Bacteria(100);"Firmicutes"(100);"Clostridia"(100);Clostridiales(100);unclassified(100);unclassified(100);	"Porphyromonadaceae"(100);Parabacteroides(100);	"Clostridia"(100);Clostridiales(100);
0.10	267	17	Root(100);Bacteria(100);"Bacteroidetes"(100);unclassified(52);unclassified(52);unclassified(52);unclassified(52);	Root(100);Bacteria(100);"Bacteroidetes"(100);"Bacteroidia"(100);"Bacteroidales"(100);Bacteroidaceae(100);Bacteroides(100);	Bacteria(100);"Bacteroidetes"(100);	Bacteroidaceae(100);Bacteroides(100);
0.10	245	31	Root(100);Bacteria(100);"Firmicutes"(100);"Clostridia"(100);Clostridiales(100);"Ruminococcaceae"(100);Butyricicoccus(97);	Root(100);Bacteria(100);"Bacteroidetes"(100);"Bacteroidia"(100);"Bacteroidales"(100);Bacteroidaceae(100);Bacteroides(100);	"Ruminococcaceae"(100);Butyricicoccus(97);	Bacteroidaceae(100);Bacteroides(100);
0.10	211	306	Root(100);Bacteria(100);"Firmicutes"(100);"Clostridia"(100);Clostridiales(100);"Lachnospiraceae"(100);Roseburia(99);	Root(100);Bacteria(100);"Firmicutes"(100);"Clostridia"(100);Clostridiales(100);"Ruminococcaceae"(100);unclassified(79);	"Lachnospiraceae"(100);Roseburia(99);	Clostridiales(100);"Ruminococcaceae"(100);
0.10	354	5	Root(100);Bacteria(100);"Actinobacteria"(100);Actinobacteria(100);Coriobacteriales(100);Coriobacteriaceae(100);Collinsella(100);	Root(100);Bacteria(100);"Firmicutes"(100);"Bacilli"(100);Bacillales(100);"Staphylococcaceae"(99);Staphylococcus(99);	Coriobacteriaceae(100);Collinsella(100);	"Staphylococcaceae"(99);Staphylococcus(99);
0.10	144	352	Root(100);Bacteria(100);"Firmicutes"(100);"Clostridia"(100);Clostridiales(100);unclassified(100);unclassified(100);	Root(100);Bacteria(100);"Firmicutes"(100);"Clostridia"(100);Clostridiales(100);unclassified(98);unclassified(98);	"Clostridia"(100);Clostridiales(100);	"Clostridia"(100);Clostridiales(100);
0.10	212	257	Root(100);Bacteria(100);"Firmicutes"(100);"Clostridia"(100);Clostridiales(100);"Ruminococcaceae"(100);unclassified(73);	Root(100);Bacteria(100);"Bacteroidetes"(100);"Bacteroidia"(100);"Bacteroidales"(100);"Porphyromonadaceae"(100);Barnesiella(100);	Clostridiales(100);"Ruminococcaceae"(100);	"Porphyromonadaceae"(100);Barnesiella(100);
-0.10	276	257	Root(100);Bacteria(100);"Firmicutes"(99);unclassified(99);unclassified(99);unclassified(99);unclassified(99);	Root(100);Bacteria(100);"Bacteroidetes"(100);"Bacteroidia"(100);"Bacteroidales"(100);"Porphyromonadaceae"(100);Barnesiella(100);	Bacteria(100);"Firmicutes"(99);	"Porphyromonadaceae"(100);Barnesiella(100);
0.10	262	167	Root(100);Bacteria(100);unclassified(99);unclassified(99);unclassified(99);unclassified(99);unclassified(99);	Root(100);Bacteria(100);"Firmicutes"(100);"Clostridia"(100);Clostridiales(100);unclassified(65);unclassified(65);	Root(100);Bacteria(100);	"Clostridia"(100);Clostridiales(100);
-0.10	192	34	Root(100);Bacteria(100);"Firmicutes"(100);"Clostridia"(100);Clostridiales(100);unclassified(100);unclassified(100);	Root(100);Bacteria(100);"Bacteroidetes"(100);"Bacteroidia"(100);"Bacteroidales"(100);"Prevotellaceae"(100);unclassified(100);	"Clostridia"(100);Clostridiales(100);	"Bacteroidales"(100);"Prevotellaceae"(100);
-0.10	128	115	Root(100);Bacteria(100);"Firmicutes"(100);"Clostridia"(100);Clostridiales(100);"Ruminococcaceae"(100);Oscillibacter(100);	Root(100);Bacteria(100);"Proteobacteria"(100);Betaproteobacteria(100);Burkholderiales(100);Alcaligenaceae(100);Parasutterella(100);	"Ruminococcaceae"(100);Oscillibacter(100);	Alcaligenaceae(100);Parasutterella(100);
0.10	192	119	Root(100);Bacteria(100);"Firmicutes"(100);"Clostridia"(100);Clostridiales(100);unclassified(100);unclassified(100);	Root(100);Bacteria(100);"Bacteroidetes"(100);"Bacteroidia"(100);"Bacteroidales"(100);"Porphyromonadaceae"(100);Odoribacter(100);	"Clostridia"(100);Clostridiales(100);	"Porphyromonadaceae"(100);Odoribacter(100);
-0.10	167	45	Root(100);Bacteria(100);"Firmicutes"(100);"Clostridia"(100);Clostridiales(100);unclassified(65);unclassified(65);	Root(100);Bacteria(100);"Bacteroidetes"(100);"Bacteroidia"(100);"Bacteroidales"(100);Bacteroidaceae(100);Bacteroides(100);	"Clostridia"(100);Clostridiales(100);	Bacteroidaceae(100);Bacteroides(100);
0.09	219	316	Root(100);Bacteria(100);"Firmicutes"(100);"Clostridia"(100);Clostridiales(100);Veillonellaceae(100);Dialister(100);	Root(100);Bacteria(100);"Firmicutes"(100);"Clostridia"(100);Clostridiales(100);"Lachnospiraceae"(100);unclassified(100);	Veillonellaceae(100);Dialister(100);	Clostridiales(100);"Lachnospiraceae"(100);
0.09	578	5	Root(100);Bacteria(100);"Bacteroidetes"(100);"Bacteroidia"(100);"Bacteroidales"(100);Bacteroidaceae(100);Bacteroides(100);	Root(100);Bacteria(100);"Firmicutes"(100);"Bacilli"(100);Bacillales(100);"Staphylococcaceae"(99);Staphylococcus(99);	Bacteroidaceae(100);Bacteroides(100);	"Staphylococcaceae"(99);Staphylococcus(99);
0.09	345	384	Root(100);Bacteria(100);"Firmicutes"(100);"Clostridia"(100);Clostridiales(100);unclassified(76);unclassified(76);	Root(100);Bacteria(100);"Firmicutes"(100);"Clostridia"(100);Clostridiales(100);unclassified(92);unclassified(92);	"Clostridia"(100);Clostridiales(100);	"Clostridia"(100);Clostridiales(100);
-0.09	387	17	Root(100);Bacteria(100);"Proteobacteria"(100);Betaproteobacteria(100);Burkholderiales(100);Alcaligenaceae(100);Sutterella(100);	Root(100);Bacteria(100);"Bacteroidetes"(100);"Bacteroidia"(100);"Bacteroidales"(100);Bacteroidaceae(100);Bacteroides(100);	Alcaligenaceae(100);Sutterella(100);	Bacteroidaceae(100);Bacteroides(100);
0.09	215	255	Root(100);Bacteria(100);"Firmicutes"(100);"Clostridia"(100);Clostridiales(100);unclassified(68);unclassified(68);	Root(100);Bacteria(100);"Firmicutes"(100);"Clostridia"(100);Clostridiales(100);"Lachnospiraceae"(100);Coprococcus(99);	"Clostridia"(100);Clostridiales(100);	"Lachnospiraceae"(100);Coprococcus(99);
0.09	211	104	Root(100);Bacteria(100);"Firmicutes"(100);"Clostridia"(100);Clostridiales(100);"Lachnospiraceae"(100);Roseburia(99);	Root(100);Bacteria(100);"Firmicutes"(100);"Clostridia"(100);Clostridiales(100);"Ruminococcaceae"(100);unclassified(100);	"Lachnospiraceae"(100);Roseburia(99);	Clostridiales(100);"Ruminococcaceae"(100);
0.09	283	336	Root(100);Bacteria(100);unclassified(100);unclassified(100);unclassified(100);unclassified(100);unclassified(100);	Root(100);Bacteria(100);"Firmicutes"(100);"Clostridia"(100);Clostridiales(100);"Ruminococcaceae"(100);Oscillibacter(100);	Root(100);Bacteria(100);	"Ruminococcaceae"(100);Oscillibacter(100);
0.09	327	123	Root(100);Bacteria(100);"Firmicutes"(100);"Clostridia"(99);Clostridiales(99);unclassified(99);unclassified(99);	Root(100);Bacteria(100);"Firmicutes"(100);"Clostridia"(100);Clostridiales(100);unclassified(99);unclassified(99);	"Clostridia"(99);Clostridiales(99);	"Clostridia"(100);Clostridiales(100);
0.09	192	391	Root(100);Bacteria(100);"Firmicutes"(100);"Clostridia"(100);Clostridiales(100);unclassified(100);unclassified(100);	Root(100);Bacteria(100);"Firmicutes"(100);"Clostridia"(100);Clostridiales(100);"Lachnospiraceae"(100);unclassified(100);	"Clostridia"(100);Clostridiales(100);	Clostridiales(100);"Lachnospiraceae"(100);
0.09	262	352	Root(100);Bacteria(100);unclassified(99);unclassified(99);unclassified(99);unclassified(99);unclassified(99);	Root(100);Bacteria(100);"Firmicutes"(100);"Clostridia"(100);Clostridiales(100);unclassified(98);unclassified(98);	Root(100);Bacteria(100);	"Clostridia"(100);Clostridiales(100);
0.09	405	227	Root(100);Bacteria(100);unclassified(100);unclassified(100);unclassified(100);unclassified(100);unclassified(100);	Root(100);Bacteria(100);"Firmicutes"(100);"Clostridia"(100);Clostridiales(100);"Lachnospiraceae"(100);Dorea(98);	Root(100);Bacteria(100);	"Lachnospiraceae"(100);Dorea(98);
0.09	276	182	Root(100);Bacteria(100);"Firmicutes"(99);unclassified(99);unclassified(99);unclassified(99);unclassified(99);	Root(100);Bacteria(100);"Bacteroidetes"(100);"Bacteroidia"(100);"Bacteroidales"(100);"Prevotellaceae"(100);Prevotella(100);	Bacteria(100);"Firmicutes"(99);	"Prevotellaceae"(100);Prevotella(100);
-0.09	57	31	Root(100);Bacteria(100);"Firmicutes"(100);"Clostridia"(100);Clostridiales(100);Veillonellaceae(100);unclassified(93);	Root(100);Bacteria(100);"Bacteroidetes"(100);"Bacteroidia"(100);"Bacteroidales"(100);Bacteroidaceae(100);Bacteroides(100);	Clostridiales(100);Veillonellaceae(100);	Bacteroidaceae(100);Bacteroides(100);
0.09	213	232	Root(100);Bacteria(100);"Firmicutes"(100);"Clostridia"(100);Clostridiales(100);unclassified(100);unclassified(100);	Root(100);Bacteria(100);"Firmicutes"(100);"Clostridia"(100);Clostridiales(100);unclassified(100);unclassified(100);	"Clostridia"(100);Clostridiales(100);	"Clostridia"(100);Clostridiales(100);
-0.09	17	1	Root(100);Bacteria(100);"Bacteroidetes"(100);"Bacteroidia"(100);"Bacteroidales"(100);Bacteroidaceae(100);Bacteroides(100);	Root(100);Bacteria(100);"Actinobacteria"(100);Actinobacteria(100);Actinomycetales(100);Propionibacteriaceae(100);Propionibacterium(100);	Bacteroidaceae(100);Bacteroides(100);	Propionibacteriaceae(100);Propionibacterium(100);
0.09	89	363	Root(100);Bacteria(100);"Firmicutes"(100);"Clostridia"(100);Clostridiales(100);"Ruminococcaceae"(100);unclassified(73);	Root(100);Bacteria(100);"Firmicutes"(100);"Clostridia"(100);Clostridiales(100);"Ruminococcaceae"(100);unclassified(100);	Clostridiales(100);"Ruminococcaceae"(100);	Clostridiales(100);"Ruminococcaceae"(100);
0.09	227	391	Root(100);Bacteria(100);"Firmicutes"(100);"Clostridia"(100);Clostridiales(100);"Lachnospiraceae"(100);Dorea(98);	Root(100);Bacteria(100);"Firmicutes"(100);"Clostridia"(100);Clostridiales(100);"Lachnospiraceae"(100);unclassified(100);	"Lachnospiraceae"(100);Dorea(98);	Clostridiales(100);"Lachnospiraceae"(100);
0.09	302	107	Root(100);Bacteria(100);"Firmicutes"(100);"Clostridia"(100);Clostridiales(100);unclassified(100);unclassified(100);	Root(100);Bacteria(100);"Bacteroidetes"(100);"Bacteroidia"(100);"Bacteroidales"(100);"Porphyromonadaceae"(100);Barnesiella(100);	"Clostridia"(100);Clostridiales(100);	"Porphyromonadaceae"(100);Barnesiella(100);
0.09	248	354	Root(100);Bacteria(100);"Firmicutes"(100);"Clostridia"(100);Clostridiales(100);"Ruminococcaceae"(100);unclassified(100);	Root(100);Bacteria(100);"Actinobacteria"(100);Actinobacteria(100);Coriobacteriales(100);Coriobacteriaceae(100);Collinsella(100);	Clostridiales(100);"Ruminococcaceae"(100);	Coriobacteriaceae(100);Collinsella(100);
0.09	135	391	Root(100);Bacteria(100);"Firmicutes"(100);"Clostridia"(100);Clostridiales(100);"Lachnospiraceae"(100);Roseburia(95);	Root(100);Bacteria(100);"Firmicutes"(100);"Clostridia"(100);Clostridiales(100);"Lachnospiraceae"(100);unclassified(100);	"Lachnospiraceae"(100);Roseburia(95);	Clostridiales(100);"Lachnospiraceae"(100);
0.09	245	165	Root(100);Bacteria(100);"Firmicutes"(100);"Clostridia"(100);Clostridiales(100);"Ruminococcaceae"(100);Butyricicoccus(97);	Root(100);Bacteria(100);"Firmicutes"(100);"Clostridia"(100);Clostridiales(100);unclassified(99);unclassified(99);	"Ruminococcaceae"(100);Butyricicoccus(97);	"Clostridia"(100);Clostridiales(100);
0.09	211	111	Root(100);Bacteria(100);"Firmicutes"(100);"Clostridia"(100);Clostridiales(100);"Lachnospiraceae"(100);Roseburia(99);	Root(100);Bacteria(100);"Proteobacteria"(100);Gammaproteobacteria(100);"Enterobacteriales"(100);Enterobacteriaceae(100);unclassified(87);	"Lachnospiraceae"(100);Roseburia(99);	"Enterobacteriales"(100);Enterobacteriaceae(100);
0.09	256	93	Root(100);Bacteria(100);"Firmicutes"(100);"Clostridia"(100);Clostridiales(100);Incertae_Sedis_XIV(100);Blautia(100);	Root(100);Bacteria(100);"Firmicutes"(100);"Clostridia"(100);Clostridiales(100);"Ruminococcaceae"(100);Subdoligranulum(91);	Incertae_Sedis_XIV(100);Blautia(100);	"Ruminococcaceae"(100);Subdoligranulum(91);
0.09	262	227	Root(100);Bacteria(100);unclassified(99);unclassified(99);unclassified(99);unclassified(99);unclassified(99);	Root(100);Bacteria(100);"Firmicutes"(100);"Clostridia"(100);Clostridiales(100);"Lachnospiraceae"(100);Dorea(98);	Root(100);Bacteria(100);	"Lachnospiraceae"(100);Dorea(98);
0.09	89	189	Root(100);Bacteria(100);"Firmicutes"(100);"Clostridia"(100);Clostridiales(100);"Ruminococcaceae"(100);unclassified(73);	Root(100);Bacteria(100);"Firmicutes"(100);"Clostridia"(100);Clostridiales(100);"Lachnospiraceae"(95);Roseburia(91);	Clostridiales(100);"Ruminococcaceae"(100);	"Lachnospiraceae"(95);Roseburia(91);
0.09	31	336	Root(100);Bacteria(100);"Bacteroidetes"(100);"Bacteroidia"(100);"Bacteroidales"(100);Bacteroidaceae(100);Bacteroides(100);	Root(100);Bacteria(100);"Firmicutes"(100);"Clostridia"(100);Clostridiales(100);"Ruminococcaceae"(100);Oscillibacter(100);	Bacteroidaceae(100);Bacteroides(100);	"Ruminococcaceae"(100);Oscillibacter(100);
0.09	104	222	Root(100);Bacteria(100);"Firmicutes"(100);"Clostridia"(100);Clostridiales(100);"Ruminococcaceae"(100);unclassified(100);	Root(100);Bacteria(100);"Firmicutes"(100);"Clostridia"(100);Clostridiales(100);"Lachnospiraceae"(58);Coprococcus(56);	Clostridiales(100);"Ruminococcaceae"(100);	"Lachnospiraceae"(58);Coprococcus(56);
0.09	270	45	Root(100);Bacteria(100);"Firmicutes"(100);"Clostridia"(100);Clostridiales(100);"Lachnospiraceae"(71);unclassified(71);	Root(100);Bacteria(100);"Bacteroidetes"(100);"Bacteroidia"(100);"Bacteroidales"(100);Bacteroidaceae(100);Bacteroides(100);	Clostridiales(100);"Lachnospiraceae"(71);	Bacteroidaceae(100);Bacteroides(100);
0.09	248	504	Root(100);Bacteria(100);"Firmicutes"(100);"Clostridia"(100);Clostridiales(100);"Ruminococcaceae"(100);unclassified(100);	Root(100);Bacteria(100);"Bacteroidetes"(100);"Bacteroidia"(100);"Bacteroidales"(100);Bacteroidaceae(100);Bacteroides(100);	Clostridiales(100);"Ruminococcaceae"(100);	Bacteroidaceae(100);Bacteroides(100);
0.09	27	233	Root(100);Bacteria(100);"Bacteroidetes"(100);"Bacteroidia"(100);"Bacteroidales"(100);Bacteroidaceae(100);Bacteroides(100);	Root(100);Bacteria(100);"Bacteroidetes"(100);unclassified(100);unclassified(100);unclassified(100);unclassified(100);	Bacteroidaceae(100);Bacteroides(100);	Bacteria(100);"Bacteroidetes"(100);
0.09	17	231	Root(100);Bacteria(100);"Bacteroidetes"(100);"Bacteroidia"(100);"Bacteroidales"(100);Bacteroidaceae(100);Bacteroides(100);	Root(100);Bacteria(100);"Bacteroidetes"(100);"Bacteroidia"(100);"Bacteroidales"(100);"Prevotellaceae"(100);Paraprevotella(100);	Bacteroidaceae(100);Bacteroides(100);	"Prevotellaceae"(100);Paraprevotella(100);
0.09	257	44	Root(100);Bacteria(100);"Bacteroidetes"(100);"Bacteroidia"(100);"Bacteroidales"(100);"Porphyromonadaceae"(100);Barnesiella(100);	Root(100);Bacteria(100);"Bacteroidetes"(100);"Bacteroidia"(100);"Bacteroidales"(100);Bacteroidaceae(100);Bacteroides(100);	"Porphyromonadaceae"(100);Barnesiella(100);	Bacteroidaceae(100);Bacteroides(100);
0.09	256	238	Root(100);Bacteria(100);"Firmicutes"(100);"Clostridia"(100);Clostridiales(100);Incertae_Sedis_XIV(100);Blautia(100);	Root(100);Bacteria(100);"Firmicutes"(100);"Clostridia"(100);Clostridiales(100);unclassified(97);unclassified(97);	Incertae_Sedis_XIV(100);Blautia(100);	"Clostridia"(100);Clostridiales(100);
0.09	267	411	Root(100);Bacteria(100);"Bacteroidetes"(100);unclassified(52);unclassified(52);unclassified(52);unclassified(52);	Root(100);Bacteria(100);"Bacteroidetes"(100);"Bacteroidia"(100);"Bacteroidales"(100);"Porphyromonadaceae"(100);Odoribacter(100);	Bacteria(100);"Bacteroidetes"(100);	"Porphyromonadaceae"(100);Odoribacter(100);
0.09	267	363	Root(100);Bacteria(100);"Bacteroidetes"(100);unclassified(52);unclassified(52);unclassified(52);unclassified(52);	Root(100);Bacteria(100);"Firmicutes"(100);"Clostridia"(100);Clostridiales(100);"Ruminococcaceae"(100);unclassified(100);	Bacteria(100);"Bacteroidetes"(100);	Clostridiales(100);"Ruminococcaceae"(100);
0.09	391	209	Root(100);Bacteria(100);"Firmicutes"(100);"Clostridia"(100);Clostridiales(100);"Lachnospiraceae"(100);unclassified(100);	Root(100);Bacteria(100);"Firmicutes"(100);"Clostridia"(100);Clostridiales(100);"Ruminococcaceae"(100);unclassified(99);	Clostridiales(100);"Lachnospiraceae"(100);	Clostridiales(100);"Ruminococcaceae"(100);
0.09	227	155	Root(100);Bacteria(100);"Firmicutes"(100);"Clostridia"(100);Clostridiales(100);"Lachnospiraceae"(100);Dorea(98);	Root(100);Bacteria(100);"Firmicutes"(100);"Clostridia"(100);Clostridiales(100);"Lachnospiraceae"(100);unclassified(100);	"Lachnospiraceae"(100);Dorea(98);	Clostridiales(100);"Lachnospiraceae"(100);
0.09	245	243	Root(100);Bacteria(100);"Firmicutes"(100);"Clostridia"(100);Clostridiales(100);"Ruminococcaceae"(100);Butyricicoccus(97);	Root(100);Bacteria(100);"Firmicutes"(100);"Clostridia"(100);Clostridiales(100);Veillonellaceae(100);Acidaminococcus(100);	"Ruminococcaceae"(100);Butyricicoccus(97);	Veillonellaceae(100);Acidaminococcus(100);
0.09	161	123	Root(100);Bacteria(100);"Proteobacteria"(100);Betaproteobacteria(100);Burkholderiales(100);unclassified(100);unclassified(100);	Root(100);Bacteria(100);"Firmicutes"(100);"Clostridia"(100);Clostridiales(100);unclassified(99);unclassified(99);	Betaproteobacteria(100);Burkholderiales(100);	"Clostridia"(100);Clostridiales(100);
0.09	107	222	Root(100);Bacteria(100);"Bacteroidetes"(100);"Bacteroidia"(100);"Bacteroidales"(100);"Porphyromonadaceae"(100);Barnesiella(100);	Root(100);Bacteria(100);"Firmicutes"(100);"Clostridia"(100);Clostridiales(100);"Lachnospiraceae"(58);Coprococcus(56);	"Porphyromonadaceae"(100);Barnesiella(100);	"Lachnospiraceae"(58);Coprococcus(56);
0.09	427	474	Root(100);Bacteria(100);"Bacteroidetes"(100);unclassified(100);unclassified(100);unclassified(100);unclassified(100);	Root(100);Bacteria(100);"Bacteroidetes"(100);"Bacteroidia"(100);"Bacteroidales"(100);"Porphyromonadaceae"(100);Barnesiella(100);	Bacteria(100);"Bacteroidetes"(100);	"Porphyromonadaceae"(100);Barnesiella(100);
-0.09	260	17	Root(100);Bacteria(100);"Firmicutes"(100);"Erysipelotrichi"(100);"Erysipelotrichales"(100);Erysipelotrichaceae(100);Coprobacillus(100);	Root(100);Bacteria(100);"Bacteroidetes"(100);"Bacteroidia"(100);"Bacteroidales"(100);Bacteroidaceae(100);Bacteroides(100);	Erysipelotrichaceae(100);Coprobacillus(100);	Bacteroidaceae(100);Bacteroides(100);
-0.09	345	31	Root(100);Bacteria(100);"Firmicutes"(100);"Clostridia"(100);Clostridiales(100);unclassified(76);unclassified(76);	Root(100);Bacteria(100);"Bacteroidetes"(100);"Bacteroidia"(100);"Bacteroidales"(100);Bacteroidaceae(100);Bacteroides(100);	"Clostridia"(100);Clostridiales(100);	Bacteroidaceae(100);Bacteroides(100);
-0.09	260	227	Root(100);Bacteria(100);"Firmicutes"(100);"Erysipelotrichi"(100);"Erysipelotrichales"(100);Erysipelotrichaceae(100);Coprobacillus(100);	Root(100);Bacteria(100);"Firmicutes"(100);"Clostridia"(100);Clostridiales(100);"Lachnospiraceae"(100);Dorea(98);	Erysipelotrichaceae(100);Coprobacillus(100);	"Lachnospiraceae"(100);Dorea(98);
0.09	167	42	Root(100);Bacteria(100);"Firmicutes"(100);"Clostridia"(100);Clostridiales(100);unclassified(65);unclassified(65);	Root(100);Bacteria(100);"Firmicutes"(100);"Clostridia"(100);Clostridiales(100);"Ruminococcaceae"(100);unclassified(100);	"Clostridia"(100);Clostridiales(100);	Clostridiales(100);"Ruminococcaceae"(100);
0.09	374	458	Root(100);Bacteria(100);"Firmicutes"(55);"Clostridia"(55);Clostridiales(55);"Ruminococcaceae"(55);unclassified(55);	Root(100);Bacteria(100);"Bacteroidetes"(100);"Bacteroidia"(100);"Bacteroidales"(100);"Rikenellaceae"(100);Alistipes(100);	Clostridiales(55);"Ruminococcaceae"(55);	"Rikenellaceae"(100);Alistipes(100);
0.09	119	458	Root(100);Bacteria(100);"Bacteroidetes"(100);"Bacteroidia"(100);"Bacteroidales"(100);"Porphyromonadaceae"(100);Odoribacter(100);	Root(100);Bacteria(100);"Bacteroidetes"(100);"Bacteroidia"(100);"Bacteroidales"(100);"Rikenellaceae"(100);Alistipes(100);	"Porphyromonadaceae"(100);Odoribacter(100);	"Rikenellaceae"(100);Alistipes(100);
0.09	238	327	Root(100);Bacteria(100);"Firmicutes"(100);"Clostridia"(100);Clostridiales(100);unclassified(97);unclassified(97);	Root(100);Bacteria(100);"Firmicutes"(100);"Clostridia"(99);Clostridiales(99);unclassified(99);unclassified(99);	"Clostridia"(100);Clostridiales(100);	"Clostridia"(99);Clostridiales(99);
0.09	262	332	Root(100);Bacteria(100);unclassified(99);unclassified(99);unclassified(99);unclassified(99);unclassified(99);	Root(100);Bacteria(100);"Proteobacteria"(100);Betaproteobacteria(100);Burkholderiales(100);unclassified(100);unclassified(100);	Root(100);Bacteria(100);	Betaproteobacteria(100);Burkholderiales(100);
0.09	161	279	Root(100);Bacteria(100);"Proteobacteria"(100);Betaproteobacteria(100);Burkholderiales(100);unclassified(100);unclassified(100);	Root(100);Bacteria(100);"Firmicutes"(100);"Clostridia"(100);Clostridiales(100);unclassified(98);unclassified(98);	Betaproteobacteria(100);Burkholderiales(100);	"Clostridia"(100);Clostridiales(100);
-0.09	245	77	Root(100);Bacteria(100);"Firmicutes"(100);"Clostridia"(100);Clostridiales(100);"Ruminococcaceae"(100);Butyricicoccus(97);	Root(100);Bacteria(100);"Bacteroidetes"(100);"Bacteroidia"(100);"Bacteroidales"(100);Bacteroidaceae(100);Bacteroides(100);	"Ruminococcaceae"(100);Butyricicoccus(97);	Bacteroidaceae(100);Bacteroides(100);
0.09	135	57	Root(100);Bacteria(100);"Firmicutes"(100);"Clostridia"(100);Clostridiales(100);"Lachnospiraceae"(100);Roseburia(95);	Root(100);Bacteria(100);"Firmicutes"(100);"Clostridia"(100);Clostridiales(100);Veillonellaceae(100);unclassified(93);	"Lachnospiraceae"(100);Roseburia(95);	Clostridiales(100);Veillonellaceae(100);
0.09	210	144	Root(100);Bacteria(100);"Firmicutes"(100);"Clostridia"(100);Clostridiales(100);"Lachnospiraceae"(100);Anaerostipes(99);	Root(100);Bacteria(100);"Firmicutes"(100);"Clostridia"(100);Clostridiales(100);unclassified(100);unclassified(100);	"Lachnospiraceae"(100);Anaerostipes(99);	"Clostridia"(100);Clostridiales(100);
-0.09	27	272	Root(100);Bacteria(100);"Bacteroidetes"(100);"Bacteroidia"(100);"Bacteroidales"(100);Bacteroidaceae(100);Bacteroides(100);	Root(100);Bacteria(100);"Firmicutes"(100);"Clostridia"(100);Clostridiales(100);"Lachnospiraceae"(100);Coprococcus(100);	Bacteroidaceae(100);Bacteroides(100);	"Lachnospiraceae"(100);Coprococcus(100);
0.09	211	255	Root(100);Bacteria(100);"Firmicutes"(100);"Clostridia"(100);Clostridiales(100);"Lachnospiraceae"(100);Roseburia(99);	Root(100);Bacteria(100);"Firmicutes"(100);"Clostridia"(100);Clostridiales(100);"Lachnospiraceae"(100);Coprococcus(99);	"Lachnospiraceae"(100);Roseburia(99);	"Lachnospiraceae"(100);Coprococcus(99);
0.09	270	47	Root(100);Bacteria(100);"Firmicutes"(100);"Clostridia"(100);Clostridiales(100);"Lachnospiraceae"(71);unclassified(71);	Root(100);Bacteria(100);"Actinobacteria"(100);Actinobacteria(100);Bifidobacteriales(100);Bifidobacteriaceae(100);unclassified(83);	Clostridiales(100);"Lachnospiraceae"(71);	Bifidobacteriales(100);Bifidobacteriaceae(100);
-0.09	318	30	Root(100);Bacteria(100);"Proteobacteria"(100);Betaproteobacteria(100);Burkholderiales(100);Alcaligenaceae(100);Sutterella(100);	Root(100);Bacteria(100);"Bacteroidetes"(100);"Bacteroidia"(100);"Bacteroidales"(100);"Rikenellaceae"(100);Alistipes(100);	Alcaligenaceae(100);Sutterella(100);	"Rikenellaceae"(100);Alistipes(100);
-0.09	115	30	Root(100);Bacteria(100);"Proteobacteria"(100);Betaproteobacteria(100);Burkholderiales(100);Alcaligenaceae(100);Parasutterella(100);	Root(100);Bacteria(100);"Bacteroidetes"(100);"Bacteroidia"(100);"Bacteroidales"(100);"Rikenellaceae"(100);Alistipes(100);	Alcaligenaceae(100);Parasutterella(100);	"Rikenellaceae"(100);Alistipes(100);
0.09	262	504	Root(100);Bacteria(100);unclassified(99);unclassified(99);unclassified(99);unclassified(99);unclassified(99);	Root(100);Bacteria(100);"Bacteroidetes"(100);"Bacteroidia"(100);"Bacteroidales"(100);Bacteroidaceae(100);Bacteroides(100);	Root(100);Bacteria(100);	Bacteroidaceae(100);Bacteroides(100);
0.09	160	46	Root(100);Bacteria(100);"Bacteroidetes"(100);"Bacteroidia"(100);"Bacteroidales"(100);"Rikenellaceae"(100);Alistipes(100);	Root(100);Bacteria(100);"Firmicutes"(100);"Clostridia"(100);Clostridiales(100);"Lachnospiraceae"(100);unclassified(100);	"Rikenellaceae"(100);Alistipes(100);	Clostridiales(100);"Lachnospiraceae"(100);
0.09	504	227	Root(100);Bacteria(100);"Bacteroidetes"(100);"Bacteroidia"(100);"Bacteroidales"(100);Bacteroidaceae(100);Bacteroides(100);	Root(100);Bacteria(100);"Firmicutes"(100);"Clostridia"(100);Clostridiales(100);"Lachnospiraceae"(100);Dorea(98);	Bacteroidaceae(100);Bacteroides(100);	"Lachnospiraceae"(100);Dorea(98);
-0.09	276	238	Root(100);Bacteria(100);"Firmicutes"(99);unclassified(99);unclassified(99);unclassified(99);unclassified(99);	Root(100);Bacteria(100);"Firmicutes"(100);"Clostridia"(100);Clostridiales(100);unclassified(97);unclassified(97);	Bacteria(100);"Firmicutes"(99);	"Clostridia"(100);Clostridiales(100);
0.09	115	248	Root(100);Bacteria(100);"Proteobacteria"(100);Betaproteobacteria(100);Burkholderiales(100);Alcaligenaceae(100);Parasutterella(100);	Root(100);Bacteria(100);"Firmicutes"(100);"Clostridia"(100);Clostridiales(100);"Ruminococcaceae"(100);unclassified(100);	Alcaligenaceae(100);Parasutterella(100);	Clostridiales(100);"Ruminococcaceae"(100);
0.09	363	257	Root(100);Bacteria(100);"Firmicutes"(100);"Clostridia"(100);Clostridiales(100);"Ruminococcaceae"(100);unclassified(100);	Root(100);Bacteria(100);"Bacteroidetes"(100);"Bacteroidia"(100);"Bacteroidales"(100);"Porphyromonadaceae"(100);Barnesiella(100);	Clostridiales(100);"Ruminococcaceae"(100);	"Porphyromonadaceae"(100);Barnesiella(100);
0.09	539	46	Root(100);Bacteria(100);"Bacteroidetes"(100);"Bacteroidia"(100);"Bacteroidales"(100);Bacteroidaceae(100);Bacteroides(100);	Root(100);Bacteria(100);"Firmicutes"(100);"Clostridia"(100);Clostridiales(100);"Lachnospiraceae"(100);unclassified(100);	Bacteroidaceae(100);Bacteroides(100);	Clostridiales(100);"Lachnospiraceae"(100);
0.09	122	336	Root(100);Bacteria(100);"Firmicutes"(99);"Clostridia"(99);Clostridiales(94);unclassified(94);unclassified(94);	Root(100);Bacteria(100);"Firmicutes"(100);"Clostridia"(100);Clostridiales(100);"Ruminococcaceae"(100);Oscillibacter(100);	"Clostridia"(99);Clostridiales(94);	"Ruminococcaceae"(100);Oscillibacter(100);
0.09	251	504	Root(100);Bacteria(100);"Bacteroidetes"(100);unclassified(100);unclassified(100);unclassified(100);unclassified(100);	Root(100);Bacteria(100);"Bacteroidetes"(100);"Bacteroidia"(100);"Bacteroidales"(100);Bacteroidaceae(100);Bacteroides(100);	Bacteria(100);"Bacteroidetes"(100);	Bacteroidaceae(100);Bacteroides(100);
-0.09	27	44	Root(100);Bacteria(100);"Bacteroidetes"(100);"Bacteroidia"(100);"Bacteroidales"(100);Bacteroidaceae(100);Bacteroides(100);	Root(100);Bacteria(100);"Bacteroidetes"(100);"Bacteroidia"(100);"Bacteroidales"(100);Bacteroidaceae(100);Bacteroides(100);	Bacteroidaceae(100);Bacteroides(100);	Bacteroidaceae(100);Bacteroides(100);
-0.09	213	44	Root(100);Bacteria(100);"Firmicutes"(100);"Clostridia"(100);Clostridiales(100);unclassified(100);unclassified(100);	Root(100);Bacteria(100);"Bacteroidetes"(100);"Bacteroidia"(100);"Bacteroidales"(100);Bacteroidaceae(100);Bacteroides(100);	"Clostridia"(100);Clostridiales(100);	Bacteroidaceae(100);Bacteroides(100);
0.09	276	373	Root(100);Bacteria(100);"Firmicutes"(99);unclassified(99);unclassified(99);unclassified(99);unclassified(99);	Root(100);Bacteria(100);"Firmicutes"(100);unclassified(77);unclassified(77);unclassified(77);unclassified(77);	Bacteria(100);"Firmicutes"(99);	Bacteria(100);"Firmicutes"(100);
0.09	345	181	Root(100);Bacteria(100);"Firmicutes"(100);"Clostridia"(100);Clostridiales(100);unclassified(76);unclassified(76);	Root(100);Bacteria(100);"Firmicutes"(100);"Clostridia"(100);Clostridiales(100);"Ruminococcaceae"(100);unclassified(100);	"Clostridia"(100);Clostridiales(100);	Clostridiales(100);"Ruminococcaceae"(100);
-0.09	57	17	Root(100);Bacteria(100);"Firmicutes"(100);"Clostridia"(100);Clostridiales(100);Veillonellaceae(100);unclassified(93);	Root(100);Bacteria(100);"Bacteroidetes"(100);"Bacteroidia"(100);"Bacteroidales"(100);Bacteroidaceae(100);Bacteroides(100);	Clostridiales(100);Veillonellaceae(100);	Bacteroidaceae(100);Bacteroides(100);
-0.09	89	504	Root(100);Bacteria(100);"Firmicutes"(100);"Clostridia"(100);Clostridiales(100);"Ruminococcaceae"(100);unclassified(73);	Root(100);Bacteria(100);"Bacteroidetes"(100);"Bacteroidia"(100);"Bacteroidales"(100);Bacteroidaceae(100);Bacteroides(100);	Clostridiales(100);"Ruminococcaceae"(100);	Bacteroidaceae(100);Bacteroides(100);
0.09	38	311	Root(100);Bacteria(100);"Bacteroidetes"(100);"Bacteroidia"(100);"Bacteroidales"(100);"Porphyromonadaceae"(100);Parabacteroides(69);	Root(100);Bacteria(100);unclassified(100);unclassified(100);unclassified(100);unclassified(100);unclassified(100);	"Porphyromonadaceae"(100);Parabacteroides(69);	Root(100);Bacteria(100);
0.09	119	168	Root(100);Bacteria(100);"Bacteroidetes"(100);"Bacteroidia"(100);"Bacteroidales"(100);"Porphyromonadaceae"(100);Odoribacter(100);	Root(100);Bacteria(100);"Bacteroidetes"(100);"Bacteroidia"(100);"Bacteroidales"(100);"Porphyromonadaceae"(100);Barnesiella(55);	"Porphyromonadaceae"(100);Odoribacter(100);	"Porphyromonadaceae"(100);Barnesiella(55);
0.09	17	327	Root(100);Bacteria(100);"Bacteroidetes"(100);"Bacteroidia"(100);"Bacteroidales"(100);Bacteroidaceae(100);Bacteroides(100);	Root(100);Bacteria(100);"Firmicutes"(100);"Clostridia"(99);Clostridiales(99);unclassified(99);unclassified(99);	Bacteroidaceae(100);Bacteroides(100);	"Clostridia"(99);Clostridiales(99);
0.09	17	350	Root(100);Bacteria(100);"Bacteroidetes"(100);"Bacteroidia"(100);"Bacteroidales"(100);Bacteroidaceae(100);Bacteroides(100);	Root(100);Bacteria(100);"Bacteroidetes"(100);"Bacteroidia"(100);"Bacteroidales"(100);"Prevotellaceae"(100);Paraprevotella(100);	Bacteroidaceae(100);Bacteroides(100);	"Prevotellaceae"(100);Paraprevotella(100);
0.09	57	233	Root(100);Bacteria(100);"Firmicutes"(100);"Clostridia"(100);Clostridiales(100);Veillonellaceae(100);unclassified(93);	Root(100);Bacteria(100);"Bacteroidetes"(100);unclassified(100);unclassified(100);unclassified(100);unclassified(100);	Clostridiales(100);Veillonellaceae(100);	Bacteria(100);"Bacteroidetes"(100);
0.09	93	327	Root(100);Bacteria(100);"Firmicutes"(100);"Clostridia"(100);Clostridiales(100);"Ruminococcaceae"(100);Subdoligranulum(91);	Root(100);Bacteria(100);"Firmicutes"(100);"Clostridia"(99);Clostridiales(99);unclassified(99);unclassified(99);	"Ruminococcaceae"(100);Subdoligranulum(91);	"Clostridia"(99);Clostridiales(99);
0.09	302	391	Root(100);Bacteria(100);"Firmicutes"(100);"Clostridia"(100);Clostridiales(100);unclassified(100);unclassified(100);	Root(100);Bacteria(100);"Firmicutes"(100);"Clostridia"(100);Clostridiales(100);"Lachnospiraceae"(100);unclassified(100);	"Clostridia"(100);Clostridiales(100);	Clostridiales(100);"Lachnospiraceae"(100);
-0.09	316	170	Root(100);Bacteria(100);"Firmicutes"(100);"Clostridia"(100);Clostridiales(100);"Lachnospiraceae"(100);unclassified(100);	Root(100);Bacteria(100);unclassified(100);unclassified(100);unclassified(100);unclassified(100);unclassified(100);	Clostridiales(100);"Lachnospiraceae"(100);	Root(100);Bacteria(100);
0.09	314	144	Root(100);Bacteria(100);"Bacteroidetes"(100);"Bacteroidia"(100);"Bacteroidales"(100);unclassified(100);unclassified(100);	Root(100);Bacteria(100);"Firmicutes"(100);"Clostridia"(100);Clostridiales(100);unclassified(100);unclassified(100);	"Bacteroidia"(100);"Bacteroidales"(100);	"Clostridia"(100);Clostridiales(100);
-0.09	363	38	Root(100);Bacteria(100);"Firmicutes"(100);"Clostridia"(100);Clostridiales(100);"Ruminococcaceae"(100);unclassified(100);	Root(100);Bacteria(100);"Bacteroidetes"(100);"Bacteroidia"(100);"Bacteroidales"(100);"Porphyromonadaceae"(100);Parabacteroides(69);	Clostridiales(100);"Ruminococcaceae"(100);	"Porphyromonadaceae"(100);Parabacteroides(69);
0.09	157	5	Root(100);Bacteria(100);"Firmicutes"(100);"Clostridia"(100);Clostridiales(100);"Ruminococcaceae"(100);unclassified(100);	Root(100);Bacteria(100);"Firmicutes"(100);"Bacilli"(100);Bacillales(100);"Staphylococcaceae"(99);Staphylococcus(99);	Clostridiales(100);"Ruminococcaceae"(100);	"Staphylococcaceae"(99);Staphylococcus(99);
0.09	411	384	Root(100);Bacteria(100);"Bacteroidetes"(100);"Bacteroidia"(100);"Bacteroidales"(100);"Porphyromonadaceae"(100);Odoribacter(100);	Root(100);Bacteria(100);"Firmicutes"(100);"Clostridia"(100);Clostridiales(100);unclassified(92);unclassified(92);	"Porphyromonadaceae"(100);Odoribacter(100);	"Clostridia"(100);Clostridiales(100);
0.09	578	248	Root(100);Bacteria(100);"Bacteroidetes"(100);"Bacteroidia"(100);"Bacteroidales"(100);Bacteroidaceae(100);Bacteroides(100);	Root(100);Bacteria(100);"Firmicutes"(100);"Clostridia"(100);Clostridiales(100);"Ruminococcaceae"(100);unclassified(100);	Bacteroidaceae(100);Bacteroides(100);	Clostridiales(100);"Ruminococcaceae"(100);
0.09	337	504	Root(100);Bacteria(100);"Bacteroidetes"(100);"Bacteroidia"(100);"Bacteroidales"(100);"Porphyromonadaceae"(100);Parabacteroides(100);	Root(100);Bacteria(100);"Bacteroidetes"(100);"Bacteroidia"(100);"Bacteroidales"(100);Bacteroidaceae(100);Bacteroides(100);	"Porphyromonadaceae"(100);Parabacteroides(100);	Bacteroidaceae(100);Bacteroides(100);
0.09	156	231	Root(100);Bacteria(100);"Firmicutes"(100);"Clostridia"(100);Clostridiales(100);"Lachnospiraceae"(100);unclassified(71);	Root(100);Bacteria(100);"Bacteroidetes"(100);"Bacteroidia"(100);"Bacteroidales"(100);"Prevotellaceae"(100);Paraprevotella(100);	Clostridiales(100);"Lachnospiraceae"(100);	"Prevotellaceae"(100);Paraprevotella(100);
0.09	458	170	Root(100);Bacteria(100);"Bacteroidetes"(100);"Bacteroidia"(100);"Bacteroidales"(100);"Rikenellaceae"(100);Alistipes(100);	Root(100);Bacteria(100);unclassified(100);unclassified(100);unclassified(100);unclassified(100);unclassified(100);	"Rikenellaceae"(100);Alistipes(100);	Root(100);Bacteria(100);
0.09	107	350	Root(100);Bacteria(100);"Bacteroidetes"(100);"Bacteroidia"(100);"Bacteroidales"(100);"Porphyromonadaceae"(100);Barnesiella(100);	Root(100);Bacteria(100);"Bacteroidetes"(100);"Bacteroidia"(100);"Bacteroidales"(100);"Prevotellaceae"(100);Paraprevotella(100);	"Porphyromonadaceae"(100);Barnesiella(100);	"Prevotellaceae"(100);Paraprevotella(100);
-0.09	267	257	Root(100);Bacteria(100);"Bacteroidetes"(100);unclassified(52);unclassified(52);unclassified(52);unclassified(52);	Root(100);Bacteria(100);"Bacteroidetes"(100);"Bacteroidia"(100);"Bacteroidales"(100);"Porphyromonadaceae"(100);Barnesiella(100);	Bacteria(100);"Bacteroidetes"(100);	"Porphyromonadaceae"(100);Barnesiella(100);
-0.09	34	153	Root(100);Bacteria(100);"Bacteroidetes"(100);"Bacteroidia"(100);"Bacteroidales"(100);"Prevotellaceae"(100);unclassified(100);	Root(100);Bacteria(100);"Proteobacteria"(100);Betaproteobacteria(100);Burkholderiales(100);unclassified(100);unclassified(100);	"Bacteroidales"(100);"Prevotellaceae"(100);	Betaproteobacteria(100);Burkholderiales(100);
-0.09	213	77	Root(100);Bacteria(100);"Firmicutes"(100);"Clostridia"(100);Clostridiales(100);unclassified(100);unclassified(100);	Root(100);Bacteria(100);"Bacteroidetes"(100);"Bacteroidia"(100);"Bacteroidales"(100);Bacteroidaceae(100);Bacteroides(100);	"Clostridia"(100);Clostridiales(100);	Bacteroidaceae(100);Bacteroides(100);
0.09	262	470	Root(100);Bacteria(100);unclassified(99);unclassified(99);unclassified(99);unclassified(99);unclassified(99);	Root(100);Bacteria(100);"Firmicutes"(100);"Clostridia"(100);Clostridiales(100);"Lachnospiraceae"(100);unclassified(100);	Root(100);Bacteria(100);	Clostridiales(100);"Lachnospiraceae"(100);
-0.09	27	314	Root(100);Bacteria(100);"Bacteroidetes"(100);"Bacteroidia"(100);"Bacteroidales"(100);Bacteroidaceae(100);Bacteroides(100);	Root(100);Bacteria(100);"Bacteroidetes"(100);"Bacteroidia"(100);"Bacteroidales"(100);unclassified(100);unclassified(100);	Bacteroidaceae(100);Bacteroides(100);	"Bacteroidia"(100);"Bacteroidales"(100);
0.09	193	336	Root(100);Bacteria(100);"Bacteroidetes"(100);"Bacteroidia"(100);"Bacteroidales"(100);"Prevotellaceae"(100);Prevotella(100);	Root(100);Bacteria(100);"Firmicutes"(100);"Clostridia"(100);Clostridiales(100);"Ruminococcaceae"(100);Oscillibacter(100);	"Prevotellaceae"(100);Prevotella(100);	"Ruminococcaceae"(100);Oscillibacter(100);
0.09	256	486	Root(100);Bacteria(100);"Firmicutes"(100);"Clostridia"(100);Clostridiales(100);Incertae_Sedis_XIV(100);Blautia(100);	Root(100);Bacteria(100);"Firmicutes"(100);"Clostridia"(100);Clostridiales(100);"Ruminococcaceae"(100);Sporobacter(54);	Incertae_Sedis_XIV(100);Blautia(100);	"Ruminococcaceae"(100);Sporobacter(54);
0.09	213	406	Root(100);Bacteria(100);"Firmicutes"(100);"Clostridia"(100);Clostridiales(100);unclassified(100);unclassified(100);	Root(100);Bacteria(100);"Firmicutes"(100);"Clostridia"(100);Clostridiales(100);unclassified(100);unclassified(100);	"Clostridia"(100);Clostridiales(100);	"Clostridia"(100);Clostridiales(100);
0.09	374	77	Root(100);Bacteria(100);"Firmicutes"(55);"Clostridia"(55);Clostridiales(55);"Ruminococcaceae"(55);unclassified(55);	Root(100);Bacteria(100);"Bacteroidetes"(100);"Bacteroidia"(100);"Bacteroidales"(100);Bacteroidaceae(100);Bacteroides(100);	Clostridiales(55);"Ruminococcaceae"(55);	Bacteroidaceae(100);Bacteroides(100);
0.09	306	209	Root(100);Bacteria(100);"Firmicutes"(100);"Clostridia"(100);Clostridiales(100);"Ruminococcaceae"(100);unclassified(79);	Root(100);Bacteria(100);"Firmicutes"(100);"Clostridia"(100);Clostridiales(100);"Ruminococcaceae"(100);unclassified(99);	Clostridiales(100);"Ruminococcaceae"(100);	Clostridiales(100);"Ruminococcaceae"(100);
0.09	458	144	Root(100);Bacteria(100);"Bacteroidetes"(100);"Bacteroidia"(100);"Bacteroidales"(100);"Rikenellaceae"(100);Alistipes(100);	Root(100);Bacteria(100);"Firmicutes"(100);"Clostridia"(100);Clostridiales(100);unclassified(100);unclassified(100);	"Rikenellaceae"(100);Alistipes(100);	"Clostridia"(100);Clostridiales(100);
0.09	302	245	Root(100);Bacteria(100);"Firmicutes"(100);"Clostridia"(100);Clostridiales(100);unclassified(100);unclassified(100);	Root(100);Bacteria(100);"Firmicutes"(100);"Clostridia"(100);Clostridiales(100);"Ruminococcaceae"(100);Butyricicoccus(97);	"Clostridia"(100);Clostridiales(100);	"Ruminococcaceae"(100);Butyricicoccus(97);
0.09	197	77	Root(100);Bacteria(100);"Bacteroidetes"(100);"Bacteroidia"(100);"Bacteroidales"(100);"Porphyromonadaceae"(100);unclassified(100);	Root(100);Bacteria(100);"Bacteroidetes"(100);"Bacteroidia"(100);"Bacteroidales"(100);Bacteroidaceae(100);Bacteroides(100);	"Bacteroidales"(100);"Porphyromonadaceae"(100);	Bacteroidaceae(100);Bacteroides(100);
-0.09	539	17	Root(100);Bacteria(100);"Bacteroidetes"(100);"Bacteroidia"(100);"Bacteroidales"(100);Bacteroidaceae(100);Bacteroides(100);	Root(100);Bacteria(100);"Bacteroidetes"(100);"Bacteroidia"(100);"Bacteroidales"(100);Bacteroidaceae(100);Bacteroides(100);	Bacteroidaceae(100);Bacteroides(100);	Bacteroidaceae(100);Bacteroides(100);
0.09	115	474	Root(100);Bacteria(100);"Proteobacteria"(100);Betaproteobacteria(100);Burkholderiales(100);Alcaligenaceae(100);Parasutterella(100);	Root(100);Bacteria(100);"Bacteroidetes"(100);"Bacteroidia"(100);"Bacteroidales"(100);"Porphyromonadaceae"(100);Barnesiella(100);	Alcaligenaceae(100);Parasutterella(100);	"Porphyromonadaceae"(100);Barnesiella(100);
0.09	273	470	Root(100);Bacteria(100);unclassified(58);unclassified(58);unclassified(58);unclassified(58);unclassified(58);	Root(100);Bacteria(100);"Firmicutes"(100);"Clostridia"(100);Clostridiales(100);"Lachnospiraceae"(100);unclassified(100);	Root(100);Bacteria(100);	Clostridiales(100);"Lachnospiraceae"(100);
0.09	122	257	Root(100);Bacteria(100);"Firmicutes"(99);"Clostridia"(99);Clostridiales(94);unclassified(94);unclassified(94);	Root(100);Bacteria(100);"Bacteroidetes"(100);"Bacteroidia"(100);"Bacteroidales"(100);"Porphyromonadaceae"(100);Barnesiella(100);	"Clostridia"(99);Clostridiales(94);	"Porphyromonadaceae"(100);Barnesiella(100);
-0.09	93	44	Root(100);Bacteria(100);"Firmicutes"(100);"Clostridia"(100);Clostridiales(100);"Ruminococcaceae"(100);Subdoligranulum(91);	Root(100);Bacteria(100);"Bacteroidetes"(100);"Bacteroidia"(100);"Bacteroidales"(100);Bacteroidaceae(100);Bacteroides(100);	"Ruminococcaceae"(100);Subdoligranulum(91);	Bacteroidaceae(100);Bacteroides(100);
0.09	243	356	Root(100);Bacteria(100);"Firmicutes"(100);"Clostridia"(100);Clostridiales(100);Veillonellaceae(100);Acidaminococcus(100);	Root(100);Bacteria(100);unclassified(100);unclassified(100);unclassified(100);unclassified(100);unclassified(100);	Veillonellaceae(100);Acidaminococcus(100);	Root(100);Bacteria(100);
-0.09	122	17	Root(100);Bacteria(100);"Firmicutes"(99);"Clostridia"(99);Clostridiales(94);unclassified(94);unclassified(94);	Root(100);Bacteria(100);"Bacteroidetes"(100);"Bacteroidia"(100);"Bacteroidales"(100);Bacteroidaceae(100);Bacteroides(100);	"Clostridia"(99);Clostridiales(94);	Bacteroidaceae(100);Bacteroides(100);
-0.09	161	153	Root(100);Bacteria(100);"Proteobacteria"(100);Betaproteobacteria(100);Burkholderiales(100);unclassified(100);unclassified(100);	Root(100);Bacteria(100);"Proteobacteria"(100);Betaproteobacteria(100);Burkholderiales(100);unclassified(100);unclassified(100);	Betaproteobacteria(100);Burkholderiales(100);	Betaproteobacteria(100);Burkholderiales(100);
0.09	251	47	Root(100);Bacteria(100);"Bacteroidetes"(100);unclassified(100);unclassified(100);unclassified(100);unclassified(100);	Root(100);Bacteria(100);"Actinobacteria"(100);Actinobacteria(100);Bifidobacteriales(100);Bifidobacteriaceae(100);unclassified(83);	Bacteria(100);"Bacteroidetes"(100);	Bifidobacteriales(100);Bifidobacteriaceae(100);
0.09	222	470	Root(100);Bacteria(100);"Firmicutes"(100);"Clostridia"(100);Clostridiales(100);"Lachnospiraceae"(58);Coprococcus(56);	Root(100);Bacteria(100);"Firmicutes"(100);"Clostridia"(100);Clostridiales(100);"Lachnospiraceae"(100);unclassified(100);	"Lachnospiraceae"(58);Coprococcus(56);	Clostridiales(100);"Lachnospiraceae"(100);
0.09	193	257	Root(100);Bacteria(100);"Bacteroidetes"(100);"Bacteroidia"(100);"Bacteroidales"(100);"Prevotellaceae"(100);Prevotella(100);	Root(100);Bacteria(100);"Bacteroidetes"(100);"Bacteroidia"(100);"Bacteroidales"(100);"Porphyromonadaceae"(100);Barnesiella(100);	"Prevotellaceae"(100);Prevotella(100);	"Porphyromonadaceae"(100);Barnesiella(100);
0.09	257	9	Root(100);Bacteria(100);"Bacteroidetes"(100);"Bacteroidia"(100);"Bacteroidales"(100);"Porphyromonadaceae"(100);Barnesiella(100);	Root(100);Bacteria(100);"Fusobacteria"(100);"Fusobacteria"(100);"Fusobacteriales"(100);"Fusobacteriaceae"(100);Fusobacterium(100);	"Porphyromonadaceae"(100);Barnesiella(100);	"Fusobacteriaceae"(100);Fusobacterium(100);
-0.09	45	202	Root(100);Bacteria(100);"Bacteroidetes"(100);"Bacteroidia"(100);"Bacteroidales"(100);Bacteroidaceae(100);Bacteroides(100);	Root(100);Bacteria(100);"Firmicutes"(100);"Clostridia"(100);unclassified(98);unclassified(98);unclassified(98);	Bacteroidaceae(100);Bacteroides(100);	"Firmicutes"(100);"Clostridia"(100);
0.09	384	352	Root(100);Bacteria(100);"Firmicutes"(100);"Clostridia"(100);Clostridiales(100);unclassified(92);unclassified(92);	Root(100);Bacteria(100);"Firmicutes"(100);"Clostridia"(100);Clostridiales(100);unclassified(98);unclassified(98);	"Clostridia"(100);Clostridiales(100);	"Clostridia"(100);Clostridiales(100);
-0.09	260	38	Root(100);Bacteria(100);"Firmicutes"(100);"Erysipelotrichi"(100);"Erysipelotrichales"(100);Erysipelotrichaceae(100);Coprobacillus(100);	Root(100);Bacteria(100);"Bacteroidetes"(100);"Bacteroidia"(100);"Bacteroidales"(100);"Porphyromonadaceae"(100);Parabacteroides(69);	Erysipelotrichaceae(100);Coprobacillus(100);	"Porphyromonadaceae"(100);Parabacteroides(69);
0.09	245	326	Root(100);Bacteria(100);"Firmicutes"(100);"Clostridia"(100);Clostridiales(100);"Ruminococcaceae"(100);Butyricicoccus(97);	Root(100);Bacteria(100);"Firmicutes"(100);"Clostridia"(100);Clostridiales(100);"Lachnospiraceae"(100);unclassified(100);	"Ruminococcaceae"(100);Butyricicoccus(97);	Clostridiales(100);"Lachnospiraceae"(100);
-0.09	27	311	Root(100);Bacteria(100);"Bacteroidetes"(100);"Bacteroidia"(100);"Bacteroidales"(100);Bacteroidaceae(100);Bacteroides(100);	Root(100);Bacteria(100);unclassified(100);unclassified(100);unclassified(100);unclassified(100);unclassified(100);	Bacteroidaceae(100);Bacteroides(100);	Root(100);Bacteria(100);
-0.09	27	119	Root(100);Bacteria(100);"Bacteroidetes"(100);"Bacteroidia"(100);"Bacteroidales"(100);Bacteroidaceae(100);Bacteroides(100);	Root(100);Bacteria(100);"Bacteroidetes"(100);"Bacteroidia"(100);"Bacteroidales"(100);"Porphyromonadaceae"(100);Odoribacter(100);	Bacteroidaceae(100);Bacteroides(100);	"Porphyromonadaceae"(100);Odoribacter(100);
0.09	449	157	Root(100);Bacteria(100);"Bacteroidetes"(100);"Bacteroidia"(100);"Bacteroidales"(100);Bacteroidaceae(100);Bacteroides(100);	Root(100);Bacteria(100);"Firmicutes"(100);"Clostridia"(100);Clostridiales(100);"Ruminococcaceae"(100);unclassified(100);	Bacteroidaceae(100);Bacteroides(100);	Clostridiales(100);"Ruminococcaceae"(100);
-0.09	237	202	Root(100);Bacteria(100);"Bacteroidetes"(100);"Bacteroidia"(100);"Bacteroidales"(100);"Porphyromonadaceae"(100);Butyricimonas(100);	Root(100);Bacteria(100);"Firmicutes"(100);"Clostridia"(100);unclassified(98);unclassified(98);unclassified(98);	"Porphyromonadaceae"(100);Butyricimonas(100);	"Firmicutes"(100);"Clostridia"(100);
0.09	5	474	Root(100);Bacteria(100);"Firmicutes"(100);"Bacilli"(100);Bacillales(100);"Staphylococcaceae"(99);Staphylococcus(99);	Root(100);Bacteria(100);"Bacteroidetes"(100);"Bacteroidia"(100);"Bacteroidales"(100);"Porphyromonadaceae"(100);Barnesiella(100);	"Staphylococcaceae"(99);Staphylococcus(99);	"Porphyromonadaceae"(100);Barnesiella(100);
-0.09	227	123	Root(100);Bacteria(100);"Firmicutes"(100);"Clostridia"(100);Clostridiales(100);"Lachnospiraceae"(100);Dorea(98);	Root(100);Bacteria(100);"Firmicutes"(100);"Clostridia"(100);Clostridiales(100);unclassified(99);unclassified(99);	"Lachnospiraceae"(100);Dorea(98);	"Clostridia"(100);Clostridiales(100);
0.09	128	374	Root(100);Bacteria(100);"Firmicutes"(100);"Clostridia"(100);Clostridiales(100);"Ruminococcaceae"(100);Oscillibacter(100);	Root(100);Bacteria(100);"Firmicutes"(55);"Clostridia"(55);Clostridiales(55);"Ruminococcaceae"(55);unclassified(55);	"Ruminococcaceae"(100);Oscillibacter(100);	Clostridiales(55);"Ruminococcaceae"(55);
0.09	157	350	Root(100);Bacteria(100);"Firmicutes"(100);"Clostridia"(100);Clostridiales(100);"Ruminococcaceae"(100);unclassified(100);	Root(100);Bacteria(100);"Bacteroidetes"(100);"Bacteroidia"(100);"Bacteroidales"(100);"Prevotellaceae"(100);Paraprevotella(100);	Clostridiales(100);"Ruminococcaceae"(100);	"Prevotellaceae"(100);Paraprevotella(100);
-0.09	165	44	Root(100);Bacteria(100);"Firmicutes"(100);"Clostridia"(100);Clostridiales(100);unclassified(99);unclassified(99);	Root(100);Bacteria(100);"Bacteroidetes"(100);"Bacteroidia"(100);"Bacteroidales"(100);Bacteroidaceae(100);Bacteroides(100);	"Clostridia"(100);Clostridiales(100);	Bacteroidaceae(100);Bacteroides(100);
0.09	30	336	Root(100);Bacteria(100);"Bacteroidetes"(100);"Bacteroidia"(100);"Bacteroidales"(100);"Rikenellaceae"(100);Alistipes(100);	Root(100);Bacteria(100);"Firmicutes"(100);"Clostridia"(100);Clostridiales(100);"Ruminococcaceae"(100);Oscillibacter(100);	"Rikenellaceae"(100);Alistipes(100);	"Ruminococcaceae"(100);Oscillibacter(100);
-0.09	115	107	Root(100);Bacteria(100);"Proteobacteria"(100);Betaproteobacteria(100);Burkholderiales(100);Alcaligenaceae(100);Parasutterella(100);	Root(100);Bacteria(100);"Bacteroidetes"(100);"Bacteroidia"(100);"Bacteroidales"(100);"Porphyromonadaceae"(100);Barnesiella(100);	Alcaligenaceae(100);Parasutterella(100);	"Porphyromonadaceae"(100);Barnesiella(100);
0.09	449	144	Root(100);Bacteria(100);"Bacteroidetes"(100);"Bacteroidia"(100);"Bacteroidales"(100);Bacteroidaceae(100);Bacteroides(100);	Root(100);Bacteria(100);"Firmicutes"(100);"Clostridia"(100);Clostridiales(100);unclassified(100);unclassified(100);	Bacteroidaceae(100);Bacteroides(100);	"Clostridia"(100);Clostridiales(100);
0.09	177	165	Root(100);Bacteria(100);"Bacteroidetes"(100);"Bacteroidia"(100);"Bacteroidales"(100);"Prevotellaceae"(100);Prevotella(100);	Root(100);Bacteria(100);"Firmicutes"(100);"Clostridia"(100);Clostridiales(100);unclassified(99);unclassified(99);	"Prevotellaceae"(100);Prevotella(100);	"Clostridia"(100);Clostridiales(100);
0.09	192	202	Root(100);Bacteria(100);"Firmicutes"(100);"Clostridia"(100);Clostridiales(100);unclassified(100);unclassified(100);	Root(100);Bacteria(100);"Firmicutes"(100);"Clostridia"(100);unclassified(98);unclassified(98);unclassified(98);	"Clostridia"(100);Clostridiales(100);	"Firmicutes"(100);"Clostridia"(100);
0.09	338	251	Root(100);Bacteria(100);"Firmicutes"(100);"Clostridia"(99);unclassified(99);unclassified(99);unclassified(99);	Root(100);Bacteria(100);"Bacteroidetes"(100);unclassified(100);unclassified(100);unclassified(100);unclassified(100);	"Firmicutes"(100);"Clostridia"(99);	Bacteria(100);"Bacteroidetes"(100);
0.09	192	327	Root(100);Bacteria(100);"Firmicutes"(100);"Clostridia"(100);Clostridiales(100);unclassified(100);unclassified(100);	Root(100);Bacteria(100);"Firmicutes"(100);"Clostridia"(99);Clostridiales(99);unclassified(99);unclassified(99);	"Clostridia"(100);Clostridiales(100);	"Clostridia"(99);Clostridiales(99);
0.09	276	119	Root(100);Bacteria(100);"Firmicutes"(99);unclassified(99);unclassified(99);unclassified(99);unclassified(99);	Root(100);Bacteria(100);"Bacteroidetes"(100);"Bacteroidia"(100);"Bacteroidales"(100);"Porphyromonadaceae"(100);Odoribacter(100);	Bacteria(100);"Firmicutes"(99);	"Porphyromonadaceae"(100);Odoribacter(100);
0.09	30	237	Root(100);Bacteria(100);"Bacteroidetes"(100);"Bacteroidia"(100);"Bacteroidales"(100);"Rikenellaceae"(100);Alistipes(100);	Root(100);Bacteria(100);"Bacteroidetes"(100);"Bacteroidia"(100);"Bacteroidales"(100);"Porphyromonadaceae"(100);Butyricimonas(100);	"Rikenellaceae"(100);Alistipes(100);	"Porphyromonadaceae"(100);Butyricimonas(100);
-0.09	27	337	Root(100);Bacteria(100);"Bacteroidetes"(100);"Bacteroidia"(100);"Bacteroidales"(100);Bacteroidaceae(100);Bacteroides(100);	Root(100);Bacteria(100);"Bacteroidetes"(100);"Bacteroidia"(100);"Bacteroidales"(100);"Porphyromonadaceae"(100);Parabacteroides(100);	Bacteroidaceae(100);Bacteroides(100);	"Porphyromonadaceae"(100);Parabacteroides(100);
0.09	212	156	Root(100);Bacteria(100);"Firmicutes"(100);"Clostridia"(100);Clostridiales(100);"Ruminococcaceae"(100);unclassified(73);	Root(100);Bacteria(100);"Firmicutes"(100);"Clostridia"(100);Clostridiales(100);"Lachnospiraceae"(100);unclassified(71);	Clostridiales(100);"Ruminococcaceae"(100);	Clostridiales(100);"Lachnospiraceae"(100);
-0.09	135	170	Root(100);Bacteria(100);"Firmicutes"(100);"Clostridia"(100);Clostridiales(100);"Lachnospiraceae"(100);Roseburia(95);	Root(100);Bacteria(100);unclassified(100);unclassified(100);unclassified(100);unclassified(100);unclassified(100);	"Lachnospiraceae"(100);Roseburia(95);	Root(100);Bacteria(100);
0.09	411	119	Root(100);Bacteria(100);"Bacteroidetes"(100);"Bacteroidia"(100);"Bacteroidales"(100);"Porphyromonadaceae"(100);Odoribacter(100);	Root(100);Bacteria(100);"Bacteroidetes"(100);"Bacteroidia"(100);"Bacteroidales"(100);"Porphyromonadaceae"(100);Odoribacter(100);	"Porphyromonadaceae"(100);Odoribacter(100);	"Porphyromonadaceae"(100);Odoribacter(100);
0.09	539	354	Root(100);Bacteria(100);"Bacteroidetes"(100);"Bacteroidia"(100);"Bacteroidales"(100);Bacteroidaceae(100);Bacteroides(100);	Root(100);Bacteria(100);"Actinobacteria"(100);Actinobacteria(100);Coriobacteriales(100);Coriobacteriaceae(100);Collinsella(100);	Bacteroidaceae(100);Bacteroides(100);	Coriobacteriaceae(100);Collinsella(100);
-0.09	34	227	Root(100);Bacteria(100);"Bacteroidetes"(100);"Bacteroidia"(100);"Bacteroidales"(100);"Prevotellaceae"(100);unclassified(100);	Root(100);Bacteria(100);"Firmicutes"(100);"Clostridia"(100);Clostridiales(100);"Lachnospiraceae"(100);Dorea(98);	"Bacteroidales"(100);"Prevotellaceae"(100);	"Lachnospiraceae"(100);Dorea(98);
0.09	332	391	Root(100);Bacteria(100);"Proteobacteria"(100);Betaproteobacteria(100);Burkholderiales(100);unclassified(100);unclassified(100);	Root(100);Bacteria(100);"Firmicutes"(100);"Clostridia"(100);Clostridiales(100);"Lachnospiraceae"(100);unclassified(100);	Betaproteobacteria(100);Burkholderiales(100);	Clostridiales(100);"Lachnospiraceae"(100);
-0.09	111	17	Root(100);Bacteria(100);"Proteobacteria"(100);Gammaproteobacteria(100);"Enterobacteriales"(100);Enterobacteriaceae(100);unclassified(87);	Root(100);Bacteria(100);"Bacteroidetes"(100);"Bacteroidia"(100);"Bacteroidales"(100);Bacteroidaceae(100);Bacteroides(100);	"Enterobacteriales"(100);Enterobacteriaceae(100);	Bacteroidaceae(100);Bacteroides(100);
-0.09	27	327	Root(100);Bacteria(100);"Bacteroidetes"(100);"Bacteroidia"(100);"Bacteroidales"(100);Bacteroidaceae(100);Bacteroides(100);	Root(100);Bacteria(100);"Firmicutes"(100);"Clostridia"(99);Clostridiales(99);unclassified(99);unclassified(99);	Bacteroidaceae(100);Bacteroides(100);	"Clostridia"(99);Clostridiales(99);
0.09	374	44	Root(100);Bacteria(100);"Firmicutes"(55);"Clostridia"(55);Clostridiales(55);"Ruminococcaceae"(55);unclassified(55);	Root(100);Bacteria(100);"Bacteroidetes"(100);"Bacteroidia"(100);"Bacteroidales"(100);Bacteroidaceae(100);Bacteroides(100);	Clostridiales(55);"Ruminococcaceae"(55);	Bacteroidaceae(100);Bacteroides(100);
0.09	210	119	Root(100);Bacteria(100);"Firmicutes"(100);"Clostridia"(100);Clostridiales(100);"Lachnospiraceae"(100);Anaerostipes(99);	Root(100);Bacteria(100);"Bacteroidetes"(100);"Bacteroidia"(100);"Bacteroidales"(100);"Porphyromonadaceae"(100);Odoribacter(100);	"Lachnospiraceae"(100);Anaerostipes(99);	"Porphyromonadaceae"(100);Odoribacter(100);
0.09	257	185	Root(100);Bacteria(100);"Bacteroidetes"(100);"Bacteroidia"(100);"Bacteroidales"(100);"Porphyromonadaceae"(100);Barnesiella(100);	Root(100);Bacteria(100);"Firmicutes"(100);"Clostridia"(100);unclassified(100);unclassified(100);unclassified(100);	"Porphyromonadaceae"(100);Barnesiella(100);	"Firmicutes"(100);"Clostridia"(100);
-0.09	45	356	Root(100);Bacteria(100);"Bacteroidetes"(100);"Bacteroidia"(100);"Bacteroidales"(100);Bacteroidaceae(100);Bacteroides(100);	Root(100);Bacteria(100);unclassified(100);unclassified(100);unclassified(100);unclassified(100);unclassified(100);	Bacteroidaceae(100);Bacteroides(100);	Root(100);Bacteria(100);
0.09	119	251	Root(100);Bacteria(100);"Bacteroidetes"(100);"Bacteroidia"(100);"Bacteroidales"(100);"Porphyromonadaceae"(100);Odoribacter(100);	Root(100);Bacteria(100);"Bacteroidetes"(100);unclassified(100);unclassified(100);unclassified(100);unclassified(100);	"Porphyromonadaceae"(100);Odoribacter(100);	Bacteria(100);"Bacteroidetes"(100);
-0.09	263	17	Root(100);Bacteria(100);"Bacteroidetes"(100);"Bacteroidia"(100);"Bacteroidales"(100);"Prevotellaceae"(100);Paraprevotella(100);	Root(100);Bacteria(100);"Bacteroidetes"(100);"Bacteroidia"(100);"Bacteroidales"(100);Bacteroidaceae(100);Bacteroides(100);	"Prevotellaceae"(100);Paraprevotella(100);	Bacteroidaceae(100);Bacteroides(100);
-0.09	45	474	Root(100);Bacteria(100);"Bacteroidetes"(100);"Bacteroidia"(100);"Bacteroidales"(100);Bacteroidaceae(100);Bacteroides(100);	Root(100);Bacteria(100);"Bacteroidetes"(100);"Bacteroidia"(100);"Bacteroidales"(100);"Porphyromonadaceae"(100);Barnesiella(100);	Bacteroidaceae(100);Bacteroides(100);	"Porphyromonadaceae"(100);Barnesiella(100);
-0.09	135	44	Root(100);Bacteria(100);"Firmicutes"(100);"Clostridia"(100);Clostridiales(100);"Lachnospiraceae"(100);Roseburia(95);	Root(100);Bacteria(100);"Bacteroidetes"(100);"Bacteroidia"(100);"Bacteroidales"(100);Bacteroidaceae(100);Bacteroides(100);	"Lachnospiraceae"(100);Roseburia(95);	Bacteroidaceae(100);Bacteroides(100);
0.09	449	458	Root(100);Bacteria(100);"Bacteroidetes"(100);"Bacteroidia"(100);"Bacteroidales"(100);Bacteroidaceae(100);Bacteroides(100);	Root(100);Bacteria(100);"Bacteroidetes"(100);"Bacteroidia"(100);"Bacteroidales"(100);"Rikenellaceae"(100);Alistipes(100);	Bacteroidaceae(100);Bacteroides(100);	"Rikenellaceae"(100);Alistipes(100);
0.09	243	104	Root(100);Bacteria(100);"Firmicutes"(100);"Clostridia"(100);Clostridiales(100);Veillonellaceae(100);Acidaminococcus(100);	Root(100);Bacteria(100);"Firmicutes"(100);"Clostridia"(100);Clostridiales(100);"Ruminococcaceae"(100);unclassified(100);	Veillonellaceae(100);Acidaminococcus(100);	Clostridiales(100);"Ruminococcaceae"(100);
0.09	212	111	Root(100);Bacteria(100);"Firmicutes"(100);"Clostridia"(100);Clostridiales(100);"Ruminococcaceae"(100);unclassified(73);	Root(100);Bacteria(100);"Proteobacteria"(100);Gammaproteobacteria(100);"Enterobacteriales"(100);Enterobacteriaceae(100);unclassified(87);	Clostridiales(100);"Ruminococcaceae"(100);	"Enterobacteriales"(100);Enterobacteriaceae(100);
0.09	411	30	Root(100);Bacteria(100);"Bacteroidetes"(100);"Bacteroidia"(100);"Bacteroidales"(100);"Porphyromonadaceae"(100);Odoribacter(100);	Root(100);Bacteria(100);"Bacteroidetes"(100);"Bacteroidia"(100);"Bacteroidales"(100);"Rikenellaceae"(100);Alistipes(100);	"Porphyromonadaceae"(100);Odoribacter(100);	"Rikenellaceae"(100);Alistipes(100);
0.09	255	258	Root(100);Bacteria(100);"Firmicutes"(100);"Clostridia"(100);Clostridiales(100);"Lachnospiraceae"(100);Coprococcus(99);	Root(100);Bacteria(100);"Firmicutes"(100);"Clostridia"(100);Clostridiales(100);unclassified(100);unclassified(100);	"Lachnospiraceae"(100);Coprococcus(99);	"Clostridia"(100);Clostridiales(100);
-0.09	17	46	Root(100);Bacteria(100);"Bacteroidetes"(100);"Bacteroidia"(100);"Bacteroidales"(100);Bacteroidaceae(100);Bacteroides(100);	Root(100);Bacteria(100);"Firmicutes"(100);"Clostridia"(100);Clostridiales(100);"Lachnospiraceae"(100);unclassified(100);	Bacteroidaceae(100);Bacteroides(100);	Clostridiales(100);"Lachnospiraceae"(100);
0.09	281	17	Root(100);Bacteria(100);unclassified(100);unclassified(100);unclassified(100);unclassified(100);unclassified(100);	Root(100);Bacteria(100);"Bacteroidetes"(100);"Bacteroidia"(100);"Bacteroidales"(100);Bacteroidaceae(100);Bacteroides(100);	Root(100);Bacteria(100);	Bacteroidaceae(100);Bacteroides(100);
-0.09	210	34	Root(100);Bacteria(100);"Firmicutes"(100);"Clostridia"(100);Clostridiales(100);"Lachnospiraceae"(100);Anaerostipes(99);	Root(100);Bacteria(100);"Bacteroidetes"(100);"Bacteroidia"(100);"Bacteroidales"(100);"Prevotellaceae"(100);unclassified(100);	"Lachnospiraceae"(100);Anaerostipes(99);	"Bacteroidales"(100);"Prevotellaceae"(100);
0.09	307	243	Root(100);Bacteria(100);unclassified(100);unclassified(100);unclassified(100);unclassified(100);unclassified(100);	Root(100);Bacteria(100);"Firmicutes"(100);"Clostridia"(100);Clostridiales(100);Veillonellaceae(100);Acidaminococcus(100);	Root(100);Bacteria(100);	Veillonellaceae(100);Acidaminococcus(100);
0.09	115	246	Root(100);Bacteria(100);"Proteobacteria"(100);Betaproteobacteria(100);Burkholderiales(100);Alcaligenaceae(100);Parasutterella(100);	Root(100);Bacteria(100);"Firmicutes"(100);unclassified(98);unclassified(98);unclassified(98);unclassified(98);	Alcaligenaceae(100);Parasutterella(100);	Bacteria(100);"Firmicutes"(100);
-0.09	34	237	Root(100);Bacteria(100);"Bacteroidetes"(100);"Bacteroidia"(100);"Bacteroidales"(100);"Prevotellaceae"(100);unclassified(100);	Root(100);Bacteria(100);"Bacteroidetes"(100);"Bacteroidia"(100);"Bacteroidales"(100);"Porphyromonadaceae"(100);Butyricimonas(100);	"Bacteroidales"(100);"Prevotellaceae"(100);	"Porphyromonadaceae"(100);Butyricimonas(100);
0.09	253	144	Root(100);Bacteria(100);"Firmicutes"(100);"Erysipelotrichi"(100);"Erysipelotrichales"(100);Erysipelotrichaceae(100);unclassified(99);	Root(100);Bacteria(100);"Firmicutes"(100);"Clostridia"(100);Clostridiales(100);unclassified(100);unclassified(100);	"Erysipelotrichales"(100);Erysipelotrichaceae(100);	"Clostridia"(100);Clostridiales(100);
0.09	213	5	Root(100);Bacteria(100);"Firmicutes"(100);"Clostridia"(100);Clostridiales(100);unclassified(100);unclassified(100);	Root(100);Bacteria(100);"Firmicutes"(100);"Bacilli"(100);Bacillales(100);"Staphylococcaceae"(99);Staphylococcus(99);	"Clostridia"(100);Clostridiales(100);	"Staphylococcaceae"(99);Staphylococcus(99);
0.09	136	251	Root(100);Bacteria(100);"Firmicutes"(100);"Clostridia"(100);Clostridiales(100);"Ruminococcaceae"(100);Oscillibacter(100);	Root(100);Bacteria(100);"Bacteroidetes"(100);unclassified(100);unclassified(100);unclassified(100);unclassified(100);	"Ruminococcaceae"(100);Oscillibacter(100);	Bacteria(100);"Bacteroidetes"(100);
0.09	210	145	Root(100);Bacteria(100);"Firmicutes"(100);"Clostridia"(100);Clostridiales(100);"Lachnospiraceae"(100);Anaerostipes(99);	Root(100);Bacteria(100);"Bacteroidetes"(100);"Bacteroidia"(100);"Bacteroidales"(100);Bacteroidaceae(100);Bacteroides(100);	"Lachnospiraceae"(100);Anaerostipes(99);	Bacteroidaceae(100);Bacteroides(100);
0.09	280	263	Root(100);Bacteria(100);"Firmicutes"(100);"Clostridia"(100);Clostridiales(100);"Lachnospiraceae"(100);unclassified(100);	Root(100);Bacteria(100);"Bacteroidetes"(100);"Bacteroidia"(100);"Bacteroidales"(100);"Prevotellaceae"(100);Paraprevotella(100);	Clostridiales(100);"Lachnospiraceae"(100);	"Prevotellaceae"(100);Paraprevotella(100);
-0.09	89	123	Root(100);Bacteria(100);"Firmicutes"(100);"Clostridia"(100);Clostridiales(100);"Ruminococcaceae"(100);unclassified(73);	Root(100);Bacteria(100);"Firmicutes"(100);"Clostridia"(100);Clostridiales(100);unclassified(99);unclassified(99);	Clostridiales(100);"Ruminococcaceae"(100);	"Clostridia"(100);Clostridiales(100);
-0.09	42	486	Root(100);Bacteria(100);"Firmicutes"(100);"Clostridia"(100);Clostridiales(100);"Ruminococcaceae"(100);unclassified(100);	Root(100);Bacteria(100);"Firmicutes"(100);"Clostridia"(100);Clostridiales(100);"Ruminococcaceae"(100);Sporobacter(54);	Clostridiales(100);"Ruminococcaceae"(100);	"Ruminococcaceae"(100);Sporobacter(54);
0.09	213	135	Root(100);Bacteria(100);"Firmicutes"(100);"Clostridia"(100);Clostridiales(100);unclassified(100);unclassified(100);	Root(100);Bacteria(100);"Firmicutes"(100);"Clostridia"(100);Clostridiales(100);"Lachnospiraceae"(100);Roseburia(95);	"Clostridia"(100);Clostridiales(100);	"Lachnospiraceae"(100);Roseburia(95);
0.09	406	326	Root(100);Bacteria(100);"Firmicutes"(100);"Clostridia"(100);Clostridiales(100);unclassified(100);unclassified(100);	Root(100);Bacteria(100);"Firmicutes"(100);"Clostridia"(100);Clostridiales(100);"Lachnospiraceae"(100);unclassified(100);	"Clostridia"(100);Clostridiales(100);	Clostridiales(100);"Lachnospiraceae"(100);
-0.09	211	327	Root(100);Bacteria(100);"Firmicutes"(100);"Clostridia"(100);Clostridiales(100);"Lachnospiraceae"(100);Roseburia(99);	Root(100);Bacteria(100);"Firmicutes"(100);"Clostridia"(99);Clostridiales(99);unclassified(99);unclassified(99);	"Lachnospiraceae"(100);Roseburia(99);	"Clostridia"(99);Clostridiales(99);
0.09	122	167	Root(100);Bacteria(100);"Firmicutes"(99);"Clostridia"(99);Clostridiales(94);unclassified(94);unclassified(94);	Root(100);Bacteria(100);"Firmicutes"(100);"Clostridia"(100);Clostridiales(100);unclassified(65);unclassified(65);	"Clostridia"(99);Clostridiales(94);	"Clostridia"(100);Clostridiales(100);
0.09	193	104	Root(100);Bacteria(100);"Bacteroidetes"(100);"Bacteroidia"(100);"Bacteroidales"(100);"Prevotellaceae"(100);Prevotella(100);	Root(100);Bacteria(100);"Firmicutes"(100);"Clostridia"(100);Clostridiales(100);"Ruminococcaceae"(100);unclassified(100);	"Prevotellaceae"(100);Prevotella(100);	Clostridiales(100);"Ruminococcaceae"(100);
-0.08	128	42	Root(100);Bacteria(100);"Firmicutes"(100);"Clostridia"(100);Clostridiales(100);"Ruminococcaceae"(100);Oscillibacter(100);	Root(100);Bacteria(100);"Firmicutes"(100);"Clostridia"(100);Clostridiales(100);"Ruminococcaceae"(100);unclassified(100);	"Ruminococcaceae"(100);Oscillibacter(100);	Clostridiales(100);"Ruminococcaceae"(100);
0.08	251	326	Root(100);Bacteria(100);"Bacteroidetes"(100);unclassified(100);unclassified(100);unclassified(100);unclassified(100);	Root(100);Bacteria(100);"Firmicutes"(100);"Clostridia"(100);Clostridiales(100);"Lachnospiraceae"(100);unclassified(100);	Bacteria(100);"Bacteroidetes"(100);	Clostridiales(100);"Lachnospiraceae"(100);
0.08	213	231	Root(100);Bacteria(100);"Firmicutes"(100);"Clostridia"(100);Clostridiales(100);unclassified(100);unclassified(100);	Root(100);Bacteria(100);"Bacteroidetes"(100);"Bacteroidia"(100);"Bacteroidales"(100);"Prevotellaceae"(100);Paraprevotella(100);	"Clostridia"(100);Clostridiales(100);	"Prevotellaceae"(100);Paraprevotella(100);
0.08	192	308	Root(100);Bacteria(100);"Firmicutes"(100);"Clostridia"(100);Clostridiales(100);unclassified(100);unclassified(100);	Root(100);Bacteria(100);unclassified(100);unclassified(100);unclassified(100);unclassified(100);unclassified(100);	"Clostridia"(100);Clostridiales(100);	Root(100);Bacteria(100);
-0.08	66	237	Root(100);Bacteria(100);"Firmicutes"(100);"Clostridia"(100);Clostridiales(100);Veillonellaceae(100);Dialister(100);	Root(100);Bacteria(100);"Bacteroidetes"(100);"Bacteroidia"(100);"Bacteroidales"(100);"Porphyromonadaceae"(100);Butyricimonas(100);	Veillonellaceae(100);Dialister(100);	"Porphyromonadaceae"(100);Butyricimonas(100);
0.08	262	157	Root(100);Bacteria(100);unclassified(99);unclassified(99);unclassified(99);unclassified(99);unclassified(99);	Root(100);Bacteria(100);"Firmicutes"(100);"Clostridia"(100);Clostridiales(100);"Ruminococcaceae"(100);unclassified(100);	Root(100);Bacteria(100);	Clostridiales(100);"Ruminococcaceae"(100);
-0.08	27	338	Root(100);Bacteria(100);"Bacteroidetes"(100);"Bacteroidia"(100);"Bacteroidales"(100);Bacteroidaceae(100);Bacteroides(100);	Root(100);Bacteria(100);"Firmicutes"(100);"Clostridia"(99);unclassified(99);unclassified(99);unclassified(99);	Bacteroidaceae(100);Bacteroides(100);	"Firmicutes"(100);"Clostridia"(99);
0.08	136	284	Root(100);Bacteria(100);"Firmicutes"(100);"Clostridia"(100);Clostridiales(100);"Ruminococcaceae"(100);Oscillibacter(100);	Root(100);Bacteria(100);"Firmicutes"(100);"Clostridia"(100);Clostridiales(100);"Ruminococcaceae"(100);unclassified(100);	"Ruminococcaceae"(100);Oscillibacter(100);	Clostridiales(100);"Ruminococcaceae"(100);
0.08	161	427	Root(100);Bacteria(100);"Proteobacteria"(100);Betaproteobacteria(100);Burkholderiales(100);unclassified(100);unclassified(100);	Root(100);Bacteria(100);"Bacteroidetes"(100);unclassified(100);unclassified(100);unclassified(100);unclassified(100);	Betaproteobacteria(100);Burkholderiales(100);	Bacteria(100);"Bacteroidetes"(100);
0.08	227	474	Root(100);Bacteria(100);"Firmicutes"(100);"Clostridia"(100);Clostridiales(100);"Lachnospiraceae"(100);Dorea(98);	Root(100);Bacteria(100);"Bacteroidetes"(100);"Bacteroidia"(100);"Bacteroidales"(100);"Porphyromonadaceae"(100);Barnesiella(100);	"Lachnospiraceae"(100);Dorea(98);	"Porphyromonadaceae"(100);Barnesiella(100);
-0.08	302	42	Root(100);Bacteria(100);"Firmicutes"(100);"Clostridia"(100);Clostridiales(100);unclassified(100);unclassified(100);	Root(100);Bacteria(100);"Firmicutes"(100);"Clostridia"(100);Clostridiales(100);"Ruminococcaceae"(100);unclassified(100);	"Clostridia"(100);Clostridiales(100);	Clostridiales(100);"Ruminococcaceae"(100);
0.08	449	352	Root(100);Bacteria(100);"Bacteroidetes"(100);"Bacteroidia"(100);"Bacteroidales"(100);Bacteroidaceae(100);Bacteroides(100);	Root(100);Bacteria(100);"Firmicutes"(100);"Clostridia"(100);Clostridiales(100);unclassified(98);unclassified(98);	Bacteroidaceae(100);Bacteroides(100);	"Clostridia"(100);Clostridiales(100);
0.08	391	238	Root(100);Bacteria(100);"Firmicutes"(100);"Clostridia"(100);Clostridiales(100);"Lachnospiraceae"(100);unclassified(100);	Root(100);Bacteria(100);"Firmicutes"(100);"Clostridia"(100);Clostridiales(100);unclassified(97);unclassified(97);	Clostridiales(100);"Lachnospiraceae"(100);	"Clostridia"(100);Clostridiales(100);
-0.08	27	154	Root(100);Bacteria(100);"Bacteroidetes"(100);"Bacteroidia"(100);"Bacteroidales"(100);Bacteroidaceae(100);Bacteroides(100);	Root(100);Bacteria(100);"Firmicutes"(100);"Clostridia"(100);Clostridiales(100);unclassified(97);unclassified(97);	Bacteroidaceae(100);Bacteroides(100);	"Clostridia"(100);Clostridiales(100);
0.08	411	578	Root(100);Bacteria(100);"Bacteroidetes"(100);"Bacteroidia"(100);"Bacteroidales"(100);"Porphyromonadaceae"(100);Odoribacter(100);	Root(100);Bacteria(100);"Bacteroidetes"(100);"Bacteroidia"(100);"Bacteroidales"(100);Bacteroidaceae(100);Bacteroides(100);	"Porphyromonadaceae"(100);Odoribacter(100);	Bacteroidaceae(100);Bacteroides(100);
-0.08	294	17	Root(100);Bacteria(100);unclassified(100);unclassified(100);unclassified(100);unclassified(100);unclassified(100);	Root(100);Bacteria(100);"Bacteroidetes"(100);"Bacteroidia"(100);"Bacteroidales"(100);Bacteroidaceae(100);Bacteroides(100);	Root(100);Bacteria(100);	Bacteroidaceae(100);Bacteroides(100);
0.08	157	470	Root(100);Bacteria(100);"Firmicutes"(100);"Clostridia"(100);Clostridiales(100);"Ruminococcaceae"(100);unclassified(100);	Root(100);Bacteria(100);"Firmicutes"(100);"Clostridia"(100);Clostridiales(100);"Lachnospiraceae"(100);unclassified(100);	Clostridiales(100);"Ruminococcaceae"(100);	Clostridiales(100);"Lachnospiraceae"(100);
0.08	251	165	Root(100);Bacteria(100);"Bacteroidetes"(100);unclassified(100);unclassified(100);unclassified(100);unclassified(100);	Root(100);Bacteria(100);"Firmicutes"(100);"Clostridia"(100);Clostridiales(100);unclassified(99);unclassified(99);	Bacteria(100);"Bacteroidetes"(100);	"Clostridia"(100);Clostridiales(100);
0.08	153	352	Root(100);Bacteria(100);"Proteobacteria"(100);Betaproteobacteria(100);Burkholderiales(100);unclassified(100);unclassified(100);	Root(100);Bacteria(100);"Firmicutes"(100);"Clostridia"(100);Clostridiales(100);unclassified(98);unclassified(98);	Betaproteobacteria(100);Burkholderiales(100);	"Clostridia"(100);Clostridiales(100);
-0.08	267	107	Root(100);Bacteria(100);"Bacteroidetes"(100);unclassified(52);unclassified(52);unclassified(52);unclassified(52);	Root(100);Bacteria(100);"Bacteroidetes"(100);"Bacteroidia"(100);"Bacteroidales"(100);"Porphyromonadaceae"(100);Barnesiella(100);	Bacteria(100);"Bacteroidetes"(100);	"Porphyromonadaceae"(100);Barnesiella(100);
0.08	249	170	Root(100);Bacteria(100);unclassified(100);unclassified(100);unclassified(100);unclassified(100);unclassified(100);	Root(100);Bacteria(100);unclassified(100);unclassified(100);unclassified(100);unclassified(100);unclassified(100);	Root(100);Bacteria(100);	Root(100);Bacteria(100);
0.08	161	384	Root(100);Bacteria(100);"Proteobacteria"(100);Betaproteobacteria(100);Burkholderiales(100);unclassified(100);unclassified(100);	Root(100);Bacteria(100);"Firmicutes"(100);"Clostridia"(100);Clostridiales(100);unclassified(92);unclassified(92);	Betaproteobacteria(100);Burkholderiales(100);	"Clostridia"(100);Clostridiales(100);
-0.08	211	156	Root(100);Bacteria(100);"Firmicutes"(100);"Clostridia"(100);Clostridiales(100);"Lachnospiraceae"(100);Roseburia(99);	Root(100);Bacteria(100);"Firmicutes"(100);"Clostridia"(100);Clostridiales(100);"Lachnospiraceae"(100);unclassified(71);	"Lachnospiraceae"(100);Roseburia(99);	Clostridiales(100);"Lachnospiraceae"(100);
0.08	449	470	Root(100);Bacteria(100);"Bacteroidetes"(100);"Bacteroidia"(100);"Bacteroidales"(100);Bacteroidaceae(100);Bacteroides(100);	Root(100);Bacteria(100);"Firmicutes"(100);"Clostridia"(100);Clostridiales(100);"Lachnospiraceae"(100);unclassified(100);	Bacteroidaceae(100);Bacteroides(100);	Clostridiales(100);"Lachnospiraceae"(100);
0.08	136	181	Root(100);Bacteria(100);"Firmicutes"(100);"Clostridia"(100);Clostridiales(100);"Ruminococcaceae"(100);Oscillibacter(100);	Root(100);Bacteria(100);"Firmicutes"(100);"Clostridia"(100);Clostridiales(100);"Ruminococcaceae"(100);unclassified(100);	"Ruminococcaceae"(100);Oscillibacter(100);	Clostridiales(100);"Ruminococcaceae"(100);
0.08	458	233	Root(100);Bacteria(100);"Bacteroidetes"(100);"Bacteroidia"(100);"Bacteroidales"(100);"Rikenellaceae"(100);Alistipes(100);	Root(100);Bacteria(100);"Bacteroidetes"(100);unclassified(100);unclassified(100);unclassified(100);unclassified(100);	"Rikenellaceae"(100);Alistipes(100);	Bacteria(100);"Bacteroidetes"(100);
0.08	104	157	Root(100);Bacteria(100);"Firmicutes"(100);"Clostridia"(100);Clostridiales(100);"Ruminococcaceae"(100);unclassified(100);	Root(100);Bacteria(100);"Firmicutes"(100);"Clostridia"(100);Clostridiales(100);"Ruminococcaceae"(100);unclassified(100);	Clostridiales(100);"Ruminococcaceae"(100);	Clostridiales(100);"Ruminococcaceae"(100);
-0.08	34	156	Root(100);Bacteria(100);"Bacteroidetes"(100);"Bacteroidia"(100);"Bacteroidales"(100);"Prevotellaceae"(100);unclassified(100);	Root(100);Bacteria(100);"Firmicutes"(100);"Clostridia"(100);Clostridiales(100);"Lachnospiraceae"(100);unclassified(71);	"Bacteroidales"(100);"Prevotellaceae"(100);	Clostridiales(100);"Lachnospiraceae"(100);
0.08	256	186	Root(100);Bacteria(100);"Firmicutes"(100);"Clostridia"(100);Clostridiales(100);Incertae_Sedis_XIV(100);Blautia(100);	Root(100);Bacteria(100);"Verrucomicrobia"(100);Verrucomicrobiae(100);Verrucomicrobiales(100);Verrucomicrobiaceae(100);Akkermansia(100);	Incertae_Sedis_XIV(100);Blautia(100);	Verrucomicrobiaceae(100);Akkermansia(100);
0.08	122	93	Root(100);Bacteria(100);"Firmicutes"(99);"Clostridia"(99);Clostridiales(94);unclassified(94);unclassified(94);	Root(100);Bacteria(100);"Firmicutes"(100);"Clostridia"(100);Clostridiales(100);"Ruminococcaceae"(100);Subdoligranulum(91);	"Clostridia"(99);Clostridiales(94);	"Ruminococcaceae"(100);Subdoligranulum(91);
0.08	193	238	Root(100);Bacteria(100);"Bacteroidetes"(100);"Bacteroidia"(100);"Bacteroidales"(100);"Prevotellaceae"(100);Prevotella(100);	Root(100);Bacteria(100);"Firmicutes"(100);"Clostridia"(100);Clostridiales(100);unclassified(97);unclassified(97);	"Prevotellaceae"(100);Prevotella(100);	"Clostridia"(100);Clostridiales(100);
-0.08	104	458	Root(100);Bacteria(100);"Firmicutes"(100);"Clostridia"(100);Clostridiales(100);"Ruminococcaceae"(100);unclassified(100);	Root(100);Bacteria(100);"Bacteroidetes"(100);"Bacteroidia"(100);"Bacteroidales"(100);"Rikenellaceae"(100);Alistipes(100);	Clostridiales(100);"Ruminococcaceae"(100);	"Rikenellaceae"(100);Alistipes(100);
0.08	107	251	Root(100);Bacteria(100);"Bacteroidetes"(100);"Bacteroidia"(100);"Bacteroidales"(100);"Porphyromonadaceae"(100);Barnesiella(100);	Root(100);Bacteria(100);"Bacteroidetes"(100);unclassified(100);unclassified(100);unclassified(100);unclassified(100);	"Porphyromonadaceae"(100);Barnesiella(100);	Bacteria(100);"Bacteroidetes"(100);
-0.08	186	470	Root(100);Bacteria(100);"Verrucomicrobia"(100);Verrucomicrobiae(100);Verrucomicrobiales(100);Verrucomicrobiaceae(100);Akkermansia(100);	Root(100);Bacteria(100);"Firmicutes"(100);"Clostridia"(100);Clostridiales(100);"Lachnospiraceae"(100);unclassified(100);	Verrucomicrobiaceae(100);Akkermansia(100);	Clostridiales(100);"Lachnospiraceae"(100);
0.08	84	5	Root(100);Bacteria(100);"Firmicutes"(100);"Clostridia"(100);Clostridiales(100);"Ruminococcaceae"(100);Ruminococcus(99);	Root(100);Bacteria(100);"Firmicutes"(100);"Bacilli"(100);Bacillales(100);"Staphylococcaceae"(99);Staphylococcus(99);	"Ruminococcaceae"(100);Ruminococcus(99);	"Staphylococcaceae"(99);Staphylococcus(99);
0.08	345	249	Root(100);Bacteria(100);"Firmicutes"(100);"Clostridia"(100);Clostridiales(100);unclassified(76);unclassified(76);	Root(100);Bacteria(100);unclassified(100);unclassified(100);unclassified(100);unclassified(100);unclassified(100);	"Clostridia"(100);Clostridiales(100);	Root(100);Bacteria(100);
0.08	232	354	Root(100);Bacteria(100);"Firmicutes"(100);"Clostridia"(100);Clostridiales(100);unclassified(100);unclassified(100);	Root(100);Bacteria(100);"Actinobacteria"(100);Actinobacteria(100);Coriobacteriales(100);Coriobacteriaceae(100);Collinsella(100);	"Clostridia"(100);Clostridiales(100);	Coriobacteriaceae(100);Collinsella(100);
0.08	107	157	Root(100);Bacteria(100);"Bacteroidetes"(100);"Bacteroidia"(100);"Bacteroidales"(100);"Porphyromonadaceae"(100);Barnesiella(100);	Root(100);Bacteria(100);"Firmicutes"(100);"Clostridia"(100);Clostridiales(100);"Ruminococcaceae"(100);unclassified(100);	"Porphyromonadaceae"(100);Barnesiella(100);	Clostridiales(100);"Ruminococcaceae"(100);
0.08	251	270	Root(100);Bacteria(100);"Bacteroidetes"(100);unclassified(100);unclassified(100);unclassified(100);unclassified(100);	Root(100);Bacteria(100);"Firmicutes"(100);"Clostridia"(100);Clostridiales(100);"Lachnospiraceae"(71);unclassified(71);	Bacteria(100);"Bacteroidetes"(100);	Clostridiales(100);"Lachnospiraceae"(71);
-0.08	89	104	Root(100);Bacteria(100);"Firmicutes"(100);"Clostridia"(100);Clostridiales(100);"Ruminococcaceae"(100);unclassified(73);	Root(100);Bacteria(100);"Firmicutes"(100);"Clostridia"(100);Clostridiales(100);"Ruminococcaceae"(100);unclassified(100);	Clostridiales(100);"Ruminococcaceae"(100);	Clostridiales(100);"Ruminococcaceae"(100);
0.08	331	47	Root(100);Bacteria(100);"Firmicutes"(100);"Clostridia"(100);Clostridiales(100);unclassified(100);unclassified(100);	Root(100);Bacteria(100);"Actinobacteria"(100);Actinobacteria(100);Bifidobacteriales(100);Bifidobacteriaceae(100);unclassified(83);	"Clostridia"(100);Clostridiales(100);	Bifidobacteriales(100);Bifidobacteriaceae(100);
-0.08	34	257	Root(100);Bacteria(100);"Bacteroidetes"(100);"Bacteroidia"(100);"Bacteroidales"(100);"Prevotellaceae"(100);unclassified(100);	Root(100);Bacteria(100);"Bacteroidetes"(100);"Bacteroidia"(100);"Bacteroidales"(100);"Porphyromonadaceae"(100);Barnesiella(100);	"Bacteroidales"(100);"Prevotellaceae"(100);	"Porphyromonadaceae"(100);Barnesiella(100);
0.08	30	47	Root(100);Bacteria(100);"Bacteroidetes"(100);"Bacteroidia"(100);"Bacteroidales"(100);"Rikenellaceae"(100);Alistipes(100);	Root(100);Bacteria(100);"Actinobacteria"(100);Actinobacteria(100);Bifidobacteriales(100);Bifidobacteriaceae(100);unclassified(83);	"Rikenellaceae"(100);Alistipes(100);	Bifidobacteriales(100);Bifidobacteriaceae(100);
0.08	164	227	Root(100);Bacteria(100);"Bacteroidetes"(100);"Bacteroidia"(100);"Bacteroidales"(100);"Prevotellaceae"(100);Paraprevotella(100);	Root(100);Bacteria(100);"Firmicutes"(100);"Clostridia"(100);Clostridiales(100);"Lachnospiraceae"(100);Dorea(98);	"Prevotellaceae"(100);Paraprevotella(100);	"Lachnospiraceae"(100);Dorea(98);
0.08	153	44	Root(100);Bacteria(100);"Proteobacteria"(100);Betaproteobacteria(100);Burkholderiales(100);unclassified(100);unclassified(100);	Root(100);Bacteria(100);"Bacteroidetes"(100);"Bacteroidia"(100);"Bacteroidales"(100);Bacteroidaceae(100);Bacteroides(100);	Betaproteobacteria(100);Burkholderiales(100);	Bacteroidaceae(100);Bacteroides(100);
-0.08	156	232	Root(100);Bacteria(100);"Firmicutes"(100);"Clostridia"(100);Clostridiales(100);"Lachnospiraceae"(100);unclassified(71);	Root(100);Bacteria(100);"Firmicutes"(100);"Clostridia"(100);Clostridiales(100);unclassified(100);unclassified(100);	Clostridiales(100);"Lachnospiraceae"(100);	"Clostridia"(100);Clostridiales(100);
-0.08	30	327	Root(100);Bacteria(100);"Bacteroidetes"(100);"Bacteroidia"(100);"Bacteroidales"(100);"Rikenellaceae"(100);Alistipes(100);	Root(100);Bacteria(100);"Firmicutes"(100);"Clostridia"(99);Clostridiales(99);unclassified(99);unclassified(99);	"Rikenellaceae"(100);Alistipes(100);	"Clostridia"(99);Clostridiales(99);
0.08	384	248	Root(100);Bacteria(100);"Firmicutes"(100);"Clostridia"(100);Clostridiales(100);unclassified(92);unclassified(92);	Root(100);Bacteria(100);"Firmicutes"(100);"Clostridia"(100);Clostridiales(100);"Ruminococcaceae"(100);unclassified(100);	"Clostridia"(100);Clostridiales(100);	Clostridiales(100);"Ruminococcaceae"(100);
0.08	122	192	Root(100);Bacteria(100);"Firmicutes"(99);"Clostridia"(99);Clostridiales(94);unclassified(94);unclassified(94);	Root(100);Bacteria(100);"Firmicutes"(100);"Clostridia"(100);Clostridiales(100);unclassified(100);unclassified(100);	"Clostridia"(99);Clostridiales(94);	"Clostridia"(100);Clostridiales(100);
0.08	291	144	Root(100);Bacteria(100);"Bacteroidetes"(100);"Bacteroidia"(100);"Bacteroidales"(100);unclassified(100);unclassified(100);	Root(100);Bacteria(100);"Firmicutes"(100);"Clostridia"(100);Clostridiales(100);unclassified(100);unclassified(100);	"Bacteroidia"(100);"Bacteroidales"(100);	"Clostridia"(100);Clostridiales(100);
0.08	215	251	Root(100);Bacteria(100);"Firmicutes"(100);"Clostridia"(100);Clostridiales(100);unclassified(68);unclassified(68);	Root(100);Bacteria(100);"Bacteroidetes"(100);unclassified(100);unclassified(100);unclassified(100);unclassified(100);	"Clostridia"(100);Clostridiales(100);	Bacteria(100);"Bacteroidetes"(100);
-0.08	197	17	Root(100);Bacteria(100);"Bacteroidetes"(100);"Bacteroidia"(100);"Bacteroidales"(100);"Porphyromonadaceae"(100);unclassified(100);	Root(100);Bacteria(100);"Bacteroidetes"(100);"Bacteroidia"(100);"Bacteroidales"(100);Bacteroidaceae(100);Bacteroides(100);	"Bacteroidales"(100);"Porphyromonadaceae"(100);	Bacteroidaceae(100);Bacteroides(100);
0.08	210	281	Root(100);Bacteria(100);"Firmicutes"(100);"Clostridia"(100);Clostridiales(100);"Lachnospiraceae"(100);Anaerostipes(99);	Root(100);Bacteria(100);unclassified(100);unclassified(100);unclassified(100);unclassified(100);unclassified(100);	"Lachnospiraceae"(100);Anaerostipes(99);	Root(100);Bacteria(100);
-0.08	115	34	Root(100);Bacteria(100);"Proteobacteria"(100);Betaproteobacteria(100);Burkholderiales(100);Alcaligenaceae(100);Parasutterella(100);	Root(100);Bacteria(100);"Bacteroidetes"(100);"Bacteroidia"(100);"Bacteroidales"(100);"Prevotellaceae"(100);unclassified(100);	Alcaligenaceae(100);Parasutterella(100);	"Bacteroidales"(100);"Prevotellaceae"(100);
0.08	256	209	Root(100);Bacteria(100);"Firmicutes"(100);"Clostridia"(100);Clostridiales(100);Incertae_Sedis_XIV(100);Blautia(100);	Root(100);Bacteria(100);"Firmicutes"(100);"Clostridia"(100);Clostridiales(100);"Ruminococcaceae"(100);unclassified(99);	Incertae_Sedis_XIV(100);Blautia(100);	Clostridiales(100);"Ruminococcaceae"(100);
-0.08	363	34	Root(100);Bacteria(100);"Firmicutes"(100);"Clostridia"(100);Clostridiales(100);"Ruminococcaceae"(100);unclassified(100);	Root(100);Bacteria(100);"Bacteroidetes"(100);"Bacteroidia"(100);"Bacteroidales"(100);"Prevotellaceae"(100);unclassified(100);	Clostridiales(100);"Ruminococcaceae"(100);	"Bacteroidales"(100);"Prevotellaceae"(100);
0.08	332	115	Root(100);Bacteria(100);"Proteobacteria"(100);Betaproteobacteria(100);Burkholderiales(100);unclassified(100);unclassified(100);	Root(100);Bacteria(100);"Proteobacteria"(100);Betaproteobacteria(100);Burkholderiales(100);Alcaligenaceae(100);Parasutterella(100);	Betaproteobacteria(100);Burkholderiales(100);	Alcaligenaceae(100);Parasutterella(100);
0.08	211	189	Root(100);Bacteria(100);"Firmicutes"(100);"Clostridia"(100);Clostridiales(100);"Lachnospiraceae"(100);Roseburia(99);	Root(100);Bacteria(100);"Firmicutes"(100);"Clostridia"(100);Clostridiales(100);"Lachnospiraceae"(95);Roseburia(91);	"Lachnospiraceae"(100);Roseburia(99);	"Lachnospiraceae"(95);Roseburia(91);
0.08	211	5	Root(100);Bacteria(100);"Firmicutes"(100);"Clostridia"(100);Clostridiales(100);"Lachnospiraceae"(100);Roseburia(99);	Root(100);Bacteria(100);"Firmicutes"(100);"Bacilli"(100);Bacillales(100);"Staphylococcaceae"(99);Staphylococcus(99);	"Lachnospiraceae"(100);Roseburia(99);	"Staphylococcaceae"(99);Staphylococcus(99);
0.08	263	156	Root(100);Bacteria(100);"Bacteroidetes"(100);"Bacteroidia"(100);"Bacteroidales"(100);"Prevotellaceae"(100);Paraprevotella(100);	Root(100);Bacteria(100);"Firmicutes"(100);"Clostridia"(100);Clostridiales(100);"Lachnospiraceae"(100);unclassified(71);	"Prevotellaceae"(100);Paraprevotella(100);	Clostridiales(100);"Lachnospiraceae"(100);
0.08	164	578	Root(100);Bacteria(100);"Bacteroidetes"(100);"Bacteroidia"(100);"Bacteroidales"(100);"Prevotellaceae"(100);Paraprevotella(100);	Root(100);Bacteria(100);"Bacteroidetes"(100);"Bacteroidia"(100);"Bacteroidales"(100);Bacteroidaceae(100);Bacteroides(100);	"Prevotellaceae"(100);Paraprevotella(100);	Bacteroidaceae(100);Bacteroides(100);
0.08	449	474	Root(100);Bacteria(100);"Bacteroidetes"(100);"Bacteroidia"(100);"Bacteroidales"(100);Bacteroidaceae(100);Bacteroides(100);	Root(100);Bacteria(100);"Bacteroidetes"(100);"Bacteroidia"(100);"Bacteroidales"(100);"Porphyromonadaceae"(100);Barnesiella(100);	Bacteroidaceae(100);Bacteroides(100);	"Porphyromonadaceae"(100);Barnesiella(100);
0.08	262	258	Root(100);Bacteria(100);unclassified(99);unclassified(99);unclassified(99);unclassified(99);unclassified(99);	Root(100);Bacteria(100);"Firmicutes"(100);"Clostridia"(100);Clostridiales(100);unclassified(100);unclassified(100);	Root(100);Bacteria(100);	"Clostridia"(100);Clostridiales(100);
0.08	167	209	Root(100);Bacteria(100);"Firmicutes"(100);"Clostridia"(100);Clostridiales(100);unclassified(65);unclassified(65);	Root(100);Bacteria(100);"Firmicutes"(100);"Clostridia"(100);Clostridiales(100);"Ruminococcaceae"(100);unclassified(99);	"Clostridia"(100);Clostridiales(100);	Clostridiales(100);"Ruminococcaceae"(100);
-0.08	211	256	Root(100);Bacteria(100);"Firmicutes"(100);"Clostridia"(100);Clostridiales(100);"Lachnospiraceae"(100);Roseburia(99);	Root(100);Bacteria(100);"Firmicutes"(100);"Clostridia"(100);Clostridiales(100);Incertae_Sedis_XIV(100);Blautia(100);	"Lachnospiraceae"(100);Roseburia(99);	Incertae_Sedis_XIV(100);Blautia(100);
-0.08	38	66	Root(100);Bacteria(100);"Bacteroidetes"(100);"Bacteroidia"(100);"Bacteroidales"(100);"Porphyromonadaceae"(100);Parabacteroides(69);	Root(100);Bacteria(100);"Firmicutes"(100);"Clostridia"(100);Clostridiales(100);Veillonellaceae(100);Dialister(100);	"Porphyromonadaceae"(100);Parabacteroides(69);	Veillonellaceae(100);Dialister(100);
0.08	511	123	Root(100);Bacteria(100);"Bacteroidetes"(100);"Bacteroidia"(100);"Bacteroidales"(100);Bacteroidaceae(100);Bacteroides(100);	Root(100);Bacteria(100);"Firmicutes"(100);"Clostridia"(100);Clostridiales(100);unclassified(99);unclassified(99);	Bacteroidaceae(100);Bacteroides(100);	"Clostridia"(100);Clostridiales(100);
0.08	387	326	Root(100);Bacteria(100);"Proteobacteria"(100);Betaproteobacteria(100);Burkholderiales(100);Alcaligenaceae(100);Sutterella(100);	Root(100);Bacteria(100);"Firmicutes"(100);"Clostridia"(100);Clostridiales(100);"Lachnospiraceae"(100);unclassified(100);	Alcaligenaceae(100);Sutterella(100);	Clostridiales(100);"Lachnospiraceae"(100);
0.08	267	193	Root(100);Bacteria(100);"Bacteroidetes"(100);unclassified(52);unclassified(52);unclassified(52);unclassified(52);	Root(100);Bacteria(100);"Bacteroidetes"(100);"Bacteroidia"(100);"Bacteroidales"(100);"Prevotellaceae"(100);Prevotella(100);	Bacteria(100);"Bacteroidetes"(100);	"Prevotellaceae"(100);Prevotella(100);
0.08	306	256	Root(100);Bacteria(100);"Firmicutes"(100);"Clostridia"(100);Clostridiales(100);"Ruminococcaceae"(100);unclassified(79);	Root(100);Bacteria(100);"Firmicutes"(100);"Clostridia"(100);Clostridiales(100);Incertae_Sedis_XIV(100);Blautia(100);	Clostridiales(100);"Ruminococcaceae"(100);	Incertae_Sedis_XIV(100);Blautia(100);
-0.08	306	17	Root(100);Bacteria(100);"Firmicutes"(100);"Clostridia"(100);Clostridiales(100);"Ruminococcaceae"(100);unclassified(79);	Root(100);Bacteria(100);"Bacteroidetes"(100);"Bacteroidia"(100);"Bacteroidales"(100);Bacteroidaceae(100);Bacteroides(100);	Clostridiales(100);"Ruminococcaceae"(100);	Bacteroidaceae(100);Bacteroides(100);
-0.08	267	354	Root(100);Bacteria(100);"Bacteroidetes"(100);unclassified(52);unclassified(52);unclassified(52);unclassified(52);	Root(100);Bacteria(100);"Actinobacteria"(100);Actinobacteria(100);Coriobacteriales(100);Coriobacteriaceae(100);Collinsella(100);	Bacteria(100);"Bacteroidetes"(100);	Coriobacteriaceae(100);Collinsella(100);
0.08	307	504	Root(100);Bacteria(100);unclassified(100);unclassified(100);unclassified(100);unclassified(100);unclassified(100);	Root(100);Bacteria(100);"Bacteroidetes"(100);"Bacteroidia"(100);"Bacteroidales"(100);Bacteroidaceae(100);Bacteroides(100);	Root(100);Bacteria(100);	Bacteroidaceae(100);Bacteroides(100);
0.08	369	578	Root(100);Bacteria(100);unclassified(100);unclassified(100);unclassified(100);unclassified(100);unclassified(100);	Root(100);Bacteria(100);"Bacteroidetes"(100);"Bacteroidia"(100);"Bacteroidales"(100);Bacteroidaceae(100);Bacteroides(100);	Root(100);Bacteria(100);	Bacteroidaceae(100);Bacteroides(100);
-0.08	44	354	Root(100);Bacteria(100);"Bacteroidetes"(100);"Bacteroidia"(100);"Bacteroidales"(100);Bacteroidaceae(100);Bacteroides(100);	Root(100);Bacteria(100);"Actinobacteria"(100);Actinobacteria(100);Coriobacteriales(100);Coriobacteriaceae(100);Collinsella(100);	Bacteroidaceae(100);Bacteroides(100);	Coriobacteriaceae(100);Collinsella(100);
-0.08	263	30	Root(100);Bacteria(100);"Bacteroidetes"(100);"Bacteroidia"(100);"Bacteroidales"(100);"Prevotellaceae"(100);Paraprevotella(100);	Root(100);Bacteria(100);"Bacteroidetes"(100);"Bacteroidia"(100);"Bacteroidales"(100);"Rikenellaceae"(100);Alistipes(100);	"Prevotellaceae"(100);Paraprevotella(100);	"Rikenellaceae"(100);Alistipes(100);
0.08	222	153	Root(100);Bacteria(100);"Firmicutes"(100);"Clostridia"(100);Clostridiales(100);"Lachnospiraceae"(58);Coprococcus(56);	Root(100);Bacteria(100);"Proteobacteria"(100);Betaproteobacteria(100);Burkholderiales(100);unclassified(100);unclassified(100);	"Lachnospiraceae"(58);Coprococcus(56);	Betaproteobacteria(100);Burkholderiales(100);
0.08	251	354	Root(100);Bacteria(100);"Bacteroidetes"(100);unclassified(100);unclassified(100);unclassified(100);unclassified(100);	Root(100);Bacteria(100);"Actinobacteria"(100);Actinobacteria(100);Coriobacteriales(100);Coriobacteriaceae(100);Collinsella(100);	Bacteria(100);"Bacteroidetes"(100);	Coriobacteriaceae(100);Collinsella(100);
0.08	262	256	Root(100);Bacteria(100);unclassified(99);unclassified(99);unclassified(99);unclassified(99);unclassified(99);	Root(100);Bacteria(100);"Firmicutes"(100);"Clostridia"(100);Clostridiales(100);Incertae_Sedis_XIV(100);Blautia(100);	Root(100);Bacteria(100);	Incertae_Sedis_XIV(100);Blautia(100);
-0.08	284	17	Root(100);Bacteria(100);"Firmicutes"(100);"Clostridia"(100);Clostridiales(100);"Ruminococcaceae"(100);unclassified(100);	Root(100);Bacteria(100);"Bacteroidetes"(100);"Bacteroidia"(100);"Bacteroidales"(100);Bacteroidaceae(100);Bacteroides(100);	Clostridiales(100);"Ruminococcaceae"(100);	Bacteroidaceae(100);Bacteroides(100);
0.08	185	238	Root(100);Bacteria(100);"Firmicutes"(100);"Clostridia"(100);unclassified(100);unclassified(100);unclassified(100);	Root(100);Bacteria(100);"Firmicutes"(100);"Clostridia"(100);Clostridiales(100);unclassified(97);unclassified(97);	"Firmicutes"(100);"Clostridia"(100);	"Clostridia"(100);Clostridiales(100);
0.08	258	391	Root(100);Bacteria(100);"Firmicutes"(100);"Clostridia"(100);Clostridiales(100);unclassified(100);unclassified(100);	Root(100);Bacteria(100);"Firmicutes"(100);"Clostridia"(100);Clostridiales(100);"Lachnospiraceae"(100);unclassified(100);	"Clostridia"(100);Clostridiales(100);	Clostridiales(100);"Lachnospiraceae"(100);
-0.08	249	227	Root(100);Bacteria(100);unclassified(100);unclassified(100);unclassified(100);unclassified(100);unclassified(100);	Root(100);Bacteria(100);"Firmicutes"(100);"Clostridia"(100);Clostridiales(100);"Lachnospiraceae"(100);Dorea(98);	Root(100);Bacteria(100);	"Lachnospiraceae"(100);Dorea(98);
0.08	196	104	Root(100);Bacteria(100);unclassified(100);unclassified(100);unclassified(100);unclassified(100);unclassified(100);	Root(100);Bacteria(100);"Firmicutes"(100);"Clostridia"(100);Clostridiales(100);"Ruminococcaceae"(100);unclassified(100);	Root(100);Bacteria(100);	Clostridiales(100);"Ruminococcaceae"(100);
0.08	454	47	Root(100);Bacteria(100);unclassified(93);unclassified(93);unclassified(93);unclassified(93);unclassified(93);	Root(100);Bacteria(100);"Actinobacteria"(100);Actinobacteria(100);Bifidobacteriales(100);Bifidobacteriaceae(100);unclassified(83);	Root(100);Bacteria(100);	Bifidobacteriales(100);Bifidobacteriaceae(100);
0.08	354	474	Root(100);Bacteria(100);"Actinobacteria"(100);Actinobacteria(100);Coriobacteriales(100);Coriobacteriaceae(100);Collinsella(100);	Root(100);Bacteria(100);"Bacteroidetes"(100);"Bacteroidia"(100);"Bacteroidales"(100);"Porphyromonadaceae"(100);Barnesiella(100);	Coriobacteriaceae(100);Collinsella(100);	"Porphyromonadaceae"(100);Barnesiella(100);
-0.08	170	123	Root(100);Bacteria(100);unclassified(100);unclassified(100);unclassified(100);unclassified(100);unclassified(100);	Root(100);Bacteria(100);"Firmicutes"(100);"Clostridia"(100);Clostridiales(100);unclassified(99);unclassified(99);	Root(100);Bacteria(100);	"Clostridia"(100);Clostridiales(100);
0.08	449	336	Root(100);Bacteria(100);"Bacteroidetes"(100);"Bacteroidia"(100);"Bacteroidales"(100);Bacteroidaceae(100);Bacteroides(100);	Root(100);Bacteria(100);"Firmicutes"(100);"Clostridia"(100);Clostridiales(100);"Ruminococcaceae"(100);Oscillibacter(100);	Bacteroidaceae(100);Bacteroides(100);	"Ruminococcaceae"(100);Oscillibacter(100);
0.08	210	283	Root(100);Bacteria(100);"Firmicutes"(100);"Clostridia"(100);Clostridiales(100);"Lachnospiraceae"(100);Anaerostipes(99);	Root(100);Bacteria(100);unclassified(100);unclassified(100);unclassified(100);unclassified(100);unclassified(100);	"Lachnospiraceae"(100);Anaerostipes(99);	Root(100);Bacteria(100);
0.08	262	47	Root(100);Bacteria(100);unclassified(99);unclassified(99);unclassified(99);unclassified(99);unclassified(99);	Root(100);Bacteria(100);"Actinobacteria"(100);Actinobacteria(100);Bifidobacteriales(100);Bifidobacteriaceae(100);unclassified(83);	Root(100);Bacteria(100);	Bifidobacteriales(100);Bifidobacteriaceae(100);
0.08	458	202	Root(100);Bacteria(100);"Bacteroidetes"(100);"Bacteroidia"(100);"Bacteroidales"(100);"Rikenellaceae"(100);Alistipes(100);	Root(100);Bacteria(100);"Firmicutes"(100);"Clostridia"(100);unclassified(98);unclassified(98);unclassified(98);	"Rikenellaceae"(100);Alistipes(100);	"Firmicutes"(100);"Clostridia"(100);
0.08	196	181	Root(100);Bacteria(100);unclassified(100);unclassified(100);unclassified(100);unclassified(100);unclassified(100);	Root(100);Bacteria(100);"Firmicutes"(100);"Clostridia"(100);Clostridiales(100);"Ruminococcaceae"(100);unclassified(100);	Root(100);Bacteria(100);	Clostridiales(100);"Ruminococcaceae"(100);
0.08	336	237	Root(100);Bacteria(100);"Firmicutes"(100);"Clostridia"(100);Clostridiales(100);"Ruminococcaceae"(100);Oscillibacter(100);	Root(100);Bacteria(100);"Bacteroidetes"(100);"Bacteroidia"(100);"Bacteroidales"(100);"Porphyromonadaceae"(100);Butyricimonas(100);	"Ruminococcaceae"(100);Oscillibacter(100);	"Porphyromonadaceae"(100);Butyricimonas(100);
0.08	119	238	Root(100);Bacteria(100);"Bacteroidetes"(100);"Bacteroidia"(100);"Bacteroidales"(100);"Porphyromonadaceae"(100);Odoribacter(100);	Root(100);Bacteria(100);"Firmicutes"(100);"Clostridia"(100);Clostridiales(100);unclassified(97);unclassified(97);	"Porphyromonadaceae"(100);Odoribacter(100);	"Clostridia"(100);Clostridiales(100);
-0.08	276	170	Root(100);Bacteria(100);"Firmicutes"(99);unclassified(99);unclassified(99);unclassified(99);unclassified(99);	Root(100);Bacteria(100);unclassified(100);unclassified(100);unclassified(100);unclassified(100);unclassified(100);	Bacteria(100);"Firmicutes"(99);	Root(100);Bacteria(100);
0.08	4	193	Root(100);Bacteria(100);"Firmicutes"(100);"Clostridia"(100);Clostridiales(100);Veillonellaceae(100);Veillonella(95);	Root(100);Bacteria(100);"Bacteroidetes"(100);"Bacteroidia"(100);"Bacteroidales"(100);"Prevotellaceae"(100);Prevotella(100);	Veillonellaceae(100);Veillonella(95);	"Prevotellaceae"(100);Prevotella(100);
0.08	115	457	Root(100);Bacteria(100);"Proteobacteria"(100);Betaproteobacteria(100);Burkholderiales(100);Alcaligenaceae(100);Parasutterella(100);	Root(100);Bacteria(100);"Bacteroidetes"(100);"Bacteroidia"(100);"Bacteroidales"(100);"Prevotellaceae"(100);unclassified(91);	Alcaligenaceae(100);Parasutterella(100);	"Bacteroidales"(100);"Prevotellaceae"(100);
0.08	260	59	Root(100);Bacteria(100);"Firmicutes"(100);"Erysipelotrichi"(100);"Erysipelotrichales"(100);Erysipelotrichaceae(100);Coprobacillus(100);	Root(100);Bacteria(100);"Bacteroidetes"(100);"Bacteroidia"(100);"Bacteroidales"(100);"Porphyromonadaceae"(100);Parabacteroides(100);	Erysipelotrichaceae(100);Coprobacillus(100);	"Porphyromonadaceae"(100);Parabacteroides(100);
-0.08	238	231	Root(100);Bacteria(100);"Firmicutes"(100);"Clostridia"(100);Clostridiales(100);unclassified(97);unclassified(97);	Root(100);Bacteria(100);"Bacteroidetes"(100);"Bacteroidia"(100);"Bacteroidales"(100);"Prevotellaceae"(100);Paraprevotella(100);	"Clostridia"(100);Clostridiales(100);	"Prevotellaceae"(100);Paraprevotella(100);
-0.08	338	17	Root(100);Bacteria(100);"Firmicutes"(100);"Clostridia"(99);unclassified(99);unclassified(99);unclassified(99);	Root(100);Bacteria(100);"Bacteroidetes"(100);"Bacteroidia"(100);"Bacteroidales"(100);Bacteroidaceae(100);Bacteroides(100);	"Firmicutes"(100);"Clostridia"(99);	Bacteroidaceae(100);Bacteroides(100);
-0.08	30	34	Root(100);Bacteria(100);"Bacteroidetes"(100);"Bacteroidia"(100);"Bacteroidales"(100);"Rikenellaceae"(100);Alistipes(100);	Root(100);Bacteria(100);"Bacteroidetes"(100);"Bacteroidia"(100);"Bacteroidales"(100);"Prevotellaceae"(100);unclassified(100);	"Rikenellaceae"(100);Alistipes(100);	"Bacteroidales"(100);"Prevotellaceae"(100);
0.08	384	391	Root(100);Bacteria(100);"Firmicutes"(100);"Clostridia"(100);Clostridiales(100);unclassified(92);unclassified(92);	Root(100);Bacteria(100);"Firmicutes"(100);"Clostridia"(100);Clostridiales(100);"Lachnospiraceae"(100);unclassified(100);	"Clostridia"(100);Clostridiales(100);	Clostridiales(100);"Lachnospiraceae"(100);
0.08	373	273	Root(100);Bacteria(100);"Firmicutes"(100);unclassified(77);unclassified(77);unclassified(77);unclassified(77);	Root(100);Bacteria(100);unclassified(58);unclassified(58);unclassified(58);unclassified(58);unclassified(58);	Bacteria(100);"Firmicutes"(100);	Root(100);Bacteria(100);
0.08	4	449	Root(100);Bacteria(100);"Firmicutes"(100);"Clostridia"(100);Clostridiales(100);Veillonellaceae(100);Veillonella(95);	Root(100);Bacteria(100);"Bacteroidetes"(100);"Bacteroidia"(100);"Bacteroidales"(100);Bacteroidaceae(100);Bacteroides(100);	Veillonellaceae(100);Veillonella(95);	Bacteroidaceae(100);Bacteroides(100);
0.08	331	406	Root(100);Bacteria(100);"Firmicutes"(100);"Clostridia"(100);Clostridiales(100);unclassified(100);unclassified(100);	Root(100);Bacteria(100);"Firmicutes"(100);"Clostridia"(100);Clostridiales(100);unclassified(100);unclassified(100);	"Clostridia"(100);Clostridiales(100);	"Clostridia"(100);Clostridiales(100);
0.08	291	47	Root(100);Bacteria(100);"Bacteroidetes"(100);"Bacteroidia"(100);"Bacteroidales"(100);unclassified(100);unclassified(100);	Root(100);Bacteria(100);"Actinobacteria"(100);Actinobacteria(100);Bifidobacteriales(100);Bifidobacteriaceae(100);unclassified(83);	"Bacteroidia"(100);"Bacteroidales"(100);	Bifidobacteriales(100);Bifidobacteriaceae(100);
0.08	214	354	Root(100);Bacteria(100);"Bacteroidetes"(100);"Bacteroidia"(100);"Bacteroidales"(100);"Prevotellaceae"(100);unclassified(100);	Root(100);Bacteria(100);"Actinobacteria"(100);Actinobacteria(100);Coriobacteriales(100);Coriobacteriaceae(100);Collinsella(100);	"Bacteroidales"(100);"Prevotellaceae"(100);	Coriobacteriaceae(100);Collinsella(100);
-0.08	30	93	Root(100);Bacteria(100);"Bacteroidetes"(100);"Bacteroidia"(100);"Bacteroidales"(100);"Rikenellaceae"(100);Alistipes(100);	Root(100);Bacteria(100);"Firmicutes"(100);"Clostridia"(100);Clostridiales(100);"Ruminococcaceae"(100);Subdoligranulum(91);	"Rikenellaceae"(100);Alistipes(100);	"Ruminococcaceae"(100);Subdoligranulum(91);
0.08	135	5	Root(100);Bacteria(100);"Firmicutes"(100);"Clostridia"(100);Clostridiales(100);"Lachnospiraceae"(100);Roseburia(95);	Root(100);Bacteria(100);"Firmicutes"(100);"Bacilli"(100);Bacillales(100);"Staphylococcaceae"(99);Staphylococcus(99);	"Lachnospiraceae"(100);Roseburia(95);	"Staphylococcaceae"(99);Staphylococcus(99);
-0.08	156	77	Root(100);Bacteria(100);"Firmicutes"(100);"Clostridia"(100);Clostridiales(100);"Lachnospiraceae"(100);unclassified(71);	Root(100);Bacteria(100);"Bacteroidetes"(100);"Bacteroidia"(100);"Bacteroidales"(100);Bacteroidaceae(100);Bacteroides(100);	Clostridiales(100);"Lachnospiraceae"(100);	Bacteroidaceae(100);Bacteroides(100);
-0.08	213	186	Root(100);Bacteria(100);"Firmicutes"(100);"Clostridia"(100);Clostridiales(100);unclassified(100);unclassified(100);	Root(100);Bacteria(100);"Verrucomicrobia"(100);Verrucomicrobiae(100);Verrucomicrobiales(100);Verrucomicrobiaceae(100);Akkermansia(100);	"Clostridia"(100);Clostridiales(100);	Verrucomicrobiaceae(100);Akkermansia(100);
-0.08	30	66	Root(100);Bacteria(100);"Bacteroidetes"(100);"Bacteroidia"(100);"Bacteroidales"(100);"Rikenellaceae"(100);Alistipes(100);	Root(100);Bacteria(100);"Firmicutes"(100);"Clostridia"(100);Clostridiales(100);Veillonellaceae(100);Dialister(100);	"Rikenellaceae"(100);Alistipes(100);	Veillonellaceae(100);Dialister(100);
-0.08	363	77	Root(100);Bacteria(100);"Firmicutes"(100);"Clostridia"(100);Clostridiales(100);"Ruminococcaceae"(100);unclassified(100);	Root(100);Bacteria(100);"Bacteroidetes"(100);"Bacteroidia"(100);"Bacteroidales"(100);Bacteroidaceae(100);Bacteroides(100);	Clostridiales(100);"Ruminococcaceae"(100);	Bacteroidaceae(100);Bacteroides(100);
-0.08	153	42	Root(100);Bacteria(100);"Proteobacteria"(100);Betaproteobacteria(100);Burkholderiales(100);unclassified(100);unclassified(100);	Root(100);Bacteria(100);"Firmicutes"(100);"Clostridia"(100);Clostridiales(100);"Ruminococcaceae"(100);unclassified(100);	Betaproteobacteria(100);Burkholderiales(100);	Clostridiales(100);"Ruminococcaceae"(100);
0.08	168	391	Root(100);Bacteria(100);"Bacteroidetes"(100);"Bacteroidia"(100);"Bacteroidales"(100);"Porphyromonadaceae"(100);Barnesiella(55);	Root(100);Bacteria(100);"Firmicutes"(100);"Clostridia"(100);Clostridiales(100);"Lachnospiraceae"(100);unclassified(100);	"Porphyromonadaceae"(100);Barnesiella(55);	Clostridiales(100);"Lachnospiraceae"(100);
[truncated: 8,823 more rows]
