# Supplementary material for: Inferring Correlation Networks from Genomic Survey Data
Source: PLoS Comput Biol. 2012 Sep 20;8(9):e1002687. doi: 10.1371/journal.pcbi.1002687 (PMC3447976; doi:10.1371/journal.pcbi.1002687)
Supplement: Dataset S1 — Correlation values for all HMP body sites inferred using both Pearson and SparCC from real and shuffled data. (ZIP) [file pcbi.1002687.s001.zip › Stool_sparse_matrix.txt]

OTU_id	1	104	107	111	115	119	122	123	128	135	136	144	145	153	154	155	156	157	16	160	161	164	165	167	168	17	170	177	181	182	185	186	189	192	193	196	197	202	209	210	211	212	213	214	215	219	222	227	231
1	1.000	-0.042	-0.045	0.136	-0.029	-0.133	-0.042	0.079	-0.141	-0.072	-0.156	-0.109	0.014	0.015	-0.040	0.039	-0.074	-0.115	0.132	0.064	0.023	0.041	-0.099	-0.138	0.018	-0.028	-0.034	0.098	-0.038	0.065	0.030	-0.025	-0.084	-0.122	0.065	0.106	0.086	-0.084	-0.077	0.011	-0.017	-0.099	-0.096	0.079	-0.093	0.110	-0.048	-0.165	0.047
104	-0.042	1.000	-0.064	-0.104	-0.109	0.018	0.101	-0.163	0.258	0.109	0.015	0.097	-0.027	-0.173	0.039	-0.053	0.099	0.347	-0.181	-0.063	-0.147	-0.006	0.120	0.161	0.035	-0.046	0.077	-0.087	0.093	-0.060	0.014	0.217	0.132	0.023	0.025	0.057	-0.085	0.097	0.154	-0.073	0.069	0.147	-0.001	-0.065	-0.022	-0.063	0.068	-0.076	-0.044
107	-0.045	-0.064	1.000	-0.075	0.045	0.269	0.138	-0.177	0.135	-0.139	0.049	0.033	0.092	0.120	-0.118	-0.075	-0.133	0.095	-0.061	-0.005	0.149	0.129	-0.019	-0.142	-0.059	-0.043	0.118	-0.079	0.096	-0.078	-0.121	-0.026	0.038	-0.099	-0.015	-0.020	-0.053	0.071	0.037	-0.068	-0.053	-0.085	-0.045	0.016	-0.124	-0.050	-0.186	-0.102	0.059
111	0.136	-0.104	-0.075	1.000	0.066	-0.115	-0.093	0.247	-0.153	-0.150	-0.063	-0.150	-0.002	-0.044	0.117	0.059	-0.049	-0.189	0.088	0.086	-0.080	-0.034	-0.090	-0.023	-0.065	-0.140	-0.068	0.051	-0.071	0.008	-0.013	0.022	-0.106	0.001	0.033	0.043	0.062	-0.128	0.023	0.016	-0.064	-0.124	-0.036	0.080	-0.020	0.180	0.047	0.067	-0.013
115	-0.029	-0.109	0.045	0.066	1.000	0.105	-0.031	0.081	-0.102	0.003	0.109	-0.009	-0.064	-0.173	0.116	0.049	0.005	-0.005	0.072	-0.046	-0.183	-0.133	0.093	0.117	-0.039	0.065	-0.090	-0.058	-0.129	-0.071	0.025	-0.015	-0.035	0.113	-0.021	-0.048	0.001	-0.024	0.003	0.075	0.024	0.035	0.082	-0.028	0.071	0.009	0.046	0.146	-0.072
119	-0.133	0.018	0.269	-0.115	0.105	1.000	0.171	-0.245	0.218	0.036	0.084	0.150	0.045	0.016	-0.110	-0.009	-0.100	0.170	-0.117	-0.064	0.063	0.080	0.033	-0.046	-0.032	0.016	0.055	-0.140	0.033	-0.105	-0.018	-0.018	-0.041	0.003	-0.042	-0.119	-0.042	0.193	0.073	-0.151	0.083	0.059	0.038	-0.037	-0.070	-0.026	-0.053	-0.010	0.060
122	-0.042	0.101	0.138	-0.093	-0.031	0.171	1.000	-0.249	0.238	0.025	-0.043	0.144	-0.033	-0.093	-0.119	0.075	0.104	0.348	-0.097	-0.019	-0.051	-0.013	0.007	0.031	0.030	-0.065	0.099	-0.019	0.137	0.005	0.073	0.051	0.152	-0.041	-0.139	0.152	-0.086	0.138	0.102	-0.070	-0.054	0.208	0.009	-0.072	-0.004	-0.069	0.059	-0.021	-0.016
123	0.079	-0.163	-0.177	0.247	0.081	-0.245	-0.249	1.000	-0.260	0.037	-0.039	-0.255	-0.030	0.069	0.360	-0.016	-0.027	-0.254	0.196	0.087	0.027	-0.021	-0.015	0.020	-0.056	0.055	-0.110	0.033	-0.142	-0.029	-0.077	-0.058	-0.121	0.038	0.116	-0.065	0.051	-0.230	-0.104	0.157	-0.044	-0.146	0.049	0.037	0.095	0.110	0.158	0.066	-0.014
128	-0.141	0.258	0.135	-0.153	-0.102	0.218	0.238	-0.260	1.000	0.079	0.155	0.166	-0.023	-0.143	-0.016	-0.020	0.100	0.512	-0.207	-0.132	-0.113	-0.050	0.272	0.106	-0.016	-0.093	0.088	-0.081	0.279	-0.077	0.027	0.086	0.111	0.023	0.035	0.006	-0.169	0.352	0.225	-0.128	-0.023	0.172	-0.037	-0.117	0.059	-0.105	0.124	0.088	-0.034
135	-0.072	0.109	-0.139	-0.150	0.003	0.036	0.025	0.037	0.079	1.000	0.138	0.208	-0.093	0.024	0.164	-0.068	0.224	0.107	0.059	-0.088	0.045	-0.090	0.263	0.297	-0.119	0.026	-0.045	-0.096	-0.116	-0.107	-0.012	0.062	0.195	0.153	-0.131	-0.086	-0.122	0.108	0.032	-0.101	0.250	0.186	0.301	-0.070	0.224	-0.026	0.108	0.176	-0.152
136	-0.156	0.015	0.049	-0.063	0.109	0.084	-0.043	-0.039	0.155	0.138	1.000	0.165	-0.110	-0.039	0.046	-0.049	-0.001	0.081	-0.054	-0.168	-0.047	-0.064	0.228	0.209	-0.087	0.023	-0.099	-0.068	0.049	-0.077	-0.060	-0.046	0.049	-0.037	-0.025	-0.161	-0.061	0.099	0.118	-0.052	-0.016	0.097	0.043	-0.141	0.020	-0.063	0.005	0.083	0.004
144	-0.109	0.097	0.033	-0.150	-0.009	0.150	0.144	-0.255	0.166	0.208	0.165	1.000	-0.001	-0.090	-0.086	0.006	0.244	0.267	-0.040	-0.041	-0.050	-0.061	0.198	0.193	-0.067	-0.078	0.027	-0.103	0.033	-0.054	0.012	0.002	0.246	0.095	-0.047	-0.020	-0.074	0.206	-0.006	-0.120	0.195	0.186	0.111	-0.099	0.109	-0.109	-0.024	0.109	-0.097
145	0.014	-0.027	0.092	-0.002	-0.064	0.045	-0.033	-0.030	-0.023	-0.093	-0.110	-0.001	1.000	0.012	-0.040	-0.019	-0.031	-0.042	0.045	-0.008	0.003	0.213	-0.098	-0.111	-0.012	-0.044	0.029	0.000	0.069	0.006	-0.076	0.032	-0.008	-0.071	0.018	0.026	0.050	0.023	-0.069	-0.029	0.033	-0.113	-0.047	0.175	-0.035	0.046	-0.117	-0.024	0.133
153	0.015	-0.173	0.120	-0.044	-0.173	0.016	-0.093	0.069	-0.143	0.024	-0.039	-0.090	0.012	1.000	-0.114	0.008	-0.019	-0.147	0.118	-0.015	0.691	0.123	-0.189	-0.099	0.074	0.109	-0.018	0.031	0.008	-0.009	-0.072	-0.093	-0.013	-0.049	0.037	-0.116	0.097	-0.072	-0.084	-0.036	0.093	-0.121	-0.047	0.024	0.003	0.055	-0.052	-0.083	0.070
154	-0.040	0.039	-0.118	0.117	0.116	-0.110	-0.119	0.360	-0.016	0.164	0.046	-0.086	-0.040	-0.114	1.000	-0.034	0.039	0.011	0.004	-0.022	-0.108	-0.138	0.196	0.255	-0.161	0.130	-0.098	-0.070	-0.123	-0.081	-0.053	0.068	0.028	0.108	0.055	-0.063	-0.038	-0.044	-0.007	0.096	0.053	0.012	0.099	-0.054	0.170	-0.031	0.203	0.179	-0.132
155	0.039	-0.053	-0.075	0.059	0.049	-0.009	0.075	-0.016	-0.020	-0.068	-0.049	0.006	-0.019	0.008	-0.034	1.000	-0.020	0.027	0.009	0.037	-0.012	0.003	-0.083	-0.078	-0.015	0.047	-0.043	0.022	0.007	0.011	0.108	-0.003	-0.110	-0.025	0.041	0.020	0.028	-0.028	0.007	0.018	0.023	0.044	-0.110	-0.013	-0.016	0.031	0.020	-0.012	-0.012
156	-0.074	0.099	-0.133	-0.049	0.005	-0.100	0.104	-0.027	0.100	0.224	-0.001	0.244	-0.031	-0.019	0.039	-0.020	1.000	0.154	0.073	-0.080	-0.011	-0.066	0.045	0.234	0.013	-0.011	-0.016	-0.052	-0.068	-0.009	-0.056	-0.062	0.190	0.228	-0.063	-0.008	-0.049	0.088	0.018	0.043	0.153	0.127	0.097	-0.077	0.151	-0.074	0.069	0.105	-0.048
157	-0.115	0.347	0.095	-0.189	-0.005	0.170	0.348	-0.254	0.512	0.107	0.081	0.267	-0.042	-0.147	0.011	0.027	0.154	1.000	-0.179	-0.050	-0.121	-0.087	0.227	0.155	-0.059	-0.074	0.106	-0.122	0.202	-0.121	0.073	0.172	0.209	0.067	-0.028	0.077	-0.177	0.259	0.255	-0.029	-0.042	0.365	-0.017	-0.106	0.054	-0.147	0.072	0.103	-0.069
16	0.132	-0.181	-0.061	0.088	0.072	-0.117	-0.097	0.196	-0.207	0.059	-0.054	-0.040	0.045	0.118	0.004	0.009	0.073	-0.179	1.000	0.047	0.087	0.085	-0.110	-0.026	0.022	0.012	-0.026	0.053	-0.044	0.005	-0.016	-0.066	-0.053	-0.048	-0.043	-0.041	0.033	-0.077	-0.133	-0.039	0.055	-0.154	-0.033	0.065	0.010	0.077	-0.069	0.005	0.016
160	0.064	-0.063	-0.005	0.086	-0.046	-0.064	-0.019	0.087	-0.132	-0.088	-0.168	-0.041	-0.008	-0.015	-0.022	0.037	-0.080	-0.050	0.047	1.000	-0.020	0.029	-0.039	-0.136	-0.041	0.035	0.074	0.048	-0.053	0.052	0.082	0.041	-0.011	-0.069	-0.017	-0.000	0.076	-0.030	-0.085	0.004	-0.048	-0.070	-0.015	0.048	-0.024	0.097	-0.040	-0.071	0.028
161	0.023	-0.147	0.149	-0.080	-0.183	0.063	-0.051	0.027	-0.113	0.045	-0.047	-0.050	0.003	0.691	-0.108	-0.012	-0.011	-0.121	0.087	-0.020	1.000	0.132	-0.166	-0.111	0.092	0.086	0.004	0.025	-0.009	-0.017	-0.072	-0.111	-0.015	-0.051	0.030	-0.076	0.085	-0.026	-0.062	-0.067	0.102	-0.099	-0.033	0.045	-0.005	0.059	-0.020	-0.084	0.081
164	0.041	-0.006	0.129	-0.034	-0.133	0.080	-0.013	-0.021	-0.050	-0.090	-0.064	-0.061	0.213	0.123	-0.138	0.003	-0.066	-0.087	0.085	0.029	0.132	1.000	-0.204	-0.128	0.196	0.008	-0.011	0.089	0.091	0.103	-0.071	-0.095	-0.159	-0.133	0.051	0.011	0.045	-0.103	0.024	0.015	0.016	-0.113	0.004	0.062	-0.045	0.029	-0.098	-0.057	0.432
165	-0.099	0.120	-0.019	-0.090	0.093	0.033	0.007	-0.015	0.272	0.263	0.228	0.198	-0.098	-0.189	0.196	-0.083	0.045	0.227	-0.110	-0.039	-0.166	-0.204	1.000	0.187	-0.080	0.020	-0.031	-0.176	-0.097	-0.142	0.030	0.054	0.167	0.179	0.069	-0.048	-0.095	0.272	0.021	-0.024	0.063	0.144	0.118	-0.106	0.146	-0.097	0.124	0.164	-0.200
167	-0.138	0.161	-0.142	-0.023	0.117	-0.046	0.031	0.020	0.106	0.297	0.209	0.193	-0.111	-0.099	0.255	-0.078	0.234	0.155	-0.026	-0.136	-0.111	-0.128	0.187	1.000	-0.101	-0.072	-0.024	-0.132	-0.116	-0.108	0.003	0.025	0.115	0.355	-0.071	-0.042	-0.077	0.099	0.040	0.142	0.018	0.222	0.120	-0.134	0.414	-0.151	0.312	0.330	-0.120
168	0.018	0.035	-0.059	-0.065	-0.039	-0.032	0.030	-0.056	-0.016	-0.119	-0.087	-0.067	-0.012	0.074	-0.161	-0.015	0.013	-0.059	0.022	-0.041	0.092	0.196	-0.080	-0.101	1.000	0.033	-0.072	0.180	0.124	0.207	0.006	-0.113	-0.041	-0.010	0.086	0.031	0.002	0.007	-0.044	-0.041	0.010	-0.027	-0.017	0.051	-0.066	0.025	-0.027	-0.086	0.192
17	-0.028	-0.046	-0.043	-0.140	0.065	0.016	-0.065	0.055	-0.093	0.026	0.023	-0.078	-0.044	0.109	0.130	0.047	-0.011	-0.074	0.012	0.035	0.086	0.008	0.020	-0.072	0.033	1.000	-0.084	-0.017	-0.096	-0.033	-0.012	-0.060	-0.021	-0.103	-0.007	-0.082	0.041	-0.075	-0.027	-0.031	0.059	-0.055	-0.004	-0.038	-0.008	-0.054	-0.100	-0.133	0.019
170	-0.034	0.077	0.118	-0.068	-0.090	0.055	0.099	-0.110	0.088	-0.045	-0.099	0.027	0.029	-0.018	-0.098	-0.043	-0.016	0.106	-0.026	0.074	0.004	-0.011	-0.031	-0.024	-0.072	-0.084	1.000	0.005	0.107	0.029	0.070	0.096	0.054	-0.009	0.006	0.174	-0.062	0.036	0.014	0.029	-0.084	0.094	-0.025	-0.045	-0.013	-0.054	-0.024	0.058	-0.003
177	0.098	-0.087	-0.079	0.051	-0.058	-0.140	-0.019	0.033	-0.081	-0.096	-0.068	-0.103	0.000	0.031	-0.070	0.022	-0.052	-0.122	0.053	0.048	0.025	0.089	-0.176	-0.132	0.180	-0.017	0.005	1.000	0.018	0.405	-0.014	-0.042	-0.094	-0.106	0.034	0.078	0.065	-0.104	-0.029	-0.017	-0.057	-0.044	-0.052	0.022	-0.044	0.036	-0.126	-0.090	0.099
181	-0.038	0.093	0.096	-0.071	-0.129	0.033	0.137	-0.142	0.279	-0.116	0.049	0.033	0.069	0.008	-0.123	0.007	-0.068	0.202	-0.044	-0.053	-0.009	0.091	-0.097	-0.116	0.124	-0.096	0.107	0.018	1.000	0.043	0.104	-0.007	-0.004	-0.120	0.010	0.101	-0.076	-0.019	0.133	-0.111	-0.080	0.014	-0.140	0.035	-0.089	-0.025	-0.098	-0.156	0.089
182	0.065	-0.060	-0.078	0.008	-0.071	-0.105	0.005	-0.029	-0.077	-0.107	-0.077	-0.054	0.006	-0.009	-0.081	0.011	-0.009	-0.121	0.005	0.052	-0.017	0.103	-0.142	-0.108	0.207	-0.033	0.029	0.405	0.043	1.000	0.011	-0.077	-0.022	-0.078	-0.011	0.089	0.071	-0.055	-0.022	-0.053	-0.034	-0.023	-0.054	0.035	-0.053	-0.026	-0.109	-0.102	0.111
185	0.030	0.014	-0.121	-0.013	0.025	-0.018	0.073	-0.077	0.027	-0.012	-0.060	0.012	-0.076	-0.072	-0.053	0.108	-0.056	0.073	-0.016	0.082	-0.072	-0.071	0.030	0.003	0.006	-0.012	0.070	-0.014	0.104	0.011	1.000	0.066	-0.035	0.033	-0.035	0.181	-0.024	-0.031	0.019	0.011	-0.034	0.083	-0.080	-0.023	0.030	0.022	-0.022	-0.083	-0.072
186	-0.025	0.217	-0.026	0.022	-0.015	-0.018	0.051	-0.058	0.086	0.062	-0.046	0.002	0.032	-0.093	0.068	-0.003	-0.062	0.172	-0.066	0.041	-0.111	-0.095	0.054	0.025	-0.113	-0.060	0.096	-0.042	-0.007	-0.077	0.066	1.000	-0.024	0.006	-0.110	0.050	-0.001	0.045	0.041	0.069	-0.086	0.147	0.025	-0.020	0.054	-0.037	0.047	0.048	-0.112
189	-0.084	0.132	0.038	-0.106	-0.035	-0.041	0.152	-0.121	0.111	0.195	0.049	0.246	-0.008	-0.013	0.028	-0.110	0.190	0.209	-0.053	-0.011	-0.015	-0.159	0.167	0.115	-0.041	-0.021	0.054	-0.094	-0.004	-0.022	-0.035	-0.024	1.000	0.067	-0.060	-0.024	-0.030	0.036	-0.053	-0.140	0.183	0.102	0.112	0.022	0.061	-0.030	0.045	0.062	-0.119
192	-0.122	0.023	-0.099	0.001	0.113	0.003	-0.041	0.038	0.023	0.153	-0.037	0.095	-0.071	-0.049	0.108	-0.025	0.228	0.067	-0.048	-0.069	-0.051	-0.133	0.179	0.355	-0.010	-0.103	-0.009	-0.106	-0.120	-0.078	0.033	0.006	0.067	1.000	-0.018	-0.012	-0.044	0.033	0.101	0.225	0.049	0.217	0.164	-0.085	0.378	-0.095	0.304	0.301	-0.127
193	0.065	0.025	-0.015	0.033	-0.021	-0.042	-0.139	0.116	0.035	-0.131	-0.025	-0.047	0.018	0.037	0.055	0.041	-0.063	-0.028	-0.043	-0.017	0.030	0.051	0.069	-0.071	0.086	-0.007	0.006	0.034	0.010	-0.011	-0.035	-0.110	-0.060	-0.018	1.000	0.005	-0.025	0.040	-0.012	0.060	-0.006	-0.123	-0.022	-0.010	-0.027	0.029	-0.044	-0.008	0.039
196	0.106	0.057	-0.020	0.043	-0.048	-0.119	0.152	-0.065	0.006	-0.086	-0.161	-0.020	0.026	-0.116	-0.063	0.020	-0.008	0.077	-0.041	-0.000	-0.076	0.011	-0.048	-0.042	0.031	-0.082	0.174	0.078	0.101	0.089	0.181	0.050	-0.024	-0.012	0.005	1.000	0.045	-0.052	0.040	0.007	-0.118	0.085	-0.109	0.027	-0.031	0.067	0.003	-0.094	0.058
197	0.086	-0.085	-0.053	0.062	0.001	-0.042	-0.086	0.051	-0.169	-0.122	-0.061	-0.074	0.050	0.097	-0.038	0.028	-0.049	-0.177	0.033	0.076	0.085	0.045	-0.095	-0.077	0.002	0.041	-0.062	0.065	-0.076	0.071	-0.024	-0.001	-0.030	-0.044	-0.025	0.045	1.000	-0.016	-0.089	0.009	-0.046	-0.025	-0.042	0.045	-0.077	0.088	-0.029	-0.047	0.070
202	-0.084	0.097	0.071	-0.128	-0.024	0.193	0.138	-0.230	0.352	0.108	0.099	0.206	0.023	-0.072	-0.044	-0.028	0.088	0.259	-0.077	-0.030	-0.026	-0.103	0.272	0.099	0.007	-0.075	0.036	-0.104	-0.019	-0.055	-0.031	0.045	0.036	0.033	0.040	-0.052	-0.016	1.000	-0.011	-0.063	0.013	0.102	0.025	-0.035	0.049	-0.122	0.058	0.083	-0.092
209	-0.077	0.154	0.037	0.023	0.003	0.073	0.102	-0.104	0.225	0.032	0.118	-0.006	-0.069	-0.084	-0.007	0.007	0.018	0.255	-0.133	-0.085	-0.062	0.024	0.021	0.040	-0.044	-0.027	0.014	-0.029	0.133	-0.022	0.019	0.041	-0.053	0.101	-0.012	0.040	-0.089	-0.011	1.000	0.069	-0.029	0.121	-0.046	-0.087	0.066	-0.068	0.090	0.019	0.015
210	0.011	-0.073	-0.068	0.016	0.075	-0.151	-0.070	0.157	-0.128	-0.101	-0.052	-0.120	-0.029	-0.036	0.096	0.018	0.043	-0.029	-0.039	0.004	-0.067	0.015	-0.024	0.142	-0.041	-0.031	0.029	-0.017	-0.111	-0.053	0.011	0.069	-0.140	0.225	0.060	0.007	0.009	-0.063	0.069	1.000	-0.098	0.035	0.106	0.001	0.168	-0.024	0.212	0.167	-0.042
211	-0.017	0.069	-0.053	-0.064	0.024	0.083	-0.054	-0.044	-0.023	0.250	-0.016	0.195	0.033	0.093	0.053	0.023	0.153	-0.042	0.055	-0.048	0.102	0.016	0.063	0.018	0.010	0.059	-0.084	-0.057	-0.080	-0.034	-0.034	-0.086	0.183	0.049	-0.006	-0.118	-0.046	0.013	-0.029	-0.098	1.000	-0.076	0.117	-0.011	0.015	0.045	0.038	0.030	-0.082
212	-0.099	0.147	-0.085	-0.124	0.035	0.059	0.208	-0.146	0.172	0.186	0.097	0.186	-0.113	-0.121	0.012	0.044	0.127	0.365	-0.154	-0.070	-0.099	-0.113	0.144	0.222	-0.027	-0.055	0.094	-0.044	0.014	-0.023	0.083	0.147	0.102	0.217	-0.123	0.085	-0.025	0.102	0.121	0.035	-0.076	1.000	0.108	-0.144	0.121	-0.093	0.124	0.130	-0.086
213	-0.096	-0.001	-0.045	-0.036	0.082	0.038	0.009	0.049	-0.037	0.301	0.043	0.111	-0.047	-0.047	0.099	-0.110	0.097	-0.017	-0.033	-0.015	-0.033	0.004	0.118	0.120	-0.017	-0.004	-0.025	-0.052	-0.140	-0.054	-0.080	0.025	0.112	0.164	-0.022	-0.109	-0.042	0.025	-0.046	0.106	0.117	0.108	1.000	-0.051	0.150	-0.070	0.057	0.163	-0.045
214	0.079	-0.065	0.016	0.080	-0.028	-0.037	-0.072	0.037	-0.117	-0.070	-0.141	-0.099	0.175	0.024	-0.054	-0.013	-0.077	-0.106	0.065	0.048	0.045	0.062	-0.106	-0.134	0.051	-0.038	-0.045	0.022	0.035	0.035	-0.023	-0.020	0.022	-0.085	-0.010	0.027	0.045	-0.035	-0.087	0.001	-0.011	-0.144	-0.051	1.000	-0.087	0.155	-0.053	-0.065	0.021
215	-0.093	-0.022	-0.124	-0.020	0.071	-0.070	-0.004	0.095	0.059	0.224	0.020	0.109	-0.035	0.003	0.170	-0.016	0.151	0.054	0.010	-0.024	-0.005	-0.045	0.146	0.414	-0.066	-0.008	-0.013	-0.044	-0.089	-0.053	0.030	0.054	0.061	0.378	-0.027	-0.031	-0.077	0.049	0.066	0.168	0.015	0.121	0.150	-0.087	1.000	-0.088	0.373	0.320	-0.091
219	0.110	-0.063	-0.050	0.180	0.009	-0.026	-0.069	0.110	-0.105	-0.026	-0.063	-0.109	0.046	0.055	-0.031	0.031	-0.074	-0.147	0.077	0.097	0.059	0.029	-0.097	-0.151	0.025	-0.054	-0.054	0.036	-0.025	-0.026	0.022	-0.037	-0.030	-0.095	0.029	0.067	0.088	-0.122	-0.068	-0.024	0.045	-0.093	-0.070	0.155	-0.088	1.000	0.021	-0.001	0.007
222	-0.048	0.068	-0.186	0.047	0.046	-0.053	0.059	0.158	0.124	0.108	0.005	-0.024	-0.117	-0.052	0.203	0.020	0.069	0.072	-0.069	-0.040	-0.020	-0.098	0.124	0.312	-0.027	-0.100	-0.024	-0.126	-0.098	-0.109	-0.022	0.047	0.045	0.304	-0.044	0.003	-0.029	0.058	0.090	0.212	0.038	0.124	0.057	-0.053	0.373	0.021	1.000	0.350	-0.097
227	-0.165	-0.076	-0.102	0.067	0.146	-0.010	-0.021	0.066	0.088	0.176	0.083	0.109	-0.024	-0.083	0.179	-0.012	0.105	0.103	0.005	-0.071	-0.084	-0.057	0.164	0.330	-0.086	-0.133	0.058	-0.090	-0.156	-0.102	-0.083	0.048	0.062	0.301	-0.008	-0.094	-0.047	0.083	0.019	0.167	0.030	0.130	0.163	-0.065	0.320	-0.001	0.350	1.000	-0.141
231	0.047	-0.044	0.059	-0.013	-0.072	0.060	-0.016	-0.014	-0.034	-0.152	0.004	-0.097	0.133	0.070	-0.132	-0.012	-0.048	-0.069	0.016	0.028	0.081	0.432	-0.200	-0.120	0.192	0.019	-0.003	0.099	0.089	0.111	-0.072	-0.112	-0.119	-0.127	0.039	0.058	0.070	-0.092	0.015	-0.042	-0.082	-0.086	-0.045	0.021	-0.091	0.007	-0.097	-0.141	1.000
232	0.041	0.071	-0.004	-0.018	-0.102	0.052	0.049	-0.063	0.028	-0.039	-0.066	0.168	0.047	-0.021	-0.010	0.086	-0.019	0.095	-0.027	-0.000	-0.010	0.009	-0.096	-0.042	0.001	0.006	0.051	-0.006	0.067	0.046	0.057	0.003	0.052	-0.083	0.011	0.046	-0.027	-0.067	-0.012	-0.096	-0.040	-0.023	0.007	-0.001	-0.038	0.016	-0.078	-0.026	0.094
233	0.112	-0.098	0.006	0.094	-0.000	-0.031	-0.130	0.075	-0.157	-0.119	-0.085	-0.072	0.103	0.074	-0.069	0.013	-0.052	-0.183	0.067	0.069	0.078	0.088	-0.168	-0.178	0.006	0.036	-0.067	0.086	0.010	0.054	-0.029	0.003	-0.114	-0.120	-0.045	-0.036	0.075	-0.077	-0.026	-0.037	-0.000	-0.166	-0.097	0.062	-0.067	0.055	-0.164	-0.114	0.095
237	-0.056	0.005	0.206	-0.165	-0.075	0.136	0.108	-0.212	0.198	0.007	0.082	0.091	0.108	0.022	-0.143	-0.040	-0.090	0.143	-0.050	-0.005	-0.014	0.089	0.007	-0.059	0.061	0.037	0.058	0.005	0.202	0.020	0.106	0.063	-0.001	-0.108	-0.040	-0.019	-0.056	0.083	0.057	-0.105	-0.006	0.010	-0.075	-0.023	-0.039	-0.049	-0.177	-0.101	0.054
238	-0.025	-0.044	-0.069	0.033	0.150	-0.087	-0.139	0.263	-0.071	0.180	0.141	0.072	-0.080	0.013	0.195	-0.057	0.226	-0.143	0.061	-0.080	0.023	-0.052	0.109	0.193	-0.060	0.110	-0.172	-0.066	-0.126	-0.059	-0.064	-0.188	0.022	0.158	-0.012	-0.089	-0.049	-0.123	-0.021	0.035	0.130	-0.042	0.155	-0.081	0.124	-0.013	0.200	0.107	-0.081
243	0.053	-0.126	-0.021	0.086	-0.004	-0.051	-0.201	0.122	-0.099	-0.071	-0.140	-0.189	0.008	0.065	0.065	0.013	-0.118	-0.188	0.038	0.070	0.061	0.041	-0.129	-0.099	0.021	-0.008	-0.044	0.068	-0.061	0.068	-0.006	0.033	-0.122	-0.014	0.006	0.016	0.069	-0.072	-0.058	0.018	-0.010	-0.137	-0.010	0.064	0.040	0.183	0.045	-0.017	0.031
245	-0.083	-0.003	-0.059	-0.003	0.075	-0.117	-0.001	0.081	-0.057	0.187	0.132	0.013	-0.096	0.049	0.154	-0.046	0.229	0.038	0.032	-0.027	0.025	-0.040	0.061	0.301	-0.017	-0.006	-0.044	-0.033	-0.101	-0.040	-0.021	0.012	0.108	0.206	-0.073	-0.051	-0.056	-0.039	-0.048	0.102	0.026	0.150	0.229	-0.070	0.214	-0.066	0.178	0.291	-0.039
246	-0.048	-0.115	-0.125	0.125	0.026	-0.012	-0.178	0.136	-0.131	0.109	0.073	0.005	0.010	0.106	0.165	-0.057	0.050	-0.144	-0.016	-0.022	0.090	-0.021	0.084	0.133	-0.028	0.021	-0.206	-0.039	-0.099	-0.054	-0.063	-0.064	0.010	0.145	-0.056	-0.132	-0.024	-0.049	-0.028	0.105	0.012	-0.067	0.110	-0.019	0.170	0.010	0.100	0.170	-0.020
248	0.016	-0.029	-0.050	-0.013	0.054	-0.142	-0.018	0.050	0.026	0.120	0.073	0.010	-0.091	-0.096	0.124	0.003	-0.061	0.095	-0.037	0.064	-0.086	-0.102	0.170	0.083	-0.085	-0.016	0.035	0.012	-0.027	0.004	0.169	0.093	-0.033	0.086	0.001	0.007	-0.034	-0.051	0.107	0.074	-0.076	0.159	0.069	-0.072	0.058	-0.019	0.045	0.018	-0.090
249	0.037	-0.008	0.032	-0.096	-0.028	0.035	0.171	-0.125	0.040	-0.007	0.026	0.163	-0.022	-0.006	-0.145	0.068	0.094	0.096	0.017	-0.022	0.006	-0.005	-0.042	0.013	0.080	-0.055	0.083	0.088	0.059	0.108	0.022	-0.024	0.136	-0.009	-0.042	0.046	0.048	0.040	-0.062	0.001	-0.029	0.121	0.065	0.013	-0.041	-0.029	-0.133	-0.024	-0.059
251	0.104	-0.102	-0.038	0.085	0.040	-0.083	-0.098	0.113	-0.156	-0.072	-0.062	-0.138	0.032	0.031	0.013	-0.003	-0.081	-0.144	0.070	0.075	0.037	0.024	-0.093	-0.145	0.041	0.016	-0.058	0.077	-0.058	0.056	-0.001	-0.032	-0.051	-0.089	-0.006	-0.017	0.066	-0.120	-0.056	0.046	0.022	-0.136	-0.048	0.086	-0.078	0.053	-0.057	-0.071	0.026
253	0.013	0.126	-0.098	0.126	-0.013	-0.163	-0.118	0.202	-0.100	0.046	-0.017	-0.034	-0.130	-0.053	0.181	-0.066	0.035	-0.121	0.030	0.050	-0.065	-0.086	0.086	0.140	-0.092	-0.083	-0.041	-0.045	-0.160	-0.042	-0.069	0.033	0.039	0.068	-0.010	-0.064	-0.011	0.025	-0.056	0.055	0.042	-0.030	0.095	-0.014	0.037	-0.009	0.069	0.057	-0.081
255	0.034	-0.021	-0.003	0.088	-0.026	-0.046	0.034	-0.047	0.036	-0.131	-0.087	-0.089	0.006	-0.017	-0.064	0.108	-0.029	-0.021	-0.007	0.062	-0.002	0.070	-0.175	-0.091	0.040	-0.032	-0.000	0.107	0.062	0.115	-0.050	0.086	-0.039	-0.117	-0.064	0.080	0.044	-0.008	0.118	0.011	-0.092	0.011	-0.128	0.031	-0.032	0.072	0.007	-0.035	0.068
256	-0.011	-0.050	-0.088	0.179	0.094	-0.180	-0.161	0.278	-0.120	-0.008	0.033	-0.096	-0.014	-0.072	0.169	-0.010	-0.022	-0.149	0.035	0.093	-0.107	-0.096	-0.049	0.222	-0.088	-0.022	-0.020	0.002	-0.129	-0.029	0.024	0.028	-0.082	0.159	-0.019	0.037	0.008	-0.136	-0.033	0.103	-0.039	-0.049	0.003	-0.016	0.151	0.012	0.114	0.067	-0.050
257	0.005	-0.072	0.052	-0.067	-0.052	0.096	-0.002	-0.045	-0.051	-0.074	-0.043	0.084	0.044	0.107	-0.038	0.097	-0.044	-0.076	0.005	0.022	0.096	0.071	0.009	-0.029	0.000	0.080	0.090	-0.002	0.036	-0.028	0.042	0.020	-0.047	0.011	0.019	0.053	0.015	-0.076	-0.121	-0.051	-0.029	-0.042	-0.092	0.023	0.053	-0.040	-0.093	-0.090	0.040
258	0.020	-0.013	-0.087	0.143	0.098	-0.172	-0.183	0.379	-0.208	0.093	0.109	-0.154	-0.048	0.007	0.344	-0.089	-0.076	-0.166	0.016	0.032	-0.047	-0.080	0.101	0.132	-0.085	0.054	-0.106	-0.025	-0.175	-0.036	-0.084	0.010	-0.054	0.066	0.011	-0.077	-0.018	-0.159	0.022	0.111	-0.010	-0.001	0.084	-0.030	0.045	0.021	0.124	0.052	-0.079
260	-0.067	0.032	0.002	-0.108	0.070	-0.022	0.032	-0.117	0.154	0.065	-0.011	0.163	0.038	0.001	-0.011	-0.007	0.218	0.094	-0.037	-0.025	-0.010	-0.039	0.048	0.209	-0.042	-0.094	-0.018	-0.090	0.002	-0.095	0.010	0.027	0.115	0.114	-0.052	-0.005	-0.006	0.117	0.021	0.061	0.084	0.037	0.078	-0.008	0.087	-0.039	0.088	0.138	-0.067
262	0.089	-0.138	0.005	0.038	-0.049	-0.074	-0.063	0.078	-0.143	-0.113	-0.083	-0.101	0.032	0.046	-0.043	0.013	-0.061	-0.155	0.140	0.096	0.058	0.049	-0.087	-0.135	0.053	0.046	0.027	0.090	-0.027	0.061	-0.017	-0.023	-0.028	-0.070	0.014	0.009	0.052	-0.081	-0.106	-0.029	0.002	-0.168	-0.073	0.059	-0.070	0.061	-0.092	-0.129	0.038
263	0.052	-0.027	0.078	-0.016	-0.095	-0.001	-0.053	0.043	-0.108	-0.126	-0.104	-0.067	0.168	0.162	-0.088	-0.004	-0.089	-0.153	0.102	-0.008	0.158	0.492	-0.169	-0.107	0.143	0.016	-0.054	0.085	-0.001	0.098	-0.045	-0.088	-0.174	-0.063	0.041	0.005	0.052	-0.094	-0.030	0.041	0.004	-0.166	-0.020	0.047	-0.026	0.074	-0.115	-0.071	0.226
267	-0.071	-0.006	0.175	-0.055	0.066	0.123	0.061	-0.076	0.168	-0.035	0.071	0.048	0.039	-0.014	-0.027	-0.068	-0.078	0.154	-0.069	-0.113	-0.020	-0.001	0.006	-0.011	0.032	0.040	-0.043	-0.055	0.152	-0.042	-0.009	-0.070	-0.019	-0.071	0.048	0.024	0.015	0.015	0.053	-0.136	-0.123	0.044	-0.089	-0.070	-0.102	0.020	-0.132	-0.027	0.026
27	-0.025	-0.184	-0.187	0.235	0.251	-0.159	-0.349	0.380	-0.320	-0.088	0.115	-0.234	-0.143	0.128	0.162	0.030	-0.098	-0.363	0.134	0.043	0.072	-0.059	-0.099	-0.127	0.001	0.201	-0.133	0.035	-0.170	-0.013	0.016	0.004	-0.186	-0.017	0.001	-0.112	0.151	-0.258	-0.062	0.108	-0.002	-0.168	-0.016	0.015	-0.053	0.135	-0.012	0.022	0.013
270	-0.094	-0.009	-0.025	0.113	0.036	-0.030	0.026	0.125	0.022	0.073	0.144	0.100	-0.062	-0.062	0.099	0.064	0.156	0.026	0.003	-0.047	-0.062	-0.072	0.114	0.127	-0.080	-0.076	-0.073	-0.077	-0.054	-0.100	-0.026	-0.076	0.057	0.187	-0.015	-0.042	-0.098	0.037	0.026	0.032	-0.001	0.088	0.122	-0.094	0.143	-0.078	0.068	0.146	-0.095
272	-0.012	0.119	-0.020	-0.077	-0.026	-0.043	0.126	-0.059	0.150	0.054	-0.016	0.046	-0.084	0.023	-0.047	0.019	0.093	0.145	0.003	0.012	0.034	-0.096	0.052	0.021	0.029	-0.026	-0.007	-0.075	0.032	-0.087	0.089	0.008	0.066	-0.010	0.017	0.052	-0.024	0.091	-0.049	-0.015	-0.011	0.130	0.068	-0.031	-0.057	-0.081	-0.033	-0.043	-0.022
273	0.040	0.098	-0.022	0.013	-0.007	-0.031	0.005	-0.013	0.059	-0.033	-0.019	0.003	0.013	-0.028	0.015	-0.029	-0.033	0.125	0.007	0.003	-0.054	-0.026	0.034	-0.093	-0.097	-0.084	0.012	0.033	0.118	0.036	0.070	0.037	0.046	-0.097	-0.002	0.130	-0.023	-0.009	-0.022	-0.002	0.002	-0.013	-0.053	0.071	-0.101	-0.019	-0.043	-0.109	-0.013
276	-0.012	0.023	0.055	-0.085	0.001	0.071	0.099	-0.138	0.006	0.004	0.009	0.015	0.029	-0.041	-0.083	0.119	-0.040	0.104	0.049	-0.063	-0.058	-0.083	-0.065	0.009	-0.103	-0.067	0.078	-0.038	0.073	-0.047	0.064	0.058	0.073	-0.017	-0.044	0.041	-0.032	0.010	-0.011	0.021	-0.025	0.095	-0.037	0.038	-0.037	-0.008	-0.065	-0.068	-0.020
279	0.045	-0.097	-0.118	0.113	0.041	-0.208	-0.120	0.158	-0.143	-0.046	0.012	-0.039	-0.055	0.017	0.009	0.039	0.012	-0.111	0.039	-0.025	0.021	-0.035	-0.006	-0.006	0.031	0.018	-0.116	0.031	-0.090	0.000	0.018	-0.012	-0.039	0.027	-0.041	-0.023	0.056	-0.041	-0.044	0.041	0.023	-0.036	-0.030	0.012	0.003	0.075	0.036	0.008	-0.031
280	-0.058	0.192	-0.042	-0.158	0.009	-0.052	0.188	-0.196	0.088	0.220	0.075	0.224	-0.040	-0.122	-0.067	-0.038	0.207	0.284	-0.055	-0.049	-0.122	-0.092	0.186	0.121	-0.044	-0.037	0.089	-0.030	0.012	-0.018	0.038	0.130	0.237	0.087	-0.142	0.088	-0.031	0.165	-0.046	0.025	0.013	0.293	0.110	-0.005	0.026	-0.122	-0.036	-0.002	-0.091
281	0.095	-0.028	0.008	0.034	-0.015	-0.072	-0.046	0.042	-0.133	-0.144	-0.106	-0.066	-0.008	0.076	-0.053	0.025	-0.066	-0.102	0.024	0.057	0.073	0.049	-0.075	-0.152	-0.038	0.018	-0.016	0.068	-0.014	0.063	-0.050	0.037	-0.091	-0.066	0.028	-0.031	0.160	-0.046	-0.087	0.025	0.011	-0.073	-0.044	0.034	-0.127	0.027	-0.031	-0.065	0.015
283	0.004	0.099	0.026	0.007	-0.015	-0.002	0.095	-0.072	0.088	-0.063	-0.025	0.023	0.005	-0.026	-0.031	-0.007	-0.050	0.183	0.002	0.004	-0.038	-0.019	0.015	-0.097	-0.064	-0.092	0.022	-0.021	0.131	0.010	0.114	0.033	0.009	-0.128	-0.077	0.111	0.013	-0.025	0.031	-0.045	-0.114	0.050	-0.093	0.068	-0.137	-0.004	-0.048	-0.086	-0.034
284	-0.085	0.080	-0.039	0.092	0.021	-0.055	0.036	0.142	0.089	0.119	0.025	0.011	-0.096	-0.075	0.209	-0.081	0.097	0.038	-0.048	-0.055	-0.046	-0.132	0.077	0.196	-0.059	-0.136	-0.029	-0.038	-0.077	-0.085	-0.095	-0.018	0.088	0.095	0.041	-0.071	-0.069	0.116	0.018	0.018	0.008	0.042	0.113	-0.065	0.149	-0.055	0.121	0.130	-0.142
291	0.133	-0.039	-0.059	0.069	-0.002	-0.088	-0.098	0.045	-0.108	-0.155	-0.092	-0.110	0.001	0.031	-0.140	-0.000	-0.078	-0.147	-0.009	0.040	0.027	0.074	-0.096	-0.129	0.183	-0.010	-0.028	0.172	0.025	0.139	0.064	-0.000	-0.145	-0.068	-0.011	0.059	0.086	-0.066	0.016	-0.001	-0.013	-0.087	-0.080	0.034	-0.094	0.035	-0.051	-0.114	0.057
294	0.081	-0.096	-0.078	0.031	-0.016	-0.027	-0.110	0.070	-0.121	-0.074	-0.082	-0.042	0.020	0.108	-0.054	-0.001	-0.064	-0.117	0.081	0.015	0.124	0.004	-0.070	-0.119	-0.017	0.029	-0.001	0.058	-0.069	0.043	0.073	0.004	-0.048	-0.059	-0.024	0.018	0.161	-0.014	-0.061	0.018	-0.023	-0.041	-0.055	0.020	-0.083	0.044	-0.061	-0.103	0.020
30	-0.174	0.127	0.183	-0.112	0.125	0.368	0.132	-0.237	0.241	0.045	0.229	0.229	-0.046	-0.033	-0.011	-0.057	-0.138	0.251	-0.109	-0.055	-0.017	-0.061	0.151	0.104	-0.102	-0.029	0.068	-0.163	0.048	-0.160	0.064	0.048	0.051	-0.052	-0.060	-0.079	-0.072	0.121	0.035	-0.097	0.015	0.081	-0.026	-0.092	-0.031	-0.033	-0.027	0.051	-0.065
302	0.104	-0.095	-0.087	0.251	0.077	-0.148	-0.227	0.354	-0.297	0.003	0.017	-0.236	-0.078	0.057	0.232	-0.040	-0.091	-0.268	0.091	0.089	0.055	-0.038	-0.079	0.008	-0.083	0.031	-0.126	0.006	-0.163	-0.018	-0.013	0.034	-0.115	0.002	-0.036	-0.033	0.037	-0.168	-0.025	0.091	-0.055	-0.114	-0.007	-0.001	0.052	0.067	0.111	-0.004	-0.032
306	-0.070	0.015	-0.095	0.071	0.099	-0.072	-0.112	0.234	-0.081	0.083	0.215	-0.084	-0.104	-0.052	0.287	-0.067	-0.013	-0.071	-0.028	-0.042	-0.050	-0.099	0.124	0.231	-0.114	0.104	-0.058	-0.054	-0.167	-0.050	-0.011	-0.006	0.013	0.040	0.002	-0.044	-0.057	-0.147	0.076	0.049	0.033	0.064	0.025	-0.085	0.064	-0.046	0.115	0.098	-0.086
307	0.077	-0.048	-0.025	0.026	0.030	-0.086	-0.050	0.030	-0.094	-0.053	-0.076	-0.041	-0.021	0.076	-0.087	0.055	-0.030	-0.066	0.046	0.044	0.051	0.042	0.038	-0.057	0.039	0.038	0.005	0.015	-0.017	0.027	0.065	0.001	-0.066	-0.020	0.046	0.076	0.052	-0.067	-0.097	0.067	-0.028	-0.002	-0.063	0.035	-0.035	0.060	-0.070	-0.095	0.050
308	0.088	-0.058	-0.083	0.032	-0.034	-0.045	-0.112	0.054	-0.123	-0.076	-0.099	-0.061	0.022	0.119	-0.064	0.022	-0.025	-0.122	0.060	0.054	0.121	0.005	-0.076	-0.094	0.026	-0.014	0.003	0.081	-0.072	0.046	0.051	0.003	-0.042	-0.015	-0.015	0.065	0.163	-0.031	-0.067	0.009	-0.013	-0.019	-0.029	0.042	-0.040	0.069	-0.047	-0.112	0.038
309	0.090	-0.081	0.020	0.029	0.033	-0.065	-0.046	0.031	-0.064	-0.131	-0.094	-0.101	0.014	0.044	-0.048	0.005	-0.098	-0.109	0.060	0.031	0.021	0.100	-0.107	-0.169	0.078	0.025	0.013	0.086	0.006	0.097	-0.025	-0.076	-0.100	-0.024	0.022	0.027	0.051	-0.058	-0.061	0.064	-0.037	-0.070	-0.055	0.079	-0.078	0.055	-0.057	-0.042	0.051
31	-0.124	0.056	0.052	-0.171	0.161	0.112	0.004	-0.096	0.019	0.056	0.197	0.020	-0.159	-0.027	0.077	-0.018	-0.115	0.035	-0.061	-0.070	-0.021	-0.026	0.076	0.100	-0.051	0.295	-0.049	-0.083	0.001	-0.078	-0.016	-0.020	0.024	-0.035	-0.040	-0.072	-0.028	-0.013	-0.052	-0.017	-0.047	0.049	-0.024	-0.092	-0.020	-0.042	-0.083	-0.018	0.008
311	0.042	-0.083	0.042	0.010	0.018	0.006	0.064	-0.010	0.007	-0.094	-0.093	-0.083	0.024	0.036	-0.114	0.079	-0.082	-0.038	0.015	0.092	0.032	0.001	-0.106	-0.153	0.008	-0.012	0.045	0.032	0.103	0.046	0.006	0.031	-0.022	-0.114	-0.047	0.079	0.029	-0.046	-0.004	-0.022	-0.023	-0.027	-0.040	0.104	-0.115	0.092	-0.045	-0.099	0.020
314	0.016	-0.092	-0.028	0.008	-0.073	-0.001	0.051	-0.036	-0.015	-0.044	-0.031	-0.019	0.110	0.092	-0.126	0.093	0.011	-0.038	0.036	0.021	0.080	0.138	-0.189	-0.185	0.104	0.005	0.030	0.157	0.027	0.171	0.025	-0.105	-0.044	-0.077	0.017	-0.066	-0.001	-0.003	0.014	-0.092	0.004	-0.053	-0.070	0.010	-0.041	-0.000	-0.118	-0.076	0.146
316	-0.033	0.003	-0.043	-0.052	0.019	-0.015	0.011	-0.012	0.020	0.149	-0.003	-0.020	0.067	0.032	0.077	-0.031	0.055	0.026	0.053	-0.023	0.027	-0.032	0.153	0.103	-0.020	-0.018	0.026	-0.034	-0.085	-0.056	-0.082	-0.024	0.164	0.118	-0.030	-0.051	-0.023	0.036	-0.017	-0.006	0.136	0.055	0.061	0.036	0.015	0.006	0.043	0.139	-0.053
318	0.026	-0.026	-0.001	0.039	-0.148	-0.035	-0.085	0.006	-0.081	-0.038	0.012	-0.034	0.099	0.030	-0.085	0.029	0.004	-0.115	0.113	0.007	0.003	0.071	-0.013	-0.067	0.022	-0.050	-0.070	0.042	-0.015	0.075	-0.068	-0.068	0.005	-0.088	0.062	0.000	0.067	-0.007	-0.069	-0.079	-0.003	-0.118	-0.100	0.058	-0.102	0.081	-0.037	-0.086	0.054
326	0.078	-0.009	0.016	0.005	-0.014	0.002	0.029	-0.029	-0.061	-0.054	-0.058	0.009	-0.008	0.106	-0.069	0.131	0.053	-0.048	0.003	0.027	0.109	0.006	-0.100	-0.035	0.023	0.008	-0.027	0.088	0.026	0.080	0.034	-0.064	-0.085	0.036	0.052	-0.008	0.038	0.030	-0.079	0.019	-0.014	-0.029	0.036	-0.008	0.006	0.016	-0.059	-0.082	-0.011
327	0.041	0.052	-0.126	0.108	0.012	-0.070	-0.164	0.182	-0.050	0.016	-0.003	-0.089	-0.014	-0.033	0.183	-0.022	-0.101	-0.079	-0.033	-0.018	-0.030	-0.008	0.040	0.083	-0.046	0.062	-0.075	-0.018	-0.100	-0.029	-0.053	0.025	-0.046	0.049	-0.050	-0.009	-0.006	-0.057	0.030	0.054	-0.042	-0.023	0.015	0.008	0.057	0.015	0.133	0.007	-0.007
331	0.036	-0.044	-0.071	0.069	0.071	-0.092	-0.173	0.261	-0.147	-0.024	-0.015	-0.101	-0.035	0.009	0.143	-0.065	-0.075	-0.136	0.059	-0.010	0.048	0.002	-0.039	-0.039	-0.032	0.047	-0.112	-0.016	-0.099	-0.009	-0.025	-0.109	-0.104	0.039	0.074	-0.091	0.040	-0.065	0.046	0.068	-0.035	-0.123	0.066	-0.012	-0.028	-0.006	0.051	-0.011	0.003
332	0.093	-0.097	0.036	0.089	-0.007	-0.002	-0.098	0.053	-0.112	-0.158	-0.111	-0.104	0.039	0.065	-0.071	-0.003	-0.054	-0.134	0.048	0.070	0.074	0.164	-0.163	-0.212	0.093	0.038	-0.028	0.122	0.054	0.080	-0.041	-0.061	-0.088	-0.143	0.067	-0.026	0.068	-0.086	-0.033	-0.024	-0.023	-0.134	-0.047	0.054	-0.145	0.028	-0.121	-0.145	0.131
336	-0.051	0.009	0.022	-0.034	0.102	0.056	0.011	-0.049	0.028	0.107	0.228	0.112	-0.011	0.065	-0.029	-0.009	0.113	0.026	-0.023	-0.111	0.058	-0.102	0.147	0.085	-0.040	0.060	-0.020	-0.011	-0.120	-0.007	-0.075	-0.042	-0.019	-0.059	0.089	-0.054	-0.085	0.009	-0.011	-0.023	0.048	0.061	0.008	-0.113	-0.040	-0.095	-0.090	0.016	-0.028
337	0.085	-0.072	-0.019	0.013	-0.055	-0.014	-0.038	0.043	-0.038	-0.039	-0.124	-0.092	0.029	0.025	-0.022	0.061	-0.068	-0.083	0.017	0.078	0.027	0.034	-0.123	-0.122	-0.001	0.053	0.031	0.068	0.030	0.057	0.045	-0.009	-0.115	-0.044	0.015	0.017	0.032	-0.095	0.025	0.041	-0.026	-0.043	-0.083	0.054	-0.076	0.067	0.001	-0.086	0.013
338	0.102	-0.044	0.030	0.045	-0.016	-0.046	-0.051	0.049	-0.084	-0.140	-0.106	-0.164	0.019	-0.015	-0.053	0.027	-0.096	-0.088	0.041	0.092	-0.013	0.063	-0.117	-0.182	0.003	0.024	0.031	0.044	0.055	0.051	0.066	-0.000	-0.086	-0.076	0.002	0.086	0.048	-0.082	0.022	-0.035	-0.080	-0.127	-0.084	0.100	-0.108	0.097	-0.025	-0.125	0.067
34	-0.001	-0.139	0.129	0.103	-0.118	0.090	0.022	-0.100	0.098	-0.152	0.030	0.111	0.106	0.077	-0.201	-0.012	-0.065	-0.007	0.014	0.004	0.103	0.146	-0.111	-0.196	0.146	-0.051	0.104	0.121	0.133	0.163	-0.012	-0.089	-0.019	-0.188	0.098	0.047	-0.004	-0.017	0.091	-0.147	-0.015	-0.030	-0.082	0.030	-0.117	0.104	-0.089	0.008	0.208
345	0.056	-0.016	-0.050	0.091	0.051	-0.185	0.002	0.186	-0.098	0.116	-0.048	-0.125	-0.007	0.015	0.027	0.062	0.120	-0.159	0.193	0.019	-0.004	-0.075	-0.098	0.078	0.027	0.026	0.002	0.034	-0.071	0.049	-0.007	0.004	0.004	0.057	0.048	0.046	0.021	-0.077	-0.032	0.086	0.008	-0.057	-0.002	0.039	0.064	0.125	0.054	0.031	-0.086
350	0.038	-0.046	0.113	-0.003	-0.103	0.026	-0.074	0.022	-0.071	-0.112	-0.083	-0.109	0.126	0.149	-0.119	0.021	-0.100	-0.129	0.073	0.037	0.122	0.507	-0.168	-0.150	0.139	0.046	-0.013	0.064	0.073	0.086	-0.033	-0.102	-0.137	-0.125	0.055	-0.008	0.047	-0.096	-0.033	0.022	-0.005	-0.136	-0.055	0.047	-0.044	0.030	-0.098	-0.057	0.350
352	-0.060	0.163	-0.028	-0.048	0.028	0.019	0.115	-0.054	0.165	0.171	0.020	0.052	0.025	-0.118	0.047	0.003	0.088	0.261	-0.112	-0.065	-0.084	-0.059	0.087	0.065	-0.078	-0.081	-0.049	0.020	-0.013	0.025	-0.026	0.082	0.096	-0.012	-0.038	0.049	-0.086	0.068	0.109	-0.033	-0.011	0.196	0.037	-0.018	0.020	-0.012	0.077	0.058	-0.018
354	-0.021	-0.023	-0.042	0.129	0.005	-0.030	-0.066	0.132	0.038	0.041	0.058	-0.111	-0.041	-0.029	0.140	-0.018	-0.045	0.016	-0.023	-0.012	-0.028	-0.044	0.016	0.071	-0.096	-0.062	0.049	0.024	-0.018	0.023	0.001	0.067	0.021	-0.006	0.058	0.045	-0.001	-0.045	0.058	0.024	-0.033	0.018	-0.095	-0.010	0.048	0.059	0.130	0.134	-0.005
356	0.053	-0.062	-0.006	-0.010	-0.028	-0.021	0.057	-0.025	0.006	-0.122	-0.085	-0.090	0.001	-0.005	-0.098	-0.013	-0.092	-0.053	0.030	0.074	-0.001	0.064	-0.121	-0.153	0.098	-0.030	0.099	0.087	0.133	0.105	0.087	0.094	-0.027	-0.081	-0.029	0.013	0.045	-0.027	-0.036	0.018	-0.033	-0.034	-0.042	0.021	-0.120	-0.015	-0.021	-0.088	0.050
363	-0.020	0.036	-0.110	0.103	-0.024	-0.087	0.024	0.145	0.050	0.124	0.024	-0.093	-0.030	-0.094	0.282	-0.004	0.049	0.076	-0.075	0.001	-0.116	-0.104	0.123	0.261	-0.086	-0.045	-0.048	-0.078	-0.068	-0.048	-0.021	0.075	0.043	0.158	0.026	-0.024	-0.044	0.039	0.037	0.081	-0.027	0.104	0.008	-0.023	0.145	0.052	0.198	0.237	-0.097
369	0.042	0.007	0.016	-0.020	-0.020	0.039	-0.002	-0.032	-0.020	-0.091	-0.122	-0.047	-0.011	0.076	-0.171	-0.033	0.010	0.032	0.001	0.056	0.065	-0.005	-0.100	-0.125	0.041	-0.004	0.087	0.016	0.016	0.031	0.061	0.030	-0.004	-0.061	0.031	0.004	0.025	-0.009	-0.017	-0.008	-0.066	-0.003	-0.068	0.056	-0.104	0.064	-0.101	-0.154	0.013
373	0.009	-0.088	-0.008	0.034	-0.056	0.097	-0.013	-0.064	0.026	-0.031	-0.013	0.004	0.118	0.039	-0.118	0.099	-0.007	-0.042	-0.024	0.005	0.038	0.105	-0.110	-0.096	0.058	-0.036	-0.029	0.063	0.069	0.060	0.004	-0.034	-0.087	0.007	0.049	-0.060	0.007	-0.005	0.054	-0.029	0.053	-0.036	-0.068	0.028	-0.018	-0.045	-0.055	-0.060	0.119
374	-0.024	0.122	-0.135	-0.051	-0.023	-0.066	0.094	-0.007	0.136	0.080	-0.134	0.010	0.011	-0.131	0.138	0.028	-0.003	0.096	-0.108	-0.015	-0.117	-0.038	0.026	0.028	-0.002	-0.080	-0.047	0.027	0.004	0.040	-0.036	0.130	0.077	-0.021	0.030	0.037	-0.008	0.042	-0.057	0.007	-0.050	0.073	0.050	-0.038	0.052	0.007	0.038	0.085	-0.077
38	-0.054	0.038	0.207	-0.128	-0.055	0.308	0.134	-0.235	0.142	0.052	0.012	0.114	-0.037	0.106	-0.105	-0.017	0.070	0.120	-0.116	-0.009	0.088	0.087	-0.056	-0.088	0.088	0.120	0.034	-0.032	0.087	-0.031	-0.038	-0.066	0.015	-0.072	-0.006	-0.031	-0.081	0.083	0.022	-0.096	0.067	0.047	-0.028	-0.028	-0.141	-0.105	-0.090	-0.111	0.056
384	0.021	0.136	-0.094	0.000	0.039	-0.089	-0.055	0.099	-0.020	0.045	-0.060	-0.082	-0.044	-0.061	0.079	-0.012	0.027	0.039	-0.055	0.010	-0.052	-0.048	-0.066	0.034	-0.066	-0.060	0.011	0.004	-0.031	-0.015	-0.034	0.142	0.026	0.070	-0.079	0.021	0.003	-0.033	0.037	0.015	-0.010	0.066	0.050	-0.037	0.040	0.013	0.069	-0.023	-0.007
387	0.038	-0.013	-0.002	0.062	-0.130	-0.039	-0.097	-0.009	-0.071	-0.079	0.001	-0.028	0.108	-0.002	-0.046	0.027	0.015	-0.105	0.076	0.014	-0.001	0.080	0.030	-0.034	0.001	-0.054	-0.052	0.062	-0.017	0.078	-0.063	-0.059	0.012	-0.099	0.062	0.013	0.047	-0.028	-0.109	-0.058	0.040	-0.159	-0.074	0.062	-0.116	0.081	-0.056	-0.068	0.085
391	-0.023	-0.075	0.018	0.056	0.057	0.010	0.019	0.023	-0.039	0.009	-0.050	-0.033	-0.005	-0.006	0.088	0.026	-0.047	-0.033	-0.058	0.035	-0.033	-0.065	-0.029	0.228	-0.086	-0.018	0.062	-0.019	-0.101	-0.001	-0.011	-0.005	-0.019	0.178	-0.063	-0.022	-0.001	-0.080	-0.021	0.167	-0.007	-0.015	0.080	-0.006	0.237	-0.042	0.172	0.187	-0.024
4	0.073	-0.098	-0.145	0.125	0.039	-0.123	-0.113	0.289	-0.127	0.044	-0.021	-0.106	-0.001	0.012	0.075	0.042	0.027	-0.159	0.275	0.043	-0.009	0.017	-0.063	-0.028	-0.014	-0.006	-0.098	-0.002	-0.045	-0.007	-0.029	-0.109	-0.038	-0.018	0.013	-0.102	0.058	-0.120	-0.060	0.002	-0.009	-0.098	-0.039	0.034	0.016	0.061	0.045	0.024	-0.012
405	0.106	-0.089	-0.090	0.037	0.018	-0.055	-0.129	0.077	-0.149	-0.126	-0.066	-0.063	0.036	0.121	-0.032	-0.001	-0.045	-0.128	0.091	0.009	0.121	0.047	-0.047	-0.103	0.010	-0.002	-0.033	0.042	-0.085	0.053	0.012	0.021	-0.062	-0.038	0.001	0.035	0.204	-0.032	-0.095	0.013	0.014	-0.041	-0.013	0.059	-0.089	0.072	-0.056	-0.102	0.020
406	-0.004	0.102	-0.017	0.001	-0.024	-0.009	0.194	-0.068	0.081	-0.074	-0.072	-0.046	-0.034	-0.101	0.007	0.055	-0.065	0.154	-0.040	0.023	-0.088	0.005	-0.057	-0.059	0.008	-0.080	0.052	0.089	0.115	0.081	0.179	0.142	-0.083	-0.063	-0.073	0.171	-0.064	-0.028	0.175	-0.001	-0.060	0.102	-0.056	-0.037	-0.013	-0.013	0.011	-0.112	-0.000
411	0.094	-0.008	-0.012	0.046	0.006	-0.096	0.026	0.047	-0.073	-0.084	-0.101	-0.073	0.006	-0.010	0.018	0.073	-0.055	-0.054	0.069	0.103	0.010	0.011	-0.067	-0.153	-0.009	0.022	-0.070	0.029	0.067	0.021	0.014	-0.015	-0.053	-0.051	-0.051	0.076	0.064	-0.029	0.043	0.023	-0.062	-0.050	-0.029	0.074	-0.087	0.044	-0.114	-0.125	-0.001
42	-0.126	0.142	-0.012	-0.086	0.044	0.132	0.135	-0.130	0.257	0.331	0.211	0.229	-0.080	-0.095	-0.031	-0.070	0.369	0.289	-0.064	-0.141	-0.087	-0.076	0.335	0.227	-0.018	-0.177	-0.030	-0.119	-0.046	-0.099	-0.011	0.028	0.142	0.239	0.009	-0.046	-0.152	0.292	0.143	-0.067	0.066	0.147	0.195	-0.079	0.178	-0.129	0.099	0.239	-0.090
427	0.104	-0.100	-0.029	0.028	0.015	-0.129	-0.066	0.069	-0.136	-0.114	-0.129	-0.109	0.006	0.025	-0.072	0.029	-0.056	-0.171	0.070	0.061	0.013	0.097	-0.108	-0.140	0.060	0.003	0.012	0.089	-0.001	0.097	0.068	-0.034	-0.077	-0.071	-0.007	0.022	0.073	-0.059	-0.070	0.018	0.043	-0.159	-0.047	0.044	-0.071	0.075	-0.046	-0.094	-0.000
44	0.030	-0.130	0.154	-0.017	-0.014	0.029	-0.034	-0.040	0.043	-0.103	0.046	-0.014	0.041	0.007	-0.065	-0.029	-0.033	-0.028	0.014	-0.008	0.052	0.004	-0.049	0.000	-0.008	0.020	-0.035	-0.029	0.020	-0.015	-0.047	-0.057	0.013	-0.079	-0.033	0.019	0.064	0.023	0.012	-0.043	-0.010	-0.078	-0.037	0.053	-0.030	0.014	-0.014	-0.068	0.023
449	0.079	-0.096	-0.045	0.108	0.006	-0.091	-0.072	0.101	-0.163	-0.157	-0.123	-0.153	0.011	0.029	-0.066	0.031	-0.118	-0.136	0.071	0.077	0.035	0.035	-0.047	-0.171	0.052	0.015	0.005	0.102	-0.029	0.093	0.015	-0.004	-0.064	-0.108	0.038	0.025	0.093	-0.088	-0.088	-0.001	-0.071	-0.123	-0.086	0.096	-0.098	0.068	-0.111	-0.109	0.063
45	-0.059	-0.004	0.146	-0.098	0.011	0.124	0.056	-0.153	0.076	-0.083	0.076	0.011	-0.018	-0.008	-0.224	0.010	-0.150	0.025	-0.061	-0.073	-0.015	0.036	-0.020	-0.004	-0.015	0.078	-0.003	0.004	0.058	0.005	0.068	-0.080	-0.007	-0.041	0.020	-0.018	-0.036	0.013	-0.027	0.005	-0.072	-0.039	-0.041	-0.026	-0.066	-0.115	-0.102	-0.089	0.006
454	0.052	0.050	0.052	-0.002	-0.035	0.002	0.059	-0.034	0.020	-0.077	-0.111	0.014	0.020	-0.007	-0.030	0.065	0.012	0.022	0.020	0.012	-0.016	-0.014	-0.079	-0.091	-0.005	-0.047	-0.009	0.010	0.085	0.033	-0.014	0.042	0.090	-0.027	0.013	0.018	0.003	-0.042	-0.053	-0.072	0.024	-0.021	-0.043	0.055	-0.083	0.018	-0.121	-0.116	-0.036
457	0.048	-0.085	0.035	0.092	-0.021	-0.038	-0.134	0.061	-0.093	-0.096	-0.090	-0.133	0.110	0.097	-0.018	0.013	-0.064	-0.150	0.044	0.058	0.085	-0.002	-0.056	-0.133	0.019	0.010	-0.037	0.035	-0.015	0.038	-0.061	-0.027	-0.024	-0.070	-0.013	0.003	0.069	-0.053	-0.079	-0.045	0.001	-0.141	-0.077	0.240	-0.080	0.110	-0.057	-0.071	0.015
458	-0.003	-0.065	0.044	-0.003	0.134	0.100	-0.071	0.019	-0.113	-0.025	0.106	-0.079	0.028	0.047	-0.019	-0.060	-0.174	-0.080	0.032	-0.008	0.044	0.025	-0.003	-0.078	-0.014	0.114	-0.033	0.007	-0.007	-0.062	0.059	0.024	-0.077	-0.090	0.007	-0.059	-0.028	-0.117	-0.060	-0.016	0.015	-0.067	-0.088	0.007	-0.067	0.040	-0.077	-0.052	0.039
46	-0.108	0.155	-0.105	-0.071	0.108	-0.046	-0.012	0.028	0.145	0.170	0.154	0.170	-0.074	-0.168	0.183	-0.080	0.258	0.217	-0.082	-0.048	-0.144	-0.120	0.282	0.309	-0.073	0.047	0.021	-0.158	-0.113	-0.198	-0.049	0.073	0.072	0.205	0.031	-0.103	-0.103	0.117	0.112	0.120	0.009	0.174	0.163	-0.100	0.238	-0.125	0.179	0.265	-0.084
47	0.064	-0.059	-0.001	0.142	-0.004	-0.065	-0.034	0.146	-0.028	-0.055	-0.082	-0.117	-0.018	0.072	0.012	0.041	-0.082	-0.140	0.038	0.086	0.046	-0.071	0.004	-0.008	-0.076	-0.012	0.022	0.006	-0.088	-0.017	-0.051	0.041	-0.066	-0.016	0.096	-0.009	0.017	0.043	-0.044	0.060	0.025	-0.110	0.002	0.021	-0.011	0.018	0.075	0.005	-0.097
470	-0.069	0.058	0.024	-0.047	-0.023	0.137	0.122	-0.232	0.053	0.028	0.080	0.130	0.008	-0.027	-0.104	0.017	0.138	0.108	-0.029	-0.071	-0.039	-0.006	0.063	0.088	0.008	-0.073	0.031	-0.062	-0.037	-0.061	0.023	0.034	0.112	0.109	-0.042	-0.014	-0.056	0.079	-0.028	0.039	0.096	0.108	0.052	-0.032	0.069	-0.016	-0.001	0.059	-0.016
474	0.039	-0.131	0.511	0.010	0.016	0.133	-0.056	-0.031	-0.059	-0.131	0.039	-0.046	0.065	0.149	-0.096	-0.061	-0.135	-0.122	-0.038	0.031	0.124	0.105	-0.028	-0.177	-0.019	0.023	0.023	-0.028	0.025	-0.038	-0.066	-0.010	-0.022	-0.056	0.032	-0.052	0.011	0.007	-0.054	-0.014	0.007	-0.143	-0.061	0.036	-0.159	-0.009	-0.175	-0.125	0.052
486	-0.048	0.141	0.047	-0.085	-0.055	0.030	0.113	-0.064	0.142	0.046	-0.028	-0.034	-0.051	-0.027	0.076	-0.018	0.019	0.196	-0.122	-0.039	-0.033	0.019	0.076	0.006	-0.037	-0.058	0.091	-0.006	0.051	0.016	0.021	0.022	0.051	-0.017	0.052	0.067	-0.081	0.073	0.102	0.010	-0.013	0.069	0.019	-0.055	-0.033	-0.068	0.007	-0.041	-0.037
5	0.315	-0.084	-0.022	0.127	-0.010	-0.129	-0.078	0.056	-0.158	-0.108	-0.160	-0.122	0.052	0.035	-0.078	0.038	-0.103	-0.122	0.080	0.092	-0.003	0.051	-0.144	-0.157	0.041	0.019	-0.038	0.089	-0.050	0.081	0.025	0.010	-0.118	-0.124	0.070	0.039	0.096	-0.083	-0.070	0.023	-0.076	-0.126	-0.071	0.077	-0.079	0.094	-0.058	-0.089	0.036
504	0.018	-0.150	0.053	-0.046	0.002	0.022	-0.098	0.010	-0.054	-0.029	-0.006	-0.057	-0.002	0.067	-0.096	-0.009	-0.079	-0.119	0.033	-0.012	0.034	-0.007	-0.021	-0.011	-0.012	0.200	-0.032	-0.032	-0.074	-0.061	-0.035	-0.026	-0.006	0.025	-0.018	-0.066	0.057	-0.046	-0.029	0.012	0.034	-0.074	0.030	-0.006	0.044	0.003	-0.044	-0.056	-0.021
511	0.061	-0.155	0.040	0.027	0.024	-0.049	-0.111	0.059	-0.082	-0.108	0.017	-0.108	0.013	0.057	-0.023	-0.022	-0.087	-0.155	0.040	0.016	0.052	-0.024	-0.051	-0.051	0.033	0.111	-0.046	0.018	-0.002	-0.016	-0.035	-0.043	-0.043	-0.044	-0.023	-0.019	0.103	-0.057	-0.048	-0.013	0.002	-0.129	-0.050	0.060	-0.072	0.040	-0.071	-0.092	0.002
539	0.129	-0.148	0.027	0.068	-0.008	-0.047	-0.095	0.108	-0.150	-0.101	-0.085	-0.189	0.018	0.078	-0.057	0.018	-0.149	-0.179	0.064	0.082	0.060	0.051	-0.120	-0.199	0.065	0.007	0.018	0.128	-0.015	0.134	-0.022	0.011	-0.084	-0.106	-0.002	0.001	0.082	-0.089	-0.071	0.021	-0.017	-0.083	-0.001	0.090	-0.114	0.067	-0.066	-0.106	0.072
57	-0.023	-0.012	0.030	-0.089	-0.028	0.015	-0.019	-0.013	0.054	0.081	0.081	0.120	-0.096	-0.024	0.038	-0.056	-0.114	0.024	-0.125	-0.080	-0.013	-0.069	0.133	0.133	-0.118	-0.063	0.034	-0.071	-0.044	-0.064	0.016	0.003	0.041	0.060	-0.017	0.004	-0.027	0.031	0.081	0.035	-0.035	0.052	0.041	-0.143	0.052	-0.201	0.131	0.129	-0.116
578	0.058	-0.113	0.020	0.023	0.084	-0.072	-0.088	0.090	-0.134	-0.082	-0.025	-0.111	-0.020	0.068	-0.038	-0.022	-0.086	-0.151	0.075	0.008	0.052	0.000	-0.026	-0.105	0.002	0.048	-0.063	0.000	-0.007	0.003	-0.038	-0.076	-0.010	-0.042	-0.001	-0.032	0.069	-0.065	-0.035	0.019	-0.047	-0.139	-0.000	0.043	-0.024	0.039	-0.128	-0.109	0.047
59	-0.010	-0.016	0.116	0.007	0.013	0.061	-0.003	0.074	-0.030	-0.100	0.076	-0.109	-0.057	0.154	0.034	-0.083	-0.154	-0.103	-0.069	-0.032	0.120	-0.029	-0.114	-0.045	-0.070	0.092	0.062	-0.046	-0.006	-0.071	-0.062	-0.034	-0.030	-0.093	0.027	-0.029	-0.005	-0.044	-0.036	0.057	-0.055	-0.102	-0.012	-0.044	0.017	-0.002	0.023	0.049	-0.048
66	-0.015	0.037	-0.106	0.107	-0.027	-0.100	0.002	0.064	-0.006	-0.048	-0.005	-0.102	0.069	-0.037	0.098	-0.002	0.050	-0.027	0.041	0.103	-0.078	0.050	-0.074	-0.066	0.145	0.138	0.014	0.115	0.069	0.128	-0.030	0.094	-0.037	-0.055	0.002	-0.039	0.013	-0.066	-0.026	-0.100	-0.048	0.007	0.048	0.052	-0.035	-0.094	-0.095	-0.024	0.109
77	0.021	0.010	0.067	0.004	-0.059	0.033	-0.109	-0.063	-0.071	-0.126	-0.075	-0.004	0.412	0.040	-0.074	-0.004	-0.037	-0.113	0.023	-0.015	0.035	0.183	-0.066	-0.046	0.006	-0.034	-0.036	0.033	0.020	0.031	-0.061	-0.069	0.011	-0.061	-0.008	-0.037	0.054	-0.003	-0.037	0.003	0.080	-0.189	-0.037	0.149	-0.052	0.050	-0.095	-0.042	0.102
84	-0.057	0.355	-0.050	-0.079	-0.034	0.015	0.123	-0.119	0.246	0.090	-0.117	0.134	-0.052	-0.152	0.001	0.014	0.215	0.235	-0.102	-0.030	-0.121	-0.100	0.131	0.194	-0.019	-0.012	0.062	-0.074	-0.036	-0.070	-0.015	0.141	0.130	0.179	0.018	0.011	-0.052	0.200	0.090	0.081	-0.013	0.104	0.081	-0.104	0.094	-0.113	0.034	0.043	-0.113
89	-0.107	0.204	0.104	-0.271	-0.035	0.198	0.235	-0.299	0.524	0.085	0.194	0.316	0.032	-0.070	-0.115	-0.039	0.133	0.420	-0.163	-0.054	-0.055	-0.101	0.259	0.035	0.069	-0.018	0.118	0.002	0.221	0.029	0.023	-0.032	0.108	-0.071	0.024	0.054	-0.089	0.363	0.081	-0.165	0.041	0.150	-0.025	-0.082	-0.059	-0.113	0.011	0.064	-0.058
9	0.129	-0.098	-0.050	0.173	0.011	-0.080	-0.105	0.149	-0.174	-0.155	-0.165	-0.146	0.062	0.031	-0.001	0.024	-0.058	-0.175	0.087	0.051	0.038	0.093	-0.099	-0.114	0.023	0.020	-0.043	0.093	-0.044	0.080	-0.032	-0.006	-0.112	-0.092	0.011	0.014	0.083	-0.135	-0.096	0.009	-0.010	-0.139	-0.115	0.079	-0.073	0.086	0.016	-0.048	0.031
93	-0.152	0.356	-0.071	-0.032	0.050	0.034	0.163	-0.101	0.365	0.267	0.185	0.203	-0.064	-0.225	0.237	-0.077	0.182	0.333	-0.151	-0.036	-0.216	-0.192	0.386	0.346	-0.088	-0.137	0.000	-0.189	-0.027	-0.163	-0.042	0.079	0.154	0.204	-0.042	-0.046	-0.197	0.255	0.133	0.053	0.106	0.230	0.136	-0.115	0.207	-0.078	0.245	0.281	-0.199
[truncated: 93 more columns]
