# Supplementary material for: Inferring Correlation Networks from Genomic Survey Data
Source: PLoS Comput Biol. 2012 Sep 20;8(9):e1002687. doi: 10.1371/journal.pcbi.1002687 (PMC3447976; doi:10.1371/journal.pcbi.1002687)
Supplement: Dataset S1 — Correlation values for all HMP body sites inferred using both Pearson and SparCC from real and shuffled data. (ZIP) [file pcbi.1002687.s001.zip › Stool_sparse_matrix_shuffled.txt]

OTU_id	1	104	107	111	115	119	122	123	128	135	136	144	145	153	154	155	156	157	16	160	161	164	165	167	168	17	170	177	181	182	185	186	189	192	193	196	197	202	209	210	211	212	213	214	215	219	222	227	231
1	1.000	-0.041	0.011	0.021	-0.018	-0.035	0.036	-0.058	-0.020	-0.014	0.005	-0.067	-0.009	0.053	0.018	-0.023	-0.013	0.019	-0.046	-0.019	0.013	0.065	0.034	0.014	-0.049	-0.054	0.008	-0.027	-0.023	-0.006	-0.064	0.069	-0.015	-0.020	0.023	-0.032	-0.028	0.049	-0.013	-0.055	0.037	-0.014	-0.055	0.028	0.028	0.000	0.065	-0.021	-0.037
104	-0.041	1.000	-0.039	-0.013	-0.052	0.014	0.023	0.048	0.015	0.111	0.013	-0.069	-0.025	0.074	0.019	-0.014	0.071	0.100	0.087	-0.076	0.037	-0.088	0.020	-0.046	0.049	0.066	0.073	-0.026	-0.006	-0.031	0.012	0.107	0.048	0.019	0.008	0.014	-0.011	-0.006	-0.024	0.057	-0.077	0.005	-0.039	-0.025	-0.111	-0.056	-0.043	-0.057	-0.035
107	0.011	-0.039	1.000	0.031	-0.170	0.099	-0.024	-0.036	0.096	0.035	0.044	0.031	-0.006	0.054	-0.072	-0.034	-0.022	-0.039	-0.007	-0.011	0.045	-0.042	0.056	0.005	-0.001	-0.073	-0.010	0.022	-0.076	0.053	0.026	-0.018	0.014	0.028	-0.070	-0.012	0.030	-0.099	0.064	-0.061	-0.061	-0.026	0.057	0.043	-0.060	-0.037	0.034	-0.084	-0.001
111	0.021	-0.013	0.031	1.000	0.002	-0.012	-0.010	0.104	0.002	0.062	-0.028	0.015	0.051	-0.042	0.050	-0.069	0.024	-0.061	-0.009	0.069	-0.021	-0.000	0.026	0.068	0.044	0.003	-0.038	0.055	0.085	-0.044	-0.063	-0.107	0.093	-0.086	-0.028	-0.005	0.005	-0.117	-0.049	-0.013	-0.032	0.039	0.003	0.016	0.010	-0.096	0.026	-0.015	-0.038
115	-0.018	-0.052	-0.170	0.002	1.000	0.063	-0.016	0.097	-0.112	0.002	-0.017	-0.098	-0.008	-0.003	0.015	-0.058	0.014	0.006	0.039	-0.063	-0.060	0.057	0.112	0.077	-0.033	-0.099	-0.119	0.013	0.049	-0.059	-0.026	-0.013	-0.072	0.038	0.005	-0.012	-0.003	0.007	0.035	-0.049	0.052	0.054	-0.044	0.037	0.037	0.002	-0.004	0.048	0.009
119	-0.035	0.014	0.099	-0.012	0.063	1.000	-0.016	-0.143	0.198	0.109	-0.049	-0.040	-0.029	0.012	0.015	-0.029	-0.030	0.089	0.104	0.028	0.011	0.028	0.004	0.010	0.027	-0.083	-0.048	-0.004	-0.044	0.096	0.003	-0.054	-0.003	0.066	-0.035	-0.055	0.028	-0.046	-0.044	-0.063	0.054	-0.028	0.008	0.018	-0.090	0.028	-0.048	-0.030	0.035
122	0.036	0.023	-0.024	-0.010	-0.016	-0.016	1.000	-0.044	0.026	-0.010	0.045	0.015	-0.038	0.049	-0.027	-0.006	-0.033	0.023	-0.047	0.010	0.032	-0.004	-0.009	0.058	0.003	-0.029	0.003	0.019	-0.091	0.036	-0.006	0.074	-0.056	0.049	-0.026	0.020	-0.013	0.017	-0.027	-0.014	0.023	-0.108	0.104	0.015	-0.019	0.052	0.076	-0.020	-0.075
123	-0.058	0.048	-0.036	0.104	0.097	-0.143	-0.044	1.000	-0.050	-0.009	-0.055	0.004	0.015	-0.080	0.012	-0.032	0.043	0.014	-0.005	0.021	0.000	0.025	-0.058	0.020	0.018	0.090	-0.059	-0.005	0.010	-0.039	-0.079	-0.059	0.013	-0.038	0.021	0.035	-0.017	0.018	0.034	0.018	-0.042	-0.065	-0.021	-0.027	0.072	-0.015	0.004	-0.157	-0.026
128	-0.020	0.015	0.096	0.002	-0.112	0.198	0.026	-0.050	1.000	-0.030	-0.052	-0.008	0.062	-0.068	-0.054	0.108	0.106	-0.045	0.050	-0.070	0.023	0.010	-0.038	0.039	-0.030	-0.053	0.050	0.031	0.029	-0.035	-0.038	0.098	-0.018	0.044	0.017	0.073	0.020	0.019	0.071	0.016	-0.094	-0.005	0.179	0.034	-0.021	-0.042	0.031	-0.018	0.015
135	-0.014	0.111	0.035	0.062	0.002	0.109	-0.010	-0.009	-0.030	1.000	0.118	-0.024	-0.002	-0.071	0.029	-0.058	-0.041	-0.052	0.061	0.049	0.092	-0.018	-0.017	0.068	-0.017	-0.080	-0.122	0.008	0.022	-0.015	-0.026	-0.081	0.042	0.015	-0.029	-0.059	0.047	-0.008	-0.027	-0.027	-0.010	0.000	0.070	-0.000	-0.065	-0.097	-0.022	0.028	0.038
136	0.005	0.013	0.044	-0.028	-0.017	-0.049	0.045	-0.055	-0.052	0.118	1.000	-0.007	-0.090	0.114	0.010	0.029	-0.051	-0.029	0.079	0.023	-0.061	0.016	0.144	0.025	-0.034	-0.012	0.009	0.075	-0.036	0.015	0.003	0.019	-0.075	-0.033	0.034	0.023	0.022	-0.022	-0.108	0.092	-0.080	-0.020	-0.073	-0.011	-0.044	0.026	-0.003	0.092	0.007
144	-0.067	-0.069	0.031	0.015	-0.098	-0.040	0.015	0.004	-0.008	-0.024	-0.007	1.000	0.114	0.070	-0.100	0.045	-0.052	-0.015	0.023	0.009	0.028	-0.090	-0.025	0.094	0.052	0.054	-0.031	-0.058	-0.021	0.084	-0.017	0.027	0.024	-0.142	-0.049	0.034	0.038	0.086	-0.000	0.054	0.048	-0.004	-0.054	-0.016	-0.022	0.009	0.060	0.104	-0.008
145	-0.009	-0.025	-0.006	0.051	-0.008	-0.029	-0.038	0.015	0.062	-0.002	-0.090	0.114	1.000	0.030	0.059	-0.041	0.042	0.004	-0.004	0.048	0.044	-0.057	-0.013	0.012	-0.028	0.062	-0.029	-0.009	0.040	-0.014	0.053	0.058	0.021	-0.040	-0.019	0.035	0.010	-0.060	0.040	0.005	-0.028	0.007	-0.059	-0.026	-0.030	-0.004	0.026	-0.008	-0.055
153	0.053	0.074	0.054	-0.042	-0.003	0.012	0.049	-0.080	-0.068	-0.071	0.114	0.070	0.030	1.000	-0.071	-0.005	-0.021	-0.068	0.008	-0.022	-0.143	-0.003	0.084	-0.078	-0.084	0.087	0.044	-0.031	0.013	-0.014	0.039	-0.047	-0.074	-0.022	0.010	-0.004	-0.002	-0.057	0.049	0.055	-0.040	-0.063	-0.031	-0.031	-0.092	-0.031	0.054	0.059	-0.042
154	0.018	0.019	-0.072	0.050	0.015	0.015	-0.027	0.012	-0.054	0.029	0.010	-0.100	0.059	-0.071	1.000	-0.015	0.093	0.071	-0.030	0.108	-0.060	-0.015	0.065	-0.120	0.015	-0.005	-0.027	-0.000	-0.018	-0.013	-0.045	-0.010	-0.014	-0.021	0.042	-0.050	-0.037	-0.089	0.077	0.000	0.062	-0.022	0.040	-0.006	-0.116	-0.010	-0.124	0.019	0.068
155	-0.023	-0.014	-0.034	-0.069	-0.058	-0.029	-0.006	-0.032	0.108	-0.058	0.029	0.045	-0.041	-0.005	-0.015	1.000	-0.052	0.034	0.005	-0.012	0.021	-0.048	0.002	0.002	-0.016	0.016	0.047	-0.005	0.044	-0.038	-0.048	0.069	-0.040	-0.007	-0.026	-0.042	-0.033	0.080	0.005	-0.009	-0.022	0.009	0.044	0.011	-0.048	-0.007	-0.067	0.056	0.001
156	-0.013	0.071	-0.022	0.024	0.014	-0.030	-0.033	0.043	0.106	-0.041	-0.051	-0.052	0.042	-0.021	0.093	-0.052	1.000	-0.073	0.027	0.008	-0.048	-0.048	0.025	0.074	0.058	0.121	0.024	0.015	0.003	0.042	0.033	0.054	-0.013	0.103	0.075	0.117	-0.032	-0.125	-0.042	0.018	-0.042	-0.009	0.059	0.006	0.003	0.051	0.064	-0.056	-0.004
157	0.019	0.100	-0.039	-0.061	0.006	0.089	0.023	0.014	-0.045	-0.052	-0.029	-0.015	0.004	-0.068	0.071	0.034	-0.073	1.000	0.020	-0.027	0.046	0.027	0.050	-0.038	0.022	0.026	-0.029	-0.054	-0.014	0.034	0.052	0.085	0.076	-0.013	0.022	-0.020	0.003	0.012	0.000	0.000	-0.101	0.012	-0.029	-0.019	-0.002	-0.010	-0.037	0.062	0.014
16	-0.046	0.087	-0.007	-0.009	0.039	0.104	-0.047	-0.005	0.050	0.061	0.079	0.023	-0.004	0.008	-0.030	0.005	0.027	0.020	1.000	0.001	0.065	0.037	-0.008	0.073	-0.028	0.093	0.026	-0.013	0.025	-0.013	0.005	0.024	0.020	-0.045	-0.006	-0.062	0.005	0.018	-0.015	0.049	0.076	0.086	0.043	-0.012	-0.008	-0.013	-0.022	-0.015	0.027
160	-0.019	-0.076	-0.011	0.069	-0.063	0.028	0.010	0.021	-0.070	0.049	0.023	0.009	0.048	-0.022	0.108	-0.012	0.008	-0.027	0.001	1.000	-0.104	0.068	-0.018	0.018	0.039	0.031	-0.114	0.039	0.009	0.042	-0.013	-0.059	-0.037	-0.062	0.011	-0.077	-0.022	-0.041	-0.002	-0.012	-0.027	-0.047	0.009	-0.026	0.015	0.030	-0.026	0.016	0.013
161	0.013	0.037	0.045	-0.021	-0.060	0.011	0.032	0.000	0.023	0.092	-0.061	0.028	0.044	-0.143	-0.060	0.021	-0.048	0.046	0.065	-0.104	1.000	0.026	-0.060	0.009	0.067	-0.084	0.055	0.041	-0.004	-0.006	0.012	-0.053	-0.029	-0.048	-0.014	-0.069	-0.013	0.100	0.012	-0.014	0.037	-0.017	-0.053	0.022	-0.015	0.054	0.081	-0.023	-0.034
164	0.065	-0.088	-0.042	-0.000	0.057	0.028	-0.004	0.025	0.010	-0.018	0.016	-0.090	-0.057	-0.003	-0.015	-0.048	-0.048	0.027	0.037	0.068	0.026	1.000	0.058	-0.039	-0.038	-0.101	0.004	0.003	0.023	0.022	-0.005	-0.015	-0.005	-0.034	0.003	-0.058	0.032	0.057	-0.049	0.033	-0.010	0.034	-0.003	0.002	0.048	-0.052	0.022	-0.029	0.027
165	0.034	0.020	0.056	0.026	0.112	0.004	-0.009	-0.058	-0.038	-0.017	0.144	-0.025	-0.013	0.084	0.065	0.002	0.025	0.050	-0.008	-0.018	-0.060	0.058	1.000	0.003	0.010	-0.061	-0.079	0.042	0.034	0.047	-0.038	-0.071	-0.008	0.030	0.009	-0.026	0.025	-0.096	-0.007	-0.049	-0.027	-0.018	0.039	-0.019	-0.024	0.030	-0.036	-0.015	-0.026
167	0.014	-0.046	0.005	0.068	0.077	0.010	0.058	0.020	0.039	0.068	0.025	0.094	0.012	-0.078	-0.120	0.002	0.074	-0.038	0.073	0.018	0.009	-0.039	0.003	1.000	-0.028	-0.055	-0.000	-0.001	0.010	-0.024	-0.072	0.097	-0.037	-0.030	-0.029	-0.029	-0.025	0.088	0.061	0.080	0.008	0.090	-0.042	0.034	0.019	0.032	0.013	0.059	0.005
168	-0.049	0.049	-0.001	0.044	-0.033	0.027	0.003	0.018	-0.030	-0.017	-0.034	0.052	-0.028	-0.084	0.015	-0.016	0.058	0.022	-0.028	0.039	0.067	-0.038	0.010	-0.028	1.000	0.035	-0.033	-0.018	0.005	-0.002	0.062	-0.033	-0.002	-0.005	0.027	0.009	-0.028	0.002	-0.038	-0.011	-0.031	-0.002	-0.055	-0.014	0.087	0.104	-0.006	-0.096	-0.006
17	-0.054	0.066	-0.073	0.003	-0.099	-0.083	-0.029	0.090	-0.053	-0.080	-0.012	0.054	0.062	0.087	-0.005	0.016	0.121	0.026	0.093	0.031	-0.084	-0.101	-0.061	-0.055	0.035	1.000	0.062	-0.065	-0.034	0.034	0.034	-0.005	0.091	0.020	0.004	-0.046	-0.035	-0.087	0.006	0.059	0.041	0.051	-0.056	-0.018	-0.056	-0.115	0.060	0.018	-0.004
170	0.008	0.073	-0.010	-0.038	-0.119	-0.048	0.003	-0.059	0.050	-0.122	0.009	-0.031	-0.029	0.044	-0.027	0.047	0.024	-0.029	0.026	-0.114	0.055	0.004	-0.079	-0.000	-0.033	0.062	1.000	-0.027	0.013	-0.018	0.058	-0.025	0.090	-0.115	-0.012	0.033	-0.022	-0.006	-0.048	0.080	-0.069	0.027	0.001	-0.008	-0.039	-0.048	0.012	0.081	-0.053
177	-0.027	-0.026	0.022	0.055	0.013	-0.004	0.019	-0.005	0.031	0.008	0.075	-0.058	-0.009	-0.031	-0.000	-0.005	0.015	-0.054	-0.013	0.039	0.041	0.003	0.042	-0.001	-0.018	-0.065	-0.027	1.000	0.054	0.009	-0.016	-0.071	-0.020	0.043	0.003	0.004	-0.021	0.021	0.040	-0.034	0.026	0.032	-0.031	0.030	-0.028	-0.005	-0.003	-0.023	0.009
181	-0.023	-0.006	-0.076	0.085	0.049	-0.044	-0.091	0.010	0.029	0.022	-0.036	-0.021	0.040	0.013	-0.018	0.044	0.003	-0.014	0.025	0.009	-0.004	0.023	0.034	0.010	0.005	-0.034	0.013	0.054	1.000	-0.024	0.034	0.012	0.117	0.021	-0.052	0.025	0.016	0.031	0.083	-0.004	0.056	0.041	0.041	-0.022	0.007	0.014	0.027	0.043	-0.101
182	-0.006	-0.031	0.053	-0.044	-0.059	0.096	0.036	-0.039	-0.035	-0.015	0.015	0.084	-0.014	-0.014	-0.013	-0.038	0.042	0.034	-0.013	0.042	-0.006	0.022	0.047	-0.024	-0.002	0.034	-0.018	0.009	-0.024	1.000	0.010	-0.057	0.066	0.022	-0.023	0.010	0.007	0.096	-0.009	-0.081	0.018	0.027	0.044	-0.006	-0.010	-0.035	-0.037	-0.005	0.044
185	-0.064	0.012	0.026	-0.063	-0.026	0.003	-0.006	-0.079	-0.038	-0.026	0.003	-0.017	0.053	0.039	-0.045	-0.048	0.033	0.052	0.005	-0.013	0.012	-0.005	-0.038	-0.072	0.062	0.034	0.058	-0.016	0.034	0.010	1.000	0.011	0.007	-0.010	-0.001	0.042	-0.036	-0.056	0.046	0.054	0.000	0.045	0.005	-0.022	-0.007	0.041	0.028	-0.014	-0.040
186	0.069	0.107	-0.018	-0.107	-0.013	-0.054	0.074	-0.059	0.098	-0.081	0.019	0.027	0.058	-0.047	-0.010	0.069	0.054	0.085	0.024	-0.059	-0.053	-0.015	-0.071	0.097	-0.033	-0.005	-0.025	-0.071	0.012	-0.057	0.011	1.000	-0.067	0.042	0.082	0.039	0.002	-0.012	-0.065	0.009	-0.038	0.014	-0.078	-0.018	0.005	-0.008	0.004	0.061	-0.016
189	-0.015	0.048	0.014	0.093	-0.072	-0.003	-0.056	0.013	-0.018	0.042	-0.075	0.024	0.021	-0.074	-0.014	-0.040	-0.013	0.076	0.020	-0.037	-0.029	-0.005	-0.008	-0.037	-0.002	0.091	0.090	-0.020	0.117	0.066	0.007	-0.067	1.000	-0.128	-0.117	0.015	0.044	0.019	0.008	-0.009	0.016	0.016	-0.036	0.025	0.036	-0.098	0.028	0.087	0.007
192	-0.020	0.019	0.028	-0.086	0.038	0.066	0.049	-0.038	0.044	0.015	-0.033	-0.142	-0.040	-0.022	-0.021	-0.007	0.103	-0.013	-0.045	-0.062	-0.048	-0.034	0.030	-0.030	-0.005	0.020	-0.115	0.043	0.021	0.022	-0.010	0.042	-0.128	1.000	0.027	0.075	-0.046	0.035	0.004	0.055	0.080	-0.041	0.034	-0.005	0.028	0.012	0.013	-0.075	0.039
193	0.023	0.008	-0.070	-0.028	0.005	-0.035	-0.026	0.021	0.017	-0.029	0.034	-0.049	-0.019	0.010	0.042	-0.026	0.075	0.022	-0.006	0.011	-0.014	0.003	0.009	-0.029	0.027	0.004	-0.012	0.003	-0.052	-0.023	-0.001	0.082	-0.117	0.027	1.000	0.075	-0.013	-0.066	-0.010	0.018	-0.013	0.049	0.019	-0.020	-0.010	0.010	-0.005	-0.052	0.001
196	-0.032	0.014	-0.012	-0.005	-0.012	-0.055	0.020	0.035	0.073	-0.059	0.023	0.034	0.035	-0.004	-0.050	-0.042	0.117	-0.020	-0.062	-0.077	-0.069	-0.058	-0.026	-0.029	0.009	-0.046	0.033	0.004	0.025	0.010	0.042	0.039	0.015	0.075	0.075	1.000	-0.000	-0.011	0.007	0.041	-0.067	-0.008	0.059	-0.018	0.047	0.030	0.024	-0.022	0.030
197	-0.028	-0.011	0.030	0.005	-0.003	0.028	-0.013	-0.017	0.020	0.047	0.022	0.038	0.010	-0.002	-0.037	-0.033	-0.032	0.003	0.005	-0.022	-0.013	0.032	0.025	-0.025	-0.028	-0.035	-0.022	-0.021	0.016	0.007	-0.036	0.002	0.044	-0.046	-0.013	-0.000	1.000	0.012	0.020	0.013	-0.018	0.033	-0.051	0.029	-0.065	0.004	-0.037	0.026	-0.011
202	0.049	-0.006	-0.099	-0.117	0.007	-0.046	0.017	0.018	0.019	-0.008	-0.022	0.086	-0.060	-0.057	-0.089	0.080	-0.125	0.012	0.018	-0.041	0.100	0.057	-0.096	0.088	0.002	-0.087	-0.006	0.021	0.031	0.096	-0.056	-0.012	0.019	0.035	-0.066	-0.011	0.012	1.000	0.018	-0.059	0.088	-0.066	-0.007	-0.003	0.047	0.069	0.082	0.025	-0.002
209	-0.013	-0.024	0.064	-0.049	0.035	-0.044	-0.027	0.034	0.071	-0.027	-0.108	-0.000	0.040	0.049	0.077	0.005	-0.042	0.000	-0.015	-0.002	0.012	-0.049	-0.007	0.061	-0.038	0.006	-0.048	0.040	0.083	-0.009	0.046	-0.065	0.008	0.004	-0.010	0.007	0.020	0.018	1.000	-0.020	0.021	-0.023	0.093	0.048	0.043	-0.005	-0.030	-0.024	-0.030
210	-0.055	0.057	-0.061	-0.013	-0.049	-0.063	-0.014	0.018	0.016	-0.027	0.092	0.054	0.005	0.055	0.000	-0.009	0.018	0.000	0.049	-0.012	-0.014	0.033	-0.049	0.080	-0.011	0.059	0.080	-0.034	-0.004	-0.081	0.054	0.009	-0.009	0.055	0.018	0.041	0.013	-0.059	-0.020	1.000	0.035	0.063	-0.013	0.012	0.033	0.041	0.062	0.045	-0.010
211	0.037	-0.077	-0.061	-0.032	0.052	0.054	0.023	-0.042	-0.094	-0.010	-0.080	0.048	-0.028	-0.040	0.062	-0.022	-0.042	-0.101	0.076	-0.027	0.037	-0.010	-0.027	0.008	-0.031	0.041	-0.069	0.026	0.056	0.018	0.000	-0.038	0.016	0.080	-0.013	-0.067	-0.018	0.088	0.021	0.035	1.000	0.107	-0.040	0.029	0.037	0.021	0.071	-0.001	0.016
212	-0.014	0.005	-0.026	0.039	0.054	-0.028	-0.108	-0.065	-0.005	0.000	-0.020	-0.004	0.007	-0.063	-0.022	0.009	-0.009	0.012	0.086	-0.047	-0.017	0.034	-0.018	0.090	-0.002	0.051	0.027	0.032	0.041	0.027	0.045	0.014	0.016	-0.041	0.049	-0.008	0.033	-0.066	-0.023	0.063	0.107	1.000	-0.038	-0.002	-0.110	-0.016	-0.083	0.035	0.065
213	-0.055	-0.039	0.057	0.003	-0.044	0.008	0.104	-0.021	0.179	0.070	-0.073	-0.054	-0.059	-0.031	0.040	0.044	0.059	-0.029	0.043	0.009	-0.053	-0.003	0.039	-0.042	-0.055	-0.056	0.001	-0.031	0.041	0.044	0.005	-0.078	-0.036	0.034	0.019	0.059	-0.051	-0.007	0.093	-0.013	-0.040	-0.038	1.000	-0.004	0.064	-0.045	-0.056	0.072	0.013
214	0.028	-0.025	0.043	0.016	0.037	0.018	0.015	-0.027	0.034	-0.000	-0.011	-0.016	-0.026	-0.031	-0.006	0.011	0.006	-0.019	-0.012	-0.026	0.022	0.002	-0.019	0.034	-0.014	-0.018	-0.008	0.030	-0.022	-0.006	-0.022	-0.018	0.025	-0.005	-0.020	-0.018	0.029	-0.003	0.048	0.012	0.029	-0.002	-0.004	1.000	-0.001	-0.017	0.010	0.014	0.033
215	0.028	-0.111	-0.060	0.010	0.037	-0.090	-0.019	0.072	-0.021	-0.065	-0.044	-0.022	-0.030	-0.092	-0.116	-0.048	0.003	-0.002	-0.008	0.015	-0.015	0.048	-0.024	0.019	0.087	-0.056	-0.039	-0.028	0.007	-0.010	-0.007	0.005	0.036	0.028	-0.010	0.047	-0.065	0.047	0.043	0.033	0.037	-0.110	0.064	-0.001	1.000	0.029	-0.001	0.033	0.021
219	0.000	-0.056	-0.037	-0.096	0.002	0.028	0.052	-0.015	-0.042	-0.097	0.026	0.009	-0.004	-0.031	-0.010	-0.007	0.051	-0.010	-0.013	0.030	0.054	-0.052	0.030	0.032	0.104	-0.115	-0.048	-0.005	0.014	-0.035	0.041	-0.008	-0.098	0.012	0.010	0.030	0.004	0.069	-0.005	0.041	0.021	-0.016	-0.045	-0.017	0.029	1.000	-0.051	-0.077	-0.012
222	0.065	-0.043	0.034	0.026	-0.004	-0.048	0.076	0.004	0.031	-0.022	-0.003	0.060	0.026	0.054	-0.124	-0.067	0.064	-0.037	-0.022	-0.026	0.081	0.022	-0.036	0.013	-0.006	0.060	0.012	-0.003	0.027	-0.037	0.028	0.004	0.028	0.013	-0.005	0.024	-0.037	0.082	-0.030	0.062	0.071	-0.083	-0.056	0.010	-0.001	-0.051	1.000	-0.041	-0.102
227	-0.021	-0.057	-0.084	-0.015	0.048	-0.030	-0.020	-0.157	-0.018	0.028	0.092	0.104	-0.008	0.059	0.019	0.056	-0.056	0.062	-0.015	0.016	-0.023	-0.029	-0.015	0.059	-0.096	0.018	0.081	-0.023	0.043	-0.005	-0.014	0.061	0.087	-0.075	-0.052	-0.022	0.026	0.025	-0.024	0.045	-0.001	0.035	0.072	0.014	0.033	-0.077	-0.041	1.000	-0.018
231	-0.037	-0.035	-0.001	-0.038	0.009	0.035	-0.075	-0.026	0.015	0.038	0.007	-0.008	-0.055	-0.042	0.068	0.001	-0.004	0.014	0.027	0.013	-0.034	0.027	-0.026	0.005	-0.006	-0.004	-0.053	0.009	-0.101	0.044	-0.040	-0.016	0.007	0.039	0.001	0.030	-0.011	-0.002	-0.030	-0.010	0.016	0.065	0.013	0.033	0.021	-0.012	-0.102	-0.018	1.000
232	0.006	-0.107	-0.042	-0.022	-0.038	-0.054	-0.005	0.029	0.078	-0.097	-0.018	0.017	0.117	-0.031	0.028	0.044	-0.022	0.027	-0.043	0.026	-0.029	0.026	0.033	0.026	-0.019	0.043	-0.007	-0.016	-0.085	0.050	-0.037	0.076	-0.054	0.050	0.007	0.009	-0.012	0.119	0.043	-0.087	-0.090	-0.070	0.022	-0.001	-0.011	0.010	-0.083	0.043	0.097
233	-0.027	-0.041	0.044	-0.029	0.028	-0.007	0.009	0.019	0.035	0.021	-0.053	-0.030	-0.020	0.039	-0.024	0.010	-0.098	-0.073	-0.027	-0.007	0.040	-0.015	-0.054	-0.011	0.001	-0.083	-0.016	-0.021	-0.002	-0.042	-0.004	-0.006	-0.026	0.017	0.012	0.005	-0.044	0.077	0.008	0.007	-0.003	0.013	0.048	0.043	0.079	-0.032	-0.025	-0.022	0.047
237	-0.004	0.001	0.048	-0.033	-0.032	0.057	-0.047	0.036	-0.023	0.010	0.019	0.016	0.002	0.048	-0.013	-0.073	0.025	-0.027	-0.067	0.050	-0.077	0.014	-0.010	-0.057	-0.009	0.079	-0.011	-0.007	0.031	-0.022	0.032	-0.013	0.038	-0.010	0.017	-0.078	0.031	-0.077	0.019	-0.014	-0.009	-0.072	0.055	0.024	0.057	0.004	-0.022	-0.042	-0.050
238	0.025	0.050	-0.045	-0.086	0.004	-0.021	0.086	-0.065	-0.059	-0.103	-0.003	-0.059	-0.058	0.046	0.031	0.005	-0.032	-0.044	0.008	0.012	-0.093	-0.020	0.018	-0.059	0.062	0.010	-0.032	0.015	-0.059	0.008	0.091	0.067	-0.083	0.050	0.065	-0.032	0.033	0.064	-0.048	-0.063	0.091	-0.054	0.014	-0.026	0.033	0.036	0.055	-0.035	-0.078
243	0.007	0.079	0.007	-0.033	-0.004	0.106	0.005	0.058	0.107	-0.087	-0.052	-0.015	-0.048	0.016	-0.109	-0.049	0.077	-0.004	0.013	-0.057	0.008	-0.008	-0.031	-0.044	0.031	-0.019	0.019	-0.020	0.024	0.035	0.049	0.055	-0.035	0.101	-0.017	0.054	-0.022	-0.048	-0.022	0.028	-0.016	-0.053	-0.006	-0.004	0.110	0.031	0.014	-0.093	-0.026
245	0.005	-0.054	-0.044	-0.029	0.007	0.006	-0.050	0.028	-0.103	-0.140	-0.063	0.075	0.022	0.063	0.005	0.010	0.036	0.087	-0.009	-0.003	-0.076	-0.029	0.016	-0.007	-0.008	0.054	-0.013	-0.023	0.006	0.024	0.004	0.031	0.041	0.006	-0.016	-0.010	-0.033	0.049	0.038	-0.035	-0.025	-0.005	-0.111	0.019	0.032	0.011	-0.077	0.037	0.086
246	-0.015	-0.053	-0.048	-0.021	0.133	-0.001	-0.045	0.006	0.031	0.058	0.070	-0.016	0.036	0.069	-0.004	0.017	-0.117	-0.046	0.064	-0.001	0.025	0.043	-0.041	-0.073	0.010	0.042	0.012	-0.004	0.002	-0.049	-0.002	0.007	-0.048	-0.028	-0.039	-0.024	0.035	-0.010	0.041	0.027	-0.000	0.083	-0.051	-0.011	0.022	-0.044	0.044	0.103	-0.034
248	0.021	0.001	0.049	-0.095	-0.026	-0.042	-0.001	-0.052	-0.017	0.003	0.049	0.023	-0.025	0.009	-0.058	0.011	0.008	-0.043	-0.108	-0.067	-0.042	-0.015	0.044	0.000	-0.008	0.008	0.020	-0.062	-0.008	-0.007	0.006	0.088	-0.026	-0.026	0.038	-0.000	0.017	0.071	-0.027	-0.065	-0.072	-0.090	-0.025	0.011	0.001	-0.011	0.023	0.090	0.072
249	0.005	-0.042	0.025	0.023	0.084	0.034	-0.068	0.085	-0.008	0.001	-0.008	0.031	-0.003	0.085	0.087	-0.010	0.008	-0.045	-0.043	-0.005	-0.018	-0.013	-0.014	-0.057	0.008	0.076	-0.015	-0.010	-0.036	0.067	0.013	-0.080	0.021	0.004	0.024	-0.033	-0.045	-0.045	0.005	-0.005	-0.018	-0.037	-0.036	0.028	-0.040	-0.075	-0.036	-0.146	-0.039
251	-0.005	-0.014	0.029	-0.012	0.030	-0.032	0.046	-0.013	-0.002	-0.028	-0.003	-0.028	-0.003	0.036	0.017	-0.016	-0.034	-0.029	0.005	-0.013	-0.023	-0.003	-0.032	0.040	-0.012	0.011	0.011	-0.025	0.017	0.015	-0.015	-0.010	0.008	-0.021	-0.024	0.020	-0.022	-0.007	0.036	0.008	0.035	0.013	-0.024	-0.010	-0.015	0.011	-0.007	0.017	0.004
253	-0.038	-0.045	0.044	0.033	-0.017	0.007	0.003	0.020	0.072	-0.005	0.013	0.160	0.002	0.043	-0.103	-0.003	-0.075	-0.006	0.053	-0.021	0.018	0.048	0.052	-0.022	0.004	-0.007	-0.082	-0.001	0.010	0.109	-0.002	-0.002	-0.064	-0.030	-0.013	-0.005	-0.011	-0.024	-0.013	-0.026	0.035	0.080	-0.001	-0.015	-0.061	-0.040	-0.010	-0.015	0.045
255	0.022	-0.085	0.012	0.002	-0.044	-0.056	0.004	0.028	-0.087	0.090	0.013	-0.060	-0.026	-0.065	0.068	-0.035	-0.030	0.007	0.029	0.080	0.014	-0.046	0.019	0.039	0.096	-0.050	-0.022	0.016	0.034	-0.031	-0.020	-0.041	0.041	-0.055	0.039	0.008	0.005	0.049	0.005	-0.043	0.008	-0.017	-0.047	-0.011	0.115	0.066	0.000	-0.041	0.103
256	0.022	0.032	-0.048	-0.102	0.080	-0.049	0.045	0.058	0.007	0.023	0.051	0.024	-0.069	-0.080	-0.062	0.018	-0.080	0.111	0.072	-0.033	0.078	0.022	0.015	0.068	-0.066	-0.079	-0.043	0.005	-0.070	0.041	-0.024	0.073	-0.090	-0.015	0.028	0.012	0.058	-0.020	0.087	-0.010	-0.037	-0.007	0.080	0.032	0.056	0.047	-0.081	0.018	0.017
257	0.002	0.028	-0.027	0.002	-0.061	0.026	0.012	-0.008	-0.042	0.046	-0.038	-0.013	-0.047	0.015	-0.028	-0.020	-0.019	0.082	0.009	-0.018	0.065	-0.028	-0.038	0.053	-0.002	-0.025	0.001	0.002	-0.018	0.006	-0.004	-0.037	-0.069	0.032	0.168	0.003	-0.018	0.018	-0.072	-0.080	0.042	0.035	0.054	0.010	-0.009	-0.039	-0.012	-0.047	0.013
258	-0.008	-0.058	-0.010	0.046	0.002	0.051	0.045	0.061	-0.052	0.084	-0.021	-0.042	-0.003	0.028	0.034	-0.055	-0.037	-0.013	-0.002	0.057	0.041	0.005	0.018	0.124	0.021	0.080	0.067	0.007	-0.009	0.008	-0.089	-0.129	0.024	0.013	0.084	0.014	0.018	0.001	0.041	0.116	0.006	-0.059	-0.074	0.019	0.020	-0.009	0.035	0.047	-0.057
260	-0.014	-0.035	0.097	0.027	-0.001	-0.054	-0.028	0.127	-0.036	0.014	-0.040	-0.022	-0.059	-0.062	0.131	-0.039	0.005	-0.055	-0.052	0.078	-0.069	0.016	0.003	0.051	0.057	-0.073	-0.016	0.006	-0.073	-0.002	-0.066	0.003	0.054	-0.056	0.008	0.015	0.034	-0.057	0.037	-0.056	0.056	0.012	0.071	-0.026	-0.005	-0.036	0.023	-0.070	0.070
262	-0.003	-0.015	0.014	0.037	0.045	0.024	0.011	-0.002	0.017	0.007	-0.030	-0.007	0.007	-0.031	-0.020	0.008	-0.032	0.015	-0.033	0.019	0.033	0.028	0.017	-0.020	0.024	-0.004	0.015	-0.005	-0.033	0.013	0.009	-0.024	-0.018	0.021	-0.017	-0.001	-0.008	0.006	-0.007	-0.036	-0.021	-0.003	-0.014	-0.001	0.010	0.018	0.014	-0.033	-0.024
263	0.065	-0.049	-0.020	0.007	0.059	-0.063	-0.016	-0.007	0.027	0.071	-0.018	0.088	0.016	-0.057	0.008	0.090	0.026	-0.029	0.059	-0.018	0.007	-0.028	-0.048	0.034	-0.028	-0.064	-0.003	-0.018	0.028	-0.038	-0.022	0.033	0.042	0.006	-0.062	0.027	-0.030	-0.014	0.014	-0.034	0.029	-0.020	-0.006	0.020	0.052	0.038	-0.071	-0.013	0.022
267	-0.027	-0.029	-0.034	0.024	-0.002	-0.036	0.123	0.085	-0.028	-0.050	-0.055	-0.051	-0.017	-0.078	0.079	0.015	0.046	0.038	-0.000	0.049	-0.021	0.081	-0.044	-0.059	0.005	-0.007	0.089	-0.014	0.005	-0.043	0.030	0.004	0.011	-0.021	0.087	0.025	-0.007	-0.039	0.070	-0.024	-0.032	0.021	-0.012	-0.009	0.006	0.033	-0.028	-0.012	-0.050
27	-0.035	-0.014	0.006	-0.019	-0.015	-0.103	0.002	-0.005	-0.045	-0.037	0.044	0.057	0.016	-0.022	0.076	0.065	-0.121	0.062	-0.049	0.073	-0.011	-0.150	-0.023	0.064	-0.042	-0.044	0.034	0.006	0.002	-0.018	0.043	0.080	-0.028	-0.049	0.074	0.004	-0.041	0.029	-0.032	0.114	0.015	-0.003	-0.016	-0.044	-0.024	-0.009	0.013	0.024	0.020
270	-0.003	0.065	0.024	0.095	0.042	-0.065	0.075	-0.022	-0.142	0.013	-0.027	0.058	-0.045	0.010	-0.025	0.109	-0.018	-0.044	0.053	-0.031	0.045	-0.018	0.071	0.037	-0.004	0.004	0.024	0.000	0.009	-0.020	0.031	-0.023	-0.012	-0.056	-0.006	-0.092	-0.013	-0.018	0.002	-0.066	0.014	0.187	-0.062	-0.042	-0.030	-0.049	-0.065	0.089	-0.047
272	-0.001	-0.005	-0.056	-0.052	0.061	0.066	-0.047	-0.040	-0.006	0.020	0.023	-0.007	-0.029	0.020	0.013	-0.029	0.062	0.007	-0.020	-0.030	0.107	0.071	0.027	-0.032	0.039	-0.068	0.051	0.014	-0.056	0.022	-0.023	-0.118	-0.038	0.025	-0.027	0.011	-0.009	0.109	-0.055	-0.033	0.032	-0.014	0.064	0.020	-0.027	0.013	0.033	0.032	-0.002
273	0.016	0.070	0.102	0.006	0.076	-0.065	0.041	0.040	-0.054	-0.033	-0.048	0.029	-0.003	-0.074	-0.105	-0.036	-0.006	0.028	0.014	-0.029	0.057	-0.043	-0.010	0.001	-0.020	0.070	-0.052	-0.009	0.017	0.002	-0.004	-0.035	0.070	0.002	-0.023	0.041	-0.018	0.055	-0.035	0.073	0.072	0.026	-0.029	0.018	0.050	0.071	0.031	-0.038	0.009
276	0.032	-0.006	0.085	0.018	-0.001	0.033	-0.032	0.054	-0.057	0.040	-0.014	0.017	0.030	0.034	-0.054	-0.001	-0.034	-0.041	-0.029	-0.010	-0.035	0.022	-0.029	-0.036	-0.004	0.014	-0.098	-0.040	-0.054	0.010	-0.011	-0.022	0.039	0.023	-0.103	0.099	0.049	-0.059	0.077	0.053	-0.112	-0.053	0.056	0.041	0.055	-0.054	-0.001	-0.132	-0.005
279	-0.003	0.018	0.029	0.093	0.067	-0.010	0.087	-0.077	0.022	-0.021	0.001	0.002	-0.026	0.056	-0.047	-0.043	-0.068	0.001	0.047	0.045	0.060	0.059	0.059	-0.021	0.004	0.005	0.104	-0.018	0.059	-0.004	0.018	-0.029	0.075	-0.084	-0.008	-0.050	-0.023	-0.005	-0.044	-0.037	-0.010	-0.041	0.036	0.009	0.005	0.022	0.066	0.075	-0.011
280	-0.013	0.043	-0.007	-0.060	-0.026	0.029	0.043	0.067	-0.046	0.003	-0.011	-0.068	-0.017	0.036	0.037	0.066	-0.050	0.122	-0.081	0.032	-0.045	0.079	0.058	0.045	-0.002	-0.009	-0.010	-0.049	0.001	0.003	-0.025	0.003	-0.062	0.019	-0.093	0.029	-0.011	0.029	-0.013	0.079	-0.015	-0.133	0.018	-0.034	-0.039	0.082	-0.096	-0.001	-0.014
281	-0.023	0.057	0.004	-0.046	0.068	0.036	-0.018	-0.006	-0.016	-0.029	-0.011	0.003	0.011	0.018	-0.050	0.009	-0.010	-0.010	0.062	-0.030	0.050	0.051	0.015	-0.009	0.028	0.057	0.030	-0.030	0.037	-0.033	0.049	-0.032	0.052	-0.028	0.002	0.013	0.012	-0.017	-0.007	0.075	0.007	0.031	-0.069	0.017	-0.022	-0.028	-0.009	-0.006	-0.021
283	0.026	0.008	0.045	0.012	0.016	-0.007	-0.020	0.080	0.000	-0.015	0.010	-0.077	-0.057	-0.052	0.039	-0.012	-0.078	-0.002	-0.017	0.016	0.015	0.071	-0.052	0.033	0.047	-0.100	0.014	-0.013	-0.039	-0.002	-0.038	-0.043	-0.000	-0.105	-0.023	-0.007	0.012	0.088	-0.011	0.080	-0.045	0.039	0.013	0.014	-0.068	0.021	0.035	0.013	-0.008
284	0.036	-0.055	0.053	-0.053	0.113	0.010	0.000	-0.006	0.062	0.051	0.080	0.032	0.074	-0.033	-0.133	0.029	0.025	-0.071	-0.012	-0.013	0.123	0.099	0.098	-0.015	0.013	-0.112	-0.046	0.041	-0.012	-0.043	-0.057	0.032	0.001	-0.035	-0.018	0.057	0.097	0.033	-0.001	-0.056	-0.041	-0.037	-0.016	0.017	-0.012	0.055	0.093	-0.132	-0.106
291	-0.022	-0.013	0.022	-0.023	0.025	-0.004	0.020	-0.021	0.030	0.004	0.036	0.020	-0.015	-0.017	0.033	-0.007	-0.060	-0.002	-0.025	-0.028	0.008	0.032	-0.042	0.002	0.014	-0.024	0.016	0.003	-0.006	-0.005	0.014	-0.042	-0.011	0.010	-0.021	-0.025	-0.018	0.007	0.030	0.049	0.043	0.038	0.017	-0.037	0.040	-0.007	-0.007	0.031	-0.009
294	-0.014	0.026	0.027	-0.046	0.021	0.043	0.073	0.013	-0.010	-0.018	-0.038	-0.055	-0.014	-0.019	-0.053	-0.033	-0.035	0.024	0.011	-0.003	0.025	-0.014	0.026	0.043	0.023	0.011	0.066	0.007	-0.014	-0.030	0.061	-0.055	-0.021	0.025	-0.020	-0.048	0.018	-0.052	-0.029	0.022	0.036	0.017	-0.012	0.006	0.014	-0.023	-0.076	-0.026	0.020
30	0.009	-0.028	0.063	-0.023	0.001	0.101	-0.105	0.031	0.021	-0.044	-0.038	0.007	0.039	-0.014	-0.141	0.002	-0.036	-0.067	0.046	-0.001	0.091	0.135	0.091	-0.054	0.026	0.007	-0.061	0.015	-0.049	0.037	-0.046	-0.019	-0.044	-0.028	0.076	-0.087	0.019	0.003	-0.003	-0.137	0.066	0.076	-0.048	0.018	0.075	-0.007	-0.031	-0.075	0.012
302	-0.009	0.003	0.022	-0.019	-0.018	-0.095	-0.024	-0.036	-0.030	-0.114	0.041	0.032	0.018	-0.044	0.034	-0.020	0.004	0.030	-0.096	-0.039	0.037	-0.030	0.005	-0.111	0.020	0.020	-0.001	0.010	-0.011	0.031	-0.086	0.057	0.031	0.081	0.110	0.107	0.020	-0.010	-0.054	-0.025	0.009	0.066	-0.039	-0.044	-0.000	-0.001	-0.021	-0.015	0.052
306	0.006	-0.074	0.011	-0.083	-0.008	-0.038	-0.072	-0.012	-0.015	-0.041	0.018	0.069	-0.066	-0.080	0.003	0.031	0.043	0.043	-0.020	0.028	-0.052	0.013	-0.153	0.068	-0.001	-0.008	-0.064	-0.059	0.010	0.012	0.107	0.024	-0.100	0.022	-0.004	0.012	-0.042	0.131	-0.023	0.020	0.038	0.050	0.034	0.022	0.072	0.041	0.121	-0.066	0.027
307	-0.010	0.008	-0.004	-0.052	0.077	-0.017	-0.021	0.045	-0.026	-0.031	-0.002	-0.053	-0.037	0.063	-0.009	-0.027	-0.024	0.004	0.051	-0.025	-0.010	-0.021	-0.017	-0.024	-0.024	-0.007	0.033	0.008	0.046	0.025	0.036	-0.053	-0.021	0.052	0.024	0.004	0.001	-0.023	0.008	-0.058	-0.008	0.031	0.035	-0.039	-0.008	0.046	-0.090	0.057	-0.023
308	0.026	-0.060	0.016	-0.017	0.005	-0.026	-0.016	-0.001	0.050	-0.001	-0.094	-0.040	-0.016	-0.046	0.082	-0.025	0.075	-0.052	0.013	0.037	-0.006	-0.009	-0.027	-0.062	-0.044	0.032	-0.014	0.015	0.087	0.015	0.030	-0.021	-0.007	0.028	0.041	-0.008	0.014	-0.004	0.107	-0.038	0.084	-0.011	0.091	-0.013	-0.014	0.005	0.061	0.054	-0.023
309	0.005	0.002	-0.026	0.039	-0.003	-0.032	-0.013	0.019	-0.045	0.003	0.027	0.035	-0.047	0.076	0.021	0.063	-0.042	-0.007	0.021	-0.022	-0.023	-0.026	0.011	-0.089	-0.028	0.029	0.071	0.000	0.021	-0.005	0.012	-0.020	0.033	-0.039	-0.035	0.001	-0.038	-0.029	0.002	0.014	-0.040	-0.028	0.006	-0.030	-0.017	-0.015	0.026	0.040	-0.045
31	-0.000	0.091	-0.053	-0.013	-0.044	0.102	0.126	-0.093	-0.053	0.022	0.078	-0.012	0.027	-0.010	0.053	0.017	0.022	0.013	-0.041	0.004	0.081	0.021	0.044	-0.116	0.041	-0.080	-0.009	0.009	0.000	0.073	0.029	-0.021	0.070	0.059	-0.001	0.057	0.038	-0.006	-0.070	-0.079	0.040	-0.003	-0.059	-0.018	-0.037	0.032	-0.111	-0.032	0.055
311	-0.019	-0.043	0.015	0.009	-0.010	-0.020	-0.037	0.027	-0.033	-0.031	-0.067	-0.019	0.012	0.033	-0.038	-0.009	-0.003	-0.028	-0.027	-0.012	-0.028	-0.008	-0.056	0.017	0.006	-0.024	-0.031	-0.002	-0.001	-0.062	0.033	-0.048	-0.034	-0.053	-0.001	-0.036	-0.012	0.007	0.064	0.014	0.042	0.064	0.081	0.016	-0.003	-0.014	0.076	-0.012	0.030
314	0.062	-0.056	0.007	0.093	-0.025	-0.037	0.053	-0.080	0.068	-0.027	0.014	0.084	0.058	0.055	-0.022	-0.005	-0.023	-0.030	-0.061	-0.002	-0.086	-0.042	-0.036	-0.000	-0.023	0.003	-0.023	-0.030	-0.048	-0.021	-0.023	0.117	-0.006	0.045	0.023	0.068	-0.027	0.035	-0.016	0.022	-0.006	-0.059	0.027	-0.001	0.013	-0.058	0.032	0.020	-0.040
316	0.029	0.048	-0.047	-0.030	-0.024	-0.010	-0.013	-0.046	-0.040	0.011	0.032	0.005	-0.006	0.067	0.007	0.015	0.004	0.115	0.049	-0.102	-0.035	-0.065	0.018	-0.070	-0.003	-0.012	-0.082	0.007	-0.018	-0.012	0.041	0.118	-0.013	0.076	0.092	0.076	0.042	-0.005	0.025	-0.035	0.016	0.061	-0.024	-0.043	-0.037	-0.005	0.033	0.024	-0.009
318	0.005	0.063	0.016	0.057	-0.049	-0.024	0.030	-0.048	0.052	0.091	0.061	-0.049	0.015	0.031	0.051	-0.031	0.070	0.021	0.079	0.008	0.020	-0.010	-0.007	-0.035	-0.040	0.057	0.047	0.027	0.084	-0.051	0.006	-0.031	-0.039	-0.021	-0.026	-0.032	-0.005	0.025	0.004	0.026	0.058	0.050	0.056	-0.017	-0.046	0.097	-0.050	-0.019	-0.005
326	-0.017	0.003	-0.002	0.028	-0.000	-0.023	0.029	-0.024	-0.059	-0.069	0.028	0.001	-0.019	-0.073	0.005	-0.030	-0.049	-0.008	0.036	0.014	0.037	0.040	-0.039	-0.000	-0.037	0.008	0.061	0.018	-0.033	0.067	0.011	0.002	-0.067	-0.050	0.031	-0.039	-0.034	-0.054	0.011	0.015	-0.027	0.035	-0.040	-0.020	0.004	-0.022	-0.024	-0.030	0.005
327	-0.037	0.107	-0.090	-0.056	0.012	-0.007	-0.038	0.092	-0.007	0.036	-0.008	-0.017	0.002	0.063	-0.001	0.024	-0.044	0.065	0.005	0.004	-0.044	-0.018	-0.003	-0.009	-0.001	0.082	0.036	-0.029	0.060	-0.041	-0.010	0.010	0.029	0.044	0.012	-0.027	0.018	-0.073	-0.006	0.001	-0.104	-0.027	-0.015	-0.034	-0.015	0.003	-0.023	-0.015	0.098
331	-0.001	0.033	0.057	-0.012	-0.058	-0.004	-0.023	-0.005	0.018	0.010	0.024	0.015	-0.016	0.003	-0.077	0.017	-0.029	-0.076	-0.046	0.025	-0.049	-0.033	0.003	0.019	-0.010	0.062	-0.017	0.029	0.020	0.009	0.028	-0.023	0.006	0.034	0.014	-0.034	0.011	-0.004	0.027	0.077	-0.023	0.027	-0.019	0.007	-0.033	-0.014	-0.027	0.019	-0.038
332	0.013	0.005	-0.005	-0.023	0.047	-0.013	0.019	0.043	-0.018	-0.010	0.015	0.021	0.012	0.062	0.029	-0.041	0.013	-0.035	-0.039	0.016	0.063	-0.011	-0.027	0.042	-0.031	0.040	0.027	-0.025	-0.026	0.010	-0.001	-0.025	-0.014	-0.021	0.000	-0.017	-0.016	0.004	0.014	0.012	-0.023	0.019	-0.017	-0.021	-0.038	0.021	-0.017	0.038	-0.001
336	-0.018	-0.041	-0.032	-0.020	-0.047	-0.049	0.009	0.028	-0.001	0.073	0.072	-0.008	-0.008	0.030	-0.107	0.078	-0.034	-0.033	0.006	0.000	0.021	-0.106	-0.148	0.093	0.018	-0.049	-0.022	0.014	0.049	-0.032	0.000	-0.088	-0.080	-0.068	0.038	0.139	-0.037	0.068	-0.054	-0.016	-0.073	0.045	0.039	0.021	0.041	0.081	-0.076	-0.036	0.099
337	0.016	0.016	-0.021	-0.015	0.040	0.039	0.016	-0.050	0.021	0.001	0.002	0.034	0.027	0.043	-0.009	-0.003	-0.001	-0.000	-0.023	-0.010	-0.099	-0.056	0.025	0.003	0.045	0.009	-0.033	-0.017	0.019	-0.034	-0.027	0.029	-0.055	0.008	-0.034	-0.012	0.053	-0.032	-0.007	-0.029	-0.013	0.040	0.019	-0.037	-0.000	0.005	-0.047	0.000	-0.019
338	0.083	0.009	-0.017	0.035	0.025	0.022	-0.018	0.005	-0.026	-0.038	0.035	-0.037	-0.017	0.009	0.039	-0.038	0.001	0.021	-0.053	-0.017	-0.008	0.016	0.057	-0.015	-0.003	-0.007	0.002	0.037	0.013	0.010	-0.035	-0.013	0.046	0.009	-0.026	-0.030	-0.000	0.018	-0.024	-0.031	0.046	0.041	-0.065	-0.021	-0.020	-0.008	-0.027	0.013	-0.012
34	0.030	-0.007	0.043	0.076	-0.022	-0.063	0.000	0.023	-0.022	0.097	-0.023	-0.058	-0.009	-0.056	0.020	-0.033	-0.010	0.001	0.026	-0.100	0.051	0.031	-0.010	-0.012	0.003	-0.022	0.062	-0.055	-0.047	-0.010	-0.001	-0.031	0.012	-0.002	-0.074	0.090	-0.012	0.023	0.030	-0.021	-0.015	0.028	0.104	0.036	0.013	0.000	0.013	-0.015	0.004
345	0.021	-0.044	0.035	0.086	0.056	0.014	-0.064	-0.031	0.025	-0.015	0.016	-0.006	0.047	0.050	0.130	-0.005	-0.008	-0.035	-0.077	-0.036	-0.018	-0.007	0.007	0.007	-0.060	0.015	-0.016	0.055	0.060	0.017	0.015	0.035	-0.099	0.026	-0.023	-0.092	-0.033	-0.026	0.012	-0.022	-0.012	0.062	-0.061	-0.008	-0.033	-0.026	0.072	-0.011	-0.006
350	0.051	0.134	0.068	-0.048	0.029	0.027	-0.013	0.020	0.035	0.021	-0.022	-0.067	0.035	0.027	-0.045	0.004	-0.044	0.064	-0.011	0.011	-0.015	0.003	0.104	-0.103	-0.004	-0.036	-0.044	-0.001	-0.047	-0.006	-0.053	0.042	0.026	0.074	0.019	0.121	-0.010	-0.068	-0.029	-0.015	-0.008	-0.085	-0.003	-0.001	-0.022	-0.005	-0.048	-0.031	0.026
352	-0.055	0.069	-0.068	-0.072	0.008	-0.048	0.040	-0.027	0.053	-0.037	0.055	-0.016	0.042	0.059	0.045	0.029	-0.031	-0.014	-0.015	-0.007	0.012	-0.042	0.074	-0.047	-0.042	0.024	0.057	-0.023	-0.036	0.004	-0.020	-0.030	-0.004	-0.052	0.028	-0.052	-0.026	-0.036	0.032	0.066	0.013	0.016	-0.033	-0.025	-0.083	-0.014	-0.009	0.019	-0.033
354	0.062	0.005	-0.011	-0.002	-0.042	-0.077	0.006	-0.053	-0.039	-0.081	-0.051	0.001	0.023	0.100	0.020	0.079	-0.095	-0.032	-0.008	-0.064	-0.036	-0.017	0.013	-0.034	0.008	-0.050	0.034	0.003	0.053	-0.012	-0.019	0.122	-0.000	-0.019	-0.045	-0.037	0.031	0.060	-0.009	0.010	0.060	0.012	-0.091	-0.005	-0.070	0.010	0.011	0.004	0.051
356	-0.012	-0.029	0.095	0.041	-0.027	-0.029	0.028	-0.011	0.021	-0.044	-0.039	-0.008	-0.010	0.028	-0.032	-0.030	0.057	0.061	-0.065	0.009	-0.043	-0.044	-0.006	-0.044	0.004	0.044	0.070	-0.031	-0.030	-0.008	0.096	0.026	0.030	0.029	0.072	0.026	0.035	-0.060	0.044	0.006	-0.015	-0.042	0.060	-0.012	-0.063	-0.035	0.029	0.081	-0.045
363	0.007	0.033	-0.059	0.042	0.085	-0.077	-0.092	0.029	-0.018	0.007	0.008	-0.078	0.014	-0.061	0.044	0.002	-0.016	-0.056	-0.036	-0.054	-0.005	-0.035	0.012	-0.033	-0.066	0.021	0.016	-0.004	0.035	-0.038	-0.041	0.004	0.127	-0.093	0.115	0.050	-0.022	-0.094	0.004	0.019	0.033	0.044	-0.017	-0.010	0.090	-0.040	-0.094	0.116	-0.027
369	-0.030	-0.073	0.009	0.081	0.059	-0.082	-0.048	0.076	-0.059	0.005	0.053	-0.058	-0.013	-0.049	0.056	-0.000	0.031	0.014	-0.046	0.054	-0.052	-0.032	0.056	0.018	0.036	0.032	-0.001	-0.001	0.031	-0.001	0.017	-0.085	-0.026	0.022	-0.030	-0.035	-0.005	-0.021	0.038	-0.015	-0.022	0.019	-0.046	-0.003	0.012	0.003	-0.010	-0.001	0.007
373	-0.005	0.011	0.027	-0.030	-0.088	0.012	0.010	-0.067	-0.005	-0.000	0.046	-0.074	-0.035	0.015	-0.051	-0.007	0.035	-0.009	0.060	-0.040	0.027	-0.016	-0.011	-0.029	-0.033	0.025	-0.035	-0.009	0.024	-0.052	0.046	0.074	0.021	0.015	-0.004	0.089	-0.004	-0.015	-0.018	0.016	0.044	-0.014	-0.019	-0.005	0.000	0.082	-0.049	-0.010	0.026
374	0.012	0.005	-0.039	-0.057	-0.048	-0.068	0.010	-0.006	0.088	-0.033	-0.030	0.017	0.029	0.012	-0.015	0.012	0.070	0.004	-0.013	0.013	0.001	0.009	-0.025	0.019	0.035	-0.031	0.036	0.020	0.025	0.021	-0.045	-0.004	0.063	-0.041	-0.019	-0.026	-0.010	0.021	-0.036	-0.002	-0.097	-0.057	0.047	0.019	0.052	0.084	0.073	-0.034	-0.050
38	-0.006	0.014	0.095	-0.006	-0.060	0.169	0.034	-0.008	0.052	0.059	0.008	-0.019	0.029	0.020	0.071	0.070	-0.079	-0.014	-0.033	-0.007	0.037	0.028	-0.060	-0.060	0.007	-0.052	0.015	-0.043	-0.067	0.055	0.066	-0.007	0.028	-0.027	-0.054	0.039	0.011	0.025	-0.026	0.001	-0.119	-0.025	0.004	-0.033	-0.022	0.007	0.044	0.091	-0.053
384	-0.018	0.015	0.035	0.034	-0.060	0.009	0.069	0.027	0.046	0.011	-0.024	-0.074	-0.019	0.074	0.037	-0.000	-0.047	0.042	-0.001	-0.073	0.082	0.013	-0.052	0.016	0.040	-0.047	0.069	0.023	-0.019	-0.022	0.018	-0.041	0.006	0.036	-0.054	-0.027	0.021	0.052	-0.027	0.035	-0.090	0.016	-0.059	-0.011	-0.005	0.035	0.079	-0.072	-0.045
387	-0.032	0.008	0.018	0.054	0.004	-0.079	0.004	0.049	-0.052	0.043	0.089	-0.002	-0.021	0.029	-0.002	-0.021	0.058	-0.032	0.033	0.018	0.002	0.005	-0.042	0.016	-0.024	-0.013	-0.046	0.048	-0.022	-0.015	-0.034	0.018	-0.026	0.028	0.032	-0.019	0.100	0.041	-0.079	0.029	0.044	0.046	-0.011	0.011	-0.016	-0.045	-0.054	0.018	0.022
391	0.066	0.000	0.015	0.040	-0.051	-0.062	0.059	0.046	-0.107	-0.002	0.032	0.025	-0.009	-0.047	0.019	-0.076	0.036	0.119	-0.099	0.066	-0.005	0.056	0.011	-0.001	0.029	0.036	-0.019	0.011	-0.063	0.035	-0.015	0.029	0.064	0.037	0.020	0.021	0.064	0.002	0.047	0.018	-0.119	-0.101	-0.111	-0.016	-0.095	-0.014	-0.033	0.069	-0.062
4	0.003	0.041	-0.026	-0.011	-0.035	0.061	-0.079	-0.030	-0.022	0.064	0.057	-0.026	0.000	0.021	-0.019	0.045	-0.031	0.037	0.084	-0.007	0.054	-0.035	0.027	-0.066	0.003	0.041	0.048	-0.029	-0.033	-0.000	0.051	-0.055	0.030	-0.048	0.025	-0.009	0.044	-0.070	0.004	-0.020	-0.042	0.003	-0.036	-0.014	-0.029	0.032	-0.115	-0.061	-0.025
405	0.078	-0.020	-0.020	-0.002	0.014	-0.073	-0.003	0.024	-0.007	-0.064	0.055	0.012	0.015	0.021	0.001	-0.027	-0.040	0.044	-0.036	-0.033	0.001	-0.019	0.018	0.005	-0.031	-0.001	0.019	-0.013	-0.037	-0.016	-0.030	0.053	0.063	0.002	0.006	-0.015	-0.022	-0.023	-0.004	-0.004	0.012	-0.017	-0.012	-0.014	0.022	-0.037	0.022	0.060	-0.037
406	-0.011	-0.059	0.053	-0.046	-0.049	-0.050	0.066	-0.057	0.027	0.073	0.012	0.140	0.017	0.036	-0.080	0.016	-0.033	-0.001	-0.020	0.020	-0.019	-0.016	-0.026	0.008	-0.028	-0.019	0.040	0.032	-0.030	0.050	0.027	-0.079	0.033	-0.055	-0.023	0.017	0.000	-0.012	-0.015	-0.004	0.010	0.100	-0.050	-0.015	-0.017	-0.016	-0.039	0.082	-0.005
411	0.002	-0.024	0.065	-0.058	-0.015	-0.003	-0.004	-0.019	-0.048	-0.024	0.017	0.055	0.016	-0.027	0.013	-0.009	-0.034	-0.045	-0.054	0.002	0.012	-0.066	0.068	-0.068	-0.032	0.044	-0.018	0.005	-0.063	0.044	0.024	-0.033	-0.025	0.046	-0.021	0.029	0.008	0.034	-0.053	-0.051	-0.019	-0.018	-0.041	0.028	-0.009	0.020	0.018	-0.000	0.005
42	0.033	-0.004	-0.002	0.021	-0.131	-0.070	0.007	0.005	-0.004	0.071	-0.011	0.081	0.017	-0.008	0.164	0.021	-0.009	0.043	0.009	0.055	-0.088	-0.008	0.010	0.100	-0.066	0.146	0.044	-0.058	0.029	-0.044	-0.075	0.094	0.156	-0.041	-0.040	-0.055	-0.008	-0.081	-0.018	-0.105	-0.030	-0.032	0.065	0.036	0.008	-0.006	0.064	0.104	0.039
427	-0.034	0.016	-0.021	0.005	0.048	0.011	0.033	-0.050	-0.022	-0.011	0.009	-0.009	0.002	-0.023	-0.020	-0.023	-0.049	-0.036	0.038	-0.009	0.046	0.005	-0.015	0.007	-0.029	-0.022	0.049	-0.010	-0.023	-0.023	0.028	-0.031	-0.004	0.001	0.029	0.008	-0.022	-0.015	-0.045	-0.036	-0.045	-0.029	0.009	0.005	-0.018	-0.002	0.060	0.004	0.015
44	0.017	-0.016	-0.031	-0.086	0.007	-0.068	-0.054	-0.104	0.072	-0.034	0.080	0.038	-0.030	-0.021	-0.014	0.032	0.165	-0.153	0.002	0.010	-0.002	0.046	-0.078	0.051	0.043	0.048	-0.002	0.033	-0.077	-0.013	-0.050	0.027	-0.095	0.059	0.054	-0.032	-0.003	-0.023	0.027	0.081	0.029	0.176	-0.048	0.012	-0.023	0.012	-0.027	0.035	0.093
449	-0.001	-0.004	0.041	0.000	0.017	0.032	0.040	0.024	0.024	0.002	0.015	0.009	0.006	-0.026	0.042	-0.025	0.004	0.018	-0.001	-0.026	0.013	-0.021	0.050	0.025	-0.023	-0.012	-0.002	-0.003	-0.025	0.040	-0.014	-0.005	0.019	0.010	-0.004	0.009	0.008	-0.020	0.058	0.002	-0.011	-0.021	0.045	0.010	-0.020	0.003	0.009	-0.039	-0.012
45	-0.015	0.024	-0.063	0.091	0.001	-0.012	-0.016	0.038	0.003	0.092	-0.011	0.004	0.006	0.018	-0.055	0.101	-0.025	-0.070	0.001	-0.027	-0.047	-0.090	0.009	-0.022	-0.031	-0.034	-0.037	0.063	0.073	-0.132	0.007	0.118	-0.086	0.037	0.055	-0.030	-0.015	-0.066	0.032	0.035	0.036	0.020	-0.058	-0.024	0.005	0.079	0.011	-0.101	-0.103
454	-0.006	-0.040	-0.048	-0.028	0.001	0.019	0.006	-0.022	0.010	-0.001	-0.037	0.054	-0.011	0.001	0.006	-0.022	-0.011	-0.014	0.030	-0.032	-0.010	-0.000	-0.003	-0.015	0.008	0.061	0.034	-0.034	0.014	-0.050	-0.040	-0.015	-0.068	-0.062	0.023	-0.022	-0.017	0.044	-0.010	0.008	0.079	-0.007	0.025	-0.013	0.017	0.095	0.075	-0.035	0.007
457	0.009	-0.030	0.016	-0.030	0.087	-0.046	0.017	-0.003	-0.016	-0.046	-0.019	-0.013	-0.014	-0.038	0.053	-0.038	-0.033	0.005	0.028	0.010	0.024	0.070	0.014	-0.057	-0.001	0.014	-0.000	-0.000	0.008	-0.007	0.029	-0.023	0.005	-0.008	0.015	0.001	-0.014	-0.010	-0.049	-0.012	-0.000	-0.028	0.022	-0.016	0.033	-0.020	0.047	-0.013	0.046
458	-0.036	-0.080	0.062	-0.030	-0.019	-0.004	0.009	0.026	-0.002	-0.065	-0.087	0.006	-0.028	-0.010	-0.073	0.013	0.096	-0.056	0.005	-0.015	0.040	-0.015	-0.119	-0.036	0.030	0.039	0.084	-0.017	0.003	0.046	0.026	-0.047	0.028	0.004	-0.027	-0.045	-0.018	0.020	0.043	-0.027	-0.013	-0.020	0.066	-0.018	0.032	-0.012	0.001	0.030	-0.015
46	0.034	-0.038	0.006	-0.058	-0.001	0.072	0.068	0.003	0.113	-0.161	-0.067	0.028	-0.067	0.018	-0.026	0.026	0.012	0.047	-0.094	0.039	-0.002	0.083	-0.007	0.022	0.071	-0.073	-0.009	-0.015	-0.078	0.065	0.072	0.044	-0.108	0.022	0.055	0.023	-0.018	0.084	0.045	-0.095	-0.001	-0.149	0.116	0.008	0.116	-0.023	0.071	0.007	-0.014
47	-0.028	-0.077	0.054	0.002	0.020	0.052	-0.007	-0.045	-0.052	0.013	-0.028	0.022	0.004	0.023	-0.047	0.021	-0.081	-0.053	-0.038	0.026	-0.039	-0.027	0.023	0.047	-0.064	0.025	-0.075	0.044	0.098	-0.009	-0.027	-0.003	0.014	0.023	0.021	-0.075	0.045	-0.057	0.067	-0.051	0.076	0.008	0.021	-0.010	-0.034	0.054	-0.054	0.066	-0.033
470	-0.057	-0.036	-0.035	0.047	-0.007	0.039	0.006	0.063	-0.040	-0.024	0.013	-0.028	-0.035	-0.031	0.034	0.003	-0.049	-0.000	-0.070	0.022	-0.005	0.049	-0.051	-0.104	-0.018	0.020	0.084	0.029	-0.010	-0.033	-0.013	-0.045	0.001	-0.078	0.020	0.054	0.004	-0.119	-0.095	-0.027	0.007	-0.053	0.007	-0.019	0.031	-0.021	0.028	0.062	0.007
474	-0.036	-0.020	0.065	-0.010	-0.044	0.008	0.009	-0.055	-0.020	0.099	0.002	-0.002	0.036	-0.003	-0.097	-0.011	0.042	0.014	-0.011	0.005	0.095	-0.066	-0.017	0.022	-0.003	0.022	-0.005	0.037	0.010	-0.014	0.036	0.050	0.053	0.080	-0.054	0.000	0.020	0.026	-0.009	-0.036	-0.068	-0.091	0.000	-0.012	-0.045	-0.069	0.072	0.027	0.034
486	-0.001	0.001	0.005	-0.076	-0.033	0.041	-0.004	0.006	0.070	-0.078	0.062	-0.003	-0.018	0.044	0.030	-0.026	0.017	0.009	-0.012	-0.060	0.012	-0.059	-0.038	-0.014	-0.007	0.083	0.070	0.064	-0.026	0.045	0.014	-0.110	-0.025	0.025	-0.065	0.038	0.009	0.040	0.039	0.028	-0.006	0.054	-0.005	0.008	-0.008	-0.021	-0.020	-0.014	0.043
5	-0.004	-0.034	0.006	-0.033	0.016	0.014	0.020	0.021	0.007	0.007	-0.004	-0.008	0.014	0.021	0.011	-0.001	-0.027	0.002	-0.033	0.002	0.016	0.008	-0.073	0.008	0.004	-0.008	0.033	0.030	0.025	-0.017	-0.012	-0.023	-0.018	-0.034	0.012	0.036	-0.001	0.031	0.036	0.046	-0.030	0.004	0.006	-0.010	0.023	-0.009	0.042	-0.001	-0.018
504	0.002	0.028	0.027	0.014	0.040	-0.032	0.005	0.054	-0.090	0.096	0.022	-0.029	-0.075	0.030	-0.082	0.028	-0.049	0.083	-0.099	-0.066	-0.023	-0.054	0.103	-0.071	-0.019	0.008	-0.019	-0.009	0.012	0.024	0.011	-0.087	-0.030	0.064	-0.023	-0.012	-0.041	0.041	-0.040	-0.011	-0.072	-0.034	0.035	-0.023	0.039	0.014	0.006	0.008	-0.006
511	-0.059	0.036	-0.078	-0.004	-0.002	0.037	0.036	-0.015	-0.014	0.021	-0.016	-0.071	-0.026	-0.110	-0.010	0.044	0.058	0.047	-0.009	0.055	-0.078	0.078	0.068	-0.017	-0.025	0.001	0.037	0.018	0.048	0.047	-0.072	-0.047	0.043	0.040	-0.073	-0.013	-0.011	0.101	-0.092	0.013	0.045	-0.045	0.035	0.015	-0.034	0.030	-0.053	-0.036	-0.035
539	-0.007	0.007	-0.012	-0.054	0.024	-0.013	0.000	0.005	0.083	0.055	-0.010	0.036	0.081	-0.031	0.011	-0.019	0.038	-0.013	0.063	0.024	0.080	-0.011	-0.016	-0.009	0.038	-0.018	-0.009	0.014	-0.004	0.027	0.056	0.039	0.006	0.006	-0.028	-0.001	0.109	0.019	0.055	-0.048	-0.032	-0.017	0.013	0.041	-0.032	0.026	-0.033	-0.032	-0.033
57	-0.069	-0.012	-0.010	0.058	0.086	0.055	-0.037	0.144	-0.025	0.092	0.076	0.013	0.024	-0.144	0.054	-0.046	0.095	-0.153	-0.075	0.089	-0.045	-0.052	0.029	0.064	0.089	0.030	-0.118	-0.001	-0.035	0.052	-0.018	0.035	-0.083	0.065	0.014	0.009	0.019	-0.007	-0.050	0.022	-0.000	-0.146	-0.082	0.032	0.011	0.012	-0.050	-0.134	0.092
578	-0.021	0.052	0.023	0.049	-0.058	0.016	-0.082	0.035	0.060	-0.020	-0.048	0.014	-0.005	-0.022	0.075	0.021	-0.005	-0.076	-0.012	0.044	-0.015	0.050	0.006	-0.042	0.008	0.004	0.012	0.027	-0.032	0.038	-0.064	-0.040	0.029	-0.030	0.020	0.003	0.000	-0.017	0.027	0.002	0.023	-0.026	0.039	0.034	0.021	-0.056	-0.079	-0.071	0.039
59	-0.023	0.060	-0.029	0.047	0.175	0.139	-0.131	0.091	0.044	-0.040	-0.033	-0.114	-0.023	0.094	0.046	0.006	0.057	-0.014	0.073	0.022	-0.092	0.090	-0.038	-0.024	-0.058	0.000	0.030	-0.034	-0.041	-0.050	-0.087	-0.029	-0.030	-0.017	-0.046	-0.092	0.020	-0.031	0.004	0.088	0.012	0.015	-0.007	-0.030	0.007	0.020	0.078	-0.000	0.067
66	0.036	-0.019	-0.016	0.065	-0.041	0.032	-0.033	-0.070	-0.014	-0.017	-0.060	-0.012	0.075	-0.012	0.139	-0.071	0.043	0.004	-0.013	0.118	-0.011	-0.006	-0.007	-0.018	0.038	0.021	-0.067	0.020	0.106	0.003	-0.057	0.005	0.078	0.098	-0.050	-0.041	0.013	0.010	-0.001	-0.025	0.001	0.073	-0.021	0.019	0.007	0.024	-0.005	0.032	0.045
77	-0.011	0.000	-0.030	0.002	0.046	0.006	0.093	0.037	0.033	0.058	-0.010	0.013	0.014	0.024	-0.020	0.026	-0.025	-0.043	-0.016	0.115	0.001	0.065	0.034	0.079	0.046	-0.085	0.016	0.019	0.014	-0.042	-0.058	0.001	0.003	0.002	-0.036	-0.010	0.120	-0.006	-0.064	0.030	0.038	-0.069	-0.042	0.021	-0.010	0.045	0.081	-0.103	-0.011
84	-0.003	-0.021	-0.055	0.065	0.023	-0.094	0.004	0.007	-0.030	-0.020	-0.105	0.022	0.058	-0.088	0.021	-0.013	-0.005	0.123	0.018	0.034	0.027	0.022	0.026	0.038	-0.047	0.001	-0.024	-0.033	-0.010	-0.050	0.084	0.073	0.063	-0.109	-0.039	-0.056	-0.014	0.043	-0.070	-0.030	0.045	0.014	-0.005	0.008	0.040	-0.015	0.101	0.055	-0.016
89	0.037	-0.020	-0.078	-0.021	-0.068	0.031	-0.031	-0.114	-0.090	-0.037	-0.025	-0.053	0.001	0.136	-0.001	-0.009	0.011	0.023	-0.029	0.055	-0.078	0.014	-0.027	-0.005	-0.016	0.036	0.166	-0.047	-0.006	0.070	0.040	0.020	0.150	-0.090	-0.014	-0.059	-0.010	-0.045	-0.066	-0.049	0.092	0.064	0.089	0.000	0.052	-0.103	-0.031	0.088	0.011
9	0.081	-0.023	-0.014	0.021	-0.007	-0.047	-0.060	-0.035	-0.019	-0.083	0.051	0.048	-0.012	0.043	-0.019	0.128	-0.055	0.094	-0.017	-0.033	-0.014	-0.046	-0.036	0.005	-0.008	0.007	0.075	-0.016	-0.030	-0.031	0.067	-0.004	0.000	-0.113	-0.008	0.013	-0.024	-0.008	-0.031	0.020	-0.043	0.033	-0.042	-0.036	-0.018	0.020	-0.003	0.017	-0.036
93	-0.052	-0.003	-0.004	0.035	0.128	-0.088	0.027	0.052	-0.100	-0.050	0.015	0.088	-0.002	-0.045	0.082	-0.038	-0.170	0.053	-0.052	-0.062	0.002	-0.072	0.071	-0.089	-0.092	-0.087	-0.133	-0.004	0.015	-0.028	-0.050	0.026	0.008	-0.045	-0.040	0.031	0.006	0.045	-0.023	-0.019	-0.022	0.016	0.016	0.025	0.009	0.032	-0.108	0.147	0.030
[truncated: 93 more columns]
