# Supplementary material for: Inferring Correlation Networks from Genomic Survey Data
Source: PLoS Comput Biol. 2012 Sep 20;8(9):e1002687. doi: 10.1371/journal.pcbi.1002687 (PMC3447976; doi:10.1371/journal.pcbi.1002687)
Supplement: Dataset S1 — Correlation values for all HMP body sites inferred using both Pearson and SparCC from real and shuffled data. (ZIP) [file pcbi.1002687.s001.zip › Stool_sparse_pairs.csv]

Weight	From_OTU	To_OTU	From_lineage	To_lineage	From_lineage_short	To_lineage_short
0.69	161	153	Root(100);Bacteria(100);"Proteobacteria"(100);Betaproteobacteria(100);Burkholderiales(100);unclassified(100);unclassified(100);	Root(100);Bacteria(100);"Proteobacteria"(100);Betaproteobacteria(100);Burkholderiales(100);unclassified(100);unclassified(100);	Betaproteobacteria(100);Burkholderiales(100);	Betaproteobacteria(100);Burkholderiales(100);
0.57	511	44	Root(100);Bacteria(100);"Bacteroidetes"(100);"Bacteroidia"(100);"Bacteroidales"(100);Bacteroidaceae(100);Bacteroides(100);	Root(100);Bacteria(100);"Bacteroidetes"(100);"Bacteroidia"(100);"Bacteroidales"(100);Bacteroidaceae(100);Bacteroides(100);	Bacteroidaceae(100);Bacteroides(100);	Bacteroidaceae(100);Bacteroides(100);
0.52	128	89	Root(100);Bacteria(100);"Firmicutes"(100);"Clostridia"(100);Clostridiales(100);"Ruminococcaceae"(100);Oscillibacter(100);	Root(100);Bacteria(100);"Firmicutes"(100);"Clostridia"(100);Clostridiales(100);"Ruminococcaceae"(100);unclassified(73);	"Ruminococcaceae"(100);Oscillibacter(100);	Clostridiales(100);"Ruminococcaceae"(100);
0.51	128	157	Root(100);Bacteria(100);"Firmicutes"(100);"Clostridia"(100);Clostridiales(100);"Ruminococcaceae"(100);Oscillibacter(100);	Root(100);Bacteria(100);"Firmicutes"(100);"Clostridia"(100);Clostridiales(100);"Ruminococcaceae"(100);unclassified(100);	"Ruminococcaceae"(100);Oscillibacter(100);	Clostridiales(100);"Ruminococcaceae"(100);
0.51	107	474	Root(100);Bacteria(100);"Bacteroidetes"(100);"Bacteroidia"(100);"Bacteroidales"(100);"Porphyromonadaceae"(100);Barnesiella(100);	Root(100);Bacteria(100);"Bacteroidetes"(100);"Bacteroidia"(100);"Bacteroidales"(100);"Porphyromonadaceae"(100);Barnesiella(100);	"Porphyromonadaceae"(100);Barnesiella(100);	"Porphyromonadaceae"(100);Barnesiella(100);
0.51	164	350	Root(100);Bacteria(100);"Bacteroidetes"(100);"Bacteroidia"(100);"Bacteroidales"(100);"Prevotellaceae"(100);Paraprevotella(100);	Root(100);Bacteria(100);"Bacteroidetes"(100);"Bacteroidia"(100);"Bacteroidales"(100);"Prevotellaceae"(100);Paraprevotella(100);	"Prevotellaceae"(100);Paraprevotella(100);	"Prevotellaceae"(100);Paraprevotella(100);
0.49	164	263	Root(100);Bacteria(100);"Bacteroidetes"(100);"Bacteroidia"(100);"Bacteroidales"(100);"Prevotellaceae"(100);Paraprevotella(100);	Root(100);Bacteria(100);"Bacteroidetes"(100);"Bacteroidia"(100);"Bacteroidales"(100);"Prevotellaceae"(100);Paraprevotella(100);	"Prevotellaceae"(100);Paraprevotella(100);	"Prevotellaceae"(100);Paraprevotella(100);
0.46	283	273	Root(100);Bacteria(100);unclassified(100);unclassified(100);unclassified(100);unclassified(100);unclassified(100);	Root(100);Bacteria(100);unclassified(58);unclassified(58);unclassified(58);unclassified(58);unclassified(58);	Root(100);Bacteria(100);	Root(100);Bacteria(100);
0.43	164	231	Root(100);Bacteria(100);"Bacteroidetes"(100);"Bacteroidia"(100);"Bacteroidales"(100);"Prevotellaceae"(100);Paraprevotella(100);	Root(100);Bacteria(100);"Bacteroidetes"(100);"Bacteroidia"(100);"Bacteroidales"(100);"Prevotellaceae"(100);Paraprevotella(100);	"Prevotellaceae"(100);Paraprevotella(100);	"Prevotellaceae"(100);Paraprevotella(100);
0.42	89	157	Root(100);Bacteria(100);"Firmicutes"(100);"Clostridia"(100);Clostridiales(100);"Ruminococcaceae"(100);unclassified(73);	Root(100);Bacteria(100);"Firmicutes"(100);"Clostridia"(100);Clostridiales(100);"Ruminococcaceae"(100);unclassified(100);	Clostridiales(100);"Ruminococcaceae"(100);	Clostridiales(100);"Ruminococcaceae"(100);
0.41	93	46	Root(100);Bacteria(100);"Firmicutes"(100);"Clostridia"(100);Clostridiales(100);"Ruminococcaceae"(100);Subdoligranulum(91);	Root(100);Bacteria(100);"Firmicutes"(100);"Clostridia"(100);Clostridiales(100);"Lachnospiraceae"(100);unclassified(100);	"Ruminococcaceae"(100);Subdoligranulum(91);	Clostridiales(100);"Lachnospiraceae"(100);
0.41	215	167	Root(100);Bacteria(100);"Firmicutes"(100);"Clostridia"(100);Clostridiales(100);unclassified(68);unclassified(68);	Root(100);Bacteria(100);"Firmicutes"(100);"Clostridia"(100);Clostridiales(100);unclassified(65);unclassified(65);	"Clostridia"(100);Clostridiales(100);	"Clostridia"(100);Clostridiales(100);
0.41	306	258	Root(100);Bacteria(100);"Firmicutes"(100);"Clostridia"(100);Clostridiales(100);"Ruminococcaceae"(100);unclassified(79);	Root(100);Bacteria(100);"Firmicutes"(100);"Clostridia"(100);Clostridiales(100);unclassified(100);unclassified(100);	Clostridiales(100);"Ruminococcaceae"(100);	"Clostridia"(100);Clostridiales(100);
0.41	145	77	Root(100);Bacteria(100);"Bacteroidetes"(100);"Bacteroidia"(100);"Bacteroidales"(100);Bacteroidaceae(100);Bacteroides(100);	Root(100);Bacteria(100);"Bacteroidetes"(100);"Bacteroidia"(100);"Bacteroidales"(100);Bacteroidaceae(100);Bacteroides(100);	Bacteroidaceae(100);Bacteroides(100);	Bacteroidaceae(100);Bacteroides(100);
0.41	578	44	Root(100);Bacteria(100);"Bacteroidetes"(100);"Bacteroidia"(100);"Bacteroidales"(100);Bacteroidaceae(100);Bacteroides(100);	Root(100);Bacteria(100);"Bacteroidetes"(100);"Bacteroidia"(100);"Bacteroidales"(100);Bacteroidaceae(100);Bacteroides(100);	Bacteroidaceae(100);Bacteroides(100);	Bacteroidaceae(100);Bacteroides(100);
0.41	177	182	Root(100);Bacteria(100);"Bacteroidetes"(100);"Bacteroidia"(100);"Bacteroidales"(100);"Prevotellaceae"(100);Prevotella(100);	Root(100);Bacteria(100);"Bacteroidetes"(100);"Bacteroidia"(100);"Bacteroidales"(100);"Prevotellaceae"(100);Prevotella(100);	"Prevotellaceae"(100);Prevotella(100);	"Prevotellaceae"(100);Prevotella(100);
0.40	318	387	Root(100);Bacteria(100);"Proteobacteria"(100);Betaproteobacteria(100);Burkholderiales(100);Alcaligenaceae(100);Sutterella(100);	Root(100);Bacteria(100);"Proteobacteria"(100);Betaproteobacteria(100);Burkholderiales(100);Alcaligenaceae(100);Sutterella(100);	Alcaligenaceae(100);Sutterella(100);	Alcaligenaceae(100);Sutterella(100);
-0.39	57	66	Root(100);Bacteria(100);"Firmicutes"(100);"Clostridia"(100);Clostridiales(100);Veillonellaceae(100);unclassified(93);	Root(100);Bacteria(100);"Firmicutes"(100);"Clostridia"(100);Clostridiales(100);Veillonellaceae(100);Dialister(100);	Clostridiales(100);Veillonellaceae(100);	Veillonellaceae(100);Dialister(100);
0.39	511	578	Root(100);Bacteria(100);"Bacteroidetes"(100);"Bacteroidia"(100);"Bacteroidales"(100);Bacteroidaceae(100);Bacteroides(100);	Root(100);Bacteria(100);"Bacteroidetes"(100);"Bacteroidia"(100);"Bacteroidales"(100);Bacteroidaceae(100);Bacteroides(100);	Bacteroidaceae(100);Bacteroides(100);	Bacteroidaceae(100);Bacteroides(100);
0.39	165	93	Root(100);Bacteria(100);"Firmicutes"(100);"Clostridia"(100);Clostridiales(100);unclassified(99);unclassified(99);	Root(100);Bacteria(100);"Firmicutes"(100);"Clostridia"(100);Clostridiales(100);"Ruminococcaceae"(100);Subdoligranulum(91);	"Clostridia"(100);Clostridiales(100);	"Ruminococcaceae"(100);Subdoligranulum(91);
0.38	504	45	Root(100);Bacteria(100);"Bacteroidetes"(100);"Bacteroidia"(100);"Bacteroidales"(100);Bacteroidaceae(100);Bacteroides(100);	Root(100);Bacteria(100);"Bacteroidetes"(100);"Bacteroidia"(100);"Bacteroidales"(100);Bacteroidaceae(100);Bacteroides(100);	Bacteroidaceae(100);Bacteroides(100);	Bacteroidaceae(100);Bacteroides(100);
0.38	27	123	Root(100);Bacteria(100);"Bacteroidetes"(100);"Bacteroidia"(100);"Bacteroidales"(100);Bacteroidaceae(100);Bacteroides(100);	Root(100);Bacteria(100);"Firmicutes"(100);"Clostridia"(100);Clostridiales(100);unclassified(99);unclassified(99);	Bacteroidaceae(100);Bacteroides(100);	"Clostridia"(100);Clostridiales(100);
0.38	258	123	Root(100);Bacteria(100);"Firmicutes"(100);"Clostridia"(100);Clostridiales(100);unclassified(100);unclassified(100);	Root(100);Bacteria(100);"Firmicutes"(100);"Clostridia"(100);Clostridiales(100);unclassified(99);unclassified(99);	"Clostridia"(100);Clostridiales(100);	"Clostridia"(100);Clostridiales(100);
0.38	215	192	Root(100);Bacteria(100);"Firmicutes"(100);"Clostridia"(100);Clostridiales(100);unclassified(68);unclassified(68);	Root(100);Bacteria(100);"Firmicutes"(100);"Clostridia"(100);Clostridiales(100);unclassified(100);unclassified(100);	"Clostridia"(100);Clostridiales(100);	"Clostridia"(100);Clostridiales(100);
0.37	263	350	Root(100);Bacteria(100);"Bacteroidetes"(100);"Bacteroidia"(100);"Bacteroidales"(100);"Prevotellaceae"(100);Paraprevotella(100);	Root(100);Bacteria(100);"Bacteroidetes"(100);"Bacteroidia"(100);"Bacteroidales"(100);"Prevotellaceae"(100);Paraprevotella(100);	"Prevotellaceae"(100);Paraprevotella(100);	"Prevotellaceae"(100);Paraprevotella(100);
0.37	215	222	Root(100);Bacteria(100);"Firmicutes"(100);"Clostridia"(100);Clostridiales(100);unclassified(68);unclassified(68);	Root(100);Bacteria(100);"Firmicutes"(100);"Clostridia"(100);Clostridiales(100);"Lachnospiraceae"(58);Coprococcus(56);	"Clostridia"(100);Clostridiales(100);	"Lachnospiraceae"(58);Coprococcus(56);
0.37	156	42	Root(100);Bacteria(100);"Firmicutes"(100);"Clostridia"(100);Clostridiales(100);"Lachnospiraceae"(100);unclassified(71);	Root(100);Bacteria(100);"Firmicutes"(100);"Clostridia"(100);Clostridiales(100);"Ruminococcaceae"(100);unclassified(100);	Clostridiales(100);"Lachnospiraceae"(100);	Clostridiales(100);"Ruminococcaceae"(100);
0.37	119	30	Root(100);Bacteria(100);"Bacteroidetes"(100);"Bacteroidia"(100);"Bacteroidales"(100);"Porphyromonadaceae"(100);Odoribacter(100);	Root(100);Bacteria(100);"Bacteroidetes"(100);"Bacteroidia"(100);"Bacteroidales"(100);"Rikenellaceae"(100);Alistipes(100);	"Porphyromonadaceae"(100);Odoribacter(100);	"Rikenellaceae"(100);Alistipes(100);
0.37	212	157	Root(100);Bacteria(100);"Firmicutes"(100);"Clostridia"(100);Clostridiales(100);"Ruminococcaceae"(100);unclassified(73);	Root(100);Bacteria(100);"Firmicutes"(100);"Clostridia"(100);Clostridiales(100);"Ruminococcaceae"(100);unclassified(100);	Clostridiales(100);"Ruminococcaceae"(100);	Clostridiales(100);"Ruminococcaceae"(100);
0.36	128	93	Root(100);Bacteria(100);"Firmicutes"(100);"Clostridia"(100);Clostridiales(100);"Ruminococcaceae"(100);Oscillibacter(100);	Root(100);Bacteria(100);"Firmicutes"(100);"Clostridia"(100);Clostridiales(100);"Ruminococcaceae"(100);Subdoligranulum(91);	"Ruminococcaceae"(100);Oscillibacter(100);	"Ruminococcaceae"(100);Subdoligranulum(91);
-0.36	27	157	Root(100);Bacteria(100);"Bacteroidetes"(100);"Bacteroidia"(100);"Bacteroidales"(100);Bacteroidaceae(100);Bacteroides(100);	Root(100);Bacteria(100);"Firmicutes"(100);"Clostridia"(100);Clostridiales(100);"Ruminococcaceae"(100);unclassified(100);	Bacteroidaceae(100);Bacteroides(100);	Clostridiales(100);"Ruminococcaceae"(100);
0.36	89	202	Root(100);Bacteria(100);"Firmicutes"(100);"Clostridia"(100);Clostridiales(100);"Ruminococcaceae"(100);unclassified(73);	Root(100);Bacteria(100);"Firmicutes"(100);"Clostridia"(100);unclassified(98);unclassified(98);unclassified(98);	Clostridiales(100);"Ruminococcaceae"(100);	"Firmicutes"(100);"Clostridia"(100);
0.36	504	44	Root(100);Bacteria(100);"Bacteroidetes"(100);"Bacteroidia"(100);"Bacteroidales"(100);Bacteroidaceae(100);Bacteroides(100);	Root(100);Bacteria(100);"Bacteroidetes"(100);"Bacteroidia"(100);"Bacteroidales"(100);Bacteroidaceae(100);Bacteroides(100);	Bacteroidaceae(100);Bacteroides(100);	Bacteroidaceae(100);Bacteroides(100);
0.36	154	123	Root(100);Bacteria(100);"Firmicutes"(100);"Clostridia"(100);Clostridiales(100);unclassified(97);unclassified(97);	Root(100);Bacteria(100);"Firmicutes"(100);"Clostridia"(100);Clostridiales(100);unclassified(99);unclassified(99);	"Clostridia"(100);Clostridiales(100);	"Clostridia"(100);Clostridiales(100);
0.36	104	93	Root(100);Bacteria(100);"Firmicutes"(100);"Clostridia"(100);Clostridiales(100);"Ruminococcaceae"(100);unclassified(100);	Root(100);Bacteria(100);"Firmicutes"(100);"Clostridia"(100);Clostridiales(100);"Ruminococcaceae"(100);Subdoligranulum(91);	Clostridiales(100);"Ruminococcaceae"(100);	"Ruminococcaceae"(100);Subdoligranulum(91);
0.36	84	104	Root(100);Bacteria(100);"Firmicutes"(100);"Clostridia"(100);Clostridiales(100);"Ruminococcaceae"(100);Ruminococcus(99);	Root(100);Bacteria(100);"Firmicutes"(100);"Clostridia"(100);Clostridiales(100);"Ruminococcaceae"(100);unclassified(100);	"Ruminococcaceae"(100);Ruminococcus(99);	Clostridiales(100);"Ruminococcaceae"(100);
0.35	192	167	Root(100);Bacteria(100);"Firmicutes"(100);"Clostridia"(100);Clostridiales(100);unclassified(100);unclassified(100);	Root(100);Bacteria(100);"Firmicutes"(100);"Clostridia"(100);Clostridiales(100);unclassified(65);unclassified(65);	"Clostridia"(100);Clostridiales(100);	"Clostridia"(100);Clostridiales(100);
0.35	302	123	Root(100);Bacteria(100);"Firmicutes"(100);"Clostridia"(100);Clostridiales(100);unclassified(100);unclassified(100);	Root(100);Bacteria(100);"Firmicutes"(100);"Clostridia"(100);Clostridiales(100);unclassified(99);unclassified(99);	"Clostridia"(100);Clostridiales(100);	"Clostridia"(100);Clostridiales(100);
0.35	128	202	Root(100);Bacteria(100);"Firmicutes"(100);"Clostridia"(100);Clostridiales(100);"Ruminococcaceae"(100);Oscillibacter(100);	Root(100);Bacteria(100);"Firmicutes"(100);"Clostridia"(100);unclassified(98);unclassified(98);unclassified(98);	"Ruminococcaceae"(100);Oscillibacter(100);	"Firmicutes"(100);"Clostridia"(100);
0.35	231	350	Root(100);Bacteria(100);"Bacteroidetes"(100);"Bacteroidia"(100);"Bacteroidales"(100);"Prevotellaceae"(100);Paraprevotella(100);	Root(100);Bacteria(100);"Bacteroidetes"(100);"Bacteroidia"(100);"Bacteroidales"(100);"Prevotellaceae"(100);Paraprevotella(100);	"Prevotellaceae"(100);Paraprevotella(100);	"Prevotellaceae"(100);Paraprevotella(100);
0.35	227	222	Root(100);Bacteria(100);"Firmicutes"(100);"Clostridia"(100);Clostridiales(100);"Lachnospiraceae"(100);Dorea(98);	Root(100);Bacteria(100);"Firmicutes"(100);"Clostridia"(100);Clostridiales(100);"Lachnospiraceae"(58);Coprococcus(56);	"Lachnospiraceae"(100);Dorea(98);	"Lachnospiraceae"(58);Coprococcus(56);
-0.35	27	122	Root(100);Bacteria(100);"Bacteroidetes"(100);"Bacteroidia"(100);"Bacteroidales"(100);Bacteroidaceae(100);Bacteroides(100);	Root(100);Bacteria(100);"Firmicutes"(99);"Clostridia"(99);Clostridiales(94);unclassified(94);unclassified(94);	Bacteroidaceae(100);Bacteroides(100);	"Clostridia"(99);Clostridiales(94);
0.35	122	157	Root(100);Bacteria(100);"Firmicutes"(99);"Clostridia"(99);Clostridiales(94);unclassified(94);unclassified(94);	Root(100);Bacteria(100);"Firmicutes"(100);"Clostridia"(100);Clostridiales(100);"Ruminococcaceae"(100);unclassified(100);	"Clostridia"(99);Clostridiales(94);	Clostridiales(100);"Ruminococcaceae"(100);
0.35	104	157	Root(100);Bacteria(100);"Firmicutes"(100);"Clostridia"(100);Clostridiales(100);"Ruminococcaceae"(100);unclassified(100);	Root(100);Bacteria(100);"Firmicutes"(100);"Clostridia"(100);Clostridiales(100);"Ruminococcaceae"(100);unclassified(100);	Clostridiales(100);"Ruminococcaceae"(100);	Clostridiales(100);"Ruminococcaceae"(100);
0.35	93	167	Root(100);Bacteria(100);"Firmicutes"(100);"Clostridia"(100);Clostridiales(100);"Ruminococcaceae"(100);Subdoligranulum(91);	Root(100);Bacteria(100);"Firmicutes"(100);"Clostridia"(100);Clostridiales(100);unclassified(65);unclassified(65);	"Ruminococcaceae"(100);Subdoligranulum(91);	"Clostridia"(100);Clostridiales(100);
0.34	93	42	Root(100);Bacteria(100);"Firmicutes"(100);"Clostridia"(100);Clostridiales(100);"Ruminococcaceae"(100);Subdoligranulum(91);	Root(100);Bacteria(100);"Firmicutes"(100);"Clostridia"(100);Clostridiales(100);"Ruminococcaceae"(100);unclassified(100);	"Ruminococcaceae"(100);Subdoligranulum(91);	Clostridiales(100);"Ruminococcaceae"(100);
0.34	258	154	Root(100);Bacteria(100);"Firmicutes"(100);"Clostridia"(100);Clostridiales(100);unclassified(100);unclassified(100);	Root(100);Bacteria(100);"Firmicutes"(100);"Clostridia"(100);Clostridiales(100);unclassified(97);unclassified(97);	"Clostridia"(100);Clostridiales(100);	"Clostridia"(100);Clostridiales(100);
0.34	27	258	Root(100);Bacteria(100);"Bacteroidetes"(100);"Bacteroidia"(100);"Bacteroidales"(100);Bacteroidaceae(100);Bacteroides(100);	Root(100);Bacteria(100);"Firmicutes"(100);"Clostridia"(100);Clostridiales(100);unclassified(100);unclassified(100);	Bacteroidaceae(100);Bacteroides(100);	"Clostridia"(100);Clostridiales(100);
0.34	302	258	Root(100);Bacteria(100);"Firmicutes"(100);"Clostridia"(100);Clostridiales(100);unclassified(100);unclassified(100);	Root(100);Bacteria(100);"Firmicutes"(100);"Clostridia"(100);Clostridiales(100);unclassified(100);unclassified(100);	"Clostridia"(100);Clostridiales(100);	"Clostridia"(100);Clostridiales(100);
-0.34	89	302	Root(100);Bacteria(100);"Firmicutes"(100);"Clostridia"(100);Clostridiales(100);"Ruminococcaceae"(100);unclassified(73);	Root(100);Bacteria(100);"Firmicutes"(100);"Clostridia"(100);Clostridiales(100);unclassified(100);unclassified(100);	Clostridiales(100);"Ruminococcaceae"(100);	"Clostridia"(100);Clostridiales(100);
0.34	27	302	Root(100);Bacteria(100);"Bacteroidetes"(100);"Bacteroidia"(100);"Bacteroidales"(100);Bacteroidaceae(100);Bacteroides(100);	Root(100);Bacteria(100);"Firmicutes"(100);"Clostridia"(100);Clostridiales(100);unclassified(100);unclassified(100);	Bacteroidaceae(100);Bacteroides(100);	"Clostridia"(100);Clostridiales(100);
-0.33	27	89	Root(100);Bacteria(100);"Bacteroidetes"(100);"Bacteroidia"(100);"Bacteroidales"(100);Bacteroidaceae(100);Bacteroides(100);	Root(100);Bacteria(100);"Firmicutes"(100);"Clostridia"(100);Clostridiales(100);"Ruminococcaceae"(100);unclassified(73);	Bacteroidaceae(100);Bacteroides(100);	Clostridiales(100);"Ruminococcaceae"(100);
0.33	165	42	Root(100);Bacteria(100);"Firmicutes"(100);"Clostridia"(100);Clostridiales(100);unclassified(99);unclassified(99);	Root(100);Bacteria(100);"Firmicutes"(100);"Clostridia"(100);Clostridiales(100);"Ruminococcaceae"(100);unclassified(100);	"Clostridia"(100);Clostridiales(100);	Clostridiales(100);"Ruminococcaceae"(100);
0.33	93	157	Root(100);Bacteria(100);"Firmicutes"(100);"Clostridia"(100);Clostridiales(100);"Ruminococcaceae"(100);Subdoligranulum(91);	Root(100);Bacteria(100);"Firmicutes"(100);"Clostridia"(100);Clostridiales(100);"Ruminococcaceae"(100);unclassified(100);	"Ruminococcaceae"(100);Subdoligranulum(91);	Clostridiales(100);"Ruminococcaceae"(100);
0.33	135	42	Root(100);Bacteria(100);"Firmicutes"(100);"Clostridia"(100);Clostridiales(100);"Lachnospiraceae"(100);Roseburia(95);	Root(100);Bacteria(100);"Firmicutes"(100);"Clostridia"(100);Clostridiales(100);"Ruminococcaceae"(100);unclassified(100);	"Lachnospiraceae"(100);Roseburia(95);	Clostridiales(100);"Ruminococcaceae"(100);
0.33	227	167	Root(100);Bacteria(100);"Firmicutes"(100);"Clostridia"(100);Clostridiales(100);"Lachnospiraceae"(100);Dorea(98);	Root(100);Bacteria(100);"Firmicutes"(100);"Clostridia"(100);Clostridiales(100);unclassified(65);unclassified(65);	"Lachnospiraceae"(100);Dorea(98);	"Clostridia"(100);Clostridiales(100);
0.32	215	227	Root(100);Bacteria(100);"Firmicutes"(100);"Clostridia"(100);Clostridiales(100);unclassified(68);unclassified(68);	Root(100);Bacteria(100);"Firmicutes"(100);"Clostridia"(100);Clostridiales(100);"Lachnospiraceae"(100);Dorea(98);	"Clostridia"(100);Clostridiales(100);	"Lachnospiraceae"(100);Dorea(98);
-0.32	27	128	Root(100);Bacteria(100);"Bacteroidetes"(100);"Bacteroidia"(100);"Bacteroidales"(100);Bacteroidaceae(100);Bacteroides(100);	Root(100);Bacteria(100);"Firmicutes"(100);"Clostridia"(100);Clostridiales(100);"Ruminococcaceae"(100);Oscillibacter(100);	Bacteroidaceae(100);Bacteroides(100);	"Ruminococcaceae"(100);Oscillibacter(100);
0.32	30	458	Root(100);Bacteria(100);"Bacteroidetes"(100);"Bacteroidia"(100);"Bacteroidales"(100);"Rikenellaceae"(100);Alistipes(100);	Root(100);Bacteria(100);"Bacteroidetes"(100);"Bacteroidia"(100);"Bacteroidales"(100);"Rikenellaceae"(100);Alistipes(100);	"Rikenellaceae"(100);Alistipes(100);	"Rikenellaceae"(100);Alistipes(100);
0.32	511	504	Root(100);Bacteria(100);"Bacteroidetes"(100);"Bacteroidia"(100);"Bacteroidales"(100);Bacteroidaceae(100);Bacteroides(100);	Root(100);Bacteria(100);"Bacteroidetes"(100);"Bacteroidia"(100);"Bacteroidales"(100);Bacteroidaceae(100);Bacteroides(100);	Bacteroidaceae(100);Bacteroides(100);	Bacteroidaceae(100);Bacteroides(100);
0.32	89	144	Root(100);Bacteria(100);"Firmicutes"(100);"Clostridia"(100);Clostridiales(100);"Ruminococcaceae"(100);unclassified(73);	Root(100);Bacteria(100);"Firmicutes"(100);"Clostridia"(100);Clostridiales(100);unclassified(100);unclassified(100);	Clostridiales(100);"Ruminococcaceae"(100);	"Clostridia"(100);Clostridiales(100);
0.31	1	5	Root(100);Bacteria(100);"Actinobacteria"(100);Actinobacteria(100);Actinomycetales(100);Propionibacteriaceae(100);Propionibacterium(100);	Root(100);Bacteria(100);"Firmicutes"(100);"Bacilli"(100);Bacillales(100);"Staphylococcaceae"(99);Staphylococcus(99);	Propionibacteriaceae(100);Propionibacterium(100);	"Staphylococcaceae"(99);Staphylococcus(99);
0.31	167	222	Root(100);Bacteria(100);"Firmicutes"(100);"Clostridia"(100);Clostridiales(100);unclassified(65);unclassified(65);	Root(100);Bacteria(100);"Firmicutes"(100);"Clostridia"(100);Clostridiales(100);"Lachnospiraceae"(58);Coprococcus(56);	"Clostridia"(100);Clostridiales(100);	"Lachnospiraceae"(58);Coprococcus(56);
0.31	294	308	Root(100);Bacteria(100);unclassified(100);unclassified(100);unclassified(100);unclassified(100);unclassified(100);	Root(100);Bacteria(100);unclassified(100);unclassified(100);unclassified(100);unclassified(100);unclassified(100);	Root(100);Bacteria(100);	Root(100);Bacteria(100);
0.31	167	46	Root(100);Bacteria(100);"Firmicutes"(100);"Clostridia"(100);Clostridiales(100);unclassified(65);unclassified(65);	Root(100);Bacteria(100);"Firmicutes"(100);"Clostridia"(100);Clostridiales(100);"Lachnospiraceae"(100);unclassified(100);	"Clostridia"(100);Clostridiales(100);	Clostridiales(100);"Lachnospiraceae"(100);
0.31	119	38	Root(100);Bacteria(100);"Bacteroidetes"(100);"Bacteroidia"(100);"Bacteroidales"(100);"Porphyromonadaceae"(100);Odoribacter(100);	Root(100);Bacteria(100);"Bacteroidetes"(100);"Bacteroidia"(100);"Bacteroidales"(100);"Porphyromonadaceae"(100);Parabacteroides(69);	"Porphyromonadaceae"(100);Odoribacter(100);	"Porphyromonadaceae"(100);Parabacteroides(69);
0.30	192	222	Root(100);Bacteria(100);"Firmicutes"(100);"Clostridia"(100);Clostridiales(100);unclassified(100);unclassified(100);	Root(100);Bacteria(100);"Firmicutes"(100);"Clostridia"(100);Clostridiales(100);"Lachnospiraceae"(58);Coprococcus(56);	"Clostridia"(100);Clostridiales(100);	"Lachnospiraceae"(58);Coprococcus(56);
0.30	213	135	Root(100);Bacteria(100);"Firmicutes"(100);"Clostridia"(100);Clostridiales(100);unclassified(100);unclassified(100);	Root(100);Bacteria(100);"Firmicutes"(100);"Clostridia"(100);Clostridiales(100);"Lachnospiraceae"(100);Roseburia(95);	"Clostridia"(100);Clostridiales(100);	"Lachnospiraceae"(100);Roseburia(95);
0.30	245	167	Root(100);Bacteria(100);"Firmicutes"(100);"Clostridia"(100);Clostridiales(100);"Ruminococcaceae"(100);Butyricicoccus(97);	Root(100);Bacteria(100);"Firmicutes"(100);"Clostridia"(100);Clostridiales(100);unclassified(65);unclassified(65);	"Ruminococcaceae"(100);Butyricicoccus(97);	"Clostridia"(100);Clostridiales(100);
0.30	192	227	Root(100);Bacteria(100);"Firmicutes"(100);"Clostridia"(100);Clostridiales(100);unclassified(100);unclassified(100);	Root(100);Bacteria(100);"Firmicutes"(100);"Clostridia"(100);Clostridiales(100);"Lachnospiraceae"(100);Dorea(98);	"Clostridia"(100);Clostridiales(100);	"Lachnospiraceae"(100);Dorea(98);
-0.30	89	123	Root(100);Bacteria(100);"Firmicutes"(100);"Clostridia"(100);Clostridiales(100);"Ruminococcaceae"(100);unclassified(73);	Root(100);Bacteria(100);"Firmicutes"(100);"Clostridia"(100);Clostridiales(100);unclassified(99);unclassified(99);	Clostridiales(100);"Ruminococcaceae"(100);	"Clostridia"(100);Clostridiales(100);
-0.30	128	302	Root(100);Bacteria(100);"Firmicutes"(100);"Clostridia"(100);Clostridiales(100);"Ruminococcaceae"(100);Oscillibacter(100);	Root(100);Bacteria(100);"Firmicutes"(100);"Clostridia"(100);Clostridiales(100);unclassified(100);unclassified(100);	"Ruminococcaceae"(100);Oscillibacter(100);	"Clostridia"(100);Clostridiales(100);
0.30	135	167	Root(100);Bacteria(100);"Firmicutes"(100);"Clostridia"(100);Clostridiales(100);"Lachnospiraceae"(100);Roseburia(95);	Root(100);Bacteria(100);"Firmicutes"(100);"Clostridia"(100);Clostridiales(100);unclassified(65);unclassified(65);	"Lachnospiraceae"(100);Roseburia(95);	"Clostridia"(100);Clostridiales(100);
0.30	31	17	Root(100);Bacteria(100);"Bacteroidetes"(100);"Bacteroidia"(100);"Bacteroidales"(100);Bacteroidaceae(100);Bacteroides(100);	Root(100);Bacteria(100);"Bacteroidetes"(100);"Bacteroidia"(100);"Bacteroidales"(100);Bacteroidaceae(100);Bacteroides(100);	Bacteroidaceae(100);Bacteroides(100);	Bacteroidaceae(100);Bacteroides(100);
0.29	89	93	Root(100);Bacteria(100);"Firmicutes"(100);"Clostridia"(100);Clostridiales(100);"Ruminococcaceae"(100);unclassified(73);	Root(100);Bacteria(100);"Firmicutes"(100);"Clostridia"(100);Clostridiales(100);"Ruminococcaceae"(100);Subdoligranulum(91);	Clostridiales(100);"Ruminococcaceae"(100);	"Ruminococcaceae"(100);Subdoligranulum(91);
0.29	284	93	Root(100);Bacteria(100);"Firmicutes"(100);"Clostridia"(100);Clostridiales(100);"Ruminococcaceae"(100);unclassified(100);	Root(100);Bacteria(100);"Firmicutes"(100);"Clostridia"(100);Clostridiales(100);"Ruminococcaceae"(100);Subdoligranulum(91);	Clostridiales(100);"Ruminococcaceae"(100);	"Ruminococcaceae"(100);Subdoligranulum(91);
0.29	212	280	Root(100);Bacteria(100);"Firmicutes"(100);"Clostridia"(100);Clostridiales(100);"Ruminococcaceae"(100);unclassified(73);	Root(100);Bacteria(100);"Firmicutes"(100);"Clostridia"(100);Clostridiales(100);"Lachnospiraceae"(100);unclassified(100);	Clostridiales(100);"Ruminococcaceae"(100);	Clostridiales(100);"Lachnospiraceae"(100);
0.29	42	202	Root(100);Bacteria(100);"Firmicutes"(100);"Clostridia"(100);Clostridiales(100);"Ruminococcaceae"(100);unclassified(100);	Root(100);Bacteria(100);"Firmicutes"(100);"Clostridia"(100);unclassified(98);unclassified(98);unclassified(98);	Clostridiales(100);"Ruminococcaceae"(100);	"Firmicutes"(100);"Clostridia"(100);
0.29	245	227	Root(100);Bacteria(100);"Firmicutes"(100);"Clostridia"(100);Clostridiales(100);"Ruminococcaceae"(100);Butyricicoccus(97);	Root(100);Bacteria(100);"Firmicutes"(100);"Clostridia"(100);Clostridiales(100);"Lachnospiraceae"(100);Dorea(98);	"Ruminococcaceae"(100);Butyricicoccus(97);	"Lachnospiraceae"(100);Dorea(98);
0.29	4	123	Root(100);Bacteria(100);"Firmicutes"(100);"Clostridia"(100);Clostridiales(100);Veillonellaceae(100);Veillonella(95);	Root(100);Bacteria(100);"Firmicutes"(100);"Clostridia"(100);Clostridiales(100);unclassified(99);unclassified(99);	Veillonellaceae(100);Veillonella(95);	"Clostridia"(100);Clostridiales(100);
0.29	157	42	Root(100);Bacteria(100);"Firmicutes"(100);"Clostridia"(100);Clostridiales(100);"Ruminococcaceae"(100);unclassified(100);	Root(100);Bacteria(100);"Firmicutes"(100);"Clostridia"(100);Clostridiales(100);"Ruminococcaceae"(100);unclassified(100);	Clostridiales(100);"Ruminococcaceae"(100);	Clostridiales(100);"Ruminococcaceae"(100);
0.29	306	154	Root(100);Bacteria(100);"Firmicutes"(100);"Clostridia"(100);Clostridiales(100);"Ruminococcaceae"(100);unclassified(79);	Root(100);Bacteria(100);"Firmicutes"(100);"Clostridia"(100);Clostridiales(100);unclassified(97);unclassified(97);	Clostridiales(100);"Ruminococcaceae"(100);	"Clostridia"(100);Clostridiales(100);
0.28	280	157	Root(100);Bacteria(100);"Firmicutes"(100);"Clostridia"(100);Clostridiales(100);"Lachnospiraceae"(100);unclassified(100);	Root(100);Bacteria(100);"Firmicutes"(100);"Clostridia"(100);Clostridiales(100);"Ruminococcaceae"(100);unclassified(100);	Clostridiales(100);"Lachnospiraceae"(100);	Clostridiales(100);"Ruminococcaceae"(100);
0.28	363	154	Root(100);Bacteria(100);"Firmicutes"(100);"Clostridia"(100);Clostridiales(100);"Ruminococcaceae"(100);unclassified(100);	Root(100);Bacteria(100);"Firmicutes"(100);"Clostridia"(100);Clostridiales(100);unclassified(97);unclassified(97);	Clostridiales(100);"Ruminococcaceae"(100);	"Clostridia"(100);Clostridiales(100);
0.28	165	46	Root(100);Bacteria(100);"Firmicutes"(100);"Clostridia"(100);Clostridiales(100);unclassified(99);unclassified(99);	Root(100);Bacteria(100);"Firmicutes"(100);"Clostridia"(100);Clostridiales(100);"Lachnospiraceae"(100);unclassified(100);	"Clostridia"(100);Clostridiales(100);	Clostridiales(100);"Lachnospiraceae"(100);
0.28	227	93	Root(100);Bacteria(100);"Firmicutes"(100);"Clostridia"(100);Clostridiales(100);"Lachnospiraceae"(100);Dorea(98);	Root(100);Bacteria(100);"Firmicutes"(100);"Clostridia"(100);Clostridiales(100);"Ruminococcaceae"(100);Subdoligranulum(91);	"Lachnospiraceae"(100);Dorea(98);	"Ruminococcaceae"(100);Subdoligranulum(91);
0.28	128	181	Root(100);Bacteria(100);"Firmicutes"(100);"Clostridia"(100);Clostridiales(100);"Ruminococcaceae"(100);Oscillibacter(100);	Root(100);Bacteria(100);"Firmicutes"(100);"Clostridia"(100);Clostridiales(100);"Ruminococcaceae"(100);unclassified(100);	"Ruminococcaceae"(100);Oscillibacter(100);	Clostridiales(100);"Ruminococcaceae"(100);
0.28	578	504	Root(100);Bacteria(100);"Bacteroidetes"(100);"Bacteroidia"(100);"Bacteroidales"(100);Bacteroidaceae(100);Bacteroides(100);	Root(100);Bacteria(100);"Bacteroidetes"(100);"Bacteroidia"(100);"Bacteroidales"(100);Bacteroidaceae(100);Bacteroides(100);	Bacteroidaceae(100);Bacteroides(100);	Bacteroidaceae(100);Bacteroides(100);
0.28	256	123	Root(100);Bacteria(100);"Firmicutes"(100);"Clostridia"(100);Clostridiales(100);Incertae_Sedis_XIV(100);Blautia(100);	Root(100);Bacteria(100);"Firmicutes"(100);"Clostridia"(100);Clostridiales(100);unclassified(99);unclassified(99);	Incertae_Sedis_XIV(100);Blautia(100);	"Clostridia"(100);Clostridiales(100);
0.28	89	30	Root(100);Bacteria(100);"Firmicutes"(100);"Clostridia"(100);Clostridiales(100);"Ruminococcaceae"(100);unclassified(73);	Root(100);Bacteria(100);"Bacteroidetes"(100);"Bacteroidia"(100);"Bacteroidales"(100);"Rikenellaceae"(100);Alistipes(100);	Clostridiales(100);"Ruminococcaceae"(100);	"Rikenellaceae"(100);Alistipes(100);
0.27	4	16	Root(100);Bacteria(100);"Firmicutes"(100);"Clostridia"(100);Clostridiales(100);Veillonellaceae(100);Veillonella(95);	Root(100);Bacteria(100);"Proteobacteria"(100);Gammaproteobacteria(100);Pasteurellales(100);Pasteurellaceae(100);unclassified(100);	Veillonellaceae(100);Veillonella(95);	Pasteurellales(100);Pasteurellaceae(100);
0.27	128	165	Root(100);Bacteria(100);"Firmicutes"(100);"Clostridia"(100);Clostridiales(100);"Ruminococcaceae"(100);Oscillibacter(100);	Root(100);Bacteria(100);"Firmicutes"(100);"Clostridia"(100);Clostridiales(100);unclassified(99);unclassified(99);	"Ruminococcaceae"(100);Oscillibacter(100);	"Clostridia"(100);Clostridiales(100);
0.27	165	202	Root(100);Bacteria(100);"Firmicutes"(100);"Clostridia"(100);Clostridiales(100);unclassified(99);unclassified(99);	Root(100);Bacteria(100);"Firmicutes"(100);"Clostridia"(100);unclassified(98);unclassified(98);unclassified(98);	"Clostridia"(100);Clostridiales(100);	"Firmicutes"(100);"Clostridia"(100);
-0.27	89	111	Root(100);Bacteria(100);"Firmicutes"(100);"Clostridia"(100);Clostridiales(100);"Ruminococcaceae"(100);unclassified(73);	Root(100);Bacteria(100);"Proteobacteria"(100);Gammaproteobacteria(100);"Enterobacteriales"(100);Enterobacteriaceae(100);unclassified(87);	Clostridiales(100);"Ruminococcaceae"(100);	"Enterobacteriales"(100);Enterobacteriaceae(100);
0.27	46	42	Root(100);Bacteria(100);"Firmicutes"(100);"Clostridia"(100);Clostridiales(100);"Lachnospiraceae"(100);unclassified(100);	Root(100);Bacteria(100);"Firmicutes"(100);"Clostridia"(100);Clostridiales(100);"Ruminococcaceae"(100);unclassified(100);	Clostridiales(100);"Lachnospiraceae"(100);	Clostridiales(100);"Ruminococcaceae"(100);
0.27	119	107	Root(100);Bacteria(100);"Bacteroidetes"(100);"Bacteroidia"(100);"Bacteroidales"(100);"Porphyromonadaceae"(100);Odoribacter(100);	Root(100);Bacteria(100);"Bacteroidetes"(100);"Bacteroidia"(100);"Bacteroidales"(100);"Porphyromonadaceae"(100);Barnesiella(100);	"Porphyromonadaceae"(100);Odoribacter(100);	"Porphyromonadaceae"(100);Barnesiella(100);
-0.27	302	157	Root(100);Bacteria(100);"Firmicutes"(100);"Clostridia"(100);Clostridiales(100);unclassified(100);unclassified(100);	Root(100);Bacteria(100);"Firmicutes"(100);"Clostridia"(100);Clostridiales(100);"Ruminococcaceae"(100);unclassified(100);	"Clostridia"(100);Clostridiales(100);	Clostridiales(100);"Ruminococcaceae"(100);
0.27	405	308	Root(100);Bacteria(100);unclassified(100);unclassified(100);unclassified(100);unclassified(100);unclassified(100);	Root(100);Bacteria(100);unclassified(100);unclassified(100);unclassified(100);unclassified(100);unclassified(100);	Root(100);Bacteria(100);	Root(100);Bacteria(100);
0.27	135	93	Root(100);Bacteria(100);"Firmicutes"(100);"Clostridia"(100);Clostridiales(100);"Lachnospiraceae"(100);Roseburia(95);	Root(100);Bacteria(100);"Firmicutes"(100);"Clostridia"(100);Clostridiales(100);"Ruminococcaceae"(100);Subdoligranulum(91);	"Lachnospiraceae"(100);Roseburia(95);	"Ruminococcaceae"(100);Subdoligranulum(91);
0.27	157	144	Root(100);Bacteria(100);"Firmicutes"(100);"Clostridia"(100);Clostridiales(100);"Ruminococcaceae"(100);unclassified(100);	Root(100);Bacteria(100);"Firmicutes"(100);"Clostridia"(100);Clostridiales(100);unclassified(100);unclassified(100);	Clostridiales(100);"Ruminococcaceae"(100);	"Clostridia"(100);Clostridiales(100);
0.27	227	46	Root(100);Bacteria(100);"Firmicutes"(100);"Clostridia"(100);Clostridiales(100);"Lachnospiraceae"(100);Dorea(98);	Root(100);Bacteria(100);"Firmicutes"(100);"Clostridia"(100);Clostridiales(100);"Lachnospiraceae"(100);unclassified(100);	"Lachnospiraceae"(100);Dorea(98);	Clostridiales(100);"Lachnospiraceae"(100);
0.26	363	306	Root(100);Bacteria(100);"Firmicutes"(100);"Clostridia"(100);Clostridiales(100);"Ruminococcaceae"(100);unclassified(100);	Root(100);Bacteria(100);"Firmicutes"(100);"Clostridia"(100);Clostridiales(100);"Ruminococcaceae"(100);unclassified(79);	Clostridiales(100);"Ruminococcaceae"(100);	Clostridiales(100);"Ruminococcaceae"(100);
0.26	238	123	Root(100);Bacteria(100);"Firmicutes"(100);"Clostridia"(100);Clostridiales(100);unclassified(97);unclassified(97);	Root(100);Bacteria(100);"Firmicutes"(100);"Clostridia"(100);Clostridiales(100);unclassified(99);unclassified(99);	"Clostridia"(100);Clostridiales(100);	"Clostridia"(100);Clostridiales(100);
0.26	135	165	Root(100);Bacteria(100);"Firmicutes"(100);"Clostridia"(100);Clostridiales(100);"Lachnospiraceae"(100);Roseburia(95);	Root(100);Bacteria(100);"Firmicutes"(100);"Clostridia"(100);Clostridiales(100);unclassified(99);unclassified(99);	"Lachnospiraceae"(100);Roseburia(95);	"Clostridia"(100);Clostridiales(100);
0.26	27	306	Root(100);Bacteria(100);"Bacteroidetes"(100);"Bacteroidia"(100);"Bacteroidales"(100);Bacteroidaceae(100);Bacteroides(100);	Root(100);Bacteria(100);"Firmicutes"(100);"Clostridia"(100);Clostridiales(100);"Ruminococcaceae"(100);unclassified(79);	Bacteroidaceae(100);Bacteroides(100);	Clostridiales(100);"Ruminococcaceae"(100);
0.26	157	352	Root(100);Bacteria(100);"Firmicutes"(100);"Clostridia"(100);Clostridiales(100);"Ruminococcaceae"(100);unclassified(100);	Root(100);Bacteria(100);"Firmicutes"(100);"Clostridia"(100);Clostridiales(100);unclassified(98);unclassified(98);	Clostridiales(100);"Ruminococcaceae"(100);	"Clostridia"(100);Clostridiales(100);
0.26	302	331	Root(100);Bacteria(100);"Firmicutes"(100);"Clostridia"(100);Clostridiales(100);unclassified(100);unclassified(100);	Root(100);Bacteria(100);"Firmicutes"(100);"Clostridia"(100);Clostridiales(100);unclassified(100);unclassified(100);	"Clostridia"(100);Clostridiales(100);	"Clostridia"(100);Clostridiales(100);
0.26	331	123	Root(100);Bacteria(100);"Firmicutes"(100);"Clostridia"(100);Clostridiales(100);unclassified(100);unclassified(100);	Root(100);Bacteria(100);"Firmicutes"(100);"Clostridia"(100);Clostridiales(100);unclassified(99);unclassified(99);	"Clostridia"(100);Clostridiales(100);	"Clostridia"(100);Clostridiales(100);
0.26	363	167	Root(100);Bacteria(100);"Firmicutes"(100);"Clostridia"(100);Clostridiales(100);"Ruminococcaceae"(100);unclassified(100);	Root(100);Bacteria(100);"Firmicutes"(100);"Clostridia"(100);Clostridiales(100);unclassified(65);unclassified(65);	Clostridiales(100);"Ruminococcaceae"(100);	"Clostridia"(100);Clostridiales(100);
-0.26	128	123	Root(100);Bacteria(100);"Firmicutes"(100);"Clostridia"(100);Clostridiales(100);"Ruminococcaceae"(100);Oscillibacter(100);	Root(100);Bacteria(100);"Firmicutes"(100);"Clostridia"(100);Clostridiales(100);unclassified(99);unclassified(99);	"Ruminococcaceae"(100);Oscillibacter(100);	"Clostridia"(100);Clostridiales(100);
0.26	89	165	Root(100);Bacteria(100);"Firmicutes"(100);"Clostridia"(100);Clostridiales(100);"Ruminococcaceae"(100);unclassified(73);	Root(100);Bacteria(100);"Firmicutes"(100);"Clostridia"(100);Clostridiales(100);unclassified(99);unclassified(99);	Clostridiales(100);"Ruminococcaceae"(100);	"Clostridia"(100);Clostridiales(100);
0.26	157	202	Root(100);Bacteria(100);"Firmicutes"(100);"Clostridia"(100);Clostridiales(100);"Ruminococcaceae"(100);unclassified(100);	Root(100);Bacteria(100);"Firmicutes"(100);"Clostridia"(100);unclassified(98);unclassified(98);unclassified(98);	Clostridiales(100);"Ruminococcaceae"(100);	"Firmicutes"(100);"Clostridia"(100);
0.26	156	46	Root(100);Bacteria(100);"Firmicutes"(100);"Clostridia"(100);Clostridiales(100);"Lachnospiraceae"(100);unclassified(71);	Root(100);Bacteria(100);"Firmicutes"(100);"Clostridia"(100);Clostridiales(100);"Lachnospiraceae"(100);unclassified(100);	Clostridiales(100);"Lachnospiraceae"(100);	Clostridiales(100);"Lachnospiraceae"(100);
0.26	128	104	Root(100);Bacteria(100);"Firmicutes"(100);"Clostridia"(100);Clostridiales(100);"Ruminococcaceae"(100);Oscillibacter(100);	Root(100);Bacteria(100);"Firmicutes"(100);"Clostridia"(100);Clostridiales(100);"Ruminococcaceae"(100);unclassified(100);	"Ruminococcaceae"(100);Oscillibacter(100);	Clostridiales(100);"Ruminococcaceae"(100);
-0.26	27	202	Root(100);Bacteria(100);"Bacteroidetes"(100);"Bacteroidia"(100);"Bacteroidales"(100);Bacteroidaceae(100);Bacteroides(100);	Root(100);Bacteria(100);"Firmicutes"(100);"Clostridia"(100);unclassified(98);unclassified(98);unclassified(98);	Bacteroidaceae(100);Bacteroides(100);	"Firmicutes"(100);"Clostridia"(100);
0.26	128	42	Root(100);Bacteria(100);"Firmicutes"(100);"Clostridia"(100);Clostridiales(100);"Ruminococcaceae"(100);Oscillibacter(100);	Root(100);Bacteria(100);"Firmicutes"(100);"Clostridia"(100);Clostridiales(100);"Ruminococcaceae"(100);unclassified(100);	"Ruminococcaceae"(100);Oscillibacter(100);	Clostridiales(100);"Ruminococcaceae"(100);
0.26	84	93	Root(100);Bacteria(100);"Firmicutes"(100);"Clostridia"(100);Clostridiales(100);"Ruminococcaceae"(100);Ruminococcus(99);	Root(100);Bacteria(100);"Firmicutes"(100);"Clostridia"(100);Clostridiales(100);"Ruminococcaceae"(100);Subdoligranulum(91);	"Ruminococcaceae"(100);Ruminococcus(99);	"Ruminococcaceae"(100);Subdoligranulum(91);
-0.25	144	123	Root(100);Bacteria(100);"Firmicutes"(100);"Clostridia"(100);Clostridiales(100);unclassified(100);unclassified(100);	Root(100);Bacteria(100);"Firmicutes"(100);"Clostridia"(100);Clostridiales(100);unclassified(99);unclassified(99);	"Clostridia"(100);Clostridiales(100);	"Clostridia"(100);Clostridiales(100);
0.25	167	154	Root(100);Bacteria(100);"Firmicutes"(100);"Clostridia"(100);Clostridiales(100);unclassified(65);unclassified(65);	Root(100);Bacteria(100);"Firmicutes"(100);"Clostridia"(100);Clostridiales(100);unclassified(97);unclassified(97);	"Clostridia"(100);Clostridiales(100);	"Clostridia"(100);Clostridiales(100);
0.25	93	202	Root(100);Bacteria(100);"Firmicutes"(100);"Clostridia"(100);Clostridiales(100);"Ruminococcaceae"(100);Subdoligranulum(91);	Root(100);Bacteria(100);"Firmicutes"(100);"Clostridia"(100);unclassified(98);unclassified(98);unclassified(98);	"Ruminococcaceae"(100);Subdoligranulum(91);	"Firmicutes"(100);"Clostridia"(100);
0.25	157	209	Root(100);Bacteria(100);"Firmicutes"(100);"Clostridia"(100);Clostridiales(100);"Ruminococcaceae"(100);unclassified(100);	Root(100);Bacteria(100);"Firmicutes"(100);"Clostridia"(100);Clostridiales(100);"Ruminococcaceae"(100);unclassified(99);	Clostridiales(100);"Ruminococcaceae"(100);	Clostridiales(100);"Ruminococcaceae"(100);
-0.25	157	123	Root(100);Bacteria(100);"Firmicutes"(100);"Clostridia"(100);Clostridiales(100);"Ruminococcaceae"(100);unclassified(100);	Root(100);Bacteria(100);"Firmicutes"(100);"Clostridia"(100);Clostridiales(100);unclassified(99);unclassified(99);	Clostridiales(100);"Ruminococcaceae"(100);	"Clostridia"(100);Clostridiales(100);
0.25	405	294	Root(100);Bacteria(100);unclassified(100);unclassified(100);unclassified(100);unclassified(100);unclassified(100);	Root(100);Bacteria(100);unclassified(100);unclassified(100);unclassified(100);unclassified(100);unclassified(100);	Root(100);Bacteria(100);	Root(100);Bacteria(100);
0.25	27	458	Root(100);Bacteria(100);"Bacteroidetes"(100);"Bacteroidia"(100);"Bacteroidales"(100);Bacteroidaceae(100);Bacteroides(100);	Root(100);Bacteria(100);"Bacteroidetes"(100);"Bacteroidia"(100);"Bacteroidales"(100);"Rikenellaceae"(100);Alistipes(100);	Bacteroidaceae(100);Bacteroides(100);	"Rikenellaceae"(100);Alistipes(100);
0.25	30	157	Root(100);Bacteria(100);"Bacteroidetes"(100);"Bacteroidia"(100);"Bacteroidales"(100);"Rikenellaceae"(100);Alistipes(100);	Root(100);Bacteria(100);"Firmicutes"(100);"Clostridia"(100);Clostridiales(100);"Ruminococcaceae"(100);unclassified(100);	"Rikenellaceae"(100);Alistipes(100);	Clostridiales(100);"Ruminococcaceae"(100);
0.25	111	302	Root(100);Bacteria(100);"Proteobacteria"(100);Gammaproteobacteria(100);"Enterobacteriales"(100);Enterobacteriaceae(100);unclassified(87);	Root(100);Bacteria(100);"Firmicutes"(100);"Clostridia"(100);Clostridiales(100);unclassified(100);unclassified(100);	"Enterobacteriales"(100);Enterobacteriaceae(100);	"Clostridia"(100);Clostridiales(100);
0.25	27	115	Root(100);Bacteria(100);"Bacteroidetes"(100);"Bacteroidia"(100);"Bacteroidales"(100);Bacteroidaceae(100);Bacteroides(100);	Root(100);Bacteria(100);"Proteobacteria"(100);Betaproteobacteria(100);Burkholderiales(100);Alcaligenaceae(100);Parasutterella(100);	Bacteroidaceae(100);Bacteroides(100);	Alcaligenaceae(100);Parasutterella(100);
0.25	211	135	Root(100);Bacteria(100);"Firmicutes"(100);"Clostridia"(100);Clostridiales(100);"Lachnospiraceae"(100);Roseburia(99);	Root(100);Bacteria(100);"Firmicutes"(100);"Clostridia"(100);Clostridiales(100);"Lachnospiraceae"(100);Roseburia(95);	"Lachnospiraceae"(100);Roseburia(99);	"Lachnospiraceae"(100);Roseburia(95);
-0.25	122	123	Root(100);Bacteria(100);"Firmicutes"(99);"Clostridia"(99);Clostridiales(94);unclassified(94);unclassified(94);	Root(100);Bacteria(100);"Firmicutes"(100);"Clostridia"(100);Clostridiales(100);unclassified(99);unclassified(99);	"Clostridia"(99);Clostridiales(94);	"Clostridia"(100);Clostridiales(100);
0.25	302	256	Root(100);Bacteria(100);"Firmicutes"(100);"Clostridia"(100);Clostridiales(100);unclassified(100);unclassified(100);	Root(100);Bacteria(100);"Firmicutes"(100);"Clostridia"(100);Clostridiales(100);Incertae_Sedis_XIV(100);Blautia(100);	"Clostridia"(100);Clostridiales(100);	Incertae_Sedis_XIV(100);Blautia(100);
0.25	111	123	Root(100);Bacteria(100);"Proteobacteria"(100);Gammaproteobacteria(100);"Enterobacteriales"(100);Enterobacteriaceae(100);unclassified(87);	Root(100);Bacteria(100);"Firmicutes"(100);"Clostridia"(100);Clostridiales(100);unclassified(99);unclassified(99);	"Enterobacteriales"(100);Enterobacteriaceae(100);	"Clostridia"(100);Clostridiales(100);
0.25	189	144	Root(100);Bacteria(100);"Firmicutes"(100);"Clostridia"(100);Clostridiales(100);"Lachnospiraceae"(95);Roseburia(91);	Root(100);Bacteria(100);"Firmicutes"(100);"Clostridia"(100);Clostridiales(100);unclassified(100);unclassified(100);	"Lachnospiraceae"(95);Roseburia(91);	"Clostridia"(100);Clostridiales(100);
0.25	128	84	Root(100);Bacteria(100);"Firmicutes"(100);"Clostridia"(100);Clostridiales(100);"Ruminococcaceae"(100);Oscillibacter(100);	Root(100);Bacteria(100);"Firmicutes"(100);"Clostridia"(100);Clostridiales(100);"Ruminococcaceae"(100);Ruminococcus(99);	"Ruminococcaceae"(100);Oscillibacter(100);	"Ruminococcaceae"(100);Ruminococcus(99);
0.25	93	222	Root(100);Bacteria(100);"Firmicutes"(100);"Clostridia"(100);Clostridiales(100);"Ruminococcaceae"(100);Subdoligranulum(91);	Root(100);Bacteria(100);"Firmicutes"(100);"Clostridia"(100);Clostridiales(100);"Lachnospiraceae"(58);Coprococcus(56);	"Ruminococcaceae"(100);Subdoligranulum(91);	"Lachnospiraceae"(58);Coprococcus(56);
-0.25	119	123	Root(100);Bacteria(100);"Bacteroidetes"(100);"Bacteroidia"(100);"Bacteroidales"(100);"Porphyromonadaceae"(100);Odoribacter(100);	Root(100);Bacteria(100);"Firmicutes"(100);"Clostridia"(100);Clostridiales(100);unclassified(99);unclassified(99);	"Porphyromonadaceae"(100);Odoribacter(100);	"Clostridia"(100);Clostridiales(100);
0.24	156	144	Root(100);Bacteria(100);"Firmicutes"(100);"Clostridia"(100);Clostridiales(100);"Lachnospiraceae"(100);unclassified(71);	Root(100);Bacteria(100);"Firmicutes"(100);"Clostridia"(100);Clostridiales(100);unclassified(100);unclassified(100);	Clostridiales(100);"Lachnospiraceae"(100);	"Clostridia"(100);Clostridiales(100);
0.24	30	93	Root(100);Bacteria(100);"Bacteroidetes"(100);"Bacteroidia"(100);"Bacteroidales"(100);"Rikenellaceae"(100);Alistipes(100);	Root(100);Bacteria(100);"Firmicutes"(100);"Clostridia"(100);Clostridiales(100);"Ruminococcaceae"(100);Subdoligranulum(91);	"Rikenellaceae"(100);Alistipes(100);	"Ruminococcaceae"(100);Subdoligranulum(91);
0.24	302	306	Root(100);Bacteria(100);"Firmicutes"(100);"Clostridia"(100);Clostridiales(100);unclassified(100);unclassified(100);	Root(100);Bacteria(100);"Firmicutes"(100);"Clostridia"(100);Clostridiales(100);"Ruminococcaceae"(100);unclassified(79);	"Clostridia"(100);Clostridiales(100);	Clostridiales(100);"Ruminococcaceae"(100);
0.24	267	237	Root(100);Bacteria(100);"Bacteroidetes"(100);unclassified(52);unclassified(52);unclassified(52);unclassified(52);	Root(100);Bacteria(100);"Bacteroidetes"(100);"Bacteroidia"(100);"Bacteroidales"(100);"Porphyromonadaceae"(100);Butyricimonas(100);	Bacteria(100);"Bacteroidetes"(100);	"Porphyromonadaceae"(100);Butyricimonas(100);
-0.24	93	9	Root(100);Bacteria(100);"Firmicutes"(100);"Clostridia"(100);Clostridiales(100);"Ruminococcaceae"(100);Subdoligranulum(91);	Root(100);Bacteria(100);"Fusobacteria"(100);"Fusobacteria"(100);"Fusobacteriales"(100);"Fusobacteriaceae"(100);Fusobacterium(100);	"Ruminococcaceae"(100);Subdoligranulum(91);	"Fusobacteriaceae"(100);Fusobacterium(100);
0.24	267	30	Root(100);Bacteria(100);"Bacteroidetes"(100);unclassified(52);unclassified(52);unclassified(52);unclassified(52);	Root(100);Bacteria(100);"Bacteroidetes"(100);"Bacteroidia"(100);"Bacteroidales"(100);"Rikenellaceae"(100);Alistipes(100);	Bacteria(100);"Bacteroidetes"(100);	"Rikenellaceae"(100);Alistipes(100);
0.24	128	30	Root(100);Bacteria(100);"Firmicutes"(100);"Clostridia"(100);Clostridiales(100);"Ruminococcaceae"(100);Oscillibacter(100);	Root(100);Bacteria(100);"Bacteroidetes"(100);"Bacteroidia"(100);"Bacteroidales"(100);"Rikenellaceae"(100);Alistipes(100);	"Ruminococcaceae"(100);Oscillibacter(100);	"Rikenellaceae"(100);Alistipes(100);
0.24	214	457	Root(100);Bacteria(100);"Bacteroidetes"(100);"Bacteroidia"(100);"Bacteroidales"(100);"Prevotellaceae"(100);unclassified(100);	Root(100);Bacteria(100);"Bacteroidetes"(100);"Bacteroidia"(100);"Bacteroidales"(100);"Prevotellaceae"(100);unclassified(91);	"Bacteroidales"(100);"Prevotellaceae"(100);	"Bacteroidales"(100);"Prevotellaceae"(100);
0.24	227	42	Root(100);Bacteria(100);"Firmicutes"(100);"Clostridia"(100);Clostridiales(100);"Lachnospiraceae"(100);Dorea(98);	Root(100);Bacteria(100);"Firmicutes"(100);"Clostridia"(100);Clostridiales(100);"Ruminococcaceae"(100);unclassified(100);	"Lachnospiraceae"(100);Dorea(98);	Clostridiales(100);"Ruminococcaceae"(100);
0.24	192	42	Root(100);Bacteria(100);"Firmicutes"(100);"Clostridia"(100);Clostridiales(100);unclassified(100);unclassified(100);	Root(100);Bacteria(100);"Firmicutes"(100);"Clostridia"(100);Clostridiales(100);"Ruminococcaceae"(100);unclassified(100);	"Clostridia"(100);Clostridiales(100);	Clostridiales(100);"Ruminococcaceae"(100);
0.24	215	46	Root(100);Bacteria(100);"Firmicutes"(100);"Clostridia"(100);Clostridiales(100);unclassified(68);unclassified(68);	Root(100);Bacteria(100);"Firmicutes"(100);"Clostridia"(100);Clostridiales(100);"Lachnospiraceae"(100);unclassified(100);	"Clostridia"(100);Clostridiales(100);	Clostridiales(100);"Lachnospiraceae"(100);
0.24	122	128	Root(100);Bacteria(100);"Firmicutes"(99);"Clostridia"(99);Clostridiales(94);unclassified(94);unclassified(94);	Root(100);Bacteria(100);"Firmicutes"(100);"Clostridia"(100);Clostridiales(100);"Ruminococcaceae"(100);Oscillibacter(100);	"Clostridia"(99);Clostridiales(94);	"Ruminococcaceae"(100);Oscillibacter(100);
0.24	215	391	Root(100);Bacteria(100);"Firmicutes"(100);"Clostridia"(100);Clostridiales(100);unclassified(68);unclassified(68);	Root(100);Bacteria(100);"Firmicutes"(100);"Clostridia"(100);Clostridiales(100);"Lachnospiraceae"(100);unclassified(100);	"Clostridia"(100);Clostridiales(100);	Clostridiales(100);"Lachnospiraceae"(100);
-0.24	30	123	Root(100);Bacteria(100);"Bacteroidetes"(100);"Bacteroidia"(100);"Bacteroidales"(100);"Rikenellaceae"(100);Alistipes(100);	Root(100);Bacteria(100);"Firmicutes"(100);"Clostridia"(100);Clostridiales(100);unclassified(99);unclassified(99);	"Rikenellaceae"(100);Alistipes(100);	"Clostridia"(100);Clostridiales(100);
0.24	363	227	Root(100);Bacteria(100);"Firmicutes"(100);"Clostridia"(100);Clostridiales(100);"Ruminococcaceae"(100);unclassified(100);	Root(100);Bacteria(100);"Firmicutes"(100);"Clostridia"(100);Clostridiales(100);"Lachnospiraceae"(100);Dorea(98);	Clostridiales(100);"Ruminococcaceae"(100);	"Lachnospiraceae"(100);Dorea(98);
0.24	280	189	Root(100);Bacteria(100);"Firmicutes"(100);"Clostridia"(100);Clostridiales(100);"Lachnospiraceae"(100);unclassified(100);	Root(100);Bacteria(100);"Firmicutes"(100);"Clostridia"(100);Clostridiales(100);"Lachnospiraceae"(95);Roseburia(91);	Clostridiales(100);"Lachnospiraceae"(100);	"Lachnospiraceae"(95);Roseburia(91);
0.24	93	154	Root(100);Bacteria(100);"Firmicutes"(100);"Clostridia"(100);Clostridiales(100);"Ruminococcaceae"(100);Subdoligranulum(91);	Root(100);Bacteria(100);"Firmicutes"(100);"Clostridia"(100);Clostridiales(100);unclassified(97);unclassified(97);	"Ruminococcaceae"(100);Subdoligranulum(91);	"Clostridia"(100);Clostridiales(100);
-0.24	302	144	Root(100);Bacteria(100);"Firmicutes"(100);"Clostridia"(100);Clostridiales(100);unclassified(100);unclassified(100);	Root(100);Bacteria(100);"Firmicutes"(100);"Clostridia"(100);Clostridiales(100);unclassified(100);unclassified(100);	"Clostridia"(100);Clostridiales(100);	"Clostridia"(100);Clostridiales(100);
-0.24	38	123	Root(100);Bacteria(100);"Bacteroidetes"(100);"Bacteroidia"(100);"Bacteroidales"(100);"Porphyromonadaceae"(100);Parabacteroides(69);	Root(100);Bacteria(100);"Firmicutes"(100);"Clostridia"(100);Clostridiales(100);unclassified(99);unclassified(99);	"Porphyromonadaceae"(100);Parabacteroides(69);	"Clostridia"(100);Clostridiales(100);
0.24	122	89	Root(100);Bacteria(100);"Firmicutes"(99);"Clostridia"(99);Clostridiales(94);unclassified(94);unclassified(94);	Root(100);Bacteria(100);"Firmicutes"(100);"Clostridia"(100);Clostridiales(100);"Ruminococcaceae"(100);unclassified(73);	"Clostridia"(99);Clostridiales(94);	Clostridiales(100);"Ruminococcaceae"(100);
0.23	84	157	Root(100);Bacteria(100);"Firmicutes"(100);"Clostridia"(100);Clostridiales(100);"Ruminococcaceae"(100);Ruminococcus(99);	Root(100);Bacteria(100);"Firmicutes"(100);"Clostridia"(100);Clostridiales(100);"Ruminococcaceae"(100);unclassified(100);	"Ruminococcaceae"(100);Ruminococcus(99);	Clostridiales(100);"Ruminococcaceae"(100);
0.23	27	111	Root(100);Bacteria(100);"Bacteroidetes"(100);"Bacteroidia"(100);"Bacteroidales"(100);Bacteroidaceae(100);Bacteroides(100);	Root(100);Bacteria(100);"Proteobacteria"(100);Gammaproteobacteria(100);"Enterobacteriales"(100);Enterobacteriaceae(100);unclassified(87);	Bacteroidaceae(100);Bacteroides(100);	"Enterobacteriales"(100);Enterobacteriaceae(100);
0.23	167	156	Root(100);Bacteria(100);"Firmicutes"(100);"Clostridia"(100);Clostridiales(100);unclassified(65);unclassified(65);	Root(100);Bacteria(100);"Firmicutes"(100);"Clostridia"(100);Clostridiales(100);"Lachnospiraceae"(100);unclassified(71);	"Clostridia"(100);Clostridiales(100);	Clostridiales(100);"Lachnospiraceae"(100);
0.23	306	123	Root(100);Bacteria(100);"Firmicutes"(100);"Clostridia"(100);Clostridiales(100);"Ruminococcaceae"(100);unclassified(79);	Root(100);Bacteria(100);"Firmicutes"(100);"Clostridia"(100);Clostridiales(100);unclassified(99);unclassified(99);	Clostridiales(100);"Ruminococcaceae"(100);	"Clostridia"(100);Clostridiales(100);
-0.23	27	144	Root(100);Bacteria(100);"Bacteroidetes"(100);"Bacteroidia"(100);"Bacteroidales"(100);Bacteroidaceae(100);Bacteroides(100);	Root(100);Bacteria(100);"Firmicutes"(100);"Clostridia"(100);Clostridiales(100);unclassified(100);unclassified(100);	Bacteroidaceae(100);Bacteroides(100);	"Clostridia"(100);Clostridiales(100);
-0.23	470	123	Root(100);Bacteria(100);"Firmicutes"(100);"Clostridia"(100);Clostridiales(100);"Lachnospiraceae"(100);unclassified(100);	Root(100);Bacteria(100);"Firmicutes"(100);"Clostridia"(100);Clostridiales(100);unclassified(99);unclassified(99);	Clostridiales(100);"Lachnospiraceae"(100);	"Clostridia"(100);Clostridiales(100);
0.23	302	154	Root(100);Bacteria(100);"Firmicutes"(100);"Clostridia"(100);Clostridiales(100);unclassified(100);unclassified(100);	Root(100);Bacteria(100);"Firmicutes"(100);"Clostridia"(100);Clostridiales(100);unclassified(97);unclassified(97);	"Clostridia"(100);Clostridiales(100);	"Clostridia"(100);Clostridiales(100);
0.23	280	84	Root(100);Bacteria(100);"Firmicutes"(100);"Clostridia"(100);Clostridiales(100);"Lachnospiraceae"(100);unclassified(100);	Root(100);Bacteria(100);"Firmicutes"(100);"Clostridia"(100);Clostridiales(100);"Ruminococcaceae"(100);Ruminococcus(99);	Clostridiales(100);"Lachnospiraceae"(100);	"Ruminococcaceae"(100);Ruminococcus(99);
0.23	31	45	Root(100);Bacteria(100);"Bacteroidetes"(100);"Bacteroidia"(100);"Bacteroidales"(100);Bacteroidaceae(100);Bacteroides(100);	Root(100);Bacteria(100);"Bacteroidetes"(100);"Bacteroidia"(100);"Bacteroidales"(100);Bacteroidaceae(100);Bacteroides(100);	Bacteroidaceae(100);Bacteroides(100);	Bacteroidaceae(100);Bacteroides(100);
0.23	89	42	Root(100);Bacteria(100);"Firmicutes"(100);"Clostridia"(100);Clostridiales(100);"Ruminococcaceae"(100);unclassified(73);	Root(100);Bacteria(100);"Firmicutes"(100);"Clostridia"(100);Clostridiales(100);"Ruminococcaceae"(100);unclassified(100);	Clostridiales(100);"Ruminococcaceae"(100);	Clostridiales(100);"Ruminococcaceae"(100);
0.23	306	167	Root(100);Bacteria(100);"Firmicutes"(100);"Clostridia"(100);Clostridiales(100);"Ruminococcaceae"(100);unclassified(79);	Root(100);Bacteria(100);"Firmicutes"(100);"Clostridia"(100);Clostridiales(100);unclassified(65);unclassified(65);	Clostridiales(100);"Ruminococcaceae"(100);	"Clostridia"(100);Clostridiales(100);
0.23	27	331	Root(100);Bacteria(100);"Bacteroidetes"(100);"Bacteroidia"(100);"Bacteroidales"(100);Bacteroidaceae(100);Bacteroides(100);	Root(100);Bacteria(100);"Firmicutes"(100);"Clostridia"(100);Clostridiales(100);unclassified(100);unclassified(100);	Bacteroidaceae(100);Bacteroides(100);	"Clostridia"(100);Clostridiales(100);
0.23	212	93	Root(100);Bacteria(100);"Firmicutes"(100);"Clostridia"(100);Clostridiales(100);"Ruminococcaceae"(100);unclassified(73);	Root(100);Bacteria(100);"Firmicutes"(100);"Clostridia"(100);Clostridiales(100);"Ruminococcaceae"(100);Subdoligranulum(91);	Clostridiales(100);"Ruminococcaceae"(100);	"Ruminococcaceae"(100);Subdoligranulum(91);
-0.23	202	123	Root(100);Bacteria(100);"Firmicutes"(100);"Clostridia"(100);unclassified(98);unclassified(98);unclassified(98);	Root(100);Bacteria(100);"Firmicutes"(100);"Clostridia"(100);Clostridiales(100);unclassified(99);unclassified(99);	"Firmicutes"(100);"Clostridia"(100);	"Clostridia"(100);Clostridiales(100);
0.23	245	156	Root(100);Bacteria(100);"Firmicutes"(100);"Clostridia"(100);Clostridiales(100);"Ruminococcaceae"(100);Butyricicoccus(97);	Root(100);Bacteria(100);"Firmicutes"(100);"Clostridia"(100);Clostridiales(100);"Lachnospiraceae"(100);unclassified(71);	"Ruminococcaceae"(100);Butyricicoccus(97);	Clostridiales(100);"Lachnospiraceae"(100);
0.23	30	144	Root(100);Bacteria(100);"Bacteroidetes"(100);"Bacteroidia"(100);"Bacteroidales"(100);"Rikenellaceae"(100);Alistipes(100);	Root(100);Bacteria(100);"Firmicutes"(100);"Clostridia"(100);Clostridiales(100);unclassified(100);unclassified(100);	"Rikenellaceae"(100);Alistipes(100);	"Clostridia"(100);Clostridiales(100);
0.23	84	46	Root(100);Bacteria(100);"Firmicutes"(100);"Clostridia"(100);Clostridiales(100);"Ruminococcaceae"(100);Ruminococcus(99);	Root(100);Bacteria(100);"Firmicutes"(100);"Clostridia"(100);Clostridiales(100);"Lachnospiraceae"(100);unclassified(100);	"Ruminococcaceae"(100);Ruminococcus(99);	Clostridiales(100);"Lachnospiraceae"(100);
0.23	136	30	Root(100);Bacteria(100);"Firmicutes"(100);"Clostridia"(100);Clostridiales(100);"Ruminococcaceae"(100);Oscillibacter(100);	Root(100);Bacteria(100);"Bacteroidetes"(100);"Bacteroidia"(100);"Bacteroidales"(100);"Rikenellaceae"(100);Alistipes(100);	"Ruminococcaceae"(100);Oscillibacter(100);	"Rikenellaceae"(100);Alistipes(100);
0.23	213	245	Root(100);Bacteria(100);"Firmicutes"(100);"Clostridia"(100);Clostridiales(100);unclassified(100);unclassified(100);	Root(100);Bacteria(100);"Firmicutes"(100);"Clostridia"(100);Clostridiales(100);"Ruminococcaceae"(100);Butyricicoccus(97);	"Clostridia"(100);Clostridiales(100);	"Ruminococcaceae"(100);Butyricicoccus(97);
0.23	280	42	Root(100);Bacteria(100);"Firmicutes"(100);"Clostridia"(100);Clostridiales(100);"Lachnospiraceae"(100);unclassified(100);	Root(100);Bacteria(100);"Firmicutes"(100);"Clostridia"(100);Clostridiales(100);"Ruminococcaceae"(100);unclassified(100);	Clostridiales(100);"Lachnospiraceae"(100);	Clostridiales(100);"Ruminococcaceae"(100);
0.23	42	144	Root(100);Bacteria(100);"Firmicutes"(100);"Clostridia"(100);Clostridiales(100);"Ruminococcaceae"(100);unclassified(100);	Root(100);Bacteria(100);"Firmicutes"(100);"Clostridia"(100);Clostridiales(100);unclassified(100);unclassified(100);	Clostridiales(100);"Ruminococcaceae"(100);	"Clostridia"(100);Clostridiales(100);
0.23	192	156	Root(100);Bacteria(100);"Firmicutes"(100);"Clostridia"(100);Clostridiales(100);unclassified(100);unclassified(100);	Root(100);Bacteria(100);"Firmicutes"(100);"Clostridia"(100);Clostridiales(100);"Lachnospiraceae"(100);unclassified(71);	"Clostridia"(100);Clostridiales(100);	Clostridiales(100);"Lachnospiraceae"(100);
0.23	136	165	Root(100);Bacteria(100);"Firmicutes"(100);"Clostridia"(100);Clostridiales(100);"Ruminococcaceae"(100);Oscillibacter(100);	Root(100);Bacteria(100);"Firmicutes"(100);"Clostridia"(100);Clostridiales(100);unclassified(99);unclassified(99);	"Ruminococcaceae"(100);Oscillibacter(100);	"Clostridia"(100);Clostridiales(100);
0.23	136	336	Root(100);Bacteria(100);"Firmicutes"(100);"Clostridia"(100);Clostridiales(100);"Ruminococcaceae"(100);Oscillibacter(100);	Root(100);Bacteria(100);"Firmicutes"(100);"Clostridia"(100);Clostridiales(100);"Ruminococcaceae"(100);Oscillibacter(100);	"Ruminococcaceae"(100);Oscillibacter(100);	"Ruminococcaceae"(100);Oscillibacter(100);
0.23	167	391	Root(100);Bacteria(100);"Firmicutes"(100);"Clostridia"(100);Clostridiales(100);unclassified(65);unclassified(65);	Root(100);Bacteria(100);"Firmicutes"(100);"Clostridia"(100);Clostridiales(100);"Lachnospiraceae"(100);unclassified(100);	"Clostridia"(100);Clostridiales(100);	Clostridiales(100);"Lachnospiraceae"(100);
0.23	165	157	Root(100);Bacteria(100);"Firmicutes"(100);"Clostridia"(100);Clostridiales(100);unclassified(99);unclassified(99);	Root(100);Bacteria(100);"Firmicutes"(100);"Clostridia"(100);Clostridiales(100);"Ruminococcaceae"(100);unclassified(100);	"Clostridia"(100);Clostridiales(100);	Clostridiales(100);"Ruminococcaceae"(100);
-0.23	89	258	Root(100);Bacteria(100);"Firmicutes"(100);"Clostridia"(100);Clostridiales(100);"Ruminococcaceae"(100);unclassified(73);	Root(100);Bacteria(100);"Firmicutes"(100);"Clostridia"(100);Clostridiales(100);unclassified(100);unclassified(100);	Clostridiales(100);"Ruminococcaceae"(100);	"Clostridia"(100);Clostridiales(100);
-0.23	122	302	Root(100);Bacteria(100);"Firmicutes"(99);"Clostridia"(99);Clostridiales(94);unclassified(94);unclassified(94);	Root(100);Bacteria(100);"Firmicutes"(100);"Clostridia"(100);Clostridiales(100);unclassified(100);unclassified(100);	"Clostridia"(99);Clostridiales(94);	"Clostridia"(100);Clostridiales(100);
0.23	167	42	Root(100);Bacteria(100);"Firmicutes"(100);"Clostridia"(100);Clostridiales(100);unclassified(65);unclassified(65);	Root(100);Bacteria(100);"Firmicutes"(100);"Clostridia"(100);Clostridiales(100);"Ruminococcaceae"(100);unclassified(100);	"Clostridia"(100);Clostridiales(100);	Clostridiales(100);"Ruminococcaceae"(100);
0.23	267	89	Root(100);Bacteria(100);"Bacteroidetes"(100);unclassified(52);unclassified(52);unclassified(52);unclassified(52);	Root(100);Bacteria(100);"Firmicutes"(100);"Clostridia"(100);Clostridiales(100);"Ruminococcaceae"(100);unclassified(73);	Bacteria(100);"Bacteroidetes"(100);	Clostridiales(100);"Ruminococcaceae"(100);
0.23	156	238	Root(100);Bacteria(100);"Firmicutes"(100);"Clostridia"(100);Clostridiales(100);"Lachnospiraceae"(100);unclassified(71);	Root(100);Bacteria(100);"Firmicutes"(100);"Clostridia"(100);Clostridiales(100);unclassified(97);unclassified(97);	Clostridiales(100);"Lachnospiraceae"(100);	"Clostridia"(100);Clostridiales(100);
0.23	263	231	Root(100);Bacteria(100);"Bacteroidetes"(100);"Bacteroidia"(100);"Bacteroidales"(100);"Prevotellaceae"(100);Paraprevotella(100);	Root(100);Bacteria(100);"Bacteroidetes"(100);"Bacteroidia"(100);"Bacteroidales"(100);"Prevotellaceae"(100);Paraprevotella(100);	"Prevotellaceae"(100);Paraprevotella(100);	"Prevotellaceae"(100);Paraprevotella(100);
-0.22	93	153	Root(100);Bacteria(100);"Firmicutes"(100);"Clostridia"(100);Clostridiales(100);"Ruminococcaceae"(100);Subdoligranulum(91);	Root(100);Bacteria(100);"Proteobacteria"(100);Betaproteobacteria(100);Burkholderiales(100);unclassified(100);unclassified(100);	"Ruminococcaceae"(100);Subdoligranulum(91);	Betaproteobacteria(100);Burkholderiales(100);
0.22	128	209	Root(100);Bacteria(100);"Firmicutes"(100);"Clostridia"(100);Clostridiales(100);"Ruminococcaceae"(100);Oscillibacter(100);	Root(100);Bacteria(100);"Firmicutes"(100);"Clostridia"(100);Clostridiales(100);"Ruminococcaceae"(100);unclassified(99);	"Ruminococcaceae"(100);Oscillibacter(100);	Clostridiales(100);"Ruminococcaceae"(100);
0.22	210	192	Root(100);Bacteria(100);"Firmicutes"(100);"Clostridia"(100);Clostridiales(100);"Lachnospiraceae"(100);Anaerostipes(99);	Root(100);Bacteria(100);"Firmicutes"(100);"Clostridia"(100);Clostridiales(100);unclassified(100);unclassified(100);	"Lachnospiraceae"(100);Anaerostipes(99);	"Clostridia"(100);Clostridiales(100);
0.22	215	135	Root(100);Bacteria(100);"Firmicutes"(100);"Clostridia"(100);Clostridiales(100);unclassified(68);unclassified(68);	Root(100);Bacteria(100);"Firmicutes"(100);"Clostridia"(100);Clostridiales(100);"Lachnospiraceae"(100);Roseburia(95);	"Clostridia"(100);Clostridiales(100);	"Lachnospiraceae"(100);Roseburia(95);
-0.22	154	45	Root(100);Bacteria(100);"Firmicutes"(100);"Clostridia"(100);Clostridiales(100);unclassified(97);unclassified(97);	Root(100);Bacteria(100);"Bacteroidetes"(100);"Bacteroidia"(100);"Bacteroidales"(100);Bacteroidaceae(100);Bacteroides(100);	"Clostridia"(100);Clostridiales(100);	Bacteroidaceae(100);Bacteroides(100);
0.22	280	144	Root(100);Bacteria(100);"Firmicutes"(100);"Clostridia"(100);Clostridiales(100);"Lachnospiraceae"(100);unclassified(100);	Root(100);Bacteria(100);"Firmicutes"(100);"Clostridia"(100);Clostridiales(100);unclassified(100);unclassified(100);	Clostridiales(100);"Lachnospiraceae"(100);	"Clostridia"(100);Clostridiales(100);
0.22	135	156	Root(100);Bacteria(100);"Firmicutes"(100);"Clostridia"(100);Clostridiales(100);"Lachnospiraceae"(100);Roseburia(95);	Root(100);Bacteria(100);"Firmicutes"(100);"Clostridia"(100);Clostridiales(100);"Lachnospiraceae"(100);unclassified(71);	"Lachnospiraceae"(100);Roseburia(95);	Clostridiales(100);"Lachnospiraceae"(100);
0.22	256	167	Root(100);Bacteria(100);"Firmicutes"(100);"Clostridia"(100);Clostridiales(100);Incertae_Sedis_XIV(100);Blautia(100);	Root(100);Bacteria(100);"Firmicutes"(100);"Clostridia"(100);Clostridiales(100);unclassified(65);unclassified(65);	Incertae_Sedis_XIV(100);Blautia(100);	"Clostridia"(100);Clostridiales(100);
0.22	212	167	Root(100);Bacteria(100);"Firmicutes"(100);"Clostridia"(100);Clostridiales(100);"Ruminococcaceae"(100);unclassified(73);	Root(100);Bacteria(100);"Firmicutes"(100);"Clostridia"(100);Clostridiales(100);unclassified(65);unclassified(65);	Clostridiales(100);"Ruminococcaceae"(100);	"Clostridia"(100);Clostridiales(100);
0.22	89	237	Root(100);Bacteria(100);"Firmicutes"(100);"Clostridia"(100);Clostridiales(100);"Ruminococcaceae"(100);unclassified(73);	Root(100);Bacteria(100);"Bacteroidetes"(100);"Bacteroidia"(100);"Bacteroidales"(100);"Porphyromonadaceae"(100);Butyricimonas(100);	Clostridiales(100);"Ruminococcaceae"(100);	"Porphyromonadaceae"(100);Butyricimonas(100);
0.22	89	181	Root(100);Bacteria(100);"Firmicutes"(100);"Clostridia"(100);Clostridiales(100);"Ruminococcaceae"(100);unclassified(73);	Root(100);Bacteria(100);"Firmicutes"(100);"Clostridia"(100);Clostridiales(100);"Ruminococcaceae"(100);unclassified(100);	Clostridiales(100);"Ruminococcaceae"(100);	Clostridiales(100);"Ruminococcaceae"(100);
0.22	135	280	Root(100);Bacteria(100);"Firmicutes"(100);"Clostridia"(100);Clostridiales(100);"Lachnospiraceae"(100);Roseburia(95);	Root(100);Bacteria(100);"Firmicutes"(100);"Clostridia"(100);Clostridiales(100);"Lachnospiraceae"(100);unclassified(100);	"Lachnospiraceae"(100);Roseburia(95);	Clostridiales(100);"Lachnospiraceae"(100);
-0.22	332	93	Root(100);Bacteria(100);"Proteobacteria"(100);Betaproteobacteria(100);Burkholderiales(100);unclassified(100);unclassified(100);	Root(100);Bacteria(100);"Firmicutes"(100);"Clostridia"(100);Clostridiales(100);"Ruminococcaceae"(100);Subdoligranulum(91);	Betaproteobacteria(100);Burkholderiales(100);	"Ruminococcaceae"(100);Subdoligranulum(91);
0.22	302	238	Root(100);Bacteria(100);"Firmicutes"(100);"Clostridia"(100);Clostridiales(100);unclassified(100);unclassified(100);	Root(100);Bacteria(100);"Firmicutes"(100);"Clostridia"(100);Clostridiales(100);unclassified(97);unclassified(97);	"Clostridia"(100);Clostridiales(100);	"Clostridia"(100);Clostridiales(100);
0.22	260	156	Root(100);Bacteria(100);"Firmicutes"(100);"Erysipelotrichi"(100);"Erysipelotrichales"(100);Erysipelotrichaceae(100);Coprobacillus(100);	Root(100);Bacteria(100);"Firmicutes"(100);"Clostridia"(100);Clostridiales(100);"Lachnospiraceae"(100);unclassified(71);	Erysipelotrichaceae(100);Coprobacillus(100);	Clostridiales(100);"Lachnospiraceae"(100);
0.22	128	119	Root(100);Bacteria(100);"Firmicutes"(100);"Clostridia"(100);Clostridiales(100);"Ruminococcaceae"(100);Oscillibacter(100);	Root(100);Bacteria(100);"Bacteroidetes"(100);"Bacteroidia"(100);"Bacteroidales"(100);"Porphyromonadaceae"(100);Odoribacter(100);	"Ruminococcaceae"(100);Oscillibacter(100);	"Porphyromonadaceae"(100);Odoribacter(100);
0.22	84	42	Root(100);Bacteria(100);"Firmicutes"(100);"Clostridia"(100);Clostridiales(100);"Ruminococcaceae"(100);Ruminococcus(99);	Root(100);Bacteria(100);"Firmicutes"(100);"Clostridia"(100);Clostridiales(100);"Ruminococcaceae"(100);unclassified(100);	"Ruminococcaceae"(100);Ruminococcus(99);	Clostridiales(100);"Ruminococcaceae"(100);
0.22	157	46	Root(100);Bacteria(100);"Firmicutes"(100);"Clostridia"(100);Clostridiales(100);"Ruminococcaceae"(100);unclassified(100);	Root(100);Bacteria(100);"Firmicutes"(100);"Clostridia"(100);Clostridiales(100);"Lachnospiraceae"(100);unclassified(100);	Clostridiales(100);"Ruminococcaceae"(100);	Clostridiales(100);"Lachnospiraceae"(100);
0.22	284	363	Root(100);Bacteria(100);"Firmicutes"(100);"Clostridia"(100);Clostridiales(100);"Ruminococcaceae"(100);unclassified(100);	Root(100);Bacteria(100);"Firmicutes"(100);"Clostridia"(100);Clostridiales(100);"Ruminococcaceae"(100);unclassified(100);	Clostridiales(100);"Ruminococcaceae"(100);	Clostridiales(100);"Ruminococcaceae"(100);
0.22	212	192	Root(100);Bacteria(100);"Firmicutes"(100);"Clostridia"(100);Clostridiales(100);"Ruminococcaceae"(100);unclassified(73);	Root(100);Bacteria(100);"Firmicutes"(100);"Clostridia"(100);Clostridiales(100);unclassified(100);unclassified(100);	Clostridiales(100);"Ruminococcaceae"(100);	"Clostridia"(100);Clostridiales(100);
0.22	258	238	Root(100);Bacteria(100);"Firmicutes"(100);"Clostridia"(100);Clostridiales(100);unclassified(100);unclassified(100);	Root(100);Bacteria(100);"Firmicutes"(100);"Clostridia"(100);Clostridiales(100);unclassified(97);unclassified(97);	"Clostridia"(100);Clostridiales(100);	"Clostridia"(100);Clostridiales(100);
0.22	104	186	Root(100);Bacteria(100);"Firmicutes"(100);"Clostridia"(100);Clostridiales(100);"Ruminococcaceae"(100);unclassified(100);	Root(100);Bacteria(100);"Verrucomicrobia"(100);Verrucomicrobiae(100);Verrucomicrobiales(100);Verrucomicrobiaceae(100);Akkermansia(100);	Clostridiales(100);"Ruminococcaceae"(100);	Verrucomicrobiaceae(100);Akkermansia(100);
0.22	253	93	Root(100);Bacteria(100);"Firmicutes"(100);"Erysipelotrichi"(100);"Erysipelotrichales"(100);Erysipelotrichaceae(100);unclassified(99);	Root(100);Bacteria(100);"Firmicutes"(100);"Clostridia"(100);Clostridiales(100);"Ruminococcaceae"(100);Subdoligranulum(91);	"Erysipelotrichales"(100);Erysipelotrichaceae(100);	"Ruminococcaceae"(100);Subdoligranulum(91);
-0.22	161	93	Root(100);Bacteria(100);"Proteobacteria"(100);Betaproteobacteria(100);Burkholderiales(100);unclassified(100);unclassified(100);	Root(100);Bacteria(100);"Firmicutes"(100);"Clostridia"(100);Clostridiales(100);"Ruminococcaceae"(100);Subdoligranulum(91);	Betaproteobacteria(100);Burkholderiales(100);	"Ruminococcaceae"(100);Subdoligranulum(91);
0.22	136	306	Root(100);Bacteria(100);"Firmicutes"(100);"Clostridia"(100);Clostridiales(100);"Ruminococcaceae"(100);Oscillibacter(100);	Root(100);Bacteria(100);"Firmicutes"(100);"Clostridia"(100);Clostridiales(100);"Ruminococcaceae"(100);unclassified(79);	"Ruminococcaceae"(100);Oscillibacter(100);	Clostridiales(100);"Ruminococcaceae"(100);
0.22	84	156	Root(100);Bacteria(100);"Firmicutes"(100);"Clostridia"(100);Clostridiales(100);"Ruminococcaceae"(100);Ruminococcus(99);	Root(100);Bacteria(100);"Firmicutes"(100);"Clostridia"(100);Clostridiales(100);"Lachnospiraceae"(100);unclassified(71);	"Ruminococcaceae"(100);Ruminococcus(99);	Clostridiales(100);"Lachnospiraceae"(100);
0.21	331	238	Root(100);Bacteria(100);"Firmicutes"(100);"Clostridia"(100);Clostridiales(100);unclassified(100);unclassified(100);	Root(100);Bacteria(100);"Firmicutes"(100);"Clostridia"(100);Clostridiales(100);unclassified(97);unclassified(97);	"Clostridia"(100);Clostridiales(100);	"Clostridia"(100);Clostridiales(100);
0.21	246	258	Root(100);Bacteria(100);"Firmicutes"(100);unclassified(98);unclassified(98);unclassified(98);unclassified(98);	Root(100);Bacteria(100);"Firmicutes"(100);"Clostridia"(100);Clostridiales(100);unclassified(100);unclassified(100);	Bacteria(100);"Firmicutes"(100);	"Clostridia"(100);Clostridiales(100);
0.21	215	245	Root(100);Bacteria(100);"Firmicutes"(100);"Clostridia"(100);Clostridiales(100);unclassified(68);unclassified(68);	Root(100);Bacteria(100);"Firmicutes"(100);"Clostridia"(100);Clostridiales(100);"Ruminococcaceae"(100);Butyricicoccus(97);	"Clostridia"(100);Clostridiales(100);	"Ruminococcaceae"(100);Butyricicoccus(97);
0.21	164	145	Root(100);Bacteria(100);"Bacteroidetes"(100);"Bacteroidia"(100);"Bacteroidales"(100);"Prevotellaceae"(100);Paraprevotella(100);	Root(100);Bacteria(100);"Bacteroidetes"(100);"Bacteroidia"(100);"Bacteroidales"(100);Bacteroidaceae(100);Bacteroides(100);	"Prevotellaceae"(100);Paraprevotella(100);	Bacteroidaceae(100);Bacteroides(100);
0.21	27	4	Root(100);Bacteria(100);"Bacteroidetes"(100);"Bacteroidia"(100);"Bacteroidales"(100);Bacteroidaceae(100);Bacteroides(100);	Root(100);Bacteria(100);"Firmicutes"(100);"Clostridia"(100);Clostridiales(100);Veillonellaceae(100);Veillonella(95);	Bacteroidaceae(100);Bacteroides(100);	Veillonellaceae(100);Veillonella(95);
-0.21	237	123	Root(100);Bacteria(100);"Bacteroidetes"(100);"Bacteroidia"(100);"Bacteroidales"(100);"Porphyromonadaceae"(100);Butyricimonas(100);	Root(100);Bacteria(100);"Firmicutes"(100);"Clostridia"(100);Clostridiales(100);unclassified(99);unclassified(99);	"Porphyromonadaceae"(100);Butyricimonas(100);	"Clostridia"(100);Clostridiales(100);
0.21	210	222	Root(100);Bacteria(100);"Firmicutes"(100);"Clostridia"(100);Clostridiales(100);"Lachnospiraceae"(100);Anaerostipes(99);	Root(100);Bacteria(100);"Firmicutes"(100);"Clostridia"(100);Clostridiales(100);"Lachnospiraceae"(58);Coprococcus(56);	"Lachnospiraceae"(100);Anaerostipes(99);	"Lachnospiraceae"(58);Coprococcus(56);
-0.21	345	30	Root(100);Bacteria(100);"Firmicutes"(100);"Clostridia"(100);Clostridiales(100);unclassified(76);unclassified(76);	Root(100);Bacteria(100);"Bacteroidetes"(100);"Bacteroidia"(100);"Bacteroidales"(100);"Rikenellaceae"(100);Alistipes(100);	"Clostridia"(100);Clostridiales(100);	"Rikenellaceae"(100);Alistipes(100);
0.21	27	256	Root(100);Bacteria(100);"Bacteroidetes"(100);"Bacteroidia"(100);"Bacteroidales"(100);Bacteroidaceae(100);Bacteroides(100);	Root(100);Bacteria(100);"Firmicutes"(100);"Clostridia"(100);Clostridiales(100);Incertae_Sedis_XIV(100);Blautia(100);	Bacteroidaceae(100);Bacteroides(100);	Incertae_Sedis_XIV(100);Blautia(100);
-0.21	332	167	Root(100);Bacteria(100);"Proteobacteria"(100);Betaproteobacteria(100);Burkholderiales(100);unclassified(100);unclassified(100);	Root(100);Bacteria(100);"Firmicutes"(100);"Clostridia"(100);Clostridiales(100);unclassified(65);unclassified(65);	Betaproteobacteria(100);Burkholderiales(100);	"Clostridia"(100);Clostridiales(100);
0.21	246	327	Root(100);Bacteria(100);"Firmicutes"(100);unclassified(98);unclassified(98);unclassified(98);unclassified(98);	Root(100);Bacteria(100);"Firmicutes"(100);"Clostridia"(99);Clostridiales(99);unclassified(99);unclassified(99);	Bacteria(100);"Firmicutes"(100);	"Clostridia"(99);Clostridiales(99);
0.21	258	253	Root(100);Bacteria(100);"Firmicutes"(100);"Clostridia"(100);Clostridiales(100);unclassified(100);unclassified(100);	Root(100);Bacteria(100);"Firmicutes"(100);"Erysipelotrichi"(100);"Erysipelotrichales"(100);Erysipelotrichaceae(100);unclassified(99);	"Clostridia"(100);Clostridiales(100);	"Erysipelotrichales"(100);Erysipelotrichaceae(100);
0.21	38	31	Root(100);Bacteria(100);"Bacteroidetes"(100);"Bacteroidia"(100);"Bacteroidales"(100);"Porphyromonadaceae"(100);Parabacteroides(69);	Root(100);Bacteria(100);"Bacteroidetes"(100);"Bacteroidia"(100);"Bacteroidales"(100);Bacteroidaceae(100);Bacteroides(100);	"Porphyromonadaceae"(100);Parabacteroides(69);	Bacteroidaceae(100);Bacteroides(100);
0.21	136	42	Root(100);Bacteria(100);"Firmicutes"(100);"Clostridia"(100);Clostridiales(100);"Ruminococcaceae"(100);Oscillibacter(100);	Root(100);Bacteria(100);"Firmicutes"(100);"Clostridia"(100);Clostridiales(100);"Ruminococcaceae"(100);unclassified(100);	"Ruminococcaceae"(100);Oscillibacter(100);	Clostridiales(100);"Ruminococcaceae"(100);
-0.21	89	306	Root(100);Bacteria(100);"Firmicutes"(100);"Clostridia"(100);Clostridiales(100);"Ruminococcaceae"(100);unclassified(73);	Root(100);Bacteria(100);"Firmicutes"(100);"Clostridia"(100);Clostridiales(100);"Ruminococcaceae"(100);unclassified(79);	Clostridiales(100);"Ruminococcaceae"(100);	Clostridiales(100);"Ruminococcaceae"(100);
-0.21	253	237	Root(100);Bacteria(100);"Firmicutes"(100);"Erysipelotrichi"(100);"Erysipelotrichales"(100);Erysipelotrichaceae(100);unclassified(99);	Root(100);Bacteria(100);"Bacteroidetes"(100);"Bacteroidia"(100);"Bacteroidales"(100);"Porphyromonadaceae"(100);Butyricimonas(100);	"Erysipelotrichales"(100);Erysipelotrichaceae(100);	"Porphyromonadaceae"(100);Butyricimonas(100);
0.21	280	89	Root(100);Bacteria(100);"Firmicutes"(100);"Clostridia"(100);Clostridiales(100);"Lachnospiraceae"(100);unclassified(100);	Root(100);Bacteria(100);"Firmicutes"(100);"Clostridia"(100);Clostridiales(100);"Ruminococcaceae"(100);unclassified(73);	Clostridiales(100);"Lachnospiraceae"(100);	Clostridiales(100);"Ruminococcaceae"(100);
0.21	284	154	Root(100);Bacteria(100);"Firmicutes"(100);"Clostridia"(100);Clostridiales(100);"Ruminococcaceae"(100);unclassified(100);	Root(100);Bacteria(100);"Firmicutes"(100);"Clostridia"(100);Clostridiales(100);unclassified(97);unclassified(97);	Clostridiales(100);"Ruminococcaceae"(100);	"Clostridia"(100);Clostridiales(100);
0.21	136	167	Root(100);Bacteria(100);"Firmicutes"(100);"Clostridia"(100);Clostridiales(100);"Ruminococcaceae"(100);Oscillibacter(100);	Root(100);Bacteria(100);"Firmicutes"(100);"Clostridia"(100);Clostridiales(100);unclassified(65);unclassified(65);	"Ruminococcaceae"(100);Oscillibacter(100);	"Clostridia"(100);Clostridiales(100);
0.21	189	157	Root(100);Bacteria(100);"Firmicutes"(100);"Clostridia"(100);Clostridiales(100);"Lachnospiraceae"(95);Roseburia(91);	Root(100);Bacteria(100);"Firmicutes"(100);"Clostridia"(100);Clostridiales(100);"Ruminococcaceae"(100);unclassified(100);	"Lachnospiraceae"(95);Roseburia(91);	Clostridiales(100);"Ruminococcaceae"(100);
0.21	253	327	Root(100);Bacteria(100);"Firmicutes"(100);"Erysipelotrichi"(100);"Erysipelotrichales"(100);Erysipelotrichaceae(100);unclassified(99);	Root(100);Bacteria(100);"Firmicutes"(100);"Clostridia"(99);Clostridiales(99);unclassified(99);unclassified(99);	"Erysipelotrichales"(100);Erysipelotrichaceae(100);	"Clostridia"(99);Clostridiales(99);
0.21	260	167	Root(100);Bacteria(100);"Firmicutes"(100);"Erysipelotrichi"(100);"Erysipelotrichales"(100);Erysipelotrichaceae(100);Coprobacillus(100);	Root(100);Bacteria(100);"Firmicutes"(100);"Clostridia"(100);Clostridiales(100);unclassified(65);unclassified(65);	Erysipelotrichaceae(100);Coprobacillus(100);	"Clostridia"(100);Clostridiales(100);
-0.21	279	119	Root(100);Bacteria(100);"Firmicutes"(100);"Clostridia"(100);Clostridiales(100);unclassified(98);unclassified(98);	Root(100);Bacteria(100);"Bacteroidetes"(100);"Bacteroidia"(100);"Bacteroidales"(100);"Porphyromonadaceae"(100);Odoribacter(100);	"Clostridia"(100);Clostridiales(100);	"Porphyromonadaceae"(100);Odoribacter(100);
0.21	212	122	Root(100);Bacteria(100);"Firmicutes"(100);"Clostridia"(100);Clostridiales(100);"Ruminococcaceae"(100);unclassified(73);	Root(100);Bacteria(100);"Firmicutes"(99);"Clostridia"(99);Clostridiales(94);unclassified(94);unclassified(94);	Clostridiales(100);"Ruminococcaceae"(100);	"Clostridia"(99);Clostridiales(94);
-0.21	128	258	Root(100);Bacteria(100);"Firmicutes"(100);"Clostridia"(100);Clostridiales(100);"Ruminococcaceae"(100);Oscillibacter(100);	Root(100);Bacteria(100);"Firmicutes"(100);"Clostridia"(100);Clostridiales(100);unclassified(100);unclassified(100);	"Ruminococcaceae"(100);Oscillibacter(100);	"Clostridia"(100);Clostridiales(100);
-0.21	337	42	Root(100);Bacteria(100);"Bacteroidetes"(100);"Bacteroidia"(100);"Bacteroidales"(100);"Porphyromonadaceae"(100);Parabacteroides(100);	Root(100);Bacteria(100);"Firmicutes"(100);"Clostridia"(100);Clostridiales(100);"Ruminococcaceae"(100);unclassified(100);	"Porphyromonadaceae"(100);Parabacteroides(100);	Clostridiales(100);"Ruminococcaceae"(100);
0.21	135	144	Root(100);Bacteria(100);"Firmicutes"(100);"Clostridia"(100);Clostridiales(100);"Lachnospiraceae"(100);Roseburia(95);	Root(100);Bacteria(100);"Firmicutes"(100);"Clostridia"(100);Clostridiales(100);unclassified(100);unclassified(100);	"Lachnospiraceae"(100);Roseburia(95);	"Clostridia"(100);Clostridiales(100);
0.21	34	231	Root(100);Bacteria(100);"Bacteroidetes"(100);"Bacteroidia"(100);"Bacteroidales"(100);"Prevotellaceae"(100);unclassified(100);	Root(100);Bacteria(100);"Bacteroidetes"(100);"Bacteroidia"(100);"Bacteroidales"(100);"Prevotellaceae"(100);Paraprevotella(100);	"Bacteroidales"(100);"Prevotellaceae"(100);	"Prevotellaceae"(100);Paraprevotella(100);
0.21	107	38	Root(100);Bacteria(100);"Bacteroidetes"(100);"Bacteroidia"(100);"Bacteroidales"(100);"Porphyromonadaceae"(100);Barnesiella(100);	Root(100);Bacteria(100);"Bacteroidetes"(100);"Bacteroidia"(100);"Bacteroidales"(100);"Porphyromonadaceae"(100);Parabacteroides(69);	"Porphyromonadaceae"(100);Barnesiella(100);	"Porphyromonadaceae"(100);Parabacteroides(69);
-0.21	128	16	Root(100);Bacteria(100);"Firmicutes"(100);"Clostridia"(100);Clostridiales(100);"Ruminococcaceae"(100);Oscillibacter(100);	Root(100);Bacteria(100);"Proteobacteria"(100);Gammaproteobacteria(100);Pasteurellales(100);Pasteurellaceae(100);unclassified(100);	"Ruminococcaceae"(100);Oscillibacter(100);	Pasteurellales(100);Pasteurellaceae(100);
0.21	280	156	Root(100);Bacteria(100);"Firmicutes"(100);"Clostridia"(100);Clostridiales(100);"Lachnospiraceae"(100);unclassified(100);	Root(100);Bacteria(100);"Firmicutes"(100);"Clostridia"(100);Clostridiales(100);"Lachnospiraceae"(100);unclassified(71);	Clostridiales(100);"Lachnospiraceae"(100);	Clostridiales(100);"Lachnospiraceae"(100);
0.21	215	93	Root(100);Bacteria(100);"Firmicutes"(100);"Clostridia"(100);Clostridiales(100);unclassified(68);unclassified(68);	Root(100);Bacteria(100);"Firmicutes"(100);"Clostridia"(100);Clostridiales(100);"Ruminococcaceae"(100);Subdoligranulum(91);	"Clostridia"(100);Clostridiales(100);	"Ruminococcaceae"(100);Subdoligranulum(91);
0.21	182	168	Root(100);Bacteria(100);"Bacteroidetes"(100);"Bacteroidia"(100);"Bacteroidales"(100);"Prevotellaceae"(100);Prevotella(100);	Root(100);Bacteria(100);"Bacteroidetes"(100);"Bacteroidia"(100);"Bacteroidales"(100);"Porphyromonadaceae"(100);Barnesiella(55);	"Prevotellaceae"(100);Prevotella(100);	"Porphyromonadaceae"(100);Barnesiella(55);
0.21	192	245	Root(100);Bacteria(100);"Firmicutes"(100);"Clostridia"(100);Clostridiales(100);unclassified(100);unclassified(100);	Root(100);Bacteria(100);"Firmicutes"(100);"Clostridia"(100);Clostridiales(100);"Ruminococcaceae"(100);Butyricicoccus(97);	"Clostridia"(100);Clostridiales(100);	"Ruminococcaceae"(100);Butyricicoccus(97);
-0.21	246	170	Root(100);Bacteria(100);"Firmicutes"(100);unclassified(98);unclassified(98);unclassified(98);unclassified(98);	Root(100);Bacteria(100);unclassified(100);unclassified(100);unclassified(100);unclassified(100);unclassified(100);	Bacteria(100);"Firmicutes"(100);	Root(100);Bacteria(100);
0.21	107	237	Root(100);Bacteria(100);"Bacteroidetes"(100);"Bacteroidia"(100);"Bacteroidales"(100);"Porphyromonadaceae"(100);Barnesiella(100);	Root(100);Bacteria(100);"Bacteroidetes"(100);"Bacteroidia"(100);"Bacteroidales"(100);"Porphyromonadaceae"(100);Butyricimonas(100);	"Porphyromonadaceae"(100);Barnesiella(100);	"Porphyromonadaceae"(100);Butyricimonas(100);
-0.21	262	93	Root(100);Bacteria(100);unclassified(99);unclassified(99);unclassified(99);unclassified(99);unclassified(99);	Root(100);Bacteria(100);"Firmicutes"(100);"Clostridia"(100);Clostridiales(100);"Ruminococcaceae"(100);Subdoligranulum(91);	Root(100);Bacteria(100);	"Ruminococcaceae"(100);Subdoligranulum(91);
0.21	256	391	Root(100);Bacteria(100);"Firmicutes"(100);"Clostridia"(100);Clostridiales(100);Incertae_Sedis_XIV(100);Blautia(100);	Root(100);Bacteria(100);"Firmicutes"(100);"Clostridia"(100);Clostridiales(100);"Lachnospiraceae"(100);unclassified(100);	Incertae_Sedis_XIV(100);Blautia(100);	Clostridiales(100);"Lachnospiraceae"(100);
0.21	144	202	Root(100);Bacteria(100);"Firmicutes"(100);"Clostridia"(100);Clostridiales(100);unclassified(100);unclassified(100);	Root(100);Bacteria(100);"Firmicutes"(100);"Clostridia"(100);unclassified(98);unclassified(98);unclassified(98);	"Clostridia"(100);Clostridiales(100);	"Firmicutes"(100);"Clostridia"(100);
0.21	192	46	Root(100);Bacteria(100);"Firmicutes"(100);"Clostridia"(100);Clostridiales(100);unclassified(100);unclassified(100);	Root(100);Bacteria(100);"Firmicutes"(100);"Clostridia"(100);Clostridiales(100);"Lachnospiraceae"(100);unclassified(100);	"Clostridia"(100);Clostridiales(100);	Clostridiales(100);"Lachnospiraceae"(100);
0.20	38	45	Root(100);Bacteria(100);"Bacteroidetes"(100);"Bacteroidia"(100);"Bacteroidales"(100);"Porphyromonadaceae"(100);Parabacteroides(69);	Root(100);Bacteria(100);"Bacteroidetes"(100);"Bacteroidia"(100);"Bacteroidales"(100);Bacteroidaceae(100);Bacteroides(100);	"Porphyromonadaceae"(100);Parabacteroides(69);	Bacteroidaceae(100);Bacteroides(100);
0.20	89	104	Root(100);Bacteria(100);"Firmicutes"(100);"Clostridia"(100);Clostridiales(100);"Ruminococcaceae"(100);unclassified(73);	Root(100);Bacteria(100);"Firmicutes"(100);"Clostridia"(100);Clostridiales(100);"Ruminococcaceae"(100);unclassified(100);	Clostridiales(100);"Ruminococcaceae"(100);	Clostridiales(100);"Ruminococcaceae"(100);
0.20	192	93	Root(100);Bacteria(100);"Firmicutes"(100);"Clostridia"(100);Clostridiales(100);unclassified(100);unclassified(100);	Root(100);Bacteria(100);"Firmicutes"(100);"Clostridia"(100);Clostridiales(100);"Ruminococcaceae"(100);Subdoligranulum(91);	"Clostridia"(100);Clostridiales(100);	"Ruminococcaceae"(100);Subdoligranulum(91);
-0.20	164	165	Root(100);Bacteria(100);"Bacteroidetes"(100);"Bacteroidia"(100);"Bacteroidales"(100);"Prevotellaceae"(100);Paraprevotella(100);	Root(100);Bacteria(100);"Firmicutes"(100);"Clostridia"(100);Clostridiales(100);unclassified(99);unclassified(99);	"Prevotellaceae"(100);Paraprevotella(100);	"Clostridia"(100);Clostridiales(100);
0.20	405	197	Root(100);Bacteria(100);unclassified(100);unclassified(100);unclassified(100);unclassified(100);unclassified(100);	Root(100);Bacteria(100);"Bacteroidetes"(100);"Bacteroidia"(100);"Bacteroidales"(100);"Porphyromonadaceae"(100);unclassified(100);	Root(100);Bacteria(100);	"Bacteroidales"(100);"Porphyromonadaceae"(100);
0.20	27	238	Root(100);Bacteria(100);"Bacteroidetes"(100);"Bacteroidia"(100);"Bacteroidales"(100);Bacteroidaceae(100);Bacteroides(100);	Root(100);Bacteria(100);"Firmicutes"(100);"Clostridia"(100);Clostridiales(100);unclassified(97);unclassified(97);	Bacteroidaceae(100);Bacteroides(100);	"Clostridia"(100);Clostridiales(100);
0.20	222	154	Root(100);Bacteria(100);"Firmicutes"(100);"Clostridia"(100);Clostridiales(100);"Lachnospiraceae"(58);Coprococcus(56);	Root(100);Bacteria(100);"Firmicutes"(100);"Clostridia"(100);Clostridiales(100);unclassified(97);unclassified(97);	"Lachnospiraceae"(58);Coprococcus(56);	"Clostridia"(100);Clostridiales(100);
0.20	93	144	Root(100);Bacteria(100);"Firmicutes"(100);"Clostridia"(100);Clostridiales(100);"Ruminococcaceae"(100);Subdoligranulum(91);	Root(100);Bacteria(100);"Firmicutes"(100);"Clostridia"(100);Clostridiales(100);unclassified(100);unclassified(100);	"Ruminococcaceae"(100);Subdoligranulum(91);	"Clostridia"(100);Clostridiales(100);
0.20	181	237	Root(100);Bacteria(100);"Firmicutes"(100);"Clostridia"(100);Clostridiales(100);"Ruminococcaceae"(100);unclassified(100);	Root(100);Bacteria(100);"Bacteroidetes"(100);"Bacteroidia"(100);"Bacteroidales"(100);"Porphyromonadaceae"(100);Butyricimonas(100);	Clostridiales(100);"Ruminococcaceae"(100);	"Porphyromonadaceae"(100);Butyricimonas(100);
0.20	253	123	Root(100);Bacteria(100);"Firmicutes"(100);"Erysipelotrichi"(100);"Erysipelotrichales"(100);Erysipelotrichaceae(100);unclassified(99);	Root(100);Bacteria(100);"Firmicutes"(100);"Clostridia"(100);Clostridiales(100);unclassified(99);unclassified(99);	"Erysipelotrichales"(100);Erysipelotrichaceae(100);	"Clostridia"(100);Clostridiales(100);
0.20	181	157	Root(100);Bacteria(100);"Firmicutes"(100);"Clostridia"(100);Clostridiales(100);"Ruminococcaceae"(100);unclassified(100);	Root(100);Bacteria(100);"Firmicutes"(100);"Clostridia"(100);Clostridiales(100);"Ruminococcaceae"(100);unclassified(100);	Clostridiales(100);"Ruminococcaceae"(100);	Clostridiales(100);"Ruminococcaceae"(100);
0.20	27	17	Root(100);Bacteria(100);"Bacteroidetes"(100);"Bacteroidia"(100);"Bacteroidales"(100);Bacteroidaceae(100);Bacteroides(100);	Root(100);Bacteria(100);"Bacteroidetes"(100);"Bacteroidia"(100);"Bacteroidales"(100);Bacteroidaceae(100);Bacteroides(100);	Bacteroidaceae(100);Bacteroides(100);	Bacteroidaceae(100);Bacteroides(100);
0.20	363	93	Root(100);Bacteria(100);"Firmicutes"(100);"Clostridia"(100);Clostridiales(100);"Ruminococcaceae"(100);unclassified(100);	Root(100);Bacteria(100);"Firmicutes"(100);"Clostridia"(100);Clostridiales(100);"Ruminococcaceae"(100);Subdoligranulum(91);	Clostridiales(100);"Ruminococcaceae"(100);	"Ruminococcaceae"(100);Subdoligranulum(91);
-0.20	122	243	Root(100);Bacteria(100);"Firmicutes"(99);"Clostridia"(99);Clostridiales(94);unclassified(94);unclassified(94);	Root(100);Bacteria(100);"Firmicutes"(100);"Clostridia"(100);Clostridiales(100);Veillonellaceae(100);Acidaminococcus(100);	"Clostridia"(99);Clostridiales(94);	Veillonellaceae(100);Acidaminococcus(100);
-0.20	219	57	Root(100);Bacteria(100);"Firmicutes"(100);"Clostridia"(100);Clostridiales(100);Veillonellaceae(100);Dialister(100);	Root(100);Bacteria(100);"Firmicutes"(100);"Clostridia"(100);Clostridiales(100);Veillonellaceae(100);unclassified(93);	Veillonellaceae(100);Dialister(100);	Clostridiales(100);Veillonellaceae(100);
-0.20	89	9	Root(100);Bacteria(100);"Firmicutes"(100);"Clostridia"(100);Clostridiales(100);"Ruminococcaceae"(100);unclassified(73);	Root(100);Bacteria(100);"Fusobacteria"(100);"Fusobacteria"(100);"Fusobacteriales"(100);"Fusobacteriaceae"(100);Fusobacterium(100);	Clostridiales(100);"Ruminococcaceae"(100);	"Fusobacteriaceae"(100);Fusobacterium(100);
-0.20	34	154	Root(100);Bacteria(100);"Bacteroidetes"(100);"Bacteroidia"(100);"Bacteroidales"(100);"Prevotellaceae"(100);unclassified(100);	Root(100);Bacteria(100);"Firmicutes"(100);"Clostridia"(100);Clostridiales(100);unclassified(97);unclassified(97);	"Bacteroidales"(100);"Prevotellaceae"(100);	"Clostridia"(100);Clostridiales(100);
-0.20	165	231	Root(100);Bacteria(100);"Firmicutes"(100);"Clostridia"(100);Clostridiales(100);unclassified(99);unclassified(99);	Root(100);Bacteria(100);"Bacteroidetes"(100);"Bacteroidia"(100);"Bacteroidales"(100);"Prevotellaceae"(100);Paraprevotella(100);	"Clostridia"(100);Clostridiales(100);	"Prevotellaceae"(100);Paraprevotella(100);
0.20	84	202	Root(100);Bacteria(100);"Firmicutes"(100);"Clostridia"(100);Clostridiales(100);"Ruminococcaceae"(100);Ruminococcus(99);	Root(100);Bacteria(100);"Firmicutes"(100);"Clostridia"(100);unclassified(98);unclassified(98);unclassified(98);	"Ruminococcaceae"(100);Ruminococcus(99);	"Firmicutes"(100);"Clostridia"(100);
0.20	504	17	Root(100);Bacteria(100);"Bacteroidetes"(100);"Bacteroidia"(100);"Bacteroidales"(100);Bacteroidaceae(100);Bacteroides(100);	Root(100);Bacteria(100);"Bacteroidetes"(100);"Bacteroidia"(100);"Bacteroidales"(100);Bacteroidaceae(100);Bacteroides(100);	Bacteroidaceae(100);Bacteroides(100);	Bacteroidaceae(100);Bacteroides(100);
0.20	222	238	Root(100);Bacteria(100);"Firmicutes"(100);"Clostridia"(100);Clostridiales(100);"Lachnospiraceae"(58);Coprococcus(56);	Root(100);Bacteria(100);"Firmicutes"(100);"Clostridia"(100);Clostridiales(100);unclassified(97);unclassified(97);	"Lachnospiraceae"(58);Coprococcus(56);	"Clostridia"(100);Clostridiales(100);
-0.20	93	231	Root(100);Bacteria(100);"Firmicutes"(100);"Clostridia"(100);Clostridiales(100);"Ruminococcaceae"(100);Subdoligranulum(91);	Root(100);Bacteria(100);"Bacteroidetes"(100);"Bacteroidia"(100);"Bacteroidales"(100);"Prevotellaceae"(100);Paraprevotella(100);	"Ruminococcaceae"(100);Subdoligranulum(91);	"Prevotellaceae"(100);Paraprevotella(100);
-0.20	539	167	Root(100);Bacteria(100);"Bacteroidetes"(100);"Bacteroidia"(100);"Bacteroidales"(100);Bacteroidaceae(100);Bacteroides(100);	Root(100);Bacteria(100);"Firmicutes"(100);"Clostridia"(100);Clostridiales(100);unclassified(65);unclassified(65);	Bacteroidaceae(100);Bacteroides(100);	"Clostridia"(100);Clostridiales(100);
0.20	270	238	Root(100);Bacteria(100);"Firmicutes"(100);"Clostridia"(100);Clostridiales(100);"Lachnospiraceae"(71);unclassified(71);	Root(100);Bacteria(100);"Firmicutes"(100);"Clostridia"(100);Clostridiales(100);unclassified(97);unclassified(97);	Clostridiales(100);"Lachnospiraceae"(71);	"Clostridia"(100);Clostridiales(100);
0.20	89	119	Root(100);Bacteria(100);"Firmicutes"(100);"Clostridia"(100);Clostridiales(100);"Ruminococcaceae"(100);unclassified(73);	Root(100);Bacteria(100);"Bacteroidetes"(100);"Bacteroidia"(100);"Bacteroidales"(100);"Porphyromonadaceae"(100);Odoribacter(100);	Clostridiales(100);"Ruminococcaceae"(100);	"Porphyromonadaceae"(100);Odoribacter(100);
0.20	128	237	Root(100);Bacteria(100);"Firmicutes"(100);"Clostridia"(100);Clostridiales(100);"Ruminococcaceae"(100);Oscillibacter(100);	Root(100);Bacteria(100);"Bacteroidetes"(100);"Bacteroidia"(100);"Bacteroidales"(100);"Porphyromonadaceae"(100);Butyricimonas(100);	"Ruminococcaceae"(100);Oscillibacter(100);	"Porphyromonadaceae"(100);Butyricimonas(100);
-0.20	182	46	Root(100);Bacteria(100);"Bacteroidetes"(100);"Bacteroidia"(100);"Bacteroidales"(100);"Prevotellaceae"(100);Prevotella(100);	Root(100);Bacteria(100);"Firmicutes"(100);"Clostridia"(100);Clostridiales(100);"Lachnospiraceae"(100);unclassified(100);	"Prevotellaceae"(100);Prevotella(100);	Clostridiales(100);"Lachnospiraceae"(100);
-0.20	30	256	Root(100);Bacteria(100);"Bacteroidetes"(100);"Bacteroidia"(100);"Bacteroidales"(100);"Rikenellaceae"(100);Alistipes(100);	Root(100);Bacteria(100);"Firmicutes"(100);"Clostridia"(100);Clostridiales(100);Incertae_Sedis_XIV(100);Blautia(100);	"Rikenellaceae"(100);Alistipes(100);	Incertae_Sedis_XIV(100);Blautia(100);
0.20	363	222	Root(100);Bacteria(100);"Firmicutes"(100);"Clostridia"(100);Clostridiales(100);"Ruminococcaceae"(100);unclassified(100);	Root(100);Bacteria(100);"Firmicutes"(100);"Clostridia"(100);Clostridiales(100);"Lachnospiraceae"(58);Coprococcus(56);	Clostridiales(100);"Ruminococcaceae"(100);	"Lachnospiraceae"(58);Coprococcus(56);
0.20	165	144	Root(100);Bacteria(100);"Firmicutes"(100);"Clostridia"(100);Clostridiales(100);unclassified(99);unclassified(99);	Root(100);Bacteria(100);"Firmicutes"(100);"Clostridia"(100);Clostridiales(100);unclassified(100);unclassified(100);	"Clostridia"(100);Clostridiales(100);	"Clostridia"(100);Clostridiales(100);
0.20	270	42	Root(100);Bacteria(100);"Firmicutes"(100);"Clostridia"(100);Clostridiales(100);"Lachnospiraceae"(71);unclassified(71);	Root(100);Bacteria(100);"Firmicutes"(100);"Clostridia"(100);Clostridiales(100);"Ruminococcaceae"(100);unclassified(100);	Clostridiales(100);"Lachnospiraceae"(71);	Clostridiales(100);"Ruminococcaceae"(100);
0.20	136	31	Root(100);Bacteria(100);"Firmicutes"(100);"Clostridia"(100);Clostridiales(100);"Ruminococcaceae"(100);Oscillibacter(100);	Root(100);Bacteria(100);"Bacteroidetes"(100);"Bacteroidia"(100);"Bacteroidales"(100);Bacteroidaceae(100);Bacteroides(100);	"Ruminococcaceae"(100);Oscillibacter(100);	Bacteroidaceae(100);Bacteroides(100);
-0.20	197	93	Root(100);Bacteria(100);"Bacteroidetes"(100);"Bacteroidia"(100);"Bacteroidales"(100);"Porphyromonadaceae"(100);unclassified(100);	Root(100);Bacteria(100);"Firmicutes"(100);"Clostridia"(100);Clostridiales(100);"Ruminococcaceae"(100);Subdoligranulum(91);	"Bacteroidales"(100);"Porphyromonadaceae"(100);	"Ruminococcaceae"(100);Subdoligranulum(91);
0.20	157	486	Root(100);Bacteria(100);"Firmicutes"(100);"Clostridia"(100);Clostridiales(100);"Ruminococcaceae"(100);unclassified(100);	Root(100);Bacteria(100);"Firmicutes"(100);"Clostridia"(100);Clostridiales(100);"Ruminococcaceae"(100);Sporobacter(54);	Clostridiales(100);"Ruminococcaceae"(100);	"Ruminococcaceae"(100);Sporobacter(54);
0.20	284	253	Root(100);Bacteria(100);"Firmicutes"(100);"Clostridia"(100);Clostridiales(100);"Ruminococcaceae"(100);unclassified(100);	Root(100);Bacteria(100);"Firmicutes"(100);"Erysipelotrichi"(100);"Erysipelotrichales"(100);Erysipelotrichaceae(100);unclassified(99);	Clostridiales(100);"Ruminococcaceae"(100);	"Erysipelotrichales"(100);Erysipelotrichaceae(100);
0.20	164	168	Root(100);Bacteria(100);"Bacteroidetes"(100);"Bacteroidia"(100);"Bacteroidales"(100);"Prevotellaceae"(100);Paraprevotella(100);	Root(100);Bacteria(100);"Bacteroidetes"(100);"Bacteroidia"(100);"Bacteroidales"(100);"Porphyromonadaceae"(100);Barnesiella(55);	"Prevotellaceae"(100);Paraprevotella(100);	"Porphyromonadaceae"(100);Barnesiella(55);
0.20	284	167	Root(100);Bacteria(100);"Firmicutes"(100);"Clostridia"(100);Clostridiales(100);"Ruminococcaceae"(100);unclassified(100);	Root(100);Bacteria(100);"Firmicutes"(100);"Clostridia"(100);Clostridiales(100);unclassified(65);unclassified(65);	Clostridiales(100);"Ruminococcaceae"(100);	"Clostridia"(100);Clostridiales(100);
-0.20	280	123	Root(100);Bacteria(100);"Firmicutes"(100);"Clostridia"(100);Clostridiales(100);"Lachnospiraceae"(100);unclassified(100);	Root(100);Bacteria(100);"Firmicutes"(100);"Clostridia"(100);Clostridiales(100);unclassified(99);unclassified(99);	Clostridiales(100);"Lachnospiraceae"(100);	"Clostridia"(100);Clostridiales(100);
0.20	165	154	Root(100);Bacteria(100);"Firmicutes"(100);"Clostridia"(100);Clostridiales(100);unclassified(99);unclassified(99);	Root(100);Bacteria(100);"Firmicutes"(100);"Clostridia"(100);Clostridiales(100);unclassified(97);unclassified(97);	"Clostridia"(100);Clostridiales(100);	"Clostridia"(100);Clostridiales(100);
0.20	16	123	Root(100);Bacteria(100);"Proteobacteria"(100);Gammaproteobacteria(100);Pasteurellales(100);Pasteurellaceae(100);unclassified(100);	Root(100);Bacteria(100);"Firmicutes"(100);"Clostridia"(100);Clostridiales(100);unclassified(99);unclassified(99);	Pasteurellales(100);Pasteurellaceae(100);	"Clostridia"(100);Clostridiales(100);
-0.20	34	167	Root(100);Bacteria(100);"Bacteroidetes"(100);"Bacteroidia"(100);"Bacteroidales"(100);"Prevotellaceae"(100);unclassified(100);	Root(100);Bacteria(100);"Firmicutes"(100);"Clostridia"(100);Clostridiales(100);unclassified(65);unclassified(65);	"Bacteroidales"(100);"Prevotellaceae"(100);	"Clostridia"(100);Clostridiales(100);
0.20	212	352	Root(100);Bacteria(100);"Firmicutes"(100);"Clostridia"(100);Clostridiales(100);"Ruminococcaceae"(100);unclassified(73);	Root(100);Bacteria(100);"Firmicutes"(100);"Clostridia"(100);Clostridiales(100);unclassified(98);unclassified(98);	Clostridiales(100);"Ruminococcaceae"(100);	"Clostridia"(100);Clostridiales(100);
-0.20	93	350	Root(100);Bacteria(100);"Firmicutes"(100);"Clostridia"(100);Clostridiales(100);"Ruminococcaceae"(100);Subdoligranulum(91);	Root(100);Bacteria(100);"Bacteroidetes"(100);"Bacteroidia"(100);"Bacteroidales"(100);"Prevotellaceae"(100);Paraprevotella(100);	"Ruminococcaceae"(100);Subdoligranulum(91);	"Prevotellaceae"(100);Paraprevotella(100);
0.20	154	238	Root(100);Bacteria(100);"Firmicutes"(100);"Clostridia"(100);Clostridiales(100);unclassified(97);unclassified(97);	Root(100);Bacteria(100);"Firmicutes"(100);"Clostridia"(100);Clostridiales(100);unclassified(97);unclassified(97);	"Clostridia"(100);Clostridiales(100);	"Clostridia"(100);Clostridiales(100);
-0.20	4	30	Root(100);Bacteria(100);"Firmicutes"(100);"Clostridia"(100);Clostridiales(100);Veillonellaceae(100);Veillonella(95);	Root(100);Bacteria(100);"Bacteroidetes"(100);"Bacteroidia"(100);"Bacteroidales"(100);"Rikenellaceae"(100);Alistipes(100);	Veillonellaceae(100);Veillonella(95);	"Rikenellaceae"(100);Alistipes(100);
0.20	211	144	Root(100);Bacteria(100);"Firmicutes"(100);"Clostridia"(100);Clostridiales(100);"Lachnospiraceae"(100);Roseburia(99);	Root(100);Bacteria(100);"Firmicutes"(100);"Clostridia"(100);Clostridiales(100);unclassified(100);unclassified(100);	"Lachnospiraceae"(100);Roseburia(99);	"Clostridia"(100);Clostridiales(100);
0.19	213	42	Root(100);Bacteria(100);"Firmicutes"(100);"Clostridia"(100);Clostridiales(100);unclassified(100);unclassified(100);	Root(100);Bacteria(100);"Firmicutes"(100);"Clostridia"(100);Clostridiales(100);"Ruminococcaceae"(100);unclassified(100);	"Clostridia"(100);Clostridiales(100);	Clostridiales(100);"Ruminococcaceae"(100);
0.19	135	189	Root(100);Bacteria(100);"Firmicutes"(100);"Clostridia"(100);Clostridiales(100);"Lachnospiraceae"(100);Roseburia(95);	Root(100);Bacteria(100);"Firmicutes"(100);"Clostridia"(100);Clostridiales(100);"Lachnospiraceae"(95);Roseburia(91);	"Lachnospiraceae"(100);Roseburia(95);	"Lachnospiraceae"(95);Roseburia(91);
-0.19	27	93	Root(100);Bacteria(100);"Bacteroidetes"(100);"Bacteroidia"(100);"Bacteroidales"(100);Bacteroidaceae(100);Bacteroides(100);	Root(100);Bacteria(100);"Firmicutes"(100);"Clostridia"(100);Clostridiales(100);"Ruminococcaceae"(100);Subdoligranulum(91);	Bacteroidaceae(100);Bacteroides(100);	"Ruminococcaceae"(100);Subdoligranulum(91);
-0.19	263	93	Root(100);Bacteria(100);"Bacteroidetes"(100);"Bacteroidia"(100);"Bacteroidales"(100);"Prevotellaceae"(100);Paraprevotella(100);	Root(100);Bacteria(100);"Firmicutes"(100);"Clostridia"(100);Clostridiales(100);"Ruminococcaceae"(100);Subdoligranulum(91);	"Prevotellaceae"(100);Paraprevotella(100);	"Ruminococcaceae"(100);Subdoligranulum(91);
-0.19	449	42	Root(100);Bacteria(100);"Bacteroidetes"(100);"Bacteroidia"(100);"Bacteroidales"(100);Bacteroidaceae(100);Bacteroides(100);	Root(100);Bacteria(100);"Firmicutes"(100);"Clostridia"(100);Clostridiales(100);"Ruminococcaceae"(100);unclassified(100);	Bacteroidaceae(100);Bacteroides(100);	Clostridiales(100);"Ruminococcaceae"(100);
0.19	84	167	Root(100);Bacteria(100);"Firmicutes"(100);"Clostridia"(100);Clostridiales(100);"Ruminococcaceae"(100);Ruminococcus(99);	Root(100);Bacteria(100);"Firmicutes"(100);"Clostridia"(100);Clostridiales(100);unclassified(65);unclassified(65);	"Ruminococcaceae"(100);Ruminococcus(99);	"Clostridia"(100);Clostridiales(100);
0.19	122	406	Root(100);Bacteria(100);"Firmicutes"(99);"Clostridia"(99);Clostridiales(94);unclassified(94);unclassified(94);	Root(100);Bacteria(100);"Firmicutes"(100);"Clostridia"(100);Clostridiales(100);unclassified(100);unclassified(100);	"Clostridia"(99);Clostridiales(94);	"Clostridia"(100);Clostridiales(100);
0.19	136	89	Root(100);Bacteria(100);"Firmicutes"(100);"Clostridia"(100);Clostridiales(100);"Ruminococcaceae"(100);Oscillibacter(100);	Root(100);Bacteria(100);"Firmicutes"(100);"Clostridia"(100);Clostridiales(100);"Ruminococcaceae"(100);unclassified(73);	"Ruminococcaceae"(100);Oscillibacter(100);	Clostridiales(100);"Ruminococcaceae"(100);
0.19	306	238	Root(100);Bacteria(100);"Firmicutes"(100);"Clostridia"(100);Clostridiales(100);"Ruminococcaceae"(100);unclassified(79);	Root(100);Bacteria(100);"Firmicutes"(100);"Clostridia"(100);Clostridiales(100);unclassified(97);unclassified(97);	Clostridiales(100);"Ruminococcaceae"(100);	"Clostridia"(100);Clostridiales(100);
0.19	167	238	Root(100);Bacteria(100);"Firmicutes"(100);"Clostridia"(100);Clostridiales(100);unclassified(65);unclassified(65);	Root(100);Bacteria(100);"Firmicutes"(100);"Clostridia"(100);Clostridiales(100);unclassified(97);unclassified(97);	"Clostridia"(100);Clostridiales(100);	"Clostridia"(100);Clostridiales(100);
0.19	167	144	Root(100);Bacteria(100);"Firmicutes"(100);"Clostridia"(100);Clostridiales(100);unclassified(65);unclassified(65);	Root(100);Bacteria(100);"Firmicutes"(100);"Clostridia"(100);Clostridiales(100);unclassified(100);unclassified(100);	"Clostridia"(100);Clostridiales(100);	"Clostridia"(100);Clostridiales(100);
0.19	345	16	Root(100);Bacteria(100);"Firmicutes"(100);"Clostridia"(100);Clostridiales(100);unclassified(76);unclassified(76);	Root(100);Bacteria(100);"Proteobacteria"(100);Gammaproteobacteria(100);Pasteurellales(100);Pasteurellaceae(100);unclassified(100);	"Clostridia"(100);Clostridiales(100);	Pasteurellales(100);Pasteurellaceae(100);
0.19	89	352	Root(100);Bacteria(100);"Firmicutes"(100);"Clostridia"(100);Clostridiales(100);"Ruminococcaceae"(100);unclassified(73);	Root(100);Bacteria(100);"Firmicutes"(100);"Clostridia"(100);Clostridiales(100);unclassified(98);unclassified(98);	Clostridiales(100);"Ruminococcaceae"(100);	"Clostridia"(100);Clostridiales(100);
0.19	119	202	Root(100);Bacteria(100);"Bacteroidetes"(100);"Bacteroidia"(100);"Bacteroidales"(100);"Porphyromonadaceae"(100);Odoribacter(100);	Root(100);Bacteria(100);"Firmicutes"(100);"Clostridia"(100);unclassified(98);unclassified(98);unclassified(98);	"Porphyromonadaceae"(100);Odoribacter(100);	"Firmicutes"(100);"Clostridia"(100);
0.19	363	258	Root(100);Bacteria(100);"Firmicutes"(100);"Clostridia"(100);Clostridiales(100);"Ruminococcaceae"(100);unclassified(100);	Root(100);Bacteria(100);"Firmicutes"(100);"Clostridia"(100);Clostridiales(100);unclassified(100);unclassified(100);	Clostridiales(100);"Ruminococcaceae"(100);	"Clostridia"(100);Clostridiales(100);
0.19	280	104	Root(100);Bacteria(100);"Firmicutes"(100);"Clostridia"(100);Clostridiales(100);"Lachnospiraceae"(100);unclassified(100);	Root(100);Bacteria(100);"Firmicutes"(100);"Clostridia"(100);Clostridiales(100);"Ruminococcaceae"(100);unclassified(100);	Clostridiales(100);"Lachnospiraceae"(100);	Clostridiales(100);"Ruminococcaceae"(100);
-0.19	164	93	Root(100);Bacteria(100);"Bacteroidetes"(100);"Bacteroidia"(100);"Bacteroidales"(100);"Prevotellaceae"(100);Paraprevotella(100);	Root(100);Bacteria(100);"Firmicutes"(100);"Clostridia"(100);Clostridiales(100);"Ruminococcaceae"(100);Subdoligranulum(91);	"Prevotellaceae"(100);Paraprevotella(100);	"Ruminococcaceae"(100);Subdoligranulum(91);
0.19	59	45	Root(100);Bacteria(100);"Bacteroidetes"(100);"Bacteroidia"(100);"Bacteroidales"(100);"Porphyromonadaceae"(100);Parabacteroides(100);	Root(100);Bacteria(100);"Bacteroidetes"(100);"Bacteroidia"(100);"Bacteroidales"(100);Bacteroidaceae(100);Bacteroides(100);	"Porphyromonadaceae"(100);Parabacteroides(100);	Bacteroidaceae(100);Bacteroides(100);
0.19	31	30	Root(100);Bacteria(100);"Bacteroidetes"(100);"Bacteroidia"(100);"Bacteroidales"(100);Bacteroidaceae(100);Bacteroides(100);	Root(100);Bacteria(100);"Bacteroidetes"(100);"Bacteroidia"(100);"Bacteroidales"(100);"Rikenellaceae"(100);Alistipes(100);	Bacteroidaceae(100);Bacteroides(100);	"Rikenellaceae"(100);Alistipes(100);
0.19	168	231	Root(100);Bacteria(100);"Bacteroidetes"(100);"Bacteroidia"(100);"Bacteroidales"(100);"Porphyromonadaceae"(100);Barnesiella(55);	Root(100);Bacteria(100);"Bacteroidetes"(100);"Bacteroidia"(100);"Bacteroidales"(100);"Prevotellaceae"(100);Paraprevotella(100);	"Porphyromonadaceae"(100);Barnesiella(55);	"Prevotellaceae"(100);Paraprevotella(100);
-0.19	89	243	Root(100);Bacteria(100);"Firmicutes"(100);"Clostridia"(100);Clostridiales(100);"Ruminococcaceae"(100);unclassified(73);	Root(100);Bacteria(100);"Firmicutes"(100);"Clostridia"(100);Clostridiales(100);Veillonellaceae(100);Acidaminococcus(100);	Clostridiales(100);"Ruminococcaceae"(100);	Veillonellaceae(100);Acidaminococcus(100);
0.19	42	352	Root(100);Bacteria(100);"Firmicutes"(100);"Clostridia"(100);Clostridiales(100);"Ruminococcaceae"(100);unclassified(100);	Root(100);Bacteria(100);"Firmicutes"(100);"Clostridia"(100);Clostridiales(100);unclassified(98);unclassified(98);	Clostridiales(100);"Ruminococcaceae"(100);	"Clostridia"(100);Clostridiales(100);
0.19	189	156	Root(100);Bacteria(100);"Firmicutes"(100);"Clostridia"(100);Clostridiales(100);"Lachnospiraceae"(95);Roseburia(91);	Root(100);Bacteria(100);"Firmicutes"(100);"Clostridia"(100);Clostridiales(100);"Lachnospiraceae"(100);unclassified(71);	"Lachnospiraceae"(95);Roseburia(91);	Clostridiales(100);"Lachnospiraceae"(100);
-0.19	539	144	Root(100);Bacteria(100);"Bacteroidetes"(100);"Bacteroidia"(100);"Bacteroidales"(100);Bacteroidaceae(100);Bacteroides(100);	Root(100);Bacteria(100);"Firmicutes"(100);"Clostridia"(100);Clostridiales(100);unclassified(100);unclassified(100);	Bacteroidaceae(100);Bacteroides(100);	"Clostridia"(100);Clostridiales(100);
-0.19	212	77	Root(100);Bacteria(100);"Firmicutes"(100);"Clostridia"(100);Clostridiales(100);"Ruminococcaceae"(100);unclassified(73);	Root(100);Bacteria(100);"Bacteroidetes"(100);"Bacteroidia"(100);"Bacteroidales"(100);Bacteroidaceae(100);Bacteroides(100);	Clostridiales(100);"Ruminococcaceae"(100);	Bacteroidaceae(100);Bacteroides(100);
0.19	284	84	Root(100);Bacteria(100);"Firmicutes"(100);"Clostridia"(100);Clostridiales(100);"Ruminococcaceae"(100);unclassified(100);	Root(100);Bacteria(100);"Firmicutes"(100);"Clostridia"(100);Clostridiales(100);"Ruminococcaceae"(100);Ruminococcus(99);	Clostridiales(100);"Ruminococcaceae"(100);	"Ruminococcaceae"(100);Ruminococcus(99);
-0.19	59	42	Root(100);Bacteria(100);"Bacteroidetes"(100);"Bacteroidia"(100);"Bacteroidales"(100);"Porphyromonadaceae"(100);Parabacteroides(100);	Root(100);Bacteria(100);"Firmicutes"(100);"Clostridia"(100);Clostridiales(100);"Ruminococcaceae"(100);unclassified(100);	"Porphyromonadaceae"(100);Parabacteroides(100);	Clostridiales(100);"Ruminococcaceae"(100);
-0.19	243	144	Root(100);Bacteria(100);"Firmicutes"(100);"Clostridia"(100);Clostridiales(100);Veillonellaceae(100);Acidaminococcus(100);	Root(100);Bacteria(100);"Firmicutes"(100);"Clostridia"(100);Clostridiales(100);unclassified(100);unclassified(100);	Veillonellaceae(100);Acidaminococcus(100);	"Clostridia"(100);Clostridiales(100);
0.19	59	57	Root(100);Bacteria(100);"Bacteroidetes"(100);"Bacteroidia"(100);"Bacteroidales"(100);"Porphyromonadaceae"(100);Parabacteroides(100);	Root(100);Bacteria(100);"Firmicutes"(100);"Clostridia"(100);Clostridiales(100);Veillonellaceae(100);unclassified(93);	"Porphyromonadaceae"(100);Parabacteroides(100);	Clostridiales(100);Veillonellaceae(100);
-0.19	111	157	Root(100);Bacteria(100);"Proteobacteria"(100);Gammaproteobacteria(100);"Enterobacteriales"(100);Enterobacteriaceae(100);unclassified(87);	Root(100);Bacteria(100);"Firmicutes"(100);"Clostridia"(100);Clostridiales(100);"Ruminococcaceae"(100);unclassified(100);	"Enterobacteriales"(100);Enterobacteriaceae(100);	Clostridiales(100);"Ruminococcaceae"(100);
0.19	279	302	Root(100);Bacteria(100);"Firmicutes"(100);"Clostridia"(100);Clostridiales(100);unclassified(98);unclassified(98);	Root(100);Bacteria(100);"Firmicutes"(100);"Clostridia"(100);Clostridiales(100);unclassified(100);unclassified(100);	"Clostridia"(100);Clostridiales(100);	"Clostridia"(100);Clostridiales(100);
-0.19	177	93	Root(100);Bacteria(100);"Bacteroidetes"(100);"Bacteroidia"(100);"Bacteroidales"(100);"Prevotellaceae"(100);Prevotella(100);	Root(100);Bacteria(100);"Firmicutes"(100);"Clostridia"(100);Clostridiales(100);"Ruminococcaceae"(100);Subdoligranulum(91);	"Prevotellaceae"(100);Prevotella(100);	"Ruminococcaceae"(100);Subdoligranulum(91);
-0.19	165	153	Root(100);Bacteria(100);"Firmicutes"(100);"Clostridia"(100);Clostridiales(100);unclassified(99);unclassified(99);	Root(100);Bacteria(100);"Proteobacteria"(100);Betaproteobacteria(100);Burkholderiales(100);unclassified(100);unclassified(100);	"Clostridia"(100);Clostridiales(100);	Betaproteobacteria(100);Burkholderiales(100);
0.19	306	327	Root(100);Bacteria(100);"Firmicutes"(100);"Clostridia"(100);Clostridiales(100);"Ruminococcaceae"(100);unclassified(79);	Root(100);Bacteria(100);"Firmicutes"(100);"Clostridia"(99);Clostridiales(99);unclassified(99);unclassified(99);	Clostridiales(100);"Ruminococcaceae"(100);	"Clostridia"(99);Clostridiales(99);
-0.19	165	314	Root(100);Bacteria(100);"Firmicutes"(100);"Clostridia"(100);Clostridiales(100);unclassified(99);unclassified(99);	Root(100);Bacteria(100);"Bacteroidetes"(100);"Bacteroidia"(100);"Bacteroidales"(100);unclassified(100);unclassified(100);	"Clostridia"(100);Clostridiales(100);	"Bacteroidia"(100);"Bacteroidales"(100);
0.19	93	352	Root(100);Bacteria(100);"Firmicutes"(100);"Clostridia"(100);Clostridiales(100);"Ruminococcaceae"(100);Subdoligranulum(91);	Root(100);Bacteria(100);"Firmicutes"(100);"Clostridia"(100);Clostridiales(100);unclassified(98);unclassified(98);	"Ruminococcaceae"(100);Subdoligranulum(91);	"Clostridia"(100);Clostridiales(100);
-0.19	93	314	Root(100);Bacteria(100);"Firmicutes"(100);"Clostridia"(100);Clostridiales(100);"Ruminococcaceae"(100);Subdoligranulum(91);	Root(100);Bacteria(100);"Bacteroidetes"(100);"Bacteroidia"(100);"Bacteroidales"(100);unclassified(100);unclassified(100);	"Ruminococcaceae"(100);Subdoligranulum(91);	"Bacteroidia"(100);"Bacteroidales"(100);
0.19	384	253	Root(100);Bacteria(100);"Firmicutes"(100);"Clostridia"(100);Clostridiales(100);unclassified(92);unclassified(92);	Root(100);Bacteria(100);"Firmicutes"(100);"Erysipelotrichi"(100);"Erysipelotrichales"(100);Erysipelotrichaceae(100);unclassified(99);	"Clostridia"(100);Clostridiales(100);	"Erysipelotrichales"(100);Erysipelotrichaceae(100);
-0.19	243	157	Root(100);Bacteria(100);"Firmicutes"(100);"Clostridia"(100);Clostridiales(100);Veillonellaceae(100);Acidaminococcus(100);	Root(100);Bacteria(100);"Firmicutes"(100);"Clostridia"(100);Clostridiales(100);"Ruminococcaceae"(100);unclassified(100);	Veillonellaceae(100);Acidaminococcus(100);	Clostridiales(100);"Ruminococcaceae"(100);
0.19	578	45	Root(100);Bacteria(100);"Bacteroidetes"(100);"Bacteroidia"(100);"Bacteroidales"(100);Bacteroidaceae(100);Bacteroides(100);	Root(100);Bacteria(100);"Bacteroidetes"(100);"Bacteroidia"(100);"Bacteroidales"(100);Bacteroidaceae(100);Bacteroides(100);	Bacteroidaceae(100);Bacteroides(100);	Bacteroidaceae(100);Bacteroides(100);
-0.19	192	34	Root(100);Bacteria(100);"Firmicutes"(100);"Clostridia"(100);Clostridiales(100);unclassified(100);unclassified(100);	Root(100);Bacteria(100);"Bacteroidetes"(100);"Bacteroidia"(100);"Bacteroidales"(100);"Prevotellaceae"(100);unclassified(100);	"Clostridia"(100);Clostridiales(100);	"Bacteroidales"(100);"Prevotellaceae"(100);
-0.19	186	238	Root(100);Bacteria(100);"Verrucomicrobia"(100);Verrucomicrobiae(100);Verrucomicrobiales(100);Verrucomicrobiaceae(100);Akkermansia(100);	Root(100);Bacteria(100);"Firmicutes"(100);"Clostridia"(100);Clostridiales(100);unclassified(97);unclassified(97);	Verrucomicrobiaceae(100);Akkermansia(100);	"Clostridia"(100);Clostridiales(100);
0.19	280	122	Root(100);Bacteria(100);"Firmicutes"(100);"Clostridia"(100);Clostridiales(100);"Lachnospiraceae"(100);unclassified(100);	Root(100);Bacteria(100);"Firmicutes"(99);"Clostridia"(99);Clostridiales(94);unclassified(94);unclassified(94);	Clostridiales(100);"Lachnospiraceae"(100);	"Clostridia"(99);Clostridiales(94);
0.19	331	258	Root(100);Bacteria(100);"Firmicutes"(100);"Clostridia"(100);Clostridiales(100);unclassified(100);unclassified(100);	Root(100);Bacteria(100);"Firmicutes"(100);"Clostridia"(100);Clostridiales(100);unclassified(100);unclassified(100);	"Clostridia"(100);Clostridiales(100);	"Clostridia"(100);Clostridiales(100);
0.19	302	327	Root(100);Bacteria(100);"Firmicutes"(100);"Clostridia"(100);Clostridiales(100);unclassified(100);unclassified(100);	Root(100);Bacteria(100);"Firmicutes"(100);"Clostridia"(99);Clostridiales(99);unclassified(99);unclassified(99);	"Clostridia"(100);Clostridiales(100);	"Clostridia"(99);Clostridiales(99);
0.19	258	248	Root(100);Bacteria(100);"Firmicutes"(100);"Clostridia"(100);Clostridiales(100);unclassified(100);unclassified(100);	Root(100);Bacteria(100);"Firmicutes"(100);"Clostridia"(100);Clostridiales(100);"Ruminococcaceae"(100);unclassified(100);	"Clostridia"(100);Clostridiales(100);	Clostridiales(100);"Ruminococcaceae"(100);
-0.19	27	107	Root(100);Bacteria(100);"Bacteroidetes"(100);"Bacteroidia"(100);"Bacteroidales"(100);Bacteroidaceae(100);Bacteroides(100);	Root(100);Bacteria(100);"Bacteroidetes"(100);"Bacteroidia"(100);"Bacteroidales"(100);"Porphyromonadaceae"(100);Barnesiella(100);	Bacteroidaceae(100);Bacteroides(100);	"Porphyromonadaceae"(100);Barnesiella(100);
-0.19	504	352	Root(100);Bacteria(100);"Bacteroidetes"(100);"Bacteroidia"(100);"Bacteroidales"(100);Bacteroidaceae(100);Bacteroides(100);	Root(100);Bacteria(100);"Firmicutes"(100);"Clostridia"(100);Clostridiales(100);unclassified(98);unclassified(98);	Bacteroidaceae(100);Bacteroides(100);	"Clostridia"(100);Clostridiales(100);
0.19	135	245	Root(100);Bacteria(100);"Firmicutes"(100);"Clostridia"(100);Clostridiales(100);"Lachnospiraceae"(100);Roseburia(95);	Root(100);Bacteria(100);"Firmicutes"(100);"Clostridia"(100);Clostridiales(100);"Ruminococcaceae"(100);Butyricicoccus(97);	"Lachnospiraceae"(100);Roseburia(95);	"Ruminococcaceae"(100);Butyricicoccus(97);
0.19	192	270	Root(100);Bacteria(100);"Firmicutes"(100);"Clostridia"(100);Clostridiales(100);unclassified(100);unclassified(100);	Root(100);Bacteria(100);"Firmicutes"(100);"Clostridia"(100);Clostridiales(100);"Lachnospiraceae"(71);unclassified(71);	"Clostridia"(100);Clostridiales(100);	Clostridiales(100);"Lachnospiraceae"(71);
0.19	227	391	Root(100);Bacteria(100);"Firmicutes"(100);"Clostridia"(100);Clostridiales(100);"Lachnospiraceae"(100);Dorea(98);	Root(100);Bacteria(100);"Firmicutes"(100);"Clostridia"(100);Clostridiales(100);"Lachnospiraceae"(100);unclassified(100);	"Lachnospiraceae"(100);Dorea(98);	Clostridiales(100);"Lachnospiraceae"(100);
0.19	165	167	Root(100);Bacteria(100);"Firmicutes"(100);"Clostridia"(100);Clostridiales(100);unclassified(99);unclassified(99);	Root(100);Bacteria(100);"Firmicutes"(100);"Clostridia"(100);Clostridiales(100);unclassified(65);unclassified(65);	"Clostridia"(100);Clostridiales(100);	"Clostridia"(100);Clostridiales(100);
0.19	212	144	Root(100);Bacteria(100);"Firmicutes"(100);"Clostridia"(100);Clostridiales(100);"Ruminococcaceae"(100);unclassified(73);	Root(100);Bacteria(100);"Firmicutes"(100);"Clostridia"(100);Clostridiales(100);unclassified(100);unclassified(100);	Clostridiales(100);"Ruminococcaceae"(100);	"Clostridia"(100);Clostridiales(100);
0.19	212	135	Root(100);Bacteria(100);"Firmicutes"(100);"Clostridia"(100);Clostridiales(100);"Ruminococcaceae"(100);unclassified(73);	Root(100);Bacteria(100);"Firmicutes"(100);"Clostridia"(100);Clostridiales(100);"Lachnospiraceae"(100);Roseburia(95);	Clostridiales(100);"Ruminococcaceae"(100);	"Lachnospiraceae"(100);Roseburia(95);
-0.19	27	189	Root(100);Bacteria(100);"Bacteroidetes"(100);"Bacteroidia"(100);"Bacteroidales"(100);Bacteroidaceae(100);Bacteroides(100);	Root(100);Bacteria(100);"Firmicutes"(100);"Clostridia"(100);Clostridiales(100);"Lachnospiraceae"(95);Roseburia(91);	Bacteroidaceae(100);Bacteroides(100);	"Lachnospiraceae"(95);Roseburia(91);
0.19	280	165	Root(100);Bacteria(100);"Firmicutes"(100);"Clostridia"(100);Clostridiales(100);"Lachnospiraceae"(100);unclassified(100);	Root(100);Bacteria(100);"Firmicutes"(100);"Clostridia"(100);Clostridiales(100);unclassified(99);unclassified(99);	Clostridiales(100);"Lachnospiraceae"(100);	"Clostridia"(100);Clostridiales(100);
-0.19	107	222	Root(100);Bacteria(100);"Bacteroidetes"(100);"Bacteroidia"(100);"Bacteroidales"(100);"Porphyromonadaceae"(100);Barnesiella(100);	Root(100);Bacteria(100);"Firmicutes"(100);"Clostridia"(100);Clostridiales(100);"Lachnospiraceae"(58);Coprococcus(56);	"Porphyromonadaceae"(100);Barnesiella(100);	"Lachnospiraceae"(58);Coprococcus(56);
0.19	345	123	Root(100);Bacteria(100);"Firmicutes"(100);"Clostridia"(100);Clostridiales(100);unclassified(76);unclassified(76);	Root(100);Bacteria(100);"Firmicutes"(100);"Clostridia"(100);Clostridiales(100);unclassified(99);unclassified(99);	"Clostridia"(100);Clostridiales(100);	"Clostridia"(100);Clostridiales(100);
-0.19	167	314	Root(100);Bacteria(100);"Firmicutes"(100);"Clostridia"(100);Clostridiales(100);unclassified(65);unclassified(65);	Root(100);Bacteria(100);"Bacteroidetes"(100);"Bacteroidia"(100);"Bacteroidales"(100);unclassified(100);unclassified(100);	"Clostridia"(100);Clostridiales(100);	"Bacteroidia"(100);"Bacteroidales"(100);
0.18	284	306	Root(100);Bacteria(100);"Firmicutes"(100);"Clostridia"(100);Clostridiales(100);"Ruminococcaceae"(100);unclassified(100);	Root(100);Bacteria(100);"Firmicutes"(100);"Clostridia"(100);Clostridiales(100);"Ruminococcaceae"(100);unclassified(79);	Clostridiales(100);"Ruminococcaceae"(100);	Clostridiales(100);"Ruminococcaceae"(100);
-0.18	539	93	Root(100);Bacteria(100);"Bacteroidetes"(100);"Bacteroidia"(100);"Bacteroidales"(100);Bacteroidaceae(100);Bacteroides(100);	Root(100);Bacteria(100);"Firmicutes"(100);"Clostridia"(100);Clostridiales(100);"Ruminococcaceae"(100);Subdoligranulum(91);	Bacteroidaceae(100);Bacteroides(100);	"Ruminococcaceae"(100);Subdoligranulum(91);
-0.18	345	119	Root(100);Bacteria(100);"Firmicutes"(100);"Clostridia"(100);Clostridiales(100);unclassified(76);unclassified(76);	Root(100);Bacteria(100);"Bacteroidetes"(100);"Bacteroidia"(100);"Bacteroidales"(100);"Porphyromonadaceae"(100);Odoribacter(100);	"Clostridia"(100);Clostridiales(100);	"Porphyromonadaceae"(100);Odoribacter(100);
0.18	136	93	Root(100);Bacteria(100);"Firmicutes"(100);"Clostridia"(100);Clostridiales(100);"Ruminococcaceae"(100);Oscillibacter(100);	Root(100);Bacteria(100);"Firmicutes"(100);"Clostridia"(100);Clostridiales(100);"Ruminococcaceae"(100);Subdoligranulum(91);	"Ruminococcaceae"(100);Oscillibacter(100);	"Ruminococcaceae"(100);Subdoligranulum(91);
0.18	57	45	Root(100);Bacteria(100);"Firmicutes"(100);"Clostridia"(100);Clostridiales(100);Veillonellaceae(100);unclassified(93);	Root(100);Bacteria(100);"Bacteroidetes"(100);"Bacteroidia"(100);"Bacteroidales"(100);Bacteroidaceae(100);Bacteroides(100);	Clostridiales(100);Veillonellaceae(100);	Bacteroidaceae(100);Bacteroides(100);
0.18	245	46	Root(100);Bacteria(100);"Firmicutes"(100);"Clostridia"(100);Clostridiales(100);"Ruminococcaceae"(100);Butyricicoccus(97);	Root(100);Bacteria(100);"Firmicutes"(100);"Clostridia"(100);Clostridiales(100);"Lachnospiraceae"(100);unclassified(100);	"Ruminococcaceae"(100);Butyricicoccus(97);	Clostridiales(100);"Lachnospiraceae"(100);
-0.18	27	104	Root(100);Bacteria(100);"Bacteroidetes"(100);"Bacteroidia"(100);"Bacteroidales"(100);Bacteroidaceae(100);Bacteroides(100);	Root(100);Bacteria(100);"Firmicutes"(100);"Clostridia"(100);Clostridiales(100);"Ruminococcaceae"(100);unclassified(100);	Bacteroidaceae(100);Bacteroides(100);	Clostridiales(100);"Ruminococcaceae"(100);
0.18	154	327	Root(100);Bacteria(100);"Firmicutes"(100);"Clostridia"(100);Clostridiales(100);unclassified(97);unclassified(97);	Root(100);Bacteria(100);"Firmicutes"(100);"Clostridia"(99);Clostridiales(99);unclassified(99);unclassified(99);	"Clostridia"(100);Clostridiales(100);	"Clostridia"(99);Clostridiales(99);
0.18	211	189	Root(100);Bacteria(100);"Firmicutes"(100);"Clostridia"(100);Clostridiales(100);"Lachnospiraceae"(100);Roseburia(99);	Root(100);Bacteria(100);"Firmicutes"(100);"Clostridia"(100);Clostridiales(100);"Lachnospiraceae"(95);Roseburia(91);	"Lachnospiraceae"(100);Roseburia(99);	"Lachnospiraceae"(95);Roseburia(91);
0.18	107	30	Root(100);Bacteria(100);"Bacteroidetes"(100);"Bacteroidia"(100);"Bacteroidales"(100);"Porphyromonadaceae"(100);Barnesiella(100);	Root(100);Bacteria(100);"Bacteroidetes"(100);"Bacteroidia"(100);"Bacteroidales"(100);"Rikenellaceae"(100);Alistipes(100);	"Porphyromonadaceae"(100);Barnesiella(100);	"Rikenellaceae"(100);Alistipes(100);
-0.18	122	258	Root(100);Bacteria(100);"Firmicutes"(99);"Clostridia"(99);Clostridiales(94);unclassified(94);unclassified(94);	Root(100);Bacteria(100);"Firmicutes"(100);"Clostridia"(100);Clostridiales(100);unclassified(100);unclassified(100);	"Clostridia"(99);Clostridiales(94);	"Clostridia"(100);Clostridiales(100);
-0.18	157	233	Root(100);Bacteria(100);"Firmicutes"(100);"Clostridia"(100);Clostridiales(100);"Ruminococcaceae"(100);unclassified(100);	Root(100);Bacteria(100);"Bacteroidetes"(100);unclassified(100);unclassified(100);unclassified(100);unclassified(100);	Clostridiales(100);"Ruminococcaceae"(100);	Bacteria(100);"Bacteroidetes"(100);
0.18	283	157	Root(100);Bacteria(100);unclassified(100);unclassified(100);unclassified(100);unclassified(100);unclassified(100);	Root(100);Bacteria(100);"Firmicutes"(100);"Clostridia"(100);Clostridiales(100);"Ruminococcaceae"(100);unclassified(100);	Root(100);Bacteria(100);	Clostridiales(100);"Ruminococcaceae"(100);
0.18	164	77	Root(100);Bacteria(100);"Bacteroidetes"(100);"Bacteroidia"(100);"Bacteroidales"(100);"Prevotellaceae"(100);Paraprevotella(100);	Root(100);Bacteria(100);"Bacteroidetes"(100);"Bacteroidia"(100);"Bacteroidales"(100);Bacteroidaceae(100);Bacteroides(100);	"Prevotellaceae"(100);Paraprevotella(100);	Bacteroidaceae(100);Bacteroides(100);
0.18	291	168	Root(100);Bacteria(100);"Bacteroidetes"(100);"Bacteroidia"(100);"Bacteroidales"(100);unclassified(100);unclassified(100);	Root(100);Bacteria(100);"Bacteroidetes"(100);"Bacteroidia"(100);"Bacteroidales"(100);"Porphyromonadaceae"(100);Barnesiella(55);	"Bacteroidia"(100);"Bacteroidales"(100);	"Porphyromonadaceae"(100);Barnesiella(55);
0.18	219	243	Root(100);Bacteria(100);"Firmicutes"(100);"Clostridia"(100);Clostridiales(100);Veillonellaceae(100);Dialister(100);	Root(100);Bacteria(100);"Firmicutes"(100);"Clostridia"(100);Clostridiales(100);Veillonellaceae(100);Acidaminococcus(100);	Veillonellaceae(100);Dialister(100);	Veillonellaceae(100);Acidaminococcus(100);
-0.18	93	233	Root(100);Bacteria(100);"Firmicutes"(100);"Clostridia"(100);Clostridiales(100);"Ruminococcaceae"(100);Subdoligranulum(91);	Root(100);Bacteria(100);"Bacteroidetes"(100);unclassified(100);unclassified(100);unclassified(100);unclassified(100);	"Ruminococcaceae"(100);Subdoligranulum(91);	Bacteria(100);"Bacteroidetes"(100);
0.18	154	46	Root(100);Bacteria(100);"Firmicutes"(100);"Clostridia"(100);Clostridiales(100);unclassified(97);unclassified(97);	Root(100);Bacteria(100);"Firmicutes"(100);"Clostridia"(100);Clostridiales(100);"Lachnospiraceae"(100);unclassified(100);	"Clostridia"(100);Clostridiales(100);	Clostridiales(100);"Lachnospiraceae"(100);
-0.18	161	115	Root(100);Bacteria(100);"Proteobacteria"(100);Betaproteobacteria(100);Burkholderiales(100);unclassified(100);unclassified(100);	Root(100);Bacteria(100);"Proteobacteria"(100);Betaproteobacteria(100);Burkholderiales(100);Alcaligenaceae(100);Parasutterella(100);	Betaproteobacteria(100);Burkholderiales(100);	Alcaligenaceae(100);Parasutterella(100);
0.18	373	314	Root(100);Bacteria(100);"Firmicutes"(100);unclassified(77);unclassified(77);unclassified(77);unclassified(77);	Root(100);Bacteria(100);"Bacteroidetes"(100);"Bacteroidia"(100);"Bacteroidales"(100);unclassified(100);unclassified(100);	Bacteria(100);"Firmicutes"(100);	"Bacteroidia"(100);"Bacteroidales"(100);
0.18	38	237	Root(100);Bacteria(100);"Bacteroidetes"(100);"Bacteroidia"(100);"Bacteroidales"(100);"Porphyromonadaceae"(100);Parabacteroides(69);	Root(100);Bacteria(100);"Bacteroidetes"(100);"Bacteroidia"(100);"Bacteroidales"(100);"Porphyromonadaceae"(100);Butyricimonas(100);	"Porphyromonadaceae"(100);Parabacteroides(69);	"Porphyromonadaceae"(100);Butyricimonas(100);
0.18	258	327	Root(100);Bacteria(100);"Firmicutes"(100);"Clostridia"(100);Clostridiales(100);unclassified(100);unclassified(100);	Root(100);Bacteria(100);"Firmicutes"(100);"Clostridia"(99);Clostridiales(99);unclassified(99);unclassified(99);	"Clostridia"(100);Clostridiales(100);	"Clostridia"(99);Clostridiales(99);
-0.18	306	249	Root(100);Bacteria(100);"Firmicutes"(100);"Clostridia"(100);Clostridiales(100);"Ruminococcaceae"(100);unclassified(79);	Root(100);Bacteria(100);unclassified(100);unclassified(100);unclassified(100);unclassified(100);unclassified(100);	Clostridiales(100);"Ruminococcaceae"(100);	Root(100);Bacteria(100);
0.18	327	123	Root(100);Bacteria(100);"Firmicutes"(100);"Clostridia"(99);Clostridiales(99);unclassified(99);unclassified(99);	Root(100);Bacteria(100);"Firmicutes"(100);"Clostridia"(100);Clostridiales(100);unclassified(99);unclassified(99);	"Clostridia"(99);Clostridiales(99);	"Clostridia"(100);Clostridiales(100);
0.18	93	156	Root(100);Bacteria(100);"Firmicutes"(100);"Clostridia"(100);Clostridiales(100);"Ruminococcaceae"(100);Subdoligranulum(91);	Root(100);Bacteria(100);"Firmicutes"(100);"Clostridia"(100);Clostridiales(100);"Lachnospiraceae"(100);unclassified(71);	"Ruminococcaceae"(100);Subdoligranulum(91);	Clostridiales(100);"Lachnospiraceae"(100);
-0.18	338	167	Root(100);Bacteria(100);"Firmicutes"(100);"Clostridia"(99);unclassified(99);unclassified(99);unclassified(99);	Root(100);Bacteria(100);"Firmicutes"(100);"Clostridia"(100);Clostridiales(100);unclassified(65);unclassified(65);	"Firmicutes"(100);"Clostridia"(99);	"Clostridia"(100);Clostridiales(100);
0.18	279	331	Root(100);Bacteria(100);"Firmicutes"(100);"Clostridia"(100);Clostridiales(100);unclassified(98);unclassified(98);	Root(100);Bacteria(100);"Firmicutes"(100);"Clostridia"(100);Clostridiales(100);unclassified(100);unclassified(100);	"Clostridia"(100);Clostridiales(100);	"Clostridia"(100);Clostridiales(100);
-0.18	104	16	Root(100);Bacteria(100);"Firmicutes"(100);"Clostridia"(100);Clostridiales(100);"Ruminococcaceae"(100);unclassified(100);	Root(100);Bacteria(100);"Proteobacteria"(100);Gammaproteobacteria(100);Pasteurellales(100);Pasteurellaceae(100);unclassified(100);	Clostridiales(100);"Ruminococcaceae"(100);	Pasteurellales(100);Pasteurellaceae(100);
0.18	253	154	Root(100);Bacteria(100);"Firmicutes"(100);"Erysipelotrichi"(100);"Erysipelotrichales"(100);Erysipelotrichaceae(100);unclassified(99);	Root(100);Bacteria(100);"Firmicutes"(100);"Clostridia"(100);Clostridiales(100);unclassified(97);unclassified(97);	"Erysipelotrichales"(100);Erysipelotrichaceae(100);	"Clostridia"(100);Clostridiales(100);
0.18	258	256	Root(100);Bacteria(100);"Firmicutes"(100);"Clostridia"(100);Clostridiales(100);unclassified(100);unclassified(100);	Root(100);Bacteria(100);"Firmicutes"(100);"Clostridia"(100);Clostridiales(100);Incertae_Sedis_XIV(100);Blautia(100);	"Clostridia"(100);Clostridiales(100);	Incertae_Sedis_XIV(100);Blautia(100);
0.18	253	46	Root(100);Bacteria(100);"Firmicutes"(100);"Erysipelotrichi"(100);"Erysipelotrichales"(100);Erysipelotrichaceae(100);unclassified(99);	Root(100);Bacteria(100);"Firmicutes"(100);"Clostridia"(100);Clostridiales(100);"Lachnospiraceae"(100);unclassified(100);	"Erysipelotrichales"(100);Erysipelotrichaceae(100);	Clostridiales(100);"Lachnospiraceae"(100);
0.18	196	185	Root(100);Bacteria(100);unclassified(100);unclassified(100);unclassified(100);unclassified(100);unclassified(100);	Root(100);Bacteria(100);"Firmicutes"(100);"Clostridia"(100);unclassified(100);unclassified(100);unclassified(100);	Root(100);Bacteria(100);	"Firmicutes"(100);"Clostridia"(100);
0.18	135	238	Root(100);Bacteria(100);"Firmicutes"(100);"Clostridia"(100);Clostridiales(100);"Lachnospiraceae"(100);Roseburia(95);	Root(100);Bacteria(100);"Firmicutes"(100);"Clostridia"(100);Clostridiales(100);unclassified(97);unclassified(97);	"Lachnospiraceae"(100);Roseburia(95);	"Clostridia"(100);Clostridiales(100);
0.18	27	327	Root(100);Bacteria(100);"Bacteroidetes"(100);"Bacteroidia"(100);"Bacteroidales"(100);Bacteroidaceae(100);Bacteroides(100);	Root(100);Bacteria(100);"Firmicutes"(100);"Clostridia"(99);Clostridiales(99);unclassified(99);unclassified(99);	Bacteroidaceae(100);Bacteroides(100);	"Clostridia"(99);Clostridiales(99);
0.18	219	111	Root(100);Bacteria(100);"Firmicutes"(100);"Clostridia"(100);Clostridiales(100);Veillonellaceae(100);Dialister(100);	Root(100);Bacteria(100);"Proteobacteria"(100);Gammaproteobacteria(100);"Enterobacteriales"(100);Enterobacteriaceae(100);unclassified(87);	Veillonellaceae(100);Dialister(100);	"Enterobacteriales"(100);Enterobacteriaceae(100);
-0.18	119	256	Root(100);Bacteria(100);"Bacteroidetes"(100);"Bacteroidia"(100);"Bacteroidales"(100);"Porphyromonadaceae"(100);Odoribacter(100);	Root(100);Bacteria(100);"Firmicutes"(100);"Clostridia"(100);Clostridiales(100);Incertae_Sedis_XIV(100);Blautia(100);	"Porphyromonadaceae"(100);Odoribacter(100);	Incertae_Sedis_XIV(100);Blautia(100);
0.18	44	45	Root(100);Bacteria(100);"Bacteroidetes"(100);"Bacteroidia"(100);"Bacteroidales"(100);Bacteroidaceae(100);Bacteroides(100);	Root(100);Bacteria(100);"Bacteroidetes"(100);"Bacteroidia"(100);"Bacteroidales"(100);Bacteroidaceae(100);Bacteroides(100);	Bacteroidaceae(100);Bacteroides(100);	Bacteroidaceae(100);Bacteroides(100);
0.18	177	168	Root(100);Bacteria(100);"Bacteroidetes"(100);"Bacteroidia"(100);"Bacteroidales"(100);"Prevotellaceae"(100);Prevotella(100);	Root(100);Bacteria(100);"Bacteroidetes"(100);"Bacteroidia"(100);"Bacteroidales"(100);"Porphyromonadaceae"(100);Barnesiella(55);	"Prevotellaceae"(100);Prevotella(100);	"Porphyromonadaceae"(100);Barnesiella(55);
-0.18	16	157	Root(100);Bacteria(100);"Proteobacteria"(100);Gammaproteobacteria(100);Pasteurellales(100);Pasteurellaceae(100);unclassified(100);	Root(100);Bacteria(100);"Firmicutes"(100);"Clostridia"(100);Clostridiales(100);"Ruminococcaceae"(100);unclassified(100);	Pasteurellales(100);Pasteurellaceae(100);	Clostridiales(100);"Ruminococcaceae"(100);
0.18	192	84	Root(100);Bacteria(100);"Firmicutes"(100);"Clostridia"(100);Clostridiales(100);unclassified(100);unclassified(100);	Root(100);Bacteria(100);"Firmicutes"(100);"Clostridia"(100);Clostridiales(100);"Ruminococcaceae"(100);Ruminococcus(99);	"Clostridia"(100);Clostridiales(100);	"Ruminococcaceae"(100);Ruminococcus(99);
0.18	111	256	Root(100);Bacteria(100);"Proteobacteria"(100);Gammaproteobacteria(100);"Enterobacteriales"(100);Enterobacteriaceae(100);unclassified(87);	Root(100);Bacteria(100);"Firmicutes"(100);"Clostridia"(100);Clostridiales(100);Incertae_Sedis_XIV(100);Blautia(100);	"Enterobacteriales"(100);Enterobacteriaceae(100);	Incertae_Sedis_XIV(100);Blautia(100);
0.18	227	154	Root(100);Bacteria(100);"Firmicutes"(100);"Clostridia"(100);Clostridiales(100);"Lachnospiraceae"(100);Dorea(98);	Root(100);Bacteria(100);"Firmicutes"(100);"Clostridia"(100);Clostridiales(100);unclassified(97);unclassified(97);	"Lachnospiraceae"(100);Dorea(98);	"Clostridia"(100);Clostridiales(100);
0.18	34	314	Root(100);Bacteria(100);"Bacteroidetes"(100);"Bacteroidia"(100);"Bacteroidales"(100);"Prevotellaceae"(100);unclassified(100);	Root(100);Bacteria(100);"Bacteroidetes"(100);"Bacteroidia"(100);"Bacteroidales"(100);unclassified(100);unclassified(100);	"Bacteroidales"(100);"Prevotellaceae"(100);	"Bacteroidia"(100);"Bacteroidales"(100);
0.18	406	185	Root(100);Bacteria(100);"Firmicutes"(100);"Clostridia"(100);Clostridiales(100);unclassified(100);unclassified(100);	Root(100);Bacteria(100);"Firmicutes"(100);"Clostridia"(100);unclassified(100);unclassified(100);unclassified(100);	"Clostridia"(100);Clostridiales(100);	"Firmicutes"(100);"Clostridia"(100);
0.18	59	30	Root(100);Bacteria(100);"Bacteroidetes"(100);"Bacteroidia"(100);"Bacteroidales"(100);"Porphyromonadaceae"(100);Parabacteroides(100);	Root(100);Bacteria(100);"Bacteroidetes"(100);"Bacteroidia"(100);"Bacteroidales"(100);"Rikenellaceae"(100);Alistipes(100);	"Porphyromonadaceae"(100);Parabacteroides(100);	"Rikenellaceae"(100);Alistipes(100);
-0.18	539	157	Root(100);Bacteria(100);"Bacteroidetes"(100);"Bacteroidia"(100);"Bacteroidales"(100);Bacteroidaceae(100);Bacteroides(100);	Root(100);Bacteria(100);"Firmicutes"(100);"Clostridia"(100);Clostridiales(100);"Ruminococcaceae"(100);unclassified(100);	Bacteroidaceae(100);Bacteroides(100);	Clostridiales(100);"Ruminococcaceae"(100);
0.18	192	165	Root(100);Bacteria(100);"Firmicutes"(100);"Clostridia"(100);Clostridiales(100);unclassified(100);unclassified(100);	Root(100);Bacteria(100);"Firmicutes"(100);"Clostridia"(100);Clostridiales(100);unclassified(99);unclassified(99);	"Clostridia"(100);Clostridiales(100);	"Clostridia"(100);Clostridiales(100);
0.18	222	46	Root(100);Bacteria(100);"Firmicutes"(100);"Clostridia"(100);Clostridiales(100);"Lachnospiraceae"(58);Coprococcus(56);	Root(100);Bacteria(100);"Firmicutes"(100);"Clostridia"(100);Clostridiales(100);"Lachnospiraceae"(100);unclassified(100);	"Lachnospiraceae"(58);Coprococcus(56);	Clostridiales(100);"Lachnospiraceae"(100);
-0.18	4	89	Root(100);Bacteria(100);"Firmicutes"(100);"Clostridia"(100);Clostridiales(100);Veillonellaceae(100);Veillonella(95);	Root(100);Bacteria(100);"Firmicutes"(100);"Clostridia"(100);Clostridiales(100);"Ruminococcaceae"(100);unclassified(73);	Veillonellaceae(100);Veillonella(95);	Clostridiales(100);"Ruminococcaceae"(100);
0.18	215	42	Root(100);Bacteria(100);"Firmicutes"(100);"Clostridia"(100);Clostridiales(100);unclassified(68);unclassified(68);	Root(100);Bacteria(100);"Firmicutes"(100);"Clostridia"(100);Clostridiales(100);"Ruminococcaceae"(100);unclassified(100);	"Clostridia"(100);Clostridiales(100);	Clostridiales(100);"Ruminococcaceae"(100);
0.18	332	233	Root(100);Bacteria(100);"Proteobacteria"(100);Betaproteobacteria(100);Burkholderiales(100);unclassified(100);unclassified(100);	Root(100);Bacteria(100);"Bacteroidetes"(100);unclassified(100);unclassified(100);unclassified(100);unclassified(100);	Betaproteobacteria(100);Burkholderiales(100);	Bacteria(100);"Bacteroidetes"(100);
-0.18	59	66	Root(100);Bacteria(100);"Bacteroidetes"(100);"Bacteroidia"(100);"Bacteroidales"(100);"Porphyromonadaceae"(100);Parabacteroides(100);	Root(100);Bacteria(100);"Firmicutes"(100);"Clostridia"(100);Clostridiales(100);Veillonellaceae(100);Dialister(100);	"Porphyromonadaceae"(100);Parabacteroides(100);	Veillonellaceae(100);Dialister(100);
0.18	281	251	Root(100);Bacteria(100);unclassified(100);unclassified(100);unclassified(100);unclassified(100);unclassified(100);	Root(100);Bacteria(100);"Bacteroidetes"(100);unclassified(100);unclassified(100);unclassified(100);unclassified(100);	Root(100);Bacteria(100);	Bacteria(100);"Bacteroidetes"(100);
0.18	245	222	Root(100);Bacteria(100);"Firmicutes"(100);"Clostridia"(100);Clostridiales(100);"Ruminococcaceae"(100);Butyricicoccus(97);	Root(100);Bacteria(100);"Firmicutes"(100);"Clostridia"(100);Clostridiales(100);"Lachnospiraceae"(58);Coprococcus(56);	"Ruminococcaceae"(100);Butyricicoccus(97);	"Lachnospiraceae"(58);Coprococcus(56);
0.18	192	391	Root(100);Bacteria(100);"Firmicutes"(100);"Clostridia"(100);Clostridiales(100);unclassified(100);unclassified(100);	Root(100);Bacteria(100);"Firmicutes"(100);"Clostridia"(100);Clostridiales(100);"Lachnospiraceae"(100);unclassified(100);	"Clostridia"(100);Clostridiales(100);	Clostridiales(100);"Lachnospiraceae"(100);
-0.18	167	233	Root(100);Bacteria(100);"Firmicutes"(100);"Clostridia"(100);Clostridiales(100);unclassified(65);unclassified(65);	Root(100);Bacteria(100);"Bacteroidetes"(100);unclassified(100);unclassified(100);unclassified(100);unclassified(100);	"Clostridia"(100);Clostridiales(100);	Bacteria(100);"Bacteroidetes"(100);
-0.18	122	246	Root(100);Bacteria(100);"Firmicutes"(99);"Clostridia"(99);Clostridiales(94);unclassified(94);unclassified(94);	Root(100);Bacteria(100);"Firmicutes"(100);unclassified(98);unclassified(98);unclassified(98);unclassified(98);	"Clostridia"(99);Clostridiales(94);	Bacteria(100);"Firmicutes"(100);
0.18	89	38	Root(100);Bacteria(100);"Firmicutes"(100);"Clostridia"(100);Clostridiales(100);"Ruminococcaceae"(100);unclassified(73);	Root(100);Bacteria(100);"Bacteroidetes"(100);"Bacteroidia"(100);"Bacteroidales"(100);"Porphyromonadaceae"(100);Parabacteroides(69);	Clostridiales(100);"Ruminococcaceae"(100);	"Porphyromonadaceae"(100);Parabacteroides(69);
-0.18	17	42	Root(100);Bacteria(100);"Bacteroidetes"(100);"Bacteroidia"(100);"Bacteroidales"(100);Bacteroidaceae(100);Bacteroides(100);	Root(100);Bacteria(100);"Firmicutes"(100);"Clostridia"(100);Clostridiales(100);"Ruminococcaceae"(100);unclassified(100);	Bacteroidaceae(100);Bacteroides(100);	Clostridiales(100);"Ruminococcaceae"(100);
-0.18	197	157	Root(100);Bacteria(100);"Bacteroidetes"(100);"Bacteroidia"(100);"Bacteroidales"(100);"Porphyromonadaceae"(100);unclassified(100);	Root(100);Bacteria(100);"Firmicutes"(100);"Clostridia"(100);Clostridiales(100);"Ruminococcaceae"(100);unclassified(100);	"Bacteroidales"(100);"Porphyromonadaceae"(100);	Clostridiales(100);"Ruminococcaceae"(100);
-0.18	167	474	Root(100);Bacteria(100);"Firmicutes"(100);"Clostridia"(100);Clostridiales(100);unclassified(65);unclassified(65);	Root(100);Bacteria(100);"Bacteroidetes"(100);"Bacteroidia"(100);"Bacteroidales"(100);"Porphyromonadaceae"(100);Barnesiella(100);	"Clostridia"(100);Clostridiales(100);	"Porphyromonadaceae"(100);Barnesiella(100);
0.18	302	246	Root(100);Bacteria(100);"Firmicutes"(100);"Clostridia"(100);Clostridiales(100);unclassified(100);unclassified(100);	Root(100);Bacteria(100);"Firmicutes"(100);unclassified(98);unclassified(98);unclassified(98);unclassified(98);	"Clostridia"(100);Clostridiales(100);	Bacteria(100);"Firmicutes"(100);
0.18	302	253	Root(100);Bacteria(100);"Firmicutes"(100);"Clostridia"(100);Clostridiales(100);unclassified(100);unclassified(100);	Root(100);Bacteria(100);"Firmicutes"(100);"Erysipelotrichi"(100);"Erysipelotrichales"(100);Erysipelotrichaceae(100);unclassified(99);	"Clostridia"(100);Clostridiales(100);	"Erysipelotrichales"(100);Erysipelotrichaceae(100);
-0.18	107	123	Root(100);Bacteria(100);"Bacteroidetes"(100);"Bacteroidia"(100);"Bacteroidales"(100);"Porphyromonadaceae"(100);Barnesiella(100);	Root(100);Bacteria(100);"Firmicutes"(100);"Clostridia"(100);Clostridiales(100);unclassified(99);unclassified(99);	"Porphyromonadaceae"(100);Barnesiella(100);	"Clostridia"(100);Clostridiales(100);
-0.18	222	237	Root(100);Bacteria(100);"Firmicutes"(100);"Clostridia"(100);Clostridiales(100);"Lachnospiraceae"(58);Coprococcus(56);	Root(100);Bacteria(100);"Bacteroidetes"(100);"Bacteroidia"(100);"Bacteroidales"(100);"Porphyromonadaceae"(100);Butyricimonas(100);	"Lachnospiraceae"(58);Coprococcus(56);	"Porphyromonadaceae"(100);Butyricimonas(100);
-0.18	177	165	Root(100);Bacteria(100);"Bacteroidetes"(100);"Bacteroidia"(100);"Bacteroidales"(100);"Prevotellaceae"(100);Prevotella(100);	Root(100);Bacteria(100);"Firmicutes"(100);"Clostridia"(100);Clostridiales(100);unclassified(99);unclassified(99);	"Prevotellaceae"(100);Prevotella(100);	"Clostridia"(100);Clostridiales(100);
0.18	245	270	Root(100);Bacteria(100);"Firmicutes"(100);"Clostridia"(100);Clostridiales(100);"Ruminococcaceae"(100);Butyricicoccus(97);	Root(100);Bacteria(100);"Firmicutes"(100);"Clostridia"(100);Clostridiales(100);"Lachnospiraceae"(71);unclassified(71);	"Ruminococcaceae"(100);Butyricicoccus(97);	Clostridiales(100);"Lachnospiraceae"(71);
0.18	135	227	Root(100);Bacteria(100);"Firmicutes"(100);"Clostridia"(100);Clostridiales(100);"Lachnospiraceae"(100);Roseburia(95);	Root(100);Bacteria(100);"Firmicutes"(100);"Clostridia"(100);Clostridiales(100);"Lachnospiraceae"(100);Dorea(98);	"Lachnospiraceae"(100);Roseburia(95);	"Lachnospiraceae"(100);Dorea(98);
-0.18	238	237	Root(100);Bacteria(100);"Firmicutes"(100);"Clostridia"(100);Clostridiales(100);unclassified(97);unclassified(97);	Root(100);Bacteria(100);"Bacteroidetes"(100);"Bacteroidia"(100);"Bacteroidales"(100);"Porphyromonadaceae"(100);Butyricimonas(100);	"Clostridia"(100);Clostridiales(100);	"Porphyromonadaceae"(100);Butyricimonas(100);
-0.18	258	181	Root(100);Bacteria(100);"Firmicutes"(100);"Clostridia"(100);Clostridiales(100);unclassified(100);unclassified(100);	Root(100);Bacteria(100);"Firmicutes"(100);"Clostridia"(100);Clostridiales(100);"Ruminococcaceae"(100);unclassified(100);	"Clostridia"(100);Clostridiales(100);	Clostridiales(100);"Ruminococcaceae"(100);
0.18	214	145	Root(100);Bacteria(100);"Bacteroidetes"(100);"Bacteroidia"(100);"Bacteroidales"(100);"Prevotellaceae"(100);unclassified(100);	Root(100);Bacteria(100);"Bacteroidetes"(100);"Bacteroidia"(100);"Bacteroidales"(100);Bacteroidaceae(100);Bacteroides(100);	"Bacteroidales"(100);"Prevotellaceae"(100);	Bacteroidaceae(100);Bacteroides(100);
-0.18	157	9	Root(100);Bacteria(100);"Firmicutes"(100);"Clostridia"(100);Clostridiales(100);"Ruminococcaceae"(100);unclassified(100);	Root(100);Bacteria(100);"Fusobacteria"(100);"Fusobacteria"(100);"Fusobacteriales"(100);"Fusobacteriaceae"(100);Fusobacterium(100);	Clostridiales(100);"Ruminococcaceae"(100);	"Fusobacteriaceae"(100);Fusobacterium(100);
-0.17	59	84	Root(100);Bacteria(100);"Bacteroidetes"(100);"Bacteroidia"(100);"Bacteroidales"(100);"Porphyromonadaceae"(100);Parabacteroides(100);	Root(100);Bacteria(100);"Firmicutes"(100);"Clostridia"(100);Clostridiales(100);"Ruminococcaceae"(100);Ruminococcus(99);	"Porphyromonadaceae"(100);Parabacteroides(100);	"Ruminococcaceae"(100);Ruminococcus(99);
0.17	406	209	Root(100);Bacteria(100);"Firmicutes"(100);"Clostridia"(100);Clostridiales(100);unclassified(100);unclassified(100);	Root(100);Bacteria(100);"Firmicutes"(100);"Clostridia"(100);Clostridiales(100);"Ruminococcaceae"(100);unclassified(99);	"Clostridia"(100);Clostridiales(100);	Clostridiales(100);"Ruminococcaceae"(100);
0.17	263	77	Root(100);Bacteria(100);"Bacteroidetes"(100);"Bacteroidia"(100);"Bacteroidales"(100);"Prevotellaceae"(100);Paraprevotella(100);	Root(100);Bacteria(100);"Bacteroidetes"(100);"Bacteroidia"(100);"Bacteroidales"(100);Bacteroidaceae(100);Bacteroides(100);	"Prevotellaceae"(100);Paraprevotella(100);	Bacteroidaceae(100);Bacteroides(100);
-0.17	255	165	Root(100);Bacteria(100);"Firmicutes"(100);"Clostridia"(100);Clostridiales(100);"Lachnospiraceae"(100);Coprococcus(99);	Root(100);Bacteria(100);"Firmicutes"(100);"Clostridia"(100);Clostridiales(100);unclassified(99);unclassified(99);	"Lachnospiraceae"(100);Coprococcus(99);	"Clostridia"(100);Clostridiales(100);
0.17	267	107	Root(100);Bacteria(100);"Bacteroidetes"(100);unclassified(52);unclassified(52);unclassified(52);unclassified(52);	Root(100);Bacteria(100);"Bacteroidetes"(100);"Bacteroidia"(100);"Bacteroidales"(100);"Porphyromonadaceae"(100);Barnesiella(100);	Bacteria(100);"Bacteroidetes"(100);	"Porphyromonadaceae"(100);Barnesiella(100);
-0.17	222	474	Root(100);Bacteria(100);"Firmicutes"(100);"Clostridia"(100);Clostridiales(100);"Lachnospiraceae"(58);Coprococcus(56);	Root(100);Bacteria(100);"Bacteroidetes"(100);"Bacteroidia"(100);"Bacteroidales"(100);"Porphyromonadaceae"(100);Barnesiella(100);	"Lachnospiraceae"(58);Coprococcus(56);	"Porphyromonadaceae"(100);Barnesiella(100);
0.17	212	46	Root(100);Bacteria(100);"Firmicutes"(100);"Clostridia"(100);Clostridiales(100);"Ruminococcaceae"(100);unclassified(73);	Root(100);Bacteria(100);"Firmicutes"(100);"Clostridia"(100);Clostridiales(100);"Lachnospiraceae"(100);unclassified(100);	Clostridiales(100);"Ruminococcaceae"(100);	Clostridiales(100);"Lachnospiraceae"(100);
-0.17	128	9	Root(100);Bacteria(100);"Firmicutes"(100);"Clostridia"(100);Clostridiales(100);"Ruminococcaceae"(100);Oscillibacter(100);	Root(100);Bacteria(100);"Fusobacteria"(100);"Fusobacteria"(100);"Fusobacteriales"(100);"Fusobacteriaceae"(100);Fusobacterium(100);	"Ruminococcaceae"(100);Oscillibacter(100);	"Fusobacteriaceae"(100);Fusobacterium(100);
-0.17	30	1	Root(100);Bacteria(100);"Bacteroidetes"(100);"Bacteroidia"(100);"Bacteroidales"(100);"Rikenellaceae"(100);Alistipes(100);	Root(100);Bacteria(100);"Actinobacteria"(100);Actinobacteria(100);Actinomycetales(100);Propionibacteriaceae(100);Propionibacterium(100);	"Rikenellaceae"(100);Alistipes(100);	Propionibacteriaceae(100);Propionibacterium(100);
0.17	306	246	Root(100);Bacteria(100);"Firmicutes"(100);"Clostridia"(100);Clostridiales(100);"Ruminococcaceae"(100);unclassified(79);	Root(100);Bacteria(100);"Firmicutes"(100);unclassified(98);unclassified(98);unclassified(98);unclassified(98);	Clostridiales(100);"Ruminococcaceae"(100);	Bacteria(100);"Firmicutes"(100);
0.17	345	256	Root(100);Bacteria(100);"Firmicutes"(100);"Clostridia"(100);Clostridiales(100);unclassified(76);unclassified(76);	Root(100);Bacteria(100);"Firmicutes"(100);"Clostridia"(100);Clostridiales(100);Incertae_Sedis_XIV(100);Blautia(100);	"Clostridia"(100);Clostridiales(100);	Incertae_Sedis_XIV(100);Blautia(100);
-0.17	458	156	Root(100);Bacteria(100);"Bacteroidetes"(100);"Bacteroidia"(100);"Bacteroidales"(100);"Rikenellaceae"(100);Alistipes(100);	Root(100);Bacteria(100);"Firmicutes"(100);"Clostridia"(100);Clostridiales(100);"Lachnospiraceae"(100);unclassified(71);	"Rikenellaceae"(100);Alistipes(100);	Clostridiales(100);"Lachnospiraceae"(100);
-0.17	263	189	Root(100);Bacteria(100);"Bacteroidetes"(100);"Bacteroidia"(100);"Bacteroidales"(100);"Prevotellaceae"(100);Paraprevotella(100);	Root(100);Bacteria(100);"Firmicutes"(100);"Clostridia"(100);Clostridiales(100);"Lachnospiraceae"(95);Roseburia(91);	"Prevotellaceae"(100);Paraprevotella(100);	"Lachnospiraceae"(95);Roseburia(91);
0.17	196	170	Root(100);Bacteria(100);unclassified(100);unclassified(100);unclassified(100);unclassified(100);unclassified(100);	Root(100);Bacteria(100);unclassified(100);unclassified(100);unclassified(100);unclassified(100);unclassified(100);	Root(100);Bacteria(100);	Root(100);Bacteria(100);
-0.17	122	331	Root(100);Bacteria(100);"Firmicutes"(99);"Clostridia"(99);Clostridiales(94);unclassified(94);unclassified(94);	Root(100);Bacteria(100);"Firmicutes"(100);"Clostridia"(100);Clostridiales(100);unclassified(100);unclassified(100);	"Clostridia"(99);Clostridiales(94);	"Clostridia"(100);Clostridiales(100);
0.17	84	352	Root(100);Bacteria(100);"Firmicutes"(100);"Clostridia"(100);Clostridiales(100);"Ruminococcaceae"(100);Ruminococcus(99);	Root(100);Bacteria(100);"Firmicutes"(100);"Clostridia"(100);Clostridiales(100);unclassified(98);unclassified(98);	"Ruminococcaceae"(100);Ruminococcus(99);	"Clostridia"(100);Clostridiales(100);
0.17	238	46	Root(100);Bacteria(100);"Firmicutes"(100);"Clostridia"(100);Clostridiales(100);unclassified(97);unclassified(97);	Root(100);Bacteria(100);"Firmicutes"(100);"Clostridia"(100);Clostridiales(100);"Lachnospiraceae"(100);unclassified(100);	"Clostridia"(100);Clostridiales(100);	Clostridiales(100);"Lachnospiraceae"(100);
0.17	245	238	Root(100);Bacteria(100);"Firmicutes"(100);"Clostridia"(100);Clostridiales(100);"Ruminococcaceae"(100);Butyricicoccus(97);	Root(100);Bacteria(100);"Firmicutes"(100);"Clostridia"(100);Clostridiales(100);unclassified(97);unclassified(97);	"Ruminococcaceae"(100);Butyricicoccus(97);	"Clostridia"(100);Clostridiales(100);
-0.17	104	153	Root(100);Bacteria(100);"Firmicutes"(100);"Clostridia"(100);Clostridiales(100);"Ruminococcaceae"(100);unclassified(100);	Root(100);Bacteria(100);"Proteobacteria"(100);Betaproteobacteria(100);Burkholderiales(100);unclassified(100);unclassified(100);	Clostridiales(100);"Ruminococcaceae"(100);	Betaproteobacteria(100);Burkholderiales(100);
0.17	111	9	Root(100);Bacteria(100);"Proteobacteria"(100);Gammaproteobacteria(100);"Enterobacteriales"(100);Enterobacteriaceae(100);unclassified(87);	Root(100);Bacteria(100);"Fusobacteria"(100);"Fusobacteria"(100);"Fusobacteriales"(100);"Fusobacteriaceae"(100);Fusobacterium(100);	"Enterobacteriales"(100);Enterobacteriaceae(100);	"Fusobacteriaceae"(100);Fusobacterium(100);
-0.17	115	153	Root(100);Bacteria(100);"Proteobacteria"(100);Betaproteobacteria(100);Burkholderiales(100);Alcaligenaceae(100);Parasutterella(100);	Root(100);Bacteria(100);"Proteobacteria"(100);Betaproteobacteria(100);Burkholderiales(100);unclassified(100);unclassified(100);	Alcaligenaceae(100);Parasutterella(100);	Betaproteobacteria(100);Burkholderiales(100);
-0.17	119	258	Root(100);Bacteria(100);"Bacteroidetes"(100);"Bacteroidia"(100);"Bacteroidales"(100);"Porphyromonadaceae"(100);Odoribacter(100);	Root(100);Bacteria(100);"Firmicutes"(100);"Clostridia"(100);Clostridiales(100);unclassified(100);unclassified(100);	"Porphyromonadaceae"(100);Odoribacter(100);	"Clostridia"(100);Clostridiales(100);
0.17	222	391	Root(100);Bacteria(100);"Firmicutes"(100);"Clostridia"(100);Clostridiales(100);"Lachnospiraceae"(58);Coprococcus(56);	Root(100);Bacteria(100);"Firmicutes"(100);"Clostridia"(100);Clostridiales(100);"Lachnospiraceae"(100);unclassified(100);	"Lachnospiraceae"(58);Coprococcus(56);	Clostridiales(100);"Lachnospiraceae"(100);
0.17	57	248	Root(100);Bacteria(100);"Firmicutes"(100);"Clostridia"(100);Clostridiales(100);Veillonellaceae(100);unclassified(93);	Root(100);Bacteria(100);"Firmicutes"(100);"Clostridia"(100);Clostridiales(100);"Ruminococcaceae"(100);unclassified(100);	Clostridiales(100);Veillonellaceae(100);	Clostridiales(100);"Ruminococcaceae"(100);
-0.17	276	258	Root(100);Bacteria(100);"Firmicutes"(99);unclassified(99);unclassified(99);unclassified(99);unclassified(99);	Root(100);Bacteria(100);"Firmicutes"(100);"Clostridia"(100);Clostridiales(100);unclassified(100);unclassified(100);	Bacteria(100);"Firmicutes"(99);	"Clostridia"(100);Clostridiales(100);
0.17	186	157	Root(100);Bacteria(100);"Verrucomicrobia"(100);Verrucomicrobiae(100);Verrucomicrobiales(100);Verrucomicrobiaceae(100);Akkermansia(100);	Root(100);Bacteria(100);"Firmicutes"(100);"Clostridia"(100);Clostridiales(100);"Ruminococcaceae"(100);unclassified(100);	Verrucomicrobiaceae(100);Akkermansia(100);	Clostridiales(100);"Ruminococcaceae"(100);
0.17	27	251	Root(100);Bacteria(100);"Bacteroidetes"(100);"Bacteroidia"(100);"Bacteroidales"(100);Bacteroidaceae(100);Bacteroides(100);	Root(100);Bacteria(100);"Bacteroidetes"(100);unclassified(100);unclassified(100);unclassified(100);unclassified(100);	Bacteroidaceae(100);Bacteroides(100);	Bacteria(100);"Bacteroidetes"(100);
0.17	212	128	Root(100);Bacteria(100);"Firmicutes"(100);"Clostridia"(100);Clostridiales(100);"Ruminococcaceae"(100);unclassified(73);	Root(100);Bacteria(100);"Firmicutes"(100);"Clostridia"(100);Clostridiales(100);"Ruminococcaceae"(100);Oscillibacter(100);	Clostridiales(100);"Ruminococcaceae"(100);	"Ruminococcaceae"(100);Oscillibacter(100);
0.17	311	356	Root(100);Bacteria(100);unclassified(100);unclassified(100);unclassified(100);unclassified(100);unclassified(100);	Root(100);Bacteria(100);unclassified(100);unclassified(100);unclassified(100);unclassified(100);unclassified(100);	Root(100);Bacteria(100);	Root(100);Bacteria(100);
-0.17	170	238	Root(100);Bacteria(100);unclassified(100);unclassified(100);unclassified(100);unclassified(100);unclassified(100);	Root(100);Bacteria(100);"Firmicutes"(100);"Clostridia"(100);Clostridiales(100);unclassified(97);unclassified(97);	Root(100);Bacteria(100);	"Clostridia"(100);Clostridiales(100);
0.17	291	177	Root(100);Bacteria(100);"Bacteroidetes"(100);"Bacteroidia"(100);"Bacteroidales"(100);unclassified(100);unclassified(100);	Root(100);Bacteria(100);"Bacteroidetes"(100);"Bacteroidia"(100);"Bacteroidales"(100);"Prevotellaceae"(100);Prevotella(100);	"Bacteroidia"(100);"Bacteroidales"(100);	"Prevotellaceae"(100);Prevotella(100);
0.17	280	470	Root(100);Bacteria(100);"Firmicutes"(100);"Clostridia"(100);Clostridiales(100);"Lachnospiraceae"(100);unclassified(100);	Root(100);Bacteria(100);"Firmicutes"(100);"Clostridia"(100);Clostridiales(100);"Lachnospiraceae"(100);unclassified(100);	Clostridiales(100);"Lachnospiraceae"(100);	Clostridiales(100);"Lachnospiraceae"(100);
-0.17	270	356	Root(100);Bacteria(100);"Firmicutes"(100);"Clostridia"(100);Clostridiales(100);"Lachnospiraceae"(71);unclassified(71);	Root(100);Bacteria(100);unclassified(100);unclassified(100);unclassified(100);unclassified(100);unclassified(100);	Clostridiales(100);"Lachnospiraceae"(71);	Root(100);Bacteria(100);
0.17	122	249	Root(100);Bacteria(100);"Firmicutes"(99);"Clostridia"(99);Clostridiales(94);unclassified(94);unclassified(94);	Root(100);Bacteria(100);unclassified(100);unclassified(100);unclassified(100);unclassified(100);unclassified(100);	"Clostridia"(99);Clostridiales(94);	Root(100);Bacteria(100);
0.17	196	406	Root(100);Bacteria(100);unclassified(100);unclassified(100);unclassified(100);unclassified(100);unclassified(100);	Root(100);Bacteria(100);"Firmicutes"(100);"Clostridia"(100);Clostridiales(100);unclassified(100);unclassified(100);	Root(100);Bacteria(100);	"Clostridia"(100);Clostridiales(100);
0.17	182	314	Root(100);Bacteria(100);"Bacteroidetes"(100);"Bacteroidia"(100);"Bacteroidales"(100);"Prevotellaceae"(100);Prevotella(100);	Root(100);Bacteria(100);"Bacteroidetes"(100);"Bacteroidia"(100);"Bacteroidales"(100);unclassified(100);unclassified(100);	"Prevotellaceae"(100);Prevotella(100);	"Bacteroidia"(100);"Bacteroidales"(100);
0.17	122	119	Root(100);Bacteria(100);"Firmicutes"(99);"Clostridia"(99);Clostridiales(94);unclassified(94);unclassified(94);	Root(100);Bacteria(100);"Bacteroidetes"(100);"Bacteroidia"(100);"Bacteroidales"(100);"Porphyromonadaceae"(100);Odoribacter(100);	"Clostridia"(99);Clostridiales(94);	"Porphyromonadaceae"(100);Odoribacter(100);
-0.17	369	154	Root(100);Bacteria(100);unclassified(100);unclassified(100);unclassified(100);unclassified(100);unclassified(100);	Root(100);Bacteria(100);"Firmicutes"(100);"Clostridia"(100);Clostridiales(100);unclassified(97);unclassified(97);	Root(100);Bacteria(100);	"Clostridia"(100);Clostridiales(100);
-0.17	111	31	Root(100);Bacteria(100);"Proteobacteria"(100);Gammaproteobacteria(100);"Enterobacteriales"(100);Enterobacteriaceae(100);unclassified(87);	Root(100);Bacteria(100);"Bacteroidetes"(100);"Bacteroidia"(100);"Bacteroidales"(100);Bacteroidaceae(100);Bacteroides(100);	"Enterobacteriales"(100);Enterobacteriaceae(100);	Bacteroidaceae(100);Bacteroides(100);
-0.17	449	167	Root(100);Bacteria(100);"Bacteroidetes"(100);"Bacteroidia"(100);"Bacteroidales"(100);Bacteroidaceae(100);Bacteroides(100);	Root(100);Bacteria(100);"Firmicutes"(100);"Clostridia"(100);Clostridiales(100);unclassified(65);unclassified(65);	Bacteroidaceae(100);Bacteroides(100);	"Clostridia"(100);Clostridiales(100);
0.17	135	352	Root(100);Bacteria(100);"Firmicutes"(100);"Clostridia"(100);Clostridiales(100);"Lachnospiraceae"(100);Roseburia(95);	Root(100);Bacteria(100);"Firmicutes"(100);"Clostridia"(100);Clostridiales(100);unclassified(98);unclassified(98);	"Lachnospiraceae"(100);Roseburia(95);	"Clostridia"(100);Clostridiales(100);
-0.17	427	157	Root(100);Bacteria(100);"Bacteroidetes"(100);unclassified(100);unclassified(100);unclassified(100);unclassified(100);	Root(100);Bacteria(100);"Firmicutes"(100);"Clostridia"(100);Clostridiales(100);"Ruminococcaceae"(100);unclassified(100);	Bacteria(100);"Bacteroidetes"(100);	Clostridiales(100);"Ruminococcaceae"(100);
-0.17	27	181	Root(100);Bacteria(100);"Bacteroidetes"(100);"Bacteroidia"(100);"Bacteroidales"(100);Bacteroidaceae(100);Bacteroides(100);	Root(100);Bacteria(100);"Firmicutes"(100);"Clostridia"(100);Clostridiales(100);"Ruminococcaceae"(100);unclassified(100);	Bacteroidaceae(100);Bacteroides(100);	Clostridiales(100);"Ruminococcaceae"(100);
0.17	280	93	Root(100);Bacteria(100);"Firmicutes"(100);"Clostridia"(100);Clostridiales(100);"Lachnospiraceae"(100);unclassified(100);	Root(100);Bacteria(100);"Firmicutes"(100);"Clostridia"(100);Clostridiales(100);"Ruminococcaceae"(100);Subdoligranulum(91);	Clostridiales(100);"Lachnospiraceae"(100);	"Ruminococcaceae"(100);Subdoligranulum(91);
-0.17	89	5	Root(100);Bacteria(100);"Firmicutes"(100);"Clostridia"(100);Clostridiales(100);"Ruminococcaceae"(100);unclassified(73);	Root(100);Bacteria(100);"Firmicutes"(100);"Bacilli"(100);Bacillales(100);"Staphylococcaceae"(99);Staphylococcus(99);	Clostridiales(100);"Ruminococcaceae"(100);	"Staphylococcaceae"(99);Staphylococcus(99);
0.17	246	227	Root(100);Bacteria(100);"Firmicutes"(100);unclassified(98);unclassified(98);unclassified(98);unclassified(98);	Root(100);Bacteria(100);"Firmicutes"(100);"Clostridia"(100);Clostridiales(100);"Lachnospiraceae"(100);Dorea(98);	Bacteria(100);"Firmicutes"(100);	"Lachnospiraceae"(100);Dorea(98);
0.17	248	165	Root(100);Bacteria(100);"Firmicutes"(100);"Clostridia"(100);Clostridiales(100);"Ruminococcaceae"(100);unclassified(100);	Root(100);Bacteria(100);"Firmicutes"(100);"Clostridia"(100);Clostridiales(100);unclassified(99);unclassified(99);	Clostridiales(100);"Ruminococcaceae"(100);	"Clostridia"(100);Clostridiales(100);
0.17	135	46	Root(100);Bacteria(100);"Firmicutes"(100);"Clostridia"(100);Clostridiales(100);"Lachnospiraceae"(100);Roseburia(95);	Root(100);Bacteria(100);"Firmicutes"(100);"Clostridia"(100);Clostridiales(100);"Lachnospiraceae"(100);unclassified(100);	"Lachnospiraceae"(100);Roseburia(95);	Clostridiales(100);"Lachnospiraceae"(100);
0.17	215	246	Root(100);Bacteria(100);"Firmicutes"(100);"Clostridia"(100);Clostridiales(100);unclassified(68);unclassified(68);	Root(100);Bacteria(100);"Firmicutes"(100);unclassified(98);unclassified(98);unclassified(98);unclassified(98);	"Clostridia"(100);Clostridiales(100);	Bacteria(100);"Firmicutes"(100);
0.17	27	279	Root(100);Bacteria(100);"Bacteroidetes"(100);"Bacteroidia"(100);"Bacteroidales"(100);Bacteroidaceae(100);Bacteroides(100);	Root(100);Bacteria(100);"Firmicutes"(100);"Clostridia"(100);Clostridiales(100);unclassified(98);unclassified(98);	Bacteroidaceae(100);Bacteroides(100);	"Clostridia"(100);Clostridiales(100);
0.17	119	157	Root(100);Bacteria(100);"Bacteroidetes"(100);"Bacteroidia"(100);"Bacteroidales"(100);"Porphyromonadaceae"(100);Odoribacter(100);	Root(100);Bacteria(100);"Firmicutes"(100);"Clostridia"(100);Clostridiales(100);"Ruminococcaceae"(100);unclassified(100);	"Porphyromonadaceae"(100);Odoribacter(100);	Clostridiales(100);"Ruminococcaceae"(100);
0.17	215	154	Root(100);Bacteria(100);"Firmicutes"(100);"Clostridia"(100);Clostridiales(100);unclassified(68);unclassified(68);	Root(100);Bacteria(100);"Firmicutes"(100);"Clostridia"(100);Clostridiales(100);unclassified(97);unclassified(97);	"Clostridia"(100);Clostridiales(100);	"Clostridia"(100);Clostridiales(100);
0.17	331	327	Root(100);Bacteria(100);"Firmicutes"(100);"Clostridia"(100);Clostridiales(100);unclassified(100);unclassified(100);	Root(100);Bacteria(100);"Firmicutes"(100);"Clostridia"(99);Clostridiales(99);unclassified(99);unclassified(99);	"Clostridia"(100);Clostridiales(100);	"Clostridia"(99);Clostridiales(99);
0.17	46	144	Root(100);Bacteria(100);"Firmicutes"(100);"Clostridia"(100);Clostridiales(100);"Lachnospiraceae"(100);unclassified(100);	Root(100);Bacteria(100);"Firmicutes"(100);"Clostridia"(100);Clostridiales(100);unclassified(100);unclassified(100);	Clostridiales(100);"Lachnospiraceae"(100);	"Clostridia"(100);Clostridiales(100);
0.17	280	249	Root(100);Bacteria(100);"Firmicutes"(100);"Clostridia"(100);Clostridiales(100);"Lachnospiraceae"(100);unclassified(100);	Root(100);Bacteria(100);unclassified(100);unclassified(100);unclassified(100);unclassified(100);unclassified(100);	Clostridiales(100);"Lachnospiraceae"(100);	Root(100);Bacteria(100);
0.17	248	185	Root(100);Bacteria(100);"Firmicutes"(100);"Clostridia"(100);Clostridiales(100);"Ruminococcaceae"(100);unclassified(100);	Root(100);Bacteria(100);"Firmicutes"(100);"Clostridia"(100);unclassified(100);unclassified(100);unclassified(100);	Clostridiales(100);"Ruminococcaceae"(100);	"Firmicutes"(100);"Clostridia"(100);
-0.17	539	89	Root(100);Bacteria(100);"Bacteroidetes"(100);"Bacteroidia"(100);"Bacteroidales"(100);Bacteroidaceae(100);Bacteroides(100);	Root(100);Bacteria(100);"Firmicutes"(100);"Clostridia"(100);Clostridiales(100);"Ruminococcaceae"(100);unclassified(73);	Bacteroidaceae(100);Bacteroides(100);	Clostridiales(100);"Ruminococcaceae"(100);
-0.17	263	165	Root(100);Bacteria(100);"Bacteroidetes"(100);"Bacteroidia"(100);"Bacteroidales"(100);"Prevotellaceae"(100);Paraprevotella(100);	Root(100);Bacteria(100);"Firmicutes"(100);"Clostridia"(100);Clostridiales(100);unclassified(99);unclassified(99);	"Prevotellaceae"(100);Paraprevotella(100);	"Clostridia"(100);Clostridiales(100);
-0.17	309	167	Root(100);Bacteria(100);"Bacteroidetes"(99);unclassified(99);unclassified(99);unclassified(99);unclassified(99);	Root(100);Bacteria(100);"Firmicutes"(100);"Clostridia"(100);Clostridiales(100);unclassified(65);unclassified(65);	Bacteria(100);"Bacteroidetes"(99);	"Clostridia"(100);Clostridiales(100);
-0.17	27	42	Root(100);Bacteria(100);"Bacteroidetes"(100);"Bacteroidia"(100);"Bacteroidales"(100);Bacteroidaceae(100);Bacteroides(100);	Root(100);Bacteria(100);"Firmicutes"(100);"Clostridia"(100);Clostridiales(100);"Ruminococcaceae"(100);unclassified(100);	Bacteroidaceae(100);Bacteroides(100);	Clostridiales(100);"Ruminococcaceae"(100);
0.17	256	154	Root(100);Bacteria(100);"Firmicutes"(100);"Clostridia"(100);Clostridiales(100);Incertae_Sedis_XIV(100);Blautia(100);	Root(100);Bacteria(100);"Firmicutes"(100);"Clostridia"(100);Clostridiales(100);unclassified(97);unclassified(97);	Incertae_Sedis_XIV(100);Blautia(100);	"Clostridia"(100);Clostridiales(100);
-0.17	128	197	Root(100);Bacteria(100);"Firmicutes"(100);"Clostridia"(100);Clostridiales(100);"Ruminococcaceae"(100);Oscillibacter(100);	Root(100);Bacteria(100);"Bacteroidetes"(100);"Bacteroidia"(100);"Bacteroidales"(100);"Porphyromonadaceae"(100);unclassified(100);	"Ruminococcaceae"(100);Oscillibacter(100);	"Bacteroidales"(100);"Porphyromonadaceae"(100);
-0.17	302	202	Root(100);Bacteria(100);"Firmicutes"(100);"Clostridia"(100);Clostridiales(100);unclassified(100);unclassified(100);	Root(100);Bacteria(100);"Firmicutes"(100);"Clostridia"(100);unclassified(98);unclassified(98);unclassified(98);	"Clostridia"(100);Clostridiales(100);	"Firmicutes"(100);"Clostridia"(100);
-0.17	212	27	Root(100);Bacteria(100);"Firmicutes"(100);"Clostridia"(100);Clostridiales(100);"Ruminococcaceae"(100);unclassified(73);	Root(100);Bacteria(100);"Bacteroidetes"(100);"Bacteroidia"(100);"Bacteroidales"(100);Bacteroidaceae(100);Bacteroides(100);	Clostridiales(100);"Ruminococcaceae"(100);	Bacteroidaceae(100);Bacteroides(100);
0.17	263	145	Root(100);Bacteria(100);"Bacteroidetes"(100);"Bacteroidia"(100);"Bacteroidales"(100);"Prevotellaceae"(100);Paraprevotella(100);	Root(100);Bacteria(100);"Bacteroidetes"(100);"Bacteroidia"(100);"Bacteroidales"(100);Bacteroidaceae(100);Bacteroides(100);	"Prevotellaceae"(100);Paraprevotella(100);	Bacteroidaceae(100);Bacteroides(100);
-0.17	93	474	Root(100);Bacteria(100);"Firmicutes"(100);"Clostridia"(100);Clostridiales(100);"Ruminococcaceae"(100);Subdoligranulum(91);	Root(100);Bacteria(100);"Bacteroidetes"(100);"Bacteroidia"(100);"Bacteroidales"(100);"Porphyromonadaceae"(100);Barnesiella(100);	"Ruminococcaceae"(100);Subdoligranulum(91);	"Porphyromonadaceae"(100);Barnesiella(100);
0.17	232	144	Root(100);Bacteria(100);"Firmicutes"(100);"Clostridia"(100);Clostridiales(100);unclassified(100);unclassified(100);	Root(100);Bacteria(100);"Firmicutes"(100);"Clostridia"(100);Clostridiales(100);unclassified(100);unclassified(100);	"Clostridia"(100);Clostridiales(100);	"Clostridia"(100);Clostridiales(100);
-0.17	165	350	Root(100);Bacteria(100);"Firmicutes"(100);"Clostridia"(100);Clostridiales(100);unclassified(99);unclassified(99);	Root(100);Bacteria(100);"Bacteroidetes"(100);"Bacteroidia"(100);"Bacteroidales"(100);"Prevotellaceae"(100);Paraprevotella(100);	"Clostridia"(100);Clostridiales(100);	"Prevotellaceae"(100);Paraprevotella(100);
0.17	27	253	Root(100);Bacteria(100);"Bacteroidetes"(100);"Bacteroidia"(100);"Bacteroidales"(100);Bacteroidaceae(100);Bacteroides(100);	Root(100);Bacteria(100);"Firmicutes"(100);"Erysipelotrichi"(100);"Erysipelotrichales"(100);Erysipelotrichaceae(100);unclassified(99);	Bacteroidaceae(100);Bacteroides(100);	"Erysipelotrichales"(100);Erysipelotrichaceae(100);
-0.17	136	160	Root(100);Bacteria(100);"Firmicutes"(100);"Clostridia"(100);Clostridiales(100);"Ruminococcaceae"(100);Oscillibacter(100);	Root(100);Bacteria(100);"Bacteroidetes"(100);"Bacteroidia"(100);"Bacteroidales"(100);"Rikenellaceae"(100);Alistipes(100);	"Ruminococcaceae"(100);Oscillibacter(100);	"Rikenellaceae"(100);Alistipes(100);
-0.17	212	262	Root(100);Bacteria(100);"Firmicutes"(100);"Clostridia"(100);Clostridiales(100);"Ruminococcaceae"(100);unclassified(73);	Root(100);Bacteria(100);unclassified(99);unclassified(99);unclassified(99);unclassified(99);unclassified(99);	Clostridiales(100);"Ruminococcaceae"(100);	Root(100);Bacteria(100);
-0.17	153	46	Root(100);Bacteria(100);"Proteobacteria"(100);Betaproteobacteria(100);Burkholderiales(100);unclassified(100);unclassified(100);	Root(100);Bacteria(100);"Firmicutes"(100);"Clostridia"(100);Clostridiales(100);"Lachnospiraceae"(100);unclassified(100);	Betaproteobacteria(100);Burkholderiales(100);	Clostridiales(100);"Lachnospiraceae"(100);
-0.17	165	233	Root(100);Bacteria(100);"Firmicutes"(100);"Clostridia"(100);Clostridiales(100);unclassified(99);unclassified(99);	Root(100);Bacteria(100);"Bacteroidetes"(100);unclassified(100);unclassified(100);unclassified(100);unclassified(100);	"Clostridia"(100);Clostridiales(100);	Bacteria(100);"Bacteroidetes"(100);
0.17	267	128	Root(100);Bacteria(100);"Bacteroidetes"(100);unclassified(52);unclassified(52);unclassified(52);unclassified(52);	Root(100);Bacteria(100);"Firmicutes"(100);"Clostridia"(100);Clostridiales(100);"Ruminococcaceae"(100);Oscillibacter(100);	Bacteria(100);"Bacteroidetes"(100);	"Ruminococcaceae"(100);Oscillibacter(100);
0.17	215	210	Root(100);Bacteria(100);"Firmicutes"(100);"Clostridia"(100);Clostridiales(100);unclassified(68);unclassified(68);	Root(100);Bacteria(100);"Firmicutes"(100);"Clostridia"(100);Clostridiales(100);"Lachnospiraceae"(100);Anaerostipes(99);	"Clostridia"(100);Clostridiales(100);	"Lachnospiraceae"(100);Anaerostipes(99);
0.17	210	227	Root(100);Bacteria(100);"Firmicutes"(100);"Clostridia"(100);Clostridiales(100);"Lachnospiraceae"(100);Anaerostipes(99);	Root(100);Bacteria(100);"Firmicutes"(100);"Clostridia"(100);Clostridiales(100);"Lachnospiraceae"(100);Dorea(98);	"Lachnospiraceae"(100);Anaerostipes(99);	"Lachnospiraceae"(100);Dorea(98);
0.17	189	165	Root(100);Bacteria(100);"Firmicutes"(100);"Clostridia"(100);Clostridiales(100);"Lachnospiraceae"(95);Roseburia(91);	Root(100);Bacteria(100);"Firmicutes"(100);"Clostridia"(100);Clostridiales(100);unclassified(99);unclassified(99);	"Lachnospiraceae"(95);Roseburia(91);	"Clostridia"(100);Clostridiales(100);
-0.17	338	42	Root(100);Bacteria(100);"Firmicutes"(100);"Clostridia"(99);unclassified(99);unclassified(99);unclassified(99);	Root(100);Bacteria(100);"Firmicutes"(100);"Clostridia"(100);Clostridiales(100);"Ruminococcaceae"(100);unclassified(100);	"Firmicutes"(100);"Clostridia"(99);	Clostridiales(100);"Ruminococcaceae"(100);
-0.17	306	181	Root(100);Bacteria(100);"Firmicutes"(100);"Clostridia"(100);Clostridiales(100);"Ruminococcaceae"(100);unclassified(79);	Root(100);Bacteria(100);"Firmicutes"(100);"Clostridia"(100);Clostridiales(100);"Ruminococcaceae"(100);unclassified(100);	Clostridiales(100);"Ruminococcaceae"(100);	Clostridiales(100);"Ruminococcaceae"(100);
0.17	210	391	Root(100);Bacteria(100);"Firmicutes"(100);"Clostridia"(100);Clostridiales(100);"Lachnospiraceae"(100);Anaerostipes(99);	Root(100);Bacteria(100);"Firmicutes"(100);"Clostridia"(100);Clostridiales(100);"Lachnospiraceae"(100);unclassified(100);	"Lachnospiraceae"(100);Anaerostipes(99);	Clostridiales(100);"Lachnospiraceae"(100);
-0.17	405	93	Root(100);Bacteria(100);unclassified(100);unclassified(100);unclassified(100);unclassified(100);unclassified(100);	Root(100);Bacteria(100);"Firmicutes"(100);"Clostridia"(100);Clostridiales(100);"Ruminococcaceae"(100);Subdoligranulum(91);	Root(100);Bacteria(100);	"Ruminococcaceae"(100);Subdoligranulum(91);
0.17	374	84	Root(100);Bacteria(100);"Firmicutes"(55);"Clostridia"(55);Clostridiales(55);"Ruminococcaceae"(55);unclassified(55);	Root(100);Bacteria(100);"Firmicutes"(100);"Clostridia"(100);Clostridiales(100);"Ruminococcaceae"(100);Ruminococcus(99);	Clostridiales(55);"Ruminococcaceae"(55);	"Ruminococcaceae"(100);Ruminococcus(99);
-0.17	258	157	Root(100);Bacteria(100);"Firmicutes"(100);"Clostridia"(100);Clostridiales(100);unclassified(100);unclassified(100);	Root(100);Bacteria(100);"Firmicutes"(100);"Clostridia"(100);Clostridiales(100);"Ruminococcaceae"(100);unclassified(100);	"Clostridia"(100);Clostridiales(100);	Clostridiales(100);"Ruminococcaceae"(100);
-0.17	212	263	Root(100);Bacteria(100);"Firmicutes"(100);"Clostridia"(100);Clostridiales(100);"Ruminococcaceae"(100);unclassified(73);	Root(100);Bacteria(100);"Bacteroidetes"(100);"Bacteroidia"(100);"Bacteroidales"(100);"Prevotellaceae"(100);Paraprevotella(100);	Clostridiales(100);"Ruminococcaceae"(100);	"Prevotellaceae"(100);Paraprevotella(100);
0.17	245	42	Root(100);Bacteria(100);"Firmicutes"(100);"Clostridia"(100);Clostridiales(100);"Ruminococcaceae"(100);Butyricicoccus(97);	Root(100);Bacteria(100);"Firmicutes"(100);"Clostridia"(100);Clostridiales(100);"Ruminococcaceae"(100);unclassified(100);	"Ruminococcaceae"(100);Butyricicoccus(97);	Clostridiales(100);"Ruminococcaceae"(100);
0.17	128	144	Root(100);Bacteria(100);"Firmicutes"(100);"Clostridia"(100);Clostridiales(100);"Ruminococcaceae"(100);Oscillibacter(100);	Root(100);Bacteria(100);"Firmicutes"(100);"Clostridia"(100);Clostridiales(100);unclassified(100);unclassified(100);	"Ruminococcaceae"(100);Oscillibacter(100);	"Clostridia"(100);Clostridiales(100);
-0.17	161	165	Root(100);Bacteria(100);"Proteobacteria"(100);Betaproteobacteria(100);Burkholderiales(100);unclassified(100);unclassified(100);	Root(100);Bacteria(100);"Firmicutes"(100);"Clostridia"(100);Clostridiales(100);unclassified(99);unclassified(99);	Betaproteobacteria(100);Burkholderiales(100);	"Clostridia"(100);Clostridiales(100);
-0.17	212	233	Root(100);Bacteria(100);"Firmicutes"(100);"Clostridia"(100);Clostridiales(100);"Ruminococcaceae"(100);unclassified(73);	Root(100);Bacteria(100);"Bacteroidetes"(100);unclassified(100);unclassified(100);unclassified(100);unclassified(100);	Clostridiales(100);"Ruminococcaceae"(100);	Bacteria(100);"Bacteroidetes"(100);
-0.17	31	34	Root(100);Bacteria(100);"Bacteroidetes"(100);"Bacteroidia"(100);"Bacteroidales"(100);Bacteroidaceae(100);Bacteroides(100);	Root(100);Bacteria(100);"Bacteroidetes"(100);"Bacteroidia"(100);"Bacteroidales"(100);"Prevotellaceae"(100);unclassified(100);	Bacteroidaceae(100);Bacteroides(100);	"Bacteroidales"(100);"Prevotellaceae"(100);
-0.17	111	237	Root(100);Bacteria(100);"Proteobacteria"(100);Gammaproteobacteria(100);"Enterobacteriales"(100);Enterobacteriaceae(100);unclassified(87);	Root(100);Bacteria(100);"Bacteroidetes"(100);"Bacteroidia"(100);"Bacteroidales"(100);"Porphyromonadaceae"(100);Butyricimonas(100);	"Enterobacteriales"(100);Enterobacteriaceae(100);	"Porphyromonadaceae"(100);Butyricimonas(100);
-0.17	227	1	Root(100);Bacteria(100);"Firmicutes"(100);"Clostridia"(100);Clostridiales(100);"Lachnospiraceae"(100);Dorea(98);	Root(100);Bacteria(100);"Actinobacteria"(100);Actinobacteria(100);Actinomycetales(100);Propionibacteriaceae(100);Propionibacterium(100);	"Lachnospiraceae"(100);Dorea(98);	Propionibacteriaceae(100);Propionibacterium(100);
0.17	136	144	Root(100);Bacteria(100);"Firmicutes"(100);"Clostridia"(100);Clostridiales(100);"Ruminococcaceae"(100);Oscillibacter(100);	Root(100);Bacteria(100);"Firmicutes"(100);"Clostridia"(100);Clostridiales(100);unclassified(100);unclassified(100);	"Ruminococcaceae"(100);Oscillibacter(100);	"Clostridia"(100);Clostridiales(100);
0.17	280	352	Root(100);Bacteria(100);"Firmicutes"(100);"Clostridia"(100);Clostridiales(100);"Lachnospiraceae"(100);unclassified(100);	Root(100);Bacteria(100);"Firmicutes"(100);"Clostridia"(100);Clostridiales(100);unclassified(98);unclassified(98);	Clostridiales(100);"Lachnospiraceae"(100);	"Clostridia"(100);Clostridiales(100);
0.17	128	352	Root(100);Bacteria(100);"Firmicutes"(100);"Clostridia"(100);Clostridiales(100);"Ruminococcaceae"(100);Oscillibacter(100);	Root(100);Bacteria(100);"Firmicutes"(100);"Clostridia"(100);Clostridiales(100);unclassified(98);unclassified(98);	"Ruminococcaceae"(100);Oscillibacter(100);	"Clostridia"(100);Clostridiales(100);
0.17	246	154	Root(100);Bacteria(100);"Firmicutes"(100);unclassified(98);unclassified(98);unclassified(98);unclassified(98);	Root(100);Bacteria(100);"Firmicutes"(100);"Clostridia"(100);Clostridiales(100);unclassified(97);unclassified(97);	Bacteria(100);"Firmicutes"(100);	"Clostridia"(100);Clostridiales(100);
0.17	267	34	Root(100);Bacteria(100);"Bacteroidetes"(100);unclassified(52);unclassified(52);unclassified(52);unclassified(52);	Root(100);Bacteria(100);"Bacteroidetes"(100);"Bacteroidia"(100);"Bacteroidales"(100);"Prevotellaceae"(100);unclassified(100);	Bacteria(100);"Bacteroidetes"(100);	"Bacteroidales"(100);"Prevotellaceae"(100);
0.17	363	253	Root(100);Bacteria(100);"Firmicutes"(100);"Clostridia"(100);Clostridiales(100);"Ruminococcaceae"(100);unclassified(100);	Root(100);Bacteria(100);"Firmicutes"(100);"Erysipelotrichi"(100);"Erysipelotrichales"(100);Erysipelotrichaceae(100);unclassified(99);	Clostridiales(100);"Ruminococcaceae"(100);	"Erysipelotrichales"(100);Erysipelotrichaceae(100);
-0.17	89	327	Root(100);Bacteria(100);"Firmicutes"(100);"Clostridia"(100);Clostridiales(100);"Ruminococcaceae"(100);unclassified(73);	Root(100);Bacteria(100);"Firmicutes"(100);"Clostridia"(99);Clostridiales(99);unclassified(99);unclassified(99);	Clostridiales(100);"Ruminococcaceae"(100);	"Clostridia"(99);Clostridiales(99);
0.17	280	202	Root(100);Bacteria(100);"Firmicutes"(100);"Clostridia"(100);Clostridiales(100);"Lachnospiraceae"(100);unclassified(100);	Root(100);Bacteria(100);"Firmicutes"(100);"Clostridia"(100);unclassified(98);unclassified(98);unclassified(98);	Clostridiales(100);"Lachnospiraceae"(100);	"Firmicutes"(100);"Clostridia"(100);
-0.16	210	89	Root(100);Bacteria(100);"Firmicutes"(100);"Clostridia"(100);Clostridiales(100);"Lachnospiraceae"(100);Anaerostipes(99);	Root(100);Bacteria(100);"Firmicutes"(100);"Clostridia"(100);Clostridiales(100);"Ruminococcaceae"(100);unclassified(73);	"Lachnospiraceae"(100);Anaerostipes(99);	Clostridiales(100);"Ruminococcaceae"(100);
-0.16	136	9	Root(100);Bacteria(100);"Firmicutes"(100);"Clostridia"(100);Clostridiales(100);"Ruminococcaceae"(100);Oscillibacter(100);	Root(100);Bacteria(100);"Fusobacteria"(100);"Fusobacteria"(100);"Fusobacteriales"(100);"Fusobacteriaceae"(100);Fusobacterium(100);	"Ruminococcaceae"(100);Oscillibacter(100);	"Fusobacteriaceae"(100);Fusobacterium(100);
-0.16	222	233	Root(100);Bacteria(100);"Firmicutes"(100);"Clostridia"(100);Clostridiales(100);"Lachnospiraceae"(58);Coprococcus(56);	Root(100);Bacteria(100);"Bacteroidetes"(100);unclassified(100);unclassified(100);unclassified(100);unclassified(100);	"Lachnospiraceae"(58);Coprococcus(56);	Bacteria(100);"Bacteroidetes"(100);
0.16	135	154	Root(100);Bacteria(100);"Firmicutes"(100);"Clostridia"(100);Clostridiales(100);"Lachnospiraceae"(100);Roseburia(95);	Root(100);Bacteria(100);"Firmicutes"(100);"Clostridia"(100);Clostridiales(100);unclassified(97);unclassified(97);	"Lachnospiraceae"(100);Roseburia(95);	"Clostridia"(100);Clostridiales(100);
0.16	227	165	Root(100);Bacteria(100);"Firmicutes"(100);"Clostridia"(100);Clostridiales(100);"Lachnospiraceae"(100);Dorea(98);	Root(100);Bacteria(100);"Firmicutes"(100);"Clostridia"(100);Clostridiales(100);unclassified(99);unclassified(99);	"Lachnospiraceae"(100);Dorea(98);	"Clostridia"(100);Clostridiales(100);
-0.16	338	144	Root(100);Bacteria(100);"Firmicutes"(100);"Clostridia"(99);unclassified(99);unclassified(99);unclassified(99);	Root(100);Bacteria(100);"Firmicutes"(100);"Clostridia"(100);Clostridiales(100);unclassified(100);unclassified(100);	"Firmicutes"(100);"Clostridia"(99);	"Clostridia"(100);Clostridiales(100);
0.16	213	192	Root(100);Bacteria(100);"Firmicutes"(100);"Clostridia"(100);Clostridiales(100);unclassified(100);unclassified(100);	Root(100);Bacteria(100);"Firmicutes"(100);"Clostridia"(100);Clostridiales(100);unclassified(100);unclassified(100);	"Clostridia"(100);Clostridiales(100);	"Clostridia"(100);Clostridiales(100);
-0.16	122	327	Root(100);Bacteria(100);"Firmicutes"(99);"Clostridia"(99);Clostridiales(94);unclassified(94);unclassified(94);	Root(100);Bacteria(100);"Firmicutes"(100);"Clostridia"(99);Clostridiales(99);unclassified(99);unclassified(99);	"Clostridia"(99);Clostridiales(94);	"Clostridia"(99);Clostridiales(99);
0.16	316	189	Root(100);Bacteria(100);"Firmicutes"(100);"Clostridia"(100);Clostridiales(100);"Lachnospiraceae"(100);unclassified(100);	Root(100);Bacteria(100);"Firmicutes"(100);"Clostridia"(100);Clostridiales(100);"Lachnospiraceae"(95);Roseburia(91);	Clostridiales(100);"Lachnospiraceae"(100);	"Lachnospiraceae"(95);Roseburia(91);
0.16	164	332	Root(100);Bacteria(100);"Bacteroidetes"(100);"Bacteroidia"(100);"Bacteroidales"(100);"Prevotellaceae"(100);Paraprevotella(100);	Root(100);Bacteria(100);"Proteobacteria"(100);Betaproteobacteria(100);Burkholderiales(100);unclassified(100);unclassified(100);	"Prevotellaceae"(100);Paraprevotella(100);	Betaproteobacteria(100);Burkholderiales(100);
-0.16	27	280	Root(100);Bacteria(100);"Bacteroidetes"(100);"Bacteroidia"(100);"Bacteroidales"(100);Bacteroidaceae(100);Bacteroides(100);	Root(100);Bacteria(100);"Firmicutes"(100);"Clostridia"(100);Clostridiales(100);"Lachnospiraceae"(100);unclassified(100);	Bacteroidaceae(100);Bacteroides(100);	Clostridiales(100);"Lachnospiraceae"(100);
-0.16	262	46	Root(100);Bacteria(100);unclassified(99);unclassified(99);unclassified(99);unclassified(99);unclassified(99);	Root(100);Bacteria(100);"Firmicutes"(100);"Clostridia"(100);Clostridiales(100);"Lachnospiraceae"(100);unclassified(100);	Root(100);Bacteria(100);	Clostridiales(100);"Lachnospiraceae"(100);
-0.16	104	123	Root(100);Bacteria(100);"Firmicutes"(100);"Clostridia"(100);Clostridiales(100);"Ruminococcaceae"(100);unclassified(100);	Root(100);Bacteria(100);"Firmicutes"(100);"Clostridia"(100);Clostridiales(100);unclassified(99);unclassified(99);	Clostridiales(100);"Ruminococcaceae"(100);	"Clostridia"(100);Clostridiales(100);
-0.16	89	16	Root(100);Bacteria(100);"Firmicutes"(100);"Clostridia"(100);Clostridiales(100);"Ruminococcaceae"(100);unclassified(73);	Root(100);Bacteria(100);"Proteobacteria"(100);Gammaproteobacteria(100);Pasteurellales(100);Pasteurellaceae(100);unclassified(100);	Clostridiales(100);"Ruminococcaceae"(100);	Pasteurellales(100);Pasteurellaceae(100);
-0.16	332	165	Root(100);Bacteria(100);"Proteobacteria"(100);Betaproteobacteria(100);Burkholderiales(100);unclassified(100);unclassified(100);	Root(100);Bacteria(100);"Firmicutes"(100);"Clostridia"(100);Clostridiales(100);unclassified(99);unclassified(99);	Betaproteobacteria(100);Burkholderiales(100);	"Clostridia"(100);Clostridiales(100);
0.16	34	232	Root(100);Bacteria(100);"Bacteroidetes"(100);"Bacteroidia"(100);"Bacteroidales"(100);"Prevotellaceae"(100);unclassified(100);	Root(100);Bacteria(100);"Firmicutes"(100);"Clostridia"(100);Clostridiales(100);unclassified(100);unclassified(100);	"Bacteroidales"(100);"Prevotellaceae"(100);	"Clostridia"(100);Clostridiales(100);
-0.16	128	449	Root(100);Bacteria(100);"Firmicutes"(100);"Clostridia"(100);Clostridiales(100);"Ruminococcaceae"(100);Oscillibacter(100);	Root(100);Bacteria(100);"Bacteroidetes"(100);"Bacteroidia"(100);"Bacteroidales"(100);Bacteroidaceae(100);Bacteroides(100);	"Ruminococcaceae"(100);Oscillibacter(100);	Bacteroidaceae(100);Bacteroides(100);
0.16	249	144	Root(100);Bacteria(100);unclassified(100);unclassified(100);unclassified(100);unclassified(100);unclassified(100);	Root(100);Bacteria(100);"Firmicutes"(100);"Clostridia"(100);Clostridiales(100);unclassified(100);unclassified(100);	Root(100);Bacteria(100);	"Clostridia"(100);Clostridiales(100);
0.16	197	308	Root(100);Bacteria(100);"Bacteroidetes"(100);"Bacteroidia"(100);"Bacteroidales"(100);"Porphyromonadaceae"(100);unclassified(100);	Root(100);Bacteria(100);unclassified(100);unclassified(100);unclassified(100);unclassified(100);unclassified(100);	"Bacteroidales"(100);"Porphyromonadaceae"(100);	Root(100);Bacteria(100);
-0.16	302	181	Root(100);Bacteria(100);"Firmicutes"(100);"Clostridia"(100);Clostridiales(100);unclassified(100);unclassified(100);	Root(100);Bacteria(100);"Firmicutes"(100);"Clostridia"(100);Clostridiales(100);"Ruminococcaceae"(100);unclassified(100);	"Clostridia"(100);Clostridiales(100);	Clostridiales(100);"Ruminococcaceae"(100);
0.16	213	46	Root(100);Bacteria(100);"Firmicutes"(100);"Clostridia"(100);Clostridiales(100);unclassified(100);unclassified(100);	Root(100);Bacteria(100);"Firmicutes"(100);"Clostridia"(100);Clostridiales(100);"Lachnospiraceae"(100);unclassified(100);	"Clostridia"(100);Clostridiales(100);	Clostridiales(100);"Lachnospiraceae"(100);
0.16	34	182	Root(100);Bacteria(100);"Bacteroidetes"(100);"Bacteroidia"(100);"Bacteroidales"(100);"Prevotellaceae"(100);unclassified(100);	Root(100);Bacteria(100);"Bacteroidetes"(100);"Bacteroidia"(100);"Bacteroidales"(100);"Prevotellaceae"(100);Prevotella(100);	"Bacteroidales"(100);"Prevotellaceae"(100);	"Prevotellaceae"(100);Prevotella(100);
-0.16	182	93	Root(100);Bacteria(100);"Bacteroidetes"(100);"Bacteroidia"(100);"Bacteroidales"(100);"Prevotellaceae"(100);Prevotella(100);	Root(100);Bacteria(100);"Firmicutes"(100);"Clostridia"(100);Clostridiales(100);"Ruminococcaceae"(100);Subdoligranulum(91);	"Prevotellaceae"(100);Prevotella(100);	"Ruminococcaceae"(100);Subdoligranulum(91);
0.16	122	93	Root(100);Bacteria(100);"Firmicutes"(99);"Clostridia"(99);Clostridiales(94);unclassified(94);unclassified(94);	Root(100);Bacteria(100);"Firmicutes"(100);"Clostridia"(100);Clostridiales(100);"Ruminococcaceae"(100);Subdoligranulum(91);	"Clostridia"(99);Clostridiales(94);	"Ruminococcaceae"(100);Subdoligranulum(91);
0.16	213	227	Root(100);Bacteria(100);"Firmicutes"(100);"Clostridia"(100);Clostridiales(100);unclassified(100);unclassified(100);	Root(100);Bacteria(100);"Firmicutes"(100);"Clostridia"(100);Clostridiales(100);"Lachnospiraceae"(100);Dorea(98);	"Clostridia"(100);Clostridiales(100);	"Lachnospiraceae"(100);Dorea(98);
0.16	104	352	Root(100);Bacteria(100);"Firmicutes"(100);"Clostridia"(100);Clostridiales(100);"Ruminococcaceae"(100);unclassified(100);	Root(100);Bacteria(100);"Firmicutes"(100);"Clostridia"(100);Clostridiales(100);unclassified(98);unclassified(98);	Clostridiales(100);"Ruminococcaceae"(100);	"Clostridia"(100);Clostridiales(100);
0.16	260	144	Root(100);Bacteria(100);"Firmicutes"(100);"Erysipelotrichi"(100);"Erysipelotrichales"(100);Erysipelotrichaceae(100);Coprobacillus(100);	Root(100);Bacteria(100);"Firmicutes"(100);"Clostridia"(100);Clostridiales(100);unclassified(100);unclassified(100);	Erysipelotrichaceae(100);Coprobacillus(100);	"Clostridia"(100);Clostridiales(100);
-0.16	119	253	Root(100);Bacteria(100);"Bacteroidetes"(100);"Bacteroidia"(100);"Bacteroidales"(100);"Porphyromonadaceae"(100);Odoribacter(100);	Root(100);Bacteria(100);"Firmicutes"(100);"Erysipelotrichi"(100);"Erysipelotrichales"(100);Erysipelotrichaceae(100);unclassified(99);	"Porphyromonadaceae"(100);Odoribacter(100);	"Erysipelotrichales"(100);Erysipelotrichaceae(100);
-0.16	30	177	Root(100);Bacteria(100);"Bacteroidetes"(100);"Bacteroidia"(100);"Bacteroidales"(100);"Rikenellaceae"(100);Alistipes(100);	Root(100);Bacteria(100);"Bacteroidetes"(100);"Bacteroidia"(100);"Bacteroidales"(100);"Prevotellaceae"(100);Prevotella(100);	"Rikenellaceae"(100);Alistipes(100);	"Prevotellaceae"(100);Prevotella(100);
-0.16	258	470	Root(100);Bacteria(100);"Firmicutes"(100);"Clostridia"(100);Clostridiales(100);unclassified(100);unclassified(100);	Root(100);Bacteria(100);"Firmicutes"(100);"Clostridia"(100);Clostridiales(100);"Lachnospiraceae"(100);unclassified(100);	"Clostridia"(100);Clostridiales(100);	Clostridiales(100);"Lachnospiraceae"(100);
0.16	27	154	Root(100);Bacteria(100);"Bacteroidetes"(100);"Bacteroidia"(100);"Bacteroidales"(100);Bacteroidaceae(100);Bacteroides(100);	Root(100);Bacteria(100);"Firmicutes"(100);"Clostridia"(100);Clostridiales(100);unclassified(97);unclassified(97);	Bacteroidaceae(100);Bacteroides(100);	"Clostridia"(100);Clostridiales(100);
0.16	276	249	Root(100);Bacteria(100);"Firmicutes"(99);unclassified(99);unclassified(99);unclassified(99);unclassified(99);	Root(100);Bacteria(100);unclassified(100);unclassified(100);unclassified(100);unclassified(100);unclassified(100);	Bacteria(100);"Firmicutes"(99);	Root(100);Bacteria(100);
0.16	263	153	Root(100);Bacteria(100);"Bacteroidetes"(100);"Bacteroidia"(100);"Bacteroidales"(100);"Prevotellaceae"(100);Paraprevotella(100);	Root(100);Bacteria(100);"Proteobacteria"(100);Betaproteobacteria(100);Burkholderiales(100);unclassified(100);unclassified(100);	"Prevotellaceae"(100);Paraprevotella(100);	Betaproteobacteria(100);Burkholderiales(100);
0.16	345	4	Root(100);Bacteria(100);"Firmicutes"(100);"Clostridia"(100);Clostridiales(100);unclassified(76);unclassified(76);	Root(100);Bacteria(100);"Firmicutes"(100);"Clostridia"(100);Clostridiales(100);Veillonellaceae(100);Veillonella(95);	"Clostridia"(100);Clostridiales(100);	Veillonellaceae(100);Veillonella(95);
0.16	30	237	Root(100);Bacteria(100);"Bacteroidetes"(100);"Bacteroidia"(100);"Bacteroidales"(100);"Rikenellaceae"(100);Alistipes(100);	Root(100);Bacteria(100);"Bacteroidetes"(100);"Bacteroidia"(100);"Bacteroidales"(100);"Porphyromonadaceae"(100);Butyricimonas(100);	"Rikenellaceae"(100);Alistipes(100);	"Porphyromonadaceae"(100);Butyricimonas(100);
-0.16	427	93	Root(100);Bacteria(100);"Bacteroidetes"(100);unclassified(100);unclassified(100);unclassified(100);unclassified(100);	Root(100);Bacteria(100);"Firmicutes"(100);"Clostridia"(100);Clostridiales(100);"Ruminococcaceae"(100);Subdoligranulum(91);	Bacteria(100);"Bacteroidetes"(100);	"Ruminococcaceae"(100);Subdoligranulum(91);
0.16	115	31	Root(100);Bacteria(100);"Proteobacteria"(100);Betaproteobacteria(100);Burkholderiales(100);Alcaligenaceae(100);Parasutterella(100);	Root(100);Bacteria(100);"Bacteroidetes"(100);"Bacteroidia"(100);"Bacteroidales"(100);Bacteroidaceae(100);Bacteroides(100);	Alcaligenaceae(100);Parasutterella(100);	Bacteroidaceae(100);Bacteroides(100);
-0.16	122	256	Root(100);Bacteria(100);"Firmicutes"(99);"Clostridia"(99);Clostridiales(94);unclassified(94);unclassified(94);	Root(100);Bacteria(100);"Firmicutes"(100);"Clostridia"(100);Clostridiales(100);Incertae_Sedis_XIV(100);Blautia(100);	"Clostridia"(99);Clostridiales(94);	Incertae_Sedis_XIV(100);Blautia(100);
0.16	294	197	Root(100);Bacteria(100);unclassified(100);unclassified(100);unclassified(100);unclassified(100);unclassified(100);	Root(100);Bacteria(100);"Bacteroidetes"(100);"Bacteroidia"(100);"Bacteroidales"(100);"Porphyromonadaceae"(100);unclassified(100);	Root(100);Bacteria(100);	"Bacteroidales"(100);"Porphyromonadaceae"(100);
-0.16	93	5	Root(100);Bacteria(100);"Firmicutes"(100);"Clostridia"(100);Clostridiales(100);"Ruminococcaceae"(100);Subdoligranulum(91);	Root(100);Bacteria(100);"Firmicutes"(100);"Bacilli"(100);Bacillales(100);"Staphylococcaceae"(99);Staphylococcus(99);	"Ruminococcaceae"(100);Subdoligranulum(91);	"Staphylococcaceae"(99);Staphylococcus(99);
0.16	104	167	Root(100);Bacteria(100);"Firmicutes"(100);"Clostridia"(100);Clostridiales(100);"Ruminococcaceae"(100);unclassified(100);	Root(100);Bacteria(100);"Firmicutes"(100);"Clostridia"(100);Clostridiales(100);unclassified(65);unclassified(65);	Clostridiales(100);"Ruminococcaceae"(100);	"Clostridia"(100);Clostridiales(100);
-0.16	136	196	Root(100);Bacteria(100);"Firmicutes"(100);"Clostridia"(100);Clostridiales(100);"Ruminococcaceae"(100);Oscillibacter(100);	Root(100);Bacteria(100);unclassified(100);unclassified(100);unclassified(100);unclassified(100);unclassified(100);	"Ruminococcaceae"(100);Oscillibacter(100);	Root(100);Bacteria(100);
-0.16	168	154	Root(100);Bacteria(100);"Bacteroidetes"(100);"Bacteroidia"(100);"Bacteroidales"(100);"Porphyromonadaceae"(100);Barnesiella(55);	Root(100);Bacteria(100);"Firmicutes"(100);"Clostridia"(100);Clostridiales(100);unclassified(97);unclassified(97);	"Porphyromonadaceae"(100);Barnesiella(55);	"Clostridia"(100);Clostridiales(100);
0.16	57	31	Root(100);Bacteria(100);"Firmicutes"(100);"Clostridia"(100);Clostridiales(100);Veillonellaceae(100);unclassified(93);	Root(100);Bacteria(100);"Bacteroidetes"(100);"Bacteroidia"(100);"Bacteroidales"(100);Bacteroidaceae(100);Bacteroides(100);	Clostridiales(100);Veillonellaceae(100);	Bacteroidaceae(100);Bacteroides(100);
0.16	284	270	Root(100);Bacteria(100);"Firmicutes"(100);"Clostridia"(100);Clostridiales(100);"Ruminococcaceae"(100);unclassified(100);	Root(100);Bacteria(100);"Firmicutes"(100);"Clostridia"(100);Clostridiales(100);"Lachnospiraceae"(71);unclassified(71);	Clostridiales(100);"Ruminococcaceae"(100);	Clostridiales(100);"Lachnospiraceae"(71);
-0.16	30	182	Root(100);Bacteria(100);"Bacteroidetes"(100);"Bacteroidia"(100);"Bacteroidales"(100);"Rikenellaceae"(100);Alistipes(100);	Root(100);Bacteria(100);"Bacteroidetes"(100);"Bacteroidia"(100);"Bacteroidales"(100);"Prevotellaceae"(100);Prevotella(100);	"Rikenellaceae"(100);Alistipes(100);	"Prevotellaceae"(100);Prevotella(100);
-0.16	136	5	Root(100);Bacteria(100);"Firmicutes"(100);"Clostridia"(100);Clostridiales(100);"Ruminococcaceae"(100);Oscillibacter(100);	Root(100);Bacteria(100);"Firmicutes"(100);"Bacilli"(100);Bacillales(100);"Staphylococcaceae"(99);Staphylococcus(99);	"Ruminococcaceae"(100);Oscillibacter(100);	"Staphylococcaceae"(99);Staphylococcus(99);
0.16	406	486	Root(100);Bacteria(100);"Firmicutes"(100);"Clostridia"(100);Clostridiales(100);unclassified(100);unclassified(100);	Root(100);Bacteria(100);"Firmicutes"(100);"Clostridia"(100);Clostridiales(100);"Ruminococcaceae"(100);Sporobacter(54);	"Clostridia"(100);Clostridiales(100);	"Ruminococcaceae"(100);Sporobacter(54);
-0.16	302	30	Root(100);Bacteria(100);"Firmicutes"(100);"Clostridia"(100);Clostridiales(100);unclassified(100);unclassified(100);	Root(100);Bacteria(100);"Bacteroidetes"(100);"Bacteroidia"(100);"Bacteroidales"(100);"Rikenellaceae"(100);Alistipes(100);	"Clostridia"(100);Clostridiales(100);	"Rikenellaceae"(100);Alistipes(100);
-0.16	253	181	Root(100);Bacteria(100);"Firmicutes"(100);"Erysipelotrichi"(100);"Erysipelotrichales"(100);Erysipelotrichaceae(100);unclassified(99);	Root(100);Bacteria(100);"Firmicutes"(100);"Clostridia"(100);Clostridiales(100);"Ruminococcaceae"(100);unclassified(100);	"Erysipelotrichales"(100);Erysipelotrichaceae(100);	Clostridiales(100);"Ruminococcaceae"(100);
-0.16	504	354	Root(100);Bacteria(100);"Bacteroidetes"(100);"Bacteroidia"(100);"Bacteroidales"(100);Bacteroidaceae(100);Bacteroides(100);	Root(100);Bacteria(100);"Actinobacteria"(100);Actinobacteria(100);Coriobacteriales(100);Coriobacteriaceae(100);Collinsella(100);	Bacteroidaceae(100);Bacteroides(100);	Coriobacteriaceae(100);Collinsella(100);
0.16	281	197	Root(100);Bacteria(100);unclassified(100);unclassified(100);unclassified(100);unclassified(100);unclassified(100);	Root(100);Bacteria(100);"Bacteroidetes"(100);"Bacteroidia"(100);"Bacteroidales"(100);"Porphyromonadaceae"(100);unclassified(100);	Root(100);Bacteria(100);	"Bacteroidales"(100);"Porphyromonadaceae"(100);
-0.16	280	243	Root(100);Bacteria(100);"Firmicutes"(100);"Clostridia"(100);Clostridiales(100);"Lachnospiraceae"(100);unclassified(100);	Root(100);Bacteria(100);"Firmicutes"(100);"Clostridia"(100);Clostridiales(100);Veillonellaceae(100);Acidaminococcus(100);	Clostridiales(100);"Lachnospiraceae"(100);	Veillonellaceae(100);Acidaminococcus(100);
0.16	27	449	Root(100);Bacteria(100);"Bacteroidetes"(100);"Bacteroidia"(100);"Bacteroidales"(100);Bacteroidaceae(100);Bacteroides(100);	Root(100);Bacteria(100);"Bacteroidetes"(100);"Bacteroidia"(100);"Bacteroidales"(100);Bacteroidaceae(100);Bacteroides(100);	Bacteroidaceae(100);Bacteroides(100);	Bacteroidaceae(100);Bacteroides(100);
0.16	212	248	Root(100);Bacteria(100);"Firmicutes"(100);"Clostridia"(100);Clostridiales(100);"Ruminococcaceae"(100);unclassified(73);	Root(100);Bacteria(100);"Firmicutes"(100);"Clostridia"(100);Clostridiales(100);"Ruminococcaceae"(100);unclassified(100);	Clostridiales(100);"Ruminococcaceae"(100);	Clostridiales(100);"Ruminococcaceae"(100);
-0.16	212	427	Root(100);Bacteria(100);"Firmicutes"(100);"Clostridia"(100);Clostridiales(100);"Ruminococcaceae"(100);unclassified(73);	Root(100);Bacteria(100);"Bacteroidetes"(100);unclassified(100);unclassified(100);unclassified(100);unclassified(100);	Clostridiales(100);"Ruminococcaceae"(100);	Bacteria(100);"Bacteroidetes"(100);
0.16	192	256	Root(100);Bacteria(100);"Firmicutes"(100);"Clostridia"(100);Clostridiales(100);unclassified(100);unclassified(100);	Root(100);Bacteria(100);"Firmicutes"(100);"Clostridia"(100);Clostridiales(100);Incertae_Sedis_XIV(100);Blautia(100);	"Clostridia"(100);Clostridiales(100);	Incertae_Sedis_XIV(100);Blautia(100);
-0.16	294	93	Root(100);Bacteria(100);unclassified(100);unclassified(100);unclassified(100);unclassified(100);unclassified(100);	Root(100);Bacteria(100);"Firmicutes"(100);"Clostridia"(100);Clostridiales(100);"Ruminococcaceae"(100);Subdoligranulum(91);	Root(100);Bacteria(100);	"Ruminococcaceae"(100);Subdoligranulum(91);
-0.16	345	157	Root(100);Bacteria(100);"Firmicutes"(100);"Clostridia"(100);Clostridiales(100);unclassified(76);unclassified(76);	Root(100);Bacteria(100);"Firmicutes"(100);"Clostridia"(100);Clostridiales(100);"Ruminococcaceae"(100);unclassified(100);	"Clostridia"(100);Clostridiales(100);	Clostridiales(100);"Ruminococcaceae"(100);
0.16	280	272	Root(100);Bacteria(100);"Firmicutes"(100);"Clostridia"(100);Clostridiales(100);"Lachnospiraceae"(100);unclassified(100);	Root(100);Bacteria(100);"Firmicutes"(100);"Clostridia"(100);Clostridiales(100);"Lachnospiraceae"(100);Coprococcus(100);	Clostridiales(100);"Lachnospiraceae"(100);	"Lachnospiraceae"(100);Coprococcus(100);
-0.16	280	302	Root(100);Bacteria(100);"Firmicutes"(100);"Clostridia"(100);Clostridiales(100);"Lachnospiraceae"(100);unclassified(100);	Root(100);Bacteria(100);"Firmicutes"(100);"Clostridia"(100);Clostridiales(100);unclassified(100);unclassified(100);	Clostridiales(100);"Lachnospiraceae"(100);	"Clostridia"(100);Clostridiales(100);
-0.16	212	387	Root(100);Bacteria(100);"Firmicutes"(100);"Clostridia"(100);Clostridiales(100);"Ruminococcaceae"(100);unclassified(73);	Root(100);Bacteria(100);"Proteobacteria"(100);Betaproteobacteria(100);Burkholderiales(100);Alcaligenaceae(100);Sutterella(100);	Clostridiales(100);"Ruminococcaceae"(100);	Alcaligenaceae(100);Sutterella(100);
-0.16	215	474	Root(100);Bacteria(100);"Firmicutes"(100);"Clostridia"(100);Clostridiales(100);unclassified(68);unclassified(68);	Root(100);Bacteria(100);"Bacteroidetes"(100);"Bacteroidia"(100);"Bacteroidales"(100);"Porphyromonadaceae"(100);Barnesiella(100);	"Clostridia"(100);Clostridiales(100);	"Porphyromonadaceae"(100);Barnesiella(100);
-0.16	258	202	Root(100);Bacteria(100);"Firmicutes"(100);"Clostridia"(100);Clostridiales(100);unclassified(100);unclassified(100);	Root(100);Bacteria(100);"Firmicutes"(100);"Clostridia"(100);unclassified(98);unclassified(98);unclassified(98);	"Clostridia"(100);Clostridiales(100);	"Firmicutes"(100);"Clostridia"(100);
-0.16	27	119	Root(100);Bacteria(100);"Bacteroidetes"(100);"Bacteroidia"(100);"Bacteroidales"(100);Bacteroidaceae(100);Bacteroides(100);	Root(100);Bacteria(100);"Bacteroidetes"(100);"Bacteroidia"(100);"Bacteroidales"(100);"Porphyromonadaceae"(100);Odoribacter(100);	Bacteroidaceae(100);Bacteroides(100);	"Porphyromonadaceae"(100);Odoribacter(100);
-0.16	31	145	Root(100);Bacteria(100);"Bacteroidetes"(100);"Bacteroidia"(100);"Bacteroidales"(100);Bacteroidaceae(100);Bacteroides(100);	Root(100);Bacteria(100);"Bacteroidetes"(100);"Bacteroidia"(100);"Bacteroidales"(100);Bacteroidaceae(100);Bacteroides(100);	Bacteroidaceae(100);Bacteroides(100);	Bacteroidaceae(100);Bacteroides(100);
0.16	93	486	Root(100);Bacteria(100);"Firmicutes"(100);"Clostridia"(100);Clostridiales(100);"Ruminococcaceae"(100);Subdoligranulum(91);	Root(100);Bacteria(100);"Firmicutes"(100);"Clostridia"(100);Clostridiales(100);"Ruminococcaceae"(100);Sporobacter(54);	"Ruminococcaceae"(100);Subdoligranulum(91);	"Ruminococcaceae"(100);Sporobacter(54);
-0.16	164	189	Root(100);Bacteria(100);"Bacteroidetes"(100);"Bacteroidia"(100);"Bacteroidales"(100);"Prevotellaceae"(100);Paraprevotella(100);	Root(100);Bacteria(100);"Firmicutes"(100);"Clostridia"(100);Clostridiales(100);"Lachnospiraceae"(95);Roseburia(91);	"Prevotellaceae"(100);Paraprevotella(100);	"Lachnospiraceae"(95);Roseburia(91);
-0.16	4	157	Root(100);Bacteria(100);"Firmicutes"(100);"Clostridia"(100);Clostridiales(100);Veillonellaceae(100);Veillonella(95);	Root(100);Bacteria(100);"Firmicutes"(100);"Clostridia"(100);Clostridiales(100);"Ruminococcaceae"(100);unclassified(100);	Veillonellaceae(100);Veillonella(95);	Clostridiales(100);"Ruminococcaceae"(100);
0.16	192	363	Root(100);Bacteria(100);"Firmicutes"(100);"Clostridia"(100);Clostridiales(100);unclassified(100);unclassified(100);	Root(100);Bacteria(100);"Firmicutes"(100);"Clostridia"(100);Clostridiales(100);"Ruminococcaceae"(100);unclassified(100);	"Clostridia"(100);Clostridiales(100);	Clostridiales(100);"Ruminococcaceae"(100);
-0.16	128	5	Root(100);Bacteria(100);"Firmicutes"(100);"Clostridia"(100);Clostridiales(100);"Ruminococcaceae"(100);Oscillibacter(100);	Root(100);Bacteria(100);"Firmicutes"(100);"Bacilli"(100);Bacillales(100);"Staphylococcaceae"(99);Staphylococcus(99);	"Ruminococcaceae"(100);Oscillibacter(100);	"Staphylococcaceae"(99);Staphylococcus(99);
0.16	161	263	Root(100);Bacteria(100);"Proteobacteria"(100);Betaproteobacteria(100);Burkholderiales(100);unclassified(100);unclassified(100);	Root(100);Bacteria(100);"Bacteroidetes"(100);"Bacteroidia"(100);"Bacteroidales"(100);"Prevotellaceae"(100);Paraprevotella(100);	Betaproteobacteria(100);Burkholderiales(100);	"Prevotellaceae"(100);Paraprevotella(100);
0.16	192	238	Root(100);Bacteria(100);"Firmicutes"(100);"Clostridia"(100);Clostridiales(100);unclassified(100);unclassified(100);	Root(100);Bacteria(100);"Firmicutes"(100);"Clostridia"(100);Clostridiales(100);unclassified(97);unclassified(97);	"Clostridia"(100);Clostridiales(100);	"Clostridia"(100);Clostridiales(100);
-0.16	84	34	Root(100);Bacteria(100);"Firmicutes"(100);"Clostridia"(100);Clostridiales(100);"Ruminococcaceae"(100);Ruminococcus(99);	Root(100);Bacteria(100);"Bacteroidetes"(100);"Bacteroidia"(100);"Bacteroidales"(100);"Prevotellaceae"(100);unclassified(100);	"Ruminococcaceae"(100);Ruminococcus(99);	"Bacteroidales"(100);"Prevotellaceae"(100);
-0.16	280	111	Root(100);Bacteria(100);"Firmicutes"(100);"Clostridia"(100);Clostridiales(100);"Lachnospiraceae"(100);unclassified(100);	Root(100);Bacteria(100);"Proteobacteria"(100);Gammaproteobacteria(100);"Enterobacteriales"(100);Enterobacteriaceae(100);unclassified(87);	Clostridiales(100);"Lachnospiraceae"(100);	"Enterobacteriales"(100);Enterobacteriaceae(100);
0.16	237	77	Root(100);Bacteria(100);"Bacteroidetes"(100);"Bacteroidia"(100);"Bacteroidales"(100);"Porphyromonadaceae"(100);Butyricimonas(100);	Root(100);Bacteria(100);"Bacteroidetes"(100);"Bacteroidia"(100);"Bacteroidales"(100);Bacteroidaceae(100);Bacteroides(100);	"Porphyromonadaceae"(100);Butyricimonas(100);	Bacteroidaceae(100);Bacteroides(100);
0.16	279	123	Root(100);Bacteria(100);"Firmicutes"(100);"Clostridia"(100);Clostridiales(100);unclassified(98);unclassified(98);	Root(100);Bacteria(100);"Firmicutes"(100);"Clostridia"(100);Clostridiales(100);unclassified(99);unclassified(99);	"Clostridia"(100);Clostridiales(100);	"Clostridia"(100);Clostridiales(100);
0.16	279	270	Root(100);Bacteria(100);"Firmicutes"(100);"Clostridia"(100);Clostridiales(100);unclassified(98);unclassified(98);	Root(100);Bacteria(100);"Firmicutes"(100);"Clostridia"(100);Clostridiales(100);"Lachnospiraceae"(71);unclassified(71);	"Clostridia"(100);Clostridiales(100);	Clostridiales(100);"Lachnospiraceae"(71);
-0.16	135	332	Root(100);Bacteria(100);"Firmicutes"(100);"Clostridia"(100);Clostridiales(100);"Lachnospiraceae"(100);Roseburia(95);	Root(100);Bacteria(100);"Proteobacteria"(100);Betaproteobacteria(100);Burkholderiales(100);unclassified(100);unclassified(100);	"Lachnospiraceae"(100);Roseburia(95);	Betaproteobacteria(100);Burkholderiales(100);
0.16	222	123	Root(100);Bacteria(100);"Firmicutes"(100);"Clostridia"(100);Clostridiales(100);"Lachnospiraceae"(58);Coprococcus(56);	Root(100);Bacteria(100);"Firmicutes"(100);"Clostridia"(100);Clostridiales(100);unclassified(99);unclassified(99);	"Lachnospiraceae"(58);Coprococcus(56);	"Clostridia"(100);Clostridiales(100);
0.16	84	384	Root(100);Bacteria(100);"Firmicutes"(100);"Clostridia"(100);Clostridiales(100);"Ruminococcaceae"(100);Ruminococcus(99);	Root(100);Bacteria(100);"Firmicutes"(100);"Clostridia"(100);Clostridiales(100);unclassified(92);unclassified(92);	"Ruminococcaceae"(100);Ruminococcus(99);	"Clostridia"(100);Clostridiales(100);
-0.16	177	46	Root(100);Bacteria(100);"Bacteroidetes"(100);"Bacteroidia"(100);"Bacteroidales"(100);"Prevotellaceae"(100);Prevotella(100);	Root(100);Bacteria(100);"Firmicutes"(100);"Clostridia"(100);Clostridiales(100);"Lachnospiraceae"(100);unclassified(100);	"Prevotellaceae"(100);Prevotella(100);	Clostridiales(100);"Lachnospiraceae"(100);
-0.16	128	233	Root(100);Bacteria(100);"Firmicutes"(100);"Clostridia"(100);Clostridiales(100);"Ruminococcaceae"(100);Oscillibacter(100);	Root(100);Bacteria(100);"Bacteroidetes"(100);unclassified(100);unclassified(100);unclassified(100);unclassified(100);	"Ruminococcaceae"(100);Oscillibacter(100);	Bacteria(100);"Bacteroidetes"(100);
-0.16	135	449	Root(100);Bacteria(100);"Firmicutes"(100);"Clostridia"(100);Clostridiales(100);"Lachnospiraceae"(100);Roseburia(95);	Root(100);Bacteria(100);"Bacteroidetes"(100);"Bacteroidia"(100);"Bacteroidales"(100);Bacteroidaceae(100);Bacteroides(100);	"Lachnospiraceae"(100);Roseburia(95);	Bacteroidaceae(100);Bacteroides(100);
0.16	177	314	Root(100);Bacteria(100);"Bacteroidetes"(100);"Bacteroidia"(100);"Bacteroidales"(100);"Prevotellaceae"(100);Prevotella(100);	Root(100);Bacteria(100);"Bacteroidetes"(100);"Bacteroidia"(100);"Bacteroidales"(100);unclassified(100);unclassified(100);	"Prevotellaceae"(100);Prevotella(100);	"Bacteroidia"(100);"Bacteroidales"(100);
-0.16	281	42	Root(100);Bacteria(100);unclassified(100);unclassified(100);unclassified(100);unclassified(100);unclassified(100);	Root(100);Bacteria(100);"Firmicutes"(100);"Clostridia"(100);Clostridiales(100);"Ruminococcaceae"(100);unclassified(100);	Root(100);Bacteria(100);	Clostridiales(100);"Ruminococcaceae"(100);
-0.16	281	270	Root(100);Bacteria(100);unclassified(100);unclassified(100);unclassified(100);unclassified(100);unclassified(100);	Root(100);Bacteria(100);"Firmicutes"(100);"Clostridia"(100);Clostridiales(100);"Lachnospiraceae"(71);unclassified(71);	Root(100);Bacteria(100);	Clostridiales(100);"Lachnospiraceae"(71);
0.16	27	539	Root(100);Bacteria(100);"Bacteroidetes"(100);"Bacteroidia"(100);"Bacteroidales"(100);Bacteroidaceae(100);Bacteroides(100);	Root(100);Bacteria(100);"Bacteroidetes"(100);"Bacteroidia"(100);"Bacteroidales"(100);Bacteroidaceae(100);Bacteroides(100);	Bacteroidaceae(100);Bacteroides(100);	Bacteroidaceae(100);Bacteroides(100);
0.16	210	123	Root(100);Bacteria(100);"Firmicutes"(100);"Clostridia"(100);Clostridiales(100);"Lachnospiraceae"(100);Anaerostipes(99);	Root(100);Bacteria(100);"Firmicutes"(100);"Clostridia"(100);Clostridiales(100);unclassified(99);unclassified(99);	"Lachnospiraceae"(100);Anaerostipes(99);	"Clostridia"(100);Clostridiales(100);
0.16	314	233	Root(100);Bacteria(100);"Bacteroidetes"(100);"Bacteroidia"(100);"Bacteroidales"(100);unclassified(100);unclassified(100);	Root(100);Bacteria(100);"Bacteroidetes"(100);unclassified(100);unclassified(100);unclassified(100);unclassified(100);	"Bacteroidia"(100);"Bacteroidales"(100);	Bacteria(100);"Bacteroidetes"(100);
-0.16	167	5	Root(100);Bacteria(100);"Firmicutes"(100);"Clostridia"(100);Clostridiales(100);unclassified(65);unclassified(65);	Root(100);Bacteria(100);"Firmicutes"(100);"Bacilli"(100);Bacillales(100);"Staphylococcaceae"(99);Staphylococcus(99);	"Clostridia"(100);Clostridiales(100);	"Staphylococcaceae"(99);Staphylococcus(99);
0.16	5	9	Root(100);Bacteria(100);"Firmicutes"(100);"Bacilli"(100);Bacillales(100);"Staphylococcaceae"(99);Staphylococcus(99);	Root(100);Bacteria(100);"Fusobacteria"(100);"Fusobacteria"(100);"Fusobacteriales"(100);"Fusobacteriaceae"(100);Fusobacterium(100);	"Staphylococcaceae"(99);Staphylococcus(99);	"Fusobacteriaceae"(100);Fusobacterium(100);
-0.16	181	227	Root(100);Bacteria(100);"Firmicutes"(100);"Clostridia"(100);Clostridiales(100);"Ruminococcaceae"(100);unclassified(100);	Root(100);Bacteria(100);"Firmicutes"(100);"Clostridia"(100);Clostridiales(100);"Lachnospiraceae"(100);Dorea(98);	Clostridiales(100);"Ruminococcaceae"(100);	"Lachnospiraceae"(100);Dorea(98);
0.16	336	352	Root(100);Bacteria(100);"Firmicutes"(100);"Clostridia"(100);Clostridiales(100);"Ruminococcaceae"(100);Oscillibacter(100);	Root(100);Bacteria(100);"Firmicutes"(100);"Clostridia"(100);Clostridiales(100);unclassified(98);unclassified(98);	"Ruminococcaceae"(100);Oscillibacter(100);	"Clostridia"(100);Clostridiales(100);
0.16	270	156	Root(100);Bacteria(100);"Firmicutes"(100);"Clostridia"(100);Clostridiales(100);"Lachnospiraceae"(71);unclassified(71);	Root(100);Bacteria(100);"Firmicutes"(100);"Clostridia"(100);Clostridiales(100);"Lachnospiraceae"(100);unclassified(71);	Clostridiales(100);"Lachnospiraceae"(71);	Clostridiales(100);"Lachnospiraceae"(100);
-0.16	84	314	Root(100);Bacteria(100);"Firmicutes"(100);"Clostridia"(100);Clostridiales(100);"Ruminococcaceae"(100);Ruminococcus(99);	Root(100);Bacteria(100);"Bacteroidetes"(100);"Bacteroidia"(100);"Bacteroidales"(100);unclassified(100);unclassified(100);	"Ruminococcaceae"(100);Ruminococcus(99);	"Bacteroidia"(100);"Bacteroidales"(100);
0.16	42	470	Root(100);Bacteria(100);"Firmicutes"(100);"Clostridia"(100);Clostridiales(100);"Ruminococcaceae"(100);unclassified(100);	Root(100);Bacteria(100);"Firmicutes"(100);"Clostridia"(100);Clostridiales(100);"Lachnospiraceae"(100);unclassified(100);	Clostridiales(100);"Ruminococcaceae"(100);	Clostridiales(100);"Lachnospiraceae"(100);
-0.16	136	1	Root(100);Bacteria(100);"Firmicutes"(100);"Clostridia"(100);Clostridiales(100);"Ruminococcaceae"(100);Oscillibacter(100);	Root(100);Bacteria(100);"Actinobacteria"(100);Actinobacteria(100);Actinomycetales(100);Propionibacteriaceae(100);Propionibacterium(100);	"Ruminococcaceae"(100);Oscillibacter(100);	Propionibacteriaceae(100);Propionibacterium(100);
-0.16	128	251	Root(100);Bacteria(100);"Firmicutes"(100);"Clostridia"(100);Clostridiales(100);"Ruminococcaceae"(100);Oscillibacter(100);	Root(100);Bacteria(100);"Bacteroidetes"(100);unclassified(100);unclassified(100);unclassified(100);unclassified(100);	"Ruminococcaceae"(100);Oscillibacter(100);	Bacteria(100);"Bacteroidetes"(100);
0.16	246	270	Root(100);Bacteria(100);"Firmicutes"(100);unclassified(98);unclassified(98);unclassified(98);unclassified(98);	Root(100);Bacteria(100);"Firmicutes"(100);"Clostridia"(100);Clostridiales(100);"Lachnospiraceae"(71);unclassified(71);	Bacteria(100);"Firmicutes"(100);	Clostridiales(100);"Lachnospiraceae"(71);
-0.16	262	157	Root(100);Bacteria(100);unclassified(99);unclassified(99);unclassified(99);unclassified(99);unclassified(99);	Root(100);Bacteria(100);"Firmicutes"(100);"Clostridia"(100);Clostridiales(100);"Ruminococcaceae"(100);unclassified(100);	Root(100);Bacteria(100);	Clostridiales(100);"Ruminococcaceae"(100);
0.16	167	157	Root(100);Bacteria(100);"Firmicutes"(100);"Clostridia"(100);Clostridiales(100);unclassified(65);unclassified(65);	Root(100);Bacteria(100);"Firmicutes"(100);"Clostridia"(100);Clostridiales(100);"Ruminococcaceae"(100);unclassified(100);	"Clostridia"(100);Clostridiales(100);	Clostridiales(100);"Ruminococcaceae"(100);
0.16	213	238	Root(100);Bacteria(100);"Firmicutes"(100);"Clostridia"(100);Clostridiales(100);unclassified(100);unclassified(100);	Root(100);Bacteria(100);"Firmicutes"(100);"Clostridia"(100);Clostridiales(100);unclassified(97);unclassified(97);	"Clostridia"(100);Clostridiales(100);	"Clostridia"(100);Clostridiales(100);
0.16	136	128	Root(100);Bacteria(100);"Firmicutes"(100);"Clostridia"(100);Clostridiales(100);"Ruminococcaceae"(100);Oscillibacter(100);	Root(100);Bacteria(100);"Firmicutes"(100);"Clostridia"(100);Clostridiales(100);"Ruminococcaceae"(100);Oscillibacter(100);	"Ruminococcaceae"(100);Oscillibacter(100);	"Ruminococcaceae"(100);Oscillibacter(100);
0.16	214	219	Root(100);Bacteria(100);"Bacteroidetes"(100);"Bacteroidia"(100);"Bacteroidales"(100);"Prevotellaceae"(100);unclassified(100);	Root(100);Bacteria(100);"Firmicutes"(100);"Clostridia"(100);Clostridiales(100);Veillonellaceae(100);Dialister(100);	"Bacteroidales"(100);"Prevotellaceae"(100);	Veillonellaceae(100);Dialister(100);
0.16	89	249	Root(100);Bacteria(100);"Firmicutes"(100);"Clostridia"(100);Clostridiales(100);"Ruminococcaceae"(100);unclassified(73);	Root(100);Bacteria(100);unclassified(100);unclassified(100);unclassified(100);unclassified(100);unclassified(100);	Clostridiales(100);"Ruminococcaceae"(100);	Root(100);Bacteria(100);
0.16	306	354	Root(100);Bacteria(100);"Firmicutes"(100);"Clostridia"(100);Clostridiales(100);"Ruminococcaceae"(100);unclassified(79);	Root(100);Bacteria(100);"Actinobacteria"(100);Actinobacteria(100);Coriobacteriales(100);Coriobacteriaceae(100);Collinsella(100);	Clostridiales(100);"Ruminococcaceae"(100);	Coriobacteriaceae(100);Collinsella(100);
-0.16	135	291	Root(100);Bacteria(100);"Firmicutes"(100);"Clostridia"(100);Clostridiales(100);"Lachnospiraceae"(100);Roseburia(95);	Root(100);Bacteria(100);"Bacteroidetes"(100);"Bacteroidia"(100);"Bacteroidales"(100);unclassified(100);unclassified(100);	"Lachnospiraceae"(100);Roseburia(95);	"Bacteroidia"(100);"Bacteroidales"(100);
-0.16	135	9	Root(100);Bacteria(100);"Firmicutes"(100);"Clostridia"(100);Clostridiales(100);"Lachnospiraceae"(100);Roseburia(95);	Root(100);Bacteria(100);"Fusobacteria"(100);"Fusobacteria"(100);"Fusobacteriales"(100);"Fusobacteriaceae"(100);Fusobacterium(100);	"Lachnospiraceae"(100);Roseburia(95);	"Fusobacteriaceae"(100);Fusobacterium(100);
-0.16	104	511	Root(100);Bacteria(100);"Firmicutes"(100);"Clostridia"(100);Clostridiales(100);"Ruminococcaceae"(100);unclassified(100);	Root(100);Bacteria(100);"Bacteroidetes"(100);"Bacteroidia"(100);"Bacteroidales"(100);Bacteroidaceae(100);Bacteroides(100);	Clostridiales(100);"Ruminococcaceae"(100);	Bacteroidaceae(100);Bacteroides(100);
-0.16	384	34	Root(100);Bacteria(100);"Firmicutes"(100);"Clostridia"(100);Clostridiales(100);unclassified(92);unclassified(92);	Root(100);Bacteria(100);"Bacteroidetes"(100);"Bacteroidia"(100);"Bacteroidales"(100);"Prevotellaceae"(100);unclassified(100);	"Clostridia"(100);Clostridiales(100);	"Bacteroidales"(100);"Prevotellaceae"(100);
-0.16	511	157	Root(100);Bacteria(100);"Bacteroidetes"(100);"Bacteroidia"(100);"Bacteroidales"(100);Bacteroidaceae(100);Bacteroides(100);	Root(100);Bacteria(100);"Firmicutes"(100);"Clostridia"(100);Clostridiales(100);"Ruminococcaceae"(100);unclassified(100);	Bacteroidaceae(100);Bacteroides(100);	Clostridiales(100);"Ruminococcaceae"(100);
0.16	27	308	Root(100);Bacteria(100);"Bacteroidetes"(100);"Bacteroidia"(100);"Bacteroidales"(100);Bacteroidaceae(100);Bacteroides(100);	Root(100);Bacteria(100);unclassified(100);unclassified(100);unclassified(100);unclassified(100);unclassified(100);	Bacteroidaceae(100);Bacteroides(100);	Root(100);Bacteria(100);
0.15	267	31	Root(100);Bacteria(100);"Bacteroidetes"(100);unclassified(52);unclassified(52);unclassified(52);unclassified(52);	Root(100);Bacteria(100);"Bacteroidetes"(100);"Bacteroidia"(100);"Bacteroidales"(100);Bacteroidaceae(100);Bacteroides(100);	Bacteria(100);"Bacteroidetes"(100);	Bacteroidaceae(100);Bacteroides(100);
0.15	104	46	Root(100);Bacteria(100);"Firmicutes"(100);"Clostridia"(100);Clostridiales(100);"Ruminococcaceae"(100);unclassified(100);	Root(100);Bacteria(100);"Firmicutes"(100);"Clostridia"(100);Clostridiales(100);"Lachnospiraceae"(100);unclassified(100);	Clostridiales(100);"Ruminococcaceae"(100);	Clostridiales(100);"Lachnospiraceae"(100);
-0.15	59	352	Root(100);Bacteria(100);"Bacteroidetes"(100);"Bacteroidia"(100);"Bacteroidales"(100);"Porphyromonadaceae"(100);Parabacteroides(100);	Root(100);Bacteria(100);"Firmicutes"(100);"Clostridia"(100);Clostridiales(100);unclassified(98);unclassified(98);	"Porphyromonadaceae"(100);Parabacteroides(100);	"Clostridia"(100);Clostridiales(100);
-0.15	212	16	Root(100);Bacteria(100);"Firmicutes"(100);"Clostridia"(100);Clostridiales(100);"Ruminococcaceae"(100);unclassified(73);	Root(100);Bacteria(100);"Proteobacteria"(100);Gammaproteobacteria(100);Pasteurellales(100);Pasteurellaceae(100);unclassified(100);	Clostridiales(100);"Ruminococcaceae"(100);	Pasteurellales(100);Pasteurellaceae(100);
0.15	189	93	Root(100);Bacteria(100);"Firmicutes"(100);"Clostridia"(100);Clostridiales(100);"Lachnospiraceae"(95);Roseburia(91);	Root(100);Bacteria(100);"Firmicutes"(100);"Clostridia"(100);Clostridiales(100);"Ruminococcaceae"(100);Subdoligranulum(91);	"Lachnospiraceae"(95);Roseburia(91);	"Ruminococcaceae"(100);Subdoligranulum(91);
-0.15	302	249	Root(100);Bacteria(100);"Firmicutes"(100);"Clostridia"(100);Clostridiales(100);unclassified(100);unclassified(100);	Root(100);Bacteria(100);unclassified(100);unclassified(100);unclassified(100);unclassified(100);unclassified(100);	"Clostridia"(100);Clostridiales(100);	Root(100);Bacteria(100);
0.15	107	44	Root(100);Bacteria(100);"Bacteroidetes"(100);"Bacteroidia"(100);"Bacteroidales"(100);"Porphyromonadaceae"(100);Barnesiella(100);	Root(100);Bacteria(100);"Bacteroidetes"(100);"Bacteroidia"(100);"Bacteroidales"(100);Bacteroidaceae(100);Bacteroides(100);	"Porphyromonadaceae"(100);Barnesiella(100);	Bacteroidaceae(100);Bacteroides(100);
0.15	59	153	Root(100);Bacteria(100);"Bacteroidetes"(100);"Bacteroidia"(100);"Bacteroidales"(100);"Porphyromonadaceae"(100);Parabacteroides(100);	Root(100);Bacteria(100);"Proteobacteria"(100);Betaproteobacteria(100);Burkholderiales(100);unclassified(100);unclassified(100);	"Porphyromonadaceae"(100);Parabacteroides(100);	Betaproteobacteria(100);Burkholderiales(100);
0.15	406	157	Root(100);Bacteria(100);"Firmicutes"(100);"Clostridia"(100);Clostridiales(100);unclassified(100);unclassified(100);	Root(100);Bacteria(100);"Firmicutes"(100);"Clostridia"(100);Clostridiales(100);"Ruminococcaceae"(100);unclassified(100);	"Clostridia"(100);Clostridiales(100);	Clostridiales(100);"Ruminococcaceae"(100);
0.15	245	154	Root(100);Bacteria(100);"Firmicutes"(100);"Clostridia"(100);Clostridiales(100);"Ruminococcaceae"(100);Butyricicoccus(97);	Root(100);Bacteria(100);"Firmicutes"(100);"Clostridia"(100);Clostridiales(100);unclassified(97);unclassified(97);	"Ruminococcaceae"(100);Butyricicoccus(97);	"Clostridia"(100);Clostridiales(100);
-0.15	59	156	Root(100);Bacteria(100);"Bacteroidetes"(100);"Bacteroidia"(100);"Bacteroidales"(100);"Porphyromonadaceae"(100);Parabacteroides(100);	Root(100);Bacteria(100);"Firmicutes"(100);"Clostridia"(100);Clostridiales(100);"Lachnospiraceae"(100);unclassified(71);	"Porphyromonadaceae"(100);Parabacteroides(100);	Clostridiales(100);"Lachnospiraceae"(100);
0.15	157	156	Root(100);Bacteria(100);"Firmicutes"(100);"Clostridia"(100);Clostridiales(100);"Ruminococcaceae"(100);unclassified(100);	Root(100);Bacteria(100);"Firmicutes"(100);"Clostridia"(100);Clostridiales(100);"Lachnospiraceae"(100);unclassified(71);	Clostridiales(100);"Ruminococcaceae"(100);	Clostridiales(100);"Lachnospiraceae"(100);
0.15	104	209	Root(100);Bacteria(100);"Firmicutes"(100);"Clostridia"(100);Clostridiales(100);"Ruminococcaceae"(100);unclassified(100);	Root(100);Bacteria(100);"Firmicutes"(100);"Clostridia"(100);Clostridiales(100);"Ruminococcaceae"(100);unclassified(99);	Clostridiales(100);"Ruminococcaceae"(100);	Clostridiales(100);"Ruminococcaceae"(100);
0.15	136	46	Root(100);Bacteria(100);"Firmicutes"(100);"Clostridia"(100);Clostridiales(100);"Ruminococcaceae"(100);Oscillibacter(100);	Root(100);Bacteria(100);"Firmicutes"(100);"Clostridia"(100);Clostridiales(100);"Lachnospiraceae"(100);unclassified(100);	"Ruminococcaceae"(100);Oscillibacter(100);	Clostridiales(100);"Lachnospiraceae"(100);
-0.15	369	227	Root(100);Bacteria(100);unclassified(100);unclassified(100);unclassified(100);unclassified(100);unclassified(100);	Root(100);Bacteria(100);"Firmicutes"(100);"Clostridia"(100);Clostridiales(100);"Lachnospiraceae"(100);Dorea(98);	Root(100);Bacteria(100);	"Lachnospiraceae"(100);Dorea(98);
0.15	267	157	Root(100);Bacteria(100);"Bacteroidetes"(100);unclassified(52);unclassified(52);unclassified(52);unclassified(52);	Root(100);Bacteria(100);"Firmicutes"(100);"Clostridia"(100);Clostridiales(100);"Ruminococcaceae"(100);unclassified(100);	Bacteria(100);"Bacteroidetes"(100);	Clostridiales(100);"Ruminococcaceae"(100);
0.15	245	93	Root(100);Bacteria(100);"Firmicutes"(100);"Clostridia"(100);Clostridiales(100);"Ruminococcaceae"(100);Butyricicoccus(97);	Root(100);Bacteria(100);"Firmicutes"(100);"Clostridia"(100);Clostridiales(100);"Ruminococcaceae"(100);Subdoligranulum(91);	"Ruminococcaceae"(100);Butyricicoccus(97);	"Ruminococcaceae"(100);Subdoligranulum(91);
-0.15	258	144	Root(100);Bacteria(100);"Firmicutes"(100);"Clostridia"(100);Clostridiales(100);unclassified(100);unclassified(100);	Root(100);Bacteria(100);"Firmicutes"(100);"Clostridia"(100);Clostridiales(100);unclassified(100);unclassified(100);	"Clostridia"(100);Clostridiales(100);	"Clostridia"(100);Clostridiales(100);
-0.15	308	245	Root(100);Bacteria(100);unclassified(100);unclassified(100);unclassified(100);unclassified(100);unclassified(100);	Root(100);Bacteria(100);"Firmicutes"(100);"Clostridia"(100);Clostridiales(100);"Ruminococcaceae"(100);Butyricicoccus(97);	Root(100);Bacteria(100);	"Ruminococcaceae"(100);Butyricicoccus(97);
0.15	260	128	Root(100);Bacteria(100);"Firmicutes"(100);"Erysipelotrichi"(100);"Erysipelotrichales"(100);Erysipelotrichaceae(100);Coprobacillus(100);	Root(100);Bacteria(100);"Firmicutes"(100);"Clostridia"(100);Clostridiales(100);"Ruminococcaceae"(100);Oscillibacter(100);	Erysipelotrichaceae(100);Coprobacillus(100);	"Ruminococcaceae"(100);Oscillibacter(100);
0.15	316	165	Root(100);Bacteria(100);"Firmicutes"(100);"Clostridia"(100);Clostridiales(100);"Lachnospiraceae"(100);unclassified(100);	Root(100);Bacteria(100);"Firmicutes"(100);"Clostridia"(100);Clostridiales(100);unclassified(99);unclassified(99);	Clostridiales(100);"Lachnospiraceae"(100);	"Clostridia"(100);Clostridiales(100);
-0.15	42	5	Root(100);Bacteria(100);"Firmicutes"(100);"Clostridia"(100);Clostridiales(100);"Ruminococcaceae"(100);unclassified(100);	Root(100);Bacteria(100);"Firmicutes"(100);"Bacilli"(100);Bacillales(100);"Staphylococcaceae"(99);Staphylococcus(99);	Clostridiales(100);"Ruminococcaceae"(100);	"Staphylococcaceae"(99);Staphylococcus(99);
-0.15	263	157	Root(100);Bacteria(100);"Bacteroidetes"(100);"Bacteroidia"(100);"Bacteroidales"(100);"Prevotellaceae"(100);Paraprevotella(100);	Root(100);Bacteria(100);"Firmicutes"(100);"Clostridia"(100);Clostridiales(100);"Ruminococcaceae"(100);unclassified(100);	"Prevotellaceae"(100);Paraprevotella(100);	Clostridiales(100);"Ruminococcaceae"(100);
-0.15	449	144	Root(100);Bacteria(100);"Bacteroidetes"(100);"Bacteroidia"(100);"Bacteroidales"(100);Bacteroidaceae(100);Bacteroides(100);	Root(100);Bacteria(100);"Firmicutes"(100);"Clostridia"(100);Clostridiales(100);unclassified(100);unclassified(100);	Bacteroidaceae(100);Bacteroides(100);	"Clostridia"(100);Clostridiales(100);
-0.15	302	470	Root(100);Bacteria(100);"Firmicutes"(100);"Clostridia"(100);Clostridiales(100);unclassified(100);unclassified(100);	Root(100);Bacteria(100);"Firmicutes"(100);"Clostridia"(100);Clostridiales(100);"Lachnospiraceae"(100);unclassified(100);	"Clostridia"(100);Clostridiales(100);	Clostridiales(100);"Lachnospiraceae"(100);
-0.15	45	123	Root(100);Bacteria(100);"Bacteroidetes"(100);"Bacteroidia"(100);"Bacteroidales"(100);Bacteroidaceae(100);Bacteroides(100);	Root(100);Bacteria(100);"Firmicutes"(100);"Clostridia"(100);Clostridiales(100);unclassified(99);unclassified(99);	Bacteroidaceae(100);Bacteroides(100);	"Clostridia"(100);Clostridiales(100);
-0.15	167	356	Root(100);Bacteria(100);"Firmicutes"(100);"Clostridia"(100);Clostridiales(100);unclassified(65);unclassified(65);	Root(100);Bacteria(100);unclassified(100);unclassified(100);unclassified(100);unclassified(100);unclassified(100);	"Clostridia"(100);Clostridiales(100);	Root(100);Bacteria(100);
-0.15	311	167	Root(100);Bacteria(100);unclassified(100);unclassified(100);unclassified(100);unclassified(100);unclassified(100);	Root(100);Bacteria(100);"Firmicutes"(100);"Clostridia"(100);Clostridiales(100);unclassified(65);unclassified(65);	Root(100);Bacteria(100);	"Clostridia"(100);Clostridiales(100);
-0.15	128	111	Root(100);Bacteria(100);"Firmicutes"(100);"Clostridia"(100);Clostridiales(100);"Ruminococcaceae"(100);Oscillibacter(100);	Root(100);Bacteria(100);"Proteobacteria"(100);Gammaproteobacteria(100);"Enterobacteriales"(100);Enterobacteriaceae(100);unclassified(87);	"Ruminococcaceae"(100);Oscillibacter(100);	"Enterobacteriales"(100);Enterobacteriaceae(100);
-0.15	263	46	Root(100);Bacteria(100);"Bacteroidetes"(100);"Bacteroidia"(100);"Bacteroidales"(100);"Prevotellaceae"(100);Paraprevotella(100);	Root(100);Bacteria(100);"Firmicutes"(100);"Clostridia"(100);Clostridiales(100);"Lachnospiraceae"(100);unclassified(100);	"Prevotellaceae"(100);Paraprevotella(100);	Clostridiales(100);"Lachnospiraceae"(100);
0.15	211	156	Root(100);Bacteria(100);"Firmicutes"(100);"Clostridia"(100);Clostridiales(100);"Lachnospiraceae"(100);Roseburia(99);	Root(100);Bacteria(100);"Firmicutes"(100);"Clostridia"(100);Clostridiales(100);"Lachnospiraceae"(100);unclassified(71);	"Lachnospiraceae"(100);Roseburia(99);	Clostridiales(100);"Lachnospiraceae"(100);
-0.15	411	167	Root(100);Bacteria(100);"Bacteroidetes"(100);"Bacteroidia"(100);"Bacteroidales"(100);"Porphyromonadaceae"(100);Odoribacter(100);	Root(100);Bacteria(100);"Firmicutes"(100);"Clostridia"(100);Clostridiales(100);unclassified(65);unclassified(65);	"Porphyromonadaceae"(100);Odoribacter(100);	"Clostridia"(100);Clostridiales(100);
-0.15	31	5	Root(100);Bacteria(100);"Bacteroidetes"(100);"Bacteroidia"(100);"Bacteroidales"(100);Bacteroidaceae(100);Bacteroides(100);	Root(100);Bacteria(100);"Firmicutes"(100);"Bacilli"(100);Bacillales(100);"Staphylococcaceae"(99);Staphylococcus(99);	Bacteroidaceae(100);Bacteroides(100);	"Staphylococcaceae"(99);Staphylococcus(99);
0.15	135	192	Root(100);Bacteria(100);"Firmicutes"(100);"Clostridia"(100);Clostridiales(100);"Lachnospiraceae"(100);Roseburia(95);	Root(100);Bacteria(100);"Firmicutes"(100);"Clostridia"(100);Clostridiales(100);unclassified(100);unclassified(100);	"Lachnospiraceae"(100);Roseburia(95);	"Clostridia"(100);Clostridiales(100);
-0.15	135	231	Root(100);Bacteria(100);"Firmicutes"(100);"Clostridia"(100);Clostridiales(100);"Lachnospiraceae"(100);Roseburia(95);	Root(100);Bacteria(100);"Bacteroidetes"(100);"Bacteroidia"(100);"Bacteroidales"(100);"Prevotellaceae"(100);Paraprevotella(100);	"Lachnospiraceae"(100);Roseburia(95);	"Prevotellaceae"(100);Paraprevotella(100);
0.15	122	189	Root(100);Bacteria(100);"Firmicutes"(99);"Clostridia"(99);Clostridiales(94);unclassified(94);unclassified(94);	Root(100);Bacteria(100);"Firmicutes"(100);"Clostridia"(100);Clostridiales(100);"Lachnospiraceae"(95);Roseburia(91);	"Clostridia"(99);Clostridiales(94);	"Lachnospiraceae"(95);Roseburia(91);
-0.15	384	237	Root(100);Bacteria(100);"Firmicutes"(100);"Clostridia"(100);Clostridiales(100);unclassified(92);unclassified(92);	Root(100);Bacteria(100);"Bacteroidetes"(100);"Bacteroidia"(100);"Bacteroidales"(100);"Porphyromonadaceae"(100);Butyricimonas(100);	"Clostridia"(100);Clostridiales(100);	"Porphyromonadaceae"(100);Butyricimonas(100);
0.15	122	196	Root(100);Bacteria(100);"Firmicutes"(99);"Clostridia"(99);Clostridiales(94);unclassified(94);unclassified(94);	Root(100);Bacteria(100);unclassified(100);unclassified(100);unclassified(100);unclassified(100);unclassified(100);	"Clostridia"(99);Clostridiales(94);	Root(100);Bacteria(100);
-0.15	281	167	Root(100);Bacteria(100);unclassified(100);unclassified(100);unclassified(100);unclassified(100);unclassified(100);	Root(100);Bacteria(100);"Firmicutes"(100);"Clostridia"(100);Clostridiales(100);unclassified(65);unclassified(65);	Root(100);Bacteria(100);	"Clostridia"(100);Clostridiales(100);
0.15	331	253	Root(100);Bacteria(100);"Firmicutes"(100);"Clostridia"(100);Clostridiales(100);unclassified(100);unclassified(100);	Root(100);Bacteria(100);"Firmicutes"(100);"Erysipelotrichi"(100);"Erysipelotrichales"(100);Erysipelotrichaceae(100);unclassified(99);	"Clostridia"(100);Clostridiales(100);	"Erysipelotrichales"(100);Erysipelotrichaceae(100);
0.15	267	181	Root(100);Bacteria(100);"Bacteroidetes"(100);unclassified(52);unclassified(52);unclassified(52);unclassified(52);	Root(100);Bacteria(100);"Firmicutes"(100);"Clostridia"(100);Clostridiales(100);"Ruminococcaceae"(100);unclassified(100);	Bacteria(100);"Bacteroidetes"(100);	Clostridiales(100);"Ruminococcaceae"(100);
-0.15	84	153	Root(100);Bacteria(100);"Firmicutes"(100);"Clostridia"(100);Clostridiales(100);"Ruminococcaceae"(100);Ruminococcus(99);	Root(100);Bacteria(100);"Proteobacteria"(100);Betaproteobacteria(100);Burkholderiales(100);unclassified(100);unclassified(100);	"Ruminococcaceae"(100);Ruminococcus(99);	Betaproteobacteria(100);Burkholderiales(100);
-0.15	135	34	Root(100);Bacteria(100);"Firmicutes"(100);"Clostridia"(100);Clostridiales(100);"Lachnospiraceae"(100);Roseburia(95);	Root(100);Bacteria(100);"Bacteroidetes"(100);"Bacteroidia"(100);"Bacteroidales"(100);"Prevotellaceae"(100);unclassified(100);	"Lachnospiraceae"(100);Roseburia(95);	"Bacteroidales"(100);"Prevotellaceae"(100);
-0.15	42	9	Root(100);Bacteria(100);"Firmicutes"(100);"Clostridia"(100);Clostridiales(100);"Ruminococcaceae"(100);unclassified(100);	Root(100);Bacteria(100);"Fusobacteria"(100);"Fusobacteria"(100);"Fusobacteriales"(100);"Fusobacteriaceae"(100);Fusobacterium(100);	Clostridiales(100);"Ruminococcaceae"(100);	"Fusobacteriaceae"(100);Fusobacterium(100);
-0.15	197	42	Root(100);Bacteria(100);"Bacteroidetes"(100);"Bacteroidia"(100);"Bacteroidales"(100);"Porphyromonadaceae"(100);unclassified(100);	Root(100);Bacteria(100);"Firmicutes"(100);"Clostridia"(100);Clostridiales(100);"Ruminococcaceae"(100);unclassified(100);	"Bacteroidales"(100);"Porphyromonadaceae"(100);	Clostridiales(100);"Ruminococcaceae"(100);
-0.15	93	1	Root(100);Bacteria(100);"Firmicutes"(100);"Clostridia"(100);Clostridiales(100);"Ruminococcaceae"(100);Subdoligranulum(91);	Root(100);Bacteria(100);"Actinobacteria"(100);Actinobacteria(100);Actinomycetales(100);Propionibacteriaceae(100);Propionibacterium(100);	"Ruminococcaceae"(100);Subdoligranulum(91);	Propionibacteriaceae(100);Propionibacterium(100);
0.15	215	156	Root(100);Bacteria(100);"Firmicutes"(100);"Clostridia"(100);Clostridiales(100);unclassified(68);unclassified(68);	Root(100);Bacteria(100);"Firmicutes"(100);"Clostridia"(100);Clostridiales(100);"Lachnospiraceae"(100);unclassified(71);	"Clostridia"(100);Clostridiales(100);	Clostridiales(100);"Lachnospiraceae"(100);
0.15	284	46	Root(100);Bacteria(100);"Firmicutes"(100);"Clostridia"(100);Clostridiales(100);"Ruminococcaceae"(100);unclassified(100);	Root(100);Bacteria(100);"Firmicutes"(100);"Clostridia"(100);Clostridiales(100);"Lachnospiraceae"(100);unclassified(100);	Clostridiales(100);"Ruminococcaceae"(100);	Clostridiales(100);"Lachnospiraceae"(100);
-0.15	210	119	Root(100);Bacteria(100);"Firmicutes"(100);"Clostridia"(100);Clostridiales(100);"Lachnospiraceae"(100);Anaerostipes(99);	Root(100);Bacteria(100);"Bacteroidetes"(100);"Bacteroidia"(100);"Bacteroidales"(100);"Porphyromonadaceae"(100);Odoribacter(100);	"Lachnospiraceae"(100);Anaerostipes(99);	"Porphyromonadaceae"(100);Odoribacter(100);
0.15	30	165	Root(100);Bacteria(100);"Bacteroidetes"(100);"Bacteroidia"(100);"Bacteroidales"(100);"Rikenellaceae"(100);Alistipes(100);	Root(100);Bacteria(100);"Firmicutes"(100);"Clostridia"(100);Clostridiales(100);unclassified(99);unclassified(99);	"Rikenellaceae"(100);Alistipes(100);	"Clostridia"(100);Clostridiales(100);
-0.15	578	157	Root(100);Bacteria(100);"Bacteroidetes"(100);"Bacteroidia"(100);"Bacteroidales"(100);Bacteroidaceae(100);Bacteroides(100);	Root(100);Bacteria(100);"Firmicutes"(100);"Clostridia"(100);Clostridiales(100);"Ruminococcaceae"(100);unclassified(100);	Bacteroidaceae(100);Bacteroides(100);	Clostridiales(100);"Ruminococcaceae"(100);
0.15	336	42	Root(100);Bacteria(100);"Firmicutes"(100);"Clostridia"(100);Clostridiales(100);"Ruminococcaceae"(100);Oscillibacter(100);	Root(100);Bacteria(100);"Firmicutes"(100);"Clostridia"(100);Clostridiales(100);"Ruminococcaceae"(100);unclassified(100);	"Ruminococcaceae"(100);Oscillibacter(100);	Clostridiales(100);"Ruminococcaceae"(100);
0.15	27	197	Root(100);Bacteria(100);"Bacteroidetes"(100);"Bacteroidia"(100);"Bacteroidales"(100);Bacteroidaceae(100);Bacteroides(100);	Root(100);Bacteria(100);"Bacteroidetes"(100);"Bacteroidia"(100);"Bacteroidales"(100);"Porphyromonadaceae"(100);unclassified(100);	Bacteroidaceae(100);Bacteroides(100);	"Bacteroidales"(100);"Porphyromonadaceae"(100);
-0.15	93	16	Root(100);Bacteria(100);"Firmicutes"(100);"Clostridia"(100);Clostridiales(100);"Ruminococcaceae"(100);Subdoligranulum(91);	Root(100);Bacteria(100);"Proteobacteria"(100);Gammaproteobacteria(100);Pasteurellales(100);Pasteurellaceae(100);unclassified(100);	"Ruminococcaceae"(100);Subdoligranulum(91);	Pasteurellales(100);Pasteurellaceae(100);
-0.15	219	167	Root(100);Bacteria(100);"Firmicutes"(100);"Clostridia"(100);Clostridiales(100);Veillonellaceae(100);Dialister(100);	Root(100);Bacteria(100);"Firmicutes"(100);"Clostridia"(100);Clostridiales(100);unclassified(65);unclassified(65);	Veillonellaceae(100);Dialister(100);	"Clostridia"(100);Clostridiales(100);
-0.15	280	34	Root(100);Bacteria(100);"Firmicutes"(100);"Clostridia"(100);Clostridiales(100);"Lachnospiraceae"(100);unclassified(100);	Root(100);Bacteria(100);"Bacteroidetes"(100);"Bacteroidia"(100);"Bacteroidales"(100);"Prevotellaceae"(100);unclassified(100);	Clostridiales(100);"Lachnospiraceae"(100);	"Bacteroidales"(100);"Prevotellaceae"(100);
0.15	215	256	Root(100);Bacteria(100);"Firmicutes"(100);"Clostridia"(100);Clostridiales(100);unclassified(68);unclassified(68);	Root(100);Bacteria(100);"Firmicutes"(100);"Clostridia"(100);Clostridiales(100);Incertae_Sedis_XIV(100);Blautia(100);	"Clostridia"(100);Clostridiales(100);	Incertae_Sedis_XIV(100);Blautia(100);
0.15	212	89	Root(100);Bacteria(100);"Firmicutes"(100);"Clostridia"(100);Clostridiales(100);"Ruminococcaceae"(100);unclassified(73);	Root(100);Bacteria(100);"Firmicutes"(100);"Clostridia"(100);Clostridiales(100);"Ruminococcaceae"(100);unclassified(73);	Clostridiales(100);"Ruminococcaceae"(100);	Clostridiales(100);"Ruminococcaceae"(100);
0.15	119	144	Root(100);Bacteria(100);"Bacteroidetes"(100);"Bacteroidia"(100);"Bacteroidales"(100);"Porphyromonadaceae"(100);Odoribacter(100);	Root(100);Bacteria(100);"Firmicutes"(100);"Clostridia"(100);Clostridiales(100);unclassified(100);unclassified(100);	"Porphyromonadaceae"(100);Odoribacter(100);	"Clostridia"(100);Clostridiales(100);
-0.15	457	157	Root(100);Bacteria(100);"Bacteroidetes"(100);"Bacteroidia"(100);"Bacteroidales"(100);"Prevotellaceae"(100);unclassified(91);	Root(100);Bacteria(100);"Firmicutes"(100);"Clostridia"(100);Clostridiales(100);"Ruminococcaceae"(100);unclassified(100);	"Bacteroidales"(100);"Prevotellaceae"(100);	Clostridiales(100);"Ruminococcaceae"(100);
-0.15	111	144	Root(100);Bacteria(100);"Proteobacteria"(100);Gammaproteobacteria(100);"Enterobacteriales"(100);Enterobacteriaceae(100);unclassified(87);	Root(100);Bacteria(100);"Firmicutes"(100);"Clostridia"(100);Clostridiales(100);unclassified(100);unclassified(100);	"Enterobacteriales"(100);Enterobacteriaceae(100);	"Clostridia"(100);Clostridiales(100);
-0.15	104	504	Root(100);Bacteria(100);"Firmicutes"(100);"Clostridia"(100);Clostridiales(100);"Ruminococcaceae"(100);unclassified(100);	Root(100);Bacteria(100);"Bacteroidetes"(100);"Bacteroidia"(100);"Bacteroidales"(100);Bacteroidaceae(100);Bacteroides(100);	Clostridiales(100);"Ruminococcaceae"(100);	Bacteroidaceae(100);Bacteroides(100);
0.15	284	352	Root(100);Bacteria(100);"Firmicutes"(100);"Clostridia"(100);Clostridiales(100);"Ruminococcaceae"(100);unclassified(100);	Root(100);Bacteria(100);"Firmicutes"(100);"Clostridia"(100);Clostridiales(100);unclassified(98);unclassified(98);	Clostridiales(100);"Ruminococcaceae"(100);	"Clostridia"(100);Clostridiales(100);
-0.15	280	59	Root(100);Bacteria(100);"Firmicutes"(100);"Clostridia"(100);Clostridiales(100);"Lachnospiraceae"(100);unclassified(100);	Root(100);Bacteria(100);"Bacteroidetes"(100);"Bacteroidia"(100);"Bacteroidales"(100);"Porphyromonadaceae"(100);Parabacteroides(100);	Clostridiales(100);"Lachnospiraceae"(100);	"Porphyromonadaceae"(100);Parabacteroides(100);
-0.15	135	111	Root(100);Bacteria(100);"Firmicutes"(100);"Clostridia"(100);Clostridiales(100);"Lachnospiraceae"(100);Roseburia(95);	Root(100);Bacteria(100);"Proteobacteria"(100);Gammaproteobacteria(100);"Enterobacteriales"(100);Enterobacteriaceae(100);unclassified(87);	"Lachnospiraceae"(100);Roseburia(95);	"Enterobacteriales"(100);Enterobacteriaceae(100);
-0.15	167	350	Root(100);Bacteria(100);"Firmicutes"(100);"Clostridia"(100);Clostridiales(100);unclassified(65);unclassified(65);	Root(100);Bacteria(100);"Bacteroidetes"(100);"Bacteroidia"(100);"Bacteroidales"(100);"Prevotellaceae"(100);Paraprevotella(100);	"Clostridia"(100);Clostridiales(100);	"Prevotellaceae"(100);Paraprevotella(100);
-0.15	249	46	Root(100);Bacteria(100);unclassified(100);unclassified(100);unclassified(100);unclassified(100);unclassified(100);	Root(100);Bacteria(100);"Firmicutes"(100);"Clostridia"(100);Clostridiales(100);"Lachnospiraceae"(100);unclassified(100);	Root(100);Bacteria(100);	Clostridiales(100);"Lachnospiraceae"(100);
0.15	115	238	Root(100);Bacteria(100);"Proteobacteria"(100);Betaproteobacteria(100);Burkholderiales(100);Alcaligenaceae(100);Parasutterella(100);	Root(100);Bacteria(100);"Firmicutes"(100);"Clostridia"(100);Clostridiales(100);unclassified(97);unclassified(97);	Alcaligenaceae(100);Parasutterella(100);	"Clostridia"(100);Clostridiales(100);
-0.15	128	539	Root(100);Bacteria(100);"Firmicutes"(100);"Clostridia"(100);Clostridiales(100);"Ruminococcaceae"(100);Oscillibacter(100);	Root(100);Bacteria(100);"Bacteroidetes"(100);"Bacteroidia"(100);"Bacteroidales"(100);Bacteroidaceae(100);Bacteroides(100);	"Ruminococcaceae"(100);Oscillibacter(100);	Bacteroidaceae(100);Bacteroides(100);
0.15	215	213	Root(100);Bacteria(100);"Firmicutes"(100);"Clostridia"(100);Clostridiales(100);unclassified(68);unclassified(68);	Root(100);Bacteria(100);"Firmicutes"(100);"Clostridia"(100);Clostridiales(100);unclassified(100);unclassified(100);	"Clostridia"(100);Clostridiales(100);	"Clostridia"(100);Clostridiales(100);
0.15	212	245	Root(100);Bacteria(100);"Firmicutes"(100);"Clostridia"(100);Clostridiales(100);"Ruminococcaceae"(100);unclassified(73);	Root(100);Bacteria(100);"Firmicutes"(100);"Clostridia"(100);Clostridiales(100);"Ruminococcaceae"(100);Butyricicoccus(97);	Clostridiales(100);"Ruminococcaceae"(100);	"Ruminococcaceae"(100);Butyricicoccus(97);
-0.15	246	406	Root(100);Bacteria(100);"Firmicutes"(100);unclassified(98);unclassified(98);unclassified(98);unclassified(98);	Root(100);Bacteria(100);"Firmicutes"(100);"Clostridia"(100);Clostridiales(100);unclassified(100);unclassified(100);	Bacteria(100);"Firmicutes"(100);	"Clostridia"(100);Clostridiales(100);
0.15	281	294	Root(100);Bacteria(100);unclassified(100);unclassified(100);unclassified(100);unclassified(100);unclassified(100);	Root(100);Bacteria(100);unclassified(100);unclassified(100);unclassified(100);unclassified(100);unclassified(100);	Root(100);Bacteria(100);	Root(100);Bacteria(100);
-0.15	156	45	Root(100);Bacteria(100);"Firmicutes"(100);"Clostridia"(100);Clostridiales(100);"Lachnospiraceae"(100);unclassified(71);	Root(100);Bacteria(100);"Bacteroidetes"(100);"Bacteroidia"(100);"Bacteroidales"(100);Bacteroidaceae(100);Bacteroides(100);	Clostridiales(100);"Lachnospiraceae"(100);	Bacteroidaceae(100);Bacteroides(100);
0.15	128	272	Root(100);Bacteria(100);"Firmicutes"(100);"Clostridia"(100);Clostridiales(100);"Ruminococcaceae"(100);Oscillibacter(100);	Root(100);Bacteria(100);"Firmicutes"(100);"Clostridia"(100);Clostridiales(100);"Lachnospiraceae"(100);Coprococcus(100);	"Ruminococcaceae"(100);Oscillibacter(100);	"Lachnospiraceae"(100);Coprococcus(100);
-0.15	405	128	Root(100);Bacteria(100);unclassified(100);unclassified(100);unclassified(100);unclassified(100);unclassified(100);	Root(100);Bacteria(100);"Firmicutes"(100);"Clostridia"(100);Clostridiales(100);"Ruminococcaceae"(100);Oscillibacter(100);	Root(100);Bacteria(100);	"Ruminococcaceae"(100);Oscillibacter(100);
-0.15	46	474	Root(100);Bacteria(100);"Firmicutes"(100);"Clostridia"(100);Clostridiales(100);"Lachnospiraceae"(100);unclassified(100);	Root(100);Bacteria(100);"Bacteroidetes"(100);"Bacteroidia"(100);"Bacteroidales"(100);"Porphyromonadaceae"(100);Barnesiella(100);	Clostridiales(100);"Lachnospiraceae"(100);	"Porphyromonadaceae"(100);Barnesiella(100);
0.15	9	123	Root(100);Bacteria(100);"Fusobacteria"(100);"Fusobacteria"(100);"Fusobacteriales"(100);"Fusobacteriaceae"(100);Fusobacterium(100);	Root(100);Bacteria(100);"Firmicutes"(100);"Clostridia"(100);Clostridiales(100);unclassified(99);unclassified(99);	"Fusobacteriaceae"(100);Fusobacterium(100);	"Clostridia"(100);Clostridiales(100);
0.15	215	284	Root(100);Bacteria(100);"Firmicutes"(100);"Clostridia"(100);Clostridiales(100);unclassified(68);unclassified(68);	Root(100);Bacteria(100);"Firmicutes"(100);"Clostridia"(100);Clostridiales(100);"Ruminococcaceae"(100);unclassified(100);	"Clostridia"(100);Clostridiales(100);	Clostridiales(100);"Ruminococcaceae"(100);
0.15	135	316	Root(100);Bacteria(100);"Firmicutes"(100);"Clostridia"(100);Clostridiales(100);"Lachnospiraceae"(100);Roseburia(95);	Root(100);Bacteria(100);"Firmicutes"(100);"Clostridia"(100);Clostridiales(100);"Lachnospiraceae"(100);unclassified(100);	"Lachnospiraceae"(100);Roseburia(95);	Clostridiales(100);"Lachnospiraceae"(100);
-0.15	256	157	Root(100);Bacteria(100);"Firmicutes"(100);"Clostridia"(100);Clostridiales(100);Incertae_Sedis_XIV(100);Blautia(100);	Root(100);Bacteria(100);"Firmicutes"(100);"Clostridia"(100);Clostridiales(100);"Ruminococcaceae"(100);unclassified(100);	Incertae_Sedis_XIV(100);Blautia(100);	Clostridiales(100);"Ruminococcaceae"(100);
0.15	161	107	Root(100);Bacteria(100);"Proteobacteria"(100);Betaproteobacteria(100);Burkholderiales(100);unclassified(100);unclassified(100);	Root(100);Bacteria(100);"Bacteroidetes"(100);"Bacteroidia"(100);"Bacteroidales"(100);"Porphyromonadaceae"(100);Barnesiella(100);	Betaproteobacteria(100);Burkholderiales(100);	"Porphyromonadaceae"(100);Barnesiella(100);
0.15	214	77	Root(100);Bacteria(100);"Bacteroidetes"(100);"Bacteroidia"(100);"Bacteroidales"(100);"Prevotellaceae"(100);unclassified(100);	Root(100);Bacteria(100);"Bacteroidetes"(100);"Bacteroidia"(100);"Bacteroidales"(100);Bacteroidaceae(100);Bacteroides(100);	"Bacteroidales"(100);"Prevotellaceae"(100);	Bacteroidaceae(100);Bacteroides(100);
0.15	153	350	Root(100);Bacteria(100);"Proteobacteria"(100);Betaproteobacteria(100);Burkholderiales(100);unclassified(100);unclassified(100);	Root(100);Bacteria(100);"Bacteroidetes"(100);"Bacteroidia"(100);"Bacteroidales"(100);"Prevotellaceae"(100);Paraprevotella(100);	Betaproteobacteria(100);Burkholderiales(100);	"Prevotellaceae"(100);Paraprevotella(100);
0.15	153	474	Root(100);Bacteria(100);"Proteobacteria"(100);Betaproteobacteria(100);Burkholderiales(100);unclassified(100);unclassified(100);	Root(100);Bacteria(100);"Bacteroidetes"(100);"Bacteroidia"(100);"Bacteroidales"(100);"Porphyromonadaceae"(100);Barnesiella(100);	Betaproteobacteria(100);Burkholderiales(100);	"Porphyromonadaceae"(100);Barnesiella(100);
-0.15	539	156	Root(100);Bacteria(100);"Bacteroidetes"(100);"Bacteroidia"(100);"Bacteroidales"(100);Bacteroidaceae(100);Bacteroides(100);	Root(100);Bacteria(100);"Firmicutes"(100);"Clostridia"(100);Clostridiales(100);"Lachnospiraceae"(100);unclassified(71);	Bacteroidaceae(100);Bacteroides(100);	Clostridiales(100);"Lachnospiraceae"(100);
-0.15	539	104	Root(100);Bacteria(100);"Bacteroidetes"(100);"Bacteroidia"(100);"Bacteroidales"(100);Bacteroidaceae(100);Bacteroides(100);	Root(100);Bacteria(100);"Firmicutes"(100);"Clostridia"(100);Clostridiales(100);"Ruminococcaceae"(100);unclassified(100);	Bacteroidaceae(100);Bacteroides(100);	Clostridiales(100);"Ruminococcaceae"(100);
-0.15	238	356	Root(100);Bacteria(100);"Firmicutes"(100);"Clostridia"(100);Clostridiales(100);unclassified(97);unclassified(97);	Root(100);Bacteria(100);unclassified(100);unclassified(100);unclassified(100);unclassified(100);unclassified(100);	"Clostridia"(100);Clostridiales(100);	Root(100);Bacteria(100);
-0.15	27	260	Root(100);Bacteria(100);"Bacteroidetes"(100);"Bacteroidia"(100);"Bacteroidales"(100);Bacteroidaceae(100);Bacteroides(100);	Root(100);Bacteria(100);"Firmicutes"(100);"Erysipelotrichi"(100);"Erysipelotrichales"(100);Erysipelotrichaceae(100);Coprobacillus(100);	Bacteroidaceae(100);Bacteroides(100);	Erysipelotrichaceae(100);Coprobacillus(100);
-0.15	318	115	Root(100);Bacteria(100);"Proteobacteria"(100);Betaproteobacteria(100);Burkholderiales(100);Alcaligenaceae(100);Sutterella(100);	Root(100);Bacteria(100);"Proteobacteria"(100);Betaproteobacteria(100);Burkholderiales(100);Alcaligenaceae(100);Parasutterella(100);	Alcaligenaceae(100);Sutterella(100);	Alcaligenaceae(100);Parasutterella(100);
-0.15	237	327	Root(100);Bacteria(100);"Bacteroidetes"(100);"Bacteroidia"(100);"Bacteroidales"(100);"Porphyromonadaceae"(100);Butyricimonas(100);	Root(100);Bacteria(100);"Firmicutes"(100);"Clostridia"(99);Clostridiales(99);unclassified(99);unclassified(99);	"Porphyromonadaceae"(100);Butyricimonas(100);	"Clostridia"(99);Clostridiales(99);
-0.15	119	302	Root(100);Bacteria(100);"Bacteroidetes"(100);"Bacteroidia"(100);"Bacteroidales"(100);"Porphyromonadaceae"(100);Odoribacter(100);	Root(100);Bacteria(100);"Firmicutes"(100);"Clostridia"(100);Clostridiales(100);unclassified(100);unclassified(100);	"Porphyromonadaceae"(100);Odoribacter(100);	"Clostridia"(100);Clostridiales(100);
0.15	89	336	Root(100);Bacteria(100);"Firmicutes"(100);"Clostridia"(100);Clostridiales(100);"Ruminococcaceae"(100);unclassified(73);	Root(100);Bacteria(100);"Firmicutes"(100);"Clostridia"(100);Clostridiales(100);"Ruminococcaceae"(100);Oscillibacter(100);	Clostridiales(100);"Ruminococcaceae"(100);	"Ruminococcaceae"(100);Oscillibacter(100);
-0.15	578	93	Root(100);Bacteria(100);"Bacteroidetes"(100);"Bacteroidia"(100);"Bacteroidales"(100);Bacteroidaceae(100);Bacteroides(100);	Root(100);Bacteria(100);"Firmicutes"(100);"Clostridia"(100);Clostridiales(100);"Ruminococcaceae"(100);Subdoligranulum(91);	Bacteroidaceae(100);Bacteroides(100);	"Ruminococcaceae"(100);Subdoligranulum(91);
0.15	89	486	Root(100);Bacteria(100);"Firmicutes"(100);"Clostridia"(100);Clostridiales(100);"Ruminococcaceae"(100);unclassified(73);	Root(100);Bacteria(100);"Firmicutes"(100);"Clostridia"(100);Clostridiales(100);"Ruminococcaceae"(100);Sporobacter(54);	Clostridiales(100);"Ruminococcaceae"(100);	"Ruminococcaceae"(100);Sporobacter(54);
-0.15	161	104	Root(100);Bacteria(100);"Proteobacteria"(100);Betaproteobacteria(100);Burkholderiales(100);unclassified(100);unclassified(100);	Root(100);Bacteria(100);"Firmicutes"(100);"Clostridia"(100);Clostridiales(100);"Ruminococcaceae"(100);unclassified(100);	Betaproteobacteria(100);Burkholderiales(100);	Clostridiales(100);"Ruminococcaceae"(100);
0.15	212	42	Root(100);Bacteria(100);"Firmicutes"(100);"Clostridia"(100);Clostridiales(100);"Ruminococcaceae"(100);unclassified(73);	Root(100);Bacteria(100);"Firmicutes"(100);"Clostridia"(100);Clostridiales(100);"Ruminococcaceae"(100);unclassified(100);	Clostridiales(100);"Ruminococcaceae"(100);	Clostridiales(100);"Ruminococcaceae"(100);
-0.15	153	157	Root(100);Bacteria(100);"Proteobacteria"(100);Betaproteobacteria(100);Burkholderiales(100);unclassified(100);unclassified(100);	Root(100);Bacteria(100);"Firmicutes"(100);"Clostridia"(100);Clostridiales(100);"Ruminococcaceae"(100);unclassified(100);	Betaproteobacteria(100);Burkholderiales(100);	Clostridiales(100);"Ruminococcaceae"(100);
0.15	212	186	Root(100);Bacteria(100);"Firmicutes"(100);"Clostridia"(100);Clostridiales(100);"Ruminococcaceae"(100);unclassified(73);	Root(100);Bacteria(100);"Verrucomicrobia"(100);Verrucomicrobiae(100);Verrucomicrobiales(100);Verrucomicrobiaceae(100);Akkermansia(100);	Clostridiales(100);"Ruminococcaceae"(100);	Verrucomicrobiaceae(100);Akkermansia(100);
-0.15	306	202	Root(100);Bacteria(100);"Firmicutes"(100);"Clostridia"(100);Clostridiales(100);"Ruminococcaceae"(100);unclassified(79);	Root(100);Bacteria(100);"Firmicutes"(100);"Clostridia"(100);unclassified(98);unclassified(98);unclassified(98);	Clostridiales(100);"Ruminococcaceae"(100);	"Firmicutes"(100);"Clostridia"(100);
0.15	212	104	Root(100);Bacteria(100);"Firmicutes"(100);"Clostridia"(100);Clostridiales(100);"Ruminococcaceae"(100);unclassified(73);	Root(100);Bacteria(100);"Firmicutes"(100);"Clostridia"(100);Clostridiales(100);"Ruminococcaceae"(100);unclassified(100);	Clostridiales(100);"Ruminococcaceae"(100);	Clostridiales(100);"Ruminococcaceae"(100);
-0.15	219	157	Root(100);Bacteria(100);"Firmicutes"(100);"Clostridia"(100);Clostridiales(100);Veillonellaceae(100);Dialister(100);	Root(100);Bacteria(100);"Firmicutes"(100);"Clostridia"(100);Clostridiales(100);"Ruminococcaceae"(100);unclassified(100);	Veillonellaceae(100);Dialister(100);	Clostridiales(100);"Ruminococcaceae"(100);
-0.15	291	157	Root(100);Bacteria(100);"Bacteroidetes"(100);"Bacteroidia"(100);"Bacteroidales"(100);unclassified(100);unclassified(100);	Root(100);Bacteria(100);"Firmicutes"(100);"Clostridia"(100);Clostridiales(100);"Ruminococcaceae"(100);unclassified(100);	"Bacteroidia"(100);"Bacteroidales"(100);	Clostridiales(100);"Ruminococcaceae"(100);
-0.15	128	331	Root(100);Bacteria(100);"Firmicutes"(100);"Clostridia"(100);Clostridiales(100);"Ruminococcaceae"(100);Oscillibacter(100);	Root(100);Bacteria(100);"Firmicutes"(100);"Clostridia"(100);Clostridiales(100);unclassified(100);unclassified(100);	"Ruminococcaceae"(100);Oscillibacter(100);	"Clostridia"(100);Clostridiales(100);
0.15	336	165	Root(100);Bacteria(100);"Firmicutes"(100);"Clostridia"(100);Clostridiales(100);"Ruminococcaceae"(100);Oscillibacter(100);	Root(100);Bacteria(100);"Firmicutes"(100);"Clostridia"(100);Clostridiales(100);unclassified(99);unclassified(99);	"Ruminococcaceae"(100);Oscillibacter(100);	"Clostridia"(100);Clostridiales(100);
-0.15	249	258	Root(100);Bacteria(100);unclassified(100);unclassified(100);unclassified(100);unclassified(100);unclassified(100);	Root(100);Bacteria(100);"Firmicutes"(100);"Clostridia"(100);Clostridiales(100);unclassified(100);unclassified(100);	Root(100);Bacteria(100);	"Clostridia"(100);Clostridiales(100);
0.15	248	486	Root(100);Bacteria(100);"Firmicutes"(100);"Clostridia"(100);Clostridiales(100);"Ruminococcaceae"(100);unclassified(100);	Root(100);Bacteria(100);"Firmicutes"(100);"Clostridia"(100);Clostridiales(100);"Ruminococcaceae"(100);Sporobacter(54);	Clostridiales(100);"Ruminococcaceae"(100);	"Ruminococcaceae"(100);Sporobacter(54);
-0.15	210	34	Root(100);Bacteria(100);"Firmicutes"(100);"Clostridia"(100);Clostridiales(100);"Lachnospiraceae"(100);Anaerostipes(99);	Root(100);Bacteria(100);"Bacteroidetes"(100);"Bacteroidia"(100);"Bacteroidales"(100);"Prevotellaceae"(100);unclassified(100);	"Lachnospiraceae"(100);Anaerostipes(99);	"Bacteroidales"(100);"Prevotellaceae"(100);
0.15	255	34	Root(100);Bacteria(100);"Firmicutes"(100);"Clostridia"(100);Clostridiales(100);"Lachnospiraceae"(100);Coprococcus(99);	Root(100);Bacteria(100);"Bacteroidetes"(100);"Bacteroidia"(100);"Bacteroidales"(100);"Prevotellaceae"(100);unclassified(100);	"Lachnospiraceae"(100);Coprococcus(99);	"Bacteroidales"(100);"Prevotellaceae"(100);
0.15	115	227	Root(100);Bacteria(100);"Proteobacteria"(100);Betaproteobacteria(100);Burkholderiales(100);Alcaligenaceae(100);Parasutterella(100);	Root(100);Bacteria(100);"Firmicutes"(100);"Clostridia"(100);Clostridiales(100);"Lachnospiraceae"(100);Dorea(98);	Alcaligenaceae(100);Parasutterella(100);	"Lachnospiraceae"(100);Dorea(98);
0.15	427	356	Root(100);Bacteria(100);"Bacteroidetes"(100);unclassified(100);unclassified(100);unclassified(100);unclassified(100);	Root(100);Bacteria(100);unclassified(100);unclassified(100);unclassified(100);unclassified(100);unclassified(100);	Bacteria(100);"Bacteroidetes"(100);	Root(100);Bacteria(100);
0.15	215	165	Root(100);Bacteria(100);"Firmicutes"(100);"Clostridia"(100);Clostridiales(100);unclassified(68);unclassified(68);	Root(100);Bacteria(100);"Firmicutes"(100);"Clostridia"(100);Clostridiales(100);unclassified(99);unclassified(99);	"Clostridia"(100);Clostridiales(100);	"Clostridia"(100);Clostridiales(100);
0.15	34	168	Root(100);Bacteria(100);"Bacteroidetes"(100);"Bacteroidia"(100);"Bacteroidales"(100);"Prevotellaceae"(100);unclassified(100);	Root(100);Bacteria(100);"Bacteroidetes"(100);"Bacteroidia"(100);"Bacteroidales"(100);"Porphyromonadaceae"(100);Barnesiella(55);	"Bacteroidales"(100);"Prevotellaceae"(100);	"Porphyromonadaceae"(100);Barnesiella(55);
0.15	314	231	Root(100);Bacteria(100);"Bacteroidetes"(100);"Bacteroidia"(100);"Bacteroidales"(100);unclassified(100);unclassified(100);	Root(100);Bacteria(100);"Bacteroidetes"(100);"Bacteroidia"(100);"Bacteroidales"(100);"Prevotellaceae"(100);Paraprevotella(100);	"Bacteroidia"(100);"Bacteroidales"(100);	"Prevotellaceae"(100);Paraprevotella(100);
0.15	227	270	Root(100);Bacteria(100);"Firmicutes"(100);"Clostridia"(100);Clostridiales(100);"Lachnospiraceae"(100);Dorea(98);	Root(100);Bacteria(100);"Firmicutes"(100);"Clostridia"(100);Clostridiales(100);"Lachnospiraceae"(71);unclassified(71);	"Lachnospiraceae"(100);Dorea(98);	Clostridiales(100);"Lachnospiraceae"(71);
0.15	363	270	Root(100);Bacteria(100);"Firmicutes"(100);"Clostridia"(100);Clostridiales(100);"Ruminococcaceae"(100);unclassified(100);	Root(100);Bacteria(100);"Firmicutes"(100);"Clostridia"(100);Clostridiales(100);"Lachnospiraceae"(71);unclassified(71);	Clostridiales(100);"Ruminococcaceae"(100);	Clostridiales(100);"Lachnospiraceae"(71);
-0.15	9	144	Root(100);Bacteria(100);"Fusobacteria"(100);"Fusobacteria"(100);"Fusobacteriales"(100);"Fusobacteriaceae"(100);Fusobacterium(100);	Root(100);Bacteria(100);"Firmicutes"(100);"Clostridia"(100);Clostridiales(100);unclassified(100);unclassified(100);	"Fusobacteriaceae"(100);Fusobacterium(100);	"Clostridia"(100);Clostridiales(100);
0.15	107	45	Root(100);Bacteria(100);"Bacteroidetes"(100);"Bacteroidia"(100);"Bacteroidales"(100);"Porphyromonadaceae"(100);Barnesiella(100);	Root(100);Bacteria(100);"Bacteroidetes"(100);"Bacteroidia"(100);"Bacteroidales"(100);Bacteroidaceae(100);Bacteroides(100);	"Porphyromonadaceae"(100);Barnesiella(100);	Bacteroidaceae(100);Bacteroides(100);
0.15	47	123	Root(100);Bacteria(100);"Actinobacteria"(100);Actinobacteria(100);Bifidobacteriales(100);Bifidobacteriaceae(100);unclassified(83);	Root(100);Bacteria(100);"Firmicutes"(100);"Clostridia"(100);Clostridiales(100);unclassified(99);unclassified(99);	Bifidobacteriales(100);Bifidobacteriaceae(100);	"Clostridia"(100);Clostridiales(100);
-0.15	454	46	Root(100);Bacteria(100);unclassified(93);unclassified(93);unclassified(93);unclassified(93);unclassified(93);	Root(100);Bacteria(100);"Firmicutes"(100);"Clostridia"(100);Clostridiales(100);"Lachnospiraceae"(100);unclassified(100);	Root(100);Bacteria(100);	Clostridiales(100);"Lachnospiraceae"(100);
0.15	302	9	Root(100);Bacteria(100);"Firmicutes"(100);"Clostridia"(100);Clostridiales(100);unclassified(100);unclassified(100);	Root(100);Bacteria(100);"Fusobacteria"(100);"Fusobacteria"(100);"Fusobacteriales"(100);"Fusobacteriaceae"(100);Fusobacterium(100);	"Clostridia"(100);Clostridiales(100);	"Fusobacteriaceae"(100);Fusobacterium(100);
0.15	27	243	Root(100);Bacteria(100);"Bacteroidetes"(100);"Bacteroidia"(100);"Bacteroidales"(100);Bacteroidaceae(100);Bacteroides(100);	Root(100);Bacteria(100);"Firmicutes"(100);"Clostridia"(100);Clostridiales(100);Veillonellaceae(100);Acidaminococcus(100);	Bacteroidaceae(100);Bacteroides(100);	Veillonellaceae(100);Acidaminococcus(100);
-0.15	31	66	Root(100);Bacteria(100);"Bacteroidetes"(100);"Bacteroidia"(100);"Bacteroidales"(100);Bacteroidaceae(100);Bacteroides(100);	Root(100);Bacteria(100);"Firmicutes"(100);"Clostridia"(100);Clostridiales(100);Veillonellaceae(100);Dialister(100);	Bacteroidaceae(100);Bacteroides(100);	Veillonellaceae(100);Dialister(100);
0.15	267	59	Root(100);Bacteria(100);"Bacteroidetes"(100);unclassified(52);unclassified(52);unclassified(52);unclassified(52);	Root(100);Bacteria(100);"Bacteroidetes"(100);"Bacteroidia"(100);"Bacteroidales"(100);"Porphyromonadaceae"(100);Parabacteroides(100);	Bacteria(100);"Bacteroidetes"(100);	"Porphyromonadaceae"(100);Parabacteroides(100);
-0.15	89	251	Root(100);Bacteria(100);"Firmicutes"(100);"Clostridia"(100);Clostridiales(100);"Ruminococcaceae"(100);unclassified(73);	Root(100);Bacteria(100);"Bacteroidetes"(100);unclassified(100);unclassified(100);unclassified(100);unclassified(100);	Clostridiales(100);"Ruminococcaceae"(100);	Bacteria(100);"Bacteroidetes"(100);
-0.15	212	123	Root(100);Bacteria(100);"Firmicutes"(100);"Clostridia"(100);Clostridiales(100);"Ruminococcaceae"(100);unclassified(73);	Root(100);Bacteria(100);"Firmicutes"(100);"Clostridia"(100);Clostridiales(100);unclassified(99);unclassified(99);	Clostridiales(100);"Ruminococcaceae"(100);	"Clostridia"(100);Clostridiales(100);
0.15	164	34	Root(100);Bacteria(100);"Bacteroidetes"(100);"Bacteroidia"(100);"Bacteroidales"(100);"Prevotellaceae"(100);Paraprevotella(100);	Root(100);Bacteria(100);"Bacteroidetes"(100);"Bacteroidia"(100);"Bacteroidales"(100);"Prevotellaceae"(100);unclassified(100);	"Prevotellaceae"(100);Paraprevotella(100);	"Bacteroidales"(100);"Prevotellaceae"(100);
-0.15	249	154	Root(100);Bacteria(100);unclassified(100);unclassified(100);unclassified(100);unclassified(100);unclassified(100);	Root(100);Bacteria(100);"Firmicutes"(100);"Clostridia"(100);Clostridiales(100);unclassified(97);unclassified(97);	Root(100);Bacteria(100);	"Clostridia"(100);Clostridiales(100);
0.15	272	157	Root(100);Bacteria(100);"Firmicutes"(100);"Clostridia"(100);Clostridiales(100);"Lachnospiraceae"(100);Coprococcus(100);	Root(100);Bacteria(100);"Firmicutes"(100);"Clostridia"(100);Clostridiales(100);"Ruminococcaceae"(100);unclassified(100);	"Lachnospiraceae"(100);Coprococcus(100);	Clostridiales(100);"Ruminococcaceae"(100);
0.15	128	46	Root(100);Bacteria(100);"Firmicutes"(100);"Clostridia"(100);Clostridiales(100);"Ruminococcaceae"(100);Oscillibacter(100);	Root(100);Bacteria(100);"Firmicutes"(100);"Clostridia"(100);Clostridiales(100);"Lachnospiraceae"(100);unclassified(100);	"Ruminococcaceae"(100);Oscillibacter(100);	Clostridiales(100);"Lachnospiraceae"(100);
0.15	57	30	Root(100);Bacteria(100);"Firmicutes"(100);"Clostridia"(100);Clostridiales(100);Veillonellaceae(100);unclassified(93);	Root(100);Bacteria(100);"Bacteroidetes"(100);"Bacteroidia"(100);"Bacteroidales"(100);"Rikenellaceae"(100);Alistipes(100);	Clostridiales(100);Veillonellaceae(100);	"Rikenellaceae"(100);Alistipes(100);
-0.15	46	356	Root(100);Bacteria(100);"Firmicutes"(100);"Clostridia"(100);Clostridiales(100);"Lachnospiraceae"(100);unclassified(100);	Root(100);Bacteria(100);unclassified(100);unclassified(100);unclassified(100);unclassified(100);unclassified(100);	Clostridiales(100);"Lachnospiraceae"(100);	Root(100);Bacteria(100);
-0.15	251	167	Root(100);Bacteria(100);"Bacteroidetes"(100);unclassified(100);unclassified(100);unclassified(100);unclassified(100);	Root(100);Bacteria(100);"Firmicutes"(100);"Clostridia"(100);Clostridiales(100);unclassified(65);unclassified(65);	Bacteria(100);"Bacteroidetes"(100);	"Clostridia"(100);Clostridiales(100);
0.15	192	246	Root(100);Bacteria(100);"Firmicutes"(100);"Clostridia"(100);Clostridiales(100);unclassified(100);unclassified(100);	Root(100);Bacteria(100);"Firmicutes"(100);unclassified(98);unclassified(98);unclassified(98);unclassified(98);	"Clostridia"(100);Clostridiales(100);	Bacteria(100);"Firmicutes"(100);
-0.14	332	227	Root(100);Bacteria(100);"Proteobacteria"(100);Betaproteobacteria(100);Burkholderiales(100);unclassified(100);unclassified(100);	Root(100);Bacteria(100);"Firmicutes"(100);"Clostridia"(100);Clostridiales(100);"Lachnospiraceae"(100);Dorea(98);	Betaproteobacteria(100);Burkholderiales(100);	"Lachnospiraceae"(100);Dorea(98);
0.14	66	168	Root(100);Bacteria(100);"Firmicutes"(100);"Clostridia"(100);Clostridiales(100);Veillonellaceae(100);Dialister(100);	Root(100);Bacteria(100);"Bacteroidetes"(100);"Bacteroidia"(100);"Bacteroidales"(100);"Porphyromonadaceae"(100);Barnesiella(55);	Veillonellaceae(100);Dialister(100);	"Porphyromonadaceae"(100);Barnesiella(55);
-0.14	251	93	Root(100);Bacteria(100);"Bacteroidetes"(100);unclassified(100);unclassified(100);unclassified(100);unclassified(100);	Root(100);Bacteria(100);"Firmicutes"(100);"Clostridia"(100);Clostridiales(100);"Ruminococcaceae"(100);Subdoligranulum(91);	Bacteria(100);"Bacteroidetes"(100);	"Ruminococcaceae"(100);Subdoligranulum(91);
-0.14	215	332	Root(100);Bacteria(100);"Firmicutes"(100);"Clostridia"(100);Clostridiales(100);unclassified(68);unclassified(68);	Root(100);Bacteria(100);"Proteobacteria"(100);Betaproteobacteria(100);Burkholderiales(100);unclassified(100);unclassified(100);	"Clostridia"(100);Clostridiales(100);	Betaproteobacteria(100);Burkholderiales(100);
-0.14	291	30	Root(100);Bacteria(100);"Bacteroidetes"(100);"Bacteroidia"(100);"Bacteroidales"(100);unclassified(100);unclassified(100);	Root(100);Bacteria(100);"Bacteroidetes"(100);"Bacteroidia"(100);"Bacteroidales"(100);"Rikenellaceae"(100);Alistipes(100);	"Bacteroidia"(100);"Bacteroidales"(100);	"Rikenellaceae"(100);Alistipes(100);
-0.14	280	337	Root(100);Bacteria(100);"Firmicutes"(100);"Clostridia"(100);Clostridiales(100);"Lachnospiraceae"(100);unclassified(100);	Root(100);Bacteria(100);"Bacteroidetes"(100);"Bacteroidia"(100);"Bacteroidales"(100);"Porphyromonadaceae"(100);Parabacteroides(100);	Clostridiales(100);"Lachnospiraceae"(100);	"Porphyromonadaceae"(100);Parabacteroides(100);
0.14	258	354	Root(100);Bacteria(100);"Firmicutes"(100);"Clostridia"(100);Clostridiales(100);unclassified(100);unclassified(100);	Root(100);Bacteria(100);"Actinobacteria"(100);Actinobacteria(100);Coriobacteriales(100);Coriobacteriaceae(100);Collinsella(100);	"Clostridia"(100);Clostridiales(100);	Coriobacteriaceae(100);Collinsella(100);
-0.14	311	46	Root(100);Bacteria(100);unclassified(100);unclassified(100);unclassified(100);unclassified(100);unclassified(100);	Root(100);Bacteria(100);"Firmicutes"(100);"Clostridia"(100);Clostridiales(100);"Lachnospiraceae"(100);unclassified(100);	Root(100);Bacteria(100);	Clostridiales(100);"Lachnospiraceae"(100);
-0.14	4	107	Root(100);Bacteria(100);"Firmicutes"(100);"Clostridia"(100);Clostridiales(100);Veillonellaceae(100);Veillonella(95);	Root(100);Bacteria(100);"Bacteroidetes"(100);"Bacteroidia"(100);"Bacteroidales"(100);"Porphyromonadaceae"(100);Barnesiella(100);	Veillonellaceae(100);Veillonella(95);	"Porphyromonadaceae"(100);Barnesiella(100);
-0.14	291	189	Root(100);Bacteria(100);"Bacteroidetes"(100);"Bacteroidia"(100);"Bacteroidales"(100);unclassified(100);unclassified(100);	Root(100);Bacteria(100);"Firmicutes"(100);"Clostridia"(100);Clostridiales(100);"Lachnospiraceae"(95);Roseburia(91);	"Bacteroidia"(100);"Bacteroidales"(100);	"Lachnospiraceae"(95);Roseburia(91);
0.14	363	123	Root(100);Bacteria(100);"Firmicutes"(100);"Clostridia"(100);Clostridiales(100);"Ruminococcaceae"(100);unclassified(100);	Root(100);Bacteria(100);"Firmicutes"(100);"Clostridia"(100);Clostridiales(100);unclassified(99);unclassified(99);	Clostridiales(100);"Ruminococcaceae"(100);	"Clostridia"(100);Clostridiales(100);
-0.14	308	93	Root(100);Bacteria(100);unclassified(100);unclassified(100);unclassified(100);unclassified(100);unclassified(100);	Root(100);Bacteria(100);"Firmicutes"(100);"Clostridia"(100);Clostridiales(100);"Ruminococcaceae"(100);Subdoligranulum(91);	Root(100);Bacteria(100);	"Ruminococcaceae"(100);Subdoligranulum(91);
-0.14	539	42	Root(100);Bacteria(100);"Bacteroidetes"(100);"Bacteroidia"(100);"Bacteroidales"(100);Bacteroidaceae(100);Bacteroides(100);	Root(100);Bacteria(100);"Firmicutes"(100);"Clostridia"(100);Clostridiales(100);"Ruminococcaceae"(100);unclassified(100);	Bacteroidaceae(100);Bacteroides(100);	Clostridiales(100);"Ruminococcaceae"(100);
0.14	215	363	Root(100);Bacteria(100);"Firmicutes"(100);"Clostridia"(100);Clostridiales(100);unclassified(68);unclassified(68);	Root(100);Bacteria(100);"Firmicutes"(100);"Clostridia"(100);Clostridiales(100);"Ruminococcaceae"(100);unclassified(100);	"Clostridia"(100);Clostridiales(100);	Clostridiales(100);"Ruminococcaceae"(100);
-0.14	89	233	Root(100);Bacteria(100);"Firmicutes"(100);"Clostridia"(100);Clostridiales(100);"Ruminococcaceae"(100);unclassified(73);	Root(100);Bacteria(100);"Bacteroidetes"(100);unclassified(100);unclassified(100);unclassified(100);unclassified(100);	Clostridiales(100);"Ruminococcaceae"(100);	Bacteria(100);"Bacteroidetes"(100);
0.14	281	308	Root(100);Bacteria(100);unclassified(100);unclassified(100);unclassified(100);unclassified(100);unclassified(100);	Root(100);Bacteria(100);unclassified(100);unclassified(100);unclassified(100);unclassified(100);unclassified(100);	Root(100);Bacteria(100);	Root(100);Bacteria(100);
-0.14	89	331	Root(100);Bacteria(100);"Firmicutes"(100);"Clostridia"(100);Clostridiales(100);"Ruminococcaceae"(100);unclassified(73);	Root(100);Bacteria(100);"Firmicutes"(100);"Clostridia"(100);Clostridiales(100);unclassified(100);unclassified(100);	Clostridiales(100);"Ruminococcaceae"(100);	"Clostridia"(100);Clostridiales(100);
-0.14	251	157	Root(100);Bacteria(100);"Bacteroidetes"(100);unclassified(100);unclassified(100);unclassified(100);unclassified(100);	Root(100);Bacteria(100);"Firmicutes"(100);"Clostridia"(100);Clostridiales(100);"Ruminococcaceae"(100);unclassified(100);	Bacteria(100);"Bacteroidetes"(100);	Clostridiales(100);"Ruminococcaceae"(100);
-0.14	27	34	Root(100);Bacteria(100);"Bacteroidetes"(100);"Bacteroidia"(100);"Bacteroidales"(100);Bacteroidaceae(100);Bacteroides(100);	Root(100);Bacteria(100);"Bacteroidetes"(100);"Bacteroidia"(100);"Bacteroidales"(100);"Prevotellaceae"(100);unclassified(100);	Bacteroidaceae(100);Bacteroides(100);	"Bacteroidales"(100);"Prevotellaceae"(100);
-0.14	578	352	Root(100);Bacteria(100);"Bacteroidetes"(100);"Bacteroidia"(100);"Bacteroidales"(100);Bacteroidaceae(100);Bacteroides(100);	Root(100);Bacteria(100);"Firmicutes"(100);"Clostridia"(100);Clostridiales(100);unclassified(98);unclassified(98);	Bacteroidaceae(100);Bacteroides(100);	"Clostridia"(100);Clostridiales(100);
-0.14	165	5	Root(100);Bacteria(100);"Firmicutes"(100);"Clostridia"(100);Clostridiales(100);unclassified(99);unclassified(99);	Root(100);Bacteria(100);"Firmicutes"(100);"Bacilli"(100);Bacillales(100);"Staphylococcaceae"(99);Staphylococcus(99);	"Clostridia"(100);Clostridiales(100);	"Staphylococcaceae"(99);Staphylococcus(99);
0.14	122	144	Root(100);Bacteria(100);"Firmicutes"(99);"Clostridia"(99);Clostridiales(94);unclassified(94);unclassified(94);	Root(100);Bacteria(100);"Firmicutes"(100);"Clostridia"(100);Clostridiales(100);unclassified(100);unclassified(100);	"Clostridia"(99);Clostridiales(94);	"Clostridia"(100);Clostridiales(100);
-0.14	331	237	Root(100);Bacteria(100);"Firmicutes"(100);"Clostridia"(100);Clostridiales(100);unclassified(100);unclassified(100);	Root(100);Bacteria(100);"Bacteroidetes"(100);"Bacteroidia"(100);"Bacteroidales"(100);"Porphyromonadaceae"(100);Butyricimonas(100);	"Clostridia"(100);Clostridiales(100);	"Porphyromonadaceae"(100);Butyricimonas(100);
0.14	246	238	Root(100);Bacteria(100);"Firmicutes"(100);unclassified(98);unclassified(98);unclassified(98);unclassified(98);	Root(100);Bacteria(100);"Firmicutes"(100);"Clostridia"(100);Clostridiales(100);unclassified(97);unclassified(97);	Bacteria(100);"Firmicutes"(100);	"Clostridia"(100);Clostridiales(100);
0.14	212	165	Root(100);Bacteria(100);"Firmicutes"(100);"Clostridia"(100);Clostridiales(100);"Ruminococcaceae"(100);unclassified(73);	Root(100);Bacteria(100);"Firmicutes"(100);"Clostridia"(100);Clostridiales(100);unclassified(99);unclassified(99);	Clostridiales(100);"Ruminococcaceae"(100);	"Clostridia"(100);Clostridiales(100);
-0.14	135	281	Root(100);Bacteria(100);"Firmicutes"(100);"Clostridia"(100);Clostridiales(100);"Lachnospiraceae"(100);Roseburia(95);	Root(100);Bacteria(100);unclassified(100);unclassified(100);unclassified(100);unclassified(100);unclassified(100);	"Lachnospiraceae"(100);Roseburia(95);	Root(100);Bacteria(100);
-0.14	214	212	Root(100);Bacteria(100);"Bacteroidetes"(100);"Bacteroidia"(100);"Bacteroidales"(100);"Prevotellaceae"(100);unclassified(100);	Root(100);Bacteria(100);"Firmicutes"(100);"Clostridia"(100);Clostridiales(100);"Ruminococcaceae"(100);unclassified(73);	"Bacteroidales"(100);"Prevotellaceae"(100);	Clostridiales(100);"Ruminococcaceae"(100);
-0.14	246	157	Root(100);Bacteria(100);"Firmicutes"(100);unclassified(98);unclassified(98);unclassified(98);unclassified(98);	Root(100);Bacteria(100);"Firmicutes"(100);"Clostridia"(100);Clostridiales(100);"Ruminococcaceae"(100);unclassified(100);	Bacteria(100);"Firmicutes"(100);	Clostridiales(100);"Ruminococcaceae"(100);
0.14	136	270	Root(100);Bacteria(100);"Firmicutes"(100);"Clostridia"(100);Clostridiales(100);"Ruminococcaceae"(100);Oscillibacter(100);	Root(100);Bacteria(100);"Firmicutes"(100);"Clostridia"(100);Clostridiales(100);"Lachnospiraceae"(71);unclassified(71);	"Ruminococcaceae"(100);Oscillibacter(100);	Clostridiales(100);"Lachnospiraceae"(71);
-0.14	161	46	Root(100);Bacteria(100);"Proteobacteria"(100);Betaproteobacteria(100);Burkholderiales(100);unclassified(100);unclassified(100);	Root(100);Bacteria(100);"Firmicutes"(100);"Clostridia"(100);Clostridiales(100);"Lachnospiraceae"(100);unclassified(100);	Betaproteobacteria(100);Burkholderiales(100);	Clostridiales(100);"Lachnospiraceae"(100);
-0.14	212	474	Root(100);Bacteria(100);"Firmicutes"(100);"Clostridia"(100);Clostridiales(100);"Ruminococcaceae"(100);unclassified(73);	Root(100);Bacteria(100);"Bacteroidetes"(100);"Bacteroidia"(100);"Bacteroidales"(100);"Porphyromonadaceae"(100);Barnesiella(100);	Clostridiales(100);"Ruminococcaceae"(100);	"Porphyromonadaceae"(100);Barnesiella(100);
-0.14	281	93	Root(100);Bacteria(100);unclassified(100);unclassified(100);unclassified(100);unclassified(100);unclassified(100);	Root(100);Bacteria(100);"Firmicutes"(100);"Clostridia"(100);Clostridiales(100);"Ruminococcaceae"(100);Subdoligranulum(91);	Root(100);Bacteria(100);	"Ruminococcaceae"(100);Subdoligranulum(91);
0.14	157	237	Root(100);Bacteria(100);"Firmicutes"(100);"Clostridia"(100);Clostridiales(100);"Ruminococcaceae"(100);unclassified(100);	Root(100);Bacteria(100);"Bacteroidetes"(100);"Bacteroidia"(100);"Bacteroidales"(100);"Porphyromonadaceae"(100);Butyricimonas(100);	Clostridiales(100);"Ruminococcaceae"(100);	"Porphyromonadaceae"(100);Butyricimonas(100);
-0.14	154	237	Root(100);Bacteria(100);"Firmicutes"(100);"Clostridia"(100);Clostridiales(100);unclassified(97);unclassified(97);	Root(100);Bacteria(100);"Bacteroidetes"(100);"Bacteroidia"(100);"Bacteroidales"(100);"Porphyromonadaceae"(100);Butyricimonas(100);	"Clostridia"(100);Clostridiales(100);	"Porphyromonadaceae"(100);Butyricimonas(100);
-0.14	128	279	Root(100);Bacteria(100);"Firmicutes"(100);"Clostridia"(100);Clostridiales(100);"Ruminococcaceae"(100);Oscillibacter(100);	Root(100);Bacteria(100);"Firmicutes"(100);"Clostridia"(100);Clostridiales(100);unclassified(98);unclassified(98);	"Ruminococcaceae"(100);Oscillibacter(100);	"Clostridia"(100);Clostridiales(100);
-0.14	262	128	Root(100);Bacteria(100);unclassified(99);unclassified(99);unclassified(99);unclassified(99);unclassified(99);	Root(100);Bacteria(100);"Firmicutes"(100);"Clostridia"(100);Clostridiales(100);"Ruminococcaceae"(100);Oscillibacter(100);	Root(100);Bacteria(100);	"Ruminococcaceae"(100);Oscillibacter(100);
-0.14	332	192	Root(100);Bacteria(100);"Proteobacteria"(100);Betaproteobacteria(100);Burkholderiales(100);unclassified(100);unclassified(100);	Root(100);Bacteria(100);"Firmicutes"(100);"Clostridia"(100);Clostridiales(100);unclassified(100);unclassified(100);	Betaproteobacteria(100);Burkholderiales(100);	"Clostridia"(100);Clostridiales(100);
-0.14	157	238	Root(100);Bacteria(100);"Firmicutes"(100);"Clostridia"(100);Clostridiales(100);"Ruminococcaceae"(100);unclassified(100);	Root(100);Bacteria(100);"Firmicutes"(100);"Clostridia"(100);Clostridiales(100);unclassified(97);unclassified(97);	Clostridiales(100);"Ruminococcaceae"(100);	"Clostridia"(100);Clostridiales(100);
-0.14	27	145	Root(100);Bacteria(100);"Bacteroidetes"(100);"Bacteroidia"(100);"Bacteroidales"(100);Bacteroidaceae(100);Bacteroides(100);	Root(100);Bacteria(100);"Bacteroidetes"(100);"Bacteroidia"(100);"Bacteroidales"(100);Bacteroidaceae(100);Bacteroides(100);	Bacteroidaceae(100);Bacteroides(100);	Bacteroidaceae(100);Bacteroides(100);
0.14	215	270	Root(100);Bacteria(100);"Firmicutes"(100);"Clostridia"(100);Clostridiales(100);unclassified(68);unclassified(68);	Root(100);Bacteria(100);"Firmicutes"(100);"Clostridia"(100);Clostridiales(100);"Lachnospiraceae"(71);unclassified(71);	"Clostridia"(100);Clostridiales(100);	Clostridiales(100);"Lachnospiraceae"(71);
0.14	42	209	Root(100);Bacteria(100);"Firmicutes"(100);"Clostridia"(100);Clostridiales(100);"Ruminococcaceae"(100);unclassified(100);	Root(100);Bacteria(100);"Firmicutes"(100);"Clostridia"(100);Clostridiales(100);"Ruminococcaceae"(100);unclassified(99);	Clostridiales(100);"Ruminococcaceae"(100);	Clostridiales(100);"Ruminococcaceae"(100);
-0.14	276	246	Root(100);Bacteria(100);"Firmicutes"(99);unclassified(99);unclassified(99);unclassified(99);unclassified(99);	Root(100);Bacteria(100);"Firmicutes"(100);unclassified(98);unclassified(98);unclassified(98);unclassified(98);	Bacteria(100);"Firmicutes"(99);	Bacteria(100);"Firmicutes"(100);
-0.14	214	57	Root(100);Bacteria(100);"Bacteroidetes"(100);"Bacteroidia"(100);"Bacteroidales"(100);"Prevotellaceae"(100);unclassified(100);	Root(100);Bacteria(100);"Firmicutes"(100);"Clostridia"(100);Clostridiales(100);Veillonellaceae(100);unclassified(93);	"Bacteroidales"(100);"Prevotellaceae"(100);	Clostridiales(100);Veillonellaceae(100);
-0.14	128	153	Root(100);Bacteria(100);"Firmicutes"(100);"Clostridia"(100);Clostridiales(100);"Ruminococcaceae"(100);Oscillibacter(100);	Root(100);Bacteria(100);"Proteobacteria"(100);Betaproteobacteria(100);Burkholderiales(100);unclassified(100);unclassified(100);	"Ruminococcaceae"(100);Oscillibacter(100);	Betaproteobacteria(100);Burkholderiales(100);
-0.14	449	93	Root(100);Bacteria(100);"Bacteroidetes"(100);"Bacteroidia"(100);"Bacteroidales"(100);Bacteroidaceae(100);Bacteroides(100);	Root(100);Bacteria(100);"Firmicutes"(100);"Clostridia"(100);Clostridiales(100);"Ruminococcaceae"(100);Subdoligranulum(91);	Bacteroidaceae(100);Bacteroides(100);	"Ruminococcaceae"(100);Subdoligranulum(91);
-0.14	302	237	Root(100);Bacteria(100);"Firmicutes"(100);"Clostridia"(100);Clostridiales(100);unclassified(100);unclassified(100);	Root(100);Bacteria(100);"Bacteroidetes"(100);"Bacteroidia"(100);"Bacteroidales"(100);"Porphyromonadaceae"(100);Butyricimonas(100);	"Clostridia"(100);Clostridiales(100);	"Porphyromonadaceae"(100);Butyricimonas(100);
-0.14	34	253	Root(100);Bacteria(100);"Bacteroidetes"(100);"Bacteroidia"(100);"Bacteroidales"(100);"Prevotellaceae"(100);unclassified(100);	Root(100);Bacteria(100);"Firmicutes"(100);"Erysipelotrichi"(100);"Erysipelotrichales"(100);Erysipelotrichaceae(100);unclassified(99);	"Bacteroidales"(100);"Prevotellaceae"(100);	"Erysipelotrichales"(100);Erysipelotrichaceae(100);
0.14	111	258	Root(100);Bacteria(100);"Proteobacteria"(100);Gammaproteobacteria(100);"Enterobacteriales"(100);Enterobacteriaceae(100);unclassified(87);	Root(100);Bacteria(100);"Firmicutes"(100);"Clostridia"(100);Clostridiales(100);unclassified(100);unclassified(100);	"Enterobacteriales"(100);Enterobacteriaceae(100);	"Clostridia"(100);Clostridiales(100);
0.14	331	154	Root(100);Bacteria(100);"Firmicutes"(100);"Clostridia"(100);Clostridiales(100);unclassified(100);unclassified(100);	Root(100);Bacteria(100);"Firmicutes"(100);"Clostridia"(100);Clostridiales(100);unclassified(97);unclassified(97);	"Clostridia"(100);Clostridiales(100);	"Clostridia"(100);Clostridiales(100);
0.14	263	168	Root(100);Bacteria(100);"Bacteroidetes"(100);"Bacteroidia"(100);"Bacteroidales"(100);"Prevotellaceae"(100);Paraprevotella(100);	Root(100);Bacteria(100);"Bacteroidetes"(100);"Bacteroidia"(100);"Bacteroidales"(100);"Porphyromonadaceae"(100);Barnesiella(55);	"Prevotellaceae"(100);Paraprevotella(100);	"Porphyromonadaceae"(100);Barnesiella(55);
-0.14	182	165	Root(100);Bacteria(100);"Bacteroidetes"(100);"Bacteroidia"(100);"Bacteroidales"(100);"Prevotellaceae"(100);Prevotella(100);	Root(100);Bacteria(100);"Firmicutes"(100);"Clostridia"(100);Clostridiales(100);unclassified(99);unclassified(99);	"Prevotellaceae"(100);Prevotella(100);	"Clostridia"(100);Clostridiales(100);
0.14	189	42	Root(100);Bacteria(100);"Firmicutes"(100);"Clostridia"(100);Clostridiales(100);"Lachnospiraceae"(95);Roseburia(91);	Root(100);Bacteria(100);"Firmicutes"(100);"Clostridia"(100);Clostridiales(100);"Ruminococcaceae"(100);unclassified(100);	"Lachnospiraceae"(95);Roseburia(91);	Clostridiales(100);"Ruminococcaceae"(100);
-0.14	260	314	Root(100);Bacteria(100);"Firmicutes"(100);"Erysipelotrichi"(100);"Erysipelotrichales"(100);Erysipelotrichaceae(100);Coprobacillus(100);	Root(100);Bacteria(100);"Bacteroidetes"(100);"Bacteroidia"(100);"Bacteroidales"(100);unclassified(100);unclassified(100);	Erysipelotrichaceae(100);Coprobacillus(100);	"Bacteroidia"(100);"Bacteroidales"(100);
0.14	384	186	Root(100);Bacteria(100);"Firmicutes"(100);"Clostridia"(100);Clostridiales(100);unclassified(92);unclassified(92);	Root(100);Bacteria(100);"Verrucomicrobia"(100);Verrucomicrobiae(100);Verrucomicrobiales(100);Verrucomicrobiaceae(100);Akkermansia(100);	"Clostridia"(100);Clostridiales(100);	Verrucomicrobiaceae(100);Akkermansia(100);
0.14	128	486	Root(100);Bacteria(100);"Firmicutes"(100);"Clostridia"(100);Clostridiales(100);"Ruminococcaceae"(100);Oscillibacter(100);	Root(100);Bacteria(100);"Firmicutes"(100);"Clostridia"(100);Clostridiales(100);"Ruminococcaceae"(100);Sporobacter(54);	"Ruminococcaceae"(100);Oscillibacter(100);	"Ruminococcaceae"(100);Sporobacter(54);
-0.14	107	167	Root(100);Bacteria(100);"Bacteroidetes"(100);"Bacteroidia"(100);"Bacteroidales"(100);"Porphyromonadaceae"(100);Barnesiella(100);	Root(100);Bacteria(100);"Firmicutes"(100);"Clostridia"(100);Clostridiales(100);unclassified(65);unclassified(65);	"Porphyromonadaceae"(100);Barnesiella(100);	"Clostridia"(100);Clostridiales(100);
-0.14	119	248	Root(100);Bacteria(100);"Bacteroidetes"(100);"Bacteroidia"(100);"Bacteroidales"(100);"Porphyromonadaceae"(100);Odoribacter(100);	Root(100);Bacteria(100);"Firmicutes"(100);"Clostridia"(100);Clostridiales(100);"Ruminococcaceae"(100);unclassified(100);	"Porphyromonadaceae"(100);Odoribacter(100);	Clostridiales(100);"Ruminococcaceae"(100);
0.14	128	38	Root(100);Bacteria(100);"Firmicutes"(100);"Clostridia"(100);Clostridiales(100);"Ruminococcaceae"(100);Oscillibacter(100);	Root(100);Bacteria(100);"Bacteroidetes"(100);"Bacteroidia"(100);"Bacteroidales"(100);"Porphyromonadaceae"(100);Parabacteroides(69);	"Ruminococcaceae"(100);Oscillibacter(100);	"Porphyromonadaceae"(100);Parabacteroides(69);
0.14	210	167	Root(100);Bacteria(100);"Firmicutes"(100);"Clostridia"(100);Clostridiales(100);"Lachnospiraceae"(100);Anaerostipes(99);	Root(100);Bacteria(100);"Firmicutes"(100);"Clostridia"(100);Clostridiales(100);unclassified(65);unclassified(65);	"Lachnospiraceae"(100);Anaerostipes(99);	"Clostridia"(100);Clostridiales(100);
0.14	454	249	Root(100);Bacteria(100);unclassified(93);unclassified(93);unclassified(93);unclassified(93);unclassified(93);	Root(100);Bacteria(100);unclassified(100);unclassified(100);unclassified(100);unclassified(100);unclassified(100);	Root(100);Bacteria(100);	Root(100);Bacteria(100);
-0.14	284	231	Root(100);Bacteria(100);"Firmicutes"(100);"Clostridia"(100);Clostridiales(100);"Ruminococcaceae"(100);unclassified(100);	Root(100);Bacteria(100);"Bacteroidetes"(100);"Bacteroidia"(100);"Bacteroidales"(100);"Prevotellaceae"(100);Paraprevotella(100);	Clostridiales(100);"Ruminococcaceae"(100);	"Prevotellaceae"(100);Paraprevotella(100);
-0.14	262	42	Root(100);Bacteria(100);unclassified(99);unclassified(99);unclassified(99);unclassified(99);unclassified(99);	Root(100);Bacteria(100);"Firmicutes"(100);"Clostridia"(100);Clostridiales(100);"Ruminococcaceae"(100);unclassified(100);	Root(100);Bacteria(100);	Clostridiales(100);"Ruminococcaceae"(100);
-0.14	30	9	Root(100);Bacteria(100);"Bacteroidetes"(100);"Bacteroidia"(100);"Bacteroidales"(100);"Rikenellaceae"(100);Alistipes(100);	Root(100);Bacteria(100);"Fusobacteria"(100);"Fusobacteria"(100);"Fusobacteriales"(100);"Fusobacteriaceae"(100);Fusobacterium(100);	"Rikenellaceae"(100);Alistipes(100);	"Fusobacteriaceae"(100);Fusobacterium(100);
0.14	111	47	Root(100);Bacteria(100);"Proteobacteria"(100);Gammaproteobacteria(100);"Enterobacteriales"(100);Enterobacteriaceae(100);unclassified(87);	Root(100);Bacteria(100);"Actinobacteria"(100);Actinobacteria(100);Bifidobacteriales(100);Bifidobacteriaceae(100);unclassified(83);	"Enterobacteriales"(100);Enterobacteriaceae(100);	Bifidobacteriales(100);Bifidobacteriaceae(100);
-0.14	181	123	Root(100);Bacteria(100);"Firmicutes"(100);"Clostridia"(100);Clostridiales(100);"Ruminococcaceae"(100);unclassified(100);	Root(100);Bacteria(100);"Firmicutes"(100);"Clostridia"(100);Clostridiales(100);unclassified(99);unclassified(99);	Clostridiales(100);"Ruminococcaceae"(100);	"Clostridia"(100);Clostridiales(100);
0.14	406	186	Root(100);Bacteria(100);"Firmicutes"(100);"Clostridia"(100);Clostridiales(100);unclassified(100);unclassified(100);	Root(100);Bacteria(100);"Verrucomicrobia"(100);Verrucomicrobiae(100);Verrucomicrobiales(100);Verrucomicrobiaceae(100);Akkermansia(100);	"Clostridia"(100);Clostridiales(100);	Verrucomicrobiaceae(100);Akkermansia(100);
-0.14	27	352	Root(100);Bacteria(100);"Bacteroidetes"(100);"Bacteroidia"(100);"Bacteroidales"(100);Bacteroidaceae(100);Bacteroides(100);	Root(100);Bacteria(100);"Firmicutes"(100);"Clostridia"(100);Clostridiales(100);unclassified(98);unclassified(98);	Bacteroidaceae(100);Bacteroides(100);	"Clostridia"(100);Clostridiales(100);
-0.14	280	193	Root(100);Bacteria(100);"Firmicutes"(100);"Clostridia"(100);Clostridiales(100);"Lachnospiraceae"(100);unclassified(100);	Root(100);Bacteria(100);"Bacteroidetes"(100);"Bacteroidia"(100);"Bacteroidales"(100);"Prevotellaceae"(100);Prevotella(100);	Clostridiales(100);"Lachnospiraceae"(100);	"Prevotellaceae"(100);Prevotella(100);
0.14	104	42	Root(100);Bacteria(100);"Firmicutes"(100);"Clostridia"(100);Clostridiales(100);"Ruminococcaceae"(100);unclassified(100);	Root(100);Bacteria(100);"Firmicutes"(100);"Clostridia"(100);Clostridiales(100);"Ruminococcaceae"(100);unclassified(100);	Clostridiales(100);"Ruminococcaceae"(100);	Clostridiales(100);"Ruminococcaceae"(100);
0.14	284	123	Root(100);Bacteria(100);"Firmicutes"(100);"Clostridia"(100);Clostridiales(100);"Ruminococcaceae"(100);unclassified(100);	Root(100);Bacteria(100);"Firmicutes"(100);"Clostridia"(100);Clostridiales(100);unclassified(99);unclassified(99);	Clostridiales(100);"Ruminococcaceae"(100);	"Clostridia"(100);Clostridiales(100);
0.14	104	486	Root(100);Bacteria(100);"Firmicutes"(100);"Clostridia"(100);Clostridiales(100);"Ruminococcaceae"(100);unclassified(100);	Root(100);Bacteria(100);"Firmicutes"(100);"Clostridia"(100);Clostridiales(100);"Ruminococcaceae"(100);Sporobacter(54);	Clostridiales(100);"Ruminococcaceae"(100);	"Ruminococcaceae"(100);Sporobacter(54);
-0.14	454	258	Root(100);Bacteria(100);unclassified(93);unclassified(93);unclassified(93);unclassified(93);unclassified(93);	Root(100);Bacteria(100);"Firmicutes"(100);"Clostridia"(100);Clostridiales(100);unclassified(100);unclassified(100);	Root(100);Bacteria(100);	"Clostridia"(100);Clostridiales(100);
-0.14	212	457	Root(100);Bacteria(100);"Firmicutes"(100);"Clostridia"(100);Clostridiales(100);"Ruminococcaceae"(100);unclassified(73);	Root(100);Bacteria(100);"Bacteroidetes"(100);"Bacteroidia"(100);"Bacteroidales"(100);"Prevotellaceae"(100);unclassified(91);	Clostridiales(100);"Ruminococcaceae"(100);	"Bacteroidales"(100);"Prevotellaceae"(100);
-0.14	128	1	Root(100);Bacteria(100);"Firmicutes"(100);"Clostridia"(100);Clostridiales(100);"Ruminococcaceae"(100);Oscillibacter(100);	Root(100);Bacteria(100);"Actinobacteria"(100);Actinobacteria(100);Actinomycetales(100);Propionibacteriaceae(100);Propionibacterium(100);	"Ruminococcaceae"(100);Oscillibacter(100);	Propionibacteriaceae(100);Propionibacterium(100);
0.14	272	89	Root(100);Bacteria(100);"Firmicutes"(100);"Clostridia"(100);Clostridiales(100);"Lachnospiraceae"(100);Coprococcus(100);	Root(100);Bacteria(100);"Firmicutes"(100);"Clostridia"(100);Clostridiales(100);"Ruminococcaceae"(100);unclassified(73);	"Lachnospiraceae"(100);Coprococcus(100);	Clostridiales(100);"Ruminococcaceae"(100);
0.14	84	186	Root(100);Bacteria(100);"Firmicutes"(100);"Clostridia"(100);Clostridiales(100);"Ruminococcaceae"(100);Ruminococcus(99);	Root(100);Bacteria(100);"Verrucomicrobia"(100);Verrucomicrobiae(100);Verrucomicrobiales(100);Verrucomicrobiaceae(100);Akkermansia(100);	"Ruminococcaceae"(100);Ruminococcus(99);	Verrucomicrobiaceae(100);Akkermansia(100);
-0.14	405	42	Root(100);Bacteria(100);unclassified(100);unclassified(100);unclassified(100);unclassified(100);unclassified(100);	Root(100);Bacteria(100);"Firmicutes"(100);"Clostridia"(100);Clostridiales(100);"Ruminococcaceae"(100);unclassified(100);	Root(100);Bacteria(100);	Clostridiales(100);"Ruminococcaceae"(100);
-0.14	215	38	Root(100);Bacteria(100);"Firmicutes"(100);"Clostridia"(100);Clostridiales(100);unclassified(68);unclassified(68);	Root(100);Bacteria(100);"Bacteroidetes"(100);"Bacteroidia"(100);"Bacteroidales"(100);"Porphyromonadaceae"(100);Parabacteroides(69);	"Clostridia"(100);Clostridiales(100);	"Porphyromonadaceae"(100);Parabacteroides(69);
-0.14	34	46	Root(100);Bacteria(100);"Bacteroidetes"(100);"Bacteroidia"(100);"Bacteroidales"(100);"Prevotellaceae"(100);unclassified(100);	Root(100);Bacteria(100);"Firmicutes"(100);"Clostridia"(100);Clostridiales(100);"Lachnospiraceae"(100);unclassified(100);	"Bacteroidales"(100);"Prevotellaceae"(100);	Clostridiales(100);"Lachnospiraceae"(100);
0.14	284	42	Root(100);Bacteria(100);"Firmicutes"(100);"Clostridia"(100);Clostridiales(100);"Ruminococcaceae"(100);unclassified(100);	Root(100);Bacteria(100);"Firmicutes"(100);"Clostridia"(100);Clostridiales(100);"Ruminococcaceae"(100);unclassified(100);	Clostridiales(100);"Ruminococcaceae"(100);	Clostridiales(100);"Ruminococcaceae"(100);
0.14	306	245	Root(100);Bacteria(100);"Firmicutes"(100);"Clostridia"(100);Clostridiales(100);"Ruminococcaceae"(100);unclassified(79);	Root(100);Bacteria(100);"Firmicutes"(100);"Clostridia"(100);Clostridiales(100);"Ruminococcaceae"(100);Butyricicoccus(97);	Clostridiales(100);"Ruminococcaceae"(100);	"Ruminococcaceae"(100);Butyricicoccus(97);
-0.14	227	231	Root(100);Bacteria(100);"Firmicutes"(100);"Clostridia"(100);Clostridiales(100);"Lachnospiraceae"(100);Dorea(98);	Root(100);Bacteria(100);"Bacteroidetes"(100);"Bacteroidia"(100);"Bacteroidales"(100);"Prevotellaceae"(100);Paraprevotella(100);	"Lachnospiraceae"(100);Dorea(98);	"Prevotellaceae"(100);Paraprevotella(100);
-0.14	243	42	Root(100);Bacteria(100);"Firmicutes"(100);"Clostridia"(100);Clostridiales(100);Veillonellaceae(100);Acidaminococcus(100);	Root(100);Bacteria(100);"Firmicutes"(100);"Clostridia"(100);Clostridiales(100);"Ruminococcaceae"(100);unclassified(100);	Veillonellaceae(100);Acidaminococcus(100);	Clostridiales(100);"Ruminococcaceae"(100);
0.14	338	311	Root(100);Bacteria(100);"Firmicutes"(100);"Clostridia"(99);unclassified(99);unclassified(99);unclassified(99);	Root(100);Bacteria(100);unclassified(100);unclassified(100);unclassified(100);unclassified(100);unclassified(100);	"Firmicutes"(100);"Clostridia"(99);	Root(100);Bacteria(100);
-0.14	214	136	Root(100);Bacteria(100);"Bacteroidetes"(100);"Bacteroidia"(100);"Bacteroidales"(100);"Prevotellaceae"(100);unclassified(100);	Root(100);Bacteria(100);"Firmicutes"(100);"Clostridia"(100);Clostridiales(100);"Ruminococcaceae"(100);Oscillibacter(100);	"Bacteroidales"(100);"Prevotellaceae"(100);	"Ruminococcaceae"(100);Oscillibacter(100);
-0.14	160	42	Root(100);Bacteria(100);"Bacteroidetes"(100);"Bacteroidia"(100);"Bacteroidales"(100);"Rikenellaceae"(100);Alistipes(100);	Root(100);Bacteria(100);"Firmicutes"(100);"Clostridia"(100);Clostridiales(100);"Ruminococcaceae"(100);unclassified(100);	"Rikenellaceae"(100);Alistipes(100);	Clostridiales(100);"Ruminococcaceae"(100);
0.14	136	238	Root(100);Bacteria(100);"Firmicutes"(100);"Clostridia"(100);Clostridiales(100);"Ruminococcaceae"(100);Oscillibacter(100);	Root(100);Bacteria(100);"Firmicutes"(100);"Clostridia"(100);Clostridiales(100);unclassified(97);unclassified(97);	"Ruminococcaceae"(100);Oscillibacter(100);	"Clostridia"(100);Clostridiales(100);
-0.14	291	154	Root(100);Bacteria(100);"Bacteroidetes"(100);"Bacteroidia"(100);"Bacteroidales"(100);unclassified(100);unclassified(100);	Root(100);Bacteria(100);"Firmicutes"(100);"Clostridia"(100);Clostridiales(100);unclassified(97);unclassified(97);	"Bacteroidia"(100);"Bacteroidales"(100);	"Clostridia"(100);Clostridiales(100);
-0.14	135	338	Root(100);Bacteria(100);"Firmicutes"(100);"Clostridia"(100);Clostridiales(100);"Lachnospiraceae"(100);Roseburia(95);	Root(100);Bacteria(100);"Firmicutes"(100);"Clostridia"(99);unclassified(99);unclassified(99);unclassified(99);	"Lachnospiraceae"(100);Roseburia(95);	"Firmicutes"(100);"Clostridia"(99);
-0.14	210	189	Root(100);Bacteria(100);"Firmicutes"(100);"Clostridia"(100);Clostridiales(100);"Lachnospiraceae"(100);Anaerostipes(99);	Root(100);Bacteria(100);"Firmicutes"(100);"Clostridia"(100);Clostridiales(100);"Lachnospiraceae"(95);Roseburia(91);	"Lachnospiraceae"(100);Anaerostipes(99);	"Lachnospiraceae"(95);Roseburia(91);
0.14	262	16	Root(100);Bacteria(100);unclassified(99);unclassified(99);unclassified(99);unclassified(99);unclassified(99);	Root(100);Bacteria(100);"Proteobacteria"(100);Gammaproteobacteria(100);Pasteurellales(100);Pasteurellaceae(100);unclassified(100);	Root(100);Bacteria(100);	Pasteurellales(100);Pasteurellaceae(100);
0.14	253	167	Root(100);Bacteria(100);"Firmicutes"(100);"Erysipelotrichi"(100);"Erysipelotrichales"(100);Erysipelotrichaceae(100);unclassified(99);	Root(100);Bacteria(100);"Firmicutes"(100);"Clostridia"(100);Clostridiales(100);unclassified(65);unclassified(65);	"Erysipelotrichales"(100);Erysipelotrichaceae(100);	"Clostridia"(100);Clostridiales(100);
-0.14	119	177	Root(100);Bacteria(100);"Bacteroidetes"(100);"Bacteroidia"(100);"Bacteroidales"(100);"Porphyromonadaceae"(100);Odoribacter(100);	Root(100);Bacteria(100);"Bacteroidetes"(100);"Bacteroidia"(100);"Bacteroidales"(100);"Prevotellaceae"(100);Prevotella(100);	"Porphyromonadaceae"(100);Odoribacter(100);	"Prevotellaceae"(100);Prevotella(100);
0.14	154	354	Root(100);Bacteria(100);"Firmicutes"(100);"Clostridia"(100);Clostridiales(100);unclassified(97);unclassified(97);	Root(100);Bacteria(100);"Actinobacteria"(100);Actinobacteria(100);Coriobacteriales(100);Coriobacteriaceae(100);Collinsella(100);	"Clostridia"(100);Clostridiales(100);	Coriobacteriaceae(100);Collinsella(100);
-0.14	111	17	Root(100);Bacteria(100);"Proteobacteria"(100);Gammaproteobacteria(100);"Enterobacteriales"(100);Enterobacteriaceae(100);unclassified(87);	Root(100);Bacteria(100);"Bacteroidetes"(100);"Bacteroidia"(100);"Bacteroidales"(100);Bacteroidaceae(100);Bacteroides(100);	"Enterobacteriales"(100);Enterobacteriaceae(100);	Bacteroidaceae(100);Bacteroides(100);
-0.14	427	167	Root(100);Bacteria(100);"Bacteroidetes"(100);unclassified(100);unclassified(100);unclassified(100);unclassified(100);	Root(100);Bacteria(100);"Firmicutes"(100);"Clostridia"(100);Clostridiales(100);unclassified(65);unclassified(65);	Bacteria(100);"Bacteroidetes"(100);	"Clostridia"(100);Clostridiales(100);
-0.14	213	181	Root(100);Bacteria(100);"Firmicutes"(100);"Clostridia"(100);Clostridiales(100);unclassified(100);unclassified(100);	Root(100);Bacteria(100);"Firmicutes"(100);"Clostridia"(100);Clostridiales(100);"Ruminococcaceae"(100);unclassified(100);	"Clostridia"(100);Clostridiales(100);	Clostridiales(100);"Ruminococcaceae"(100);
-0.14	157	47	Root(100);Bacteria(100);"Firmicutes"(100);"Clostridia"(100);Clostridiales(100);"Ruminococcaceae"(100);unclassified(100);	Root(100);Bacteria(100);"Actinobacteria"(100);Actinobacteria(100);Bifidobacteriales(100);Bifidobacteriaceae(100);unclassified(83);	Clostridiales(100);"Ruminococcaceae"(100);	Bifidobacteriales(100);Bifidobacteriaceae(100);
-0.14	136	243	Root(100);Bacteria(100);"Firmicutes"(100);"Clostridia"(100);Clostridiales(100);"Ruminococcaceae"(100);Oscillibacter(100);	Root(100);Bacteria(100);"Firmicutes"(100);"Clostridia"(100);Clostridiales(100);Veillonellaceae(100);Acidaminococcus(100);	"Ruminococcaceae"(100);Oscillibacter(100);	Veillonellaceae(100);Acidaminococcus(100);
-0.14	253	232	Root(100);Bacteria(100);"Firmicutes"(100);"Erysipelotrichi"(100);"Erysipelotrichales"(100);Erysipelotrichaceae(100);unclassified(99);	Root(100);Bacteria(100);"Firmicutes"(100);"Clostridia"(100);Clostridiales(100);unclassified(100);unclassified(100);	"Erysipelotrichales"(100);Erysipelotrichaceae(100);	"Clostridia"(100);Clostridiales(100);
0.14	246	253	Root(100);Bacteria(100);"Firmicutes"(100);unclassified(98);unclassified(98);unclassified(98);unclassified(98);	Root(100);Bacteria(100);"Firmicutes"(100);"Erysipelotrichi"(100);"Erysipelotrichales"(100);Erysipelotrichaceae(100);unclassified(99);	Bacteria(100);"Firmicutes"(100);	"Erysipelotrichales"(100);Erysipelotrichaceae(100);
-0.14	104	34	Root(100);Bacteria(100);"Firmicutes"(100);"Clostridia"(100);Clostridiales(100);"Ruminococcaceae"(100);unclassified(100);	Root(100);Bacteria(100);"Bacteroidetes"(100);"Bacteroidia"(100);"Bacteroidales"(100);"Prevotellaceae"(100);unclassified(100);	Clostridiales(100);"Ruminococcaceae"(100);	"Bacteroidales"(100);"Prevotellaceae"(100);
0.14	27	345	Root(100);Bacteria(100);"Bacteroidetes"(100);"Bacteroidia"(100);"Bacteroidales"(100);Bacteroidaceae(100);Bacteroides(100);	Root(100);Bacteria(100);"Firmicutes"(100);"Clostridia"(100);Clostridiales(100);unclassified(76);unclassified(76);	Bacteroidaceae(100);Bacteroides(100);	"Clostridia"(100);Clostridiales(100);
-0.14	212	9	Root(100);Bacteria(100);"Firmicutes"(100);"Clostridia"(100);Clostridiales(100);"Ruminococcaceae"(100);unclassified(73);	Root(100);Bacteria(100);"Fusobacteria"(100);"Fusobacteria"(100);"Fusobacteriales"(100);"Fusobacteriaceae"(100);Fusobacterium(100);	Clostridiales(100);"Ruminococcaceae"(100);	"Fusobacteriaceae"(100);Fusobacterium(100);
-0.14	291	93	Root(100);Bacteria(100);"Bacteroidetes"(100);"Bacteroidia"(100);"Bacteroidales"(100);unclassified(100);unclassified(100);	Root(100);Bacteria(100);"Firmicutes"(100);"Clostridia"(100);Clostridiales(100);"Ruminococcaceae"(100);Subdoligranulum(91);	"Bacteroidia"(100);"Bacteroidales"(100);	"Ruminococcaceae"(100);Subdoligranulum(91);
-0.14	135	107	Root(100);Bacteria(100);"Firmicutes"(100);"Clostridia"(100);Clostridiales(100);"Lachnospiraceae"(100);Roseburia(95);	Root(100);Bacteria(100);"Bacteroidetes"(100);"Bacteroidia"(100);"Bacteroidales"(100);"Porphyromonadaceae"(100);Barnesiella(100);	"Lachnospiraceae"(100);Roseburia(95);	"Porphyromonadaceae"(100);Barnesiella(100);
0.14	316	227	Root(100);Bacteria(100);"Firmicutes"(100);"Clostridia"(100);Clostridiales(100);"Lachnospiraceae"(100);unclassified(100);	Root(100);Bacteria(100);"Firmicutes"(100);"Clostridia"(100);Clostridiales(100);"Lachnospiraceae"(100);Dorea(98);	Clostridiales(100);"Lachnospiraceae"(100);	"Lachnospiraceae"(100);Dorea(98);
-0.14	427	42	Root(100);Bacteria(100);"Bacteroidetes"(100);unclassified(100);unclassified(100);unclassified(100);unclassified(100);	Root(100);Bacteria(100);"Firmicutes"(100);"Clostridia"(100);Clostridiales(100);"Ruminococcaceae"(100);unclassified(100);	Bacteria(100);"Bacteroidetes"(100);	Clostridiales(100);"Ruminococcaceae"(100);
-0.14	122	193	Root(100);Bacteria(100);"Firmicutes"(99);"Clostridia"(99);Clostridiales(94);unclassified(94);unclassified(94);	Root(100);Bacteria(100);"Bacteroidetes"(100);"Bacteroidia"(100);"Bacteroidales"(100);"Prevotellaceae"(100);Prevotella(100);	"Clostridia"(99);Clostridiales(94);	"Prevotellaceae"(100);Prevotella(100);
-0.14	122	238	Root(100);Bacteria(100);"Firmicutes"(99);"Clostridia"(99);Clostridiales(94);unclassified(94);unclassified(94);	Root(100);Bacteria(100);"Firmicutes"(100);"Clostridia"(100);Clostridiales(100);unclassified(97);unclassified(97);	"Clostridia"(99);Clostridiales(94);	"Clostridia"(100);Clostridiales(100);
0.14	291	182	Root(100);Bacteria(100);"Bacteroidetes"(100);"Bacteroidia"(100);"Bacteroidales"(100);unclassified(100);unclassified(100);	Root(100);Bacteria(100);"Bacteroidetes"(100);"Bacteroidia"(100);"Bacteroidales"(100);"Prevotellaceae"(100);Prevotella(100);	"Bacteroidia"(100);"Bacteroidales"(100);	"Prevotellaceae"(100);Prevotella(100);
-0.14	212	578	Root(100);Bacteria(100);"Firmicutes"(100);"Clostridia"(100);Clostridiales(100);"Ruminococcaceae"(100);unclassified(73);	Root(100);Bacteria(100);"Bacteroidetes"(100);"Bacteroidia"(100);"Bacteroidales"(100);Bacteroidaceae(100);Bacteroides(100);	Clostridiales(100);"Ruminococcaceae"(100);	Bacteroidaceae(100);Bacteroides(100);
0.14	168	350	Root(100);Bacteria(100);"Bacteroidetes"(100);"Bacteroidia"(100);"Bacteroidales"(100);"Porphyromonadaceae"(100);Barnesiella(55);	Root(100);Bacteria(100);"Bacteroidetes"(100);"Bacteroidia"(100);"Bacteroidales"(100);"Prevotellaceae"(100);Paraprevotella(100);	"Porphyromonadaceae"(100);Barnesiella(55);	"Prevotellaceae"(100);Paraprevotella(100);
-0.14	280	332	Root(100);Bacteria(100);"Firmicutes"(100);"Clostridia"(100);Clostridiales(100);"Lachnospiraceae"(100);unclassified(100);	Root(100);Bacteria(100);"Proteobacteria"(100);Betaproteobacteria(100);Burkholderiales(100);unclassified(100);unclassified(100);	Clostridiales(100);"Lachnospiraceae"(100);	Betaproteobacteria(100);Burkholderiales(100);
0.14	27	405	Root(100);Bacteria(100);"Bacteroidetes"(100);"Bacteroidia"(100);"Bacteroidales"(100);Bacteroidaceae(100);Bacteroides(100);	Root(100);Bacteria(100);unclassified(100);unclassified(100);unclassified(100);unclassified(100);unclassified(100);	Bacteroidaceae(100);Bacteroides(100);	Root(100);Bacteria(100);
0.14	156	470	Root(100);Bacteria(100);"Firmicutes"(100);"Clostridia"(100);Clostridiales(100);"Lachnospiraceae"(100);unclassified(71);	Root(100);Bacteria(100);"Firmicutes"(100);"Clostridia"(100);Clostridiales(100);"Lachnospiraceae"(100);unclassified(100);	Clostridiales(100);"Lachnospiraceae"(100);	Clostridiales(100);"Lachnospiraceae"(100);
-0.14	262	104	Root(100);Bacteria(100);unclassified(99);unclassified(99);unclassified(99);unclassified(99);unclassified(99);	Root(100);Bacteria(100);"Firmicutes"(100);"Clostridia"(100);Clostridiales(100);"Ruminococcaceae"(100);unclassified(100);	Root(100);Bacteria(100);	Clostridiales(100);"Ruminococcaceae"(100);
-0.14	279	38	Root(100);Bacteria(100);"Firmicutes"(100);"Clostridia"(100);Clostridiales(100);unclassified(98);unclassified(98);	Root(100);Bacteria(100);"Bacteroidetes"(100);"Bacteroidia"(100);"Bacteroidales"(100);"Porphyromonadaceae"(100);Parabacteroides(69);	"Clostridia"(100);Clostridiales(100);	"Porphyromonadaceae"(100);Parabacteroides(69);
-0.14	164	154	Root(100);Bacteria(100);"Bacteroidetes"(100);"Bacteroidia"(100);"Bacteroidales"(100);"Prevotellaceae"(100);Paraprevotella(100);	Root(100);Bacteria(100);"Firmicutes"(100);"Clostridia"(100);Clostridiales(100);unclassified(97);unclassified(97);	"Prevotellaceae"(100);Paraprevotella(100);	"Clostridia"(100);Clostridiales(100);
-0.14	34	93	Root(100);Bacteria(100);"Bacteroidetes"(100);"Bacteroidia"(100);"Bacteroidales"(100);"Prevotellaceae"(100);unclassified(100);	Root(100);Bacteria(100);"Firmicutes"(100);"Clostridia"(100);Clostridiales(100);"Ruminococcaceae"(100);Subdoligranulum(91);	"Bacteroidales"(100);"Prevotellaceae"(100);	"Ruminococcaceae"(100);Subdoligranulum(91);
0.14	136	135	Root(100);Bacteria(100);"Firmicutes"(100);"Clostridia"(100);Clostridiales(100);"Ruminococcaceae"(100);Oscillibacter(100);	Root(100);Bacteria(100);"Firmicutes"(100);"Clostridia"(100);Clostridiales(100);"Lachnospiraceae"(100);Roseburia(95);	"Ruminococcaceae"(100);Oscillibacter(100);	"Lachnospiraceae"(100);Roseburia(95);
0.14	374	154	Root(100);Bacteria(100);"Firmicutes"(55);"Clostridia"(55);Clostridiales(55);"Ruminococcaceae"(55);unclassified(55);	Root(100);Bacteria(100);"Firmicutes"(100);"Clostridia"(100);Clostridiales(100);unclassified(97);unclassified(97);	Clostridiales(55);"Ruminococcaceae"(55);	"Clostridia"(100);Clostridiales(100);
0.14	405	281	Root(100);Bacteria(100);unclassified(100);unclassified(100);unclassified(100);unclassified(100);unclassified(100);	Root(100);Bacteria(100);unclassified(100);unclassified(100);unclassified(100);unclassified(100);unclassified(100);	Root(100);Bacteria(100);	Root(100);Bacteria(100);
0.14	316	93	Root(100);Bacteria(100);"Firmicutes"(100);"Clostridia"(100);Clostridiales(100);"Lachnospiraceae"(100);unclassified(100);	Root(100);Bacteria(100);"Firmicutes"(100);"Clostridia"(100);Clostridiales(100);"Ruminococcaceae"(100);Subdoligranulum(91);	Clostridiales(100);"Lachnospiraceae"(100);	"Ruminococcaceae"(100);Subdoligranulum(91);
0.14	260	227	Root(100);Bacteria(100);"Firmicutes"(100);"Erysipelotrichi"(100);"Erysipelotrichales"(100);Erysipelotrichaceae(100);Coprobacillus(100);	Root(100);Bacteria(100);"Firmicutes"(100);"Clostridia"(100);Clostridiales(100);"Lachnospiraceae"(100);Dorea(98);	Erysipelotrichaceae(100);Coprobacillus(100);	"Lachnospiraceae"(100);Dorea(98);
-0.14	167	1	Root(100);Bacteria(100);"Firmicutes"(100);"Clostridia"(100);Clostridiales(100);unclassified(65);unclassified(65);	Root(100);Bacteria(100);"Actinobacteria"(100);Actinobacteria(100);Actinomycetales(100);Propionibacteriaceae(100);Propionibacterium(100);	"Clostridia"(100);Clostridiales(100);	Propionibacteriaceae(100);Propionibacterium(100);
-0.14	276	123	Root(100);Bacteria(100);"Firmicutes"(99);unclassified(99);unclassified(99);unclassified(99);unclassified(99);	Root(100);Bacteria(100);"Firmicutes"(100);"Clostridia"(100);Clostridiales(100);unclassified(99);unclassified(99);	Bacteria(100);"Firmicutes"(99);	"Clostridia"(100);Clostridiales(100);
-0.14	251	144	Root(100);Bacteria(100);"Bacteroidetes"(100);unclassified(100);unclassified(100);unclassified(100);unclassified(100);	Root(100);Bacteria(100);"Firmicutes"(100);"Clostridia"(100);Clostridiales(100);unclassified(100);unclassified(100);	Bacteria(100);"Bacteroidetes"(100);	"Clostridia"(100);Clostridiales(100);
0.14	66	17	Root(100);Bacteria(100);"Firmicutes"(100);"Clostridia"(100);Clostridiales(100);Veillonellaceae(100);Dialister(100);	Root(100);Bacteria(100);"Bacteroidetes"(100);"Bacteroidia"(100);"Bacteroidales"(100);Bacteroidaceae(100);Bacteroides(100);	Veillonellaceae(100);Dialister(100);	Bacteroidaceae(100);Bacteroides(100);
0.14	122	202	Root(100);Bacteria(100);"Firmicutes"(99);"Clostridia"(99);Clostridiales(94);unclassified(94);unclassified(94);	Root(100);Bacteria(100);"Firmicutes"(100);"Clostridia"(100);unclassified(98);unclassified(98);unclassified(98);	"Clostridia"(99);Clostridiales(94);	"Firmicutes"(100);"Clostridia"(100);
0.14	363	354	Root(100);Bacteria(100);"Firmicutes"(100);"Clostridia"(100);Clostridiales(100);"Ruminococcaceae"(100);unclassified(100);	Root(100);Bacteria(100);"Actinobacteria"(100);Actinobacteria(100);Coriobacteriales(100);Coriobacteriaceae(100);Collinsella(100);	Clostridiales(100);"Ruminococcaceae"(100);	Coriobacteriaceae(100);Collinsella(100);
-0.14	27	57	Root(100);Bacteria(100);"Bacteroidetes"(100);"Bacteroidia"(100);"Bacteroidales"(100);Bacteroidaceae(100);Bacteroides(100);	Root(100);Bacteria(100);"Firmicutes"(100);"Clostridia"(100);Clostridiales(100);Veillonellaceae(100);unclassified(93);	Bacteroidaceae(100);Bacteroides(100);	Clostridiales(100);Veillonellaceae(100);
0.14	164	314	Root(100);Bacteria(100);"Bacteroidetes"(100);"Bacteroidia"(100);"Bacteroidales"(100);"Prevotellaceae"(100);Paraprevotella(100);	Root(100);Bacteria(100);"Bacteroidetes"(100);"Bacteroidia"(100);"Bacteroidales"(100);unclassified(100);unclassified(100);	"Prevotellaceae"(100);Paraprevotella(100);	"Bacteroidia"(100);"Bacteroidales"(100);
-0.14	260	258	Root(100);Bacteria(100);"Firmicutes"(100);"Erysipelotrichi"(100);"Erysipelotrichales"(100);Erysipelotrichaceae(100);Coprobacillus(100);	Root(100);Bacteria(100);"Firmicutes"(100);"Clostridia"(100);Clostridiales(100);unclassified(100);unclassified(100);	Erysipelotrichaceae(100);Coprobacillus(100);	"Clostridia"(100);Clostridiales(100);
-0.14	30	156	Root(100);Bacteria(100);"Bacteroidetes"(100);"Bacteroidia"(100);"Bacteroidales"(100);"Rikenellaceae"(100);Alistipes(100);	Root(100);Bacteria(100);"Firmicutes"(100);"Clostridia"(100);Clostridiales(100);"Lachnospiraceae"(100);unclassified(71);	"Rikenellaceae"(100);Alistipes(100);	Clostridiales(100);"Lachnospiraceae"(100);
0.14	122	107	Root(100);Bacteria(100);"Firmicutes"(99);"Clostridia"(99);Clostridiales(94);unclassified(94);unclassified(94);	Root(100);Bacteria(100);"Bacteroidetes"(100);"Bacteroidia"(100);"Bacteroidales"(100);"Porphyromonadaceae"(100);Barnesiella(100);	"Clostridia"(99);Clostridiales(94);	"Porphyromonadaceae"(100);Barnesiella(100);
0.14	260	272	Root(100);Bacteria(100);"Firmicutes"(100);"Erysipelotrichi"(100);"Erysipelotrichales"(100);Erysipelotrichaceae(100);Coprobacillus(100);	Root(100);Bacteria(100);"Firmicutes"(100);"Clostridia"(100);Clostridiales(100);"Lachnospiraceae"(100);Coprococcus(100);	Erysipelotrichaceae(100);Coprobacillus(100);	"Lachnospiraceae"(100);Coprococcus(100);
0.14	119	470	Root(100);Bacteria(100);"Bacteroidetes"(100);"Bacteroidia"(100);"Bacteroidales"(100);"Porphyromonadaceae"(100);Odoribacter(100);	Root(100);Bacteria(100);"Firmicutes"(100);"Clostridia"(100);Clostridiales(100);"Lachnospiraceae"(100);unclassified(100);	"Porphyromonadaceae"(100);Odoribacter(100);	Clostridiales(100);"Lachnospiraceae"(100);
0.14	283	406	Root(100);Bacteria(100);unclassified(100);unclassified(100);unclassified(100);unclassified(100);unclassified(100);	Root(100);Bacteria(100);"Firmicutes"(100);"Clostridia"(100);Clostridiales(100);unclassified(100);unclassified(100);	Root(100);Bacteria(100);	"Clostridia"(100);Clostridiales(100);
-0.14	212	243	Root(100);Bacteria(100);"Firmicutes"(100);"Clostridia"(100);Clostridiales(100);"Ruminococcaceae"(100);unclassified(73);	Root(100);Bacteria(100);"Firmicutes"(100);"Clostridia"(100);Clostridiales(100);Veillonellaceae(100);Acidaminococcus(100);	Clostridiales(100);"Ruminococcaceae"(100);	Veillonellaceae(100);Acidaminococcus(100);
-0.14	189	350	Root(100);Bacteria(100);"Firmicutes"(100);"Clostridia"(100);Clostridiales(100);"Lachnospiraceae"(95);Roseburia(91);	Root(100);Bacteria(100);"Bacteroidetes"(100);"Bacteroidia"(100);"Bacteroidales"(100);"Prevotellaceae"(100);Paraprevotella(100);	"Lachnospiraceae"(95);Roseburia(91);	"Prevotellaceae"(100);Paraprevotella(100);
-0.14	93	17	Root(100);Bacteria(100);"Firmicutes"(100);"Clostridia"(100);Clostridiales(100);"Ruminococcaceae"(100);Subdoligranulum(91);	Root(100);Bacteria(100);"Bacteroidetes"(100);"Bacteroidia"(100);"Bacteroidales"(100);Bacteroidaceae(100);Bacteroides(100);	"Ruminococcaceae"(100);Subdoligranulum(91);	Bacteroidaceae(100);Bacteroides(100);
-0.14	215	283	Root(100);Bacteria(100);"Firmicutes"(100);"Clostridia"(100);Clostridiales(100);unclassified(68);unclassified(68);	Root(100);Bacteria(100);unclassified(100);unclassified(100);unclassified(100);unclassified(100);unclassified(100);	"Clostridia"(100);Clostridiales(100);	Root(100);Bacteria(100);
-0.14	93	373	Root(100);Bacteria(100);"Firmicutes"(100);"Clostridia"(100);Clostridiales(100);"Ruminococcaceae"(100);Subdoligranulum(91);	Root(100);Bacteria(100);"Firmicutes"(100);unclassified(77);unclassified(77);unclassified(77);unclassified(77);	"Ruminococcaceae"(100);Subdoligranulum(91);	Bacteria(100);"Firmicutes"(100);
0.14	122	181	Root(100);Bacteria(100);"Firmicutes"(99);"Clostridia"(99);Clostridiales(94);unclassified(94);unclassified(94);	Root(100);Bacteria(100);"Firmicutes"(100);"Clostridia"(100);Clostridiales(100);"Ruminococcaceae"(100);unclassified(100);	"Clostridia"(99);Clostridiales(94);	Clostridiales(100);"Ruminococcaceae"(100);
0.14	245	391	Root(100);Bacteria(100);"Firmicutes"(100);"Clostridia"(100);Clostridiales(100);"Ruminococcaceae"(100);Butyricicoccus(97);	Root(100);Bacteria(100);"Firmicutes"(100);"Clostridia"(100);Clostridiales(100);"Lachnospiraceae"(100);unclassified(100);	"Ruminococcaceae"(100);Butyricicoccus(97);	Clostridiales(100);"Lachnospiraceae"(100);
-0.14	257	352	Root(100);Bacteria(100);"Bacteroidetes"(100);"Bacteroidia"(100);"Bacteroidales"(100);"Porphyromonadaceae"(100);Barnesiella(100);	Root(100);Bacteria(100);"Firmicutes"(100);"Clostridia"(100);Clostridiales(100);unclassified(98);unclassified(98);	"Porphyromonadaceae"(100);Barnesiella(100);	"Clostridia"(100);Clostridiales(100);
-0.14	42	350	Root(100);Bacteria(100);"Firmicutes"(100);"Clostridia"(100);Clostridiales(100);"Ruminococcaceae"(100);unclassified(100);	Root(100);Bacteria(100);"Bacteroidetes"(100);"Bacteroidia"(100);"Bacteroidales"(100);"Prevotellaceae"(100);Paraprevotella(100);	Clostridiales(100);"Ruminococcaceae"(100);	"Prevotellaceae"(100);Paraprevotella(100);
0.14	27	66	Root(100);Bacteria(100);"Bacteroidetes"(100);"Bacteroidia"(100);"Bacteroidales"(100);Bacteroidaceae(100);Bacteroides(100);	Root(100);Bacteria(100);"Firmicutes"(100);"Clostridia"(100);Clostridiales(100);Veillonellaceae(100);Dialister(100);	Bacteroidaceae(100);Bacteroides(100);	Veillonellaceae(100);Dialister(100);
0.14	89	34	Root(100);Bacteria(100);"Firmicutes"(100);"Clostridia"(100);Clostridiales(100);"Ruminococcaceae"(100);unclassified(73);	Root(100);Bacteria(100);"Bacteroidetes"(100);"Bacteroidia"(100);"Bacteroidales"(100);"Prevotellaceae"(100);unclassified(100);	Clostridiales(100);"Ruminococcaceae"(100);	"Bacteroidales"(100);"Prevotellaceae"(100);
0.14	119	237	Root(100);Bacteria(100);"Bacteroidetes"(100);"Bacteroidia"(100);"Bacteroidales"(100);"Porphyromonadaceae"(100);Odoribacter(100);	Root(100);Bacteria(100);"Bacteroidetes"(100);"Bacteroidia"(100);"Bacteroidales"(100);"Porphyromonadaceae"(100);Butyricimonas(100);	"Porphyromonadaceae"(100);Odoribacter(100);	"Porphyromonadaceae"(100);Butyricimonas(100);
0.14	384	104	Root(100);Bacteria(100);"Firmicutes"(100);"Clostridia"(100);Clostridiales(100);unclassified(92);unclassified(92);	Root(100);Bacteria(100);"Firmicutes"(100);"Clostridia"(100);Clostridiales(100);"Ruminococcaceae"(100);unclassified(100);	"Clostridia"(100);Clostridiales(100);	Clostridiales(100);"Ruminococcaceae"(100);
0.14	128	374	Root(100);Bacteria(100);"Firmicutes"(100);"Clostridia"(100);Clostridiales(100);"Ruminococcaceae"(100);Oscillibacter(100);	Root(100);Bacteria(100);"Firmicutes"(55);"Clostridia"(55);Clostridiales(55);"Ruminococcaceae"(55);unclassified(55);	"Ruminococcaceae"(100);Oscillibacter(100);	Clostridiales(55);"Ruminococcaceae"(55);
-0.14	511	352	Root(100);Bacteria(100);"Bacteroidetes"(100);"Bacteroidia"(100);"Bacteroidales"(100);Bacteroidaceae(100);Bacteroides(100);	Root(100);Bacteria(100);"Firmicutes"(100);"Clostridia"(100);Clostridiales(100);unclassified(98);unclassified(98);	Bacteroidaceae(100);Bacteroides(100);	"Clostridia"(100);Clostridiales(100);
0.14	454	276	Root(100);Bacteria(100);unclassified(93);unclassified(93);unclassified(93);unclassified(93);unclassified(93);	Root(100);Bacteria(100);"Firmicutes"(99);unclassified(99);unclassified(99);unclassified(99);unclassified(99);	Root(100);Bacteria(100);	Bacteria(100);"Firmicutes"(99);
-0.14	27	470	Root(100);Bacteria(100);"Bacteroidetes"(100);"Bacteroidia"(100);"Bacteroidales"(100);Bacteroidaceae(100);Bacteroides(100);	Root(100);Bacteria(100);"Firmicutes"(100);"Clostridia"(100);Clostridiales(100);"Lachnospiraceae"(100);unclassified(100);	Bacteroidaceae(100);Bacteroides(100);	Clostridiales(100);"Lachnospiraceae"(100);
0.14	249	189	Root(100);Bacteria(100);unclassified(100);unclassified(100);unclassified(100);unclassified(100);unclassified(100);	Root(100);Bacteria(100);"Firmicutes"(100);"Clostridia"(100);Clostridiales(100);"Lachnospiraceae"(95);Roseburia(91);	Root(100);Bacteria(100);	"Lachnospiraceae"(95);Roseburia(91);
-0.14	449	157	Root(100);Bacteria(100);"Bacteroidetes"(100);"Bacteroidia"(100);"Bacteroidales"(100);Bacteroidaceae(100);Bacteroides(100);	Root(100);Bacteria(100);"Firmicutes"(100);"Clostridia"(100);Clostridiales(100);"Ruminococcaceae"(100);unclassified(100);	Bacteroidaceae(100);Bacteroides(100);	Clostridiales(100);"Ruminococcaceae"(100);
-0.14	331	157	Root(100);Bacteria(100);"Firmicutes"(100);"Clostridia"(100);Clostridiales(100);unclassified(100);unclassified(100);	Root(100);Bacteria(100);"Firmicutes"(100);"Clostridia"(100);Clostridiales(100);"Ruminococcaceae"(100);unclassified(100);	"Clostridia"(100);Clostridiales(100);	Clostridiales(100);"Ruminococcaceae"(100);
-0.14	212	350	Root(100);Bacteria(100);"Firmicutes"(100);"Clostridia"(100);Clostridiales(100);"Ruminococcaceae"(100);unclassified(73);	Root(100);Bacteria(100);"Bacteroidetes"(100);"Bacteroidia"(100);"Bacteroidales"(100);"Prevotellaceae"(100);Paraprevotella(100);	Clostridiales(100);"Ruminococcaceae"(100);	"Prevotellaceae"(100);Paraprevotella(100);
-0.14	256	202	Root(100);Bacteria(100);"Firmicutes"(100);"Clostridia"(100);Clostridiales(100);Incertae_Sedis_XIV(100);Blautia(100);	Root(100);Bacteria(100);"Firmicutes"(100);"Clostridia"(100);unclassified(98);unclassified(98);unclassified(98);	Incertae_Sedis_XIV(100);Blautia(100);	"Firmicutes"(100);"Clostridia"(100);
-0.14	284	17	Root(100);Bacteria(100);"Firmicutes"(100);"Clostridia"(100);Clostridiales(100);"Ruminococcaceae"(100);unclassified(100);	Root(100);Bacteria(100);"Bacteroidetes"(100);"Bacteroidia"(100);"Bacteroidales"(100);Bacteroidaceae(100);Bacteroides(100);	Clostridiales(100);"Ruminococcaceae"(100);	Bacteroidaceae(100);Bacteroides(100);
-0.14	128	427	Root(100);Bacteria(100);"Firmicutes"(100);"Clostridia"(100);Clostridiales(100);"Ruminococcaceae"(100);Oscillibacter(100);	Root(100);Bacteria(100);"Bacteroidetes"(100);unclassified(100);unclassified(100);unclassified(100);unclassified(100);	"Ruminococcaceae"(100);Oscillibacter(100);	Bacteria(100);"Bacteroidetes"(100);
-0.14	38	253	Root(100);Bacteria(100);"Bacteroidetes"(100);"Bacteroidia"(100);"Bacteroidales"(100);"Porphyromonadaceae"(100);Parabacteroides(69);	Root(100);Bacteria(100);"Firmicutes"(100);"Erysipelotrichi"(100);"Erysipelotrichales"(100);Erysipelotrichaceae(100);unclassified(99);	"Porphyromonadaceae"(100);Parabacteroides(69);	"Erysipelotrichales"(100);Erysipelotrichaceae(100);
-0.14	167	160	Root(100);Bacteria(100);"Firmicutes"(100);"Clostridia"(100);Clostridiales(100);unclassified(65);unclassified(65);	Root(100);Bacteria(100);"Bacteroidetes"(100);"Bacteroidia"(100);"Bacteroidales"(100);"Rikenellaceae"(100);Alistipes(100);	"Clostridia"(100);Clostridiales(100);	"Rikenellaceae"(100);Alistipes(100);
-0.14	210	267	Root(100);Bacteria(100);"Firmicutes"(100);"Clostridia"(100);Clostridiales(100);"Lachnospiraceae"(100);Anaerostipes(99);	Root(100);Bacteria(100);"Bacteroidetes"(100);unclassified(52);unclassified(52);unclassified(52);unclassified(52);	"Lachnospiraceae"(100);Anaerostipes(99);	Bacteria(100);"Bacteroidetes"(100);
-0.14	457	93	Root(100);Bacteria(100);"Bacteroidetes"(100);"Bacteroidia"(100);"Bacteroidales"(100);"Prevotellaceae"(100);unclassified(91);	Root(100);Bacteria(100);"Firmicutes"(100);"Clostridia"(100);Clostridiales(100);"Ruminococcaceae"(100);Subdoligranulum(91);	"Bacteroidales"(100);"Prevotellaceae"(100);	"Ruminococcaceae"(100);Subdoligranulum(91);
0.14	111	1	Root(100);Bacteria(100);"Proteobacteria"(100);Gammaproteobacteria(100);"Enterobacteriales"(100);Enterobacteriaceae(100);unclassified(87);	Root(100);Bacteria(100);"Actinobacteria"(100);Actinobacteria(100);Actinomycetales(100);Propionibacteriaceae(100);Propionibacterium(100);	"Enterobacteriales"(100);Enterobacteriaceae(100);	Propionibacteriaceae(100);Propionibacterium(100);
-0.14	212	251	Root(100);Bacteria(100);"Firmicutes"(100);"Clostridia"(100);Clostridiales(100);"Ruminococcaceae"(100);unclassified(73);	Root(100);Bacteria(100);"Bacteroidetes"(100);unclassified(100);unclassified(100);unclassified(100);unclassified(100);	Clostridiales(100);"Ruminococcaceae"(100);	Bacteria(100);"Bacteroidetes"(100);
0.14	246	123	Root(100);Bacteria(100);"Firmicutes"(100);unclassified(98);unclassified(98);unclassified(98);unclassified(98);	Root(100);Bacteria(100);"Firmicutes"(100);"Clostridia"(100);Clostridiales(100);unclassified(99);unclassified(99);	Bacteria(100);"Firmicutes"(100);	"Clostridia"(100);Clostridiales(100);
-0.14	243	93	Root(100);Bacteria(100);"Firmicutes"(100);"Clostridia"(100);Clostridiales(100);Veillonellaceae(100);Acidaminococcus(100);	Root(100);Bacteria(100);"Firmicutes"(100);"Clostridia"(100);Clostridiales(100);"Ruminococcaceae"(100);Subdoligranulum(91);	Veillonellaceae(100);Acidaminococcus(100);	"Ruminococcaceae"(100);Subdoligranulum(91);
0.14	211	316	Root(100);Bacteria(100);"Firmicutes"(100);"Clostridia"(100);Clostridiales(100);"Lachnospiraceae"(100);Roseburia(99);	Root(100);Bacteria(100);"Firmicutes"(100);"Clostridia"(100);Clostridiales(100);"Lachnospiraceae"(100);unclassified(100);	"Lachnospiraceae"(100);Roseburia(99);	Clostridiales(100);"Lachnospiraceae"(100);
-0.14	57	84	Root(100);Bacteria(100);"Firmicutes"(100);"Clostridia"(100);Clostridiales(100);Veillonellaceae(100);unclassified(93);	Root(100);Bacteria(100);"Firmicutes"(100);"Clostridia"(100);Clostridiales(100);"Ruminococcaceae"(100);Ruminococcus(99);	Clostridiales(100);Veillonellaceae(100);	"Ruminococcaceae"(100);Ruminococcus(99);
0.14	213	93	Root(100);Bacteria(100);"Firmicutes"(100);"Clostridia"(100);Clostridiales(100);unclassified(100);unclassified(100);	Root(100);Bacteria(100);"Firmicutes"(100);"Clostridia"(100);Clostridiales(100);"Ruminococcaceae"(100);Subdoligranulum(91);	"Clostridia"(100);Clostridiales(100);	"Ruminococcaceae"(100);Subdoligranulum(91);
0.14	34	354	Root(100);Bacteria(100);"Bacteroidetes"(100);"Bacteroidia"(100);"Bacteroidales"(100);"Prevotellaceae"(100);unclassified(100);	Root(100);Bacteria(100);"Actinobacteria"(100);Actinobacteria(100);Coriobacteriales(100);Coriobacteriaceae(100);Collinsella(100);	"Bacteroidales"(100);"Prevotellaceae"(100);	Coriobacteriaceae(100);Collinsella(100);
-0.14	374	107	Root(100);Bacteria(100);"Firmicutes"(55);"Clostridia"(55);Clostridiales(55);"Ruminococcaceae"(55);unclassified(55);	Root(100);Bacteria(100);"Bacteroidetes"(100);"Bacteroidia"(100);"Bacteroidales"(100);"Porphyromonadaceae"(100);Barnesiella(100);	Clostridiales(55);"Ruminococcaceae"(55);	"Porphyromonadaceae"(100);Barnesiella(100);
-0.14	156	474	Root(100);Bacteria(100);"Firmicutes"(100);"Clostridia"(100);Clostridiales(100);"Lachnospiraceae"(100);unclassified(71);	Root(100);Bacteria(100);"Bacteroidetes"(100);"Bacteroidia"(100);"Bacteroidales"(100);"Porphyromonadaceae"(100);Barnesiella(100);	Clostridiales(100);"Lachnospiraceae"(100);	"Porphyromonadaceae"(100);Barnesiella(100);
0.14	128	107	Root(100);Bacteria(100);"Firmicutes"(100);"Clostridia"(100);Clostridiales(100);"Ruminococcaceae"(100);Oscillibacter(100);	Root(100);Bacteria(100);"Bacteroidetes"(100);"Bacteroidia"(100);"Bacteroidales"(100);"Porphyromonadaceae"(100);Barnesiella(100);	"Ruminococcaceae"(100);Oscillibacter(100);	"Porphyromonadaceae"(100);Barnesiella(100);
-0.14	262	167	Root(100);Bacteria(100);unclassified(99);unclassified(99);unclassified(99);unclassified(99);unclassified(99);	Root(100);Bacteria(100);"Firmicutes"(100);"Clostridia"(100);Clostridiales(100);unclassified(65);unclassified(65);	Root(100);Bacteria(100);	"Clostridia"(100);Clostridiales(100);
0.13	122	42	Root(100);Bacteria(100);"Firmicutes"(99);"Clostridia"(99);Clostridiales(94);unclassified(94);unclassified(94);	Root(100);Bacteria(100);"Firmicutes"(100);"Clostridia"(100);Clostridiales(100);"Ruminococcaceae"(100);unclassified(100);	"Clostridia"(99);Clostridiales(94);	Clostridiales(100);"Ruminococcaceae"(100);
-0.13	9	202	Root(100);Bacteria(100);"Fusobacteria"(100);"Fusobacteria"(100);"Fusobacteriales"(100);"Fusobacteriaceae"(100);Fusobacterium(100);	Root(100);Bacteria(100);"Firmicutes"(100);"Clostridia"(100);unclassified(98);unclassified(98);unclassified(98);	"Fusobacteriaceae"(100);Fusobacterium(100);	"Firmicutes"(100);"Clostridia"(100);
0.13	306	253	Root(100);Bacteria(100);"Firmicutes"(100);"Clostridia"(100);Clostridiales(100);"Ruminococcaceae"(100);unclassified(79);	Root(100);Bacteria(100);"Firmicutes"(100);"Erysipelotrichi"(100);"Erysipelotrichales"(100);Erysipelotrichaceae(100);unclassified(99);	Clostridiales(100);"Ruminococcaceae"(100);	"Erysipelotrichales"(100);Erysipelotrichaceae(100);
0.13	219	27	Root(100);Bacteria(100);"Firmicutes"(100);"Clostridia"(100);Clostridiales(100);Veillonellaceae(100);Dialister(100);	Root(100);Bacteria(100);"Bacteroidetes"(100);"Bacteroidia"(100);"Bacteroidales"(100);Bacteroidaceae(100);Bacteroides(100);	Veillonellaceae(100);Dialister(100);	Bacteroidaceae(100);Bacteroides(100);
-0.13	66	44	Root(100);Bacteria(100);"Firmicutes"(100);"Clostridia"(100);Clostridiales(100);Veillonellaceae(100);Dialister(100);	Root(100);Bacteria(100);"Bacteroidetes"(100);"Bacteroidia"(100);"Bacteroidales"(100);Bacteroidaceae(100);Bacteroides(100);	Veillonellaceae(100);Dialister(100);	Bacteroidaceae(100);Bacteroides(100);
-0.13	214	167	Root(100);Bacteria(100);"Bacteroidetes"(100);"Bacteroidia"(100);"Bacteroidales"(100);"Prevotellaceae"(100);unclassified(100);	Root(100);Bacteria(100);"Firmicutes"(100);"Clostridia"(100);Clostridiales(100);unclassified(65);unclassified(65);	"Bacteroidales"(100);"Prevotellaceae"(100);	"Clostridia"(100);Clostridiales(100);
0.13	27	294	Root(100);Bacteria(100);"Bacteroidetes"(100);"Bacteroidia"(100);"Bacteroidales"(100);Bacteroidaceae(100);Bacteroides(100);	Root(100);Bacteria(100);unclassified(100);unclassified(100);unclassified(100);unclassified(100);unclassified(100);	Bacteroidaceae(100);Bacteroides(100);	Root(100);Bacteria(100);
-0.13	332	157	Root(100);Bacteria(100);"Proteobacteria"(100);Betaproteobacteria(100);Burkholderiales(100);unclassified(100);unclassified(100);	Root(100);Bacteria(100);"Firmicutes"(100);"Clostridia"(100);Clostridiales(100);"Ruminococcaceae"(100);unclassified(100);	Betaproteobacteria(100);Burkholderiales(100);	Clostridiales(100);"Ruminococcaceae"(100);
-0.13	122	457	Root(100);Bacteria(100);"Firmicutes"(99);"Clostridia"(99);Clostridiales(94);unclassified(94);unclassified(94);	Root(100);Bacteria(100);"Bacteroidetes"(100);"Bacteroidia"(100);"Bacteroidales"(100);"Prevotellaceae"(100);unclassified(91);	"Clostridia"(99);Clostridiales(94);	"Bacteroidales"(100);"Prevotellaceae"(100);
-0.13	257	93	Root(100);Bacteria(100);"Bacteroidetes"(100);"Bacteroidia"(100);"Bacteroidales"(100);"Porphyromonadaceae"(100);Barnesiella(100);	Root(100);Bacteria(100);"Firmicutes"(100);"Clostridia"(100);Clostridiales(100);"Ruminococcaceae"(100);Subdoligranulum(91);	"Porphyromonadaceae"(100);Barnesiella(100);	"Ruminococcaceae"(100);Subdoligranulum(91);
0.13	122	38	Root(100);Bacteria(100);"Firmicutes"(99);"Clostridia"(99);Clostridiales(94);unclassified(94);unclassified(94);	Root(100);Bacteria(100);"Bacteroidetes"(100);"Bacteroidia"(100);"Bacteroidales"(100);"Porphyromonadaceae"(100);Parabacteroides(69);	"Clostridia"(99);Clostridiales(94);	"Porphyromonadaceae"(100);Parabacteroides(69);
0.13	302	384	Root(100);Bacteria(100);"Firmicutes"(100);"Clostridia"(100);Clostridiales(100);unclassified(100);unclassified(100);	Root(100);Bacteria(100);"Firmicutes"(100);"Clostridia"(100);Clostridiales(100);unclassified(92);unclassified(92);	"Clostridia"(100);Clostridiales(100);	"Clostridia"(100);Clostridiales(100);
-0.13	136	374	Root(100);Bacteria(100);"Firmicutes"(100);"Clostridia"(100);Clostridiales(100);"Ruminococcaceae"(100);Oscillibacter(100);	Root(100);Bacteria(100);"Firmicutes"(55);"Clostridia"(55);Clostridiales(55);"Ruminococcaceae"(55);unclassified(55);	"Ruminococcaceae"(100);Oscillibacter(100);	Clostridiales(55);"Ruminococcaceae"(55);
0.13	4	302	Root(100);Bacteria(100);"Firmicutes"(100);"Clostridia"(100);Clostridiales(100);Veillonellaceae(100);Veillonella(95);	Root(100);Bacteria(100);"Firmicutes"(100);"Clostridia"(100);Clostridiales(100);unclassified(100);unclassified(100);	Veillonellaceae(100);Veillonella(95);	"Clostridia"(100);Clostridiales(100);
0.13	539	182	Root(100);Bacteria(100);"Bacteroidetes"(100);"Bacteroidia"(100);"Bacteroidales"(100);Bacteroidaceae(100);Bacteroides(100);	Root(100);Bacteria(100);"Bacteroidetes"(100);"Bacteroidia"(100);"Bacteroidales"(100);"Prevotellaceae"(100);Prevotella(100);	Bacteroidaceae(100);Bacteroides(100);	"Prevotellaceae"(100);Prevotella(100);
-0.13	337	46	Root(100);Bacteria(100);"Bacteroidetes"(100);"Bacteroidia"(100);"Bacteroidales"(100);"Porphyromonadaceae"(100);Parabacteroides(100);	Root(100);Bacteria(100);"Firmicutes"(100);"Clostridia"(100);Clostridiales(100);"Lachnospiraceae"(100);unclassified(100);	"Porphyromonadaceae"(100);Parabacteroides(100);	Clostridiales(100);"Lachnospiraceae"(100);
-0.13	212	332	Root(100);Bacteria(100);"Firmicutes"(100);"Clostridia"(100);Clostridiales(100);"Ruminococcaceae"(100);unclassified(73);	Root(100);Bacteria(100);"Proteobacteria"(100);Betaproteobacteria(100);Burkholderiales(100);unclassified(100);unclassified(100);	Clostridiales(100);"Ruminococcaceae"(100);	Betaproteobacteria(100);Burkholderiales(100);
0.13	384	327	Root(100);Bacteria(100);"Firmicutes"(100);"Clostridia"(100);Clostridiales(100);unclassified(92);unclassified(92);	Root(100);Bacteria(100);"Firmicutes"(100);"Clostridia"(99);Clostridiales(99);unclassified(99);unclassified(99);	"Clostridia"(100);Clostridiales(100);	"Clostridia"(99);Clostridiales(99);
-0.13	128	578	Root(100);Bacteria(100);"Firmicutes"(100);"Clostridia"(100);Clostridiales(100);"Ruminococcaceae"(100);Oscillibacter(100);	Root(100);Bacteria(100);"Bacteroidetes"(100);"Bacteroidia"(100);"Bacteroidales"(100);Bacteroidaceae(100);Bacteroides(100);	"Ruminococcaceae"(100);Oscillibacter(100);	Bacteroidaceae(100);Bacteroides(100);
0.13	262	578	Root(100);Bacteria(100);unclassified(99);unclassified(99);unclassified(99);unclassified(99);unclassified(99);	Root(100);Bacteria(100);"Bacteroidetes"(100);"Bacteroidia"(100);"Bacteroidales"(100);Bacteroidaceae(100);Bacteroides(100);	Root(100);Bacteria(100);	Bacteroidaceae(100);Bacteroides(100);
0.13	227	354	Root(100);Bacteria(100);"Firmicutes"(100);"Clostridia"(100);Clostridiales(100);"Lachnospiraceae"(100);Dorea(98);	Root(100);Bacteria(100);"Actinobacteria"(100);Actinobacteria(100);Coriobacteriales(100);Coriobacteriaceae(100);Collinsella(100);	"Lachnospiraceae"(100);Dorea(98);	Coriobacteriaceae(100);Collinsella(100);
0.13	27	16	Root(100);Bacteria(100);"Bacteroidetes"(100);"Bacteroidia"(100);"Bacteroidales"(100);Bacteroidaceae(100);Bacteroides(100);	Root(100);Bacteria(100);"Proteobacteria"(100);Gammaproteobacteria(100);Pasteurellales(100);Pasteurellaceae(100);unclassified(100);	Bacteroidaceae(100);Bacteroides(100);	Pasteurellales(100);Pasteurellaceae(100);
0.13	115	458	Root(100);Bacteria(100);"Proteobacteria"(100);Betaproteobacteria(100);Burkholderiales(100);Alcaligenaceae(100);Parasutterella(100);	Root(100);Bacteria(100);"Bacteroidetes"(100);"Bacteroidia"(100);"Bacteroidales"(100);"Rikenellaceae"(100);Alistipes(100);	Alcaligenaceae(100);Parasutterella(100);	"Rikenellaceae"(100);Alistipes(100);
0.13	84	144	Root(100);Bacteria(100);"Firmicutes"(100);"Clostridia"(100);Clostridiales(100);"Ruminococcaceae"(100);Ruminococcus(99);	Root(100);Bacteria(100);"Firmicutes"(100);"Clostridia"(100);Clostridiales(100);unclassified(100);unclassified(100);	"Ruminococcaceae"(100);Ruminococcus(99);	"Clostridia"(100);Clostridiales(100);
-0.13	27	84	Root(100);Bacteria(100);"Bacteroidetes"(100);"Bacteroidia"(100);"Bacteroidales"(100);Bacteroidaceae(100);Bacteroides(100);	Root(100);Bacteria(100);"Firmicutes"(100);"Clostridia"(100);Clostridiales(100);"Ruminococcaceae"(100);Ruminococcus(99);	Bacteroidaceae(100);Bacteroides(100);	"Ruminococcaceae"(100);Ruminococcus(99);
0.13	246	167	Root(100);Bacteria(100);"Firmicutes"(100);unclassified(98);unclassified(98);unclassified(98);unclassified(98);	Root(100);Bacteria(100);"Firmicutes"(100);"Clostridia"(100);Clostridiales(100);unclassified(65);unclassified(65);	Bacteria(100);"Firmicutes"(100);	"Clostridia"(100);Clostridiales(100);
-0.13	164	192	Root(100);Bacteria(100);"Bacteroidetes"(100);"Bacteroidia"(100);"Bacteroidales"(100);"Prevotellaceae"(100);Paraprevotella(100);	Root(100);Bacteria(100);"Firmicutes"(100);"Clostridia"(100);Clostridiales(100);unclassified(100);unclassified(100);	"Prevotellaceae"(100);Paraprevotella(100);	"Clostridia"(100);Clostridiales(100);
0.13	34	181	Root(100);Bacteria(100);"Bacteroidetes"(100);"Bacteroidia"(100);"Bacteroidales"(100);"Prevotellaceae"(100);unclassified(100);	Root(100);Bacteria(100);"Firmicutes"(100);"Clostridia"(100);Clostridiales(100);"Ruminococcaceae"(100);unclassified(100);	"Bacteroidales"(100);"Prevotellaceae"(100);	Clostridiales(100);"Ruminococcaceae"(100);
-0.13	249	222	Root(100);Bacteria(100);unclassified(100);unclassified(100);unclassified(100);unclassified(100);unclassified(100);	Root(100);Bacteria(100);"Firmicutes"(100);"Clostridia"(100);Clostridiales(100);"Lachnospiraceae"(58);Coprococcus(56);	Root(100);Bacteria(100);	"Lachnospiraceae"(58);Coprococcus(56);
-0.13	227	17	Root(100);Bacteria(100);"Firmicutes"(100);"Clostridia"(100);Clostridiales(100);"Lachnospiraceae"(100);Dorea(98);	Root(100);Bacteria(100);"Bacteroidetes"(100);"Bacteroidia"(100);"Bacteroidales"(100);Bacteroidaceae(100);Bacteroides(100);	"Lachnospiraceae"(100);Dorea(98);	Bacteroidaceae(100);Bacteroides(100);
0.13	89	156	Root(100);Bacteria(100);"Firmicutes"(100);"Clostridia"(100);Clostridiales(100);"Ruminococcaceae"(100);unclassified(73);	Root(100);Bacteria(100);"Firmicutes"(100);"Clostridia"(100);Clostridiales(100);"Lachnospiraceae"(100);unclassified(71);	Clostridiales(100);"Ruminococcaceae"(100);	Clostridiales(100);"Lachnospiraceae"(100);
-0.13	457	167	Root(100);Bacteria(100);"Bacteroidetes"(100);"Bacteroidia"(100);"Bacteroidales"(100);"Prevotellaceae"(100);unclassified(91);	Root(100);Bacteria(100);"Firmicutes"(100);"Clostridia"(100);Clostridiales(100);unclassified(65);unclassified(65);	"Bacteroidales"(100);"Prevotellaceae"(100);	"Clostridia"(100);Clostridiales(100);
-0.13	4	38	Root(100);Bacteria(100);"Firmicutes"(100);"Clostridia"(100);Clostridiales(100);Veillonellaceae(100);Veillonella(95);	Root(100);Bacteria(100);"Bacteroidetes"(100);"Bacteroidia"(100);"Bacteroidales"(100);"Porphyromonadaceae"(100);Parabacteroides(69);	Veillonellaceae(100);Veillonella(95);	"Porphyromonadaceae"(100);Parabacteroides(69);
0.13	57	167	Root(100);Bacteria(100);"Firmicutes"(100);"Clostridia"(100);Clostridiales(100);Veillonellaceae(100);unclassified(93);	Root(100);Bacteria(100);"Firmicutes"(100);"Clostridia"(100);Clostridiales(100);unclassified(65);unclassified(65);	Clostridiales(100);Veillonellaceae(100);	"Clostridia"(100);Clostridiales(100);
0.13	57	165	Root(100);Bacteria(100);"Firmicutes"(100);"Clostridia"(100);Clostridiales(100);Veillonellaceae(100);unclassified(93);	Root(100);Bacteria(100);"Firmicutes"(100);"Clostridia"(100);Clostridiales(100);unclassified(99);unclassified(99);	Clostridiales(100);Veillonellaceae(100);	"Clostridia"(100);Clostridiales(100);
0.13	27	233	Root(100);Bacteria(100);"Bacteroidetes"(100);"Bacteroidia"(100);"Bacteroidales"(100);Bacteroidaceae(100);Bacteroides(100);	Root(100);Bacteria(100);"Bacteroidetes"(100);unclassified(100);unclassified(100);unclassified(100);unclassified(100);	Bacteroidaceae(100);Bacteroides(100);	Bacteria(100);"Bacteroidetes"(100);
0.13	145	231	Root(100);Bacteria(100);"Bacteroidetes"(100);"Bacteroidia"(100);"Bacteroidales"(100);Bacteroidaceae(100);Bacteroides(100);	Root(100);Bacteria(100);"Bacteroidetes"(100);"Bacteroidia"(100);"Bacteroidales"(100);"Prevotellaceae"(100);Paraprevotella(100);	Bacteroidaceae(100);Bacteroides(100);	"Prevotellaceae"(100);Paraprevotella(100);
-0.13	107	156	Root(100);Bacteria(100);"Bacteroidetes"(100);"Bacteroidia"(100);"Bacteroidales"(100);"Porphyromonadaceae"(100);Barnesiella(100);	Root(100);Bacteria(100);"Firmicutes"(100);"Clostridia"(100);Clostridiales(100);"Lachnospiraceae"(100);unclassified(71);	"Porphyromonadaceae"(100);Barnesiella(100);	Clostridiales(100);"Lachnospiraceae"(100);
-0.13	27	170	Root(100);Bacteria(100);"Bacteroidetes"(100);"Bacteroidia"(100);"Bacteroidales"(100);Bacteroidaceae(100);Bacteroides(100);	Root(100);Bacteria(100);unclassified(100);unclassified(100);unclassified(100);unclassified(100);unclassified(100);	Bacteroidaceae(100);Bacteroides(100);	Root(100);Bacteria(100);
0.13	181	209	Root(100);Bacteria(100);"Firmicutes"(100);"Clostridia"(100);Clostridiales(100);"Ruminococcaceae"(100);unclassified(100);	Root(100);Bacteria(100);"Firmicutes"(100);"Clostridia"(100);Clostridiales(100);"Ruminococcaceae"(100);unclassified(99);	Clostridiales(100);"Ruminococcaceae"(100);	Clostridiales(100);"Ruminococcaceae"(100);
-0.13	281	128	Root(100);Bacteria(100);unclassified(100);unclassified(100);unclassified(100);unclassified(100);unclassified(100);	Root(100);Bacteria(100);"Firmicutes"(100);"Clostridia"(100);Clostridiales(100);"Ruminococcaceae"(100);Oscillibacter(100);	Root(100);Bacteria(100);	"Ruminococcaceae"(100);Oscillibacter(100);
0.13	291	1	Root(100);Bacteria(100);"Bacteroidetes"(100);"Bacteroidia"(100);"Bacteroidales"(100);unclassified(100);unclassified(100);	Root(100);Bacteria(100);"Actinobacteria"(100);Actinobacteria(100);Actinomycetales(100);Propionibacteriaceae(100);Propionibacterium(100);	"Bacteroidia"(100);"Bacteroidales"(100);	Propionibacteriaceae(100);Propionibacterium(100);
0.13	181	356	Root(100);Bacteria(100);"Firmicutes"(100);"Clostridia"(100);Clostridiales(100);"Ruminococcaceae"(100);unclassified(100);	Root(100);Bacteria(100);unclassified(100);unclassified(100);unclassified(100);unclassified(100);unclassified(100);	Clostridiales(100);"Ruminococcaceae"(100);	Root(100);Bacteria(100);
0.13	93	209	Root(100);Bacteria(100);"Firmicutes"(100);"Clostridia"(100);Clostridiales(100);"Ruminococcaceae"(100);Subdoligranulum(91);	Root(100);Bacteria(100);"Firmicutes"(100);"Clostridia"(100);Clostridiales(100);"Ruminococcaceae"(100);unclassified(99);	"Ruminococcaceae"(100);Subdoligranulum(91);	Clostridiales(100);"Ruminococcaceae"(100);
-0.13	511	93	Root(100);Bacteria(100);"Bacteroidetes"(100);"Bacteroidia"(100);"Bacteroidales"(100);Bacteroidaceae(100);Bacteroides(100);	Root(100);Bacteria(100);"Firmicutes"(100);"Clostridia"(100);Clostridiales(100);"Ruminococcaceae"(100);Subdoligranulum(91);	Bacteroidaceae(100);Bacteroides(100);	"Ruminococcaceae"(100);Subdoligranulum(91);
-0.13	16	209	Root(100);Bacteria(100);"Proteobacteria"(100);Gammaproteobacteria(100);Pasteurellales(100);Pasteurellaceae(100);unclassified(100);	Root(100);Bacteria(100);"Firmicutes"(100);"Clostridia"(100);Clostridiales(100);"Ruminococcaceae"(100);unclassified(99);	Pasteurellales(100);Pasteurellaceae(100);	Clostridiales(100);"Ruminococcaceae"(100);
0.13	222	327	Root(100);Bacteria(100);"Firmicutes"(100);"Clostridia"(100);Clostridiales(100);"Lachnospiraceae"(58);Coprococcus(56);	Root(100);Bacteria(100);"Firmicutes"(100);"Clostridia"(99);Clostridiales(99);unclassified(99);unclassified(99);	"Lachnospiraceae"(58);Coprococcus(56);	"Clostridia"(99);Clostridiales(99);
-0.13	119	1	Root(100);Bacteria(100);"Bacteroidetes"(100);"Bacteroidia"(100);"Bacteroidales"(100);"Porphyromonadaceae"(100);Odoribacter(100);	Root(100);Bacteria(100);"Actinobacteria"(100);Actinobacteria(100);Actinomycetales(100);Propionibacteriaceae(100);Propionibacterium(100);	"Porphyromonadaceae"(100);Odoribacter(100);	Propionibacteriaceae(100);Propionibacterium(100);
-0.13	457	144	Root(100);Bacteria(100);"Bacteroidetes"(100);"Bacteroidia"(100);"Bacteroidales"(100);"Prevotellaceae"(100);unclassified(91);	Root(100);Bacteria(100);"Firmicutes"(100);"Clostridia"(100);Clostridiales(100);unclassified(100);unclassified(100);	"Bacteroidales"(100);"Prevotellaceae"(100);	"Clostridia"(100);Clostridiales(100);
-0.13	284	294	Root(100);Bacteria(100);"Firmicutes"(100);"Clostridia"(100);Clostridiales(100);"Ruminococcaceae"(100);unclassified(100);	Root(100);Bacteria(100);unclassified(100);unclassified(100);unclassified(100);unclassified(100);unclassified(100);	Clostridiales(100);"Ruminococcaceae"(100);	Root(100);Bacteria(100);
0.13	539	243	Root(100);Bacteria(100);"Bacteroidetes"(100);"Bacteroidia"(100);"Bacteroidales"(100);Bacteroidaceae(100);Bacteroides(100);	Root(100);Bacteria(100);"Firmicutes"(100);"Clostridia"(100);Clostridiales(100);Veillonellaceae(100);Acidaminococcus(100);	Bacteroidaceae(100);Bacteroides(100);	Veillonellaceae(100);Acidaminococcus(100);
-0.13	164	115	Root(100);Bacteria(100);"Bacteroidetes"(100);"Bacteroidia"(100);"Bacteroidales"(100);"Prevotellaceae"(100);Paraprevotella(100);	Root(100);Bacteria(100);"Proteobacteria"(100);Betaproteobacteria(100);Burkholderiales(100);Alcaligenaceae(100);Parasutterella(100);	"Prevotellaceae"(100);Paraprevotella(100);	Alcaligenaceae(100);Parasutterella(100);
0.13	119	474	Root(100);Bacteria(100);"Bacteroidetes"(100);"Bacteroidia"(100);"Bacteroidales"(100);"Porphyromonadaceae"(100);Odoribacter(100);	Root(100);Bacteria(100);"Bacteroidetes"(100);"Bacteroidia"(100);"Bacteroidales"(100);"Porphyromonadaceae"(100);Barnesiella(100);	"Porphyromonadaceae"(100);Odoribacter(100);	"Porphyromonadaceae"(100);Barnesiella(100);
0.13	258	167	Root(100);Bacteria(100);"Firmicutes"(100);"Clostridia"(100);Clostridiales(100);unclassified(100);unclassified(100);	Root(100);Bacteria(100);"Firmicutes"(100);"Clostridia"(100);Clostridiales(100);unclassified(65);unclassified(65);	"Clostridia"(100);Clostridiales(100);	"Clostridia"(100);Clostridiales(100);
0.13	164	161	Root(100);Bacteria(100);"Bacteroidetes"(100);"Bacteroidia"(100);"Bacteroidales"(100);"Prevotellaceae"(100);Paraprevotella(100);	Root(100);Bacteria(100);"Proteobacteria"(100);Betaproteobacteria(100);Burkholderiales(100);unclassified(100);unclassified(100);	"Prevotellaceae"(100);Paraprevotella(100);	Betaproteobacteria(100);Burkholderiales(100);
0.13	136	245	Root(100);Bacteria(100);"Firmicutes"(100);"Clostridia"(100);Clostridiales(100);"Ruminococcaceae"(100);Oscillibacter(100);	Root(100);Bacteria(100);"Firmicutes"(100);"Clostridia"(100);Clostridiales(100);"Ruminococcaceae"(100);Butyricicoccus(97);	"Ruminococcaceae"(100);Oscillibacter(100);	"Ruminococcaceae"(100);Butyricicoccus(97);
0.13	16	1	Root(100);Bacteria(100);"Proteobacteria"(100);Gammaproteobacteria(100);Pasteurellales(100);Pasteurellaceae(100);unclassified(100);	Root(100);Bacteria(100);"Actinobacteria"(100);Actinobacteria(100);Actinomycetales(100);Propionibacteriaceae(100);Propionibacterium(100);	Pasteurellales(100);Pasteurellaceae(100);	Propionibacteriaceae(100);Propionibacterium(100);
-0.13	284	350	Root(100);Bacteria(100);"Firmicutes"(100);"Clostridia"(100);Clostridiales(100);"Ruminococcaceae"(100);unclassified(100);	Root(100);Bacteria(100);"Bacteroidetes"(100);"Bacteroidia"(100);"Bacteroidales"(100);"Prevotellaceae"(100);Paraprevotella(100);	Clostridiales(100);"Ruminococcaceae"(100);	"Prevotellaceae"(100);Paraprevotella(100);
0.13	233	77	Root(100);Bacteria(100);"Bacteroidetes"(100);unclassified(100);unclassified(100);unclassified(100);unclassified(100);	Root(100);Bacteria(100);"Bacteroidetes"(100);"Bacteroidia"(100);"Bacteroidales"(100);Bacteroidaceae(100);Bacteroides(100);	Bacteria(100);"Bacteroidetes"(100);	Bacteroidaceae(100);Bacteroides(100);
-0.13	284	237	Root(100);Bacteria(100);"Firmicutes"(100);"Clostridia"(100);Clostridiales(100);"Ruminococcaceae"(100);unclassified(100);	Root(100);Bacteria(100);"Bacteroidetes"(100);"Bacteroidia"(100);"Bacteroidales"(100);"Porphyromonadaceae"(100);Butyricimonas(100);	Clostridiales(100);"Ruminococcaceae"(100);	"Porphyromonadaceae"(100);Butyricimonas(100);
-0.13	267	222	Root(100);Bacteria(100);"Bacteroidetes"(100);unclassified(52);unclassified(52);unclassified(52);unclassified(52);	Root(100);Bacteria(100);"Firmicutes"(100);"Clostridia"(100);Clostridiales(100);"Lachnospiraceae"(58);Coprococcus(56);	Bacteria(100);"Bacteroidetes"(100);	"Lachnospiraceae"(58);Coprococcus(56);
0.13	4	258	Root(100);Bacteria(100);"Firmicutes"(100);"Clostridia"(100);Clostridiales(100);Veillonellaceae(100);Veillonella(95);	Root(100);Bacteria(100);"Firmicutes"(100);"Clostridia"(100);Clostridiales(100);unclassified(100);unclassified(100);	Veillonellaceae(100);Veillonella(95);	"Clostridia"(100);Clostridiales(100);
0.13	38	474	Root(100);Bacteria(100);"Bacteroidetes"(100);"Bacteroidia"(100);"Bacteroidales"(100);"Porphyromonadaceae"(100);Parabacteroides(69);	Root(100);Bacteria(100);"Bacteroidetes"(100);"Bacteroidia"(100);"Bacteroidales"(100);"Porphyromonadaceae"(100);Barnesiella(100);	"Porphyromonadaceae"(100);Parabacteroides(69);	"Porphyromonadaceae"(100);Barnesiella(100);
-0.13	30	5	Root(100);Bacteria(100);"Bacteroidetes"(100);"Bacteroidia"(100);"Bacteroidales"(100);"Rikenellaceae"(100);Alistipes(100);	Root(100);Bacteria(100);"Firmicutes"(100);"Bacilli"(100);Bacillales(100);"Staphylococcaceae"(99);Staphylococcus(99);	"Rikenellaceae"(100);Alistipes(100);	"Staphylococcaceae"(99);Staphylococcus(99);
0.13	122	30	Root(100);Bacteria(100);"Firmicutes"(99);"Clostridia"(99);Clostridiales(94);unclassified(94);unclassified(94);	Root(100);Bacteria(100);"Bacteroidetes"(100);"Bacteroidia"(100);"Bacteroidales"(100);"Rikenellaceae"(100);Alistipes(100);	"Clostridia"(99);Clostridiales(94);	"Rikenellaceae"(100);Alistipes(100);
-0.13	177	167	Root(100);Bacteria(100);"Bacteroidetes"(100);"Bacteroidia"(100);"Bacteroidales"(100);"Prevotellaceae"(100);Prevotella(100);	Root(100);Bacteria(100);"Firmicutes"(100);"Clostridia"(100);Clostridiales(100);unclassified(65);unclassified(65);	"Prevotellaceae"(100);Prevotella(100);	"Clostridia"(100);Clostridiales(100);
-0.13	154	231	Root(100);Bacteria(100);"Firmicutes"(100);"Clostridia"(100);Clostridiales(100);unclassified(97);unclassified(97);	Root(100);Bacteria(100);"Bacteroidetes"(100);"Bacteroidia"(100);"Bacteroidales"(100);"Prevotellaceae"(100);Paraprevotella(100);	"Clostridia"(100);Clostridiales(100);	"Prevotellaceae"(100);Paraprevotella(100);
0.13	104	189	Root(100);Bacteria(100);"Firmicutes"(100);"Clostridia"(100);Clostridiales(100);"Ruminococcaceae"(100);unclassified(100);	Root(100);Bacteria(100);"Firmicutes"(100);"Clostridia"(100);Clostridiales(100);"Lachnospiraceae"(95);Roseburia(91);	Clostridiales(100);"Ruminococcaceae"(100);	"Lachnospiraceae"(95);Roseburia(91);
-0.13	196	246	Root(100);Bacteria(100);unclassified(100);unclassified(100);unclassified(100);unclassified(100);unclassified(100);	Root(100);Bacteria(100);"Firmicutes"(100);unclassified(98);unclassified(98);unclassified(98);unclassified(98);	Root(100);Bacteria(100);	Bacteria(100);"Firmicutes"(100);
-0.13	331	470	Root(100);Bacteria(100);"Firmicutes"(100);"Clostridia"(100);Clostridiales(100);unclassified(100);unclassified(100);	Root(100);Bacteria(100);"Firmicutes"(100);"Clostridia"(100);Clostridiales(100);"Lachnospiraceae"(100);unclassified(100);	"Clostridia"(100);Clostridiales(100);	Clostridiales(100);"Lachnospiraceae"(100);
0.13	119	42	Root(100);Bacteria(100);"Bacteroidetes"(100);"Bacteroidia"(100);"Bacteroidales"(100);"Porphyromonadaceae"(100);Odoribacter(100);	Root(100);Bacteria(100);"Firmicutes"(100);"Clostridia"(100);Clostridiales(100);"Ruminococcaceae"(100);unclassified(100);	"Porphyromonadaceae"(100);Odoribacter(100);	Clostridiales(100);"Ruminococcaceae"(100);
-0.13	164	284	Root(100);Bacteria(100);"Bacteroidetes"(100);"Bacteroidia"(100);"Bacteroidales"(100);"Prevotellaceae"(100);Paraprevotella(100);	Root(100);Bacteria(100);"Firmicutes"(100);"Clostridia"(100);Clostridiales(100);"Ruminococcaceae"(100);unclassified(100);	"Prevotellaceae"(100);Paraprevotella(100);	Clostridiales(100);"Ruminococcaceae"(100);
0.13	262	5	Root(100);Bacteria(100);unclassified(99);unclassified(99);unclassified(99);unclassified(99);unclassified(99);	Root(100);Bacteria(100);"Firmicutes"(100);"Bacilli"(100);Bacillales(100);"Staphylococcaceae"(99);Staphylococcus(99);	Root(100);Bacteria(100);	"Staphylococcaceae"(99);Staphylococcus(99);
0.13	374	363	Root(100);Bacteria(100);"Firmicutes"(55);"Clostridia"(55);Clostridiales(55);"Ruminococcaceae"(55);unclassified(55);	Root(100);Bacteria(100);"Firmicutes"(100);"Clostridia"(100);Clostridiales(100);"Ruminococcaceae"(100);unclassified(100);	Clostridiales(55);"Ruminococcaceae"(55);	Clostridiales(100);"Ruminococcaceae"(100);
-0.13	128	160	Root(100);Bacteria(100);"Firmicutes"(100);"Clostridia"(100);Clostridiales(100);"Ruminococcaceae"(100);Oscillibacter(100);	Root(100);Bacteria(100);"Bacteroidetes"(100);"Bacteroidia"(100);"Bacteroidales"(100);"Rikenellaceae"(100);Alistipes(100);	"Ruminococcaceae"(100);Oscillibacter(100);	"Rikenellaceae"(100);Alistipes(100);
0.13	354	123	Root(100);Bacteria(100);"Actinobacteria"(100);Actinobacteria(100);Coriobacteriales(100);Coriobacteriaceae(100);Collinsella(100);	Root(100);Bacteria(100);"Firmicutes"(100);"Clostridia"(100);Clostridiales(100);unclassified(99);unclassified(99);	Coriobacteriaceae(100);Collinsella(100);	"Clostridia"(100);Clostridiales(100);
-0.13	135	474	Root(100);Bacteria(100);"Firmicutes"(100);"Clostridia"(100);Clostridiales(100);"Lachnospiraceae"(100);Roseburia(95);	Root(100);Bacteria(100);"Bacteroidetes"(100);"Bacteroidia"(100);"Bacteroidales"(100);"Porphyromonadaceae"(100);Barnesiella(100);	"Lachnospiraceae"(100);Roseburia(95);	"Porphyromonadaceae"(100);Barnesiella(100);
-0.13	279	93	Root(100);Bacteria(100);"Firmicutes"(100);"Clostridia"(100);Clostridiales(100);unclassified(98);unclassified(98);	Root(100);Bacteria(100);"Firmicutes"(100);"Clostridia"(100);Clostridiales(100);"Ruminococcaceae"(100);Subdoligranulum(91);	"Clostridia"(100);Clostridiales(100);	"Ruminococcaceae"(100);Subdoligranulum(91);
-0.13	128	246	Root(100);Bacteria(100);"Firmicutes"(100);"Clostridia"(100);Clostridiales(100);"Ruminococcaceae"(100);Oscillibacter(100);	Root(100);Bacteria(100);"Firmicutes"(100);unclassified(98);unclassified(98);unclassified(98);unclassified(98);	"Ruminococcaceae"(100);Oscillibacter(100);	Bacteria(100);"Firmicutes"(100);
-0.13	135	255	Root(100);Bacteria(100);"Firmicutes"(100);"Clostridia"(100);Clostridiales(100);"Lachnospiraceae"(100);Roseburia(95);	Root(100);Bacteria(100);"Firmicutes"(100);"Clostridia"(100);Clostridiales(100);"Lachnospiraceae"(100);Coprococcus(99);	"Lachnospiraceae"(100);Roseburia(95);	"Lachnospiraceae"(100);Coprococcus(99);
0.13	363	245	Root(100);Bacteria(100);"Firmicutes"(100);"Clostridia"(100);Clostridiales(100);"Ruminococcaceae"(100);unclassified(100);	Root(100);Bacteria(100);"Firmicutes"(100);"Clostridia"(100);Clostridiales(100);"Ruminococcaceae"(100);Butyricicoccus(97);	Clostridiales(100);"Ruminococcaceae"(100);	"Ruminococcaceae"(100);Butyricicoccus(97);
-0.13	374	153	Root(100);Bacteria(100);"Firmicutes"(55);"Clostridia"(55);Clostridiales(55);"Ruminococcaceae"(55);unclassified(55);	Root(100);Bacteria(100);"Proteobacteria"(100);Betaproteobacteria(100);Burkholderiales(100);unclassified(100);unclassified(100);	Clostridiales(55);"Ruminococcaceae"(55);	Betaproteobacteria(100);Burkholderiales(100);
0.13	155	326	Root(100);Bacteria(100);"Firmicutes"(100);"Clostridia"(100);Clostridiales(100);"Lachnospiraceae"(100);unclassified(100);	Root(100);Bacteria(100);"Firmicutes"(100);"Clostridia"(100);Clostridiales(100);"Lachnospiraceae"(100);unclassified(100);	Clostridiales(100);"Lachnospiraceae"(100);	Clostridiales(100);"Lachnospiraceae"(100);
-0.13	104	474	Root(100);Bacteria(100);"Firmicutes"(100);"Clostridia"(100);Clostridiales(100);"Ruminococcaceae"(100);unclassified(100);	Root(100);Bacteria(100);"Bacteroidetes"(100);"Bacteroidia"(100);"Bacteroidales"(100);"Porphyromonadaceae"(100);Barnesiella(100);	Clostridiales(100);"Ruminococcaceae"(100);	"Porphyromonadaceae"(100);Barnesiella(100);
0.13	283	181	Root(100);Bacteria(100);unclassified(100);unclassified(100);unclassified(100);unclassified(100);unclassified(100);	Root(100);Bacteria(100);"Firmicutes"(100);"Clostridia"(100);Clostridiales(100);"Ruminococcaceae"(100);unclassified(100);	Root(100);Bacteria(100);	Clostridiales(100);"Ruminococcaceae"(100);
0.13	84	165	Root(100);Bacteria(100);"Firmicutes"(100);"Clostridia"(100);Clostridiales(100);"Ruminococcaceae"(100);Ruminococcus(99);	Root(100);Bacteria(100);"Firmicutes"(100);"Clostridia"(100);Clostridiales(100);unclassified(99);unclassified(99);	"Ruminococcaceae"(100);Ruminococcus(99);	"Clostridia"(100);Clostridiales(100);
-0.13	262	352	Root(100);Bacteria(100);unclassified(99);unclassified(99);unclassified(99);unclassified(99);unclassified(99);	Root(100);Bacteria(100);"Firmicutes"(100);"Clostridia"(100);Clostridiales(100);unclassified(98);unclassified(98);	Root(100);Bacteria(100);	"Clostridia"(100);Clostridiales(100);
0.13	384	243	Root(100);Bacteria(100);"Firmicutes"(100);"Clostridia"(100);Clostridiales(100);unclassified(92);unclassified(92);	Root(100);Bacteria(100);"Firmicutes"(100);"Clostridia"(100);Clostridiales(100);Veillonellaceae(100);Acidaminococcus(100);	"Clostridia"(100);Clostridiales(100);	Veillonellaceae(100);Acidaminococcus(100);
0.13	332	231	Root(100);Bacteria(100);"Proteobacteria"(100);Betaproteobacteria(100);Burkholderiales(100);unclassified(100);unclassified(100);	Root(100);Bacteria(100);"Bacteroidetes"(100);"Bacteroidia"(100);"Bacteroidales"(100);"Prevotellaceae"(100);Paraprevotella(100);	Betaproteobacteria(100);Burkholderiales(100);	"Prevotellaceae"(100);Paraprevotella(100);
-0.13	135	193	Root(100);Bacteria(100);"Firmicutes"(100);"Clostridia"(100);Clostridiales(100);"Lachnospiraceae"(100);Roseburia(95);	Root(100);Bacteria(100);"Bacteroidetes"(100);"Bacteroidia"(100);"Bacteroidales"(100);"Prevotellaceae"(100);Prevotella(100);	"Lachnospiraceae"(100);Roseburia(95);	"Prevotellaceae"(100);Prevotella(100);
0.13	245	258	Root(100);Bacteria(100);"Firmicutes"(100);"Clostridia"(100);Clostridiales(100);"Ruminococcaceae"(100);Butyricicoccus(97);	Root(100);Bacteria(100);"Firmicutes"(100);"Clostridia"(100);Clostridiales(100);unclassified(100);unclassified(100);	"Ruminococcaceae"(100);Butyricicoccus(97);	"Clostridia"(100);Clostridiales(100);
-0.13	135	309	Root(100);Bacteria(100);"Firmicutes"(100);"Clostridia"(100);Clostridiales(100);"Lachnospiraceae"(100);Roseburia(95);	Root(100);Bacteria(100);"Bacteroidetes"(99);unclassified(99);unclassified(99);unclassified(99);unclassified(99);	"Lachnospiraceae"(100);Roseburia(95);	Bacteria(100);"Bacteroidetes"(99);
-0.13	306	237	Root(100);Bacteria(100);"Firmicutes"(100);"Clostridia"(100);Clostridiales(100);"Ruminococcaceae"(100);unclassified(79);	Root(100);Bacteria(100);"Bacteroidetes"(100);"Bacteroidia"(100);"Bacteroidales"(100);"Porphyromonadaceae"(100);Butyricimonas(100);	Clostridiales(100);"Ruminococcaceae"(100);	"Porphyromonadaceae"(100);Butyricimonas(100);
0.13	57	222	Root(100);Bacteria(100);"Firmicutes"(100);"Clostridia"(100);Clostridiales(100);Veillonellaceae(100);unclassified(93);	Root(100);Bacteria(100);"Firmicutes"(100);"Clostridia"(100);Clostridiales(100);"Lachnospiraceae"(58);Coprococcus(56);	Clostridiales(100);Veillonellaceae(100);	"Lachnospiraceae"(58);Coprococcus(56);
0.13	17	154	Root(100);Bacteria(100);"Bacteroidetes"(100);"Bacteroidia"(100);"Bacteroidales"(100);Bacteroidaceae(100);Bacteroides(100);	Root(100);Bacteria(100);"Firmicutes"(100);"Clostridia"(100);Clostridiales(100);unclassified(97);unclassified(97);	Bacteroidaceae(100);Bacteroides(100);	"Clostridia"(100);Clostridiales(100);
0.13	212	272	Root(100);Bacteria(100);"Firmicutes"(100);"Clostridia"(100);Clostridiales(100);"Ruminococcaceae"(100);unclassified(73);	Root(100);Bacteria(100);"Firmicutes"(100);"Clostridia"(100);Clostridiales(100);"Lachnospiraceae"(100);Coprococcus(100);	Clostridiales(100);"Ruminococcaceae"(100);	"Lachnospiraceae"(100);Coprococcus(100);
0.13	211	238	Root(100);Bacteria(100);"Firmicutes"(100);"Clostridia"(100);Clostridiales(100);"Lachnospiraceae"(100);Roseburia(99);	Root(100);Bacteria(100);"Firmicutes"(100);"Clostridia"(100);Clostridiales(100);unclassified(97);unclassified(97);	"Lachnospiraceae"(100);Roseburia(99);	"Clostridia"(100);Clostridiales(100);
0.13	222	354	Root(100);Bacteria(100);"Firmicutes"(100);"Clostridia"(100);Clostridiales(100);"Lachnospiraceae"(58);Coprococcus(56);	Root(100);Bacteria(100);"Actinobacteria"(100);Actinobacteria(100);Coriobacteriales(100);Coriobacteriaceae(100);Collinsella(100);	"Lachnospiraceae"(58);Coprococcus(56);	Coriobacteriaceae(100);Collinsella(100);
0.13	284	227	Root(100);Bacteria(100);"Firmicutes"(100);"Clostridia"(100);Clostridiales(100);"Ruminococcaceae"(100);unclassified(100);	Root(100);Bacteria(100);"Firmicutes"(100);"Clostridia"(100);Clostridiales(100);"Lachnospiraceae"(100);Dorea(98);	Clostridiales(100);"Ruminococcaceae"(100);	"Lachnospiraceae"(100);Dorea(98);
-0.13	42	123	Root(100);Bacteria(100);"Firmicutes"(100);"Clostridia"(100);Clostridiales(100);"Ruminococcaceae"(100);unclassified(100);	Root(100);Bacteria(100);"Firmicutes"(100);"Clostridia"(100);Clostridiales(100);unclassified(99);unclassified(99);	Clostridiales(100);"Ruminococcaceae"(100);	"Clostridia"(100);Clostridiales(100);
-0.13	253	145	Root(100);Bacteria(100);"Firmicutes"(100);"Erysipelotrichi"(100);"Erysipelotrichales"(100);Erysipelotrichaceae(100);unclassified(99);	Root(100);Bacteria(100);"Bacteroidetes"(100);"Bacteroidia"(100);"Bacteroidales"(100);Bacteroidaceae(100);Bacteroides(100);	"Erysipelotrichales"(100);Erysipelotrichaceae(100);	Bacteroidaceae(100);Bacteroides(100);
0.13	144	470	Root(100);Bacteria(100);"Firmicutes"(100);"Clostridia"(100);Clostridiales(100);unclassified(100);unclassified(100);	Root(100);Bacteria(100);"Firmicutes"(100);"Clostridia"(100);Clostridiales(100);"Lachnospiraceae"(100);unclassified(100);	"Clostridia"(100);Clostridiales(100);	Clostridiales(100);"Lachnospiraceae"(100);
0.13	374	186	Root(100);Bacteria(100);"Firmicutes"(55);"Clostridia"(55);Clostridiales(55);"Ruminococcaceae"(55);unclassified(55);	Root(100);Bacteria(100);"Verrucomicrobia"(100);Verrucomicrobiae(100);Verrucomicrobiales(100);Verrucomicrobiaceae(100);Akkermansia(100);	Clostridiales(55);"Ruminococcaceae"(55);	Verrucomicrobiaceae(100);Akkermansia(100);
0.13	280	186	Root(100);Bacteria(100);"Firmicutes"(100);"Clostridia"(100);Clostridiales(100);"Lachnospiraceae"(100);unclassified(100);	Root(100);Bacteria(100);"Verrucomicrobia"(100);Verrucomicrobiae(100);Verrucomicrobiales(100);Verrucomicrobiaceae(100);Akkermansia(100);	Clostridiales(100);"Lachnospiraceae"(100);	Verrucomicrobiaceae(100);Akkermansia(100);
0.13	196	273	Root(100);Bacteria(100);unclassified(100);unclassified(100);unclassified(100);unclassified(100);unclassified(100);	Root(100);Bacteria(100);unclassified(58);unclassified(58);unclassified(58);unclassified(58);unclassified(58);	Root(100);Bacteria(100);	Root(100);Bacteria(100);
-0.13	104	44	Root(100);Bacteria(100);"Firmicutes"(100);"Clostridia"(100);Clostridiales(100);"Ruminococcaceae"(100);unclassified(100);	Root(100);Bacteria(100);"Bacteroidetes"(100);"Bacteroidia"(100);"Bacteroidales"(100);Bacteroidaceae(100);Bacteroides(100);	Clostridiales(100);"Ruminococcaceae"(100);	Bacteroidaceae(100);Bacteroides(100);
-0.13	115	387	Root(100);Bacteria(100);"Proteobacteria"(100);Betaproteobacteria(100);Burkholderiales(100);Alcaligenaceae(100);Parasutterella(100);	Root(100);Bacteria(100);"Proteobacteria"(100);Betaproteobacteria(100);Burkholderiales(100);Alcaligenaceae(100);Sutterella(100);	Alcaligenaceae(100);Parasutterella(100);	Alcaligenaceae(100);Sutterella(100);
-0.13	38	256	Root(100);Bacteria(100);"Bacteroidetes"(100);"Bacteroidia"(100);"Bacteroidales"(100);"Porphyromonadaceae"(100);Parabacteroides(69);	Root(100);Bacteria(100);"Firmicutes"(100);"Clostridia"(100);Clostridiales(100);Incertae_Sedis_XIV(100);Blautia(100);	"Porphyromonadaceae"(100);Parabacteroides(69);	Incertae_Sedis_XIV(100);Blautia(100);
0.13	84	189	Root(100);Bacteria(100);"Firmicutes"(100);"Clostridia"(100);Clostridiales(100);"Ruminococcaceae"(100);Ruminococcus(99);	Root(100);Bacteria(100);"Firmicutes"(100);"Clostridia"(100);Clostridiales(100);"Lachnospiraceae"(95);Roseburia(91);	"Ruminococcaceae"(100);Ruminococcus(99);	"Lachnospiraceae"(95);Roseburia(91);
-0.13	122	233	Root(100);Bacteria(100);"Firmicutes"(99);"Clostridia"(99);Clostridiales(94);unclassified(94);unclassified(94);	Root(100);Bacteria(100);"Bacteroidetes"(100);unclassified(100);unclassified(100);unclassified(100);unclassified(100);	"Clostridia"(99);Clostridiales(94);	Bacteria(100);"Bacteroidetes"(100);
-0.13	332	42	Root(100);Bacteria(100);"Proteobacteria"(100);Betaproteobacteria(100);Burkholderiales(100);unclassified(100);unclassified(100);	Root(100);Bacteria(100);"Firmicutes"(100);"Clostridia"(100);Clostridiales(100);"Ruminococcaceae"(100);unclassified(100);	Betaproteobacteria(100);Burkholderiales(100);	Clostridiales(100);"Ruminococcaceae"(100);
-0.13	539	84	Root(100);Bacteria(100);"Bacteroidetes"(100);"Bacteroidia"(100);"Bacteroidales"(100);Bacteroidaceae(100);Bacteroides(100);	Root(100);Bacteria(100);"Firmicutes"(100);"Clostridia"(100);Clostridiales(100);"Ruminococcaceae"(100);Ruminococcus(99);	Bacteroidaceae(100);Bacteroides(100);	"Ruminococcaceae"(100);Ruminococcus(99);
0.13	212	227	Root(100);Bacteria(100);"Firmicutes"(100);"Clostridia"(100);Clostridiales(100);"Ruminococcaceae"(100);unclassified(73);	Root(100);Bacteria(100);"Firmicutes"(100);"Clostridia"(100);Clostridiales(100);"Lachnospiraceae"(100);Dorea(98);	Clostridiales(100);"Ruminococcaceae"(100);	"Lachnospiraceae"(100);Dorea(98);
0.13	111	354	Root(100);Bacteria(100);"Proteobacteria"(100);Gammaproteobacteria(100);"Enterobacteriales"(100);Enterobacteriaceae(100);unclassified(87);	Root(100);Bacteria(100);"Actinobacteria"(100);Actinobacteria(100);Coriobacteriales(100);Coriobacteriaceae(100);Collinsella(100);	"Enterobacteriales"(100);Enterobacteriaceae(100);	Coriobacteriaceae(100);Collinsella(100);
0.13	1	9	Root(100);Bacteria(100);"Actinobacteria"(100);Actinobacteria(100);Actinomycetales(100);Propionibacteriaceae(100);Propionibacterium(100);	Root(100);Bacteria(100);"Fusobacteria"(100);"Fusobacteria"(100);"Fusobacteriales"(100);"Fusobacteriaceae"(100);Fusobacterium(100);	Propionibacteriaceae(100);Propionibacterium(100);	"Fusobacteriaceae"(100);Fusobacterium(100);
-0.13	115	181	Root(100);Bacteria(100);"Proteobacteria"(100);Betaproteobacteria(100);Burkholderiales(100);Alcaligenaceae(100);Parasutterella(100);	Root(100);Bacteria(100);"Firmicutes"(100);"Clostridia"(100);Clostridiales(100);"Ruminococcaceae"(100);unclassified(100);	Alcaligenaceae(100);Parasutterella(100);	Clostridiales(100);"Ruminococcaceae"(100);
-0.13	243	165	Root(100);Bacteria(100);"Firmicutes"(100);"Clostridia"(100);Clostridiales(100);Veillonellaceae(100);Acidaminococcus(100);	Root(100);Bacteria(100);"Firmicutes"(100);"Clostridia"(100);Clostridiales(100);unclassified(99);unclassified(99);	Veillonellaceae(100);Acidaminococcus(100);	"Clostridia"(100);Clostridiales(100);
-0.13	89	578	Root(100);Bacteria(100);"Firmicutes"(100);"Clostridia"(100);Clostridiales(100);"Ruminococcaceae"(100);unclassified(73);	Root(100);Bacteria(100);"Bacteroidetes"(100);"Bacteroidia"(100);"Bacteroidales"(100);Bacteroidaceae(100);Bacteroides(100);	Clostridiales(100);"Ruminococcaceae"(100);	Bacteroidaceae(100);Bacteroides(100);
-0.13	233	42	Root(100);Bacteria(100);"Bacteroidetes"(100);unclassified(100);unclassified(100);unclassified(100);unclassified(100);	Root(100);Bacteria(100);"Firmicutes"(100);"Clostridia"(100);Clostridiales(100);"Ruminococcaceae"(100);unclassified(100);	Bacteria(100);"Bacteroidetes"(100);	Clostridiales(100);"Ruminococcaceae"(100);
-0.13	119	5	Root(100);Bacteria(100);"Bacteroidetes"(100);"Bacteroidia"(100);"Bacteroidales"(100);"Porphyromonadaceae"(100);Odoribacter(100);	Root(100);Bacteria(100);"Firmicutes"(100);"Bacilli"(100);Bacillales(100);"Staphylococcaceae"(99);Staphylococcus(99);	"Porphyromonadaceae"(100);Odoribacter(100);	"Staphylococcaceae"(99);Staphylococcus(99);
0.13	107	34	Root(100);Bacteria(100);"Bacteroidetes"(100);"Bacteroidia"(100);"Bacteroidales"(100);"Porphyromonadaceae"(100);Barnesiella(100);	Root(100);Bacteria(100);"Bacteroidetes"(100);"Bacteroidia"(100);"Bacteroidales"(100);"Prevotellaceae"(100);unclassified(100);	"Porphyromonadaceae"(100);Barnesiella(100);	"Bacteroidales"(100);"Prevotellaceae"(100);
-0.13	256	181	Root(100);Bacteria(100);"Firmicutes"(100);"Clostridia"(100);Clostridiales(100);Incertae_Sedis_XIV(100);Blautia(100);	Root(100);Bacteria(100);"Firmicutes"(100);"Clostridia"(100);Clostridiales(100);"Ruminococcaceae"(100);unclassified(100);	Incertae_Sedis_XIV(100);Blautia(100);	Clostridiales(100);"Ruminococcaceae"(100);
0.13	164	107	Root(100);Bacteria(100);"Bacteroidetes"(100);"Bacteroidia"(100);"Bacteroidales"(100);"Prevotellaceae"(100);Paraprevotella(100);	Root(100);Bacteria(100);"Bacteroidetes"(100);"Bacteroidia"(100);"Bacteroidales"(100);"Porphyromonadaceae"(100);Barnesiella(100);	"Prevotellaceae"(100);Paraprevotella(100);	"Porphyromonadaceae"(100);Barnesiella(100);
-0.13	157	350	Root(100);Bacteria(100);"Firmicutes"(100);"Clostridia"(100);Clostridiales(100);"Ruminococcaceae"(100);unclassified(100);	Root(100);Bacteria(100);"Bacteroidetes"(100);"Bacteroidia"(100);"Bacteroidales"(100);"Prevotellaceae"(100);Paraprevotella(100);	Clostridiales(100);"Ruminococcaceae"(100);	"Prevotellaceae"(100);Paraprevotella(100);
-0.13	136	427	Root(100);Bacteria(100);"Firmicutes"(100);"Clostridia"(100);Clostridiales(100);"Ruminococcaceae"(100);Oscillibacter(100);	Root(100);Bacteria(100);"Bacteroidetes"(100);unclassified(100);unclassified(100);unclassified(100);unclassified(100);	"Ruminococcaceae"(100);Oscillibacter(100);	Bacteria(100);"Bacteroidetes"(100);
-0.13	405	122	Root(100);Bacteria(100);unclassified(100);unclassified(100);unclassified(100);unclassified(100);unclassified(100);	Root(100);Bacteria(100);"Firmicutes"(99);"Clostridia"(99);Clostridiales(94);unclassified(94);unclassified(94);	Root(100);Bacteria(100);	"Clostridia"(99);Clostridiales(94);
-0.13	219	42	Root(100);Bacteria(100);"Firmicutes"(100);"Clostridia"(100);Clostridiales(100);Veillonellaceae(100);Dialister(100);	Root(100);Bacteria(100);"Firmicutes"(100);"Clostridia"(100);Clostridiales(100);"Ruminococcaceae"(100);unclassified(100);	Veillonellaceae(100);Dialister(100);	Clostridiales(100);"Ruminococcaceae"(100);
-0.13	212	511	Root(100);Bacteria(100);"Firmicutes"(100);"Clostridia"(100);Clostridiales(100);"Ruminococcaceae"(100);unclassified(73);	Root(100);Bacteria(100);"Bacteroidetes"(100);"Bacteroidia"(100);"Bacteroidales"(100);Bacteroidaceae(100);Bacteroides(100);	Clostridiales(100);"Ruminococcaceae"(100);	Bacteroidaceae(100);Bacteroides(100);
-0.13	119	427	Root(100);Bacteria(100);"Bacteroidetes"(100);"Bacteroidia"(100);"Bacteroidales"(100);"Porphyromonadaceae"(100);Odoribacter(100);	Root(100);Bacteria(100);"Bacteroidetes"(100);unclassified(100);unclassified(100);unclassified(100);unclassified(100);	"Porphyromonadaceae"(100);Odoribacter(100);	Bacteria(100);"Bacteroidetes"(100);
-0.13	291	167	Root(100);Bacteria(100);"Bacteroidetes"(100);"Bacteroidia"(100);"Bacteroidales"(100);unclassified(100);unclassified(100);	Root(100);Bacteria(100);"Firmicutes"(100);"Clostridia"(100);Clostridiales(100);unclassified(65);unclassified(65);	"Bacteroidia"(100);"Bacteroidales"(100);	"Clostridia"(100);Clostridiales(100);
0.13	539	1	Root(100);Bacteria(100);"Bacteroidetes"(100);"Bacteroidia"(100);"Bacteroidales"(100);Bacteroidaceae(100);Bacteroides(100);	Root(100);Bacteria(100);"Actinobacteria"(100);Actinobacteria(100);Actinomycetales(100);Propionibacteriaceae(100);Propionibacterium(100);	Bacteroidaceae(100);Bacteroides(100);	Propionibacteriaceae(100);Propionibacterium(100);
-0.13	262	227	Root(100);Bacteria(100);unclassified(99);unclassified(99);unclassified(99);unclassified(99);unclassified(99);	Root(100);Bacteria(100);"Firmicutes"(100);"Clostridia"(100);Clostridiales(100);"Lachnospiraceae"(100);Dorea(98);	Root(100);Bacteria(100);	"Lachnospiraceae"(100);Dorea(98);
0.13	57	227	Root(100);Bacteria(100);"Firmicutes"(100);"Clostridia"(100);Clostridiales(100);Veillonellaceae(100);unclassified(93);	Root(100);Bacteria(100);"Firmicutes"(100);"Clostridia"(100);Clostridiales(100);"Lachnospiraceae"(100);Dorea(98);	Clostridiales(100);Veillonellaceae(100);	"Lachnospiraceae"(100);Dorea(98);
-0.13	213	255	Root(100);Bacteria(100);"Firmicutes"(100);"Clostridia"(100);Clostridiales(100);unclassified(100);unclassified(100);	Root(100);Bacteria(100);"Firmicutes"(100);"Clostridia"(100);Clostridiales(100);"Lachnospiraceae"(100);Coprococcus(99);	"Clostridia"(100);Clostridiales(100);	"Lachnospiraceae"(100);Coprococcus(99);
-0.13	245	237	Root(100);Bacteria(100);"Firmicutes"(100);"Clostridia"(100);Clostridiales(100);"Ruminococcaceae"(100);Butyricicoccus(97);	Root(100);Bacteria(100);"Bacteroidetes"(100);"Bacteroidia"(100);"Bacteroidales"(100);"Porphyromonadaceae"(100);Butyricimonas(100);	"Ruminococcaceae"(100);Butyricicoccus(97);	"Porphyromonadaceae"(100);Butyricimonas(100);
0.13	66	182	Root(100);Bacteria(100);"Firmicutes"(100);"Clostridia"(100);Clostridiales(100);Veillonellaceae(100);Dialister(100);	Root(100);Bacteria(100);"Bacteroidetes"(100);"Bacteroidia"(100);"Bacteroidales"(100);"Prevotellaceae"(100);Prevotella(100);	Veillonellaceae(100);Dialister(100);	"Prevotellaceae"(100);Prevotella(100);
-0.13	279	237	Root(100);Bacteria(100);"Firmicutes"(100);"Clostridia"(100);Clostridiales(100);unclassified(98);unclassified(98);	Root(100);Bacteria(100);"Bacteroidetes"(100);"Bacteroidia"(100);"Bacteroidales"(100);"Porphyromonadaceae"(100);Butyricimonas(100);	"Clostridia"(100);Clostridiales(100);	"Porphyromonadaceae"(100);Butyricimonas(100);
0.13	34	350	Root(100);Bacteria(100);"Bacteroidetes"(100);"Bacteroidia"(100);"Bacteroidales"(100);"Prevotellaceae"(100);unclassified(100);	Root(100);Bacteria(100);"Bacteroidetes"(100);"Bacteroidia"(100);"Bacteroidales"(100);"Prevotellaceae"(100);Paraprevotella(100);	"Bacteroidales"(100);"Prevotellaceae"(100);	"Prevotellaceae"(100);Paraprevotella(100);
0.13	89	84	Root(100);Bacteria(100);"Firmicutes"(100);"Clostridia"(100);Clostridiales(100);"Ruminococcaceae"(100);unclassified(73);	Root(100);Bacteria(100);"Firmicutes"(100);"Clostridia"(100);Clostridiales(100);"Ruminococcaceae"(100);Ruminococcus(99);	Clostridiales(100);"Ruminococcaceae"(100);	"Ruminococcaceae"(100);Ruminococcus(99);
-0.13	210	128	Root(100);Bacteria(100);"Firmicutes"(100);"Clostridia"(100);Clostridiales(100);"Lachnospiraceae"(100);Anaerostipes(99);	Root(100);Bacteria(100);"Firmicutes"(100);"Clostridia"(100);Clostridiales(100);"Ruminococcaceae"(100);Oscillibacter(100);	"Lachnospiraceae"(100);Anaerostipes(99);	"Ruminococcaceae"(100);Oscillibacter(100);
-0.13	262	89	Root(100);Bacteria(100);unclassified(99);unclassified(99);unclassified(99);unclassified(99);unclassified(99);	Root(100);Bacteria(100);"Firmicutes"(100);"Clostridia"(100);Clostridiales(100);"Ruminococcaceae"(100);unclassified(73);	Root(100);Bacteria(100);	Clostridiales(100);"Ruminococcaceae"(100);
-0.13	332	84	Root(100);Bacteria(100);"Proteobacteria"(100);Betaproteobacteria(100);Burkholderiales(100);unclassified(100);unclassified(100);	Root(100);Bacteria(100);"Firmicutes"(100);"Clostridia"(100);Clostridiales(100);"Ruminococcaceae"(100);Ruminococcus(99);	Betaproteobacteria(100);Burkholderiales(100);	"Ruminococcaceae"(100);Ruminococcus(99);
-0.13	578	222	Root(100);Bacteria(100);"Bacteroidetes"(100);"Bacteroidia"(100);"Bacteroidales"(100);Bacteroidaceae(100);Bacteroides(100);	Root(100);Bacteria(100);"Firmicutes"(100);"Clostridia"(100);Clostridiales(100);"Lachnospiraceae"(58);Coprococcus(56);	Bacteroidaceae(100);Bacteroides(100);	"Lachnospiraceae"(58);Coprococcus(56);
0.13	332	350	Root(100);Bacteria(100);"Proteobacteria"(100);Betaproteobacteria(100);Burkholderiales(100);unclassified(100);unclassified(100);	Root(100);Bacteria(100);"Bacteroidetes"(100);"Bacteroidia"(100);"Bacteroidales"(100);"Prevotellaceae"(100);Paraprevotella(100);	Betaproteobacteria(100);Burkholderiales(100);	"Prevotellaceae"(100);Paraprevotella(100);
0.13	539	5	Root(100);Bacteria(100);"Bacteroidetes"(100);"Bacteroidia"(100);"Bacteroidales"(100);Bacteroidaceae(100);Bacteroides(100);	Root(100);Bacteria(100);"Firmicutes"(100);"Bacilli"(100);Bacillales(100);"Staphylococcaceae"(99);Staphylococcus(99);	Bacteroidaceae(100);Bacteroides(100);	"Staphylococcaceae"(99);Staphylococcus(99);
-0.13	111	202	Root(100);Bacteria(100);"Proteobacteria"(100);Gammaproteobacteria(100);"Enterobacteriales"(100);Enterobacteriaceae(100);unclassified(87);	Root(100);Bacteria(100);"Firmicutes"(100);"Clostridia"(100);unclassified(98);unclassified(98);unclassified(98);	"Enterobacteriales"(100);Enterobacteriaceae(100);	"Firmicutes"(100);"Clostridia"(100);
0.13	27	262	Root(100);Bacteria(100);"Bacteroidetes"(100);"Bacteroidia"(100);"Bacteroidales"(100);Bacteroidaceae(100);Bacteroides(100);	Root(100);Bacteria(100);unclassified(99);unclassified(99);unclassified(99);unclassified(99);unclassified(99);	Bacteroidaceae(100);Bacteroides(100);	Root(100);Bacteria(100);
0.13	539	177	Root(100);Bacteria(100);"Bacteroidetes"(100);"Bacteroidia"(100);"Bacteroidales"(100);Bacteroidaceae(100);Bacteroides(100);	Root(100);Bacteria(100);"Bacteroidetes"(100);"Bacteroidia"(100);"Bacteroidales"(100);"Prevotellaceae"(100);Prevotella(100);	Bacteroidaceae(100);Bacteroides(100);	"Prevotellaceae"(100);Prevotella(100);
-0.13	89	427	Root(100);Bacteria(100);"Firmicutes"(100);"Clostridia"(100);Clostridiales(100);"Ruminococcaceae"(100);unclassified(73);	Root(100);Bacteria(100);"Bacteroidetes"(100);unclassified(100);unclassified(100);unclassified(100);unclassified(100);	Clostridiales(100);"Ruminococcaceae"(100);	Bacteria(100);"Bacteroidetes"(100);
-0.13	283	192	Root(100);Bacteria(100);unclassified(100);unclassified(100);unclassified(100);unclassified(100);unclassified(100);	Root(100);Bacteria(100);"Firmicutes"(100);"Clostridia"(100);Clostridiales(100);unclassified(100);unclassified(100);	Root(100);Bacteria(100);	"Clostridia"(100);Clostridiales(100);
0.13	27	153	Root(100);Bacteria(100);"Bacteroidetes"(100);"Bacteroidia"(100);"Bacteroidales"(100);Bacteroidaceae(100);Bacteroides(100);	Root(100);Bacteria(100);"Proteobacteria"(100);Betaproteobacteria(100);Burkholderiales(100);unclassified(100);unclassified(100);	Bacteroidaceae(100);Bacteroides(100);	Betaproteobacteria(100);Burkholderiales(100);
-0.13	164	167	Root(100);Bacteria(100);"Bacteroidetes"(100);"Bacteroidia"(100);"Bacteroidales"(100);"Prevotellaceae"(100);Paraprevotella(100);	Root(100);Bacteria(100);"Firmicutes"(100);"Clostridia"(100);Clostridiales(100);unclassified(65);unclassified(65);	"Prevotellaceae"(100);Paraprevotella(100);	"Clostridia"(100);Clostridiales(100);
-0.13	111	38	Root(100);Bacteria(100);"Proteobacteria"(100);Gammaproteobacteria(100);"Enterobacteriales"(100);Enterobacteriaceae(100);unclassified(87);	Root(100);Bacteria(100);"Bacteroidetes"(100);"Bacteroidia"(100);"Bacteroidales"(100);"Porphyromonadaceae"(100);Parabacteroides(69);	"Enterobacteriales"(100);Enterobacteriaceae(100);	"Porphyromonadaceae"(100);Parabacteroides(69);
-0.13	27	374	Root(100);Bacteria(100);"Bacteroidetes"(100);"Bacteroidia"(100);"Bacteroidales"(100);Bacteroidaceae(100);Bacteroides(100);	Root(100);Bacteria(100);"Firmicutes"(55);"Clostridia"(55);Clostridiales(55);"Ruminococcaceae"(55);unclassified(55);	Bacteroidaceae(100);Bacteroides(100);	Clostridiales(55);"Ruminococcaceae"(55);
-0.13	405	157	Root(100);Bacteria(100);unclassified(100);unclassified(100);unclassified(100);unclassified(100);unclassified(100);	Root(100);Bacteria(100);"Firmicutes"(100);"Clostridia"(100);Clostridiales(100);"Ruminococcaceae"(100);unclassified(100);	Root(100);Bacteria(100);	Clostridiales(100);"Ruminococcaceae"(100);
-0.13	374	474	Root(100);Bacteria(100);"Firmicutes"(55);"Clostridia"(55);Clostridiales(55);"Ruminococcaceae"(55);unclassified(55);	Root(100);Bacteria(100);"Bacteroidetes"(100);"Bacteroidia"(100);"Bacteroidales"(100);"Porphyromonadaceae"(100);Barnesiella(100);	Clostridiales(55);"Ruminococcaceae"(55);	"Porphyromonadaceae"(100);Barnesiella(100);
-0.13	449	30	Root(100);Bacteria(100);"Bacteroidetes"(100);"Bacteroidia"(100);"Bacteroidales"(100);Bacteroidaceae(100);Bacteroides(100);	Root(100);Bacteria(100);"Bacteroidetes"(100);"Bacteroidia"(100);"Bacteroidales"(100);"Rikenellaceae"(100);Alistipes(100);	Bacteroidaceae(100);Bacteroides(100);	"Rikenellaceae"(100);Alistipes(100);
0.13	281	427	Root(100);Bacteria(100);unclassified(100);unclassified(100);unclassified(100);unclassified(100);unclassified(100);	Root(100);Bacteria(100);"Bacteroidetes"(100);unclassified(100);unclassified(100);unclassified(100);unclassified(100);	Root(100);Bacteria(100);	Bacteria(100);"Bacteroidetes"(100);
-0.13	280	47	Root(100);Bacteria(100);"Firmicutes"(100);"Clostridia"(100);Clostridiales(100);"Lachnospiraceae"(100);unclassified(100);	Root(100);Bacteria(100);"Actinobacteria"(100);Actinobacteria(100);Bifidobacteriales(100);Bifidobacteriaceae(100);unclassified(83);	Clostridiales(100);"Lachnospiraceae"(100);	Bifidobacteriales(100);Bifidobacteriaceae(100);
0.13	167	270	Root(100);Bacteria(100);"Firmicutes"(100);"Clostridia"(100);Clostridiales(100);unclassified(65);unclassified(65);	Root(100);Bacteria(100);"Firmicutes"(100);"Clostridia"(100);Clostridiales(100);"Lachnospiraceae"(71);unclassified(71);	"Clostridia"(100);Clostridiales(100);	Clostridiales(100);"Lachnospiraceae"(71);
0.13	111	5	Root(100);Bacteria(100);"Proteobacteria"(100);Gammaproteobacteria(100);"Enterobacteriales"(100);Enterobacteriaceae(100);unclassified(87);	Root(100);Bacteria(100);"Firmicutes"(100);"Bacilli"(100);Bacillales(100);"Staphylococcaceae"(99);Staphylococcus(99);	"Enterobacteriales"(100);Enterobacteriaceae(100);	"Staphylococcaceae"(99);Staphylococcus(99);
-0.13	248	350	Root(100);Bacteria(100);"Firmicutes"(100);"Clostridia"(100);Clostridiales(100);"Ruminococcaceae"(100);unclassified(100);	Root(100);Bacteria(100);"Bacteroidetes"(100);"Bacteroidia"(100);"Bacteroidales"(100);"Prevotellaceae"(100);Paraprevotella(100);	Clostridiales(100);"Ruminococcaceae"(100);	"Prevotellaceae"(100);Paraprevotella(100);
-0.13	4	128	Root(100);Bacteria(100);"Firmicutes"(100);"Clostridia"(100);Clostridiales(100);Veillonellaceae(100);Veillonella(95);	Root(100);Bacteria(100);"Firmicutes"(100);"Clostridia"(100);Clostridiales(100);"Ruminococcaceae"(100);Oscillibacter(100);	Veillonellaceae(100);Veillonella(95);	"Ruminococcaceae"(100);Oscillibacter(100);
0.13	316	363	Root(100);Bacteria(100);"Firmicutes"(100);"Clostridia"(100);Clostridiales(100);"Lachnospiraceae"(100);unclassified(100);	Root(100);Bacteria(100);"Firmicutes"(100);"Clostridia"(100);Clostridiales(100);"Ruminococcaceae"(100);unclassified(100);	Clostridiales(100);"Lachnospiraceae"(100);	Clostridiales(100);"Ruminococcaceae"(100);
-0.13	27	167	Root(100);Bacteria(100);"Bacteroidetes"(100);"Bacteroidia"(100);"Bacteroidales"(100);Bacteroidaceae(100);Bacteroides(100);	Root(100);Bacteria(100);"Firmicutes"(100);"Clostridia"(100);Clostridiales(100);unclassified(65);unclassified(65);	Bacteroidaceae(100);Bacteroides(100);	"Clostridia"(100);Clostridiales(100);
-0.13	192	231	Root(100);Bacteria(100);"Firmicutes"(100);"Clostridia"(100);Clostridiales(100);unclassified(100);unclassified(100);	Root(100);Bacteria(100);"Bacteroidetes"(100);"Bacteroidia"(100);"Bacteroidales"(100);"Prevotellaceae"(100);Paraprevotella(100);	"Clostridia"(100);Clostridiales(100);	"Prevotellaceae"(100);Paraprevotella(100);
0.13	332	307	Root(100);Bacteria(100);"Proteobacteria"(100);Betaproteobacteria(100);Burkholderiales(100);unclassified(100);unclassified(100);	Root(100);Bacteria(100);unclassified(100);unclassified(100);unclassified(100);unclassified(100);unclassified(100);	Betaproteobacteria(100);Burkholderiales(100);	Root(100);Bacteria(100);
-0.13	215	281	Root(100);Bacteria(100);"Firmicutes"(100);"Clostridia"(100);Clostridiales(100);unclassified(68);unclassified(68);	Root(100);Bacteria(100);unclassified(100);unclassified(100);unclassified(100);unclassified(100);unclassified(100);	"Clostridia"(100);Clostridiales(100);	Root(100);Bacteria(100);
0.13	243	256	Root(100);Bacteria(100);"Firmicutes"(100);"Clostridia"(100);Clostridiales(100);Veillonellaceae(100);Acidaminococcus(100);	Root(100);Bacteria(100);"Firmicutes"(100);"Clostridia"(100);Clostridiales(100);Incertae_Sedis_XIV(100);Blautia(100);	Veillonellaceae(100);Acidaminococcus(100);	Incertae_Sedis_XIV(100);Blautia(100);
0.13	4	331	Root(100);Bacteria(100);"Firmicutes"(100);"Clostridia"(100);Clostridiales(100);Veillonellaceae(100);Veillonella(95);	Root(100);Bacteria(100);"Firmicutes"(100);"Clostridia"(100);Clostridiales(100);unclassified(100);unclassified(100);	Veillonellaceae(100);Veillonella(95);	"Clostridia"(100);Clostridiales(100);
0.13	104	30	Root(100);Bacteria(100);"Firmicutes"(100);"Clostridia"(100);Clostridiales(100);"Ruminococcaceae"(100);unclassified(100);	Root(100);Bacteria(100);"Bacteroidetes"(100);"Bacteroidia"(100);"Bacteroidales"(100);"Rikenellaceae"(100);Alistipes(100);	Clostridiales(100);"Ruminococcaceae"(100);	"Rikenellaceae"(100);Alistipes(100);
0.13	212	156	Root(100);Bacteria(100);"Firmicutes"(100);"Clostridia"(100);Clostridiales(100);"Ruminococcaceae"(100);unclassified(73);	Root(100);Bacteria(100);"Firmicutes"(100);"Clostridia"(100);Clostridiales(100);"Lachnospiraceae"(100);unclassified(71);	Clostridiales(100);"Ruminococcaceae"(100);	Clostridiales(100);"Lachnospiraceae"(100);
-0.13	212	338	Root(100);Bacteria(100);"Firmicutes"(100);"Clostridia"(100);Clostridiales(100);"Ruminococcaceae"(100);unclassified(73);	Root(100);Bacteria(100);"Firmicutes"(100);"Clostridia"(99);unclassified(99);unclassified(99);unclassified(99);	Clostridiales(100);"Ruminococcaceae"(100);	"Firmicutes"(100);"Clostridia"(99);
-0.13	369	258	Root(100);Bacteria(100);unclassified(100);unclassified(100);unclassified(100);unclassified(100);unclassified(100);	Root(100);Bacteria(100);"Firmicutes"(100);"Clostridia"(100);Clostridiales(100);unclassified(100);unclassified(100);	Root(100);Bacteria(100);	"Clostridia"(100);Clostridiales(100);
0.13	457	9	Root(100);Bacteria(100);"Bacteroidetes"(100);"Bacteroidia"(100);"Bacteroidales"(100);"Prevotellaceae"(100);unclassified(91);	Root(100);Bacteria(100);"Fusobacteria"(100);"Fusobacteria"(100);"Fusobacteriales"(100);"Fusobacteriaceae"(100);Fusobacterium(100);	"Bacteroidales"(100);"Prevotellaceae"(100);	"Fusobacteriaceae"(100);Fusobacterium(100);
-0.13	280	331	Root(100);Bacteria(100);"Firmicutes"(100);"Clostridia"(100);Clostridiales(100);"Lachnospiraceae"(100);unclassified(100);	Root(100);Bacteria(100);"Firmicutes"(100);"Clostridia"(100);Clostridiales(100);unclassified(100);unclassified(100);	Clostridiales(100);"Lachnospiraceae"(100);	"Clostridia"(100);Clostridiales(100);
-0.13	243	104	Root(100);Bacteria(100);"Firmicutes"(100);"Clostridia"(100);Clostridiales(100);Veillonellaceae(100);Acidaminococcus(100);	Root(100);Bacteria(100);"Firmicutes"(100);"Clostridia"(100);Clostridiales(100);"Ruminococcaceae"(100);unclassified(100);	Veillonellaceae(100);Acidaminococcus(100);	Clostridiales(100);"Ruminococcaceae"(100);
-0.13	294	42	Root(100);Bacteria(100);unclassified(100);unclassified(100);unclassified(100);unclassified(100);unclassified(100);	Root(100);Bacteria(100);"Firmicutes"(100);"Clostridia"(100);Clostridiales(100);"Ruminococcaceae"(100);unclassified(100);	Root(100);Bacteria(100);	Clostridiales(100);"Ruminococcaceae"(100);
0.13	104	253	Root(100);Bacteria(100);"Firmicutes"(100);"Clostridia"(100);Clostridiales(100);"Ruminococcaceae"(100);unclassified(100);	Root(100);Bacteria(100);"Firmicutes"(100);"Erysipelotrichi"(100);"Erysipelotrichales"(100);Erysipelotrichaceae(100);unclassified(99);	Clostridiales(100);"Ruminococcaceae"(100);	"Erysipelotrichales"(100);Erysipelotrichaceae(100);
-0.13	258	326	Root(100);Bacteria(100);"Firmicutes"(100);"Clostridia"(100);Clostridiales(100);unclassified(100);unclassified(100);	Root(100);Bacteria(100);"Firmicutes"(100);"Clostridia"(100);Clostridiales(100);"Lachnospiraceae"(100);unclassified(100);	"Clostridia"(100);Clostridiales(100);	Clostridiales(100);"Lachnospiraceae"(100);
-0.13	177	222	Root(100);Bacteria(100);"Bacteroidetes"(100);"Bacteroidia"(100);"Bacteroidales"(100);"Prevotellaceae"(100);Prevotella(100);	Root(100);Bacteria(100);"Firmicutes"(100);"Clostridia"(100);Clostridiales(100);"Lachnospiraceae"(58);Coprococcus(56);	"Prevotellaceae"(100);Prevotella(100);	"Lachnospiraceae"(58);Coprococcus(56);
0.13	486	352	Root(100);Bacteria(100);"Firmicutes"(100);"Clostridia"(100);Clostridiales(100);"Ruminococcaceae"(100);Sporobacter(54);	Root(100);Bacteria(100);"Firmicutes"(100);"Clostridia"(100);Clostridiales(100);unclassified(98);unclassified(98);	"Ruminococcaceae"(100);Sporobacter(54);	"Clostridia"(100);Clostridiales(100);
0.13	122	272	Root(100);Bacteria(100);"Firmicutes"(99);"Clostridia"(99);Clostridiales(94);unclassified(94);unclassified(94);	Root(100);Bacteria(100);"Firmicutes"(100);"Clostridia"(100);Clostridiales(100);"Lachnospiraceae"(100);Coprococcus(100);	"Clostridia"(99);Clostridiales(94);	"Lachnospiraceae"(100);Coprococcus(100);
-0.13	135	77	Root(100);Bacteria(100);"Firmicutes"(100);"Clostridia"(100);Clostridiales(100);"Lachnospiraceae"(100);Roseburia(95);	Root(100);Bacteria(100);"Bacteroidetes"(100);"Bacteroidia"(100);"Bacteroidales"(100);Bacteroidaceae(100);Bacteroides(100);	"Lachnospiraceae"(100);Roseburia(95);	Bacteroidaceae(100);Bacteroides(100);
0.13	145	350	Root(100);Bacteria(100);"Bacteroidetes"(100);"Bacteroidia"(100);"Bacteroidales"(100);Bacteroidaceae(100);Bacteroides(100);	Root(100);Bacteria(100);"Bacteroidetes"(100);"Bacteroidia"(100);"Bacteroidales"(100);"Prevotellaceae"(100);Paraprevotella(100);	Bacteroidaceae(100);Bacteroides(100);	"Prevotellaceae"(100);Paraprevotella(100);
-0.13	302	170	Root(100);Bacteria(100);"Firmicutes"(100);"Clostridia"(100);Clostridiales(100);unclassified(100);unclassified(100);	Root(100);Bacteria(100);unclassified(100);unclassified(100);unclassified(100);unclassified(100);unclassified(100);	"Clostridia"(100);Clostridiales(100);	Root(100);Bacteria(100);
-0.13	181	238	Root(100);Bacteria(100);"Firmicutes"(100);"Clostridia"(100);Clostridiales(100);"Ruminococcaceae"(100);unclassified(100);	Root(100);Bacteria(100);"Firmicutes"(100);"Clostridia"(100);Clostridiales(100);unclassified(97);unclassified(97);	Clostridiales(100);"Ruminococcaceae"(100);	"Clostridia"(100);Clostridiales(100);
-0.13	336	356	Root(100);Bacteria(100);"Firmicutes"(100);"Clostridia"(100);Clostridiales(100);"Ruminococcaceae"(100);Oscillibacter(100);	Root(100);Bacteria(100);unclassified(100);unclassified(100);unclassified(100);unclassified(100);unclassified(100);	"Ruminococcaceae"(100);Oscillibacter(100);	Root(100);Bacteria(100);
-0.13	135	263	Root(100);Bacteria(100);"Firmicutes"(100);"Clostridia"(100);Clostridiales(100);"Lachnospiraceae"(100);Roseburia(95);	Root(100);Bacteria(100);"Bacteroidetes"(100);"Bacteroidia"(100);"Bacteroidales"(100);"Prevotellaceae"(100);Paraprevotella(100);	"Lachnospiraceae"(100);Roseburia(95);	"Prevotellaceae"(100);Paraprevotella(100);
-0.13	212	5	Root(100);Bacteria(100);"Firmicutes"(100);"Clostridia"(100);Clostridiales(100);"Ruminococcaceae"(100);unclassified(73);	Root(100);Bacteria(100);"Firmicutes"(100);"Bacilli"(100);Bacillales(100);"Staphylococcaceae"(99);Staphylococcus(99);	Clostridiales(100);"Ruminococcaceae"(100);	"Staphylococcaceae"(99);Staphylococcus(99);
-0.13	314	154	Root(100);Bacteria(100);"Bacteroidetes"(100);"Bacteroidia"(100);"Bacteroidales"(100);unclassified(100);unclassified(100);	Root(100);Bacteria(100);"Firmicutes"(100);"Clostridia"(100);Clostridiales(100);unclassified(97);unclassified(97);	"Bacteroidia"(100);"Bacteroidales"(100);	"Clostridia"(100);Clostridiales(100);
-0.13	135	405	Root(100);Bacteria(100);"Firmicutes"(100);"Clostridia"(100);Clostridiales(100);"Lachnospiraceae"(100);Roseburia(95);	Root(100);Bacteria(100);unclassified(100);unclassified(100);unclassified(100);unclassified(100);unclassified(100);	"Lachnospiraceae"(100);Roseburia(95);	Root(100);Bacteria(100);
-0.13	42	1	Root(100);Bacteria(100);"Firmicutes"(100);"Clostridia"(100);Clostridiales(100);"Ruminococcaceae"(100);unclassified(100);	Root(100);Bacteria(100);"Actinobacteria"(100);Actinobacteria(100);Actinomycetales(100);Propionibacteriaceae(100);Propionibacterium(100);	Clostridiales(100);"Ruminococcaceae"(100);	Propionibacteriaceae(100);Propionibacterium(100);
0.13	111	253	Root(100);Bacteria(100);"Proteobacteria"(100);Gammaproteobacteria(100);"Enterobacteriales"(100);Enterobacteriaceae(100);unclassified(87);	Root(100);Bacteria(100);"Firmicutes"(100);"Erysipelotrichi"(100);"Erysipelotrichales"(100);Erysipelotrichaceae(100);unclassified(99);	"Enterobacteriales"(100);Enterobacteriaceae(100);	"Erysipelotrichales"(100);Erysipelotrichaceae(100);
-0.13	107	327	Root(100);Bacteria(100);"Bacteroidetes"(100);"Bacteroidia"(100);"Bacteroidales"(100);"Porphyromonadaceae"(100);Barnesiella(100);	Root(100);Bacteria(100);"Firmicutes"(100);"Clostridia"(99);Clostridiales(99);unclassified(99);unclassified(99);	"Porphyromonadaceae"(100);Barnesiella(100);	"Clostridia"(99);Clostridiales(99);
-0.13	57	16	Root(100);Bacteria(100);"Firmicutes"(100);"Clostridia"(100);Clostridiales(100);Veillonellaceae(100);unclassified(93);	Root(100);Bacteria(100);"Proteobacteria"(100);Gammaproteobacteria(100);Pasteurellales(100);Pasteurellaceae(100);unclassified(100);	Clostridiales(100);Veillonellaceae(100);	Pasteurellales(100);Pasteurellaceae(100);
0.13	4	111	Root(100);Bacteria(100);"Firmicutes"(100);"Clostridia"(100);Clostridiales(100);Veillonellaceae(100);Veillonella(95);	Root(100);Bacteria(100);"Proteobacteria"(100);Gammaproteobacteria(100);"Enterobacteriales"(100);Enterobacteriaceae(100);unclassified(87);	Veillonellaceae(100);Veillonella(95);	"Enterobacteriales"(100);Enterobacteriaceae(100);
-0.13	338	227	Root(100);Bacteria(100);"Firmicutes"(100);"Clostridia"(99);unclassified(99);unclassified(99);unclassified(99);	Root(100);Bacteria(100);"Firmicutes"(100);"Clostridia"(100);Clostridiales(100);"Lachnospiraceae"(100);Dorea(98);	"Firmicutes"(100);"Clostridia"(99);	"Lachnospiraceae"(100);Dorea(98);
-0.13	306	326	Root(100);Bacteria(100);"Firmicutes"(100);"Clostridia"(100);Clostridiales(100);"Ruminococcaceae"(100);unclassified(79);	Root(100);Bacteria(100);"Firmicutes"(100);"Clostridia"(100);Clostridiales(100);"Lachnospiraceae"(100);unclassified(100);	Clostridiales(100);"Ruminococcaceae"(100);	Clostridiales(100);"Lachnospiraceae"(100);
0.13	111	246	Root(100);Bacteria(100);"Proteobacteria"(100);Gammaproteobacteria(100);"Enterobacteriales"(100);Enterobacteriaceae(100);unclassified(87);	Root(100);Bacteria(100);"Firmicutes"(100);unclassified(98);unclassified(98);unclassified(98);unclassified(98);	"Enterobacteriales"(100);Enterobacteriaceae(100);	Bacteria(100);"Firmicutes"(100);
0.13	219	345	Root(100);Bacteria(100);"Firmicutes"(100);"Clostridia"(100);Clostridiales(100);Veillonellaceae(100);Dialister(100);	Root(100);Bacteria(100);"Firmicutes"(100);"Clostridia"(100);Clostridiales(100);unclassified(76);unclassified(76);	Veillonellaceae(100);Dialister(100);	"Clostridia"(100);Clostridiales(100);
0.13	30	42	Root(100);Bacteria(100);"Bacteroidetes"(100);"Bacteroidia"(100);"Bacteroidales"(100);"Rikenellaceae"(100);Alistipes(100);	Root(100);Bacteria(100);"Firmicutes"(100);"Clostridia"(100);Clostridiales(100);"Ruminococcaceae"(100);unclassified(100);	"Rikenellaceae"(100);Alistipes(100);	Clostridiales(100);"Ruminococcaceae"(100);
-0.13	227	474	Root(100);Bacteria(100);"Firmicutes"(100);"Clostridia"(100);Clostridiales(100);"Lachnospiraceae"(100);Dorea(98);	Root(100);Bacteria(100);"Bacteroidetes"(100);"Bacteroidia"(100);"Bacteroidales"(100);"Porphyromonadaceae"(100);Barnesiella(100);	"Lachnospiraceae"(100);Dorea(98);	"Porphyromonadaceae"(100);Barnesiella(100);
0.13	77	350	Root(100);Bacteria(100);"Bacteroidetes"(100);"Bacteroidia"(100);"Bacteroidales"(100);Bacteroidaceae(100);Bacteroides(100);	Root(100);Bacteria(100);"Bacteroidetes"(100);"Bacteroidia"(100);"Bacteroidales"(100);"Prevotellaceae"(100);Paraprevotella(100);	Bacteroidaceae(100);Bacteroides(100);	"Prevotellaceae"(100);Paraprevotella(100);
0.13	115	30	Root(100);Bacteria(100);"Proteobacteria"(100);Betaproteobacteria(100);Burkholderiales(100);Alcaligenaceae(100);Parasutterella(100);	Root(100);Bacteria(100);"Bacteroidetes"(100);"Bacteroidia"(100);"Bacteroidales"(100);"Rikenellaceae"(100);Alistipes(100);	Alcaligenaceae(100);Parasutterella(100);	"Rikenellaceae"(100);Alistipes(100);
-0.13	302	93	Root(100);Bacteria(100);"Firmicutes"(100);"Clostridia"(100);Clostridiales(100);unclassified(100);unclassified(100);	Root(100);Bacteria(100);"Firmicutes"(100);"Clostridia"(100);Clostridiales(100);"Ruminococcaceae"(100);Subdoligranulum(91);	"Clostridia"(100);Clostridiales(100);	"Ruminococcaceae"(100);Subdoligranulum(91);
0.12	270	46	Root(100);Bacteria(100);"Firmicutes"(100);"Clostridia"(100);Clostridiales(100);"Lachnospiraceae"(71);unclassified(71);	Root(100);Bacteria(100);"Firmicutes"(100);"Clostridia"(100);Clostridiales(100);"Lachnospiraceae"(100);unclassified(100);	Clostridiales(100);"Lachnospiraceae"(71);	Clostridiales(100);"Lachnospiraceae"(100);
0.12	279	238	Root(100);Bacteria(100);"Firmicutes"(100);"Clostridia"(100);Clostridiales(100);unclassified(98);unclassified(98);	Root(100);Bacteria(100);"Firmicutes"(100);"Clostridia"(100);Clostridiales(100);unclassified(97);unclassified(97);	"Clostridia"(100);Clostridiales(100);	"Clostridia"(100);Clostridiales(100);
0.12	31	237	Root(100);Bacteria(100);"Bacteroidetes"(100);"Bacteroidia"(100);"Bacteroidales"(100);Bacteroidaceae(100);Bacteroides(100);	Root(100);Bacteria(100);"Bacteroidetes"(100);"Bacteroidia"(100);"Bacteroidales"(100);"Porphyromonadaceae"(100);Butyricimonas(100);	Bacteroidaceae(100);Bacteroides(100);	"Porphyromonadaceae"(100);Butyricimonas(100);
0.12	302	270	Root(100);Bacteria(100);"Firmicutes"(100);"Clostridia"(100);Clostridiales(100);unclassified(100);unclassified(100);	Root(100);Bacteria(100);"Firmicutes"(100);"Clostridia"(100);Clostridiales(100);"Lachnospiraceae"(71);unclassified(71);	"Clostridia"(100);Clostridiales(100);	Clostridiales(100);"Lachnospiraceae"(71);
-0.12	192	350	Root(100);Bacteria(100);"Firmicutes"(100);"Clostridia"(100);Clostridiales(100);unclassified(100);unclassified(100);	Root(100);Bacteria(100);"Bacteroidetes"(100);"Bacteroidia"(100);"Bacteroidales"(100);"Prevotellaceae"(100);Paraprevotella(100);	"Clostridia"(100);Clostridiales(100);	"Prevotellaceae"(100);Paraprevotella(100);
-0.12	411	227	Root(100);Bacteria(100);"Bacteroidetes"(100);"Bacteroidia"(100);"Bacteroidales"(100);"Porphyromonadaceae"(100);Odoribacter(100);	Root(100);Bacteria(100);"Firmicutes"(100);"Clostridia"(100);Clostridiales(100);"Lachnospiraceae"(100);Dorea(98);	"Porphyromonadaceae"(100);Odoribacter(100);	"Lachnospiraceae"(100);Dorea(98);
-0.12	246	107	Root(100);Bacteria(100);"Firmicutes"(100);unclassified(98);unclassified(98);unclassified(98);unclassified(98);	Root(100);Bacteria(100);"Bacteroidetes"(100);"Bacteroidia"(100);"Bacteroidales"(100);"Porphyromonadaceae"(100);Barnesiella(100);	Bacteria(100);"Firmicutes"(100);	"Porphyromonadaceae"(100);Barnesiella(100);
-0.12	369	167	Root(100);Bacteria(100);unclassified(100);unclassified(100);unclassified(100);unclassified(100);unclassified(100);	Root(100);Bacteria(100);"Firmicutes"(100);"Clostridia"(100);Clostridiales(100);unclassified(65);unclassified(65);	Root(100);Bacteria(100);	"Clostridia"(100);Clostridiales(100);
-0.12	249	123	Root(100);Bacteria(100);unclassified(100);unclassified(100);unclassified(100);unclassified(100);unclassified(100);	Root(100);Bacteria(100);"Firmicutes"(100);"Clostridia"(100);Clostridiales(100);unclassified(99);unclassified(99);	Root(100);Bacteria(100);	"Clostridia"(100);Clostridiales(100);
-0.12	263	89	Root(100);Bacteria(100);"Bacteroidetes"(100);"Bacteroidia"(100);"Bacteroidales"(100);"Prevotellaceae"(100);Paraprevotella(100);	Root(100);Bacteria(100);"Firmicutes"(100);"Clostridia"(100);Clostridiales(100);"Ruminococcaceae"(100);unclassified(73);	"Prevotellaceae"(100);Paraprevotella(100);	Clostridiales(100);"Ruminococcaceae"(100);
0.12	273	157	Root(100);Bacteria(100);unclassified(58);unclassified(58);unclassified(58);unclassified(58);unclassified(58);	Root(100);Bacteria(100);"Firmicutes"(100);"Clostridia"(100);Clostridiales(100);"Ruminococcaceae"(100);unclassified(100);	Root(100);Bacteria(100);	Clostridiales(100);"Ruminococcaceae"(100);
-0.12	219	46	Root(100);Bacteria(100);"Firmicutes"(100);"Clostridia"(100);Clostridiales(100);Veillonellaceae(100);Dialister(100);	Root(100);Bacteria(100);"Firmicutes"(100);"Clostridia"(100);Clostridiales(100);"Lachnospiraceae"(100);unclassified(100);	Veillonellaceae(100);Dialister(100);	Clostridiales(100);"Lachnospiraceae"(100);
0.12	270	123	Root(100);Bacteria(100);"Firmicutes"(100);"Clostridia"(100);Clostridiales(100);"Lachnospiraceae"(71);unclassified(71);	Root(100);Bacteria(100);"Firmicutes"(100);"Clostridia"(100);Clostridiales(100);unclassified(99);unclassified(99);	Clostridiales(100);"Lachnospiraceae"(71);	"Clostridia"(100);Clostridiales(100);
-0.12	345	144	Root(100);Bacteria(100);"Firmicutes"(100);"Clostridia"(100);Clostridiales(100);unclassified(76);unclassified(76);	Root(100);Bacteria(100);"Firmicutes"(100);"Clostridia"(100);Clostridiales(100);unclassified(100);unclassified(100);	"Clostridia"(100);Clostridiales(100);	"Clostridia"(100);Clostridiales(100);
0.12	249	326	Root(100);Bacteria(100);unclassified(100);unclassified(100);unclassified(100);unclassified(100);unclassified(100);	Root(100);Bacteria(100);"Firmicutes"(100);"Clostridia"(100);Clostridiales(100);"Lachnospiraceae"(100);unclassified(100);	Root(100);Bacteria(100);	Clostridiales(100);"Lachnospiraceae"(100);
0.12	302	243	Root(100);Bacteria(100);"Firmicutes"(100);"Clostridia"(100);Clostridiales(100);unclassified(100);unclassified(100);	Root(100);Bacteria(100);"Firmicutes"(100);"Clostridia"(100);Clostridiales(100);Veillonellaceae(100);Acidaminococcus(100);	"Clostridia"(100);Clostridiales(100);	Veillonellaceae(100);Acidaminococcus(100);
0.12	161	294	Root(100);Bacteria(100);"Proteobacteria"(100);Betaproteobacteria(100);Burkholderiales(100);unclassified(100);unclassified(100);	Root(100);Bacteria(100);unclassified(100);unclassified(100);unclassified(100);unclassified(100);unclassified(100);	Betaproteobacteria(100);Burkholderiales(100);	Root(100);Bacteria(100);
0.12	119	45	Root(100);Bacteria(100);"Bacteroidetes"(100);"Bacteroidia"(100);"Bacteroidales"(100);"Porphyromonadaceae"(100);Odoribacter(100);	Root(100);Bacteria(100);"Bacteroidetes"(100);"Bacteroidia"(100);"Bacteroidales"(100);Bacteroidaceae(100);Bacteroides(100);	"Porphyromonadaceae"(100);Odoribacter(100);	Bacteroidaceae(100);Bacteroides(100);
0.12	248	154	Root(100);Bacteria(100);"Firmicutes"(100);"Clostridia"(100);Clostridiales(100);"Ruminococcaceae"(100);unclassified(100);	Root(100);Bacteria(100);"Firmicutes"(100);"Clostridia"(100);Clostridiales(100);unclassified(97);unclassified(97);	Clostridiales(100);"Ruminococcaceae"(100);	"Clostridia"(100);Clostridiales(100);
-0.12	345	57	Root(100);Bacteria(100);"Firmicutes"(100);"Clostridia"(100);Clostridiales(100);unclassified(76);unclassified(76);	Root(100);Bacteria(100);"Firmicutes"(100);"Clostridia"(100);Clostridiales(100);Veillonellaceae(100);unclassified(93);	"Clostridia"(100);Clostridiales(100);	Clostridiales(100);Veillonellaceae(100);
0.12	345	66	Root(100);Bacteria(100);"Firmicutes"(100);"Clostridia"(100);Clostridiales(100);unclassified(76);unclassified(76);	Root(100);Bacteria(100);"Firmicutes"(100);"Clostridia"(100);Clostridiales(100);Veillonellaceae(100);Dialister(100);	"Clostridia"(100);Clostridiales(100);	Veillonellaceae(100);Dialister(100);
0.12	135	363	Root(100);Bacteria(100);"Firmicutes"(100);"Clostridia"(100);Clostridiales(100);"Lachnospiraceae"(100);Roseburia(95);	Root(100);Bacteria(100);"Firmicutes"(100);"Clostridia"(100);Clostridiales(100);"Ruminococcaceae"(100);unclassified(100);	"Lachnospiraceae"(100);Roseburia(95);	Clostridiales(100);"Ruminococcaceae"(100);
-0.12	31	1	Root(100);Bacteria(100);"Bacteroidetes"(100);"Bacteroidia"(100);"Bacteroidales"(100);Bacteroidaceae(100);Bacteroides(100);	Root(100);Bacteria(100);"Actinobacteria"(100);Actinobacteria(100);Actinomycetales(100);Propionibacteriaceae(100);Propionibacterium(100);	Bacteroidaceae(100);Bacteroides(100);	Propionibacteriaceae(100);Propionibacterium(100);
[truncated: 8,827 more rows]
