# Supplementary material for: Inferring Correlation Networks from Genomic Survey Data
Source: PLoS Comput Biol. 2012 Sep 20;8(9):e1002687. doi: 10.1371/journal.pcbi.1002687 (PMC3447976; doi:10.1371/journal.pcbi.1002687)
Supplement: Dataset S1 — Correlation values for all HMP body sites inferred using both Pearson and SparCC from real and shuffled data. (ZIP) [file pcbi.1002687.s001.zip › Subgingival plaque_Rho_matrix.txt]

OTU_id	10	102	106	108	109	11	110	113	120	124	125	126	127	13	134	138	139	14	140	141	143	146	149	15	152	158	159	16	172	174	175	178	18	180	183	187	19	190	199	2	20	204	21	216	22	220	225	228	23
10	1.000	-0.057	-0.007	0.054	-0.107	0.085	-0.085	-0.125	-0.071	0.153	0.493	-0.021	-0.087	0.184	-0.057	-0.059	-0.030	0.711	0.088	-0.101	-0.043	-0.029	0.004	-0.089	-0.037	-0.052	-0.076	-0.096	-0.088	-0.008	-0.062	-0.057	-0.080	-0.001	-0.036	-0.004	-0.062	-0.040	-0.011	-0.051	0.106	-0.027	-0.159	0.072	-0.119	0.071	0.008	-0.050	-0.090
102	-0.057	1.000	0.427	0.035	0.230	-0.106	0.118	-0.187	-0.099	-0.045	0.053	0.241	-0.096	-0.205	0.230	0.018	0.245	-0.056	0.217	0.024	0.242	0.067	-0.019	-0.135	0.154	-0.035	-0.025	-0.173	0.089	0.424	0.072	0.287	-0.223	0.157	0.355	0.189	-0.052	0.512	-0.007	-0.294	-0.067	0.023	-0.182	-0.004	-0.101	0.001	0.146	0.107	-0.186
106	-0.007	0.427	1.000	-0.036	0.156	-0.129	-0.013	-0.250	-0.111	-0.045	0.098	0.550	-0.122	-0.185	0.143	-0.016	0.497	-0.072	0.326	0.022	0.252	0.105	0.038	-0.149	0.088	-0.032	-0.036	-0.188	0.028	0.545	-0.019	0.326	-0.217	0.273	0.532	0.447	-0.089	0.526	0.046	-0.311	-0.093	-0.036	-0.232	0.497	-0.107	-0.018	0.145	0.123	-0.237
108	0.054	0.035	-0.036	1.000	0.083	-0.107	0.159	-0.074	-0.032	0.019	0.029	-0.054	-0.035	-0.114	0.128	-0.064	-0.022	-0.034	-0.009	-0.002	0.005	-0.034	-0.032	0.320	-0.009	-0.080	0.255	-0.172	0.134	-0.024	0.296	-0.087	-0.178	0.027	0.163	-0.026	0.026	0.106	0.014	-0.216	0.181	0.021	-0.149	-0.034	-0.055	0.037	0.006	0.089	-0.121
109	-0.107	0.230	0.156	0.083	1.000	-0.095	0.113	-0.018	0.238	-0.155	0.017	0.014	0.056	-0.153	0.071	0.219	0.028	-0.018	0.008	0.180	0.032	0.179	-0.112	-0.041	0.089	0.016	-0.041	-0.106	0.219	0.103	0.095	0.217	-0.148	0.019	0.053	0.045	0.044	0.146	-0.071	-0.251	-0.102	0.008	0.055	0.034	-0.009	0.007	0.055	0.075	-0.149
11	0.085	-0.106	-0.129	-0.107	-0.095	1.000	-0.116	0.003	-0.045	-0.123	-0.026	-0.084	-0.018	0.301	-0.087	0.010	-0.082	0.051	-0.083	-0.109	-0.096	-0.031	-0.126	-0.149	-0.059	0.012	-0.104	0.148	-0.088	-0.089	-0.037	-0.050	0.062	-0.142	-0.093	-0.087	0.215	-0.081	-0.057	0.533	-0.104	-0.085	0.080	-0.048	-0.005	-0.090	-0.093	-0.053	0.087
110	-0.085	0.118	-0.013	0.159	0.113	-0.116	1.000	-0.036	0.095	0.002	-0.000	-0.052	-0.097	-0.148	0.086	-0.106	-0.067	-0.077	-0.042	0.048	-0.030	0.016	0.019	0.380	-0.020	-0.101	0.230	-0.214	0.264	-0.041	-0.035	0.051	-0.199	-0.018	0.112	-0.037	-0.103	-0.020	0.038	-0.196	0.115	-0.002	-0.171	-0.069	-0.160	0.078	0.005	0.201	-0.119
113	-0.125	-0.187	-0.250	-0.074	-0.018	0.003	-0.036	1.000	0.071	-0.201	-0.209	-0.172	0.060	0.080	-0.104	0.102	-0.159	-0.035	-0.166	-0.024	-0.194	-0.072	-0.190	-0.032	-0.116	0.188	-0.166	0.232	-0.099	-0.224	-0.034	-0.198	0.314	-0.250	-0.142	-0.174	0.143	-0.178	-0.063	0.202	-0.229	-0.023	0.473	-0.102	0.263	-0.018	-0.173	-0.064	0.171
120	-0.071	-0.099	-0.111	-0.032	0.238	-0.045	0.095	0.071	1.000	-0.096	-0.099	-0.047	-0.009	0.074	-0.043	0.006	-0.059	0.017	-0.075	0.032	-0.039	-0.042	-0.076	0.019	-0.059	0.002	0.051	-0.017	0.076	-0.093	-0.017	-0.060	0.078	-0.087	-0.095	-0.070	-0.038	-0.085	0.018	-0.016	0.034	-0.047	0.238	-0.050	0.016	-0.040	-0.053	0.130	0.018
124	0.153	-0.045	-0.045	0.019	-0.155	-0.123	0.002	-0.201	-0.096	1.000	0.047	-0.068	-0.078	-0.126	-0.077	-0.093	-0.006	-0.053	-0.028	-0.017	-0.002	-0.019	0.290	0.019	0.251	-0.086	0.186	-0.154	0.050	-0.037	-0.060	-0.038	-0.207	0.245	-0.072	-0.049	-0.039	-0.100	0.170	-0.236	0.358	0.043	-0.220	-0.048	-0.181	0.009	0.088	0.016	-0.160
125	0.493	0.053	0.098	0.029	0.017	-0.026	-0.000	-0.209	-0.099	0.047	1.000	-0.024	-0.131	-0.032	0.055	-0.099	0.084	0.550	0.269	-0.112	0.092	0.034	0.299	-0.111	-0.023	-0.074	0.059	-0.095	-0.023	0.112	-0.056	0.101	-0.169	0.261	0.069	0.188	-0.062	0.111	0.061	-0.166	0.066	-0.035	-0.186	0.023	-0.158	0.070	0.136	-0.061	-0.173
126	-0.021	0.241	0.550	-0.054	0.014	-0.084	-0.052	-0.172	-0.047	-0.068	-0.024	1.000	-0.091	-0.120	0.083	0.015	0.335	-0.054	0.321	0.031	0.422	0.146	-0.015	-0.107	0.003	-0.012	-0.086	-0.118	-0.047	0.350	-0.001	0.155	-0.145	0.264	0.278	0.574	-0.112	0.348	-0.009	-0.210	-0.066	-0.043	-0.160	0.356	-0.078	-0.044	0.140	-0.021	-0.147
127	-0.087	-0.096	-0.122	-0.035	0.056	-0.018	-0.097	0.060	-0.009	-0.078	-0.131	-0.091	1.000	-0.047	-0.069	0.404	-0.083	-0.002	-0.094	0.438	-0.075	-0.059	-0.104	0.022	-0.016	0.010	-0.011	-0.006	-0.051	-0.096	0.066	-0.087	0.166	-0.118	-0.082	-0.095	0.107	-0.041	-0.086	0.017	-0.046	0.046	0.137	-0.021	0.064	-0.100	-0.079	0.026	0.052
13	0.184	-0.205	-0.185	-0.114	-0.153	0.301	-0.148	0.080	0.074	-0.126	-0.032	-0.120	-0.047	1.000	-0.121	-0.048	-0.124	0.031	-0.117	-0.152	-0.137	-0.058	-0.153	-0.137	-0.102	0.062	-0.166	0.353	-0.200	-0.159	-0.093	-0.104	0.121	-0.246	-0.148	-0.125	0.107	-0.183	-0.092	0.438	-0.141	-0.054	0.175	-0.049	0.212	-0.043	-0.147	-0.090	0.088
134	-0.057	0.230	0.143	0.128	0.071	-0.087	0.086	-0.104	-0.043	-0.077	0.055	0.083	-0.069	-0.121	1.000	-0.001	0.078	-0.031	0.001	0.167	0.322	0.012	0.008	-0.032	-0.045	-0.049	-0.077	-0.061	-0.004	0.115	-0.051	0.218	-0.165	0.089	0.526	0.136	-0.097	0.373	0.029	-0.174	-0.101	0.022	-0.132	0.016	-0.122	0.153	0.131	-0.029	-0.133
138	-0.059	0.018	-0.016	-0.064	0.219	0.010	-0.106	0.102	0.006	-0.093	-0.099	0.015	0.404	-0.048	-0.001	1.000	0.055	0.024	-0.002	0.304	-0.002	-0.025	-0.114	-0.164	0.023	0.014	-0.115	0.013	-0.014	-0.033	0.147	-0.010	0.032	-0.060	-0.043	-0.047	0.044	0.031	-0.066	0.024	-0.137	-0.032	0.210	-0.023	0.054	-0.055	-0.031	0.030	0.057
139	-0.030	0.245	0.497	-0.022	0.028	-0.082	-0.067	-0.159	-0.059	-0.006	0.084	0.335	-0.083	-0.124	0.078	0.055	1.000	-0.053	0.185	-0.020	0.292	-0.009	0.121	-0.074	0.067	-0.013	0.065	-0.145	0.002	0.577	0.038	0.179	-0.141	0.378	0.164	0.219	-0.107	0.199	0.076	-0.199	-0.028	-0.032	-0.145	0.242	-0.042	-0.055	0.640	0.106	-0.135
14	0.711	-0.056	-0.072	-0.034	-0.018	0.051	-0.077	-0.035	0.017	-0.053	0.550	-0.054	-0.002	0.031	-0.031	0.024	-0.053	1.000	-0.016	-0.013	0.006	-0.030	-0.060	-0.089	-0.034	-0.003	-0.031	-0.059	-0.063	-0.060	-0.020	-0.044	0.003	-0.075	-0.003	-0.049	-0.071	-0.026	-0.058	-0.001	0.030	-0.019	-0.034	-0.026	0.065	0.044	-0.037	-0.065	0.018
140	0.088	0.217	0.326	-0.009	0.008	-0.083	-0.042	-0.166	-0.075	-0.028	0.269	0.321	-0.094	-0.117	0.001	-0.002	0.185	-0.016	1.000	-0.051	0.219	0.001	0.062	-0.104	0.015	-0.017	-0.008	-0.134	-0.040	0.345	-0.024	0.075	-0.143	0.226	0.117	0.396	-0.054	0.242	0.039	-0.204	-0.027	-0.065	-0.125	0.114	-0.073	-0.040	0.074	0.034	-0.166
141	-0.101	0.024	0.022	-0.002	0.180	-0.109	0.048	-0.024	0.032	-0.017	-0.112	0.031	0.438	-0.152	0.167	0.304	-0.020	-0.013	-0.051	1.000	0.012	0.002	-0.010	0.052	-0.012	-0.014	-0.036	-0.086	0.085	-0.065	0.011	0.112	-0.041	0.022	0.011	-0.058	-0.049	-0.021	-0.077	-0.170	-0.047	0.061	-0.015	-0.011	-0.004	-0.052	0.024	0.074	-0.054
143	-0.043	0.242	0.252	0.005	0.032	-0.096	-0.030	-0.194	-0.039	-0.002	0.092	0.422	-0.075	-0.137	0.322	-0.002	0.292	0.006	0.219	0.012	1.000	0.060	0.068	-0.064	0.041	-0.068	0.076	-0.136	-0.047	0.310	-0.008	0.280	-0.190	0.261	0.297	0.299	-0.132	0.325	-0.003	-0.207	-0.094	0.057	-0.223	0.034	-0.087	0.060	0.135	0.058	-0.177
146	-0.029	0.067	0.105	-0.034	0.179	-0.031	0.016	-0.072	-0.042	-0.019	0.034	0.146	-0.059	-0.058	0.012	-0.025	-0.009	-0.030	0.001	0.002	0.060	1.000	-0.042	-0.100	-0.025	-0.014	-0.050	-0.016	0.055	0.087	-0.018	0.310	-0.089	0.125	0.068	0.118	-0.037	0.167	0.068	-0.111	-0.051	-0.027	-0.068	-0.011	-0.080	0.082	0.006	-0.001	-0.085
149	0.004	-0.019	0.038	-0.032	-0.112	-0.126	0.019	-0.190	-0.076	0.290	0.299	-0.015	-0.104	-0.153	0.008	-0.114	0.121	-0.060	0.062	-0.010	0.068	-0.042	1.000	-0.060	-0.011	-0.083	0.095	-0.169	-0.008	0.112	-0.054	0.051	-0.141	0.368	-0.037	0.037	-0.149	-0.010	0.281	-0.222	0.085	0.039	-0.217	-0.018	-0.185	0.075	0.200	-0.046	-0.161
15	-0.089	-0.135	-0.149	0.320	-0.041	-0.149	0.380	-0.032	0.019	0.019	-0.111	-0.107	0.022	-0.137	-0.032	-0.164	-0.074	-0.089	-0.104	0.052	-0.064	-0.100	-0.060	1.000	0.013	-0.051	0.338	-0.283	0.262	-0.139	0.099	-0.132	-0.212	-0.058	-0.093	-0.123	-0.101	-0.143	-0.011	-0.194	0.255	0.035	-0.134	-0.065	-0.121	-0.001	-0.064	0.169	-0.078
152	-0.037	0.154	0.088	-0.009	0.089	-0.059	-0.020	-0.116	-0.059	0.251	-0.023	0.003	-0.016	-0.102	-0.045	0.023	0.067	-0.034	0.015	-0.012	0.041	-0.025	-0.011	0.013	1.000	-0.024	0.071	-0.105	0.136	0.058	0.043	0.063	-0.122	0.094	0.013	-0.026	0.027	0.020	-0.021	-0.117	0.012	-0.057	-0.065	0.006	-0.031	-0.049	0.025	0.257	-0.119
158	-0.052	-0.035	-0.032	-0.080	0.016	0.012	-0.101	0.188	0.002	-0.086	-0.074	-0.012	0.010	0.062	-0.049	0.014	-0.013	-0.003	-0.017	-0.014	-0.068	-0.014	-0.083	-0.051	-0.024	1.000	-0.092	0.072	-0.030	-0.047	-0.029	-0.049	0.186	-0.083	-0.055	-0.034	0.363	-0.058	-0.063	0.047	-0.091	-0.055	0.099	-0.023	0.104	-0.072	-0.032	-0.067	-0.001
159	-0.076	-0.025	-0.036	0.255	-0.041	-0.104	0.230	-0.166	0.051	0.186	0.059	-0.086	-0.011	-0.166	-0.077	-0.115	0.065	-0.031	-0.008	-0.036	0.076	-0.050	0.095	0.338	0.071	-0.092	1.000	-0.211	0.164	-0.003	-0.033	-0.015	-0.189	0.122	-0.074	-0.043	-0.156	-0.070	0.094	-0.170	0.431	0.078	-0.190	-0.059	-0.002	0.013	0.040	0.035	-0.108
16	-0.096	-0.173	-0.188	-0.172	-0.106	0.148	-0.214	0.232	-0.017	-0.154	-0.095	-0.118	-0.006	0.353	-0.061	0.013	-0.145	-0.059	-0.134	-0.086	-0.136	-0.016	-0.169	-0.283	-0.105	0.072	-0.211	1.000	-0.178	-0.134	-0.082	-0.032	0.146	-0.230	-0.117	-0.095	0.290	-0.138	-0.096	0.366	-0.241	-0.086	0.224	-0.085	0.351	-0.114	-0.146	-0.139	0.100
172	-0.088	0.089	0.028	0.134	0.219	-0.088	0.264	-0.099	0.076	0.050	-0.023	-0.047	-0.051	-0.200	-0.004	-0.014	0.002	-0.063	-0.040	0.085	-0.047	0.055	-0.008	0.262	0.136	-0.030	0.164	-0.178	1.000	-0.020	0.064	0.070	-0.181	0.065	-0.044	-0.049	-0.057	-0.007	0.017	-0.205	0.142	-0.029	-0.090	-0.031	-0.034	-0.067	0.063	0.303	-0.160
174	-0.008	0.424	0.545	-0.024	0.103	-0.089	-0.041	-0.224	-0.093	-0.037	0.112	0.350	-0.096	-0.159	0.115	-0.033	0.577	-0.060	0.345	-0.065	0.310	0.087	0.112	-0.139	0.058	-0.047	-0.003	-0.134	-0.020	1.000	0.023	0.275	-0.205	0.344	0.324	0.433	-0.111	0.630	0.056	-0.277	-0.062	-0.004	-0.192	0.227	-0.126	-0.000	0.455	0.049	-0.197
175	-0.062	0.072	-0.019	0.296	0.095	-0.037	-0.035	-0.034	-0.017	-0.060	-0.056	-0.001	0.066	-0.093	-0.051	0.147	0.038	-0.020	-0.024	0.011	-0.008	-0.018	-0.054	0.099	0.043	-0.029	-0.033	-0.082	0.064	0.023	1.000	0.020	-0.013	-0.025	-0.041	-0.040	-0.090	0.008	-0.022	-0.067	-0.065	-0.051	-0.018	-0.030	0.004	-0.020	0.014	0.163	-0.012
178	-0.057	0.287	0.326	-0.087	0.217	-0.050	0.051	-0.198	-0.060	-0.038	0.101	0.155	-0.087	-0.104	0.218	-0.010	0.179	-0.044	0.075	0.112	0.280	0.310	0.051	-0.132	0.063	-0.049	-0.015	-0.032	0.070	0.275	0.020	1.000	-0.171	0.135	0.151	0.135	-0.022	0.192	-0.012	-0.161	-0.098	0.005	-0.181	0.129	-0.117	0.015	0.150	0.116	-0.189
18	-0.080	-0.223	-0.217	-0.178	-0.148	0.062	-0.199	0.314	0.078	-0.207	-0.169	-0.145	0.166	0.121	-0.165	0.032	-0.141	0.003	-0.143	-0.041	-0.190	-0.089	-0.141	-0.212	-0.122	0.186	-0.189	0.146	-0.181	-0.205	-0.013	-0.171	1.000	-0.230	-0.172	-0.157	0.034	-0.166	-0.076	0.404	-0.256	-0.065	0.256	-0.067	0.149	-0.034	-0.168	-0.172	0.423
180	-0.001	0.157	0.273	0.027	0.019	-0.142	-0.018	-0.250	-0.087	0.245	0.261	0.264	-0.118	-0.246	0.089	-0.060	0.378	-0.075	0.226	0.022	0.261	0.125	0.368	-0.058	0.094	-0.083	0.122	-0.230	0.065	0.344	-0.025	0.135	-0.230	1.000	0.116	0.304	-0.169	0.265	0.214	-0.331	0.067	0.019	-0.232	0.136	-0.163	-0.027	0.342	0.043	-0.231
183	-0.036	0.355	0.532	0.163	0.053	-0.093	0.112	-0.142	-0.095	-0.072	0.069	0.278	-0.082	-0.148	0.526	-0.043	0.164	-0.003	0.117	0.011	0.297	0.068	-0.037	-0.093	0.013	-0.055	-0.074	-0.117	-0.044	0.324	-0.041	0.151	-0.172	0.116	1.000	0.259	-0.059	0.646	0.017	-0.240	-0.093	0.070	-0.161	0.101	-0.054	0.158	0.079	0.012	-0.164
187	-0.004	0.189	0.447	-0.026	0.045	-0.087	-0.037	-0.174	-0.070	-0.049	0.188	0.574	-0.095	-0.125	0.136	-0.047	0.219	-0.049	0.396	-0.058	0.299	0.118	0.037	-0.123	-0.026	-0.034	-0.043	-0.095	-0.049	0.433	-0.040	0.135	-0.157	0.304	0.259	1.000	-0.088	0.560	0.038	-0.218	-0.070	-0.024	-0.165	0.435	-0.138	-0.002	0.106	-0.001	-0.156
19	-0.062	-0.052	-0.089	0.026	0.044	0.215	-0.103	0.143	-0.038	-0.039	-0.062	-0.112	0.107	0.107	-0.097	0.044	-0.107	-0.071	-0.054	-0.049	-0.132	-0.037	-0.149	-0.101	0.027	0.363	-0.156	0.290	-0.057	-0.111	-0.090	-0.022	0.034	-0.169	-0.059	-0.088	1.000	-0.108	-0.126	0.179	-0.118	-0.152	0.143	-0.083	0.175	-0.134	-0.066	-0.077	-0.137
190	-0.040	0.512	0.526	0.106	0.146	-0.081	-0.020	-0.178	-0.085	-0.100	0.111	0.348	-0.041	-0.183	0.373	0.031	0.199	-0.026	0.242	-0.021	0.325	0.167	-0.010	-0.143	0.020	-0.058	-0.070	-0.138	-0.007	0.630	0.008	0.192	-0.166	0.265	0.646	0.560	-0.108	1.000	0.026	-0.245	-0.127	0.020	-0.158	0.246	-0.138	0.054	0.086	0.003	-0.147
199	-0.011	-0.007	0.046	0.014	-0.071	-0.057	0.038	-0.063	0.018	0.170	0.061	-0.009	-0.086	-0.092	0.029	-0.066	0.076	-0.058	0.039	-0.077	-0.003	0.068	0.281	-0.011	-0.021	-0.063	0.094	-0.096	0.017	0.056	-0.022	-0.012	-0.076	0.214	0.017	0.038	-0.126	0.026	1.000	-0.091	0.079	0.048	-0.167	0.028	-0.051	-0.020	0.051	0.011	-0.030
2	-0.051	-0.294	-0.311	-0.216	-0.251	0.533	-0.196	0.202	-0.016	-0.236	-0.166	-0.210	0.017	0.438	-0.174	0.024	-0.199	-0.001	-0.204	-0.170	-0.207	-0.111	-0.222	-0.194	-0.117	0.047	-0.170	0.366	-0.205	-0.277	-0.067	-0.161	0.404	-0.331	-0.240	-0.218	0.179	-0.245	-0.091	1.000	-0.253	-0.120	0.098	-0.117	0.255	-0.069	-0.224	-0.158	0.309
20	0.106	-0.067	-0.093	0.181	-0.102	-0.104	0.115	-0.229	0.034	0.358	0.066	-0.066	-0.046	-0.141	-0.101	-0.137	-0.028	0.030	-0.027	-0.047	-0.094	-0.051	0.085	0.255	0.012	-0.091	0.431	-0.241	0.142	-0.062	-0.065	-0.098	-0.256	0.067	-0.093	-0.070	-0.118	-0.127	0.079	-0.253	1.000	0.187	-0.151	-0.035	-0.161	0.104	0.134	0.074	-0.179
204	-0.027	0.023	-0.036	0.021	0.008	-0.085	-0.002	-0.023	-0.047	0.043	-0.035	-0.043	0.046	-0.054	0.022	-0.032	-0.032	-0.019	-0.065	0.061	0.057	-0.027	0.039	0.035	-0.057	-0.055	0.078	-0.086	-0.029	-0.004	-0.051	0.005	-0.065	0.019	0.070	-0.024	-0.152	0.020	0.048	-0.120	0.187	1.000	-0.070	0.008	-0.123	0.315	0.005	-0.022	-0.063
21	-0.159	-0.182	-0.232	-0.149	0.055	0.080	-0.171	0.473	0.238	-0.220	-0.186	-0.160	0.137	0.175	-0.132	0.210	-0.145	-0.034	-0.125	-0.015	-0.223	-0.068	-0.217	-0.134	-0.065	0.099	-0.190	0.224	-0.090	-0.192	-0.018	-0.181	0.256	-0.232	-0.161	-0.165	0.143	-0.158	-0.167	0.098	-0.151	-0.070	1.000	-0.103	0.210	-0.014	-0.145	-0.087	0.077
216	0.072	-0.004	0.497	-0.034	0.034	-0.048	-0.069	-0.102	-0.050	-0.048	0.023	0.356	-0.021	-0.049	0.016	-0.023	0.242	-0.026	0.114	-0.011	0.034	-0.011	-0.018	-0.065	0.006	-0.023	-0.059	-0.085	-0.031	0.227	-0.030	0.129	-0.067	0.136	0.101	0.435	-0.083	0.246	0.028	-0.117	-0.035	0.008	-0.103	1.000	-0.048	-0.006	0.030	-0.004	-0.094
22	-0.119	-0.101	-0.107	-0.055	-0.009	-0.005	-0.160	0.263	0.016	-0.181	-0.158	-0.078	0.064	0.212	-0.122	0.054	-0.042	0.065	-0.073	-0.004	-0.087	-0.080	-0.185	-0.121	-0.031	0.104	-0.002	0.351	-0.034	-0.126	0.004	-0.117	0.149	-0.163	-0.054	-0.138	0.175	-0.138	-0.051	0.255	-0.161	-0.123	0.210	-0.048	1.000	-0.134	-0.089	-0.062	0.011
220	0.071	0.001	-0.018	0.037	0.007	-0.090	0.078	-0.018	-0.040	0.009	0.070	-0.044	-0.100	-0.043	0.153	-0.055	-0.055	0.044	-0.040	-0.052	0.060	0.082	0.075	-0.001	-0.049	-0.072	0.013	-0.114	-0.067	-0.000	-0.020	0.015	-0.034	-0.027	0.158	-0.002	-0.134	0.054	-0.020	-0.069	0.104	0.315	-0.014	-0.006	-0.134	1.000	-0.027	-0.040	-0.038
225	0.008	0.146	0.145	0.006	0.055	-0.093	0.005	-0.173	-0.053	0.088	0.136	0.140	-0.079	-0.147	0.131	-0.031	0.640	-0.037	0.074	0.024	0.135	0.006	0.200	-0.064	0.025	-0.032	0.040	-0.146	0.063	0.455	0.014	0.150	-0.168	0.342	0.079	0.106	-0.066	0.086	0.051	-0.224	0.134	0.005	-0.145	0.030	-0.089	-0.027	1.000	0.004	-0.167
228	-0.050	0.107	0.123	0.089	0.075	-0.053	0.201	-0.064	0.130	0.016	-0.061	-0.021	0.026	-0.090	-0.029	0.030	0.106	-0.065	0.034	0.074	0.058	-0.001	-0.046	0.169	0.257	-0.067	0.035	-0.139	0.303	0.049	0.163	0.116	-0.172	0.043	0.012	-0.001	-0.077	0.003	0.011	-0.158	0.074	-0.022	-0.087	-0.004	-0.062	-0.040	0.004	1.000	-0.182
23	-0.090	-0.186	-0.237	-0.121	-0.149	0.087	-0.119	0.171	0.018	-0.160	-0.173	-0.147	0.052	0.088	-0.133	0.057	-0.135	0.018	-0.166	-0.054	-0.177	-0.085	-0.161	-0.078	-0.119	-0.001	-0.108	0.100	-0.160	-0.197	-0.012	-0.189	0.423	-0.231	-0.164	-0.156	-0.137	-0.147	-0.030	0.309	-0.179	-0.063	0.077	-0.094	0.011	-0.038	-0.167	-0.182	1.000
230	-0.048	0.021	0.049	0.215	0.147	-0.091	0.121	-0.108	0.161	0.065	0.039	-0.058	0.021	-0.101	0.199	0.033	-0.035	0.031	-0.061	0.048	0.043	0.009	-0.028	-0.001	-0.046	-0.063	0.029	-0.130	-0.047	0.043	-0.021	0.038	-0.004	0.050	0.314	0.022	-0.116	0.235	0.157	-0.082	-0.026	0.154	-0.115	-0.044	-0.137	0.132	0.001	-0.066	0.011
239	-0.003	-0.060	-0.077	-0.011	-0.050	0.038	-0.063	0.092	0.046	-0.009	-0.051	-0.059	-0.021	-0.033	-0.029	-0.042	-0.048	0.008	-0.058	-0.031	-0.077	-0.024	0.070	-0.008	-0.045	-0.025	0.079	0.011	0.008	-0.057	-0.043	-0.015	0.159	-0.029	-0.058	-0.039	-0.074	-0.066	0.608	0.051	-0.026	-0.020	-0.065	-0.036	0.047	-0.035	-0.045	-0.039	0.073
24	-0.138	-0.101	-0.156	-0.151	0.145	-0.063	-0.075	0.280	0.428	-0.052	-0.203	-0.131	0.175	0.055	-0.090	0.184	-0.112	-0.045	-0.130	0.026	-0.143	-0.036	-0.175	-0.086	-0.034	0.006	-0.157	0.091	-0.028	-0.166	-0.039	-0.117	0.122	-0.211	-0.075	-0.145	0.078	-0.092	-0.145	-0.053	-0.084	-0.049	0.539	-0.060	0.113	-0.022	-0.110	-0.076	0.066
25	0.456	0.081	0.111	-0.082	0.006	0.037	-0.099	-0.087	-0.053	0.103	0.372	0.025	-0.063	0.125	0.046	-0.065	0.039	0.437	0.052	-0.046	0.046	-0.024	-0.051	-0.112	0.073	0.060	-0.115	0.004	-0.013	0.050	-0.057	0.060	-0.167	-0.018	0.059	0.049	0.228	-0.002	0.003	-0.101	-0.052	-0.069	-0.115	-0.023	-0.064	-0.004	0.104	0.083	-0.179
250	-0.059	-0.094	-0.111	-0.016	-0.080	-0.012	-0.028	0.126	-0.005	-0.100	-0.085	-0.063	0.166	-0.054	-0.099	0.103	-0.085	0.020	-0.084	0.030	-0.132	-0.028	-0.080	0.033	-0.045	0.010	-0.047	0.057	-0.109	-0.103	0.052	-0.092	0.102	-0.121	-0.066	-0.075	0.010	-0.082	0.057	0.008	-0.055	-0.009	0.084	-0.058	-0.016	-0.031	-0.080	-0.043	0.393
254	-0.003	0.046	0.096	-0.058	-0.060	-0.096	-0.018	-0.130	-0.059	0.253	0.216	0.059	-0.091	-0.127	0.057	-0.035	0.142	-0.040	0.009	-0.063	0.074	-0.012	0.431	-0.077	-0.010	-0.053	0.022	-0.110	-0.009	0.088	-0.034	0.020	-0.131	0.517	0.010	0.062	-0.151	0.012	0.257	-0.173	0.141	0.020	-0.147	-0.024	-0.134	-0.035	0.167	-0.017	-0.127
26	0.095	0.155	0.377	-0.054	0.190	-0.044	-0.072	-0.153	-0.028	-0.029	0.266	0.243	-0.072	-0.085	0.016	-0.003	0.161	0.044	0.314	-0.032	0.046	0.108	0.015	-0.166	-0.018	-0.006	-0.074	-0.047	-0.004	0.389	0.020	0.163	-0.129	0.188	0.104	0.676	0.017	0.437	-0.011	-0.193	-0.095	0.002	-0.114	0.317	-0.134	0.009	0.089	0.032	-0.139
268	-0.007	0.145	0.482	-0.053	-0.002	-0.067	-0.046	-0.104	-0.073	-0.054	0.060	0.330	-0.053	-0.036	0.159	-0.038	0.187	-0.044	0.076	0.012	0.088	0.025	-0.010	-0.104	-0.004	-0.042	-0.063	0.028	-0.048	0.196	-0.037	0.117	-0.103	0.094	0.230	0.302	-0.023	0.270	-0.023	-0.023	-0.066	-0.031	-0.135	0.528	-0.078	0.021	0.032	0.013	-0.141
28	0.334	-0.046	-0.094	0.102	-0.093	-0.043	0.012	-0.112	-0.012	0.247	0.076	-0.048	0.077	0.002	-0.015	-0.064	0.022	0.151	-0.043	-0.119	0.002	-0.051	0.092	0.168	0.033	-0.081	0.168	-0.160	-0.044	-0.009	-0.036	-0.115	-0.116	0.039	-0.126	-0.090	-0.042	-0.084	-0.000	-0.125	0.232	0.001	-0.163	0.005	-0.101	0.004	0.065	0.023	-0.091
29	0.079	0.179	0.079	0.243	0.047	-0.195	0.325	-0.363	-0.015	0.350	0.113	-0.004	-0.098	-0.297	-0.035	-0.145	0.153	-0.062	0.044	0.034	0.105	-0.002	0.260	0.295	0.200	-0.123	0.491	-0.376	0.312	0.151	0.007	0.008	-0.348	0.318	-0.037	0.039	-0.211	0.029	0.064	-0.423	0.414	0.113	-0.331	0.035	-0.202	0.041	0.207	0.203	-0.283
292	-0.047	-0.055	-0.029	0.081	-0.062	-0.066	0.049	-0.109	-0.053	0.100	-0.052	0.006	-0.010	-0.042	-0.034	-0.042	-0.033	-0.002	-0.043	0.016	-0.076	0.021	-0.032	0.116	0.030	-0.037	0.142	-0.099	0.053	-0.031	-0.032	-0.051	-0.047	0.017	-0.034	-0.022	-0.106	-0.028	0.004	0.071	0.175	-0.039	-0.111	-0.025	-0.074	0.004	-0.028	0.009	0.002
297	0.020	0.060	0.614	-0.004	0.094	-0.069	-0.082	-0.146	-0.070	-0.072	0.084	0.373	-0.040	-0.064	0.094	0.004	0.258	-0.022	0.135	0.017	0.142	0.333	-0.044	-0.080	0.002	-0.039	-0.087	-0.085	-0.016	0.277	-0.022	0.281	-0.108	0.133	0.281	0.503	-0.083	0.421	0.025	-0.155	-0.075	-0.030	-0.133	0.773	-0.096	0.035	0.022	0.003	-0.124
298	0.031	0.328	0.099	0.015	0.101	-0.086	0.166	-0.128	-0.061	0.039	0.041	0.043	0.004	-0.109	0.071	-0.061	0.011	0.009	0.032	0.081	0.015	-0.014	-0.031	-0.006	0.120	-0.033	-0.028	-0.072	0.186	0.122	-0.001	0.102	-0.136	-0.015	0.063	0.103	0.104	0.065	-0.001	-0.186	0.048	-0.028	-0.131	-0.037	-0.011	-0.062	0.066	0.098	-0.147
3	0.002	-0.028	-0.040	-0.030	-0.068	0.028	-0.048	0.075	0.062	0.010	-0.029	-0.023	-0.040	-0.002	-0.015	-0.021	-0.023	-0.025	-0.020	-0.047	-0.049	-0.007	0.111	-0.016	-0.022	-0.020	0.023	0.025	-0.011	-0.032	-0.014	-0.036	0.027	-0.037	-0.029	-0.021	-0.059	-0.031	0.825	0.020	-0.027	-0.025	-0.025	-0.016	0.036	-0.021	-0.026	-0.011	0.072
310	0.036	0.198	0.124	-0.042	0.127	-0.076	0.047	-0.142	-0.038	0.087	-0.022	0.038	-0.014	-0.159	0.063	-0.049	0.019	-0.027	0.151	0.025	0.105	-0.038	-0.049	-0.076	0.323	0.009	0.022	-0.087	0.095	0.051	0.038	0.181	-0.111	-0.022	0.083	0.039	0.017	0.054	-0.044	-0.123	0.057	-0.059	-0.121	0.026	-0.017	-0.070	0.060	0.134	-0.144
312	0.046	0.126	0.546	-0.045	-0.007	-0.058	-0.060	-0.144	-0.052	-0.040	0.035	0.449	-0.070	-0.077	0.013	-0.009	0.426	-0.010	0.297	-0.061	0.258	0.035	0.041	-0.072	0.003	-0.026	-0.014	-0.116	-0.036	0.558	0.002	0.104	-0.111	0.200	0.312	0.377	-0.084	0.303	0.018	-0.154	-0.044	-0.030	-0.127	0.266	-0.073	-0.032	0.313	0.019	-0.105
32	-0.141	-0.146	-0.147	-0.080	-0.064	-0.046	0.063	0.343	-0.003	-0.182	-0.147	-0.098	0.258	0.045	-0.128	0.072	-0.099	-0.070	-0.094	0.127	-0.162	-0.074	-0.159	0.106	-0.080	0.029	-0.084	0.078	-0.044	-0.144	0.120	-0.050	0.407	-0.177	-0.130	-0.131	-0.091	-0.142	-0.081	0.118	-0.145	0.085	0.119	-0.051	0.174	0.124	-0.130	-0.018	0.272
320	-0.021	0.026	-0.001	-0.013	0.083	-0.101	0.087	-0.172	-0.022	0.292	0.083	-0.030	-0.086	-0.154	0.013	-0.044	0.002	-0.058	0.033	0.077	0.007	0.032	0.250	0.022	0.014	-0.036	0.080	-0.132	0.270	0.013	-0.024	0.117	-0.182	0.083	-0.022	-0.014	0.040	-0.051	0.033	-0.249	0.184	-0.026	-0.161	-0.020	-0.081	-0.077	0.145	0.067	-0.178
334	-0.018	0.328	0.018	0.151	0.118	-0.080	0.144	-0.141	0.036	0.088	0.050	-0.040	-0.050	-0.132	-0.012	-0.026	0.020	-0.040	-0.011	0.058	-0.001	-0.022	0.121	0.058	0.099	-0.044	0.035	-0.119	0.180	0.079	0.127	0.129	-0.164	0.015	0.024	-0.055	0.008	-0.011	-0.037	-0.206	0.061	-0.029	-0.123	-0.052	-0.076	-0.065	0.035	0.217	-0.166
36	0.005	-0.078	-0.166	0.000	-0.029	-0.038	-0.011	0.348	-0.035	0.002	-0.182	-0.127	0.078	0.020	-0.144	-0.066	-0.113	-0.077	-0.109	-0.079	-0.166	-0.061	-0.158	0.029	-0.020	0.141	-0.111	-0.047	-0.101	-0.130	0.084	-0.187	0.124	-0.196	-0.131	-0.153	0.052	-0.157	-0.096	0.043	-0.077	-0.000	0.112	-0.066	-0.034	0.071	-0.148	-0.068	0.067
370	0.022	0.121	0.642	-0.079	0.108	-0.074	-0.081	-0.164	-0.065	-0.072	0.060	0.471	-0.028	-0.104	-0.021	-0.009	0.290	-0.035	0.231	-0.024	0.114	0.091	-0.030	-0.107	0.019	-0.046	-0.084	-0.105	-0.057	0.374	0.007	0.169	-0.116	0.187	0.237	0.608	-0.076	0.436	0.016	-0.174	-0.090	-0.047	-0.136	0.676	-0.072	-0.049	0.110	0.032	-0.125
38	-0.055	0.482	0.420	0.025	0.158	-0.125	0.090	-0.293	-0.073	0.059	0.051	0.376	-0.090	-0.200	0.192	-0.089	0.265	-0.077	0.257	0.022	0.343	0.147	0.043	-0.017	0.210	-0.077	0.082	-0.195	0.190	0.572	0.027	0.209	-0.266	0.257	0.298	0.468	-0.063	0.478	0.042	-0.330	0.007	-0.045	-0.256	0.151	-0.167	-0.053	0.225	0.160	-0.236
389	-0.032	-0.049	-0.098	0.092	-0.033	-0.043	0.075	0.078	0.024	-0.070	-0.056	-0.077	0.005	-0.026	0.015	0.024	-0.034	0.026	-0.015	0.063	-0.071	-0.037	-0.093	0.084	-0.043	-0.058	0.016	-0.058	0.003	-0.061	-0.007	-0.079	0.234	-0.093	-0.037	-0.071	-0.099	-0.036	0.045	0.066	-0.062	-0.042	-0.022	-0.062	-0.065	0.031	-0.047	-0.016	0.202
39	0.075	0.027	0.084	0.007	-0.064	-0.160	-0.064	-0.248	-0.096	0.355	0.125	0.004	-0.115	-0.177	-0.016	-0.126	0.086	-0.080	0.154	-0.042	0.056	0.170	0.632	-0.169	0.128	-0.083	-0.003	-0.192	-0.047	0.104	-0.020	0.066	-0.221	0.292	0.009	0.008	-0.122	0.026	0.169	-0.282	0.050	0.093	-0.234	-0.027	-0.242	0.009	0.151	0.009	-0.236
4	0.239	-0.190	-0.205	-0.041	-0.215	-0.056	0.046	0.016	0.009	0.118	0.025	-0.133	-0.079	0.129	-0.095	-0.048	-0.137	0.187	-0.095	-0.105	-0.166	-0.039	-0.059	-0.026	-0.124	-0.075	-0.049	-0.072	-0.163	-0.190	-0.100	-0.183	-0.022	-0.164	-0.166	-0.131	-0.100	-0.188	0.018	0.079	0.107	0.115	-0.100	-0.087	-0.131	0.171	-0.135	-0.136	0.209
409	-0.040	0.074	0.105	0.072	0.063	-0.073	0.113	-0.112	-0.066	0.129	0.035	0.007	0.019	-0.099	0.016	0.030	0.024	-0.001	-0.030	0.089	-0.005	0.008	0.003	-0.076	0.008	-0.054	-0.031	-0.077	0.015	0.051	0.027	0.056	-0.075	0.029	0.095	-0.017	-0.063	0.035	0.186	-0.053	-0.060	0.034	-0.113	-0.028	-0.088	-0.024	0.058	-0.058	-0.061
48	0.049	0.152	0.169	0.022	0.029	-0.066	-0.069	-0.114	-0.040	-0.077	0.058	0.071	-0.118	-0.077	0.369	-0.014	0.045	0.051	0.108	-0.026	0.478	0.029	0.051	-0.109	-0.039	-0.054	-0.065	-0.133	-0.093	0.226	-0.005	0.134	-0.036	0.110	0.401	0.099	-0.154	0.341	0.016	-0.146	-0.163	0.035	-0.166	0.013	-0.172	0.118	-0.002	-0.037	-0.058
50	0.174	-0.056	-0.059	0.060	0.038	-0.042	0.148	-0.135	0.007	0.051	0.151	-0.084	-0.025	-0.101	-0.066	-0.038	-0.040	0.184	-0.056	-0.015	-0.039	-0.019	0.046	0.243	-0.012	-0.052	0.090	-0.163	0.438	-0.068	-0.059	-0.017	-0.186	-0.045	-0.061	-0.047	0.032	-0.118	0.038	-0.157	0.221	0.071	-0.133	-0.001	-0.073	-0.045	0.028	0.297	-0.166
51	0.539	-0.083	-0.060	-0.008	-0.176	-0.016	-0.100	-0.073	-0.015	0.162	0.354	-0.015	-0.081	-0.019	-0.059	-0.075	-0.015	0.507	0.003	-0.091	-0.025	-0.034	0.310	-0.093	-0.014	-0.055	0.014	-0.086	-0.072	-0.028	-0.050	-0.065	-0.074	0.113	-0.056	-0.030	-0.134	-0.054	0.560	-0.094	0.083	-0.029	-0.160	-0.019	-0.091	0.022	-0.018	-0.071	-0.016
52	0.053	0.068	0.123	-0.043	-0.026	-0.138	-0.024	-0.249	-0.109	0.288	0.242	0.007	-0.129	-0.211	0.017	-0.117	0.060	-0.077	0.162	-0.000	0.093	0.045	0.440	-0.154	0.107	-0.089	0.055	-0.170	0.000	0.091	-0.048	0.119	-0.225	0.420	-0.012	0.082	-0.180	0.036	0.110	-0.271	0.107	0.005	-0.239	0.005	-0.193	-0.035	0.233	0.041	-0.230
54	0.202	0.048	0.027	0.004	0.044	-0.079	0.017	-0.200	-0.078	0.291	0.213	-0.051	-0.095	-0.141	0.023	-0.067	0.017	0.187	-0.027	0.038	0.078	0.067	0.117	-0.039	0.094	-0.047	0.115	-0.154	0.191	-0.016	-0.020	0.068	-0.198	0.330	0.075	-0.004	-0.098	-0.024	0.065	-0.232	0.404	0.125	-0.176	0.022	-0.093	0.069	0.151	0.066	-0.192
55	-0.070	-0.037	-0.052	0.130	0.047	-0.126	0.106	-0.096	0.064	-0.013	-0.067	-0.098	0.179	-0.124	-0.099	-0.022	-0.050	-0.101	-0.091	0.109	-0.087	-0.063	0.069	0.309	0.072	-0.094	0.255	-0.212	0.208	-0.033	0.096	-0.064	-0.135	0.019	-0.092	-0.089	-0.053	-0.093	-0.031	-0.202	0.257	0.148	0.004	-0.022	-0.088	0.234	-0.006	0.149	-0.134
56	-0.058	0.035	-0.044	0.312	0.085	-0.089	0.150	-0.069	0.029	-0.026	-0.054	-0.077	0.138	-0.144	-0.106	0.029	0.022	-0.010	-0.092	0.052	-0.107	-0.069	-0.062	0.268	0.051	-0.051	0.014	-0.112	0.364	-0.029	0.261	-0.099	-0.226	-0.079	-0.004	-0.112	0.008	-0.086	-0.030	-0.262	0.093	0.009	0.020	-0.025	0.042	-0.140	0.029	0.347	-0.184
6	0.488	-0.165	-0.159	0.031	-0.159	0.187	0.056	-0.036	0.057	0.056	0.316	-0.103	-0.078	0.207	-0.083	-0.097	-0.113	0.463	-0.061	-0.064	-0.081	-0.052	-0.065	0.167	-0.075	-0.068	0.054	0.044	0.009	-0.128	-0.067	-0.098	-0.089	-0.138	-0.110	-0.103	0.031	-0.124	-0.009	0.137	0.112	-0.003	-0.157	-0.044	-0.176	-0.007	-0.098	-0.007	-0.023
60	-0.047	-0.092	-0.083	-0.035	-0.126	-0.057	0.002	0.021	-0.022	0.035	-0.067	-0.058	-0.030	-0.035	-0.061	-0.063	-0.060	-0.015	-0.057	-0.090	-0.093	-0.023	-0.067	0.036	-0.031	-0.018	-0.038	-0.069	-0.054	-0.073	-0.037	-0.075	0.024	-0.084	-0.063	-0.052	-0.105	-0.071	-0.060	0.108	-0.045	0.001	-0.111	-0.034	-0.089	0.018	-0.054	-0.109	0.244
65	-0.072	0.075	0.050	-0.034	0.193	-0.024	-0.055	-0.119	0.038	0.065	-0.091	0.166	0.221	-0.092	-0.045	0.064	0.020	-0.069	-0.053	0.020	0.168	-0.070	-0.090	0.005	0.224	0.026	0.011	-0.043	0.091	0.052	0.025	0.049	-0.133	0.054	-0.115	0.046	0.099	0.026	-0.035	-0.155	0.040	-0.019	-0.036	0.099	-0.099	-0.103	0.017	0.182	-0.150
66	0.105	0.038	0.145	-0.039	-0.140	-0.135	-0.040	-0.196	-0.080	0.229	0.217	0.192	-0.132	-0.158	-0.025	-0.089	0.069	0.001	0.298	-0.065	0.180	0.047	0.640	-0.153	-0.042	-0.060	0.004	-0.173	-0.067	0.159	-0.043	0.048	-0.150	0.365	0.012	0.136	-0.201	0.069	0.446	-0.249	0.026	0.066	-0.232	0.036	-0.187	0.007	0.037	-0.050	-0.151
68	-0.019	0.191	0.349	-0.081	0.320	-0.082	-0.007	-0.225	-0.004	0.015	0.076	0.185	-0.110	-0.171	0.109	0.010	0.206	-0.041	0.166	0.011	0.212	0.042	0.004	-0.141	0.108	-0.044	-0.026	-0.127	0.088	0.390	0.018	0.331	-0.219	0.188	0.137	0.408	-0.088	0.338	0.019	-0.232	-0.056	-0.012	-0.162	0.298	-0.112	-0.010	0.191	0.042	-0.170
7	-0.054	-0.010	-0.123	0.243	0.131	0.009	0.160	-0.023	0.015	-0.054	-0.063	-0.115	0.088	-0.008	-0.014	0.053	-0.087	-0.061	-0.111	0.214	-0.088	-0.003	-0.156	0.369	0.030	-0.066	0.056	-0.167	0.242	-0.106	-0.016	-0.013	-0.251	-0.135	-0.064	-0.104	0.210	-0.102	-0.063	-0.194	0.093	-0.009	-0.000	-0.052	-0.086	-0.080	-0.049	0.162	-0.215
71	0.612	-0.093	-0.045	0.007	-0.120	0.045	0.025	-0.115	-0.032	0.076	0.424	-0.049	-0.078	0.011	-0.079	-0.088	-0.017	0.655	-0.033	-0.102	-0.023	-0.028	0.081	-0.009	-0.017	-0.037	0.119	-0.119	0.068	-0.053	-0.054	-0.059	-0.044	-0.009	-0.062	-0.037	-0.138	-0.084	0.151	-0.071	0.180	-0.028	-0.175	0.011	-0.105	0.053	-0.020	-0.001	-0.015
72	-0.025	-0.038	-0.035	-0.039	0.121	0.017	-0.046	0.008	-0.030	-0.035	-0.028	-0.021	-0.038	0.005	-0.025	-0.021	-0.020	-0.023	-0.020	-0.040	-0.041	-0.009	-0.030	-0.075	-0.019	0.132	-0.034	0.139	-0.042	-0.029	-0.015	-0.039	-0.034	-0.035	-0.022	-0.020	0.011	-0.027	-0.026	-0.025	-0.042	-0.026	-0.041	-0.011	-0.007	-0.024	-0.023	-0.038	-0.030
73	-0.027	0.378	0.651	0.042	0.126	-0.188	0.098	-0.323	-0.084	0.128	0.194	0.333	-0.128	-0.297	0.122	-0.033	0.570	-0.081	0.233	0.010	0.318	0.128	0.321	0.002	0.094	-0.087	0.239	-0.307	0.130	0.635	0.040	0.257	-0.277	0.596	0.340	0.346	-0.214	0.499	0.140	-0.403	0.078	0.003	-0.297	0.247	-0.130	-0.040	0.333	0.110	-0.273
74	0.007	0.090	0.215	0.081	0.042	-0.101	-0.004	-0.204	-0.076	0.148	0.378	0.099	-0.059	-0.167	0.146	-0.038	0.104	-0.035	0.154	-0.022	0.122	-0.012	0.287	-0.111	0.025	-0.045	0.026	-0.082	0.028	0.084	-0.041	0.173	-0.164	0.343	0.074	0.091	-0.074	0.075	0.072	-0.244	0.072	-0.010	-0.168	0.083	-0.116	-0.051	0.197	-0.032	-0.169
75	0.036	0.061	0.048	0.092	0.204	-0.110	0.083	-0.180	-0.081	0.010	0.104	-0.008	-0.077	-0.178	0.009	-0.066	0.036	-0.062	0.016	-0.067	0.002	0.179	0.145	0.103	-0.007	-0.070	0.201	-0.195	0.123	0.062	-0.032	0.073	-0.230	0.196	-0.039	0.026	-0.109	-0.012	0.007	-0.249	0.149	-0.000	-0.207	0.031	-0.164	0.006	0.113	0.092	-0.194
76	-0.081	-0.135	-0.166	-0.077	-0.076	0.063	-0.166	0.147	-0.065	-0.151	-0.124	-0.104	0.052	0.248	-0.129	0.100	-0.101	0.062	-0.099	-0.043	-0.138	-0.054	-0.154	-0.155	-0.051	0.048	-0.049	0.277	-0.064	-0.140	0.003	-0.132	0.193	-0.172	-0.123	-0.100	0.042	-0.134	-0.068	0.287	-0.146	-0.113	0.308	-0.063	0.594	-0.139	-0.092	-0.084	0.108
78	-0.055	0.104	0.111	0.218	0.014	-0.110	0.178	-0.151	-0.046	0.070	-0.041	-0.013	0.036	-0.173	-0.015	-0.124	0.080	-0.092	0.049	0.158	0.049	-0.048	-0.038	0.369	0.079	-0.091	0.328	-0.217	0.334	0.024	0.031	0.061	-0.249	0.085	0.031	-0.040	-0.018	-0.033	-0.024	-0.246	0.263	0.125	-0.176	0.076	-0.070	-0.055	0.071	0.140	-0.206
79	-0.087	-0.089	-0.094	0.100	-0.000	-0.059	0.034	-0.026	-0.045	-0.043	-0.057	-0.072	0.043	-0.062	0.063	0.057	-0.071	-0.020	-0.004	0.065	0.009	-0.037	-0.029	0.098	0.042	-0.050	0.077	-0.101	-0.022	-0.079	-0.020	-0.066	-0.015	-0.035	0.044	-0.055	-0.078	0.061	0.022	-0.030	0.109	0.078	0.102	-0.059	0.002	0.033	-0.078	0.003	0.040
8	-0.031	-0.195	-0.165	-0.006	-0.108	0.043	0.108	0.127	-0.001	-0.041	-0.051	-0.104	0.000	0.113	-0.070	0.051	-0.116	-0.052	-0.077	-0.062	-0.103	-0.063	-0.069	0.124	-0.086	0.058	-0.062	-0.090	-0.022	-0.143	-0.039	-0.136	-0.012	-0.138	-0.104	-0.105	0.018	-0.123	-0.054	0.021	0.012	-0.082	0.079	-0.026	-0.120	0.040	-0.091	-0.010	0.121
80	0.013	0.245	0.343	-0.073	0.021	-0.053	-0.078	-0.161	-0.068	-0.081	0.023	0.588	-0.094	-0.083	0.196	-0.012	0.082	-0.039	0.208	-0.079	0.534	0.016	-0.033	-0.120	-0.025	-0.027	-0.097	-0.069	-0.073	0.355	-0.008	0.266	-0.167	0.150	0.279	0.403	-0.038	0.340	-0.039	-0.189	-0.066	-0.021	-0.124	0.196	-0.119	0.005	0.066	-0.045	-0.173
81	-0.058	-0.059	-0.037	0.098	0.087	-0.093	0.075	-0.063	0.070	-0.022	-0.069	-0.031	0.061	-0.129	0.089	-0.043	-0.065	-0.031	-0.041	0.171	-0.066	-0.028	-0.051	0.197	-0.007	-0.029	0.404	-0.118	-0.011	-0.041	-0.003	-0.039	-0.096	-0.028	-0.026	-0.064	-0.121	-0.059	-0.037	-0.149	0.215	0.059	-0.093	-0.021	-0.072	0.079	-0.029	0.000	-0.076
83	0.047	-0.079	-0.045	-0.073	-0.146	-0.092	-0.073	-0.151	-0.045	0.232	0.058	-0.028	-0.089	-0.094	-0.006	-0.077	-0.015	-0.050	0.076	-0.064	-0.056	-0.021	0.500	-0.097	-0.014	-0.057	-0.036	-0.112	-0.052	-0.026	-0.042	-0.058	-0.128	0.204	-0.058	0.005	-0.069	-0.045	0.119	-0.154	0.086	-0.046	-0.138	-0.021	-0.133	-0.009	0.018	-0.076	-0.118
87	-0.094	0.121	-0.040	0.159	0.111	-0.063	0.027	0.088	0.025	-0.093	-0.118	-0.071	0.081	-0.083	-0.119	0.048	0.009	-0.072	-0.068	0.030	-0.134	0.021	-0.136	0.140	0.170	-0.037	0.037	-0.044	0.194	-0.002	0.400	-0.071	-0.066	-0.082	-0.069	-0.106	-0.002	-0.059	-0.088	-0.105	-0.007	-0.051	0.223	-0.027	0.030	0.011	-0.033	0.217	-0.058
9	-0.065	0.356	0.331	0.025	0.230	-0.240	0.157	-0.362	-0.105	0.214	0.164	0.200	-0.189	-0.341	0.391	-0.087	0.195	-0.120	0.205	0.126	0.417	0.184	0.277	-0.078	0.096	-0.101	0.061	-0.286	0.127	0.272	-0.030	0.370	-0.402	0.383	0.356	0.225	-0.168	0.262	0.116	-0.509	0.013	0.151	-0.398	0.038	-0.334	0.079	0.248	0.126	-0.434
92	-0.045	0.133	0.015	0.024	0.167	-0.078	0.193	-0.118	-0.023	0.130	-0.003	-0.036	-0.066	-0.132	-0.056	-0.013	-0.000	-0.039	0.012	0.033	0.034	-0.019	-0.046	0.003	0.288	-0.034	0.023	-0.091	0.143	0.020	-0.033	0.144	-0.172	-0.049	0.034	-0.025	-0.021	-0.023	0.000	-0.166	0.223	0.019	-0.046	-0.017	-0.063	-0.031	0.130	0.091	-0.132
94	0.371	0.023	0.051	0.072	-0.090	-0.129	-0.013	-0.290	-0.056	0.442	0.388	-0.016	-0.110	-0.193	-0.020	-0.116	0.142	0.311	0.082	-0.119	0.008	-0.003	0.422	-0.046	0.116	-0.085	0.297	-0.223	-0.009	0.124	-0.044	0.042	-0.225	0.329	-0.039	0.047	-0.128	0.022	0.177	-0.279	0.419	-0.006	-0.270	0.029	-0.197	0.055	0.201	0.000	-0.195
95	0.032	-0.038	-0.032	0.181	0.018	-0.155	0.068	-0.176	0.032	0.225	-0.076	-0.052	0.160	-0.128	0.037	0.054	0.014	-0.024	-0.044	0.213	0.050	-0.098	0.078	0.080	-0.012	-0.094	0.237	-0.201	-0.067	-0.066	-0.072	-0.007	-0.089	0.141	-0.094	-0.104	-0.125	-0.096	0.061	-0.179	0.335	0.092	-0.176	0.029	-0.163	0.053	0.056	-0.086	-0.001
96	-0.127	-0.005	-0.105	0.046	-0.001	-0.033	-0.050	0.363	-0.101	-0.106	-0.103	-0.075	0.347	0.001	0.022	0.143	-0.097	0.010	-0.102	0.233	-0.048	-0.080	-0.052	-0.047	-0.058	0.056	0.017	0.103	-0.034	-0.147	0.020	-0.050	0.139	-0.143	0.033	-0.118	0.080	-0.028	-0.060	0.071	-0.168	0.007	0.099	-0.055	0.266	-0.147	-0.086	-0.063	0.082
98	-0.036	-0.035	-0.056	-0.009	-0.017	-0.026	-0.017	0.039	0.009	-0.058	-0.053	-0.033	-0.011	0.059	0.013	-0.026	-0.039	-0.007	-0.031	0.125	-0.052	-0.020	-0.045	-0.045	-0.033	-0.020	0.003	0.026	-0.032	-0.052	-0.010	-0.048	0.156	-0.064	-0.015	-0.033	0.010	-0.037	-0.016	-0.037	-0.044	-0.050	0.054	-0.027	0.219	-0.055	-0.033	-0.035	0.032
99	-0.070	-0.091	-0.116	-0.046	-0.118	-0.075	-0.008	-0.044	-0.051	0.010	-0.106	-0.036	0.074	0.013	-0.037	0.025	-0.083	-0.049	-0.094	0.019	-0.119	-0.024	-0.108	0.148	-0.068	-0.031	0.012	0.063	-0.092	-0.111	-0.049	-0.112	0.045	-0.127	-0.082	-0.087	-0.111	-0.117	-0.056	0.109	0.084	0.131	0.015	-0.061	-0.044	0.167	-0.073	-0.063	0.137
[truncated: 59 more columns]
