# Supplementary material for: Inferring Correlation Networks from Genomic Survey Data
Source: PLoS Comput Biol. 2012 Sep 20;8(9):e1002687. doi: 10.1371/journal.pcbi.1002687 (PMC3447976; doi:10.1371/journal.pcbi.1002687)
Supplement: Dataset S1 — Correlation values for all HMP body sites inferred using both Pearson and SparCC from real and shuffled data. (ZIP) [file pcbi.1002687.s001.zip › Subgingival plaque_Rho_matrix_shuffled.txt]

OTU_id	10	102	106	108	109	11	110	113	120	124	125	126	127	13	134	138	139	14	140	141	143	146	149	15	152	158	159	16	172	174	175	178	18	180	183	187	19	190	199	2	20	204	21	216	22	220	225	228	23
10	1.000	-0.028	0.123	-0.025	0.014	0.009	-0.028	-0.024	0.032	-0.037	0.081	0.001	-0.062	0.123	-0.102	-0.008	-0.034	-0.074	0.117	0.087	0.090	0.028	-0.028	-0.045	0.095	0.004	-0.059	-0.022	0.015	-0.045	-0.016	-0.057	-0.003	-0.020	-0.062	-0.073	-0.061	0.023	-0.022	-0.121	0.092	0.049	-0.050	-0.041	-0.021	-0.002	-0.026	-0.063	-0.074
102	-0.028	1.000	0.060	-0.037	-0.047	-0.021	-0.022	-0.034	0.018	0.002	-0.076	-0.075	0.077	0.011	0.374	-0.080	-0.039	0.047	0.006	0.003	-0.029	0.039	-0.034	-0.015	-0.107	-0.039	-0.066	0.069	-0.049	0.134	-0.028	-0.001	0.015	0.050	-0.041	0.006	0.020	0.045	-0.088	-0.102	-0.054	0.049	-0.030	-0.039	0.215	-0.058	-0.055	-0.076	0.076
106	0.123	0.060	1.000	-0.006	-0.098	-0.082	0.024	0.066	-0.108	0.158	0.019	0.042	0.116	-0.022	0.011	-0.041	-0.031	-0.033	-0.027	-0.064	0.082	-0.052	-0.121	0.017	0.059	-0.029	0.074	0.059	0.050	0.087	-0.046	0.013	-0.048	-0.039	-0.020	-0.059	-0.064	-0.054	-0.067	-0.118	-0.005	-0.028	-0.119	-0.021	-0.078	0.080	0.042	-0.083	-0.005
108	-0.025	-0.037	-0.006	1.000	-0.002	-0.017	0.006	0.145	-0.076	0.004	0.044	0.119	-0.039	0.040	0.183	-0.043	-0.031	0.017	0.123	-0.118	-0.054	-0.027	0.146	-0.097	0.100	0.044	0.214	0.002	0.020	-0.096	0.048	0.023	-0.051	-0.024	-0.044	-0.009	0.143	0.055	-0.027	-0.045	0.087	0.012	-0.087	-0.026	0.065	-0.018	0.039	0.079	0.002
109	0.014	-0.047	-0.098	-0.002	1.000	-0.033	0.091	-0.062	0.200	-0.010	0.130	0.096	0.066	0.053	0.056	0.088	-0.018	0.049	0.075	0.042	-0.007	0.096	0.007	0.066	0.038	0.005	0.009	0.023	0.081	-0.020	-0.024	0.023	-0.104	0.117	-0.063	-0.050	-0.108	0.060	-0.009	0.042	-0.024	-0.039	-0.016	-0.048	-0.012	0.029	-0.009	0.018	-0.132
11	0.009	-0.021	-0.082	-0.017	-0.033	1.000	-0.106	0.123	-0.028	0.021	-0.048	-0.002	0.119	-0.090	-0.056	-0.015	-0.062	-0.041	0.003	0.002	-0.041	0.065	0.021	-0.081	-0.002	-0.033	-0.027	0.029	-0.010	-0.006	0.089	-0.038	0.000	0.136	-0.061	0.074	-0.041	0.021	-0.046	0.122	-0.066	-0.064	-0.110	-0.015	0.103	-0.014	-0.014	0.027	-0.020
110	-0.028	-0.022	0.024	0.006	0.091	-0.106	1.000	-0.041	-0.084	0.158	-0.049	-0.001	0.010	0.008	0.046	-0.017	0.053	0.006	-0.009	0.031	-0.021	-0.089	0.027	-0.016	-0.004	0.022	-0.023	-0.101	0.077	0.040	-0.068	0.010	-0.019	0.006	0.170	0.044	-0.066	0.059	0.034	-0.030	-0.030	-0.000	-0.108	-0.035	-0.105	-0.047	0.008	-0.027	0.025
113	-0.024	-0.034	0.066	0.145	-0.062	0.123	-0.041	1.000	0.020	-0.010	-0.034	-0.104	-0.077	-0.049	-0.018	0.104	0.092	0.113	-0.052	0.041	0.134	0.207	0.204	-0.072	0.007	0.009	-0.049	0.120	0.029	-0.062	-0.037	0.023	-0.076	0.111	-0.015	-0.016	0.104	-0.002	0.001	0.025	0.033	0.057	-0.060	0.010	0.095	0.037	0.005	0.089	0.061
120	0.032	0.018	-0.108	-0.076	0.200	-0.028	-0.084	0.020	1.000	-0.047	0.037	-0.067	-0.045	0.160	-0.063	-0.027	-0.019	-0.072	-0.060	0.107	-0.011	0.051	0.290	-0.013	0.126	-0.010	-0.059	0.073	-0.040	0.023	-0.064	-0.083	-0.044	0.025	-0.007	-0.044	0.080	-0.052	-0.085	-0.089	-0.058	-0.070	-0.002	-0.023	0.178	-0.001	0.016	0.005	0.058
124	-0.037	0.002	0.158	0.004	-0.010	0.021	0.158	-0.010	-0.047	1.000	0.041	0.079	0.115	-0.019	0.093	-0.031	-0.079	-0.013	0.012	0.096	-0.035	-0.042	-0.064	0.020	0.021	0.098	0.038	0.153	0.003	-0.026	-0.057	0.182	0.019	0.003	-0.051	0.047	-0.027	-0.005	-0.009	-0.107	-0.077	-0.069	-0.004	-0.053	-0.135	-0.040	-0.000	0.031	0.063
125	0.081	-0.076	0.019	0.044	0.130	-0.048	-0.049	-0.034	0.037	0.041	1.000	-0.056	-0.061	-0.012	0.113	-0.036	-0.057	0.029	0.132	0.100	-0.004	-0.064	0.085	0.033	-0.048	-0.015	0.168	0.019	0.149	0.008	0.023	0.041	-0.022	-0.026	-0.074	-0.028	0.121	-0.004	0.015	-0.034	0.058	0.009	-0.013	-0.043	0.021	0.214	0.035	-0.002	-0.059
126	0.001	-0.075	0.042	0.119	0.096	-0.002	-0.001	-0.104	-0.067	0.079	-0.056	1.000	-0.043	0.000	-0.002	-0.001	-0.054	-0.012	-0.030	0.007	-0.040	-0.037	-0.057	-0.126	-0.001	-0.037	-0.050	0.058	-0.042	-0.003	0.043	-0.006	0.050	0.009	-0.014	-0.034	0.038	-0.104	0.015	-0.028	0.230	-0.017	-0.119	-0.039	-0.079	-0.000	-0.064	-0.105	-0.007
127	-0.062	0.077	0.116	-0.039	0.066	0.119	0.010	-0.077	-0.045	0.115	-0.061	-0.043	1.000	0.126	0.018	0.019	0.000	0.082	0.101	-0.001	0.119	-0.058	-0.079	-0.040	-0.036	-0.009	-0.039	0.050	0.071	-0.018	-0.050	0.078	0.027	0.003	0.022	-0.001	-0.008	0.158	0.009	-0.003	-0.103	0.039	-0.039	0.027	-0.047	-0.061	-0.027	0.074	-0.096
13	0.123	0.011	-0.022	0.040	0.053	-0.090	0.008	-0.049	0.160	-0.019	-0.012	0.000	0.126	1.000	-0.035	-0.040	-0.003	0.088	-0.053	-0.046	0.046	0.007	0.013	-0.050	0.060	0.007	0.014	0.021	0.035	-0.064	-0.045	-0.021	-0.043	0.037	0.066	-0.017	0.046	0.093	0.105	-0.084	-0.026	0.151	-0.082	-0.005	0.011	0.032	0.058	-0.058	-0.115
134	-0.102	0.374	0.011	0.183	0.056	-0.056	0.046	-0.018	-0.063	0.093	0.113	-0.002	0.018	-0.035	1.000	-0.094	-0.017	0.013	0.002	0.007	-0.112	-0.051	-0.026	0.108	-0.001	-0.009	-0.005	0.023	-0.001	0.026	-0.044	0.027	-0.030	-0.044	-0.057	-0.030	0.042	0.043	-0.022	-0.103	-0.026	-0.003	-0.006	0.036	0.001	0.027	-0.009	0.182	-0.013
138	-0.008	-0.080	-0.041	-0.043	0.088	-0.015	-0.017	0.104	-0.027	-0.031	-0.036	-0.001	0.019	-0.040	-0.094	1.000	-0.043	-0.068	-0.007	-0.028	0.342	-0.046	0.012	-0.008	-0.045	0.183	-0.060	-0.110	-0.015	-0.062	0.033	0.235	0.019	0.121	0.008	-0.057	-0.062	-0.056	0.016	0.164	-0.050	0.013	-0.065	-0.032	-0.097	-0.055	0.100	-0.042	-0.095
139	-0.034	-0.039	-0.031	-0.031	-0.018	-0.062	0.053	0.092	-0.019	-0.079	-0.057	-0.054	0.000	-0.003	-0.017	-0.043	1.000	0.006	0.004	-0.011	0.019	0.103	0.066	0.097	-0.028	-0.018	-0.018	0.080	0.122	0.081	-0.038	-0.052	-0.006	-0.014	0.037	-0.002	-0.062	-0.079	0.051	0.047	-0.018	0.050	-0.062	-0.001	-0.050	-0.054	-0.037	0.054	-0.014
14	-0.074	0.047	-0.033	0.017	0.049	-0.041	0.006	0.113	-0.072	-0.013	0.029	-0.012	0.082	0.088	0.013	-0.068	0.006	1.000	0.024	-0.120	-0.061	-0.016	-0.065	0.079	0.011	0.004	-0.001	-0.053	0.187	0.000	-0.011	-0.034	0.010	0.042	0.025	-0.059	0.045	0.032	-0.049	-0.077	0.073	0.013	-0.060	-0.053	0.081	0.023	0.136	0.103	-0.068
140	0.117	0.006	-0.027	0.123	0.075	0.003	-0.009	-0.052	-0.060	0.012	0.132	-0.030	0.101	-0.053	0.002	-0.007	0.004	0.024	1.000	-0.092	0.026	-0.046	0.090	-0.096	-0.095	-0.013	0.189	0.062	0.249	-0.066	-0.043	0.035	-0.069	-0.028	-0.002	-0.067	-0.056	0.085	0.022	-0.079	-0.024	-0.028	0.056	0.028	-0.056	0.012	-0.048	0.082	0.023
141	0.087	0.003	-0.064	-0.118	0.042	0.002	0.031	0.041	0.107	0.096	0.100	0.007	-0.001	-0.046	0.007	-0.028	-0.011	-0.120	-0.092	1.000	-0.021	0.002	-0.014	-0.012	-0.071	0.087	0.102	-0.072	0.030	0.129	-0.025	0.025	-0.058	-0.052	0.054	0.238	-0.078	0.011	0.194	-0.096	-0.072	0.012	0.015	0.025	0.035	0.261	-0.032	0.047	0.026
143	0.090	-0.029	0.082	-0.054	-0.007	-0.041	-0.021	0.134	-0.011	-0.035	-0.004	-0.040	0.119	0.046	-0.112	0.342	0.019	-0.061	0.026	-0.021	1.000	0.024	0.061	-0.019	-0.041	-0.056	-0.025	0.209	0.044	0.040	0.014	0.272	0.002	-0.062	0.016	-0.009	0.136	-0.014	0.041	-0.113	0.026	-0.032	-0.092	-0.028	-0.132	0.042	-0.035	0.041	-0.017
146	0.028	0.039	-0.052	-0.027	0.096	0.065	-0.089	0.207	0.051	-0.042	-0.064	-0.037	-0.058	0.007	-0.051	-0.046	0.103	-0.016	-0.046	0.002	0.024	1.000	-0.002	-0.031	0.146	-0.020	-0.044	0.148	-0.041	-0.024	0.029	-0.032	-0.036	-0.061	0.031	-0.019	-0.081	0.083	-0.029	-0.149	0.049	0.158	-0.003	-0.018	0.175	-0.029	-0.023	-0.072	0.085
149	-0.028	-0.034	-0.121	0.146	0.007	0.021	0.027	0.204	0.290	-0.064	0.085	-0.057	-0.079	0.013	-0.026	0.012	0.066	-0.065	0.090	-0.014	0.061	-0.002	1.000	-0.062	0.156	0.019	-0.008	0.006	-0.030	-0.051	0.122	-0.080	-0.038	0.063	-0.031	0.039	0.097	-0.068	0.013	-0.056	0.030	0.009	-0.054	0.067	0.062	0.043	0.052	0.094	-0.024
15	-0.045	-0.015	0.017	-0.097	0.066	-0.081	-0.016	-0.072	-0.013	0.020	0.033	-0.126	-0.040	-0.050	0.108	-0.008	0.097	0.079	-0.096	-0.012	-0.019	-0.031	-0.062	1.000	-0.047	-0.071	0.228	-0.107	-0.004	0.233	0.016	0.036	-0.011	0.163	-0.001	-0.013	-0.034	-0.015	-0.016	-0.176	-0.056	-0.030	-0.142	0.038	-0.026	-0.044	-0.048	0.141	-0.131
152	0.095	-0.107	0.059	0.100	0.038	-0.002	-0.004	0.007	0.126	0.021	-0.048	-0.001	-0.036	0.060	-0.001	-0.045	-0.028	0.011	-0.095	-0.071	-0.041	0.146	0.156	-0.047	1.000	-0.021	-0.010	0.012	-0.046	-0.059	0.075	0.042	0.032	0.053	-0.024	-0.000	-0.091	-0.040	-0.062	-0.084	0.034	-0.022	0.042	0.030	-0.073	0.009	-0.039	-0.043	0.080
158	0.004	-0.039	-0.029	0.044	0.005	-0.033	0.022	0.009	-0.010	0.098	-0.015	-0.037	-0.009	0.007	-0.009	0.183	-0.018	0.004	-0.013	0.087	-0.056	-0.020	0.019	-0.071	-0.021	1.000	0.021	-0.040	-0.054	-0.040	-0.028	-0.023	0.065	-0.013	-0.024	-0.036	0.016	-0.048	-0.054	0.073	-0.011	-0.001	0.001	-0.019	-0.055	-0.028	-0.040	-0.013	-0.039
159	-0.059	-0.066	0.074	0.214	0.009	-0.027	-0.023	-0.049	-0.059	0.038	0.168	-0.050	-0.039	0.014	-0.005	-0.060	-0.018	-0.001	0.189	0.102	-0.025	-0.044	-0.008	0.228	-0.010	0.021	1.000	-0.099	-0.019	0.221	0.028	0.077	-0.077	-0.034	-0.074	-0.042	-0.046	0.062	0.003	-0.051	0.032	0.023	-0.044	-0.032	-0.076	-0.022	0.001	0.013	-0.086
16	-0.022	0.069	0.059	0.002	0.023	0.029	-0.101	0.120	0.073	0.153	0.019	0.058	0.050	0.021	0.023	-0.110	0.080	-0.053	0.062	-0.072	0.209	0.148	0.006	-0.107	0.012	-0.040	-0.099	1.000	0.127	-0.015	0.013	0.185	-0.049	-0.004	-0.022	0.023	0.002	-0.009	0.010	-0.138	-0.003	-0.017	-0.113	-0.010	0.035	-0.050	-0.049	-0.031	0.037
172	0.015	-0.049	0.050	0.020	0.081	-0.010	0.077	0.029	-0.040	0.003	0.149	-0.042	0.071	0.035	-0.001	-0.015	0.122	0.187	0.249	0.030	0.044	-0.041	-0.030	-0.004	-0.046	-0.054	-0.019	0.127	1.000	-0.010	-0.077	-0.006	-0.081	-0.115	-0.040	-0.004	0.015	0.120	0.023	0.083	-0.060	0.018	-0.088	0.062	-0.040	0.117	0.113	0.141	0.040
174	-0.045	0.134	0.087	-0.096	-0.020	-0.006	0.040	-0.062	0.023	-0.026	0.008	-0.003	-0.018	-0.064	0.026	-0.062	0.081	0.000	-0.066	0.129	0.040	-0.024	-0.051	0.233	-0.059	-0.040	0.221	-0.015	-0.010	1.000	0.000	0.132	0.010	0.000	-0.021	0.114	0.003	-0.042	0.017	-0.029	-0.013	0.038	-0.070	-0.024	-0.049	0.001	-0.039	-0.035	-0.056
175	-0.016	-0.028	-0.046	0.048	-0.024	0.089	-0.068	-0.037	-0.064	-0.057	0.023	0.043	-0.050	-0.045	-0.044	0.033	-0.038	-0.011	-0.043	-0.025	0.014	0.029	0.122	0.016	0.075	-0.028	0.028	0.013	-0.077	0.000	1.000	-0.028	-0.078	-0.013	-0.054	-0.008	-0.030	-0.017	-0.021	0.188	-0.007	0.017	-0.072	-0.012	-0.029	0.067	-0.041	0.170	-0.036
178	-0.057	-0.001	0.013	0.023	0.023	-0.038	0.010	0.023	-0.083	0.182	0.041	-0.006	0.078	-0.021	0.027	0.235	-0.052	-0.034	0.035	0.025	0.272	-0.032	-0.080	0.036	0.042	-0.023	0.077	0.185	-0.006	0.132	-0.028	1.000	0.006	0.013	-0.018	0.186	-0.063	0.050	0.147	-0.067	-0.025	0.033	-0.140	-0.037	-0.045	0.189	-0.034	-0.032	0.028
18	-0.003	0.015	-0.048	-0.051	-0.104	0.000	-0.019	-0.076	-0.044	0.019	-0.022	0.050	0.027	-0.043	-0.030	0.019	-0.006	0.010	-0.069	-0.058	0.002	-0.036	-0.038	-0.011	0.032	0.065	-0.077	-0.049	-0.081	0.010	-0.078	0.006	1.000	-0.004	0.076	-0.019	-0.101	-0.143	-0.034	-0.122	-0.032	0.045	-0.105	-0.060	0.059	-0.030	-0.056	-0.060	-0.104
180	-0.020	0.050	-0.039	-0.024	0.117	0.136	0.006	0.111	0.025	0.003	-0.026	0.009	0.003	0.037	-0.044	0.121	-0.014	0.042	-0.028	-0.052	-0.062	-0.061	0.063	0.163	0.053	-0.013	-0.034	-0.004	-0.115	0.000	-0.013	0.013	-0.004	1.000	-0.057	0.026	-0.082	-0.079	-0.011	-0.034	0.063	0.091	-0.104	-0.026	0.076	-0.047	-0.022	-0.016	0.043
183	-0.062	-0.041	-0.020	-0.044	-0.063	-0.061	0.170	-0.015	-0.007	-0.051	-0.074	-0.014	0.022	0.066	-0.057	0.008	0.037	0.025	-0.002	0.054	0.016	0.031	-0.031	-0.001	-0.024	-0.024	-0.074	-0.022	-0.040	-0.021	-0.054	-0.018	0.076	-0.057	1.000	0.016	0.028	-0.040	-0.018	-0.039	0.024	0.274	-0.048	-0.035	0.043	-0.043	0.007	0.013	-0.020
187	-0.073	0.006	-0.059	-0.009	-0.050	0.074	0.044	-0.016	-0.044	0.047	-0.028	-0.034	-0.001	-0.017	-0.030	-0.057	-0.002	-0.059	-0.067	0.238	-0.009	-0.019	0.039	-0.013	-0.000	-0.036	-0.042	0.023	-0.004	0.114	-0.008	0.186	-0.019	0.026	0.016	1.000	-0.048	0.044	0.168	-0.011	-0.031	0.026	-0.120	0.037	-0.051	-0.005	0.003	0.042	-0.028
19	-0.061	0.020	-0.064	0.143	-0.108	-0.041	-0.066	0.104	0.080	-0.027	0.121	0.038	-0.008	0.046	0.042	-0.062	-0.062	0.045	-0.056	-0.078	0.136	-0.081	0.097	-0.034	-0.091	0.016	-0.046	0.002	0.015	0.003	-0.030	-0.063	-0.101	-0.082	0.028	-0.048	1.000	-0.048	-0.001	0.015	0.061	-0.074	-0.107	-0.006	-0.148	0.022	0.071	0.060	0.004
190	0.023	0.045	-0.054	0.055	0.060	0.021	0.059	-0.002	-0.052	-0.005	-0.004	-0.104	0.158	0.093	0.043	-0.056	-0.079	0.032	0.085	0.011	-0.014	0.083	-0.068	-0.015	-0.040	-0.048	0.062	-0.009	0.120	-0.042	-0.017	0.050	-0.143	-0.079	-0.040	0.044	-0.048	1.000	0.024	0.054	-0.094	0.078	0.150	-0.000	-0.091	-0.030	0.036	0.016	-0.045
199	-0.022	-0.088	-0.067	-0.027	-0.009	-0.046	0.034	0.001	-0.085	-0.009	0.015	0.015	0.009	0.105	-0.022	0.016	0.051	-0.049	0.022	0.194	0.041	-0.029	0.013	-0.016	-0.062	-0.054	0.003	0.010	0.023	0.017	-0.021	0.147	-0.034	-0.011	-0.018	0.168	-0.001	0.024	1.000	-0.016	-0.067	0.093	-0.053	-0.052	-0.051	0.119	0.061	-0.061	-0.013
2	-0.121	-0.102	-0.118	-0.045	0.042	0.122	-0.030	0.025	-0.089	-0.107	-0.034	-0.028	-0.003	-0.084	-0.103	0.164	0.047	-0.077	-0.079	-0.096	-0.113	-0.149	-0.056	-0.176	-0.084	0.073	-0.051	-0.138	0.083	-0.029	0.188	-0.067	-0.122	-0.034	-0.039	-0.011	0.015	0.054	-0.016	1.000	-0.074	-0.052	-0.122	-0.003	-0.068	-0.053	0.099	0.037	-0.155
20	0.092	-0.054	-0.005	0.087	-0.024	-0.066	-0.030	0.033	-0.058	-0.077	0.058	0.230	-0.103	-0.026	-0.026	-0.050	-0.018	0.073	-0.024	-0.072	0.026	0.049	0.030	-0.056	0.034	-0.011	0.032	-0.003	-0.060	-0.013	-0.007	-0.025	-0.032	0.063	0.024	-0.031	0.061	-0.094	-0.067	-0.074	1.000	-0.071	-0.079	-0.048	-0.017	-0.066	-0.032	0.072	0.047
204	0.049	0.049	-0.028	0.012	-0.039	-0.064	-0.000	0.057	-0.070	-0.069	0.009	-0.017	0.039	0.151	-0.003	0.013	0.050	0.013	-0.028	0.012	-0.032	0.158	0.009	-0.030	-0.022	-0.001	0.023	-0.017	0.018	0.038	0.017	0.033	0.045	0.091	0.274	0.026	-0.074	0.078	0.093	-0.052	-0.071	1.000	-0.076	-0.035	0.055	-0.015	0.032	-0.111	-0.008
21	-0.050	-0.030	-0.119	-0.087	-0.016	-0.110	-0.108	-0.060	-0.002	-0.004	-0.013	-0.119	-0.039	-0.082	-0.006	-0.065	-0.062	-0.060	0.056	0.015	-0.092	-0.003	-0.054	-0.142	0.042	0.001	-0.044	-0.113	-0.088	-0.070	-0.072	-0.140	-0.105	-0.104	-0.048	-0.120	-0.107	0.150	-0.053	-0.122	-0.079	-0.076	1.000	0.019	-0.079	-0.013	-0.083	0.002	-0.089
216	-0.041	-0.039	-0.021	-0.026	-0.048	-0.015	-0.035	0.010	-0.023	-0.053	-0.043	-0.039	0.027	-0.005	0.036	-0.032	-0.001	-0.053	0.028	0.025	-0.028	-0.018	0.067	0.038	0.030	-0.019	-0.032	-0.010	0.062	-0.024	-0.012	-0.037	-0.060	-0.026	-0.035	0.037	-0.006	-0.000	-0.052	-0.003	-0.048	-0.035	0.019	1.000	-0.062	0.004	0.014	-0.033	-0.037
22	-0.021	0.215	-0.078	0.065	-0.012	0.103	-0.105	0.095	0.178	-0.135	0.021	-0.079	-0.047	0.011	0.001	-0.097	-0.050	0.081	-0.056	0.035	-0.132	0.175	0.062	-0.026	-0.073	-0.055	-0.076	0.035	-0.040	-0.049	-0.029	-0.045	0.059	0.076	0.043	-0.051	-0.148	-0.091	-0.051	-0.068	-0.017	0.055	-0.079	-0.062	1.000	0.020	0.040	-0.048	0.025
220	-0.002	-0.058	0.080	-0.018	0.029	-0.014	-0.047	0.037	-0.001	-0.040	0.214	-0.000	-0.061	0.032	0.027	-0.055	-0.054	0.023	0.012	0.261	0.042	-0.029	0.043	-0.044	0.009	-0.028	-0.022	-0.050	0.117	0.001	0.067	0.189	-0.030	-0.047	-0.043	-0.005	0.022	-0.030	0.119	-0.053	-0.066	-0.015	-0.013	0.004	0.020	1.000	0.002	0.015	-0.030
225	-0.026	-0.055	0.042	0.039	-0.009	-0.014	0.008	0.005	0.016	-0.000	0.035	-0.064	-0.027	0.058	-0.009	0.100	-0.037	0.136	-0.048	-0.032	-0.035	-0.023	0.052	-0.048	-0.039	-0.040	0.001	-0.049	0.113	-0.039	-0.041	-0.034	-0.056	-0.022	0.007	0.003	0.071	0.036	0.061	0.099	-0.032	0.032	-0.083	0.014	0.040	0.002	1.000	-0.002	-0.102
228	-0.063	-0.076	-0.083	0.079	0.018	0.027	-0.027	0.089	0.005	0.031	-0.002	-0.105	0.074	-0.058	0.182	-0.042	0.054	0.103	0.082	0.047	0.041	-0.072	0.094	0.141	-0.043	-0.013	0.013	-0.031	0.141	-0.035	0.170	-0.032	-0.060	-0.016	0.013	0.042	0.060	0.016	-0.061	0.037	0.072	-0.111	0.002	-0.033	-0.048	0.015	-0.002	1.000	-0.072
23	-0.074	0.076	-0.005	0.002	-0.132	-0.020	0.025	0.061	0.058	0.063	-0.059	-0.007	-0.096	-0.115	-0.013	-0.095	-0.014	-0.068	0.023	0.026	-0.017	0.085	-0.024	-0.131	0.080	-0.039	-0.086	0.037	0.040	-0.056	-0.036	0.028	-0.104	0.043	-0.020	-0.028	0.004	-0.045	-0.013	-0.155	0.047	-0.008	-0.089	-0.037	0.025	-0.030	-0.102	-0.072	1.000
230	0.210	0.135	0.101	-0.061	0.014	0.003	0.100	-0.024	0.177	0.086	-0.084	-0.049	-0.048	0.156	0.019	-0.045	-0.061	-0.004	-0.074	0.119	-0.007	0.057	-0.001	0.019	0.105	0.145	-0.008	0.043	-0.044	0.105	-0.053	-0.080	0.028	0.029	0.102	0.011	0.103	-0.017	-0.098	-0.108	-0.062	0.074	-0.091	-0.040	-0.046	-0.064	0.009	-0.011	0.014
239	-0.023	-0.051	-0.020	-0.037	-0.028	-0.006	0.032	-0.023	0.157	-0.015	-0.015	-0.012	-0.034	0.161	-0.054	-0.033	-0.000	-0.022	-0.024	-0.020	-0.047	-0.019	0.070	0.066	-0.004	-0.020	-0.002	-0.009	-0.037	-0.035	-0.035	-0.040	-0.063	0.044	-0.042	0.060	-0.072	-0.001	0.089	0.085	-0.047	-0.039	-0.025	-0.015	0.052	-0.027	0.214	-0.043	-0.014
24	-0.012	-0.130	0.001	-0.061	0.083	0.074	0.073	-0.025	-0.027	-0.003	-0.030	-0.015	0.205	-0.019	-0.069	-0.017	-0.064	0.033	-0.003	-0.097	0.025	-0.019	-0.057	-0.004	-0.047	-0.085	-0.049	-0.026	0.055	0.031	0.029	0.004	-0.083	0.018	-0.066	0.001	0.006	-0.070	0.008	0.007	-0.026	0.002	-0.002	0.063	-0.098	-0.080	-0.018	0.049	-0.035
25	0.150	-0.032	0.058	-0.031	0.108	-0.021	-0.044	0.075	0.049	-0.015	0.093	-0.089	0.026	0.165	-0.013	-0.032	-0.034	-0.054	0.004	0.182	0.104	-0.000	-0.033	0.011	0.028	0.044	0.062	0.023	-0.093	-0.008	-0.024	0.011	-0.028	-0.022	0.015	0.251	0.001	0.035	0.096	-0.073	-0.010	0.083	0.014	-0.004	-0.057	0.023	-0.032	0.131	-0.067
250	-0.085	-0.001	-0.079	0.010	0.104	0.008	0.066	0.035	-0.041	0.015	0.048	-0.038	-0.025	-0.037	0.004	-0.009	-0.070	0.133	0.023	0.040	0.012	-0.055	-0.020	0.142	-0.057	-0.028	0.154	0.002	0.015	-0.027	0.036	-0.078	0.026	0.109	0.135	0.010	-0.037	0.011	0.044	-0.035	0.044	0.060	-0.010	-0.046	0.030	0.014	0.002	0.078	-0.020
254	0.139	-0.086	-0.066	-0.052	0.013	0.015	0.045	0.029	0.040	0.062	-0.036	0.107	-0.043	0.072	-0.055	-0.048	-0.039	0.003	-0.038	0.005	0.060	0.167	0.053	-0.032	0.248	-0.032	0.011	0.028	-0.031	-0.052	-0.040	-0.054	0.048	-0.049	0.079	-0.035	0.040	-0.032	-0.032	-0.104	0.040	-0.015	-0.018	-0.019	0.074	0.013	0.062	0.012	-0.050
26	-0.004	0.050	-0.077	0.189	0.099	-0.021	-0.012	-0.085	0.062	-0.005	0.058	-0.025	-0.028	0.323	0.215	-0.031	-0.070	-0.017	-0.033	0.053	-0.071	-0.060	-0.057	-0.023	-0.070	-0.024	-0.063	0.018	-0.009	0.021	-0.071	-0.038	0.031	0.069	0.027	0.028	-0.007	0.019	0.059	-0.058	-0.085	0.045	-0.044	-0.034	0.070	-0.003	0.010	0.080	-0.029
268	-0.078	0.048	-0.029	0.084	-0.030	0.031	-0.045	0.037	-0.062	-0.052	-0.059	0.005	-0.014	-0.036	0.032	-0.043	0.252	0.004	-0.024	0.085	-0.089	-0.053	0.030	-0.004	-0.051	-0.036	-0.042	-0.033	0.092	-0.053	-0.015	-0.019	-0.017	-0.049	0.152	0.327	-0.100	0.186	0.021	0.072	-0.043	0.204	-0.030	0.257	-0.076	-0.043	0.020	0.057	-0.081
28	-0.046	-0.003	-0.043	0.192	-0.051	-0.060	0.091	0.053	0.002	-0.041	0.054	-0.047	0.054	0.115	-0.010	-0.038	-0.034	0.049	-0.011	-0.022	-0.098	0.025	0.103	-0.008	-0.047	0.080	0.031	0.141	0.079	0.156	0.145	0.060	-0.037	0.107	-0.059	-0.015	0.027	0.049	0.029	-0.040	-0.060	0.123	-0.004	0.041	-0.026	-0.050	0.067	0.014	-0.029
29	-0.027	-0.031	0.113	-0.066	0.011	0.055	-0.070	0.022	-0.061	-0.074	0.056	-0.061	0.087	-0.024	-0.039	0.005	-0.062	0.076	0.025	-0.057	0.043	-0.063	-0.044	0.046	-0.023	-0.069	0.141	-0.081	0.012	0.008	-0.043	0.024	-0.004	-0.023	-0.079	-0.060	0.041	0.104	-0.059	-0.106	-0.037	-0.051	-0.094	-0.030	-0.045	0.065	0.098	0.026	-0.106
292	0.170	-0.027	0.059	0.256	0.006	0.029	0.038	0.126	-0.047	-0.008	-0.070	0.113	-0.060	0.085	0.035	0.139	0.091	-0.010	-0.054	-0.070	0.055	0.054	0.094	-0.084	-0.016	0.079	-0.038	-0.018	0.054	-0.037	0.012	-0.015	0.004	-0.039	-0.017	-0.055	-0.020	0.034	-0.008	0.035	0.041	0.082	-0.124	-0.024	-0.019	0.016	0.089	0.069	-0.032
297	-0.041	0.197	-0.027	-0.049	-0.078	0.054	0.011	-0.069	0.076	-0.007	-0.018	-0.064	-0.055	-0.002	0.144	-0.052	0.003	0.080	-0.038	0.120	-0.057	-0.042	0.035	0.051	0.148	-0.022	0.027	-0.024	0.027	-0.026	0.044	-0.049	-0.051	0.027	-0.042	0.045	-0.025	-0.057	-0.043	0.004	-0.081	-0.015	-0.011	-0.021	0.084	0.055	0.076	0.041	0.038
298	-0.046	-0.036	0.117	-0.012	0.012	-0.073	-0.055	-0.041	-0.034	0.019	-0.024	-0.054	0.021	0.017	-0.070	0.028	-0.017	0.026	-0.056	0.043	0.018	0.048	-0.048	0.071	-0.007	-0.045	0.301	-0.035	-0.059	0.242	-0.004	0.078	-0.025	-0.047	0.187	-0.005	-0.047	-0.015	0.082	0.042	0.046	0.205	0.033	-0.033	-0.031	-0.019	0.008	-0.079	-0.051
3	-0.010	0.023	-0.048	-0.040	-0.024	-0.039	-0.026	-0.059	-0.026	-0.032	0.280	-0.029	-0.040	0.005	-0.010	-0.023	-0.021	-0.022	-0.025	-0.036	-0.048	-0.019	0.261	0.028	-0.015	-0.014	-0.025	0.089	-0.013	-0.025	-0.025	-0.022	0.149	-0.021	-0.025	0.070	0.020	-0.035	-0.043	-0.075	0.188	-0.025	-0.057	-0.014	-0.046	-0.034	-0.050	-0.031	-0.039
310	0.143	0.097	0.063	-0.086	0.021	-0.060	0.077	-0.027	-0.020	0.126	-0.005	-0.066	-0.064	0.049	-0.054	-0.005	0.001	-0.032	-0.044	-0.054	-0.055	-0.035	0.027	-0.012	-0.012	-0.017	-0.032	-0.059	-0.052	-0.022	-0.027	-0.052	-0.078	-0.064	0.008	-0.084	0.017	-0.065	-0.079	-0.079	-0.062	0.020	0.028	0.006	-0.021	-0.046	0.063	-0.032	0.007
312	-0.006	-0.036	-0.010	-0.018	-0.011	-0.069	0.019	-0.038	-0.032	-0.001	-0.062	0.020	-0.051	0.106	-0.065	-0.065	-0.026	0.269	-0.047	0.131	-0.036	0.185	-0.050	-0.070	0.008	-0.014	-0.062	-0.009	0.201	-0.064	-0.045	-0.040	-0.015	-0.027	0.028	-0.030	-0.046	-0.061	-0.059	-0.101	-0.042	0.168	-0.053	-0.023	0.100	0.037	0.047	-0.050	-0.001
32	0.033	-0.047	-0.037	0.126	0.118	-0.042	-0.054	0.030	0.206	0.036	0.114	-0.036	-0.028	-0.049	-0.018	-0.064	-0.072	-0.096	0.045	0.063	-0.089	0.078	0.060	-0.060	-0.009	-0.047	0.153	-0.002	-0.094	0.010	0.024	-0.022	0.074	-0.049	0.019	-0.050	0.020	-0.020	-0.148	-0.112	-0.116	0.028	0.006	0.173	0.025	0.062	-0.034	-0.040	-0.036
320	0.067	-0.002	-0.085	0.044	0.059	0.032	-0.055	-0.005	0.106	0.030	-0.008	-0.021	0.012	0.125	0.127	0.057	-0.044	-0.027	0.056	-0.049	-0.015	0.003	-0.086	-0.064	0.101	0.000	-0.064	0.018	0.049	0.041	-0.069	0.027	0.201	0.122	0.057	-0.062	0.068	-0.019	-0.023	-0.012	-0.054	0.161	-0.080	0.014	-0.030	-0.041	-0.011	0.028	-0.041
334	-0.014	0.238	0.056	-0.051	0.053	-0.035	-0.092	0.115	-0.044	0.027	0.064	-0.057	-0.074	-0.009	0.053	0.025	-0.049	0.094	-0.008	-0.063	-0.002	-0.045	0.026	0.075	-0.045	-0.008	-0.042	-0.035	-0.021	-0.031	-0.052	-0.040	-0.014	0.014	-0.032	-0.060	0.187	0.015	-0.038	-0.002	-0.025	-0.042	-0.042	-0.027	0.026	-0.022	-0.016	-0.052	0.054
36	-0.053	0.019	-0.109	0.004	-0.048	-0.074	0.036	-0.042	0.005	0.031	-0.080	0.078	-0.004	-0.037	0.012	0.070	-0.025	0.037	0.055	-0.008	0.045	-0.065	-0.073	-0.066	-0.069	-0.033	-0.006	-0.003	0.005	-0.050	-0.003	0.029	-0.006	-0.052	-0.027	-0.042	-0.039	-0.070	-0.002	-0.054	0.012	0.019	-0.067	-0.052	-0.003	-0.034	-0.002	-0.074	-0.077
370	-0.007	0.102	-0.019	-0.066	-0.022	-0.027	-0.046	-0.038	-0.042	-0.055	-0.068	-0.028	-0.022	-0.022	0.049	0.025	-0.004	0.035	-0.038	0.116	0.188	-0.001	-0.060	-0.026	-0.059	-0.029	-0.011	0.177	0.039	0.039	0.079	0.036	0.019	0.018	-0.004	0.001	-0.064	-0.040	0.016	-0.101	-0.037	-0.010	-0.040	-0.025	-0.035	0.024	-0.019	0.061	0.098
38	-0.080	0.043	-0.014	0.011	0.045	-0.053	-0.014	0.068	0.005	-0.066	-0.008	-0.104	0.083	-0.027	0.011	-0.056	0.109	0.052	-0.089	0.124	-0.014	-0.037	-0.038	0.141	-0.035	-0.023	0.116	0.033	0.038	0.223	-0.033	-0.020	0.055	0.041	0.001	0.112	-0.067	-0.011	0.016	-0.129	-0.034	-0.000	0.014	-0.050	-0.058	-0.049	-0.028	0.101	-0.034
389	0.032	0.002	-0.045	-0.039	0.211	-0.023	0.006	0.028	0.034	-0.078	-0.040	-0.037	-0.028	0.261	-0.030	0.002	-0.053	-0.016	-0.032	-0.018	0.000	-0.048	0.008	-0.011	-0.006	-0.029	-0.015	-0.015	-0.047	-0.039	-0.044	-0.002	-0.047	0.037	-0.020	-0.067	0.025	-0.085	0.001	0.011	-0.053	-0.062	-0.028	-0.026	0.028	0.006	-0.053	-0.024	-0.072
39	-0.028	-0.017	0.072	0.113	-0.077	-0.098	0.069	-0.064	-0.063	-0.018	-0.016	-0.003	-0.008	0.007	-0.040	-0.046	-0.047	-0.035	0.013	-0.015	0.117	-0.040	0.042	-0.045	-0.071	-0.014	-0.076	-0.057	-0.019	0.033	0.012	0.213	-0.102	-0.020	-0.031	0.225	-0.022	-0.036	0.127	0.002	0.051	0.075	-0.101	-0.050	0.080	0.011	0.084	-0.022	0.028
4	0.023	0.020	0.020	-0.049	-0.019	-0.012	0.040	-0.048	-0.009	0.012	-0.073	-0.039	-0.061	0.019	-0.059	0.016	-0.004	-0.042	0.095	0.218	0.099	0.081	-0.075	-0.052	-0.015	-0.008	-0.017	-0.008	0.113	0.100	-0.117	0.023	0.000	-0.063	0.033	0.019	-0.047	0.034	0.052	-0.152	-0.115	-0.115	0.077	-0.021	-0.023	0.027	-0.044	-0.067	0.123
409	0.104	0.018	-0.033	-0.082	0.073	0.053	0.005	-0.019	0.170	0.096	0.074	-0.038	0.037	-0.010	-0.068	-0.018	0.066	-0.064	-0.010	0.119	-0.041	-0.037	0.034	-0.045	-0.069	-0.024	-0.076	0.082	0.107	0.045	-0.058	0.090	-0.055	0.069	-0.041	0.113	-0.061	-0.032	-0.060	-0.017	0.077	-0.014	-0.123	-0.022	0.110	-0.020	0.012	-0.014	0.135
48	0.068	-0.092	0.065	0.029	0.008	-0.047	-0.084	-0.004	-0.038	0.089	0.166	0.164	-0.085	-0.017	0.065	0.091	-0.040	-0.092	0.008	-0.013	0.049	-0.079	0.053	0.099	-0.049	-0.031	0.103	-0.094	-0.019	-0.013	-0.011	0.026	0.038	0.061	-0.115	0.070	0.059	-0.054	0.058	0.014	-0.069	0.002	-0.066	-0.043	-0.075	-0.132	0.026	-0.117	-0.150
50	-0.046	0.037	0.061	0.082	0.251	-0.068	0.040	0.012	-0.052	0.048	0.035	0.044	0.016	-0.060	0.032	-0.013	0.118	-0.002	0.139	0.065	0.054	0.035	0.052	-0.090	0.011	-0.012	0.041	0.077	0.015	-0.033	-0.044	-0.006	-0.005	0.075	-0.036	-0.052	0.026	-0.009	0.040	-0.142	0.051	-0.020	-0.090	0.032	-0.042	-0.058	0.019	0.043	0.009
51	-0.040	-0.093	-0.041	-0.087	0.238	-0.058	0.127	-0.085	0.026	0.161	-0.045	0.060	-0.024	0.005	-0.041	-0.019	0.002	0.208	0.075	0.214	-0.040	0.074	-0.037	-0.022	0.031	0.041	0.005	0.036	0.210	0.153	-0.082	-0.024	0.071	0.034	-0.057	0.088	-0.070	-0.052	-0.004	-0.060	-0.069	-0.073	-0.067	-0.005	-0.027	0.027	0.066	0.060	-0.076
52	0.056	0.041	0.133	-0.101	-0.061	-0.040	0.101	-0.029	-0.077	0.013	-0.038	-0.004	0.109	-0.093	-0.015	0.149	-0.047	-0.035	-0.071	0.072	0.118	0.034	0.018	-0.039	-0.070	-0.036	-0.051	-0.006	-0.023	-0.044	-0.036	0.053	-0.067	-0.054	-0.036	-0.035	-0.034	0.009	0.057	-0.075	0.032	0.038	-0.039	-0.065	-0.032	-0.054	-0.024	-0.096	-0.021
54	0.270	0.021	0.132	0.043	0.049	-0.016	-0.000	-0.077	0.031	0.052	0.037	-0.032	0.053	0.239	-0.018	-0.053	0.015	0.261	0.070	0.045	-0.064	0.006	0.005	-0.023	0.024	0.012	0.166	-0.073	0.130	0.005	-0.060	-0.022	-0.031	-0.020	-0.061	-0.020	0.063	0.115	0.020	-0.108	-0.066	0.082	-0.014	-0.034	-0.022	-0.011	0.122	0.074	-0.118
55	0.013	-0.042	0.059	0.017	-0.025	-0.045	-0.063	0.027	0.004	0.017	0.006	0.044	0.036	-0.086	-0.114	0.322	0.144	0.116	-0.016	0.010	0.012	-0.077	-0.021	0.170	-0.027	-0.054	0.023	-0.119	0.023	-0.007	0.049	0.024	0.053	0.216	0.063	-0.017	-0.007	-0.093	-0.016	-0.021	0.044	0.189	-0.045	-0.050	-0.058	-0.029	-0.040	0.017	-0.131
56	0.086	-0.001	0.090	-0.003	-0.079	0.009	-0.052	-0.020	-0.023	-0.040	-0.010	0.046	0.130	0.031	-0.044	-0.069	0.059	0.119	-0.062	-0.048	0.068	-0.026	-0.069	0.062	0.144	-0.037	-0.046	-0.018	-0.036	0.050	0.001	0.041	0.138	-0.013	-0.006	0.049	-0.078	0.083	-0.055	0.003	0.042	0.087	-0.139	0.043	0.017	0.114	0.079	0.014	-0.081
6	0.027	-0.029	-0.066	0.163	0.072	0.060	-0.011	0.012	0.034	0.045	0.056	0.062	0.017	-0.022	-0.001	-0.006	-0.001	-0.021	0.432	0.089	-0.041	-0.019	-0.087	0.010	-0.024	0.015	0.102	0.023	0.120	0.060	0.019	0.095	-0.055	0.059	-0.040	-0.010	-0.104	-0.091	-0.015	-0.059	-0.098	0.029	-0.078	-0.035	0.080	0.074	-0.021	0.004	-0.053
60	-0.027	-0.056	-0.034	-0.082	-0.016	-0.035	-0.070	-0.001	-0.015	-0.051	-0.016	-0.073	-0.029	0.001	-0.031	-0.060	-0.017	0.016	0.061	-0.082	0.034	-0.046	0.010	0.007	-0.048	-0.015	-0.052	-0.013	0.010	0.008	0.013	0.049	-0.027	-0.002	-0.033	-0.023	0.074	0.002	-0.014	-0.061	0.019	-0.042	0.043	-0.005	-0.052	-0.041	0.007	-0.054	0.245
65	0.134	0.005	0.062	-0.025	-0.045	0.041	-0.071	-0.039	-0.049	-0.036	0.051	-0.054	0.036	0.099	0.060	0.123	0.079	-0.013	0.038	0.075	0.024	-0.007	-0.023	0.024	-0.082	0.111	0.044	-0.044	-0.028	0.046	-0.044	0.101	-0.023	0.038	-0.006	0.044	-0.115	0.082	0.057	-0.042	-0.002	0.045	-0.098	-0.035	-0.044	0.016	0.025	-0.000	-0.059
66	-0.020	-0.079	0.029	0.158	0.091	-0.075	-0.019	-0.007	-0.025	-0.039	0.112	0.038	-0.059	0.033	0.003	-0.006	0.044	-0.050	0.137	-0.028	0.061	0.070	0.123	-0.045	0.039	-0.046	0.116	0.077	0.063	-0.027	0.021	0.096	-0.097	-0.010	0.001	0.069	0.078	0.008	-0.038	-0.032	0.017	-0.075	-0.008	-0.016	-0.013	-0.027	-0.020	0.272	0.024
68	-0.111	-0.041	-0.111	0.048	0.071	-0.087	0.055	-0.055	0.023	0.032	0.145	-0.018	-0.028	0.068	-0.023	-0.046	0.016	0.046	-0.082	0.020	0.063	0.054	0.056	0.018	-0.037	0.014	0.135	0.022	0.018	-0.005	-0.087	-0.007	-0.086	-0.097	0.017	0.023	0.045	-0.026	0.049	-0.088	0.021	0.107	0.030	-0.057	-0.070	0.096	0.084	-0.043	0.018
7	0.001	0.039	0.050	-0.078	-0.046	-0.065	0.142	0.024	0.074	-0.034	-0.099	0.075	0.006	0.013	0.041	0.009	0.049	-0.016	-0.108	-0.046	-0.106	-0.017	0.026	-0.094	0.076	-0.023	-0.067	-0.029	-0.125	-0.088	-0.051	-0.062	-0.025	0.015	0.025	-0.012	-0.093	-0.058	0.020	-0.197	-0.026	0.067	-0.067	-0.035	-0.026	-0.023	-0.068	-0.119	0.070
71	-0.005	-0.049	0.008	0.146	-0.019	0.028	0.176	-0.020	-0.015	-0.088	-0.067	0.014	-0.040	-0.014	-0.064	-0.056	-0.066	-0.036	-0.048	0.034	-0.058	0.039	0.067	-0.088	0.009	-0.034	0.033	-0.048	-0.069	-0.017	0.069	0.013	-0.075	-0.011	-0.057	0.063	0.062	0.231	0.018	0.152	-0.048	0.040	-0.090	0.012	-0.013	-0.007	0.184	-0.086	-0.089
72	-0.039	-0.046	-0.052	0.003	-0.028	0.075	-0.041	0.065	-0.032	-0.007	-0.041	-0.033	-0.017	-0.004	-0.029	-0.012	-0.013	-0.036	-0.033	0.246	-0.046	-0.020	0.076	-0.088	-0.019	-0.016	-0.027	-0.060	-0.010	-0.014	-0.017	-0.014	-0.051	-0.043	-0.035	0.561	-0.047	0.092	0.125	0.083	-0.032	-0.033	-0.022	0.308	-0.058	-0.036	0.023	0.038	-0.024
73	-0.010	-0.010	-0.084	-0.036	-0.034	-0.050	0.079	-0.076	-0.065	0.025	0.047	-0.063	-0.033	-0.011	0.066	-0.021	-0.040	0.051	-0.142	-0.073	0.011	-0.083	-0.087	0.023	0.034	0.044	-0.017	0.030	-0.029	0.081	-0.041	0.068	0.004	-0.046	-0.008	0.044	0.036	-0.032	-0.035	-0.048	0.023	0.010	0.028	0.129	-0.073	-0.032	-0.050	-0.076	0.028
74	-0.064	-0.009	-0.008	0.038	-0.026	-0.016	0.120	-0.015	-0.040	-0.039	-0.009	0.070	-0.035	-0.063	-0.059	0.013	0.003	-0.069	0.061	-0.077	-0.013	-0.021	-0.036	0.009	-0.084	-0.026	0.012	-0.074	-0.029	-0.026	0.053	0.118	-0.011	-0.002	0.085	-0.065	0.102	0.149	0.015	0.008	-0.055	-0.066	-0.119	0.000	-0.066	-0.049	-0.043	-0.093	0.025
75	0.007	-0.046	-0.061	-0.058	-0.042	0.212	-0.010	0.033	-0.043	-0.055	-0.032	-0.054	-0.067	-0.053	-0.057	0.015	-0.051	-0.033	-0.027	-0.048	-0.064	-0.023	0.036	-0.033	0.003	-0.026	0.131	-0.074	-0.084	-0.023	-0.000	-0.075	-0.060	0.019	-0.032	-0.032	-0.071	0.034	0.010	-0.003	-0.040	-0.036	0.102	-0.024	-0.024	-0.047	-0.050	-0.071	-0.058
76	-0.038	0.098	-0.072	0.074	-0.013	0.005	-0.022	-0.075	-0.040	0.070	0.155	-0.039	-0.091	0.109	0.117	0.020	-0.064	-0.026	-0.009	0.073	-0.036	0.046	-0.078	-0.146	0.048	0.014	-0.048	0.023	-0.047	-0.032	0.015	0.014	0.127	0.040	0.016	0.005	0.012	0.017	-0.083	-0.026	-0.036	0.008	0.050	-0.004	0.048	0.153	0.084	-0.129	-0.037
78	0.008	0.043	-0.042	-0.069	0.053	-0.080	0.053	0.038	-0.039	0.072	-0.051	-0.017	-0.016	0.094	0.002	-0.044	-0.099	0.039	-0.017	0.080	-0.029	0.028	0.033	-0.020	0.074	-0.036	0.007	-0.070	0.055	-0.061	-0.047	0.020	-0.072	-0.038	-0.019	0.045	-0.068	0.096	0.131	-0.163	0.009	-0.069	0.107	0.084	-0.069	0.073	-0.076	0.062	-0.002
79	0.229	-0.091	-0.028	0.059	-0.003	0.008	0.106	0.086	-0.086	0.039	0.020	0.100	-0.030	0.006	-0.078	-0.047	-0.032	-0.057	0.054	-0.036	0.040	-0.056	-0.081	-0.052	-0.002	-0.050	0.006	0.011	0.019	0.052	-0.067	-0.005	-0.035	0.030	0.046	-0.076	-0.077	0.076	0.106	0.071	-0.089	0.049	0.034	-0.037	-0.102	0.005	0.034	-0.091	-0.072
8	-0.060	-0.048	0.019	-0.031	0.025	0.004	-0.078	0.066	-0.014	-0.104	0.127	-0.064	0.050	-0.003	0.010	0.026	-0.048	-0.037	0.076	0.201	0.050	0.022	0.030	-0.130	-0.016	0.151	-0.011	-0.017	-0.058	-0.052	0.073	0.135	-0.056	-0.050	-0.005	-0.046	0.023	-0.009	-0.060	-0.027	-0.008	-0.055	-0.026	0.076	-0.051	0.436	-0.033	-0.109	0.013
80	-0.008	-0.030	-0.018	0.079	0.082	-0.047	-0.010	-0.104	-0.031	-0.053	0.049	-0.011	0.014	-0.054	-0.033	-0.056	-0.021	-0.064	-0.039	0.010	-0.016	-0.046	-0.060	-0.023	-0.041	0.002	-0.008	-0.042	-0.007	-0.024	-0.028	0.025	-0.058	-0.006	0.068	-0.047	-0.022	-0.094	-0.050	-0.119	-0.085	-0.020	-0.033	-0.033	0.206	-0.049	-0.023	-0.063	0.120
81	-0.047	-0.062	0.167	-0.055	0.020	0.267	-0.045	-0.039	-0.051	-0.002	-0.028	0.005	0.029	-0.047	0.160	-0.030	-0.024	-0.018	-0.042	-0.105	-0.056	-0.048	-0.070	0.079	-0.025	0.016	-0.018	-0.019	-0.017	0.008	-0.055	-0.050	-0.038	0.119	0.017	0.004	0.034	-0.013	-0.071	0.004	-0.065	-0.044	-0.074	-0.016	0.055	0.057	-0.016	0.063	-0.045
83	0.407	0.030	0.213	0.006	0.011	-0.044	-0.017	-0.026	-0.029	0.053	0.010	-0.020	-0.038	0.371	-0.035	0.000	-0.040	-0.016	-0.036	0.031	0.000	-0.032	-0.037	0.020	0.033	0.086	0.011	-0.004	-0.036	0.005	-0.031	-0.005	-0.064	-0.034	-0.027	0.000	0.019	0.023	0.015	-0.083	-0.021	0.169	-0.080	-0.018	-0.061	-0.004	-0.015	0.022	-0.072
87	-0.069	-0.004	-0.007	0.013	-0.023	-0.042	-0.019	-0.057	-0.018	0.034	-0.033	0.020	-0.098	-0.023	0.040	-0.075	-0.066	0.035	-0.057	0.049	-0.050	-0.046	-0.042	0.024	-0.054	-0.011	-0.005	-0.044	-0.031	-0.005	0.016	0.003	0.062	0.012	-0.079	-0.035	0.038	-0.057	0.017	0.004	-0.022	-0.045	-0.139	0.231	-0.061	-0.013	0.049	-0.092	0.043
9	0.029	-0.109	0.026	-0.028	0.004	-0.088	0.066	-0.149	-0.027	0.011	-0.020	-0.000	-0.026	0.016	-0.086	-0.041	0.005	0.065	0.048	-0.083	-0.006	0.020	0.070	-0.072	0.006	-0.005	-0.054	-0.124	-0.049	-0.078	-0.047	-0.147	-0.043	-0.087	0.090	-0.073	0.073	-0.128	-0.002	-0.107	-0.030	-0.009	-0.128	-0.059	-0.064	-0.004	0.104	0.063	-0.153
92	-0.091	-0.049	0.107	0.000	-0.005	-0.050	-0.002	-0.030	-0.034	0.018	0.095	-0.051	-0.018	0.072	0.210	0.087	-0.077	-0.036	0.013	-0.040	0.030	0.049	-0.123	0.047	-0.048	-0.071	0.179	0.044	0.100	-0.058	-0.015	0.146	-0.048	-0.073	-0.034	0.104	-0.023	0.095	-0.020	-0.007	-0.102	-0.070	-0.028	-0.034	-0.019	-0.028	-0.020	0.066	-0.063
94	-0.056	0.041	0.108	0.021	0.024	0.000	0.061	-0.012	0.060	0.014	-0.059	0.176	0.017	-0.009	0.060	-0.034	-0.020	0.108	0.054	-0.055	0.174	-0.015	0.181	-0.032	0.161	-0.047	-0.026	0.016	0.113	0.098	0.142	0.008	0.023	-0.049	0.066	0.040	0.113	0.092	0.059	-0.077	0.036	-0.001	0.027	-0.045	-0.071	0.112	0.002	0.066	-0.024
95	0.016	-0.049	-0.010	0.104	-0.038	-0.064	0.009	0.010	0.032	0.238	0.016	0.012	-0.038	0.043	0.018	-0.075	0.033	-0.039	0.047	0.214	-0.055	0.064	-0.024	-0.000	0.041	0.131	0.113	0.176	0.071	-0.043	-0.043	0.006	-0.028	-0.022	-0.077	-0.018	-0.012	-0.009	0.034	-0.002	-0.017	0.035	-0.063	0.045	-0.002	-0.000	0.107	0.031	0.018
96	-0.027	0.011	-0.051	0.023	-0.061	-0.069	0.030	-0.073	-0.080	-0.069	-0.005	0.036	0.056	-0.009	-0.055	-0.032	-0.006	0.034	0.024	0.015	0.044	-0.066	0.020	-0.082	-0.008	-0.045	0.021	-0.016	-0.004	-0.034	-0.052	0.233	0.128	-0.039	0.126	0.001	-0.000	-0.022	0.202	-0.078	-0.027	0.115	-0.030	-0.044	0.081	0.092	0.055	-0.062	-0.043
98	-0.032	-0.020	-0.033	-0.028	-0.045	-0.026	0.028	-0.010	-0.016	-0.031	-0.037	-0.007	-0.027	-0.044	-0.021	-0.002	-0.012	-0.035	-0.040	-0.031	-0.024	-0.005	0.068	-0.050	-0.029	-0.018	-0.042	-0.046	-0.029	-0.029	-0.017	-0.026	-0.055	-0.025	-0.032	0.051	-0.038	-0.045	0.033	0.059	0.027	-0.022	-0.004	0.018	-0.049	0.019	-0.003	-0.043	-0.036
99	0.017	-0.092	-0.077	-0.039	-0.006	-0.011	0.029	-0.039	0.038	-0.003	-0.019	0.059	-0.042	0.143	-0.120	0.056	0.241	-0.064	-0.077	0.009	-0.032	-0.035	-0.072	-0.030	0.125	-0.041	-0.016	0.143	0.026	-0.071	-0.063	-0.005	-0.039	0.090	-0.000	0.039	0.018	0.013	0.190	0.004	-0.016	-0.013	0.043	-0.035	-0.020	0.098	-0.038	-0.101	-0.018
[truncated: 59 more columns]
