# Supplementary material for: Inferring Correlation Networks from Genomic Survey Data
Source: PLoS Comput Biol. 2012 Sep 20;8(9):e1002687. doi: 10.1371/journal.pcbi.1002687 (PMC3447976; doi:10.1371/journal.pcbi.1002687)
Supplement: Dataset S1 — Correlation values for all HMP body sites inferred using both Pearson and SparCC from real and shuffled data. (ZIP) [file pcbi.1002687.s001.zip › Subgingival plaque_Rho_pairs.csv]

Weight	From_OTU	To_OTU	From_lineage	To_lineage	From_lineage_short	To_lineage_short
0.83	199	3	Root(100);Bacteria(100);"Firmicutes"(100);"Clostridia"(100);Clostridiales(100);unclassified(100);unclassified(100);	Root(100);Bacteria(100);"Firmicutes"(100);"Bacilli"(100);"Lactobacillales"(100);Lactobacillaceae(100);Lactobacillus(100);	"Clostridia"(100);Clostridiales(100);	Lactobacillaceae(100);Lactobacillus(100);
0.78	3	239	Root(100);Bacteria(100);"Firmicutes"(100);"Bacilli"(100);"Lactobacillales"(100);Lactobacillaceae(100);Lactobacillus(100);	Root(100);Bacteria(100);"Actinobacteria"(100);Actinobacteria(100);Actinomycetales(100);unclassified(100);unclassified(100);	Lactobacillaceae(100);Lactobacillus(100);	Actinobacteria(100);Actinomycetales(100);
0.77	216	297	Root(100);Bacteria(100);"Bacteroidetes"(100);unclassified(100);unclassified(100);unclassified(100);unclassified(100);	Root(100);Bacteria(100);"Spirochaetes"(100);Spirochaetes(100);Spirochaetales(100);Spirochaetaceae(100);Treponema(100);	Bacteria(100);"Bacteroidetes"(100);	Spirochaetaceae(100);Treponema(100);
0.71	10	14	Root(100);Bacteria(100);"Bacteroidetes"(100);"Bacteroidia"(100);"Bacteroidales"(100);"Prevotellaceae"(100);Prevotella(100);	Root(100);Bacteria(100);"Actinobacteria"(100);Actinobacteria(100);Actinomycetales(100);Actinomycetaceae(100);Actinomyces(100);	"Prevotellaceae"(100);Prevotella(100);	Actinomycetaceae(100);Actinomyces(100);
0.69	83	39	Root(100);Bacteria(100);"Bacteroidetes"(100);"Bacteroidia"(100);"Bacteroidales"(100);"Prevotellaceae"(100);Prevotella(100);	Root(100);Bacteria(100);"Bacteroidetes"(100);"Bacteroidia"(100);"Bacteroidales"(100);"Prevotellaceae"(100);Prevotella(100);	"Prevotellaceae"(100);Prevotella(100);	"Prevotellaceae"(100);Prevotella(100);
0.68	26	187	Root(100);Bacteria(100);"Bacteroidetes"(100);"Bacteroidia"(100);"Bacteroidales"(100);"Prevotellaceae"(100);Prevotella(100);	Root(100);Bacteria(100);"Firmicutes"(100);"Clostridia"(100);Clostridiales(100);"Peptostreptococcaceae"(99);unclassified(95);	"Prevotellaceae"(100);Prevotella(100);	Clostridiales(100);"Peptostreptococcaceae"(99);
0.68	216	370	Root(100);Bacteria(100);"Bacteroidetes"(100);unclassified(100);unclassified(100);unclassified(100);unclassified(100);	Root(100);Bacteria(100);"Spirochaetes"(95);Spirochaetes(95);Spirochaetales(95);Spirochaetaceae(95);unclassified(65);	Bacteria(100);"Bacteroidetes"(100);	Spirochaetales(95);Spirochaetaceae(95);
0.66	370	297	Root(100);Bacteria(100);"Spirochaetes"(95);Spirochaetes(95);Spirochaetales(95);Spirochaetaceae(95);unclassified(65);	Root(100);Bacteria(100);"Spirochaetes"(100);Spirochaetes(100);Spirochaetales(100);Spirochaetaceae(100);Treponema(100);	Spirochaetales(95);Spirochaetaceae(95);	Spirochaetaceae(100);Treponema(100);
0.66	14	71	Root(100);Bacteria(100);"Actinobacteria"(100);Actinobacteria(100);Actinomycetales(100);Actinomycetaceae(100);Actinomyces(100);	Root(100);Bacteria(100);"Firmicutes"(100);"Clostridia"(100);Clostridiales(100);"Lachnospiraceae"(100);unclassified(100);	Actinomycetaceae(100);Actinomyces(100);	Clostridiales(100);"Lachnospiraceae"(100);
0.65	106	73	Root(100);Bacteria(100);"Spirochaetes"(100);Spirochaetes(100);Spirochaetales(100);Spirochaetaceae(100);Treponema(100);	Root(100);Bacteria(100);"Spirochaetes"(100);Spirochaetes(100);Spirochaetales(100);Spirochaetaceae(100);Treponema(100);	Spirochaetaceae(100);Treponema(100);	Spirochaetaceae(100);Treponema(100);
0.65	190	183	Root(100);Bacteria(100);unclassified(100);unclassified(100);unclassified(100);unclassified(100);unclassified(100);	Root(100);Bacteria(100);"Spirochaetes"(100);Spirochaetes(100);Spirochaetales(100);Spirochaetaceae(100);Treponema(100);	Root(100);Bacteria(100);	Spirochaetaceae(100);Treponema(100);
0.64	370	106	Root(100);Bacteria(100);"Spirochaetes"(95);Spirochaetes(95);Spirochaetales(95);Spirochaetaceae(95);unclassified(65);	Root(100);Bacteria(100);"Spirochaetes"(100);Spirochaetes(100);Spirochaetales(100);Spirochaetaceae(100);Treponema(100);	Spirochaetales(95);Spirochaetaceae(95);	Spirochaetaceae(100);Treponema(100);
0.64	139	225	Root(100);Bacteria(100);"Bacteroidetes"(100);unclassified(100);unclassified(100);unclassified(100);unclassified(100);	Root(100);Bacteria(100);"Bacteroidetes"(100);"Bacteroidia"(100);"Bacteroidales"(100);"Prevotellaceae"(100);Prevotella(100);	Bacteria(100);"Bacteroidetes"(100);	"Prevotellaceae"(100);Prevotella(100);
0.64	66	149	Root(100);Bacteria(100);"Firmicutes"(100);"Clostridia"(100);Clostridiales(100);Veillonellaceae(100);Dialister(100);	Root(100);Bacteria(100);"Bacteroidetes"(100);"Bacteroidia"(100);"Bacteroidales"(100);"Prevotellaceae"(100);unclassified(100);	Veillonellaceae(100);Dialister(100);	"Bacteroidales"(100);"Prevotellaceae"(100);
0.64	174	73	Root(100);Bacteria(100);"Spirochaetes"(100);Spirochaetes(100);Spirochaetales(100);Spirochaetaceae(100);Treponema(100);	Root(100);Bacteria(100);"Spirochaetes"(100);Spirochaetes(100);Spirochaetales(100);Spirochaetaceae(100);Treponema(100);	Spirochaetaceae(100);Treponema(100);	Spirochaetaceae(100);Treponema(100);
0.63	39	149	Root(100);Bacteria(100);"Bacteroidetes"(100);"Bacteroidia"(100);"Bacteroidales"(100);"Prevotellaceae"(100);Prevotella(100);	Root(100);Bacteria(100);"Bacteroidetes"(100);"Bacteroidia"(100);"Bacteroidales"(100);"Prevotellaceae"(100);unclassified(100);	"Prevotellaceae"(100);Prevotella(100);	"Bacteroidales"(100);"Prevotellaceae"(100);
0.63	190	174	Root(100);Bacteria(100);unclassified(100);unclassified(100);unclassified(100);unclassified(100);unclassified(100);	Root(100);Bacteria(100);"Spirochaetes"(100);Spirochaetes(100);Spirochaetales(100);Spirochaetaceae(100);Treponema(100);	Root(100);Bacteria(100);	Spirochaetaceae(100);Treponema(100);
0.63	39	66	Root(100);Bacteria(100);"Bacteroidetes"(100);"Bacteroidia"(100);"Bacteroidales"(100);"Prevotellaceae"(100);Prevotella(100);	Root(100);Bacteria(100);"Firmicutes"(100);"Clostridia"(100);Clostridiales(100);Veillonellaceae(100);Dialister(100);	"Prevotellaceae"(100);Prevotella(100);	Veillonellaceae(100);Dialister(100);
0.62	51	71	Root(100);Bacteria(100);"Actinobacteria"(100);Actinobacteria(100);Coriobacteriales(100);Coriobacteriaceae(100);Atopobium(100);	Root(100);Bacteria(100);"Firmicutes"(100);"Clostridia"(100);Clostridiales(100);"Lachnospiraceae"(100);unclassified(100);	Coriobacteriaceae(100);Atopobium(100);	Clostridiales(100);"Lachnospiraceae"(100);
0.61	297	106	Root(100);Bacteria(100);"Spirochaetes"(100);Spirochaetes(100);Spirochaetales(100);Spirochaetaceae(100);Treponema(100);	Root(100);Bacteria(100);"Spirochaetes"(100);Spirochaetes(100);Spirochaetales(100);Spirochaetaceae(100);Treponema(100);	Spirochaetaceae(100);Treponema(100);	Spirochaetaceae(100);Treponema(100);
0.61	10	71	Root(100);Bacteria(100);"Bacteroidetes"(100);"Bacteroidia"(100);"Bacteroidales"(100);"Prevotellaceae"(100);Prevotella(100);	Root(100);Bacteria(100);"Firmicutes"(100);"Clostridia"(100);Clostridiales(100);"Lachnospiraceae"(100);unclassified(100);	"Prevotellaceae"(100);Prevotella(100);	Clostridiales(100);"Lachnospiraceae"(100);
0.61	199	239	Root(100);Bacteria(100);"Firmicutes"(100);"Clostridia"(100);Clostridiales(100);unclassified(100);unclassified(100);	Root(100);Bacteria(100);"Actinobacteria"(100);Actinobacteria(100);Actinomycetales(100);unclassified(100);unclassified(100);	"Clostridia"(100);Clostridiales(100);	Actinobacteria(100);Actinomycetales(100);
0.61	370	187	Root(100);Bacteria(100);"Spirochaetes"(95);Spirochaetes(95);Spirochaetales(95);Spirochaetaceae(95);unclassified(65);	Root(100);Bacteria(100);"Firmicutes"(100);"Clostridia"(100);Clostridiales(100);"Peptostreptococcaceae"(99);unclassified(95);	Spirochaetales(95);Spirochaetaceae(95);	Clostridiales(100);"Peptostreptococcaceae"(99);
0.60	180	73	Root(100);Bacteria(100);"Firmicutes"(100);"Clostridia"(100);Clostridiales(100);Veillonellaceae(100);unclassified(99);	Root(100);Bacteria(100);"Spirochaetes"(100);Spirochaetes(100);Spirochaetales(100);Spirochaetaceae(100);Treponema(100);	Clostridiales(100);Veillonellaceae(100);	Spirochaetaceae(100);Treponema(100);
0.59	22	76	Root(100);Bacteria(100);"Proteobacteria"(100);Betaproteobacteria(100);Burkholderiales(100);unclassified(97);unclassified(97);	Root(100);Bacteria(100);"Firmicutes"(100);"Bacilli"(100);"Lactobacillales"(100);"Aerococcaceae"(100);unclassified(99);	Betaproteobacteria(100);Burkholderiales(100);	"Lactobacillales"(100);"Aerococcaceae"(100);
0.59	51	3	Root(100);Bacteria(100);"Actinobacteria"(100);Actinobacteria(100);Coriobacteriales(100);Coriobacteriaceae(100);Atopobium(100);	Root(100);Bacteria(100);"Firmicutes"(100);"Bacilli"(100);"Lactobacillales"(100);Lactobacillaceae(100);Lactobacillus(100);	Coriobacteriaceae(100);Atopobium(100);	Lactobacillaceae(100);Lactobacillus(100);
0.59	126	80	Root(100);Bacteria(100);"Spirochaetes"(100);Spirochaetes(100);Spirochaetales(100);Spirochaetaceae(100);Treponema(100);	Root(100);Bacteria(100);"Bacteroidetes"(100);"Bacteroidia"(100);"Bacteroidales"(100);"Porphyromonadaceae"(100);Porphyromonas(100);	Spirochaetaceae(100);Treponema(100);	"Porphyromonadaceae"(100);Porphyromonas(100);
0.58	26	370	Root(100);Bacteria(100);"Bacteroidetes"(100);"Bacteroidia"(100);"Bacteroidales"(100);"Prevotellaceae"(100);Prevotella(100);	Root(100);Bacteria(100);"Spirochaetes"(95);Spirochaetes(95);Spirochaetales(95);Spirochaetaceae(95);unclassified(65);	"Prevotellaceae"(100);Prevotella(100);	Spirochaetales(95);Spirochaetaceae(95);
0.58	139	174	Root(100);Bacteria(100);"Bacteroidetes"(100);unclassified(100);unclassified(100);unclassified(100);unclassified(100);	Root(100);Bacteria(100);"Spirochaetes"(100);Spirochaetes(100);Spirochaetales(100);Spirochaetaceae(100);Treponema(100);	Bacteria(100);"Bacteroidetes"(100);	Spirochaetaceae(100);Treponema(100);
0.57	126	187	Root(100);Bacteria(100);"Spirochaetes"(100);Spirochaetes(100);Spirochaetales(100);Spirochaetaceae(100);Treponema(100);	Root(100);Bacteria(100);"Firmicutes"(100);"Clostridia"(100);Clostridiales(100);"Peptostreptococcaceae"(99);unclassified(95);	Spirochaetaceae(100);Treponema(100);	Clostridiales(100);"Peptostreptococcaceae"(99);
0.57	38	174	Root(100);Bacteria(100);"Bacteroidetes"(100);"Bacteroidia"(100);"Bacteroidales"(100);"Porphyromonadaceae"(100);Parabacteroides(69);	Root(100);Bacteria(100);"Spirochaetes"(100);Spirochaetes(100);Spirochaetales(100);Spirochaetaceae(100);Treponema(100);	"Porphyromonadaceae"(100);Parabacteroides(69);	Spirochaetaceae(100);Treponema(100);
0.57	139	73	Root(100);Bacteria(100);"Bacteroidetes"(100);unclassified(100);unclassified(100);unclassified(100);unclassified(100);	Root(100);Bacteria(100);"Spirochaetes"(100);Spirochaetes(100);Spirochaetales(100);Spirochaetaceae(100);Treponema(100);	Bacteria(100);"Bacteroidetes"(100);	Spirochaetaceae(100);Treponema(100);
0.56	190	187	Root(100);Bacteria(100);unclassified(100);unclassified(100);unclassified(100);unclassified(100);unclassified(100);	Root(100);Bacteria(100);"Firmicutes"(100);"Clostridia"(100);Clostridiales(100);"Peptostreptococcaceae"(99);unclassified(95);	Root(100);Bacteria(100);	Clostridiales(100);"Peptostreptococcaceae"(99);
0.56	51	199	Root(100);Bacteria(100);"Actinobacteria"(100);Actinobacteria(100);Coriobacteriales(100);Coriobacteriaceae(100);Atopobium(100);	Root(100);Bacteria(100);"Firmicutes"(100);"Clostridia"(100);Clostridiales(100);unclassified(100);unclassified(100);	Coriobacteriaceae(100);Atopobium(100);	"Clostridia"(100);Clostridiales(100);
0.56	312	174	Root(100);Bacteria(100);"Bacteroidetes"(100);unclassified(100);unclassified(100);unclassified(100);unclassified(100);	Root(100);Bacteria(100);"Spirochaetes"(100);Spirochaetes(100);Spirochaetales(100);Spirochaetaceae(100);Treponema(100);	Bacteria(100);"Bacteroidetes"(100);	Spirochaetaceae(100);Treponema(100);
0.55	83	66	Root(100);Bacteria(100);"Bacteroidetes"(100);"Bacteroidia"(100);"Bacteroidales"(100);"Prevotellaceae"(100);Prevotella(100);	Root(100);Bacteria(100);"Firmicutes"(100);"Clostridia"(100);Clostridiales(100);Veillonellaceae(100);Dialister(100);	"Prevotellaceae"(100);Prevotella(100);	Veillonellaceae(100);Dialister(100);
0.55	126	106	Root(100);Bacteria(100);"Spirochaetes"(100);Spirochaetes(100);Spirochaetales(100);Spirochaetaceae(100);Treponema(100);	Root(100);Bacteria(100);"Spirochaetes"(100);Spirochaetes(100);Spirochaetales(100);Spirochaetaceae(100);Treponema(100);	Spirochaetaceae(100);Treponema(100);	Spirochaetaceae(100);Treponema(100);
0.55	125	14	Root(100);Bacteria(100);"Bacteroidetes"(100);"Bacteroidia"(100);"Bacteroidales"(100);unclassified(100);unclassified(100);	Root(100);Bacteria(100);"Actinobacteria"(100);Actinobacteria(100);Actinomycetales(100);Actinomycetaceae(100);Actinomyces(100);	"Bacteroidia"(100);"Bacteroidales"(100);	Actinomycetaceae(100);Actinomyces(100);
0.55	312	106	Root(100);Bacteria(100);"Bacteroidetes"(100);unclassified(100);unclassified(100);unclassified(100);unclassified(100);	Root(100);Bacteria(100);"Spirochaetes"(100);Spirochaetes(100);Spirochaetales(100);Spirochaetaceae(100);Treponema(100);	Bacteria(100);"Bacteroidetes"(100);	Spirochaetaceae(100);Treponema(100);
0.54	106	174	Root(100);Bacteria(100);"Spirochaetes"(100);Spirochaetes(100);Spirochaetales(100);Spirochaetaceae(100);Treponema(100);	Root(100);Bacteria(100);"Spirochaetes"(100);Spirochaetes(100);Spirochaetales(100);Spirochaetaceae(100);Treponema(100);	Spirochaetaceae(100);Treponema(100);	Spirochaetaceae(100);Treponema(100);
0.54	268	297	Root(100);Bacteria(100);"Spirochaetes"(100);Spirochaetes(100);Spirochaetales(100);Spirochaetaceae(100);Treponema(100);	Root(100);Bacteria(100);"Spirochaetes"(100);Spirochaetes(100);Spirochaetales(100);Spirochaetaceae(100);Treponema(100);	Spirochaetaceae(100);Treponema(100);	Spirochaetaceae(100);Treponema(100);
0.54	51	10	Root(100);Bacteria(100);"Actinobacteria"(100);Actinobacteria(100);Coriobacteriales(100);Coriobacteriaceae(100);Atopobium(100);	Root(100);Bacteria(100);"Bacteroidetes"(100);"Bacteroidia"(100);"Bacteroidales"(100);"Prevotellaceae"(100);Prevotella(100);	Coriobacteriaceae(100);Atopobium(100);	"Prevotellaceae"(100);Prevotella(100);
0.54	24	21	Root(100);Bacteria(100);"Bacteroidetes"(100);Flavobacteria(100);"Flavobacteriales"(100);Flavobacteriaceae(100);Capnocytophaga(100);	Root(100);Bacteria(100);"Proteobacteria"(100);Betaproteobacteria(100);Neisseriales(100);Neisseriaceae(100);Neisseria(69);	Flavobacteriaceae(100);Capnocytophaga(100);	Neisseriaceae(100);Neisseria(69);
0.53	80	143	Root(100);Bacteria(100);"Bacteroidetes"(100);"Bacteroidia"(100);"Bacteroidales"(100);"Porphyromonadaceae"(100);Porphyromonas(100);	Root(100);Bacteria(100);"Firmicutes"(100);"Clostridia"(100);Clostridiales(100);unclassified(100);unclassified(100);	"Porphyromonadaceae"(100);Porphyromonas(100);	"Clostridia"(100);Clostridiales(100);
0.53	2	11	Root(100);Bacteria(100);"Firmicutes"(100);"Bacilli"(100);"Lactobacillales"(100);Streptococcaceae(100);Streptococcus(100);	Root(100);Bacteria(100);"Firmicutes"(100);"Bacilli"(100);Bacillales(100);"Staphylococcaceae"(100);Gemella(100);	Streptococcaceae(100);Streptococcus(100);	"Staphylococcaceae"(100);Gemella(100);
0.53	106	183	Root(100);Bacteria(100);"Spirochaetes"(100);Spirochaetes(100);Spirochaetales(100);Spirochaetaceae(100);Treponema(100);	Root(100);Bacteria(100);"Spirochaetes"(100);Spirochaetes(100);Spirochaetales(100);Spirochaetaceae(100);Treponema(100);	Spirochaetaceae(100);Treponema(100);	Spirochaetaceae(100);Treponema(100);
0.53	216	268	Root(100);Bacteria(100);"Bacteroidetes"(100);unclassified(100);unclassified(100);unclassified(100);unclassified(100);	Root(100);Bacteria(100);"Spirochaetes"(100);Spirochaetes(100);Spirochaetales(100);Spirochaetaceae(100);Treponema(100);	Bacteria(100);"Bacteroidetes"(100);	Spirochaetaceae(100);Treponema(100);
0.53	190	106	Root(100);Bacteria(100);unclassified(100);unclassified(100);unclassified(100);unclassified(100);unclassified(100);	Root(100);Bacteria(100);"Spirochaetes"(100);Spirochaetes(100);Spirochaetales(100);Spirochaetaceae(100);Treponema(100);	Root(100);Bacteria(100);	Spirochaetaceae(100);Treponema(100);
0.53	134	183	Root(100);Bacteria(100);"Bacteroidetes"(100);"Bacteroidia"(100);"Bacteroidales"(100);"Prevotellaceae"(100);Prevotella(100);	Root(100);Bacteria(100);"Spirochaetes"(100);Spirochaetes(100);Spirochaetales(100);Spirochaetaceae(100);Treponema(100);	"Prevotellaceae"(100);Prevotella(100);	Spirochaetaceae(100);Treponema(100);
0.52	51	66	Root(100);Bacteria(100);"Actinobacteria"(100);Actinobacteria(100);Coriobacteriales(100);Coriobacteriaceae(100);Atopobium(100);	Root(100);Bacteria(100);"Firmicutes"(100);"Clostridia"(100);Clostridiales(100);Veillonellaceae(100);Dialister(100);	Coriobacteriaceae(100);Atopobium(100);	Veillonellaceae(100);Dialister(100);
0.52	254	180	Root(100);Bacteria(100);"Firmicutes"(100);"Clostridia"(100);Clostridiales(100);Veillonellaceae(100);unclassified(89);	Root(100);Bacteria(100);"Firmicutes"(100);"Clostridia"(100);Clostridiales(100);Veillonellaceae(100);unclassified(99);	Clostridiales(100);Veillonellaceae(100);	Clostridiales(100);Veillonellaceae(100);
0.51	409	230	Root(100);Bacteria(100);"Firmicutes"(100);"Clostridia"(100);Clostridiales(100);"Lachnospiraceae"(100);Johnsonella(100);	Root(100);Bacteria(100);"Bacteroidetes"(100);Flavobacteria(100);"Flavobacteriales"(100);Flavobacteriaceae(100);Capnocytophaga(100);	"Lachnospiraceae"(100);Johnsonella(100);	Flavobacteriaceae(100);Capnocytophaga(100);
0.51	190	102	Root(100);Bacteria(100);unclassified(100);unclassified(100);unclassified(100);unclassified(100);unclassified(100);	Root(100);Bacteria(100);"Bacteroidetes"(100);unclassified(99);unclassified(99);unclassified(99);unclassified(99);	Root(100);Bacteria(100);	Bacteria(100);"Bacteroidetes"(100);
-0.51	2	9	Root(100);Bacteria(100);"Firmicutes"(100);"Bacilli"(100);"Lactobacillales"(100);Streptococcaceae(100);Streptococcus(100);	Root(100);Bacteria(100);"Fusobacteria"(100);"Fusobacteria"(100);"Fusobacteriales"(100);"Fusobacteriaceae"(100);Fusobacterium(100);	Streptococcaceae(100);Streptococcus(100);	"Fusobacteriaceae"(100);Fusobacterium(100);
0.51	51	14	Root(100);Bacteria(100);"Actinobacteria"(100);Actinobacteria(100);Coriobacteriales(100);Coriobacteriaceae(100);Atopobium(100);	Root(100);Bacteria(100);"Actinobacteria"(100);Actinobacteria(100);Actinomycetales(100);Actinomycetaceae(100);Actinomyces(100);	Coriobacteriaceae(100);Atopobium(100);	Actinomycetaceae(100);Actinomyces(100);
0.50	297	187	Root(100);Bacteria(100);"Spirochaetes"(100);Spirochaetes(100);Spirochaetales(100);Spirochaetaceae(100);Treponema(100);	Root(100);Bacteria(100);"Firmicutes"(100);"Clostridia"(100);Clostridiales(100);"Peptostreptococcaceae"(99);unclassified(95);	Spirochaetaceae(100);Treponema(100);	Clostridiales(100);"Peptostreptococcaceae"(99);
0.50	83	149	Root(100);Bacteria(100);"Bacteroidetes"(100);"Bacteroidia"(100);"Bacteroidales"(100);"Prevotellaceae"(100);Prevotella(100);	Root(100);Bacteria(100);"Bacteroidetes"(100);"Bacteroidia"(100);"Bacteroidales"(100);"Prevotellaceae"(100);unclassified(100);	"Prevotellaceae"(100);Prevotella(100);	"Bacteroidales"(100);"Prevotellaceae"(100);
0.50	190	73	Root(100);Bacteria(100);unclassified(100);unclassified(100);unclassified(100);unclassified(100);unclassified(100);	Root(100);Bacteria(100);"Spirochaetes"(100);Spirochaetes(100);Spirochaetales(100);Spirochaetaceae(100);Treponema(100);	Root(100);Bacteria(100);	Spirochaetaceae(100);Treponema(100);
0.50	216	106	Root(100);Bacteria(100);"Bacteroidetes"(100);unclassified(100);unclassified(100);unclassified(100);unclassified(100);	Root(100);Bacteria(100);"Spirochaetes"(100);Spirochaetes(100);Spirochaetales(100);Spirochaetaceae(100);Treponema(100);	Bacteria(100);"Bacteroidetes"(100);	Spirochaetaceae(100);Treponema(100);
0.50	139	106	Root(100);Bacteria(100);"Bacteroidetes"(100);unclassified(100);unclassified(100);unclassified(100);unclassified(100);	Root(100);Bacteria(100);"Spirochaetes"(100);Spirochaetes(100);Spirochaetales(100);Spirochaetaceae(100);Treponema(100);	Bacteria(100);"Bacteroidetes"(100);	Spirochaetaceae(100);Treponema(100);
0.49	125	10	Root(100);Bacteria(100);"Bacteroidetes"(100);"Bacteroidia"(100);"Bacteroidales"(100);unclassified(100);unclassified(100);	Root(100);Bacteria(100);"Bacteroidetes"(100);"Bacteroidia"(100);"Bacteroidales"(100);"Prevotellaceae"(100);Prevotella(100);	"Bacteroidia"(100);"Bacteroidales"(100);	"Prevotellaceae"(100);Prevotella(100);
0.49	29	159	Root(100);Bacteria(100);"Firmicutes"(100);"Clostridia"(100);Clostridiales(100);Veillonellaceae(100);Selenomonas(95);	Root(100);Bacteria(100);"Firmicutes"(100);"Clostridia"(100);Clostridiales(100);"Lachnospiraceae"(100);unclassified(100);	Veillonellaceae(100);Selenomonas(95);	Clostridiales(100);"Lachnospiraceae"(100);
0.49	56	50	Root(100);Bacteria(100);"Fusobacteria"(100);"Fusobacteria"(100);"Fusobacteriales"(100);"Leptotrichiaceae"(100);Leptotrichia(100);	Root(100);Bacteria(100);"Firmicutes"(100);"Clostridia"(100);Clostridiales(100);"Lachnospiraceae"(100);unclassified(100);	"Leptotrichiaceae"(100);Leptotrichia(100);	Clostridiales(100);"Lachnospiraceae"(100);
0.49	6	10	Root(100);Bacteria(100);"Firmicutes"(100);"Bacilli"(100);"Lactobacillales"(100);Streptococcaceae(100);Streptococcus(100);	Root(100);Bacteria(100);"Bacteroidetes"(100);"Bacteroidia"(100);"Bacteroidales"(100);"Prevotellaceae"(100);Prevotella(100);	Streptococcaceae(100);Streptococcus(100);	"Prevotellaceae"(100);Prevotella(100);
0.48	102	38	Root(100);Bacteria(100);"Bacteroidetes"(100);unclassified(99);unclassified(99);unclassified(99);unclassified(99);	Root(100);Bacteria(100);"Bacteroidetes"(100);"Bacteroidia"(100);"Bacteroidales"(100);"Porphyromonadaceae"(100);Parabacteroides(69);	Bacteria(100);"Bacteroidetes"(100);	"Porphyromonadaceae"(100);Parabacteroides(69);
0.48	268	106	Root(100);Bacteria(100);"Spirochaetes"(100);Spirochaetes(100);Spirochaetales(100);Spirochaetaceae(100);Treponema(100);	Root(100);Bacteria(100);"Spirochaetes"(100);Spirochaetes(100);Spirochaetales(100);Spirochaetaceae(100);Treponema(100);	Spirochaetaceae(100);Treponema(100);	Spirochaetaceae(100);Treponema(100);
0.48	190	38	Root(100);Bacteria(100);unclassified(100);unclassified(100);unclassified(100);unclassified(100);unclassified(100);	Root(100);Bacteria(100);"Bacteroidetes"(100);"Bacteroidia"(100);"Bacteroidales"(100);"Porphyromonadaceae"(100);Parabacteroides(69);	Root(100);Bacteria(100);	"Porphyromonadaceae"(100);Parabacteroides(69);
0.48	143	48	Root(100);Bacteria(100);"Firmicutes"(100);"Clostridia"(100);Clostridiales(100);unclassified(100);unclassified(100);	Root(100);Bacteria(100);"Firmicutes"(100);"Clostridia"(100);Clostridiales(100);Incertae_Sedis_XI(100);Parvimonas(100);	"Clostridia"(100);Clostridiales(100);	Incertae_Sedis_XI(100);Parvimonas(100);
0.47	52	39	Root(100);Bacteria(100);"Bacteroidetes"(100);"Bacteroidia"(100);"Bacteroidales"(100);"Prevotellaceae"(100);Prevotella(100);	Root(100);Bacteria(100);"Bacteroidetes"(100);"Bacteroidia"(100);"Bacteroidales"(100);"Prevotellaceae"(100);Prevotella(100);	"Prevotellaceae"(100);Prevotella(100);	"Prevotellaceae"(100);Prevotella(100);
0.47	21	113	Root(100);Bacteria(100);"Proteobacteria"(100);Betaproteobacteria(100);Neisseriales(100);Neisseriaceae(100);Neisseria(69);	Root(100);Bacteria(100);"Bacteroidetes"(100);Flavobacteria(100);"Flavobacteriales"(100);Flavobacteriaceae(100);unclassified(100);	Neisseriaceae(100);Neisseria(69);	"Flavobacteriales"(100);Flavobacteriaceae(100);
0.47	126	370	Root(100);Bacteria(100);"Spirochaetes"(100);Spirochaetes(100);Spirochaetales(100);Spirochaetaceae(100);Treponema(100);	Root(100);Bacteria(100);"Spirochaetes"(95);Spirochaetes(95);Spirochaetales(95);Spirochaetaceae(95);unclassified(65);	Spirochaetaceae(100);Treponema(100);	Spirochaetales(95);Spirochaetaceae(95);
0.47	83	94	Root(100);Bacteria(100);"Bacteroidetes"(100);"Bacteroidia"(100);"Bacteroidales"(100);"Prevotellaceae"(100);Prevotella(100);	Root(100);Bacteria(100);"Firmicutes"(100);"Clostridia"(100);Clostridiales(100);Veillonellaceae(100);Selenomonas(100);	"Prevotellaceae"(100);Prevotella(100);	Veillonellaceae(100);Selenomonas(100);
0.47	38	187	Root(100);Bacteria(100);"Bacteroidetes"(100);"Bacteroidia"(100);"Bacteroidales"(100);"Porphyromonadaceae"(100);Parabacteroides(69);	Root(100);Bacteria(100);"Firmicutes"(100);"Clostridia"(100);Clostridiales(100);"Peptostreptococcaceae"(99);unclassified(95);	"Porphyromonadaceae"(100);Parabacteroides(69);	Clostridiales(100);"Peptostreptococcaceae"(99);
0.46	6	14	Root(100);Bacteria(100);"Firmicutes"(100);"Bacilli"(100);"Lactobacillales"(100);Streptococcaceae(100);Streptococcus(100);	Root(100);Bacteria(100);"Actinobacteria"(100);Actinobacteria(100);Actinomycetales(100);Actinomycetaceae(100);Actinomyces(100);	Streptococcaceae(100);Streptococcus(100);	Actinomycetaceae(100);Actinomyces(100);
0.46	39	94	Root(100);Bacteria(100);"Bacteroidetes"(100);"Bacteroidia"(100);"Bacteroidales"(100);"Prevotellaceae"(100);Prevotella(100);	Root(100);Bacteria(100);"Firmicutes"(100);"Clostridia"(100);Clostridiales(100);Veillonellaceae(100);Selenomonas(100);	"Prevotellaceae"(100);Prevotella(100);	Veillonellaceae(100);Selenomonas(100);
0.46	48	9	Root(100);Bacteria(100);"Firmicutes"(100);"Clostridia"(100);Clostridiales(100);Incertae_Sedis_XI(100);Parvimonas(100);	Root(100);Bacteria(100);"Fusobacteria"(100);"Fusobacteria"(100);"Fusobacteriales"(100);"Fusobacteriaceae"(100);Fusobacterium(100);	Incertae_Sedis_XI(100);Parvimonas(100);	"Fusobacteriaceae"(100);Fusobacterium(100);
0.46	25	10	Root(100);Bacteria(100);"Bacteroidetes"(97);"Bacteroidia"(59);"Bacteroidales"(59);unclassified(59);unclassified(59);	Root(100);Bacteria(100);"Bacteroidetes"(100);"Bacteroidia"(100);"Bacteroidales"(100);"Prevotellaceae"(100);Prevotella(100);	"Bacteroidia"(59);"Bacteroidales"(59);	"Prevotellaceae"(100);Prevotella(100);
0.45	174	225	Root(100);Bacteria(100);"Spirochaetes"(100);Spirochaetes(100);Spirochaetales(100);Spirochaetaceae(100);Treponema(100);	Root(100);Bacteria(100);"Bacteroidetes"(100);"Bacteroidia"(100);"Bacteroidales"(100);"Prevotellaceae"(100);Prevotella(100);	Spirochaetaceae(100);Treponema(100);	"Prevotellaceae"(100);Prevotella(100);
0.45	52	9	Root(100);Bacteria(100);"Bacteroidetes"(100);"Bacteroidia"(100);"Bacteroidales"(100);"Prevotellaceae"(100);Prevotella(100);	Root(100);Bacteria(100);"Fusobacteria"(100);"Fusobacteria"(100);"Fusobacteriales"(100);"Fusobacteriaceae"(100);Fusobacterium(100);	"Prevotellaceae"(100);Prevotella(100);	"Fusobacteriaceae"(100);Fusobacterium(100);
0.45	126	312	Root(100);Bacteria(100);"Spirochaetes"(100);Spirochaetes(100);Spirochaetales(100);Spirochaetaceae(100);Treponema(100);	Root(100);Bacteria(100);"Bacteroidetes"(100);unclassified(100);unclassified(100);unclassified(100);unclassified(100);	Spirochaetaceae(100);Treponema(100);	Bacteria(100);"Bacteroidetes"(100);
0.45	106	187	Root(100);Bacteria(100);"Spirochaetes"(100);Spirochaetes(100);Spirochaetales(100);Spirochaetaceae(100);Treponema(100);	Root(100);Bacteria(100);"Firmicutes"(100);"Clostridia"(100);Clostridiales(100);"Peptostreptococcaceae"(99);unclassified(95);	Spirochaetaceae(100);Treponema(100);	Clostridiales(100);"Peptostreptococcaceae"(99);
0.45	199	66	Root(100);Bacteria(100);"Firmicutes"(100);"Clostridia"(100);Clostridiales(100);unclassified(100);unclassified(100);	Root(100);Bacteria(100);"Firmicutes"(100);"Clostridia"(100);Clostridiales(100);Veillonellaceae(100);Dialister(100);	"Clostridia"(100);Clostridiales(100);	Veillonellaceae(100);Dialister(100);
0.44	268	370	Root(100);Bacteria(100);"Spirochaetes"(100);Spirochaetes(100);Spirochaetales(100);Spirochaetaceae(100);Treponema(100);	Root(100);Bacteria(100);"Spirochaetes"(95);Spirochaetes(95);Spirochaetales(95);Spirochaetaceae(95);unclassified(65);	Spirochaetaceae(100);Treponema(100);	Spirochaetales(95);Spirochaetaceae(95);
0.44	124	94	Root(100);Bacteria(100);"Bacteroidetes"(100);"Bacteroidia"(100);"Bacteroidales"(100);"Prevotellaceae"(100);Prevotella(100);	Root(100);Bacteria(100);"Firmicutes"(100);"Clostridia"(100);Clostridiales(100);Veillonellaceae(100);Selenomonas(100);	"Prevotellaceae"(100);Prevotella(100);	Veillonellaceae(100);Selenomonas(100);
0.44	312	38	Root(100);Bacteria(100);"Bacteroidetes"(100);unclassified(100);unclassified(100);unclassified(100);unclassified(100);	Root(100);Bacteria(100);"Bacteroidetes"(100);"Bacteroidia"(100);"Bacteroidales"(100);"Porphyromonadaceae"(100);Parabacteroides(69);	Bacteria(100);"Bacteroidetes"(100);	"Porphyromonadaceae"(100);Parabacteroides(69);
0.44	52	149	Root(100);Bacteria(100);"Bacteroidetes"(100);"Bacteroidia"(100);"Bacteroidales"(100);"Prevotellaceae"(100);Prevotella(100);	Root(100);Bacteria(100);"Bacteroidetes"(100);"Bacteroidia"(100);"Bacteroidales"(100);"Prevotellaceae"(100);unclassified(100);	"Prevotellaceae"(100);Prevotella(100);	"Bacteroidales"(100);"Prevotellaceae"(100);
0.44	29	94	Root(100);Bacteria(100);"Firmicutes"(100);"Clostridia"(100);Clostridiales(100);Veillonellaceae(100);Selenomonas(95);	Root(100);Bacteria(100);"Firmicutes"(100);"Clostridia"(100);Clostridiales(100);Veillonellaceae(100);Selenomonas(100);	Veillonellaceae(100);Selenomonas(95);	Veillonellaceae(100);Selenomonas(100);
0.44	127	141	Root(100);Bacteria(100);"Proteobacteria"(100);Gammaproteobacteria(100);Cardiobacteriales(100);Cardiobacteriaceae(100);Cardiobacterium(100);	Root(100);Bacteria(100);"Fusobacteria"(100);"Fusobacteria"(100);"Fusobacteriales"(100);"Leptotrichiaceae"(100);Leptotrichia(100);	Cardiobacteriaceae(100);Cardiobacterium(100);	"Leptotrichiaceae"(100);Leptotrichia(100);
0.44	51	239	Root(100);Bacteria(100);"Actinobacteria"(100);Actinobacteria(100);Coriobacteriales(100);Coriobacteriaceae(100);Atopobium(100);	Root(100);Bacteria(100);"Actinobacteria"(100);Actinobacteria(100);Actinomycetales(100);unclassified(100);unclassified(100);	Coriobacteriaceae(100);Atopobium(100);	Actinobacteria(100);Actinomycetales(100);
0.44	2	13	Root(100);Bacteria(100);"Firmicutes"(100);"Bacilli"(100);"Lactobacillales"(100);Streptococcaceae(100);Streptococcus(100);	Root(100);Bacteria(100);"Firmicutes"(100);"Bacilli"(100);"Lactobacillales"(100);unclassified(98);unclassified(98);	Streptococcaceae(100);Streptococcus(100);	"Bacilli"(100);"Lactobacillales"(100);
0.44	50	172	Root(100);Bacteria(100);"Firmicutes"(100);"Clostridia"(100);Clostridiales(100);"Lachnospiraceae"(100);unclassified(100);	Root(100);Bacteria(100);"Firmicutes"(100);"Clostridia"(100);Clostridiales(100);"Lachnospiraceae"(100);unclassified(100);	Clostridiales(100);"Lachnospiraceae"(100);	Clostridiales(100);"Lachnospiraceae"(100);
0.44	26	190	Root(100);Bacteria(100);"Bacteroidetes"(100);"Bacteroidia"(100);"Bacteroidales"(100);"Prevotellaceae"(100);Prevotella(100);	Root(100);Bacteria(100);unclassified(100);unclassified(100);unclassified(100);unclassified(100);unclassified(100);	"Prevotellaceae"(100);Prevotella(100);	Root(100);Bacteria(100);
0.44	25	14	Root(100);Bacteria(100);"Bacteroidetes"(97);"Bacteroidia"(59);"Bacteroidales"(59);unclassified(59);unclassified(59);	Root(100);Bacteria(100);"Actinobacteria"(100);Actinobacteria(100);Actinomycetales(100);Actinomycetaceae(100);Actinomyces(100);	"Bacteroidia"(59);"Bacteroidales"(59);	Actinomycetaceae(100);Actinomyces(100);
0.44	370	190	Root(100);Bacteria(100);"Spirochaetes"(95);Spirochaetes(95);Spirochaetales(95);Spirochaetaceae(95);unclassified(65);	Root(100);Bacteria(100);unclassified(100);unclassified(100);unclassified(100);unclassified(100);unclassified(100);	Spirochaetales(95);Spirochaetaceae(95);	Root(100);Bacteria(100);
0.43	216	187	Root(100);Bacteria(100);"Bacteroidetes"(100);unclassified(100);unclassified(100);unclassified(100);unclassified(100);	Root(100);Bacteria(100);"Firmicutes"(100);"Clostridia"(100);Clostridiales(100);"Peptostreptococcaceae"(99);unclassified(95);	Bacteria(100);"Bacteroidetes"(100);	Clostridiales(100);"Peptostreptococcaceae"(99);
-0.43	23	9	Root(100);Bacteria(100);"Actinobacteria"(100);Actinobacteria(100);Actinomycetales(100);Actinomycetaceae(100);Actinomyces(100);	Root(100);Bacteria(100);"Fusobacteria"(100);"Fusobacteria"(100);"Fusobacteriales"(100);"Fusobacteriaceae"(100);Fusobacterium(100);	Actinomycetaceae(100);Actinomyces(100);	"Fusobacteriaceae"(100);Fusobacterium(100);
0.43	334	320	Root(100);Bacteria(100);"Bacteroidetes"(100);"Bacteroidia"(100);"Bacteroidales"(100);"Prevotellaceae"(100);Prevotella(100);	Root(100);Bacteria(100);"Bacteroidetes"(100);"Bacteroidia"(100);"Bacteroidales"(100);"Prevotellaceae"(100);Prevotella(99);	"Prevotellaceae"(100);Prevotella(100);	"Prevotellaceae"(100);Prevotella(99);
0.43	174	187	Root(100);Bacteria(100);"Spirochaetes"(100);Spirochaetes(100);Spirochaetales(100);Spirochaetaceae(100);Treponema(100);	Root(100);Bacteria(100);"Firmicutes"(100);"Clostridia"(100);Clostridiales(100);"Peptostreptococcaceae"(99);unclassified(95);	Spirochaetaceae(100);Treponema(100);	Clostridiales(100);"Peptostreptococcaceae"(99);
0.43	254	149	Root(100);Bacteria(100);"Firmicutes"(100);"Clostridia"(100);Clostridiales(100);Veillonellaceae(100);unclassified(89);	Root(100);Bacteria(100);"Bacteroidetes"(100);"Bacteroidia"(100);"Bacteroidales"(100);"Prevotellaceae"(100);unclassified(100);	Clostridiales(100);Veillonellaceae(100);	"Bacteroidales"(100);"Prevotellaceae"(100);
0.43	20	159	Root(100);Bacteria(100);"Fusobacteria"(100);"Fusobacteria"(100);"Fusobacteriales"(100);"Leptotrichiaceae"(100);Leptotrichia(100);	Root(100);Bacteria(100);"Firmicutes"(100);"Clostridia"(100);Clostridiales(100);"Lachnospiraceae"(100);unclassified(100);	"Leptotrichiaceae"(100);Leptotrichia(100);	Clostridiales(100);"Lachnospiraceae"(100);
0.43	66	254	Root(100);Bacteria(100);"Firmicutes"(100);"Clostridia"(100);Clostridiales(100);Veillonellaceae(100);Dialister(100);	Root(100);Bacteria(100);"Firmicutes"(100);"Clostridia"(100);Clostridiales(100);Veillonellaceae(100);unclassified(89);	Veillonellaceae(100);Dialister(100);	Clostridiales(100);Veillonellaceae(100);
0.43	24	120	Root(100);Bacteria(100);"Bacteroidetes"(100);Flavobacteria(100);"Flavobacteriales"(100);Flavobacteriaceae(100);Capnocytophaga(100);	Root(100);Bacteria(100);"Bacteroidetes"(100);Flavobacteria(100);"Flavobacteriales"(100);Flavobacteriaceae(100);Capnocytophaga(100);	Flavobacteriaceae(100);Capnocytophaga(100);	Flavobacteriaceae(100);Capnocytophaga(100);
0.43	370	68	Root(100);Bacteria(100);"Spirochaetes"(95);Spirochaetes(95);Spirochaetales(95);Spirochaetaceae(95);unclassified(65);	Root(100);Bacteria(100);"Firmicutes"(100);"Clostridia"(100);Clostridiales(100);"Lachnospiraceae"(100);Catonella(100);	Spirochaetales(95);Spirochaetaceae(95);	"Lachnospiraceae"(100);Catonella(100);
0.43	38	73	Root(100);Bacteria(100);"Bacteroidetes"(100);"Bacteroidia"(100);"Bacteroidales"(100);"Porphyromonadaceae"(100);Parabacteroides(69);	Root(100);Bacteria(100);"Spirochaetes"(100);Spirochaetes(100);Spirochaetales(100);Spirochaetaceae(100);Treponema(100);	"Porphyromonadaceae"(100);Parabacteroides(69);	Spirochaetaceae(100);Treponema(100);
0.43	102	106	Root(100);Bacteria(100);"Bacteroidetes"(100);unclassified(99);unclassified(99);unclassified(99);unclassified(99);	Root(100);Bacteria(100);"Spirochaetes"(100);Spirochaetes(100);Spirochaetales(100);Spirochaetaceae(100);Treponema(100);	Bacteria(100);"Bacteroidetes"(100);	Spirochaetaceae(100);Treponema(100);
0.43	139	312	Root(100);Bacteria(100);"Bacteroidetes"(100);unclassified(100);unclassified(100);unclassified(100);unclassified(100);	Root(100);Bacteria(100);"Bacteroidetes"(100);unclassified(100);unclassified(100);unclassified(100);unclassified(100);	Bacteria(100);"Bacteroidetes"(100);	Bacteria(100);"Bacteroidetes"(100);
0.42	125	71	Root(100);Bacteria(100);"Bacteroidetes"(100);"Bacteroidia"(100);"Bacteroidales"(100);unclassified(100);unclassified(100);	Root(100);Bacteria(100);"Firmicutes"(100);"Clostridia"(100);Clostridiales(100);"Lachnospiraceae"(100);unclassified(100);	"Bacteroidia"(100);"Bacteroidales"(100);	Clostridiales(100);"Lachnospiraceae"(100);
0.42	102	174	Root(100);Bacteria(100);"Bacteroidetes"(100);unclassified(99);unclassified(99);unclassified(99);unclassified(99);	Root(100);Bacteria(100);"Spirochaetes"(100);Spirochaetes(100);Spirochaetales(100);Spirochaetaceae(100);Treponema(100);	Bacteria(100);"Bacteroidetes"(100);	Spirochaetaceae(100);Treponema(100);
0.42	51	94	Root(100);Bacteria(100);"Actinobacteria"(100);Actinobacteria(100);Coriobacteriales(100);Coriobacteriaceae(100);Atopobium(100);	Root(100);Bacteria(100);"Firmicutes"(100);"Clostridia"(100);Clostridiales(100);Veillonellaceae(100);Selenomonas(100);	Coriobacteriaceae(100);Atopobium(100);	Veillonellaceae(100);Selenomonas(100);
0.42	23	18	Root(100);Bacteria(100);"Actinobacteria"(100);Actinobacteria(100);Actinomycetales(100);Actinomycetaceae(100);Actinomyces(100);	Root(100);Bacteria(100);"Actinobacteria"(100);Actinobacteria(100);Actinomycetales(100);Micrococcaceae(100);unclassified(97);	Actinomycetaceae(100);Actinomyces(100);	Actinomycetales(100);Micrococcaceae(100);
-0.42	29	2	Root(100);Bacteria(100);"Firmicutes"(100);"Clostridia"(100);Clostridiales(100);Veillonellaceae(100);Selenomonas(95);	Root(100);Bacteria(100);"Firmicutes"(100);"Bacilli"(100);"Lactobacillales"(100);Streptococcaceae(100);Streptococcus(100);	Veillonellaceae(100);Selenomonas(95);	Streptococcaceae(100);Streptococcus(100);
0.42	94	149	Root(100);Bacteria(100);"Firmicutes"(100);"Clostridia"(100);Clostridiales(100);Veillonellaceae(100);Selenomonas(100);	Root(100);Bacteria(100);"Bacteroidetes"(100);"Bacteroidia"(100);"Bacteroidales"(100);"Prevotellaceae"(100);unclassified(100);	Veillonellaceae(100);Selenomonas(100);	"Bacteroidales"(100);"Prevotellaceae"(100);
0.42	126	143	Root(100);Bacteria(100);"Spirochaetes"(100);Spirochaetes(100);Spirochaetales(100);Spirochaetaceae(100);Treponema(100);	Root(100);Bacteria(100);"Firmicutes"(100);"Clostridia"(100);Clostridiales(100);unclassified(100);unclassified(100);	Spirochaetaceae(100);Treponema(100);	"Clostridia"(100);Clostridiales(100);
0.42	298	334	Root(100);Bacteria(100);"Bacteroidetes"(100);"Bacteroidia"(100);"Bacteroidales"(100);"Prevotellaceae"(100);Prevotella(100);	Root(100);Bacteria(100);"Bacteroidetes"(100);"Bacteroidia"(100);"Bacteroidales"(100);"Prevotellaceae"(100);Prevotella(100);	"Prevotellaceae"(100);Prevotella(100);	"Prevotellaceae"(100);Prevotella(100);
0.42	190	297	Root(100);Bacteria(100);unclassified(100);unclassified(100);unclassified(100);unclassified(100);unclassified(100);	Root(100);Bacteria(100);"Spirochaetes"(100);Spirochaetes(100);Spirochaetales(100);Spirochaetaceae(100);Treponema(100);	Root(100);Bacteria(100);	Spirochaetaceae(100);Treponema(100);
0.42	106	38	Root(100);Bacteria(100);"Spirochaetes"(100);Spirochaetes(100);Spirochaetales(100);Spirochaetaceae(100);Treponema(100);	Root(100);Bacteria(100);"Bacteroidetes"(100);"Bacteroidia"(100);"Bacteroidales"(100);"Porphyromonadaceae"(100);Parabacteroides(69);	Spirochaetaceae(100);Treponema(100);	"Porphyromonadaceae"(100);Parabacteroides(69);
0.42	52	180	Root(100);Bacteria(100);"Bacteroidetes"(100);"Bacteroidia"(100);"Bacteroidales"(100);"Prevotellaceae"(100);Prevotella(100);	Root(100);Bacteria(100);"Firmicutes"(100);"Clostridia"(100);Clostridiales(100);Veillonellaceae(100);unclassified(99);	"Prevotellaceae"(100);Prevotella(100);	Clostridiales(100);Veillonellaceae(100);
0.42	20	94	Root(100);Bacteria(100);"Fusobacteria"(100);"Fusobacteria"(100);"Fusobacteriales"(100);"Leptotrichiaceae"(100);Leptotrichia(100);	Root(100);Bacteria(100);"Firmicutes"(100);"Clostridia"(100);Clostridiales(100);Veillonellaceae(100);Selenomonas(100);	"Leptotrichiaceae"(100);Leptotrichia(100);	Veillonellaceae(100);Selenomonas(100);
0.42	36	60	Root(100);Bacteria(100);"Bacteroidetes"(100);Flavobacteria(100);"Flavobacteriales"(100);Flavobacteriaceae(100);Capnocytophaga(100);	Root(100);Bacteria(100);"Firmicutes"(100);"Bacilli"(100);"Lactobacillales"(100);Streptococcaceae(100);Streptococcus(100);	Flavobacteriaceae(100);Capnocytophaga(100);	Streptococcaceae(100);Streptococcus(100);
0.42	143	9	Root(100);Bacteria(100);"Firmicutes"(100);"Clostridia"(100);Clostridiales(100);unclassified(100);unclassified(100);	Root(100);Bacteria(100);"Fusobacteria"(100);"Fusobacteria"(100);"Fusobacteriales"(100);"Fusobacteriaceae"(100);Fusobacterium(100);	"Clostridia"(100);Clostridiales(100);	"Fusobacteriaceae"(100);Fusobacterium(100);
0.41	20	29	Root(100);Bacteria(100);"Fusobacteria"(100);"Fusobacteria"(100);"Fusobacteriales"(100);"Leptotrichiaceae"(100);Leptotrichia(100);	Root(100);Bacteria(100);"Firmicutes"(100);"Clostridia"(100);Clostridiales(100);Veillonellaceae(100);Selenomonas(95);	"Leptotrichiaceae"(100);Leptotrichia(100);	Veillonellaceae(100);Selenomonas(95);
0.41	6	71	Root(100);Bacteria(100);"Firmicutes"(100);"Bacilli"(100);"Lactobacillales"(100);Streptococcaceae(100);Streptococcus(100);	Root(100);Bacteria(100);"Firmicutes"(100);"Clostridia"(100);Clostridiales(100);"Lachnospiraceae"(100);unclassified(100);	Streptococcaceae(100);Streptococcus(100);	Clostridiales(100);"Lachnospiraceae"(100);
0.41	68	187	Root(100);Bacteria(100);"Firmicutes"(100);"Clostridia"(100);Clostridiales(100);"Lachnospiraceae"(100);Catonella(100);	Root(100);Bacteria(100);"Firmicutes"(100);"Clostridia"(100);Clostridiales(100);"Peptostreptococcaceae"(99);unclassified(95);	"Lachnospiraceae"(100);Catonella(100);	Clostridiales(100);"Peptostreptococcaceae"(99);
0.41	29	81	Root(100);Bacteria(100);"Firmicutes"(100);"Clostridia"(100);Clostridiales(100);Veillonellaceae(100);Selenomonas(95);	Root(100);Bacteria(100);"Bacteroidetes"(100);Flavobacteria(100);"Flavobacteriales"(100);Flavobacteriaceae(100);unclassified(100);	Veillonellaceae(100);Selenomonas(95);	"Flavobacteriales"(100);Flavobacteriaceae(100);
0.41	32	18	Root(100);Bacteria(100);"Actinobacteria"(100);Actinobacteria(100);Actinomycetales(100);Corynebacteriaceae(100);Corynebacterium(100);	Root(100);Bacteria(100);"Actinobacteria"(100);Actinobacteria(100);Actinomycetales(100);Micrococcaceae(100);unclassified(97);	Corynebacteriaceae(100);Corynebacterium(100);	Actinomycetales(100);Micrococcaceae(100);
0.41	80	38	Root(100);Bacteria(100);"Bacteroidetes"(100);"Bacteroidia"(100);"Bacteroidales"(100);"Porphyromonadaceae"(100);Porphyromonas(100);	Root(100);Bacteria(100);"Bacteroidetes"(100);"Bacteroidia"(100);"Bacteroidales"(100);"Porphyromonadaceae"(100);Parabacteroides(69);	"Porphyromonadaceae"(100);Porphyromonas(100);	"Porphyromonadaceae"(100);Parabacteroides(69);
0.40	20	54	Root(100);Bacteria(100);"Fusobacteria"(100);"Fusobacteria"(100);"Fusobacteriales"(100);"Leptotrichiaceae"(100);Leptotrichia(100);	Root(100);Bacteria(100);unclassified(100);unclassified(100);unclassified(100);unclassified(100);unclassified(100);	"Leptotrichiaceae"(100);Leptotrichia(100);	Root(100);Bacteria(100);
0.40	2	18	Root(100);Bacteria(100);"Firmicutes"(100);"Bacilli"(100);"Lactobacillales"(100);Streptococcaceae(100);Streptococcus(100);	Root(100);Bacteria(100);"Actinobacteria"(100);Actinobacteria(100);Actinomycetales(100);Micrococcaceae(100);unclassified(97);	Streptococcaceae(100);Streptococcus(100);	Actinomycetales(100);Micrococcaceae(100);
0.40	138	127	Root(100);Bacteria(100);"Bacteroidetes"(100);Flavobacteria(100);"Flavobacteriales"(100);Flavobacteriaceae(100);Capnocytophaga(99);	Root(100);Bacteria(100);"Proteobacteria"(100);Gammaproteobacteria(100);Cardiobacteriales(100);Cardiobacteriaceae(100);Cardiobacterium(100);	Flavobacteriaceae(100);Capnocytophaga(99);	Cardiobacteriaceae(100);Cardiobacterium(100);
0.40	81	159	Root(100);Bacteria(100);"Bacteroidetes"(100);Flavobacteria(100);"Flavobacteriales"(100);Flavobacteriaceae(100);unclassified(100);	Root(100);Bacteria(100);"Firmicutes"(100);"Clostridia"(100);Clostridiales(100);"Lachnospiraceae"(100);unclassified(100);	"Flavobacteriales"(100);Flavobacteriaceae(100);	Clostridiales(100);"Lachnospiraceae"(100);
0.40	9	73	Root(100);Bacteria(100);"Fusobacteria"(100);"Fusobacteria"(100);"Fusobacteriales"(100);"Fusobacteriaceae"(100);Fusobacterium(100);	Root(100);Bacteria(100);"Spirochaetes"(100);Spirochaetes(100);Spirochaetales(100);Spirochaetaceae(100);Treponema(100);	"Fusobacteriaceae"(100);Fusobacterium(100);	Spirochaetaceae(100);Treponema(100);
0.40	51	83	Root(100);Bacteria(100);"Actinobacteria"(100);Actinobacteria(100);Coriobacteriales(100);Coriobacteriaceae(100);Atopobium(100);	Root(100);Bacteria(100);"Bacteroidetes"(100);"Bacteroidia"(100);"Bacteroidales"(100);"Prevotellaceae"(100);Prevotella(100);	Coriobacteriaceae(100);Atopobium(100);	"Prevotellaceae"(100);Prevotella(100);
-0.40	2	73	Root(100);Bacteria(100);"Firmicutes"(100);"Bacilli"(100);"Lactobacillales"(100);Streptococcaceae(100);Streptococcus(100);	Root(100);Bacteria(100);"Spirochaetes"(100);Spirochaetes(100);Spirochaetales(100);Spirochaetaceae(100);Treponema(100);	Streptococcaceae(100);Streptococcus(100);	Spirochaetaceae(100);Treponema(100);
0.40	80	187	Root(100);Bacteria(100);"Bacteroidetes"(100);"Bacteroidia"(100);"Bacteroidales"(100);"Porphyromonadaceae"(100);Porphyromonas(100);	Root(100);Bacteria(100);"Firmicutes"(100);"Clostridia"(100);Clostridiales(100);"Peptostreptococcaceae"(99);unclassified(95);	"Porphyromonadaceae"(100);Porphyromonas(100);	Clostridiales(100);"Peptostreptococcaceae"(99);
-0.40	18	9	Root(100);Bacteria(100);"Actinobacteria"(100);Actinobacteria(100);Actinomycetales(100);Micrococcaceae(100);unclassified(97);	Root(100);Bacteria(100);"Fusobacteria"(100);"Fusobacteria"(100);"Fusobacteriales"(100);"Fusobacteriaceae"(100);Fusobacterium(100);	Actinomycetales(100);Micrococcaceae(100);	"Fusobacteriaceae"(100);Fusobacterium(100);
0.40	26	68	Root(100);Bacteria(100);"Bacteroidetes"(100);"Bacteroidia"(100);"Bacteroidales"(100);"Prevotellaceae"(100);Prevotella(100);	Root(100);Bacteria(100);"Firmicutes"(100);"Clostridia"(100);Clostridiales(100);"Lachnospiraceae"(100);Catonella(100);	"Prevotellaceae"(100);Prevotella(100);	"Lachnospiraceae"(100);Catonella(100);
0.40	183	48	Root(100);Bacteria(100);"Spirochaetes"(100);Spirochaetes(100);Spirochaetales(100);Spirochaetaceae(100);Treponema(100);	Root(100);Bacteria(100);"Firmicutes"(100);"Clostridia"(100);Clostridiales(100);Incertae_Sedis_XI(100);Parvimonas(100);	Spirochaetaceae(100);Treponema(100);	Incertae_Sedis_XI(100);Parvimonas(100);
0.40	175	87	Root(100);Bacteria(100);"Proteobacteria"(100);Betaproteobacteria(100);Burkholderiales(100);Comamonadaceae(95);unclassified(95);	Root(100);Bacteria(100);"Bacteroidetes"(100);Flavobacteria(100);"Flavobacteriales"(100);Flavobacteriaceae(100);Capnocytophaga(100);	Burkholderiales(100);Comamonadaceae(95);	Flavobacteriaceae(100);Capnocytophaga(100);
-0.40	21	9	Root(100);Bacteria(100);"Proteobacteria"(100);Betaproteobacteria(100);Neisseriales(100);Neisseriaceae(100);Neisseria(69);	Root(100);Bacteria(100);"Fusobacteria"(100);"Fusobacteria"(100);"Fusobacteriales"(100);"Fusobacteriaceae"(100);Fusobacterium(100);	Neisseriaceae(100);Neisseria(69);	"Fusobacteriaceae"(100);Fusobacterium(100);
0.40	292	95	Root(100);Bacteria(100);"Bacteroidetes"(100);Flavobacteria(100);"Flavobacteriales"(100);Flavobacteriaceae(100);Capnocytophaga(100);	Root(100);Bacteria(100);"Proteobacteria"(100);Epsilonproteobacteria(100);Campylobacterales(100);Campylobacteraceae(100);Campylobacter(100);	Flavobacteriaceae(100);Capnocytophaga(100);	Campylobacteraceae(100);Campylobacter(100);
0.40	187	140	Root(100);Bacteria(100);"Firmicutes"(100);"Clostridia"(100);Clostridiales(100);"Peptostreptococcaceae"(99);unclassified(95);	Root(100);Bacteria(100);"Bacteroidetes"(100);"Bacteroidia"(100);"Bacteroidales"(100);"Prevotellaceae"(100);Prevotella(68);	Clostridiales(100);"Peptostreptococcaceae"(99);	"Prevotellaceae"(100);Prevotella(68);
0.39	29	73	Root(100);Bacteria(100);"Firmicutes"(100);"Clostridia"(100);Clostridiales(100);Veillonellaceae(100);Selenomonas(95);	Root(100);Bacteria(100);"Spirochaetes"(100);Spirochaetes(100);Spirochaetales(100);Spirochaetaceae(100);Treponema(100);	Veillonellaceae(100);Selenomonas(95);	Spirochaetaceae(100);Treponema(100);
0.39	23	250	Root(100);Bacteria(100);"Actinobacteria"(100);Actinobacteria(100);Actinomycetales(100);Actinomycetaceae(100);Actinomyces(100);	Root(100);Bacteria(100);"Actinobacteria"(100);Actinobacteria(100);Actinomycetales(100);Actinomycetaceae(100);Actinomyces(100);	Actinomycetaceae(100);Actinomyces(100);	Actinomycetaceae(100);Actinomyces(100);
0.39	52	75	Root(100);Bacteria(100);"Bacteroidetes"(100);"Bacteroidia"(100);"Bacteroidales"(100);"Prevotellaceae"(100);Prevotella(100);	Root(100);Bacteria(100);"Bacteroidetes"(100);"Bacteroidia"(100);"Bacteroidales"(100);"Prevotellaceae"(100);Prevotella(100);	"Prevotellaceae"(100);Prevotella(100);	"Prevotellaceae"(100);Prevotella(100);
0.39	312	73	Root(100);Bacteria(100);"Bacteroidetes"(100);unclassified(100);unclassified(100);unclassified(100);unclassified(100);	Root(100);Bacteria(100);"Spirochaetes"(100);Spirochaetes(100);Spirochaetales(100);Spirochaetaceae(100);Treponema(100);	Bacteria(100);"Bacteroidetes"(100);	Spirochaetaceae(100);Treponema(100);
0.39	134	9	Root(100);Bacteria(100);"Bacteroidetes"(100);"Bacteroidia"(100);"Bacteroidales"(100);"Prevotellaceae"(100);Prevotella(100);	Root(100);Bacteria(100);"Fusobacteria"(100);"Fusobacteria"(100);"Fusobacteriales"(100);"Fusobacteriaceae"(100);Fusobacterium(100);	"Prevotellaceae"(100);Prevotella(100);	"Fusobacteriaceae"(100);Fusobacterium(100);
0.39	68	174	Root(100);Bacteria(100);"Firmicutes"(100);"Clostridia"(100);Clostridiales(100);"Lachnospiraceae"(100);Catonella(100);	Root(100);Bacteria(100);"Spirochaetes"(100);Spirochaetes(100);Spirochaetales(100);Spirochaetaceae(100);Treponema(100);	"Lachnospiraceae"(100);Catonella(100);	Spirochaetaceae(100);Treponema(100);
0.39	26	174	Root(100);Bacteria(100);"Bacteroidetes"(100);"Bacteroidia"(100);"Bacteroidales"(100);"Prevotellaceae"(100);Prevotella(100);	Root(100);Bacteria(100);"Spirochaetes"(100);Spirochaetes(100);Spirochaetales(100);Spirochaetaceae(100);Treponema(100);	"Prevotellaceae"(100);Prevotella(100);	Spirochaetaceae(100);Treponema(100);
0.39	125	94	Root(100);Bacteria(100);"Bacteroidetes"(100);"Bacteroidia"(100);"Bacteroidales"(100);unclassified(100);unclassified(100);	Root(100);Bacteria(100);"Firmicutes"(100);"Clostridia"(100);Clostridiales(100);Veillonellaceae(100);Selenomonas(100);	"Bacteroidia"(100);"Bacteroidales"(100);	Veillonellaceae(100);Selenomonas(100);
0.39	29	334	Root(100);Bacteria(100);"Firmicutes"(100);"Clostridia"(100);Clostridiales(100);Veillonellaceae(100);Selenomonas(95);	Root(100);Bacteria(100);"Bacteroidetes"(100);"Bacteroidia"(100);"Bacteroidales"(100);"Prevotellaceae"(100);Prevotella(100);	Veillonellaceae(100);Selenomonas(95);	"Prevotellaceae"(100);Prevotella(100);
0.39	370	312	Root(100);Bacteria(100);"Spirochaetes"(95);Spirochaetes(95);Spirochaetales(95);Spirochaetaceae(95);unclassified(65);	Root(100);Bacteria(100);"Bacteroidetes"(100);unclassified(100);unclassified(100);unclassified(100);unclassified(100);	Spirochaetales(95);Spirochaetaceae(95);	Bacteria(100);"Bacteroidetes"(100);
0.39	56	7	Root(100);Bacteria(100);"Fusobacteria"(100);"Fusobacteria"(100);"Fusobacteriales"(100);"Leptotrichiaceae"(100);Leptotrichia(100);	Root(100);Bacteria(100);"Bacteroidetes"(100);"Bacteroidia"(100);"Bacteroidales"(100);"Porphyromonadaceae"(100);Porphyromonas(100);	"Leptotrichiaceae"(100);Leptotrichia(100);	"Porphyromonadaceae"(100);Porphyromonas(100);
0.39	54	92	Root(100);Bacteria(100);unclassified(100);unclassified(100);unclassified(100);unclassified(100);unclassified(100);	Root(100);Bacteria(100);"Bacteroidetes"(100);"Bacteroidia"(100);"Bacteroidales"(100);"Prevotellaceae"(100);Prevotella(100);	Root(100);Bacteria(100);	"Prevotellaceae"(100);Prevotella(100);
0.39	52	66	Root(100);Bacteria(100);"Bacteroidetes"(100);"Bacteroidia"(100);"Bacteroidales"(100);"Prevotellaceae"(100);Prevotella(100);	Root(100);Bacteria(100);"Firmicutes"(100);"Clostridia"(100);Clostridiales(100);Veillonellaceae(100);Dialister(100);	"Prevotellaceae"(100);Prevotella(100);	Veillonellaceae(100);Dialister(100);
0.38	310	92	Root(100);Bacteria(100);"Bacteroidetes"(100);"Bacteroidia"(100);"Bacteroidales"(100);Bacteroidaceae(64);Bacteroides(64);	Root(100);Bacteria(100);"Bacteroidetes"(100);"Bacteroidia"(100);"Bacteroidales"(100);"Prevotellaceae"(100);Prevotella(100);	Bacteroidaceae(64);Bacteroides(64);	"Prevotellaceae"(100);Prevotella(100);
0.38	180	9	Root(100);Bacteria(100);"Firmicutes"(100);"Clostridia"(100);Clostridiales(100);Veillonellaceae(100);unclassified(99);	Root(100);Bacteria(100);"Fusobacteria"(100);"Fusobacteria"(100);"Fusobacteriales"(100);"Fusobacteriaceae"(100);Fusobacterium(100);	Clostridiales(100);Veillonellaceae(100);	"Fusobacteriaceae"(100);Fusobacterium(100);
0.38	28	94	Root(100);Bacteria(100);"Proteobacteria"(100);Epsilonproteobacteria(100);Campylobacterales(100);Campylobacteraceae(100);Campylobacter(100);	Root(100);Bacteria(100);"Firmicutes"(100);"Clostridia"(100);Clostridiales(100);Veillonellaceae(100);Selenomonas(100);	Campylobacteraceae(100);Campylobacter(100);	Veillonellaceae(100);Selenomonas(100);
0.38	110	15	Root(100);Bacteria(100);"Bacteroidetes"(100);Flavobacteria(100);"Flavobacteriales"(100);Flavobacteriaceae(100);Capnocytophaga(100);	Root(100);Bacteria(100);"Actinobacteria"(100);Actinobacteria(100);Actinomycetales(100);Corynebacteriaceae(93);Corynebacterium(93);	Flavobacteriaceae(100);Capnocytophaga(100);	Corynebacteriaceae(93);Corynebacterium(93);
0.38	26	297	Root(100);Bacteria(100);"Bacteroidetes"(100);"Bacteroidia"(100);"Bacteroidales"(100);"Prevotellaceae"(100);Prevotella(100);	Root(100);Bacteria(100);"Spirochaetes"(100);Spirochaetes(100);Spirochaetales(100);Spirochaetaceae(100);Treponema(100);	"Prevotellaceae"(100);Prevotella(100);	Spirochaetaceae(100);Treponema(100);
0.38	94	71	Root(100);Bacteria(100);"Firmicutes"(100);"Clostridia"(100);Clostridiales(100);Veillonellaceae(100);Selenomonas(100);	Root(100);Bacteria(100);"Firmicutes"(100);"Clostridia"(100);Clostridiales(100);"Lachnospiraceae"(100);unclassified(100);	Veillonellaceae(100);Selenomonas(100);	Clostridiales(100);"Lachnospiraceae"(100);
0.38	125	74	Root(100);Bacteria(100);"Bacteroidetes"(100);"Bacteroidia"(100);"Bacteroidales"(100);unclassified(100);unclassified(100);	Root(100);Bacteria(100);"Bacteroidetes"(100);"Bacteroidia"(100);"Bacteroidales"(100);"Prevotellaceae"(100);Prevotella(100);	"Bacteroidia"(100);"Bacteroidales"(100);	"Prevotellaceae"(100);Prevotella(100);
0.38	139	180	Root(100);Bacteria(100);"Bacteroidetes"(100);unclassified(100);unclassified(100);unclassified(100);unclassified(100);	Root(100);Bacteria(100);"Firmicutes"(100);"Clostridia"(100);Clostridiales(100);Veillonellaceae(100);unclassified(99);	Bacteria(100);"Bacteroidetes"(100);	Clostridiales(100);Veillonellaceae(100);
0.38	102	73	Root(100);Bacteria(100);"Bacteroidetes"(100);unclassified(99);unclassified(99);unclassified(99);unclassified(99);	Root(100);Bacteria(100);"Spirochaetes"(100);Spirochaetes(100);Spirochaetales(100);Spirochaetaceae(100);Treponema(100);	Bacteria(100);"Bacteroidetes"(100);	Spirochaetaceae(100);Treponema(100);
0.38	312	187	Root(100);Bacteria(100);"Bacteroidetes"(100);unclassified(100);unclassified(100);unclassified(100);unclassified(100);	Root(100);Bacteria(100);"Firmicutes"(100);"Clostridia"(100);Clostridiales(100);"Peptostreptococcaceae"(99);unclassified(95);	Bacteria(100);"Bacteroidetes"(100);	Clostridiales(100);"Peptostreptococcaceae"(99);
0.38	26	106	Root(100);Bacteria(100);"Bacteroidetes"(100);"Bacteroidia"(100);"Bacteroidales"(100);"Prevotellaceae"(100);Prevotella(100);	Root(100);Bacteria(100);"Spirochaetes"(100);Spirochaetes(100);Spirochaetales(100);Spirochaetaceae(100);Treponema(100);	"Prevotellaceae"(100);Prevotella(100);	Spirochaetaceae(100);Treponema(100);
0.38	126	38	Root(100);Bacteria(100);"Spirochaetes"(100);Spirochaetes(100);Spirochaetales(100);Spirochaetaceae(100);Treponema(100);	Root(100);Bacteria(100);"Bacteroidetes"(100);"Bacteroidia"(100);"Bacteroidales"(100);"Porphyromonadaceae"(100);Parabacteroides(69);	Spirochaetaceae(100);Treponema(100);	"Porphyromonadaceae"(100);Parabacteroides(69);
0.38	7	78	Root(100);Bacteria(100);"Bacteroidetes"(100);"Bacteroidia"(100);"Bacteroidales"(100);"Porphyromonadaceae"(100);Porphyromonas(100);	Root(100);Bacteria(100);"Fusobacteria"(100);"Fusobacteria"(100);"Fusobacteriales"(100);"Leptotrichiaceae"(100);Leptotrichia(100);	"Porphyromonadaceae"(100);Porphyromonas(100);	"Leptotrichiaceae"(100);Leptotrichia(100);
-0.38	29	16	Root(100);Bacteria(100);"Firmicutes"(100);"Clostridia"(100);Clostridiales(100);Veillonellaceae(100);Selenomonas(95);	Root(100);Bacteria(100);"Proteobacteria"(100);Gammaproteobacteria(100);Pasteurellales(100);Pasteurellaceae(100);unclassified(100);	Veillonellaceae(100);Selenomonas(95);	Pasteurellales(100);Pasteurellaceae(100);
0.37	55	78	Root(100);Bacteria(100);"Bacteroidetes"(100);Flavobacteria(100);"Flavobacteriales"(100);Flavobacteriaceae(100);Capnocytophaga(100);	Root(100);Bacteria(100);"Fusobacteria"(100);"Fusobacteria"(100);"Fusobacteriales"(100);"Leptotrichiaceae"(100);Leptotrichia(100);	Flavobacteriaceae(100);Capnocytophaga(100);	"Leptotrichiaceae"(100);Leptotrichia(100);
0.37	370	174	Root(100);Bacteria(100);"Spirochaetes"(95);Spirochaetes(95);Spirochaetales(95);Spirochaetaceae(95);unclassified(65);	Root(100);Bacteria(100);"Spirochaetes"(100);Spirochaetes(100);Spirochaetales(100);Spirochaetaceae(100);Treponema(100);	Spirochaetales(95);Spirochaetaceae(95);	Spirochaetaceae(100);Treponema(100);
0.37	126	297	Root(100);Bacteria(100);"Spirochaetes"(100);Spirochaetes(100);Spirochaetales(100);Spirochaetaceae(100);Treponema(100);	Root(100);Bacteria(100);"Spirochaetes"(100);Spirochaetes(100);Spirochaetales(100);Spirochaetaceae(100);Treponema(100);	Spirochaetaceae(100);Treponema(100);	Spirochaetaceae(100);Treponema(100);
0.37	134	190	Root(100);Bacteria(100);"Bacteroidetes"(100);"Bacteroidia"(100);"Bacteroidales"(100);"Prevotellaceae"(100);Prevotella(100);	Root(100);Bacteria(100);unclassified(100);unclassified(100);unclassified(100);unclassified(100);unclassified(100);	"Prevotellaceae"(100);Prevotella(100);	Root(100);Bacteria(100);
0.37	25	125	Root(100);Bacteria(100);"Bacteroidetes"(97);"Bacteroidia"(59);"Bacteroidales"(59);unclassified(59);unclassified(59);	Root(100);Bacteria(100);"Bacteroidetes"(100);"Bacteroidia"(100);"Bacteroidales"(100);unclassified(100);unclassified(100);	"Bacteroidia"(59);"Bacteroidales"(59);	"Bacteroidia"(100);"Bacteroidales"(100);
0.37	94	10	Root(100);Bacteria(100);"Firmicutes"(100);"Clostridia"(100);Clostridiales(100);Veillonellaceae(100);Selenomonas(100);	Root(100);Bacteria(100);"Bacteroidetes"(100);"Bacteroidia"(100);"Bacteroidales"(100);"Prevotellaceae"(100);Prevotella(100);	Veillonellaceae(100);Selenomonas(100);	"Prevotellaceae"(100);Prevotella(100);
0.37	178	9	Root(100);Bacteria(100);"Firmicutes"(100);"Clostridia"(100);Clostridiales(100);unclassified(100);unclassified(100);	Root(100);Bacteria(100);"Fusobacteria"(100);"Fusobacteria"(100);"Fusobacteriales"(100);"Fusobacteriaceae"(100);Fusobacterium(100);	"Clostridia"(100);Clostridiales(100);	"Fusobacteriaceae"(100);Fusobacterium(100);
0.37	7	15	Root(100);Bacteria(100);"Bacteroidetes"(100);"Bacteroidia"(100);"Bacteroidales"(100);"Porphyromonadaceae"(100);Porphyromonas(100);	Root(100);Bacteria(100);"Actinobacteria"(100);Actinobacteria(100);Actinomycetales(100);Corynebacteriaceae(93);Corynebacterium(93);	"Porphyromonadaceae"(100);Porphyromonas(100);	Corynebacteriaceae(93);Corynebacterium(93);
0.37	15	78	Root(100);Bacteria(100);"Actinobacteria"(100);Actinobacteria(100);Actinomycetales(100);Corynebacteriaceae(93);Corynebacterium(93);	Root(100);Bacteria(100);"Fusobacteria"(100);"Fusobacteria"(100);"Fusobacteriales"(100);"Leptotrichiaceae"(100);Leptotrichia(100);	Corynebacteriaceae(93);Corynebacterium(93);	"Leptotrichiaceae"(100);Leptotrichia(100);
0.37	134	48	Root(100);Bacteria(100);"Bacteroidetes"(100);"Bacteroidia"(100);"Bacteroidales"(100);"Prevotellaceae"(100);Prevotella(100);	Root(100);Bacteria(100);"Firmicutes"(100);"Clostridia"(100);Clostridiales(100);Incertae_Sedis_XI(100);Parvimonas(100);	"Prevotellaceae"(100);Prevotella(100);	Incertae_Sedis_XI(100);Parvimonas(100);
0.37	180	149	Root(100);Bacteria(100);"Firmicutes"(100);"Clostridia"(100);Clostridiales(100);Veillonellaceae(100);unclassified(99);	Root(100);Bacteria(100);"Bacteroidetes"(100);"Bacteroidia"(100);"Bacteroidales"(100);"Prevotellaceae"(100);unclassified(100);	Clostridiales(100);Veillonellaceae(100);	"Bacteroidales"(100);"Prevotellaceae"(100);
0.37	26	38	Root(100);Bacteria(100);"Bacteroidetes"(100);"Bacteroidia"(100);"Bacteroidales"(100);"Prevotellaceae"(100);Prevotella(100);	Root(100);Bacteria(100);"Bacteroidetes"(100);"Bacteroidia"(100);"Bacteroidales"(100);"Porphyromonadaceae"(100);Parabacteroides(69);	"Prevotellaceae"(100);Prevotella(100);	"Porphyromonadaceae"(100);Parabacteroides(69);
0.37	370	73	Root(100);Bacteria(100);"Spirochaetes"(95);Spirochaetes(95);Spirochaetales(95);Spirochaetaceae(95);unclassified(65);	Root(100);Bacteria(100);"Spirochaetes"(100);Spirochaetes(100);Spirochaetales(100);Spirochaetaceae(100);Treponema(100);	Spirochaetales(95);Spirochaetaceae(95);	Spirochaetaceae(100);Treponema(100);
0.37	2	16	Root(100);Bacteria(100);"Firmicutes"(100);"Bacilli"(100);"Lactobacillales"(100);Streptococcaceae(100);Streptococcus(100);	Root(100);Bacteria(100);"Proteobacteria"(100);Gammaproteobacteria(100);Pasteurellales(100);Pasteurellaceae(100);unclassified(100);	Streptococcaceae(100);Streptococcus(100);	Pasteurellales(100);Pasteurellaceae(100);
0.37	66	180	Root(100);Bacteria(100);"Firmicutes"(100);"Clostridia"(100);Clostridiales(100);Veillonellaceae(100);Dialister(100);	Root(100);Bacteria(100);"Firmicutes"(100);"Clostridia"(100);Clostridiales(100);Veillonellaceae(100);unclassified(99);	Veillonellaceae(100);Dialister(100);	Clostridiales(100);Veillonellaceae(100);
0.36	56	172	Root(100);Bacteria(100);"Fusobacteria"(100);"Fusobacteria"(100);"Fusobacteriales"(100);"Leptotrichiaceae"(100);Leptotrichia(100);	Root(100);Bacteria(100);"Firmicutes"(100);"Clostridia"(100);Clostridiales(100);"Lachnospiraceae"(100);unclassified(100);	"Leptotrichiaceae"(100);Leptotrichia(100);	Clostridiales(100);"Lachnospiraceae"(100);
0.36	19	158	Root(100);Bacteria(100);"Proteobacteria"(100);Gammaproteobacteria(100);Pasteurellales(100);Pasteurellaceae(100);unclassified(100);	Root(100);Bacteria(100);"Bacteroidetes"(100);Flavobacteria(100);"Flavobacteriales"(100);Flavobacteriaceae(100);Capnocytophaga(100);	Pasteurellales(100);Pasteurellaceae(100);	Flavobacteriaceae(100);Capnocytophaga(100);
-0.36	29	113	Root(100);Bacteria(100);"Firmicutes"(100);"Clostridia"(100);Clostridiales(100);Veillonellaceae(100);Selenomonas(95);	Root(100);Bacteria(100);"Bacteroidetes"(100);Flavobacteria(100);"Flavobacteriales"(100);Flavobacteriaceae(100);unclassified(100);	Veillonellaceae(100);Selenomonas(95);	"Flavobacteriales"(100);Flavobacteriaceae(100);
0.36	96	113	Root(100);Bacteria(100);"Actinobacteria"(100);Actinobacteria(100);Actinomycetales(100);Propionibacteriaceae(100);unclassified(100);	Root(100);Bacteria(100);"Bacteroidetes"(100);Flavobacteria(100);"Flavobacteriales"(100);Flavobacteriaceae(100);unclassified(100);	Actinomycetales(100);Propionibacteriaceae(100);	"Flavobacteriales"(100);Flavobacteriaceae(100);
0.36	312	297	Root(100);Bacteria(100);"Bacteroidetes"(100);unclassified(100);unclassified(100);unclassified(100);unclassified(100);	Root(100);Bacteria(100);"Spirochaetes"(100);Spirochaetes(100);Spirochaetales(100);Spirochaetaceae(100);Treponema(100);	Bacteria(100);"Bacteroidetes"(100);	Spirochaetaceae(100);Treponema(100);
-0.36	113	9	Root(100);Bacteria(100);"Bacteroidetes"(100);Flavobacteria(100);"Flavobacteriales"(100);Flavobacteriaceae(100);unclassified(100);	Root(100);Bacteria(100);"Fusobacteria"(100);"Fusobacteria"(100);"Fusobacteriales"(100);"Fusobacteriaceae"(100);Fusobacterium(100);	"Flavobacteriales"(100);Flavobacteriaceae(100);	"Fusobacteriaceae"(100);Fusobacterium(100);
0.36	52	94	Root(100);Bacteria(100);"Bacteroidetes"(100);"Bacteroidia"(100);"Bacteroidales"(100);"Prevotellaceae"(100);Prevotella(100);	Root(100);Bacteria(100);"Firmicutes"(100);"Clostridia"(100);Clostridiales(100);Veillonellaceae(100);Selenomonas(100);	"Prevotellaceae"(100);Prevotella(100);	Veillonellaceae(100);Selenomonas(100);
0.36	20	124	Root(100);Bacteria(100);"Fusobacteria"(100);"Fusobacteria"(100);"Fusobacteriales"(100);"Leptotrichiaceae"(100);Leptotrichia(100);	Root(100);Bacteria(100);"Bacteroidetes"(100);"Bacteroidia"(100);"Bacteroidales"(100);"Prevotellaceae"(100);Prevotella(100);	"Leptotrichiaceae"(100);Leptotrichia(100);	"Prevotellaceae"(100);Prevotella(100);
0.36	183	9	Root(100);Bacteria(100);"Spirochaetes"(100);Spirochaetes(100);Spirochaetales(100);Spirochaetaceae(100);Treponema(100);	Root(100);Bacteria(100);"Fusobacteria"(100);"Fusobacteria"(100);"Fusobacteriales"(100);"Fusobacteriaceae"(100);Fusobacterium(100);	Spirochaetaceae(100);Treponema(100);	"Fusobacteriaceae"(100);Fusobacterium(100);
0.36	216	126	Root(100);Bacteria(100);"Bacteroidetes"(100);unclassified(100);unclassified(100);unclassified(100);unclassified(100);	Root(100);Bacteria(100);"Spirochaetes"(100);Spirochaetes(100);Spirochaetales(100);Spirochaetaceae(100);Treponema(100);	Bacteria(100);"Bacteroidetes"(100);	Spirochaetaceae(100);Treponema(100);
0.36	102	9	Root(100);Bacteria(100);"Bacteroidetes"(100);unclassified(99);unclassified(99);unclassified(99);unclassified(99);	Root(100);Bacteria(100);"Fusobacteria"(100);"Fusobacteria"(100);"Fusobacteriales"(100);"Fusobacteriaceae"(100);Fusobacterium(100);	Bacteria(100);"Bacteroidetes"(100);	"Fusobacteriaceae"(100);Fusobacterium(100);
0.36	124	39	Root(100);Bacteria(100);"Bacteroidetes"(100);"Bacteroidia"(100);"Bacteroidales"(100);"Prevotellaceae"(100);Prevotella(100);	Root(100);Bacteria(100);"Bacteroidetes"(100);"Bacteroidia"(100);"Bacteroidales"(100);"Prevotellaceae"(100);Prevotella(100);	"Prevotellaceae"(100);Prevotella(100);	"Prevotellaceae"(100);Prevotella(100);
0.35	80	174	Root(100);Bacteria(100);"Bacteroidetes"(100);"Bacteroidia"(100);"Bacteroidales"(100);"Porphyromonadaceae"(100);Porphyromonas(100);	Root(100);Bacteria(100);"Spirochaetes"(100);Spirochaetes(100);Spirochaetales(100);Spirochaetaceae(100);Treponema(100);	"Porphyromonadaceae"(100);Porphyromonas(100);	Spirochaetaceae(100);Treponema(100);
0.35	102	183	Root(100);Bacteria(100);"Bacteroidetes"(100);unclassified(99);unclassified(99);unclassified(99);unclassified(99);	Root(100);Bacteria(100);"Spirochaetes"(100);Spirochaetes(100);Spirochaetales(100);Spirochaetaceae(100);Treponema(100);	Bacteria(100);"Bacteroidetes"(100);	Spirochaetaceae(100);Treponema(100);
0.35	125	51	Root(100);Bacteria(100);"Bacteroidetes"(100);"Bacteroidia"(100);"Bacteroidales"(100);unclassified(100);unclassified(100);	Root(100);Bacteria(100);"Actinobacteria"(100);Actinobacteria(100);Coriobacteriales(100);Coriobacteriaceae(100);Atopobium(100);	"Bacteroidia"(100);"Bacteroidales"(100);	Coriobacteriaceae(100);Atopobium(100);
0.35	13	16	Root(100);Bacteria(100);"Firmicutes"(100);"Bacilli"(100);"Lactobacillales"(100);unclassified(98);unclassified(98);	Root(100);Bacteria(100);"Proteobacteria"(100);Gammaproteobacteria(100);Pasteurellales(100);Pasteurellaceae(100);unclassified(100);	"Bacilli"(100);"Lactobacillales"(100);	Pasteurellales(100);Pasteurellaceae(100);
0.35	22	16	Root(100);Bacteria(100);"Proteobacteria"(100);Betaproteobacteria(100);Burkholderiales(100);unclassified(97);unclassified(97);	Root(100);Bacteria(100);"Proteobacteria"(100);Gammaproteobacteria(100);Pasteurellales(100);Pasteurellaceae(100);unclassified(100);	Betaproteobacteria(100);Burkholderiales(100);	Pasteurellales(100);Pasteurellaceae(100);
0.35	29	124	Root(100);Bacteria(100);"Firmicutes"(100);"Clostridia"(100);Clostridiales(100);Veillonellaceae(100);Selenomonas(95);	Root(100);Bacteria(100);"Bacteroidetes"(100);"Bacteroidia"(100);"Bacteroidales"(100);"Prevotellaceae"(100);Prevotella(100);	Veillonellaceae(100);Selenomonas(95);	"Prevotellaceae"(100);Prevotella(100);
0.35	126	174	Root(100);Bacteria(100);"Spirochaetes"(100);Spirochaetes(100);Spirochaetales(100);Spirochaetaceae(100);Treponema(100);	Root(100);Bacteria(100);"Spirochaetes"(100);Spirochaetes(100);Spirochaetales(100);Spirochaetaceae(100);Treponema(100);	Spirochaetaceae(100);Treponema(100);	Spirochaetaceae(100);Treponema(100);
0.35	106	68	Root(100);Bacteria(100);"Spirochaetes"(100);Spirochaetes(100);Spirochaetales(100);Spirochaetaceae(100);Treponema(100);	Root(100);Bacteria(100);"Firmicutes"(100);"Clostridia"(100);Clostridiales(100);"Lachnospiraceae"(100);Catonella(100);	Spirochaetaceae(100);Treponema(100);	"Lachnospiraceae"(100);Catonella(100);
0.35	126	190	Root(100);Bacteria(100);"Spirochaetes"(100);Spirochaetes(100);Spirochaetales(100);Spirochaetaceae(100);Treponema(100);	Root(100);Bacteria(100);unclassified(100);unclassified(100);unclassified(100);unclassified(100);unclassified(100);	Spirochaetaceae(100);Treponema(100);	Root(100);Bacteria(100);
-0.35	29	18	Root(100);Bacteria(100);"Firmicutes"(100);"Clostridia"(100);Clostridiales(100);Veillonellaceae(100);Selenomonas(95);	Root(100);Bacteria(100);"Actinobacteria"(100);Actinobacteria(100);Actinomycetales(100);Micrococcaceae(100);unclassified(97);	Veillonellaceae(100);Selenomonas(95);	Actinomycetales(100);Micrococcaceae(100);
0.35	113	36	Root(100);Bacteria(100);"Bacteroidetes"(100);Flavobacteria(100);"Flavobacteriales"(100);Flavobacteriaceae(100);unclassified(100);	Root(100);Bacteria(100);"Bacteroidetes"(100);Flavobacteria(100);"Flavobacteriales"(100);Flavobacteriaceae(100);Capnocytophaga(100);	"Flavobacteriales"(100);Flavobacteriaceae(100);	Flavobacteriaceae(100);Capnocytophaga(100);
0.35	370	80	Root(100);Bacteria(100);"Spirochaetes"(95);Spirochaetes(95);Spirochaetales(95);Spirochaetaceae(95);unclassified(65);	Root(100);Bacteria(100);"Bacteroidetes"(100);"Bacteroidia"(100);"Bacteroidales"(100);"Porphyromonadaceae"(100);Porphyromonas(100);	Spirochaetales(95);Spirochaetaceae(95);	"Porphyromonadaceae"(100);Porphyromonas(100);
0.35	96	127	Root(100);Bacteria(100);"Actinobacteria"(100);Actinobacteria(100);Actinomycetales(100);Propionibacteriaceae(100);unclassified(100);	Root(100);Bacteria(100);"Proteobacteria"(100);Gammaproteobacteria(100);Cardiobacteriales(100);Cardiobacteriaceae(100);Cardiobacterium(100);	Actinomycetales(100);Propionibacteriaceae(100);	Cardiobacteriaceae(100);Cardiobacterium(100);
0.35	56	228	Root(100);Bacteria(100);"Fusobacteria"(100);"Fusobacteria"(100);"Fusobacteriales"(100);"Leptotrichiaceae"(100);Leptotrichia(100);	Root(100);Bacteria(100);"Firmicutes"(100);"Clostridia"(100);Clostridiales(100);"Lachnospiraceae"(97);unclassified(97);	"Leptotrichiaceae"(100);Leptotrichia(100);	Clostridiales(100);"Lachnospiraceae"(97);
0.35	187	73	Root(100);Bacteria(100);"Firmicutes"(100);"Clostridia"(100);Clostridiales(100);"Peptostreptococcaceae"(99);unclassified(95);	Root(100);Bacteria(100);"Spirochaetes"(100);Spirochaetes(100);Spirochaetales(100);Spirochaetaceae(100);Treponema(100);	Clostridiales(100);"Peptostreptococcaceae"(99);	Spirochaetaceae(100);Treponema(100);
0.34	174	140	Root(100);Bacteria(100);"Spirochaetes"(100);Spirochaetes(100);Spirochaetales(100);Spirochaetaceae(100);Treponema(100);	Root(100);Bacteria(100);"Bacteroidetes"(100);"Bacteroidia"(100);"Bacteroidales"(100);"Prevotellaceae"(100);Prevotella(68);	Spirochaetaceae(100);Treponema(100);	"Prevotellaceae"(100);Prevotella(68);
0.34	174	180	Root(100);Bacteria(100);"Spirochaetes"(100);Spirochaetes(100);Spirochaetales(100);Spirochaetaceae(100);Treponema(100);	Root(100);Bacteria(100);"Firmicutes"(100);"Clostridia"(100);Clostridiales(100);Veillonellaceae(100);unclassified(99);	Spirochaetaceae(100);Treponema(100);	Clostridiales(100);Veillonellaceae(100);
0.34	180	74	Root(100);Bacteria(100);"Firmicutes"(100);"Clostridia"(100);Clostridiales(100);Veillonellaceae(100);unclassified(99);	Root(100);Bacteria(100);"Bacteroidetes"(100);"Bacteroidia"(100);"Bacteroidales"(100);"Prevotellaceae"(100);Prevotella(100);	Clostridiales(100);Veillonellaceae(100);	"Prevotellaceae"(100);Prevotella(100);
0.34	113	32	Root(100);Bacteria(100);"Bacteroidetes"(100);Flavobacteria(100);"Flavobacteriales"(100);Flavobacteriaceae(100);unclassified(100);	Root(100);Bacteria(100);"Actinobacteria"(100);Actinobacteria(100);Actinomycetales(100);Corynebacteriaceae(100);Corynebacterium(100);	"Flavobacteriales"(100);Flavobacteriaceae(100);	Corynebacteriaceae(100);Corynebacterium(100);
0.34	80	106	Root(100);Bacteria(100);"Bacteroidetes"(100);"Bacteroidia"(100);"Bacteroidales"(100);"Porphyromonadaceae"(100);Porphyromonas(100);	Root(100);Bacteria(100);"Spirochaetes"(100);Spirochaetes(100);Spirochaetales(100);Spirochaetaceae(100);Treponema(100);	"Porphyromonadaceae"(100);Porphyromonas(100);	Spirochaetaceae(100);Treponema(100);
0.34	95	94	Root(100);Bacteria(100);"Proteobacteria"(100);Epsilonproteobacteria(100);Campylobacterales(100);Campylobacteraceae(100);Campylobacter(100);	Root(100);Bacteria(100);"Firmicutes"(100);"Clostridia"(100);Clostridiales(100);Veillonellaceae(100);Selenomonas(100);	Campylobacteraceae(100);Campylobacter(100);	Veillonellaceae(100);Selenomonas(100);
0.34	143	38	Root(100);Bacteria(100);"Firmicutes"(100);"Clostridia"(100);Clostridiales(100);unclassified(100);unclassified(100);	Root(100);Bacteria(100);"Bacteroidetes"(100);"Bacteroidia"(100);"Bacteroidales"(100);"Porphyromonadaceae"(100);Parabacteroides(69);	"Clostridia"(100);Clostridiales(100);	"Porphyromonadaceae"(100);Parabacteroides(69);
0.34	180	225	Root(100);Bacteria(100);"Firmicutes"(100);"Clostridia"(100);Clostridiales(100);Veillonellaceae(100);unclassified(99);	Root(100);Bacteria(100);"Bacteroidetes"(100);"Bacteroidia"(100);"Bacteroidales"(100);"Prevotellaceae"(100);Prevotella(100);	Clostridiales(100);Veillonellaceae(100);	"Prevotellaceae"(100);Prevotella(100);
0.34	68	9	Root(100);Bacteria(100);"Firmicutes"(100);"Clostridia"(100);Clostridiales(100);"Lachnospiraceae"(100);Catonella(100);	Root(100);Bacteria(100);"Fusobacteria"(100);"Fusobacteria"(100);"Fusobacteriales"(100);"Fusobacteriaceae"(100);Fusobacterium(100);	"Lachnospiraceae"(100);Catonella(100);	"Fusobacteriaceae"(100);Fusobacterium(100);
0.34	190	48	Root(100);Bacteria(100);unclassified(100);unclassified(100);unclassified(100);unclassified(100);unclassified(100);	Root(100);Bacteria(100);"Firmicutes"(100);"Clostridia"(100);Clostridiales(100);Incertae_Sedis_XI(100);Parvimonas(100);	Root(100);Bacteria(100);	Incertae_Sedis_XI(100);Parvimonas(100);
-0.34	13	9	Root(100);Bacteria(100);"Firmicutes"(100);"Bacilli"(100);"Lactobacillales"(100);unclassified(98);unclassified(98);	Root(100);Bacteria(100);"Fusobacteria"(100);"Fusobacteria"(100);"Fusobacteriales"(100);"Fusobacteriaceae"(100);Fusobacterium(100);	"Bacilli"(100);"Lactobacillales"(100);	"Fusobacteriaceae"(100);Fusobacterium(100);
0.34	183	73	Root(100);Bacteria(100);"Spirochaetes"(100);Spirochaetes(100);Spirochaetales(100);Spirochaetaceae(100);Treponema(100);	Root(100);Bacteria(100);"Spirochaetes"(100);Spirochaetes(100);Spirochaetales(100);Spirochaetaceae(100);Treponema(100);	Spirochaetaceae(100);Treponema(100);	Spirochaetaceae(100);Treponema(100);
0.34	190	80	Root(100);Bacteria(100);unclassified(100);unclassified(100);unclassified(100);unclassified(100);unclassified(100);	Root(100);Bacteria(100);"Bacteroidetes"(100);"Bacteroidia"(100);"Bacteroidales"(100);"Porphyromonadaceae"(100);Porphyromonas(100);	Root(100);Bacteria(100);	"Porphyromonadaceae"(100);Porphyromonas(100);
0.34	190	68	Root(100);Bacteria(100);unclassified(100);unclassified(100);unclassified(100);unclassified(100);unclassified(100);	Root(100);Bacteria(100);"Firmicutes"(100);"Clostridia"(100);Clostridiales(100);"Lachnospiraceae"(100);Catonella(100);	Root(100);Bacteria(100);	"Lachnospiraceae"(100);Catonella(100);
0.34	15	159	Root(100);Bacteria(100);"Actinobacteria"(100);Actinobacteria(100);Actinomycetales(100);Corynebacteriaceae(93);Corynebacterium(93);	Root(100);Bacteria(100);"Firmicutes"(100);"Clostridia"(100);Clostridiales(100);"Lachnospiraceae"(100);unclassified(100);	Corynebacteriaceae(93);Corynebacterium(93);	Clostridiales(100);"Lachnospiraceae"(100);
0.34	66	94	Root(100);Bacteria(100);"Firmicutes"(100);"Clostridia"(100);Clostridiales(100);Veillonellaceae(100);Dialister(100);	Root(100);Bacteria(100);"Firmicutes"(100);"Clostridia"(100);Clostridiales(100);Veillonellaceae(100);Selenomonas(100);	Veillonellaceae(100);Dialister(100);	Veillonellaceae(100);Selenomonas(100);
0.34	39	9	Root(100);Bacteria(100);"Bacteroidetes"(100);"Bacteroidia"(100);"Bacteroidales"(100);"Prevotellaceae"(100);Prevotella(100);	Root(100);Bacteria(100);"Fusobacteria"(100);"Fusobacteria"(100);"Fusobacteriales"(100);"Fusobacteriaceae"(100);Fusobacterium(100);	"Prevotellaceae"(100);Prevotella(100);	"Fusobacteriaceae"(100);Fusobacterium(100);
0.34	370	38	Root(100);Bacteria(100);"Spirochaetes"(95);Spirochaetes(95);Spirochaetales(95);Spirochaetaceae(95);unclassified(65);	Root(100);Bacteria(100);"Bacteroidetes"(100);"Bacteroidia"(100);"Bacteroidales"(100);"Porphyromonadaceae"(100);Parabacteroides(69);	Spirochaetales(95);Spirochaetaceae(95);	"Porphyromonadaceae"(100);Parabacteroides(69);
0.34	56	87	Root(100);Bacteria(100);"Fusobacteria"(100);"Fusobacteria"(100);"Fusobacteriales"(100);"Leptotrichiaceae"(100);Leptotrichia(100);	Root(100);Bacteria(100);"Bacteroidetes"(100);Flavobacteria(100);"Flavobacteriales"(100);Flavobacteriaceae(100);Capnocytophaga(100);	"Leptotrichiaceae"(100);Leptotrichia(100);	Flavobacteriaceae(100);Capnocytophaga(100);
0.33	139	126	Root(100);Bacteria(100);"Bacteroidetes"(100);unclassified(100);unclassified(100);unclassified(100);unclassified(100);	Root(100);Bacteria(100);"Spirochaetes"(100);Spirochaetes(100);Spirochaetales(100);Spirochaetaceae(100);Treponema(100);	Bacteria(100);"Bacteroidetes"(100);	Spirochaetaceae(100);Treponema(100);
0.33	20	95	Root(100);Bacteria(100);"Fusobacteria"(100);"Fusobacteria"(100);"Fusobacteriales"(100);"Leptotrichiaceae"(100);Leptotrichia(100);	Root(100);Bacteria(100);"Proteobacteria"(100);Epsilonproteobacteria(100);Campylobacterales(100);Campylobacteraceae(100);Campylobacter(100);	"Leptotrichiaceae"(100);Leptotrichia(100);	Campylobacteraceae(100);Campylobacter(100);
0.33	172	78	Root(100);Bacteria(100);"Firmicutes"(100);"Clostridia"(100);Clostridiales(100);"Lachnospiraceae"(100);unclassified(100);	Root(100);Bacteria(100);"Fusobacteria"(100);"Fusobacteria"(100);"Fusobacteriales"(100);"Leptotrichiaceae"(100);Leptotrichia(100);	Clostridiales(100);"Lachnospiraceae"(100);	"Leptotrichiaceae"(100);Leptotrichia(100);
0.33	28	10	Root(100);Bacteria(100);"Proteobacteria"(100);Epsilonproteobacteria(100);Campylobacterales(100);Campylobacteraceae(100);Campylobacter(100);	Root(100);Bacteria(100);"Bacteroidetes"(100);"Bacteroidia"(100);"Bacteroidales"(100);"Prevotellaceae"(100);Prevotella(100);	Campylobacteraceae(100);Campylobacter(100);	"Prevotellaceae"(100);Prevotella(100);
-0.33	22	9	Root(100);Bacteria(100);"Proteobacteria"(100);Betaproteobacteria(100);Burkholderiales(100);unclassified(97);unclassified(97);	Root(100);Bacteria(100);"Fusobacteria"(100);"Fusobacteria"(100);"Fusobacteriales"(100);"Fusobacteriaceae"(100);Fusobacterium(100);	Betaproteobacteria(100);Burkholderiales(100);	"Fusobacteriaceae"(100);Fusobacterium(100);
0.33	126	73	Root(100);Bacteria(100);"Spirochaetes"(100);Spirochaetes(100);Spirochaetales(100);Spirochaetaceae(100);Treponema(100);	Root(100);Bacteria(100);"Spirochaetes"(100);Spirochaetes(100);Spirochaetales(100);Spirochaetaceae(100);Treponema(100);	Spirochaetaceae(100);Treponema(100);	Spirochaetaceae(100);Treponema(100);
0.33	298	38	Root(100);Bacteria(100);"Bacteroidetes"(100);"Bacteroidia"(100);"Bacteroidales"(100);"Prevotellaceae"(100);Prevotella(100);	Root(100);Bacteria(100);"Bacteroidetes"(100);"Bacteroidia"(100);"Bacteroidales"(100);"Porphyromonadaceae"(100);Parabacteroides(69);	"Prevotellaceae"(100);Prevotella(100);	"Porphyromonadaceae"(100);Parabacteroides(69);
0.33	225	73	Root(100);Bacteria(100);"Bacteroidetes"(100);"Bacteroidia"(100);"Bacteroidales"(100);"Prevotellaceae"(100);Prevotella(100);	Root(100);Bacteria(100);"Spirochaetes"(100);Spirochaetes(100);Spirochaetales(100);Spirochaetaceae(100);Treponema(100);	"Prevotellaceae"(100);Prevotella(100);	Spirochaetaceae(100);Treponema(100);
0.33	297	146	Root(100);Bacteria(100);"Spirochaetes"(100);Spirochaetes(100);Spirochaetales(100);Spirochaetaceae(100);Treponema(100);	Root(100);Bacteria(100);"Bacteroidetes"(100);"Bacteroidia"(100);"Bacteroidales"(100);"Porphyromonadaceae"(100);Porphyromonas(100);	Spirochaetaceae(100);Treponema(100);	"Porphyromonadaceae"(100);Porphyromonas(100);
0.33	4	6	Root(100);Bacteria(100);"Firmicutes"(100);"Clostridia"(100);Clostridiales(100);Veillonellaceae(100);Veillonella(95);	Root(100);Bacteria(100);"Firmicutes"(100);"Bacilli"(100);"Lactobacillales"(100);Streptococcaceae(100);Streptococcus(100);	Veillonellaceae(100);Veillonella(95);	Streptococcaceae(100);Streptococcus(100);
0.33	178	68	Root(100);Bacteria(100);"Firmicutes"(100);"Clostridia"(100);Clostridiales(100);unclassified(100);unclassified(100);	Root(100);Bacteria(100);"Firmicutes"(100);"Clostridia"(100);Clostridiales(100);"Lachnospiraceae"(100);Catonella(100);	"Clostridia"(100);Clostridiales(100);	"Lachnospiraceae"(100);Catonella(100);
0.33	106	9	Root(100);Bacteria(100);"Spirochaetes"(100);Spirochaetes(100);Spirochaetales(100);Spirochaetaceae(100);Treponema(100);	Root(100);Bacteria(100);"Fusobacteria"(100);"Fusobacteria"(100);"Fusobacteriales"(100);"Fusobacteriaceae"(100);Fusobacterium(100);	Spirochaetaceae(100);Treponema(100);	"Fusobacteriaceae"(100);Fusobacterium(100);
-0.33	180	2	Root(100);Bacteria(100);"Firmicutes"(100);"Clostridia"(100);Clostridiales(100);Veillonellaceae(100);unclassified(99);	Root(100);Bacteria(100);"Firmicutes"(100);"Bacilli"(100);"Lactobacillales"(100);Streptococcaceae(100);Streptococcus(100);	Clostridiales(100);Veillonellaceae(100);	Streptococcaceae(100);Streptococcus(100);
-0.33	21	29	Root(100);Bacteria(100);"Proteobacteria"(100);Betaproteobacteria(100);Neisseriales(100);Neisseriaceae(100);Neisseria(69);	Root(100);Bacteria(100);"Firmicutes"(100);"Clostridia"(100);Clostridiales(100);Veillonellaceae(100);Selenomonas(95);	Neisseriaceae(100);Neisseria(69);	Veillonellaceae(100);Selenomonas(95);
0.33	68	73	Root(100);Bacteria(100);"Firmicutes"(100);"Clostridia"(100);Clostridiales(100);"Lachnospiraceae"(100);Catonella(100);	Root(100);Bacteria(100);"Spirochaetes"(100);Spirochaetes(100);Spirochaetales(100);Spirochaetaceae(100);Treponema(100);	"Lachnospiraceae"(100);Catonella(100);	Spirochaetaceae(100);Treponema(100);
0.33	29	75	Root(100);Bacteria(100);"Firmicutes"(100);"Clostridia"(100);Clostridiales(100);Veillonellaceae(100);Selenomonas(95);	Root(100);Bacteria(100);"Bacteroidetes"(100);"Bacteroidia"(100);"Bacteroidales"(100);"Prevotellaceae"(100);Prevotella(100);	Veillonellaceae(100);Selenomonas(95);	"Prevotellaceae"(100);Prevotella(100);
0.33	54	180	Root(100);Bacteria(100);unclassified(100);unclassified(100);unclassified(100);unclassified(100);unclassified(100);	Root(100);Bacteria(100);"Firmicutes"(100);"Clostridia"(100);Clostridiales(100);Veillonellaceae(100);unclassified(99);	Root(100);Bacteria(100);	Clostridiales(100);Veillonellaceae(100);
0.33	126	268	Root(100);Bacteria(100);"Spirochaetes"(100);Spirochaetes(100);Spirochaetales(100);Spirochaetaceae(100);Treponema(100);	Root(100);Bacteria(100);"Spirochaetes"(100);Spirochaetes(100);Spirochaetales(100);Spirochaetaceae(100);Treponema(100);	Spirochaetaceae(100);Treponema(100);	Spirochaetaceae(100);Treponema(100);
-0.33	38	2	Root(100);Bacteria(100);"Bacteroidetes"(100);"Bacteroidia"(100);"Bacteroidales"(100);"Porphyromonadaceae"(100);Parabacteroides(69);	Root(100);Bacteria(100);"Firmicutes"(100);"Bacilli"(100);"Lactobacillales"(100);Streptococcaceae(100);Streptococcus(100);	"Porphyromonadaceae"(100);Parabacteroides(69);	Streptococcaceae(100);Streptococcus(100);
0.33	180	94	Root(100);Bacteria(100);"Firmicutes"(100);"Clostridia"(100);Clostridiales(100);Veillonellaceae(100);unclassified(99);	Root(100);Bacteria(100);"Firmicutes"(100);"Clostridia"(100);Clostridiales(100);Veillonellaceae(100);Selenomonas(100);	Clostridiales(100);Veillonellaceae(100);	Veillonellaceae(100);Selenomonas(100);
0.33	298	102	Root(100);Bacteria(100);"Bacteroidetes"(100);"Bacteroidia"(100);"Bacteroidales"(100);"Prevotellaceae"(100);Prevotella(100);	Root(100);Bacteria(100);"Bacteroidetes"(100);unclassified(99);unclassified(99);unclassified(99);unclassified(99);	"Prevotellaceae"(100);Prevotella(100);	Bacteria(100);"Bacteroidetes"(100);
0.33	159	78	Root(100);Bacteria(100);"Firmicutes"(100);"Clostridia"(100);Clostridiales(100);"Lachnospiraceae"(100);unclassified(100);	Root(100);Bacteria(100);"Fusobacteria"(100);"Fusobacteria"(100);"Fusobacteriales"(100);"Leptotrichiaceae"(100);Leptotrichia(100);	Clostridiales(100);"Lachnospiraceae"(100);	"Leptotrichiaceae"(100);Leptotrichia(100);
0.33	102	334	Root(100);Bacteria(100);"Bacteroidetes"(100);unclassified(99);unclassified(99);unclassified(99);unclassified(99);	Root(100);Bacteria(100);"Bacteroidetes"(100);"Bacteroidia"(100);"Bacteroidales"(100);"Prevotellaceae"(100);Prevotella(100);	Bacteria(100);"Bacteroidetes"(100);	"Prevotellaceae"(100);Prevotella(100);
0.33	106	140	Root(100);Bacteria(100);"Spirochaetes"(100);Spirochaetes(100);Spirochaetales(100);Spirochaetaceae(100);Treponema(100);	Root(100);Bacteria(100);"Bacteroidetes"(100);"Bacteroidia"(100);"Bacteroidales"(100);"Prevotellaceae"(100);Prevotella(68);	Spirochaetaceae(100);Treponema(100);	"Prevotellaceae"(100);Prevotella(68);
0.33	106	178	Root(100);Bacteria(100);"Spirochaetes"(100);Spirochaetes(100);Spirochaetales(100);Spirochaetaceae(100);Treponema(100);	Root(100);Bacteria(100);"Firmicutes"(100);"Clostridia"(100);Clostridiales(100);unclassified(100);unclassified(100);	Spirochaetaceae(100);Treponema(100);	"Clostridia"(100);Clostridiales(100);
0.33	29	110	Root(100);Bacteria(100);"Firmicutes"(100);"Clostridia"(100);Clostridiales(100);Veillonellaceae(100);Selenomonas(95);	Root(100);Bacteria(100);"Bacteroidetes"(100);Flavobacteria(100);"Flavobacteriales"(100);Flavobacteriaceae(100);Capnocytophaga(100);	Veillonellaceae(100);Selenomonas(95);	Flavobacteriaceae(100);Capnocytophaga(100);
0.32	190	143	Root(100);Bacteria(100);unclassified(100);unclassified(100);unclassified(100);unclassified(100);unclassified(100);	Root(100);Bacteria(100);"Firmicutes"(100);"Clostridia"(100);Clostridiales(100);unclassified(100);unclassified(100);	Root(100);Bacteria(100);	"Clostridia"(100);Clostridiales(100);
0.32	25	71	Root(100);Bacteria(100);"Bacteroidetes"(97);"Bacteroidia"(59);"Bacteroidales"(59);unclassified(59);unclassified(59);	Root(100);Bacteria(100);"Firmicutes"(100);"Clostridia"(100);Clostridiales(100);"Lachnospiraceae"(100);unclassified(100);	"Bacteroidia"(59);"Bacteroidales"(59);	Clostridiales(100);"Lachnospiraceae"(100);
0.32	174	183	Root(100);Bacteria(100);"Spirochaetes"(100);Spirochaetes(100);Spirochaetales(100);Spirochaetaceae(100);Treponema(100);	Root(100);Bacteria(100);"Spirochaetes"(100);Spirochaetes(100);Spirochaetales(100);Spirochaetaceae(100);Treponema(100);	Spirochaetaceae(100);Treponema(100);	Spirochaetaceae(100);Treponema(100);
0.32	310	152	Root(100);Bacteria(100);"Bacteroidetes"(100);"Bacteroidia"(100);"Bacteroidales"(100);Bacteroidaceae(64);Bacteroides(64);	Root(100);Bacteria(100);"Firmicutes"(100);"Clostridia"(100);Clostridiales(100);"Lachnospiraceae"(100);unclassified(100);	Bacteroidaceae(64);Bacteroides(64);	Clostridiales(100);"Lachnospiraceae"(100);
-0.32	113	73	Root(100);Bacteria(100);"Bacteroidetes"(100);Flavobacteria(100);"Flavobacteriales"(100);Flavobacteriaceae(100);unclassified(100);	Root(100);Bacteria(100);"Spirochaetes"(100);Spirochaetes(100);Spirochaetales(100);Spirochaetaceae(100);Treponema(100);	"Flavobacteriales"(100);Flavobacteriaceae(100);	Spirochaetaceae(100);Treponema(100);
0.32	29	78	Root(100);Bacteria(100);"Firmicutes"(100);"Clostridia"(100);Clostridiales(100);Veillonellaceae(100);Selenomonas(95);	Root(100);Bacteria(100);"Fusobacteria"(100);"Fusobacteria"(100);"Fusobacteriales"(100);"Leptotrichiaceae"(100);Leptotrichia(100);	Veillonellaceae(100);Selenomonas(95);	"Leptotrichiaceae"(100);Leptotrichia(100);
0.32	134	143	Root(100);Bacteria(100);"Bacteroidetes"(100);"Bacteroidia"(100);"Bacteroidales"(100);"Prevotellaceae"(100);Prevotella(100);	Root(100);Bacteria(100);"Firmicutes"(100);"Clostridia"(100);Clostridiales(100);unclassified(100);unclassified(100);	"Prevotellaceae"(100);Prevotella(100);	"Clostridia"(100);Clostridiales(100);
0.32	126	140	Root(100);Bacteria(100);"Spirochaetes"(100);Spirochaetes(100);Spirochaetales(100);Spirochaetaceae(100);Treponema(100);	Root(100);Bacteria(100);"Bacteroidetes"(100);"Bacteroidia"(100);"Bacteroidales"(100);"Prevotellaceae"(100);Prevotella(68);	Spirochaetaceae(100);Treponema(100);	"Prevotellaceae"(100);Prevotella(68);
0.32	149	73	Root(100);Bacteria(100);"Bacteroidetes"(100);"Bacteroidia"(100);"Bacteroidales"(100);"Prevotellaceae"(100);unclassified(100);	Root(100);Bacteria(100);"Spirochaetes"(100);Spirochaetes(100);Spirochaetales(100);Spirochaetaceae(100);Treponema(100);	"Bacteroidales"(100);"Prevotellaceae"(100);	Spirochaetaceae(100);Treponema(100);
-0.32	32	9	Root(100);Bacteria(100);"Actinobacteria"(100);Actinobacteria(100);Actinomycetales(100);Corynebacteriaceae(100);Corynebacterium(100);	Root(100);Bacteria(100);"Fusobacteria"(100);"Fusobacteria"(100);"Fusobacteriales"(100);"Fusobacteriaceae"(100);Fusobacterium(100);	Corynebacteriaceae(100);Corynebacterium(100);	"Fusobacteriaceae"(100);Fusobacterium(100);
0.32	94	73	Root(100);Bacteria(100);"Firmicutes"(100);"Clostridia"(100);Clostridiales(100);Veillonellaceae(100);Selenomonas(100);	Root(100);Bacteria(100);"Spirochaetes"(100);Spirochaetes(100);Spirochaetales(100);Spirochaetaceae(100);Treponema(100);	Veillonellaceae(100);Selenomonas(100);	Spirochaetaceae(100);Treponema(100);
0.32	108	15	Root(100);Bacteria(100);"Bacteroidetes"(100);Flavobacteria(100);"Flavobacteriales"(100);Flavobacteriaceae(100);Capnocytophaga(100);	Root(100);Bacteria(100);"Actinobacteria"(100);Actinobacteria(100);Actinomycetales(100);Corynebacteriaceae(93);Corynebacterium(93);	Flavobacteriaceae(100);Capnocytophaga(100);	Corynebacteriaceae(93);Corynebacterium(93);
0.32	254	74	Root(100);Bacteria(100);"Firmicutes"(100);"Clostridia"(100);Clostridiales(100);Veillonellaceae(100);unclassified(89);	Root(100);Bacteria(100);"Bacteroidetes"(100);"Bacteroidia"(100);"Bacteroidales"(100);"Prevotellaceae"(100);Prevotella(100);	Clostridiales(100);Veillonellaceae(100);	"Prevotellaceae"(100);Prevotella(100);
0.32	109	68	Root(100);Bacteria(100);"Firmicutes"(93);"Clostridia"(93);Clostridiales(93);unclassified(93);unclassified(93);	Root(100);Bacteria(100);"Firmicutes"(100);"Clostridia"(100);Clostridiales(100);"Lachnospiraceae"(100);Catonella(100);	"Clostridia"(93);Clostridiales(93);	"Lachnospiraceae"(100);Catonella(100);
0.32	52	74	Root(100);Bacteria(100);"Bacteroidetes"(100);"Bacteroidia"(100);"Bacteroidales"(100);"Prevotellaceae"(100);Prevotella(100);	Root(100);Bacteria(100);"Bacteroidetes"(100);"Bacteroidia"(100);"Bacteroidales"(100);"Prevotellaceae"(100);Prevotella(100);	"Prevotellaceae"(100);Prevotella(100);	"Prevotellaceae"(100);Prevotella(100);
0.32	143	73	Root(100);Bacteria(100);"Firmicutes"(100);"Clostridia"(100);Clostridiales(100);unclassified(100);unclassified(100);	Root(100);Bacteria(100);"Spirochaetes"(100);Spirochaetes(100);Spirochaetales(100);Spirochaetaceae(100);Treponema(100);	"Clostridia"(100);Clostridiales(100);	Spirochaetaceae(100);Treponema(100);
-0.32	9	76	Root(100);Bacteria(100);"Fusobacteria"(100);"Fusobacteria"(100);"Fusobacteriales"(100);"Fusobacteriaceae"(100);Fusobacterium(100);	Root(100);Bacteria(100);"Firmicutes"(100);"Bacilli"(100);"Lactobacillales"(100);"Aerococcaceae"(100);unclassified(99);	"Fusobacteriaceae"(100);Fusobacterium(100);	"Lactobacillales"(100);"Aerococcaceae"(100);
0.32	29	180	Root(100);Bacteria(100);"Firmicutes"(100);"Clostridia"(100);Clostridiales(100);Veillonellaceae(100);Selenomonas(95);	Root(100);Bacteria(100);"Firmicutes"(100);"Clostridia"(100);Clostridiales(100);Veillonellaceae(100);unclassified(99);	Veillonellaceae(100);Selenomonas(95);	Clostridiales(100);Veillonellaceae(100);
0.32	216	26	Root(100);Bacteria(100);"Bacteroidetes"(100);unclassified(100);unclassified(100);unclassified(100);unclassified(100);	Root(100);Bacteria(100);"Bacteroidetes"(100);"Bacteroidia"(100);"Bacteroidales"(100);"Prevotellaceae"(100);Prevotella(100);	Bacteria(100);"Bacteroidetes"(100);	"Prevotellaceae"(100);Prevotella(100);
0.32	125	6	Root(100);Bacteria(100);"Bacteroidetes"(100);"Bacteroidia"(100);"Bacteroidales"(100);unclassified(100);unclassified(100);	Root(100);Bacteria(100);"Firmicutes"(100);"Bacilli"(100);"Lactobacillales"(100);Streptococcaceae(100);Streptococcus(100);	"Bacteroidia"(100);"Bacteroidales"(100);	Streptococcaceae(100);Streptococcus(100);
0.32	38	9	Root(100);Bacteria(100);"Bacteroidetes"(100);"Bacteroidia"(100);"Bacteroidales"(100);"Porphyromonadaceae"(100);Parabacteroides(69);	Root(100);Bacteria(100);"Fusobacteria"(100);"Fusobacteria"(100);"Fusobacteriales"(100);"Fusobacteriaceae"(100);Fusobacterium(100);	"Porphyromonadaceae"(100);Parabacteroides(69);	"Fusobacteriaceae"(100);Fusobacterium(100);
0.32	297	73	Root(100);Bacteria(100);"Spirochaetes"(100);Spirochaetes(100);Spirochaetales(100);Spirochaetaceae(100);Treponema(100);	Root(100);Bacteria(100);"Spirochaetes"(100);Spirochaetes(100);Spirochaetales(100);Spirochaetaceae(100);Treponema(100);	Spirochaetaceae(100);Treponema(100);	Spirochaetaceae(100);Treponema(100);
0.32	4	60	Root(100);Bacteria(100);"Firmicutes"(100);"Clostridia"(100);Clostridiales(100);Veillonellaceae(100);Veillonella(95);	Root(100);Bacteria(100);"Firmicutes"(100);"Bacilli"(100);"Lactobacillales"(100);Streptococcaceae(100);Streptococcus(100);	Veillonellaceae(100);Veillonella(95);	Streptococcaceae(100);Streptococcus(100);
0.32	220	204	Root(100);Bacteria(100);"Proteobacteria"(100);Betaproteobacteria(100);Neisseriales(100);Neisseriaceae(100);Neisseria(87);	Root(100);Bacteria(100);"Bacteroidetes"(100);Flavobacteria(100);"Flavobacteriales"(100);Flavobacteriaceae(100);Capnocytophaga(100);	Neisseriaceae(100);Neisseria(87);	Flavobacteriaceae(100);Capnocytophaga(100);
0.31	183	230	Root(100);Bacteria(100);"Spirochaetes"(100);Spirochaetes(100);Spirochaetales(100);Spirochaetaceae(100);Treponema(100);	Root(100);Bacteria(100);"Bacteroidetes"(100);Flavobacteria(100);"Flavobacteriales"(100);Flavobacteriaceae(100);Capnocytophaga(100);	Spirochaetaceae(100);Treponema(100);	Flavobacteriaceae(100);Capnocytophaga(100);
0.31	54	254	Root(100);Bacteria(100);unclassified(100);unclassified(100);unclassified(100);unclassified(100);unclassified(100);	Root(100);Bacteria(100);"Firmicutes"(100);"Clostridia"(100);Clostridiales(100);Veillonellaceae(100);unclassified(89);	Root(100);Bacteria(100);	Clostridiales(100);Veillonellaceae(100);
0.31	113	18	Root(100);Bacteria(100);"Bacteroidetes"(100);Flavobacteria(100);"Flavobacteriales"(100);Flavobacteriaceae(100);unclassified(100);	Root(100);Bacteria(100);"Actinobacteria"(100);Actinobacteria(100);Actinomycetales(100);Micrococcaceae(100);unclassified(97);	"Flavobacteriales"(100);Flavobacteriaceae(100);	Actinomycetales(100);Micrococcaceae(100);
0.31	26	140	Root(100);Bacteria(100);"Bacteroidetes"(100);"Bacteroidia"(100);"Bacteroidales"(100);"Prevotellaceae"(100);Prevotella(100);	Root(100);Bacteria(100);"Bacteroidetes"(100);"Bacteroidia"(100);"Bacteroidales"(100);"Prevotellaceae"(100);Prevotella(68);	"Prevotellaceae"(100);Prevotella(100);	"Prevotellaceae"(100);Prevotella(68);
0.31	312	225	Root(100);Bacteria(100);"Bacteroidetes"(100);unclassified(100);unclassified(100);unclassified(100);unclassified(100);	Root(100);Bacteria(100);"Bacteroidetes"(100);"Bacteroidia"(100);"Bacteroidales"(100);"Prevotellaceae"(100);Prevotella(100);	Bacteria(100);"Bacteroidetes"(100);	"Prevotellaceae"(100);Prevotella(100);
0.31	28	95	Root(100);Bacteria(100);"Proteobacteria"(100);Epsilonproteobacteria(100);Campylobacterales(100);Campylobacteraceae(100);Campylobacter(100);	Root(100);Bacteria(100);"Proteobacteria"(100);Epsilonproteobacteria(100);Campylobacterales(100);Campylobacteraceae(100);Campylobacter(100);	Campylobacteraceae(100);Campylobacter(100);	Campylobacteraceae(100);Campylobacter(100);
0.31	38	68	Root(100);Bacteria(100);"Bacteroidetes"(100);"Bacteroidia"(100);"Bacteroidales"(100);"Porphyromonadaceae"(100);Parabacteroides(69);	Root(100);Bacteria(100);"Firmicutes"(100);"Clostridia"(100);Clostridiales(100);"Lachnospiraceae"(100);Catonella(100);	"Porphyromonadaceae"(100);Parabacteroides(69);	"Lachnospiraceae"(100);Catonella(100);
0.31	312	183	Root(100);Bacteria(100);"Bacteroidetes"(100);unclassified(100);unclassified(100);unclassified(100);unclassified(100);	Root(100);Bacteria(100);"Spirochaetes"(100);Spirochaetes(100);Spirochaetales(100);Spirochaetaceae(100);Treponema(100);	Bacteria(100);"Bacteroidetes"(100);	Spirochaetaceae(100);Treponema(100);
0.31	52	73	Root(100);Bacteria(100);"Bacteroidetes"(100);"Bacteroidia"(100);"Bacteroidales"(100);"Prevotellaceae"(100);Prevotella(100);	Root(100);Bacteria(100);"Spirochaetes"(100);Spirochaetes(100);Spirochaetales(100);Spirochaetaceae(100);Treponema(100);	"Prevotellaceae"(100);Prevotella(100);	Spirochaetaceae(100);Treponema(100);
0.31	56	108	Root(100);Bacteria(100);"Fusobacteria"(100);"Fusobacteria"(100);"Fusobacteriales"(100);"Leptotrichiaceae"(100);Leptotrichia(100);	Root(100);Bacteria(100);"Bacteroidetes"(100);Flavobacteria(100);"Flavobacteriales"(100);Flavobacteriaceae(100);Capnocytophaga(100);	"Leptotrichiaceae"(100);Leptotrichia(100);	Flavobacteriaceae(100);Capnocytophaga(100);
0.31	29	172	Root(100);Bacteria(100);"Firmicutes"(100);"Clostridia"(100);Clostridiales(100);Veillonellaceae(100);Selenomonas(95);	Root(100);Bacteria(100);"Firmicutes"(100);"Clostridia"(100);Clostridiales(100);"Lachnospiraceae"(100);unclassified(100);	Veillonellaceae(100);Selenomonas(95);	Clostridiales(100);"Lachnospiraceae"(100);
-0.31	106	2	Root(100);Bacteria(100);"Spirochaetes"(100);Spirochaetes(100);Spirochaetales(100);Spirochaetaceae(100);Treponema(100);	Root(100);Bacteria(100);"Firmicutes"(100);"Bacilli"(100);"Lactobacillales"(100);Streptococcaceae(100);Streptococcus(100);	Spirochaetaceae(100);Treponema(100);	Streptococcaceae(100);Streptococcus(100);
0.31	94	14	Root(100);Bacteria(100);"Firmicutes"(100);"Clostridia"(100);Clostridiales(100);Veillonellaceae(100);Selenomonas(100);	Root(100);Bacteria(100);"Actinobacteria"(100);Actinobacteria(100);Actinomycetales(100);Actinomycetaceae(100);Actinomyces(100);	Veillonellaceae(100);Selenomonas(100);	Actinomycetaceae(100);Actinomyces(100);
0.31	51	149	Root(100);Bacteria(100);"Actinobacteria"(100);Actinobacteria(100);Coriobacteriales(100);Coriobacteriaceae(100);Atopobium(100);	Root(100);Bacteria(100);"Bacteroidetes"(100);"Bacteroidia"(100);"Bacteroidales"(100);"Prevotellaceae"(100);unclassified(100);	Coriobacteriaceae(100);Atopobium(100);	"Bacteroidales"(100);"Prevotellaceae"(100);
0.31	178	146	Root(100);Bacteria(100);"Firmicutes"(100);"Clostridia"(100);Clostridiales(100);unclassified(100);unclassified(100);	Root(100);Bacteria(100);"Bacteroidetes"(100);"Bacteroidia"(100);"Bacteroidales"(100);"Porphyromonadaceae"(100);Porphyromonas(100);	"Clostridia"(100);Clostridiales(100);	"Porphyromonadaceae"(100);Porphyromonas(100);
0.31	143	174	Root(100);Bacteria(100);"Firmicutes"(100);"Clostridia"(100);Clostridiales(100);unclassified(100);unclassified(100);	Root(100);Bacteria(100);"Spirochaetes"(100);Spirochaetes(100);Spirochaetales(100);Spirochaetaceae(100);Treponema(100);	"Clostridia"(100);Clostridiales(100);	Spirochaetaceae(100);Treponema(100);
0.31	23	2	Root(100);Bacteria(100);"Actinobacteria"(100);Actinobacteria(100);Actinomycetales(100);Actinomycetaceae(100);Actinomyces(100);	Root(100);Bacteria(100);"Firmicutes"(100);"Bacilli"(100);"Lactobacillales"(100);Streptococcaceae(100);Streptococcus(100);	Actinomycetaceae(100);Actinomyces(100);	Streptococcaceae(100);Streptococcus(100);
0.31	55	15	Root(100);Bacteria(100);"Bacteroidetes"(100);Flavobacteria(100);"Flavobacteriales"(100);Flavobacteriaceae(100);Capnocytophaga(100);	Root(100);Bacteria(100);"Actinobacteria"(100);Actinobacteria(100);Actinomycetales(100);Corynebacteriaceae(93);Corynebacterium(93);	Flavobacteriaceae(100);Capnocytophaga(100);	Corynebacteriaceae(93);Corynebacterium(93);
0.31	254	9	Root(100);Bacteria(100);"Firmicutes"(100);"Clostridia"(100);Clostridiales(100);Veillonellaceae(100);unclassified(89);	Root(100);Bacteria(100);"Fusobacteria"(100);"Fusobacteria"(100);"Fusobacteriales"(100);"Fusobacteriaceae"(100);Fusobacterium(100);	Clostridiales(100);Veillonellaceae(100);	"Fusobacteriaceae"(100);Fusobacterium(100);
0.31	25	6	Root(100);Bacteria(100);"Bacteroidetes"(97);"Bacteroidia"(59);"Bacteroidales"(59);unclassified(59);unclassified(59);	Root(100);Bacteria(100);"Firmicutes"(100);"Bacilli"(100);"Lactobacillales"(100);Streptococcaceae(100);Streptococcus(100);	"Bacteroidia"(59);"Bacteroidales"(59);	Streptococcaceae(100);Streptococcus(100);
0.31	51	39	Root(100);Bacteria(100);"Actinobacteria"(100);Actinobacteria(100);Coriobacteriales(100);Coriobacteriaceae(100);Atopobium(100);	Root(100);Bacteria(100);"Bacteroidetes"(100);"Bacteroidia"(100);"Bacteroidales"(100);"Prevotellaceae"(100);Prevotella(100);	Coriobacteriaceae(100);Atopobium(100);	"Prevotellaceae"(100);Prevotella(100);
0.31	21	76	Root(100);Bacteria(100);"Proteobacteria"(100);Betaproteobacteria(100);Neisseriales(100);Neisseriaceae(100);Neisseria(69);	Root(100);Bacteria(100);"Firmicutes"(100);"Bacilli"(100);"Lactobacillales"(100);"Aerococcaceae"(100);unclassified(99);	Neisseriaceae(100);Neisseria(69);	"Lactobacillales"(100);"Aerococcaceae"(100);
-0.31	16	73	Root(100);Bacteria(100);"Proteobacteria"(100);Gammaproteobacteria(100);Pasteurellales(100);Pasteurellaceae(100);unclassified(100);	Root(100);Bacteria(100);"Spirochaetes"(100);Spirochaetes(100);Spirochaetales(100);Spirochaetaceae(100);Treponema(100);	Pasteurellales(100);Pasteurellaceae(100);	Spirochaetaceae(100);Treponema(100);
0.31	52	254	Root(100);Bacteria(100);"Bacteroidetes"(100);"Bacteroidia"(100);"Bacteroidales"(100);"Prevotellaceae"(100);Prevotella(100);	Root(100);Bacteria(100);"Firmicutes"(100);"Clostridia"(100);Clostridiales(100);Veillonellaceae(100);unclassified(89);	"Prevotellaceae"(100);Prevotella(100);	Clostridiales(100);Veillonellaceae(100);
0.31	29	55	Root(100);Bacteria(100);"Firmicutes"(100);"Clostridia"(100);Clostridiales(100);Veillonellaceae(100);Selenomonas(95);	Root(100);Bacteria(100);"Bacteroidetes"(100);Flavobacteria(100);"Flavobacteriales"(100);Flavobacteriaceae(100);Capnocytophaga(100);	Veillonellaceae(100);Selenomonas(95);	Flavobacteriaceae(100);Capnocytophaga(100);
0.30	180	187	Root(100);Bacteria(100);"Firmicutes"(100);"Clostridia"(100);Clostridiales(100);Veillonellaceae(100);unclassified(99);	Root(100);Bacteria(100);"Firmicutes"(100);"Clostridia"(100);Clostridiales(100);"Peptostreptococcaceae"(99);unclassified(95);	Clostridiales(100);Veillonellaceae(100);	Clostridiales(100);"Peptostreptococcaceae"(99);
0.30	138	141	Root(100);Bacteria(100);"Bacteroidetes"(100);Flavobacteria(100);"Flavobacteriales"(100);Flavobacteriaceae(100);Capnocytophaga(99);	Root(100);Bacteria(100);"Fusobacteria"(100);"Fusobacteria"(100);"Fusobacteriales"(100);"Leptotrichiaceae"(100);Leptotrichia(100);	Flavobacteriaceae(100);Capnocytophaga(99);	"Leptotrichiaceae"(100);Leptotrichia(100);
0.30	29	54	Root(100);Bacteria(100);"Firmicutes"(100);"Clostridia"(100);Clostridiales(100);Veillonellaceae(100);Selenomonas(95);	Root(100);Bacteria(100);unclassified(100);unclassified(100);unclassified(100);unclassified(100);unclassified(100);	Veillonellaceae(100);Selenomonas(95);	Root(100);Bacteria(100);
0.30	312	190	Root(100);Bacteria(100);"Bacteroidetes"(100);unclassified(100);unclassified(100);unclassified(100);unclassified(100);	Root(100);Bacteria(100);unclassified(100);unclassified(100);unclassified(100);unclassified(100);unclassified(100);	Bacteria(100);"Bacteroidetes"(100);	Root(100);Bacteria(100);
0.30	172	228	Root(100);Bacteria(100);"Firmicutes"(100);"Clostridia"(100);Clostridiales(100);"Lachnospiraceae"(100);unclassified(100);	Root(100);Bacteria(100);"Firmicutes"(100);"Clostridia"(100);Clostridiales(100);"Lachnospiraceae"(97);unclassified(97);	Clostridiales(100);"Lachnospiraceae"(100);	Clostridiales(100);"Lachnospiraceae"(97);
0.30	268	187	Root(100);Bacteria(100);"Spirochaetes"(100);Spirochaetes(100);Spirochaetales(100);Spirochaetaceae(100);Treponema(100);	Root(100);Bacteria(100);"Firmicutes"(100);"Clostridia"(100);Clostridiales(100);"Peptostreptococcaceae"(99);unclassified(95);	Spirochaetaceae(100);Treponema(100);	Clostridiales(100);"Peptostreptococcaceae"(99);
0.30	11	13	Root(100);Bacteria(100);"Firmicutes"(100);"Bacilli"(100);Bacillales(100);"Staphylococcaceae"(100);Gemella(100);	Root(100);Bacteria(100);"Firmicutes"(100);"Bacilli"(100);"Lactobacillales"(100);unclassified(98);unclassified(98);	"Staphylococcaceae"(100);Gemella(100);	"Bacilli"(100);"Lactobacillales"(100);
0.30	80	68	Root(100);Bacteria(100);"Bacteroidetes"(100);"Bacteroidia"(100);"Bacteroidales"(100);"Porphyromonadaceae"(100);Porphyromonas(100);	Root(100);Bacteria(100);"Firmicutes"(100);"Clostridia"(100);Clostridiales(100);"Lachnospiraceae"(100);Catonella(100);	"Porphyromonadaceae"(100);Porphyromonas(100);	"Lachnospiraceae"(100);Catonella(100);
0.30	125	149	Root(100);Bacteria(100);"Bacteroidetes"(100);"Bacteroidia"(100);"Bacteroidales"(100);unclassified(100);unclassified(100);	Root(100);Bacteria(100);"Bacteroidetes"(100);"Bacteroidia"(100);"Bacteroidales"(100);"Prevotellaceae"(100);unclassified(100);	"Bacteroidia"(100);"Bacteroidales"(100);	"Bacteroidales"(100);"Prevotellaceae"(100);
0.30	52	83	Root(100);Bacteria(100);"Bacteroidetes"(100);"Bacteroidia"(100);"Bacteroidales"(100);"Prevotellaceae"(100);Prevotella(100);	Root(100);Bacteria(100);"Bacteroidetes"(100);"Bacteroidia"(100);"Bacteroidales"(100);"Prevotellaceae"(100);Prevotella(100);	"Prevotellaceae"(100);Prevotella(100);	"Prevotellaceae"(100);Prevotella(100);
0.30	143	187	Root(100);Bacteria(100);"Firmicutes"(100);"Clostridia"(100);Clostridiales(100);unclassified(100);unclassified(100);	Root(100);Bacteria(100);"Firmicutes"(100);"Clostridia"(100);Clostridiales(100);"Peptostreptococcaceae"(99);unclassified(95);	"Clostridia"(100);Clostridiales(100);	Clostridiales(100);"Peptostreptococcaceae"(99);
0.30	216	68	Root(100);Bacteria(100);"Bacteroidetes"(100);unclassified(100);unclassified(100);unclassified(100);unclassified(100);	Root(100);Bacteria(100);"Firmicutes"(100);"Clostridia"(100);Clostridiales(100);"Lachnospiraceae"(100);Catonella(100);	Bacteria(100);"Bacteroidetes"(100);	"Lachnospiraceae"(100);Catonella(100);
0.30	38	183	Root(100);Bacteria(100);"Bacteroidetes"(100);"Bacteroidia"(100);"Bacteroidales"(100);"Porphyromonadaceae"(100);Parabacteroides(69);	Root(100);Bacteria(100);"Spirochaetes"(100);Spirochaetes(100);Spirochaetales(100);Spirochaetaceae(100);Treponema(100);	"Porphyromonadaceae"(100);Parabacteroides(69);	Spirochaetaceae(100);Treponema(100);
0.30	66	140	Root(100);Bacteria(100);"Firmicutes"(100);"Clostridia"(100);Clostridiales(100);Veillonellaceae(100);Dialister(100);	Root(100);Bacteria(100);"Bacteroidetes"(100);"Bacteroidia"(100);"Bacteroidales"(100);"Prevotellaceae"(100);Prevotella(68);	Veillonellaceae(100);Dialister(100);	"Prevotellaceae"(100);Prevotella(68);
-0.30	21	73	Root(100);Bacteria(100);"Proteobacteria"(100);Betaproteobacteria(100);Neisseriales(100);Neisseriaceae(100);Neisseria(69);	Root(100);Bacteria(100);"Spirochaetes"(100);Spirochaetes(100);Spirochaetales(100);Spirochaetaceae(100);Treponema(100);	Neisseriaceae(100);Neisseria(69);	Spirochaetaceae(100);Treponema(100);
-0.30	13	73	Root(100);Bacteria(100);"Firmicutes"(100);"Bacilli"(100);"Lactobacillales"(100);unclassified(98);unclassified(98);	Root(100);Bacteria(100);"Spirochaetes"(100);Spirochaetes(100);Spirochaetales(100);Spirochaetaceae(100);Treponema(100);	"Bacilli"(100);"Lactobacillales"(100);	Spirochaetaceae(100);Treponema(100);
0.30	94	159	Root(100);Bacteria(100);"Firmicutes"(100);"Clostridia"(100);Clostridiales(100);Veillonellaceae(100);Selenomonas(100);	Root(100);Bacteria(100);"Firmicutes"(100);"Clostridia"(100);Clostridiales(100);"Lachnospiraceae"(100);unclassified(100);	Veillonellaceae(100);Selenomonas(100);	Clostridiales(100);"Lachnospiraceae"(100);
-0.30	29	13	Root(100);Bacteria(100);"Firmicutes"(100);"Clostridia"(100);Clostridiales(100);Veillonellaceae(100);Selenomonas(95);	Root(100);Bacteria(100);"Firmicutes"(100);"Bacilli"(100);"Lactobacillales"(100);unclassified(98);unclassified(98);	Veillonellaceae(100);Selenomonas(95);	"Bacilli"(100);"Lactobacillales"(100);
0.30	143	183	Root(100);Bacteria(100);"Firmicutes"(100);"Clostridia"(100);Clostridiales(100);unclassified(100);unclassified(100);	Root(100);Bacteria(100);"Spirochaetes"(100);Spirochaetes(100);Spirochaetales(100);Spirochaetaceae(100);Treponema(100);	"Clostridia"(100);Clostridiales(100);	Spirochaetaceae(100);Treponema(100);
0.30	66	9	Root(100);Bacteria(100);"Firmicutes"(100);"Clostridia"(100);Clostridiales(100);Veillonellaceae(100);Dialister(100);	Root(100);Bacteria(100);"Fusobacteria"(100);"Fusobacteria"(100);"Fusobacteriales"(100);"Fusobacteriaceae"(100);Fusobacterium(100);	Veillonellaceae(100);Dialister(100);	"Fusobacteriaceae"(100);Fusobacterium(100);
0.30	312	140	Root(100);Bacteria(100);"Bacteroidetes"(100);unclassified(100);unclassified(100);unclassified(100);unclassified(100);	Root(100);Bacteria(100);"Bacteroidetes"(100);"Bacteroidia"(100);"Bacteroidales"(100);"Prevotellaceae"(100);Prevotella(68);	Bacteria(100);"Bacteroidetes"(100);	"Prevotellaceae"(100);Prevotella(68);
0.30	50	228	Root(100);Bacteria(100);"Firmicutes"(100);"Clostridia"(100);Clostridiales(100);"Lachnospiraceae"(100);unclassified(100);	Root(100);Bacteria(100);"Firmicutes"(100);"Clostridia"(100);Clostridiales(100);"Lachnospiraceae"(97);unclassified(97);	Clostridiales(100);"Lachnospiraceae"(100);	Clostridiales(100);"Lachnospiraceae"(97);
0.30	108	175	Root(100);Bacteria(100);"Bacteroidetes"(100);Flavobacteria(100);"Flavobacteriales"(100);Flavobacteriaceae(100);Capnocytophaga(100);	Root(100);Bacteria(100);"Proteobacteria"(100);Betaproteobacteria(100);Burkholderiales(100);Comamonadaceae(95);unclassified(95);	Flavobacteriaceae(100);Capnocytophaga(100);	Burkholderiales(100);Comamonadaceae(95);
0.30	3	66	Root(100);Bacteria(100);"Firmicutes"(100);"Bacilli"(100);"Lactobacillales"(100);Lactobacillaceae(100);Lactobacillus(100);	Root(100);Bacteria(100);"Firmicutes"(100);"Clostridia"(100);Clostridiales(100);Veillonellaceae(100);Dialister(100);	Lactobacillaceae(100);Lactobacillus(100);	Veillonellaceae(100);Dialister(100);
0.30	29	15	Root(100);Bacteria(100);"Firmicutes"(100);"Clostridia"(100);Clostridiales(100);Veillonellaceae(100);Selenomonas(95);	Root(100);Bacteria(100);"Actinobacteria"(100);Actinobacteria(100);Actinomycetales(100);Corynebacteriaceae(93);Corynebacterium(93);	Veillonellaceae(100);Selenomonas(95);	Corynebacteriaceae(93);Corynebacterium(93);
0.29	56	78	Root(100);Bacteria(100);"Fusobacteria"(100);"Fusobacteria"(100);"Fusobacteriales"(100);"Leptotrichiaceae"(100);Leptotrichia(100);	Root(100);Bacteria(100);"Fusobacteria"(100);"Fusobacteria"(100);"Fusobacteriales"(100);"Leptotrichiaceae"(100);Leptotrichia(100);	"Leptotrichiaceae"(100);Leptotrichia(100);	"Leptotrichiaceae"(100);Leptotrichia(100);
-0.29	102	2	Root(100);Bacteria(100);"Bacteroidetes"(100);unclassified(99);unclassified(99);unclassified(99);unclassified(99);	Root(100);Bacteria(100);"Firmicutes"(100);"Bacilli"(100);"Lactobacillales"(100);Streptococcaceae(100);Streptococcus(100);	Bacteria(100);"Bacteroidetes"(100);	Streptococcaceae(100);Streptococcus(100);
-0.29	113	38	Root(100);Bacteria(100);"Bacteroidetes"(100);Flavobacteria(100);"Flavobacteriales"(100);Flavobacteriaceae(100);unclassified(100);	Root(100);Bacteria(100);"Bacteroidetes"(100);"Bacteroidia"(100);"Bacteroidales"(100);"Porphyromonadaceae"(100);Parabacteroides(69);	"Flavobacteriales"(100);Flavobacteriaceae(100);	"Porphyromonadaceae"(100);Parabacteroides(69);
0.29	39	180	Root(100);Bacteria(100);"Bacteroidetes"(100);"Bacteroidia"(100);"Bacteroidales"(100);"Prevotellaceae"(100);Prevotella(100);	Root(100);Bacteria(100);"Firmicutes"(100);"Clostridia"(100);Clostridiales(100);Veillonellaceae(100);unclassified(99);	"Prevotellaceae"(100);Prevotella(100);	Clostridiales(100);Veillonellaceae(100);
0.29	124	320	Root(100);Bacteria(100);"Bacteroidetes"(100);"Bacteroidia"(100);"Bacteroidales"(100);"Prevotellaceae"(100);Prevotella(100);	Root(100);Bacteria(100);"Bacteroidetes"(100);"Bacteroidia"(100);"Bacteroidales"(100);"Prevotellaceae"(100);Prevotella(99);	"Prevotellaceae"(100);Prevotella(100);	"Prevotellaceae"(100);Prevotella(99);
0.29	139	143	Root(100);Bacteria(100);"Bacteroidetes"(100);unclassified(100);unclassified(100);unclassified(100);unclassified(100);	Root(100);Bacteria(100);"Firmicutes"(100);"Clostridia"(100);Clostridiales(100);unclassified(100);unclassified(100);	Bacteria(100);"Bacteroidetes"(100);	"Clostridia"(100);Clostridiales(100);
0.29	124	54	Root(100);Bacteria(100);"Bacteroidetes"(100);"Bacteroidia"(100);"Bacteroidales"(100);"Prevotellaceae"(100);Prevotella(100);	Root(100);Bacteria(100);unclassified(100);unclassified(100);unclassified(100);unclassified(100);unclassified(100);	"Prevotellaceae"(100);Prevotella(100);	Root(100);Bacteria(100);
0.29	16	19	Root(100);Bacteria(100);"Proteobacteria"(100);Gammaproteobacteria(100);Pasteurellales(100);Pasteurellaceae(100);unclassified(100);	Root(100);Bacteria(100);"Proteobacteria"(100);Gammaproteobacteria(100);Pasteurellales(100);Pasteurellaceae(100);unclassified(100);	Pasteurellales(100);Pasteurellaceae(100);	Pasteurellales(100);Pasteurellaceae(100);
-0.29	113	94	Root(100);Bacteria(100);"Bacteroidetes"(100);Flavobacteria(100);"Flavobacteriales"(100);Flavobacteriaceae(100);unclassified(100);	Root(100);Bacteria(100);"Firmicutes"(100);"Clostridia"(100);Clostridiales(100);Veillonellaceae(100);Selenomonas(100);	"Flavobacteriales"(100);Flavobacteriaceae(100);	Veillonellaceae(100);Selenomonas(100);
0.29	124	149	Root(100);Bacteria(100);"Bacteroidetes"(100);"Bacteroidia"(100);"Bacteroidales"(100);"Prevotellaceae"(100);Prevotella(100);	Root(100);Bacteria(100);"Bacteroidetes"(100);"Bacteroidia"(100);"Bacteroidales"(100);"Prevotellaceae"(100);unclassified(100);	"Prevotellaceae"(100);Prevotella(100);	"Bacteroidales"(100);"Prevotellaceae"(100);
0.29	24	36	Root(100);Bacteria(100);"Bacteroidetes"(100);Flavobacteria(100);"Flavobacteriales"(100);Flavobacteriaceae(100);Capnocytophaga(100);	Root(100);Bacteria(100);"Bacteroidetes"(100);Flavobacteria(100);"Flavobacteriales"(100);Flavobacteriaceae(100);Capnocytophaga(100);	Flavobacteriaceae(100);Capnocytophaga(100);	Flavobacteriaceae(100);Capnocytophaga(100);
0.29	139	370	Root(100);Bacteria(100);"Bacteroidetes"(100);unclassified(100);unclassified(100);unclassified(100);unclassified(100);	Root(100);Bacteria(100);"Spirochaetes"(95);Spirochaetes(95);Spirochaetales(95);Spirochaetaceae(95);unclassified(65);	Bacteria(100);"Bacteroidetes"(100);	Spirochaetales(95);Spirochaetaceae(95);
0.29	29	9	Root(100);Bacteria(100);"Firmicutes"(100);"Clostridia"(100);Clostridiales(100);Veillonellaceae(100);Selenomonas(95);	Root(100);Bacteria(100);"Fusobacteria"(100);"Fusobacteria"(100);"Fusobacteriales"(100);"Fusobacteriaceae"(100);Fusobacterium(100);	Veillonellaceae(100);Selenomonas(95);	"Fusobacteriaceae"(100);Fusobacterium(100);
0.29	124	52	Root(100);Bacteria(100);"Bacteroidetes"(100);"Bacteroidia"(100);"Bacteroidales"(100);"Prevotellaceae"(100);Prevotella(100);	Root(100);Bacteria(100);"Bacteroidetes"(100);"Bacteroidia"(100);"Bacteroidales"(100);"Prevotellaceae"(100);Prevotella(100);	"Prevotellaceae"(100);Prevotella(100);	"Prevotellaceae"(100);Prevotella(100);
0.29	92	152	Root(100);Bacteria(100);"Bacteroidetes"(100);"Bacteroidia"(100);"Bacteroidales"(100);"Prevotellaceae"(100);Prevotella(100);	Root(100);Bacteria(100);"Firmicutes"(100);"Clostridia"(100);Clostridiales(100);"Lachnospiraceae"(100);unclassified(100);	"Prevotellaceae"(100);Prevotella(100);	Clostridiales(100);"Lachnospiraceae"(100);
0.29	51	6	Root(100);Bacteria(100);"Actinobacteria"(100);Actinobacteria(100);Coriobacteriales(100);Coriobacteriaceae(100);Atopobium(100);	Root(100);Bacteria(100);"Firmicutes"(100);"Bacilli"(100);"Lactobacillales"(100);Streptococcaceae(100);Streptococcus(100);	Coriobacteriaceae(100);Atopobium(100);	Streptococcaceae(100);Streptococcus(100);
0.29	102	178	Root(100);Bacteria(100);"Bacteroidetes"(100);unclassified(99);unclassified(99);unclassified(99);unclassified(99);	Root(100);Bacteria(100);"Firmicutes"(100);"Clostridia"(100);Clostridiales(100);unclassified(100);unclassified(100);	Bacteria(100);"Bacteroidetes"(100);	"Clostridia"(100);Clostridiales(100);
0.29	149	74	Root(100);Bacteria(100);"Bacteroidetes"(100);"Bacteroidia"(100);"Bacteroidales"(100);"Prevotellaceae"(100);unclassified(100);	Root(100);Bacteria(100);"Bacteroidetes"(100);"Bacteroidia"(100);"Bacteroidales"(100);"Prevotellaceae"(100);Prevotella(100);	"Bacteroidales"(100);"Prevotellaceae"(100);	"Prevotellaceae"(100);Prevotella(100);
0.29	2	76	Root(100);Bacteria(100);"Firmicutes"(100);"Bacilli"(100);"Lactobacillales"(100);Streptococcaceae(100);Streptococcus(100);	Root(100);Bacteria(100);"Firmicutes"(100);"Bacilli"(100);"Lactobacillales"(100);"Aerococcaceae"(100);unclassified(99);	Streptococcaceae(100);Streptococcus(100);	"Lactobacillales"(100);"Aerococcaceae"(100);
-0.29	16	9	Root(100);Bacteria(100);"Proteobacteria"(100);Gammaproteobacteria(100);Pasteurellales(100);Pasteurellaceae(100);unclassified(100);	Root(100);Bacteria(100);"Fusobacteria"(100);"Fusobacteria"(100);"Fusobacteriales"(100);"Fusobacteriaceae"(100);Fusobacterium(100);	Pasteurellales(100);Pasteurellaceae(100);	"Fusobacteriaceae"(100);Fusobacterium(100);
0.28	74	73	Root(100);Bacteria(100);"Bacteroidetes"(100);"Bacteroidia"(100);"Bacteroidales"(100);"Prevotellaceae"(100);Prevotella(100);	Root(100);Bacteria(100);"Spirochaetes"(100);Spirochaetes(100);Spirochaetales(100);Spirochaetaceae(100);Treponema(100);	"Prevotellaceae"(100);Prevotella(100);	Spirochaetaceae(100);Treponema(100);
0.28	80	9	Root(100);Bacteria(100);"Bacteroidetes"(100);"Bacteroidia"(100);"Bacteroidales"(100);"Porphyromonadaceae"(100);Porphyromonas(100);	Root(100);Bacteria(100);"Fusobacteria"(100);"Fusobacteria"(100);"Fusobacteriales"(100);"Fusobacteriaceae"(100);Fusobacterium(100);	"Porphyromonadaceae"(100);Porphyromonas(100);	"Fusobacteriaceae"(100);Fusobacterium(100);
-0.28	23	29	Root(100);Bacteria(100);"Actinobacteria"(100);Actinobacteria(100);Actinomycetales(100);Actinomycetaceae(100);Actinomyces(100);	Root(100);Bacteria(100);"Firmicutes"(100);"Clostridia"(100);Clostridiales(100);Veillonellaceae(100);Selenomonas(95);	Actinomycetaceae(100);Actinomyces(100);	Veillonellaceae(100);Selenomonas(95);
-0.28	15	16	Root(100);Bacteria(100);"Actinobacteria"(100);Actinobacteria(100);Actinomycetales(100);Corynebacteriaceae(93);Corynebacterium(93);	Root(100);Bacteria(100);"Proteobacteria"(100);Gammaproteobacteria(100);Pasteurellales(100);Pasteurellaceae(100);unclassified(100);	Corynebacteriaceae(93);Corynebacterium(93);	Pasteurellales(100);Pasteurellaceae(100);
0.28	29	52	Root(100);Bacteria(100);"Firmicutes"(100);"Clostridia"(100);Clostridiales(100);Veillonellaceae(100);Selenomonas(95);	Root(100);Bacteria(100);"Bacteroidetes"(100);"Bacteroidia"(100);"Bacteroidales"(100);"Prevotellaceae"(100);Prevotella(100);	Veillonellaceae(100);Selenomonas(95);	"Prevotellaceae"(100);Prevotella(100);
0.28	94	75	Root(100);Bacteria(100);"Firmicutes"(100);"Clostridia"(100);Clostridiales(100);Veillonellaceae(100);Selenomonas(100);	Root(100);Bacteria(100);"Bacteroidetes"(100);"Bacteroidia"(100);"Bacteroidales"(100);"Prevotellaceae"(100);Prevotella(100);	Veillonellaceae(100);Selenomonas(100);	"Prevotellaceae"(100);Prevotella(100);
-0.28	39	2	Root(100);Bacteria(100);"Bacteroidetes"(100);"Bacteroidia"(100);"Bacteroidales"(100);"Prevotellaceae"(100);Prevotella(100);	Root(100);Bacteria(100);"Firmicutes"(100);"Bacilli"(100);"Lactobacillales"(100);Streptococcaceae(100);Streptococcus(100);	"Prevotellaceae"(100);Prevotella(100);	Streptococcaceae(100);Streptococcus(100);
0.28	297	183	Root(100);Bacteria(100);"Spirochaetes"(100);Spirochaetes(100);Spirochaetales(100);Spirochaetaceae(100);Treponema(100);	Root(100);Bacteria(100);"Spirochaetes"(100);Spirochaetes(100);Spirochaetales(100);Spirochaetaceae(100);Treponema(100);	Spirochaetaceae(100);Treponema(100);	Spirochaetaceae(100);Treponema(100);
0.28	297	178	Root(100);Bacteria(100);"Spirochaetes"(100);Spirochaetes(100);Spirochaetales(100);Spirochaetaceae(100);Treponema(100);	Root(100);Bacteria(100);"Firmicutes"(100);"Clostridia"(100);Clostridiales(100);unclassified(100);unclassified(100);	Spirochaetaceae(100);Treponema(100);	"Clostridia"(100);Clostridiales(100);
0.28	199	149	Root(100);Bacteria(100);"Firmicutes"(100);"Clostridia"(100);Clostridiales(100);unclassified(100);unclassified(100);	Root(100);Bacteria(100);"Bacteroidetes"(100);"Bacteroidia"(100);"Bacteroidales"(100);"Prevotellaceae"(100);unclassified(100);	"Clostridia"(100);Clostridiales(100);	"Bacteroidales"(100);"Prevotellaceae"(100);
0.28	143	178	Root(100);Bacteria(100);"Firmicutes"(100);"Clostridia"(100);Clostridiales(100);unclassified(100);unclassified(100);	Root(100);Bacteria(100);"Firmicutes"(100);"Clostridia"(100);Clostridiales(100);unclassified(100);unclassified(100);	"Clostridia"(100);Clostridiales(100);	"Clostridia"(100);Clostridiales(100);
0.28	24	113	Root(100);Bacteria(100);"Bacteroidetes"(100);Flavobacteria(100);"Flavobacteriales"(100);Flavobacteriaceae(100);Capnocytophaga(100);	Root(100);Bacteria(100);"Bacteroidetes"(100);Flavobacteria(100);"Flavobacteriales"(100);Flavobacteriaceae(100);unclassified(100);	Flavobacteriaceae(100);Capnocytophaga(100);	"Flavobacteriales"(100);Flavobacteriaceae(100);
-0.28	2	94	Root(100);Bacteria(100);"Firmicutes"(100);"Bacilli"(100);"Lactobacillales"(100);Streptococcaceae(100);Streptococcus(100);	Root(100);Bacteria(100);"Firmicutes"(100);"Clostridia"(100);Clostridiales(100);Veillonellaceae(100);Selenomonas(100);	Streptococcaceae(100);Streptococcus(100);	Veillonellaceae(100);Selenomonas(100);
0.28	55	87	Root(100);Bacteria(100);"Bacteroidetes"(100);Flavobacteria(100);"Flavobacteriales"(100);Flavobacteriaceae(100);Capnocytophaga(100);	Root(100);Bacteria(100);"Bacteroidetes"(100);Flavobacteria(100);"Flavobacteriales"(100);Flavobacteriaceae(100);Capnocytophaga(100);	Flavobacteriaceae(100);Capnocytophaga(100);	Flavobacteriaceae(100);Capnocytophaga(100);
0.28	80	183	Root(100);Bacteria(100);"Bacteroidetes"(100);"Bacteroidia"(100);"Bacteroidales"(100);"Porphyromonadaceae"(100);Porphyromonas(100);	Root(100);Bacteria(100);"Spirochaetes"(100);Spirochaetes(100);Spirochaetales(100);Spirochaetaceae(100);Treponema(100);	"Porphyromonadaceae"(100);Porphyromonas(100);	Spirochaetaceae(100);Treponema(100);
0.28	29	38	Root(100);Bacteria(100);"Firmicutes"(100);"Clostridia"(100);Clostridiales(100);Veillonellaceae(100);Selenomonas(95);	Root(100);Bacteria(100);"Bacteroidetes"(100);"Bacteroidia"(100);"Bacteroidales"(100);"Porphyromonadaceae"(100);Parabacteroides(69);	Veillonellaceae(100);Selenomonas(95);	"Porphyromonadaceae"(100);Parabacteroides(69);
0.28	126	183	Root(100);Bacteria(100);"Spirochaetes"(100);Spirochaetes(100);Spirochaetales(100);Spirochaetaceae(100);Treponema(100);	Root(100);Bacteria(100);"Spirochaetes"(100);Spirochaetes(100);Spirochaetales(100);Spirochaetaceae(100);Treponema(100);	Spirochaetaceae(100);Treponema(100);	Spirochaetaceae(100);Treponema(100);
-0.28	18	73	Root(100);Bacteria(100);"Actinobacteria"(100);Actinobacteria(100);Actinomycetales(100);Micrococcaceae(100);unclassified(97);	Root(100);Bacteria(100);"Spirochaetes"(100);Spirochaetes(100);Spirochaetales(100);Spirochaetaceae(100);Treponema(100);	Actinomycetales(100);Micrococcaceae(100);	Spirochaetaceae(100);Treponema(100);
-0.28	174	2	Root(100);Bacteria(100);"Spirochaetes"(100);Spirochaetes(100);Spirochaetales(100);Spirochaetaceae(100);Treponema(100);	Root(100);Bacteria(100);"Firmicutes"(100);"Bacilli"(100);"Lactobacillales"(100);Streptococcaceae(100);Streptococcus(100);	Spirochaetaceae(100);Treponema(100);	Streptococcaceae(100);Streptococcus(100);
0.28	29	298	Root(100);Bacteria(100);"Firmicutes"(100);"Clostridia"(100);Clostridiales(100);Veillonellaceae(100);Selenomonas(95);	Root(100);Bacteria(100);"Bacteroidetes"(100);"Bacteroidia"(100);"Bacteroidales"(100);"Prevotellaceae"(100);Prevotella(100);	Veillonellaceae(100);Selenomonas(95);	"Prevotellaceae"(100);Prevotella(100);
0.28	292	99	Root(100);Bacteria(100);"Bacteroidetes"(100);Flavobacteria(100);"Flavobacteriales"(100);Flavobacteriaceae(100);Capnocytophaga(100);	Root(100);Bacteria(100);"Proteobacteria"(100);Betaproteobacteria(100);Neisseriales(100);Neisseriaceae(100);unclassified(79);	Flavobacteriaceae(100);Capnocytophaga(100);	Neisseriales(100);Neisseriaceae(100);
0.28	9	149	Root(100);Bacteria(100);"Fusobacteria"(100);"Fusobacteria"(100);"Fusobacteriales"(100);"Fusobacteriaceae"(100);Fusobacterium(100);	Root(100);Bacteria(100);"Bacteroidetes"(100);"Bacteroidia"(100);"Bacteroidales"(100);"Prevotellaceae"(100);unclassified(100);	"Fusobacteriaceae"(100);Fusobacterium(100);	"Bacteroidales"(100);"Prevotellaceae"(100);
0.28	297	174	Root(100);Bacteria(100);"Spirochaetes"(100);Spirochaetes(100);Spirochaetales(100);Spirochaetaceae(100);Treponema(100);	Root(100);Bacteria(100);"Spirochaetes"(100);Spirochaetes(100);Spirochaetales(100);Spirochaetaceae(100);Treponema(100);	Spirochaetaceae(100);Treponema(100);	Spirochaetaceae(100);Treponema(100);
0.28	16	76	Root(100);Bacteria(100);"Proteobacteria"(100);Gammaproteobacteria(100);Pasteurellales(100);Pasteurellaceae(100);unclassified(100);	Root(100);Bacteria(100);"Firmicutes"(100);"Bacilli"(100);"Lactobacillales"(100);"Aerococcaceae"(100);unclassified(99);	Pasteurellales(100);Pasteurellaceae(100);	"Lactobacillales"(100);"Aerococcaceae"(100);
0.28	254	73	Root(100);Bacteria(100);"Firmicutes"(100);"Clostridia"(100);Clostridiales(100);Veillonellaceae(100);unclassified(89);	Root(100);Bacteria(100);"Spirochaetes"(100);Spirochaetes(100);Spirochaetales(100);Spirochaetaceae(100);Treponema(100);	Clostridiales(100);Veillonellaceae(100);	Spirochaetaceae(100);Treponema(100);
0.27	178	174	Root(100);Bacteria(100);"Firmicutes"(100);"Clostridia"(100);Clostridiales(100);unclassified(100);unclassified(100);	Root(100);Bacteria(100);"Spirochaetes"(100);Spirochaetes(100);Spirochaetales(100);Spirochaetaceae(100);Treponema(100);	"Clostridia"(100);Clostridiales(100);	Spirochaetaceae(100);Treponema(100);
0.27	9	74	Root(100);Bacteria(100);"Fusobacteria"(100);"Fusobacteria"(100);"Fusobacteriales"(100);"Fusobacteriaceae"(100);Fusobacterium(100);	Root(100);Bacteria(100);"Bacteroidetes"(100);"Bacteroidia"(100);"Bacteroidales"(100);"Prevotellaceae"(100);Prevotella(100);	"Fusobacteriaceae"(100);Fusobacterium(100);	"Prevotellaceae"(100);Prevotella(100);
-0.27	23	73	Root(100);Bacteria(100);"Actinobacteria"(100);Actinobacteria(100);Actinomycetales(100);Actinomycetaceae(100);Actinomyces(100);	Root(100);Bacteria(100);"Spirochaetes"(100);Spirochaetes(100);Spirochaetales(100);Spirochaetaceae(100);Treponema(100);	Actinomycetaceae(100);Actinomyces(100);	Spirochaetaceae(100);Treponema(100);
0.27	106	180	Root(100);Bacteria(100);"Spirochaetes"(100);Spirochaetes(100);Spirochaetales(100);Spirochaetaceae(100);Treponema(100);	Root(100);Bacteria(100);"Firmicutes"(100);"Clostridia"(100);Clostridiales(100);Veillonellaceae(100);unclassified(99);	Spirochaetaceae(100);Treponema(100);	Clostridiales(100);Veillonellaceae(100);
0.27	174	9	Root(100);Bacteria(100);"Spirochaetes"(100);Spirochaetes(100);Spirochaetales(100);Spirochaetaceae(100);Treponema(100);	Root(100);Bacteria(100);"Fusobacteria"(100);"Fusobacteria"(100);"Fusobacteriales"(100);"Fusobacteriaceae"(100);Fusobacterium(100);	Spirochaetaceae(100);Treponema(100);	"Fusobacteriaceae"(100);Fusobacterium(100);
0.27	23	32	Root(100);Bacteria(100);"Actinobacteria"(100);Actinobacteria(100);Actinomycetales(100);Actinomycetaceae(100);Actinomyces(100);	Root(100);Bacteria(100);"Actinobacteria"(100);Actinobacteria(100);Actinomycetales(100);Corynebacteriaceae(100);Corynebacterium(100);	Actinomycetaceae(100);Actinomyces(100);	Corynebacteriaceae(100);Corynebacterium(100);
0.27	28	29	Root(100);Bacteria(100);"Proteobacteria"(100);Epsilonproteobacteria(100);Campylobacterales(100);Campylobacteraceae(100);Campylobacter(100);	Root(100);Bacteria(100);"Firmicutes"(100);"Clostridia"(100);Clostridiales(100);Veillonellaceae(100);Selenomonas(95);	Campylobacteraceae(100);Campylobacter(100);	Veillonellaceae(100);Selenomonas(95);
-0.27	52	2	Root(100);Bacteria(100);"Bacteroidetes"(100);"Bacteroidia"(100);"Bacteroidales"(100);"Prevotellaceae"(100);Prevotella(100);	Root(100);Bacteria(100);"Firmicutes"(100);"Bacilli"(100);"Lactobacillales"(100);Streptococcaceae(100);Streptococcus(100);	"Prevotellaceae"(100);Prevotella(100);	Streptococcaceae(100);Streptococcus(100);
0.27	268	190	Root(100);Bacteria(100);"Spirochaetes"(100);Spirochaetes(100);Spirochaetales(100);Spirochaetaceae(100);Treponema(100);	Root(100);Bacteria(100);unclassified(100);unclassified(100);unclassified(100);unclassified(100);unclassified(100);	Spirochaetaceae(100);Treponema(100);	Root(100);Bacteria(100);
-0.27	21	94	Root(100);Bacteria(100);"Proteobacteria"(100);Betaproteobacteria(100);Neisseriales(100);Neisseriaceae(100);Neisseria(69);	Root(100);Bacteria(100);"Firmicutes"(100);"Clostridia"(100);Clostridiales(100);Veillonellaceae(100);Selenomonas(100);	Neisseriaceae(100);Neisseria(69);	Veillonellaceae(100);Selenomonas(100);
0.27	172	320	Root(100);Bacteria(100);"Firmicutes"(100);"Clostridia"(100);Clostridiales(100);"Lachnospiraceae"(100);unclassified(100);	Root(100);Bacteria(100);"Bacteroidetes"(100);"Bacteroidia"(100);"Bacteroidales"(100);"Prevotellaceae"(100);Prevotella(99);	Clostridiales(100);"Lachnospiraceae"(100);	"Prevotellaceae"(100);Prevotella(99);
0.27	125	140	Root(100);Bacteria(100);"Bacteroidetes"(100);"Bacteroidia"(100);"Bacteroidales"(100);unclassified(100);unclassified(100);	Root(100);Bacteria(100);"Bacteroidetes"(100);"Bacteroidia"(100);"Bacteroidales"(100);"Prevotellaceae"(100);Prevotella(68);	"Bacteroidia"(100);"Bacteroidales"(100);	"Prevotellaceae"(100);Prevotella(68);
0.27	292	60	Root(100);Bacteria(100);"Bacteroidetes"(100);Flavobacteria(100);"Flavobacteriales"(100);Flavobacteriaceae(100);Capnocytophaga(100);	Root(100);Bacteria(100);"Firmicutes"(100);"Bacilli"(100);"Lactobacillales"(100);Streptococcaceae(100);Streptococcus(100);	Flavobacteriaceae(100);Capnocytophaga(100);	Streptococcaceae(100);Streptococcus(100);
0.27	56	15	Root(100);Bacteria(100);"Fusobacteria"(100);"Fusobacteria"(100);"Fusobacteriales"(100);"Leptotrichiaceae"(100);Leptotrichia(100);	Root(100);Bacteria(100);"Actinobacteria"(100);Actinobacteria(100);Actinomycetales(100);Corynebacteriaceae(93);Corynebacterium(93);	"Leptotrichiaceae"(100);Leptotrichia(100);	Corynebacteriaceae(93);Corynebacterium(93);
0.27	320	74	Root(100);Bacteria(100);"Bacteroidetes"(100);"Bacteroidia"(100);"Bacteroidales"(100);"Prevotellaceae"(100);Prevotella(99);	Root(100);Bacteria(100);"Bacteroidetes"(100);"Bacteroidia"(100);"Bacteroidales"(100);"Prevotellaceae"(100);Prevotella(100);	"Prevotellaceae"(100);Prevotella(99);	"Prevotellaceae"(100);Prevotella(100);
0.27	9	75	Root(100);Bacteria(100);"Fusobacteria"(100);"Fusobacteria"(100);"Fusobacteriales"(100);"Fusobacteriaceae"(100);Fusobacterium(100);	Root(100);Bacteria(100);"Bacteroidetes"(100);"Bacteroidia"(100);"Bacteroidales"(100);"Prevotellaceae"(100);Prevotella(100);	"Fusobacteriaceae"(100);Fusobacterium(100);	"Prevotellaceae"(100);Prevotella(100);
0.27	29	95	Root(100);Bacteria(100);"Firmicutes"(100);"Clostridia"(100);Clostridiales(100);Veillonellaceae(100);Selenomonas(95);	Root(100);Bacteria(100);"Proteobacteria"(100);Epsilonproteobacteria(100);Campylobacterales(100);Campylobacteraceae(100);Campylobacter(100);	Veillonellaceae(100);Selenomonas(95);	Campylobacteraceae(100);Campylobacter(100);
0.27	312	68	Root(100);Bacteria(100);"Bacteroidetes"(100);unclassified(100);unclassified(100);unclassified(100);unclassified(100);	Root(100);Bacteria(100);"Firmicutes"(100);"Clostridia"(100);Clostridiales(100);"Lachnospiraceae"(100);Catonella(100);	Bacteria(100);"Bacteroidetes"(100);	"Lachnospiraceae"(100);Catonella(100);
-0.27	38	18	Root(100);Bacteria(100);"Bacteroidetes"(100);"Bacteroidia"(100);"Bacteroidales"(100);"Porphyromonadaceae"(100);Parabacteroides(69);	Root(100);Bacteria(100);"Actinobacteria"(100);Actinobacteria(100);Actinomycetales(100);Micrococcaceae(100);unclassified(97);	"Porphyromonadaceae"(100);Parabacteroides(69);	Actinomycetales(100);Micrococcaceae(100);
0.27	216	312	Root(100);Bacteria(100);"Bacteroidetes"(100);unclassified(100);unclassified(100);unclassified(100);unclassified(100);	Root(100);Bacteria(100);"Bacteroidetes"(100);unclassified(100);unclassified(100);unclassified(100);unclassified(100);	Bacteria(100);"Bacteroidetes"(100);	Bacteria(100);"Bacteroidetes"(100);
0.27	26	125	Root(100);Bacteria(100);"Bacteroidetes"(100);"Bacteroidia"(100);"Bacteroidales"(100);"Prevotellaceae"(100);Prevotella(100);	Root(100);Bacteria(100);"Bacteroidetes"(100);"Bacteroidia"(100);"Bacteroidales"(100);unclassified(100);unclassified(100);	"Prevotellaceae"(100);Prevotella(100);	"Bacteroidia"(100);"Bacteroidales"(100);
0.27	80	178	Root(100);Bacteria(100);"Bacteroidetes"(100);"Bacteroidia"(100);"Bacteroidales"(100);"Porphyromonadaceae"(100);Porphyromonas(100);	Root(100);Bacteria(100);"Firmicutes"(100);"Clostridia"(100);Clostridiales(100);unclassified(100);unclassified(100);	"Porphyromonadaceae"(100);Porphyromonas(100);	"Clostridia"(100);Clostridiales(100);
0.27	22	96	Root(100);Bacteria(100);"Proteobacteria"(100);Betaproteobacteria(100);Burkholderiales(100);unclassified(97);unclassified(97);	Root(100);Bacteria(100);"Actinobacteria"(100);Actinobacteria(100);Actinomycetales(100);Propionibacteriaceae(100);unclassified(100);	Betaproteobacteria(100);Burkholderiales(100);	Actinomycetales(100);Propionibacteriaceae(100);
0.27	139	38	Root(100);Bacteria(100);"Bacteroidetes"(100);unclassified(100);unclassified(100);unclassified(100);unclassified(100);	Root(100);Bacteria(100);"Bacteroidetes"(100);"Bacteroidia"(100);"Bacteroidales"(100);"Porphyromonadaceae"(100);Parabacteroides(69);	Bacteria(100);"Bacteroidetes"(100);	"Porphyromonadaceae"(100);Parabacteroides(69);
0.27	312	80	Root(100);Bacteria(100);"Bacteroidetes"(100);unclassified(100);unclassified(100);unclassified(100);unclassified(100);	Root(100);Bacteria(100);"Bacteroidetes"(100);"Bacteroidia"(100);"Bacteroidales"(100);"Porphyromonadaceae"(100);Porphyromonas(100);	Bacteria(100);"Bacteroidetes"(100);	"Porphyromonadaceae"(100);Porphyromonas(100);
0.27	190	180	Root(100);Bacteria(100);unclassified(100);unclassified(100);unclassified(100);unclassified(100);unclassified(100);	Root(100);Bacteria(100);"Firmicutes"(100);"Clostridia"(100);Clostridiales(100);Veillonellaceae(100);unclassified(99);	Root(100);Bacteria(100);	Clostridiales(100);Veillonellaceae(100);
0.26	98	76	Root(100);Bacteria(100);"Proteobacteria"(100);Betaproteobacteria(100);Neisseriales(100);Neisseriaceae(100);Neisseria(99);	Root(100);Bacteria(100);"Firmicutes"(100);"Bacilli"(100);"Lactobacillales"(100);"Aerococcaceae"(100);unclassified(99);	Neisseriaceae(100);Neisseria(99);	"Lactobacillales"(100);"Aerococcaceae"(100);
0.26	110	172	Root(100);Bacteria(100);"Bacteroidetes"(100);Flavobacteria(100);"Flavobacteriales"(100);Flavobacteriaceae(100);Capnocytophaga(100);	Root(100);Bacteria(100);"Firmicutes"(100);"Clostridia"(100);Clostridiales(100);"Lachnospiraceae"(100);unclassified(100);	Flavobacteriaceae(100);Capnocytophaga(100);	Clostridiales(100);"Lachnospiraceae"(100);
0.26	126	180	Root(100);Bacteria(100);"Spirochaetes"(100);Spirochaetes(100);Spirochaetales(100);Spirochaetaceae(100);Treponema(100);	Root(100);Bacteria(100);"Firmicutes"(100);"Clostridia"(100);Clostridiales(100);Veillonellaceae(100);unclassified(99);	Spirochaetaceae(100);Treponema(100);	Clostridiales(100);Veillonellaceae(100);
0.26	22	113	Root(100);Bacteria(100);"Proteobacteria"(100);Betaproteobacteria(100);Burkholderiales(100);unclassified(97);unclassified(97);	Root(100);Bacteria(100);"Bacteroidetes"(100);Flavobacteria(100);"Flavobacteriales"(100);Flavobacteriaceae(100);unclassified(100);	Betaproteobacteria(100);Burkholderiales(100);	"Flavobacteriales"(100);Flavobacteriaceae(100);
0.26	20	78	Root(100);Bacteria(100);"Fusobacteria"(100);"Fusobacteria"(100);"Fusobacteriales"(100);"Leptotrichiaceae"(100);Leptotrichia(100);	Root(100);Bacteria(100);"Fusobacteria"(100);"Fusobacteria"(100);"Fusobacteriales"(100);"Leptotrichiaceae"(100);Leptotrichia(100);	"Leptotrichiaceae"(100);Leptotrichia(100);	"Leptotrichiaceae"(100);Leptotrichia(100);
-0.26	4	9	Root(100);Bacteria(100);"Firmicutes"(100);"Clostridia"(100);Clostridiales(100);Veillonellaceae(100);Veillonella(95);	Root(100);Bacteria(100);"Fusobacteria"(100);"Fusobacteria"(100);"Fusobacteriales"(100);"Fusobacteriaceae"(100);Fusobacterium(100);	Veillonellaceae(100);Veillonella(95);	"Fusobacteriaceae"(100);Fusobacterium(100);
-0.26	56	2	Root(100);Bacteria(100);"Fusobacteria"(100);"Fusobacteria"(100);"Fusobacteriales"(100);"Leptotrichiaceae"(100);Leptotrichia(100);	Root(100);Bacteria(100);"Firmicutes"(100);"Bacilli"(100);"Lactobacillales"(100);Streptococcaceae(100);Streptococcus(100);	"Leptotrichiaceae"(100);Leptotrichia(100);	Streptococcaceae(100);Streptococcus(100);
0.26	172	15	Root(100);Bacteria(100);"Firmicutes"(100);"Clostridia"(100);Clostridiales(100);"Lachnospiraceae"(100);unclassified(100);	Root(100);Bacteria(100);"Actinobacteria"(100);Actinobacteria(100);Actinomycetales(100);Corynebacteriaceae(93);Corynebacterium(93);	Clostridiales(100);"Lachnospiraceae"(100);	Corynebacteriaceae(93);Corynebacterium(93);
0.26	190	9	Root(100);Bacteria(100);unclassified(100);unclassified(100);unclassified(100);unclassified(100);unclassified(100);	Root(100);Bacteria(100);"Fusobacteria"(100);"Fusobacteria"(100);"Fusobacteriales"(100);"Fusobacteriaceae"(100);Fusobacterium(100);	Root(100);Bacteria(100);	"Fusobacteriaceae"(100);Fusobacterium(100);
0.26	125	180	Root(100);Bacteria(100);"Bacteroidetes"(100);"Bacteroidia"(100);"Bacteroidales"(100);unclassified(100);unclassified(100);	Root(100);Bacteria(100);"Firmicutes"(100);"Clostridia"(100);Clostridiales(100);Veillonellaceae(100);unclassified(99);	"Bacteroidia"(100);"Bacteroidales"(100);	Clostridiales(100);Veillonellaceae(100);
0.26	56	175	Root(100);Bacteria(100);"Fusobacteria"(100);"Fusobacteria"(100);"Fusobacteriales"(100);"Leptotrichiaceae"(100);Leptotrichia(100);	Root(100);Bacteria(100);"Proteobacteria"(100);Betaproteobacteria(100);Burkholderiales(100);Comamonadaceae(95);unclassified(95);	"Leptotrichiaceae"(100);Leptotrichia(100);	Burkholderiales(100);Comamonadaceae(95);
0.26	56	334	Root(100);Bacteria(100);"Fusobacteria"(100);"Fusobacteria"(100);"Fusobacteriales"(100);"Leptotrichiaceae"(100);Leptotrichia(100);	Root(100);Bacteria(100);"Bacteroidetes"(100);"Bacteroidia"(100);"Bacteroidales"(100);"Prevotellaceae"(100);Prevotella(100);	"Leptotrichiaceae"(100);Leptotrichia(100);	"Prevotellaceae"(100);Prevotella(100);
0.26	143	180	Root(100);Bacteria(100);"Firmicutes"(100);"Clostridia"(100);Clostridiales(100);unclassified(100);unclassified(100);	Root(100);Bacteria(100);"Firmicutes"(100);"Clostridia"(100);Clostridiales(100);Veillonellaceae(100);unclassified(99);	"Clostridia"(100);Clostridiales(100);	Clostridiales(100);Veillonellaceae(100);
0.26	29	149	Root(100);Bacteria(100);"Firmicutes"(100);"Clostridia"(100);Clostridiales(100);Veillonellaceae(100);Selenomonas(95);	Root(100);Bacteria(100);"Bacteroidetes"(100);"Bacteroidia"(100);"Bacteroidales"(100);"Prevotellaceae"(100);unclassified(100);	Veillonellaceae(100);Selenomonas(95);	"Bacteroidales"(100);"Prevotellaceae"(100);
0.26	54	94	Root(100);Bacteria(100);unclassified(100);unclassified(100);unclassified(100);unclassified(100);unclassified(100);	Root(100);Bacteria(100);"Firmicutes"(100);"Clostridia"(100);Clostridiales(100);Veillonellaceae(100);Selenomonas(100);	Root(100);Bacteria(100);	Veillonellaceae(100);Selenomonas(100);
0.26	183	187	Root(100);Bacteria(100);"Spirochaetes"(100);Spirochaetes(100);Spirochaetales(100);Spirochaetaceae(100);Treponema(100);	Root(100);Bacteria(100);"Firmicutes"(100);"Clostridia"(100);Clostridiales(100);"Peptostreptococcaceae"(99);unclassified(95);	Spirochaetaceae(100);Treponema(100);	Clostridiales(100);"Peptostreptococcaceae"(99);
0.26	312	143	Root(100);Bacteria(100);"Bacteroidetes"(100);unclassified(100);unclassified(100);unclassified(100);unclassified(100);	Root(100);Bacteria(100);"Firmicutes"(100);"Clostridia"(100);Clostridiales(100);unclassified(100);unclassified(100);	Bacteria(100);"Bacteroidetes"(100);	"Clostridia"(100);Clostridiales(100);
0.26	39	254	Root(100);Bacteria(100);"Bacteroidetes"(100);"Bacteroidia"(100);"Bacteroidales"(100);"Prevotellaceae"(100);Prevotella(100);	Root(100);Bacteria(100);"Firmicutes"(100);"Clostridia"(100);Clostridiales(100);Veillonellaceae(100);unclassified(89);	"Prevotellaceae"(100);Prevotella(100);	Clostridiales(100);Veillonellaceae(100);
0.26	127	32	Root(100);Bacteria(100);"Proteobacteria"(100);Gammaproteobacteria(100);Cardiobacteriales(100);Cardiobacteriaceae(100);Cardiobacterium(100);	Root(100);Bacteria(100);"Actinobacteria"(100);Actinobacteria(100);Actinomycetales(100);Corynebacteriaceae(100);Corynebacterium(100);	Cardiobacteriaceae(100);Cardiobacterium(100);	Corynebacteriaceae(100);Corynebacterium(100);
0.26	139	297	Root(100);Bacteria(100);"Bacteroidetes"(100);unclassified(100);unclassified(100);unclassified(100);unclassified(100);	Root(100);Bacteria(100);"Spirochaetes"(100);Spirochaetes(100);Spirochaetales(100);Spirochaetaceae(100);Treponema(100);	Bacteria(100);"Bacteroidetes"(100);	Spirochaetaceae(100);Treponema(100);
0.26	38	180	Root(100);Bacteria(100);"Bacteroidetes"(100);"Bacteroidia"(100);"Bacteroidales"(100);"Porphyromonadaceae"(100);Parabacteroides(69);	Root(100);Bacteria(100);"Firmicutes"(100);"Clostridia"(100);Clostridiales(100);Veillonellaceae(100);unclassified(99);	"Porphyromonadaceae"(100);Parabacteroides(69);	Clostridiales(100);Veillonellaceae(100);
0.26	20	55	Root(100);Bacteria(100);"Fusobacteria"(100);"Fusobacteria"(100);"Fusobacteriales"(100);"Leptotrichiaceae"(100);Leptotrichia(100);	Root(100);Bacteria(100);"Bacteroidetes"(100);Flavobacteria(100);"Flavobacteriales"(100);Flavobacteriaceae(100);Capnocytophaga(100);	"Leptotrichiaceae"(100);Leptotrichia(100);	Flavobacteriaceae(100);Capnocytophaga(100);
0.26	4	99	Root(100);Bacteria(100);"Firmicutes"(100);"Clostridia"(100);Clostridiales(100);Veillonellaceae(100);Veillonella(95);	Root(100);Bacteria(100);"Proteobacteria"(100);Betaproteobacteria(100);Neisseriales(100);Neisseriaceae(100);unclassified(79);	Veillonellaceae(100);Veillonella(95);	Neisseriales(100);Neisseriaceae(100);
0.26	228	152	Root(100);Bacteria(100);"Firmicutes"(100);"Clostridia"(100);Clostridiales(100);"Lachnospiraceae"(97);unclassified(97);	Root(100);Bacteria(100);"Firmicutes"(100);"Clostridia"(100);Clostridiales(100);"Lachnospiraceae"(100);unclassified(100);	Clostridiales(100);"Lachnospiraceae"(97);	Clostridiales(100);"Lachnospiraceae"(100);
0.26	199	254	Root(100);Bacteria(100);"Firmicutes"(100);"Clostridia"(100);Clostridiales(100);unclassified(100);unclassified(100);	Root(100);Bacteria(100);"Firmicutes"(100);"Clostridia"(100);Clostridiales(100);Veillonellaceae(100);unclassified(89);	"Clostridia"(100);Clostridiales(100);	Clostridiales(100);Veillonellaceae(100);
0.26	178	73	Root(100);Bacteria(100);"Firmicutes"(100);"Clostridia"(100);Clostridiales(100);unclassified(100);unclassified(100);	Root(100);Bacteria(100);"Spirochaetes"(100);Spirochaetes(100);Spirochaetales(100);Spirochaetaceae(100);Treponema(100);	"Clostridia"(100);Clostridiales(100);	Spirochaetaceae(100);Treponema(100);
0.26	38	140	Root(100);Bacteria(100);"Bacteroidetes"(100);"Bacteroidia"(100);"Bacteroidales"(100);"Porphyromonadaceae"(100);Parabacteroides(69);	Root(100);Bacteria(100);"Bacteroidetes"(100);"Bacteroidia"(100);"Bacteroidales"(100);"Prevotellaceae"(100);Prevotella(68);	"Porphyromonadaceae"(100);Parabacteroides(69);	"Prevotellaceae"(100);Prevotella(68);
0.26	21	18	Root(100);Bacteria(100);"Proteobacteria"(100);Betaproteobacteria(100);Neisseriales(100);Neisseriaceae(100);Neisseria(69);	Root(100);Bacteria(100);"Actinobacteria"(100);Actinobacteria(100);Actinomycetales(100);Micrococcaceae(100);unclassified(97);	Neisseriaceae(100);Neisseria(69);	Actinomycetales(100);Micrococcaceae(100);
-0.26	20	18	Root(100);Bacteria(100);"Fusobacteria"(100);"Fusobacteria"(100);"Fusobacteriales"(100);"Leptotrichiaceae"(100);Leptotrichia(100);	Root(100);Bacteria(100);"Actinobacteria"(100);Actinobacteria(100);Actinomycetales(100);Micrococcaceae(100);unclassified(97);	"Leptotrichiaceae"(100);Leptotrichia(100);	Actinomycetales(100);Micrococcaceae(100);
-0.26	21	38	Root(100);Bacteria(100);"Proteobacteria"(100);Betaproteobacteria(100);Neisseriales(100);Neisseriaceae(100);Neisseria(69);	Root(100);Bacteria(100);"Bacteroidetes"(100);"Bacteroidia"(100);"Bacteroidales"(100);"Porphyromonadaceae"(100);Parabacteroides(69);	Neisseriaceae(100);Neisseria(69);	"Porphyromonadaceae"(100);Parabacteroides(69);
0.26	320	9	Root(100);Bacteria(100);"Bacteroidetes"(100);"Bacteroidia"(100);"Bacteroidales"(100);"Prevotellaceae"(100);Prevotella(99);	Root(100);Bacteria(100);"Fusobacteria"(100);"Fusobacteria"(100);"Fusobacteriales"(100);"Fusobacteriaceae"(100);Fusobacterium(100);	"Prevotellaceae"(100);Prevotella(99);	"Fusobacteriaceae"(100);Fusobacterium(100);
-0.26	24	29	Root(100);Bacteria(100);"Bacteroidetes"(100);Flavobacteria(100);"Flavobacteriales"(100);Flavobacteriaceae(100);Capnocytophaga(100);	Root(100);Bacteria(100);"Firmicutes"(100);"Clostridia"(100);Clostridiales(100);Veillonellaceae(100);Selenomonas(95);	Flavobacteriaceae(100);Capnocytophaga(100);	Veillonellaceae(100);Selenomonas(95);
0.25	26	73	Root(100);Bacteria(100);"Bacteroidetes"(100);"Bacteroidia"(100);"Bacteroidales"(100);"Prevotellaceae"(100);Prevotella(100);	Root(100);Bacteria(100);"Spirochaetes"(100);Spirochaetes(100);Spirochaetales(100);Spirochaetaceae(100);Treponema(100);	"Prevotellaceae"(100);Prevotella(100);	Spirochaetaceae(100);Treponema(100);
0.25	20	15	Root(100);Bacteria(100);"Fusobacteria"(100);"Fusobacteria"(100);"Fusobacteriales"(100);"Leptotrichiaceae"(100);Leptotrichia(100);	Root(100);Bacteria(100);"Actinobacteria"(100);Actinobacteria(100);Actinomycetales(100);Corynebacteriaceae(93);Corynebacterium(93);	"Leptotrichiaceae"(100);Leptotrichia(100);	Corynebacteriaceae(93);Corynebacterium(93);
0.25	108	159	Root(100);Bacteria(100);"Bacteroidetes"(100);Flavobacteria(100);"Flavobacteriales"(100);Flavobacteriaceae(100);Capnocytophaga(100);	Root(100);Bacteria(100);"Firmicutes"(100);"Clostridia"(100);Clostridiales(100);"Lachnospiraceae"(100);unclassified(100);	Flavobacteriaceae(100);Capnocytophaga(100);	Clostridiales(100);"Lachnospiraceae"(100);
0.25	297	68	Root(100);Bacteria(100);"Spirochaetes"(100);Spirochaetes(100);Spirochaetales(100);Spirochaetaceae(100);Treponema(100);	Root(100);Bacteria(100);"Firmicutes"(100);"Clostridia"(100);Clostridiales(100);"Lachnospiraceae"(100);Catonella(100);	Spirochaetaceae(100);Treponema(100);	"Lachnospiraceae"(100);Catonella(100);
0.25	22	2	Root(100);Bacteria(100);"Proteobacteria"(100);Betaproteobacteria(100);Burkholderiales(100);unclassified(97);unclassified(97);	Root(100);Bacteria(100);"Firmicutes"(100);"Bacilli"(100);"Lactobacillales"(100);Streptococcaceae(100);Streptococcus(100);	Betaproteobacteria(100);Burkholderiales(100);	Streptococcaceae(100);Streptococcus(100);
0.25	60	99	Root(100);Bacteria(100);"Firmicutes"(100);"Bacilli"(100);"Lactobacillales"(100);Streptococcaceae(100);Streptococcus(100);	Root(100);Bacteria(100);"Proteobacteria"(100);Betaproteobacteria(100);Neisseriales(100);Neisseriaceae(100);unclassified(79);	Streptococcaceae(100);Streptococcus(100);	Neisseriales(100);Neisseriaceae(100);
0.25	55	159	Root(100);Bacteria(100);"Bacteroidetes"(100);Flavobacteria(100);"Flavobacteriales"(100);Flavobacteriaceae(100);Capnocytophaga(100);	Root(100);Bacteria(100);"Firmicutes"(100);"Clostridia"(100);Clostridiales(100);"Lachnospiraceae"(100);unclassified(100);	Flavobacteriaceae(100);Capnocytophaga(100);	Clostridiales(100);"Lachnospiraceae"(100);
0.25	25	51	Root(100);Bacteria(100);"Bacteroidetes"(97);"Bacteroidia"(59);"Bacteroidales"(59);unclassified(59);unclassified(59);	Root(100);Bacteria(100);"Actinobacteria"(100);Actinobacteria(100);Coriobacteriales(100);Coriobacteriaceae(100);Atopobium(100);	"Bacteroidia"(59);"Bacteroidales"(59);	Coriobacteriaceae(100);Atopobium(100);
0.25	55	65	Root(100);Bacteria(100);"Bacteroidetes"(100);Flavobacteria(100);"Flavobacteriales"(100);Flavobacteriaceae(100);Capnocytophaga(100);	Root(100);Bacteria(100);"Proteobacteria"(100);Epsilonproteobacteria(100);Campylobacterales(100);Campylobacteraceae(100);Campylobacter(100);	Flavobacteriaceae(100);Capnocytophaga(100);	Campylobacteraceae(100);Campylobacter(100);
-0.25	20	2	Root(100);Bacteria(100);"Fusobacteria"(100);"Fusobacteria"(100);"Fusobacteriales"(100);"Leptotrichiaceae"(100);Leptotrichia(100);	Root(100);Bacteria(100);"Firmicutes"(100);"Bacilli"(100);"Lactobacillales"(100);Streptococcaceae(100);Streptococcus(100);	"Leptotrichiaceae"(100);Leptotrichia(100);	Streptococcaceae(100);Streptococcus(100);
0.25	124	254	Root(100);Bacteria(100);"Bacteroidetes"(100);"Bacteroidia"(100);"Bacteroidales"(100);"Prevotellaceae"(100);Prevotella(100);	Root(100);Bacteria(100);"Firmicutes"(100);"Clostridia"(100);Clostridiales(100);Veillonellaceae(100);unclassified(89);	"Prevotellaceae"(100);Prevotella(100);	Clostridiales(100);Veillonellaceae(100);
0.25	28	65	Root(100);Bacteria(100);"Proteobacteria"(100);Epsilonproteobacteria(100);Campylobacterales(100);Campylobacteraceae(100);Campylobacter(100);	Root(100);Bacteria(100);"Proteobacteria"(100);Epsilonproteobacteria(100);Campylobacterales(100);Campylobacteraceae(100);Campylobacter(100);	Campylobacteraceae(100);Campylobacter(100);	Campylobacteraceae(100);Campylobacter(100);
0.25	143	106	Root(100);Bacteria(100);"Firmicutes"(100);"Clostridia"(100);Clostridiales(100);unclassified(100);unclassified(100);	Root(100);Bacteria(100);"Spirochaetes"(100);Spirochaetes(100);Spirochaetales(100);Spirochaetaceae(100);Treponema(100);	"Clostridia"(100);Clostridiales(100);	Spirochaetaceae(100);Treponema(100);
0.25	75	73	Root(100);Bacteria(100);"Bacteroidetes"(100);"Bacteroidia"(100);"Bacteroidales"(100);"Prevotellaceae"(100);Prevotella(100);	Root(100);Bacteria(100);"Spirochaetes"(100);Spirochaetes(100);Spirochaetales(100);Spirochaetaceae(100);Treponema(100);	"Prevotellaceae"(100);Prevotella(100);	Spirochaetaceae(100);Treponema(100);
0.25	124	152	Root(100);Bacteria(100);"Bacteroidetes"(100);"Bacteroidia"(100);"Bacteroidales"(100);"Prevotellaceae"(100);Prevotella(100);	Root(100);Bacteria(100);"Firmicutes"(100);"Clostridia"(100);Clostridiales(100);"Lachnospiraceae"(100);unclassified(100);	"Prevotellaceae"(100);Prevotella(100);	Clostridiales(100);"Lachnospiraceae"(100);
-0.25	109	2	Root(100);Bacteria(100);"Firmicutes"(93);"Clostridia"(93);Clostridiales(93);unclassified(93);unclassified(93);	Root(100);Bacteria(100);"Firmicutes"(100);"Bacilli"(100);"Lactobacillales"(100);Streptococcaceae(100);Streptococcus(100);	"Clostridia"(93);Clostridiales(93);	Streptococcaceae(100);Streptococcus(100);
-0.25	7	18	Root(100);Bacteria(100);"Bacteroidetes"(100);"Bacteroidia"(100);"Bacteroidales"(100);"Porphyromonadaceae"(100);Porphyromonas(100);	Root(100);Bacteria(100);"Actinobacteria"(100);Actinobacteria(100);Actinomycetales(100);Micrococcaceae(100);unclassified(97);	"Porphyromonadaceae"(100);Porphyromonas(100);	Actinomycetales(100);Micrococcaceae(100);
-0.25	113	106	Root(100);Bacteria(100);"Bacteroidetes"(100);Flavobacteria(100);"Flavobacteriales"(100);Flavobacteriaceae(100);unclassified(100);	Root(100);Bacteria(100);"Spirochaetes"(100);Spirochaetes(100);Spirochaetales(100);Spirochaetaceae(100);Treponema(100);	"Flavobacteriales"(100);Flavobacteriaceae(100);	Spirochaetaceae(100);Treponema(100);
0.25	80	48	Root(100);Bacteria(100);"Bacteroidetes"(100);"Bacteroidia"(100);"Bacteroidales"(100);"Porphyromonadaceae"(100);Porphyromonas(100);	Root(100);Bacteria(100);"Firmicutes"(100);"Clostridia"(100);Clostridiales(100);Incertae_Sedis_XI(100);Parvimonas(100);	"Porphyromonadaceae"(100);Porphyromonas(100);	Incertae_Sedis_XI(100);Parvimonas(100);
0.25	320	149	Root(100);Bacteria(100);"Bacteroidetes"(100);"Bacteroidia"(100);"Bacteroidales"(100);"Prevotellaceae"(100);Prevotella(99);	Root(100);Bacteria(100);"Bacteroidetes"(100);"Bacteroidia"(100);"Bacteroidales"(100);"Prevotellaceae"(100);unclassified(100);	"Prevotellaceae"(100);Prevotella(99);	"Bacteroidales"(100);"Prevotellaceae"(100);
-0.25	113	180	Root(100);Bacteria(100);"Bacteroidetes"(100);Flavobacteria(100);"Flavobacteriales"(100);Flavobacteriaceae(100);unclassified(100);	Root(100);Bacteria(100);"Firmicutes"(100);"Clostridia"(100);Clostridiales(100);Veillonellaceae(100);unclassified(99);	"Flavobacteriales"(100);Flavobacteriaceae(100);	Clostridiales(100);Veillonellaceae(100);
-0.25	52	113	Root(100);Bacteria(100);"Bacteroidetes"(100);"Bacteroidia"(100);"Bacteroidales"(100);"Prevotellaceae"(100);Prevotella(100);	Root(100);Bacteria(100);"Bacteroidetes"(100);Flavobacteria(100);"Flavobacteriales"(100);Flavobacteriaceae(100);unclassified(100);	"Prevotellaceae"(100);Prevotella(100);	"Flavobacteriales"(100);Flavobacteriaceae(100);
-0.25	2	75	Root(100);Bacteria(100);"Firmicutes"(100);"Bacilli"(100);"Lactobacillales"(100);Streptococcaceae(100);Streptococcus(100);	Root(100);Bacteria(100);"Bacteroidetes"(100);"Bacteroidia"(100);"Bacteroidales"(100);"Prevotellaceae"(100);Prevotella(100);	Streptococcaceae(100);Streptococcus(100);	"Prevotellaceae"(100);Prevotella(100);
-0.25	18	78	Root(100);Bacteria(100);"Actinobacteria"(100);Actinobacteria(100);Actinomycetales(100);Micrococcaceae(100);unclassified(97);	Root(100);Bacteria(100);"Fusobacteria"(100);"Fusobacteria"(100);"Fusobacteriales"(100);"Leptotrichiaceae"(100);Leptotrichia(100);	Actinomycetales(100);Micrococcaceae(100);	"Leptotrichiaceae"(100);Leptotrichia(100);
-0.25	2	320	Root(100);Bacteria(100);"Firmicutes"(100);"Bacilli"(100);"Lactobacillales"(100);Streptococcaceae(100);Streptococcus(100);	Root(100);Bacteria(100);"Bacteroidetes"(100);"Bacteroidia"(100);"Bacteroidales"(100);"Prevotellaceae"(100);Prevotella(99);	Streptococcaceae(100);Streptococcus(100);	"Prevotellaceae"(100);Prevotella(99);
-0.25	66	2	Root(100);Bacteria(100);"Firmicutes"(100);"Clostridia"(100);Clostridiales(100);Veillonellaceae(100);Dialister(100);	Root(100);Bacteria(100);"Firmicutes"(100);"Bacilli"(100);"Lactobacillales"(100);Streptococcaceae(100);Streptococcus(100);	Veillonellaceae(100);Dialister(100);	Streptococcaceae(100);Streptococcus(100);
0.25	4	71	Root(100);Bacteria(100);"Firmicutes"(100);"Clostridia"(100);Clostridiales(100);Veillonellaceae(100);Veillonella(95);	Root(100);Bacteria(100);"Firmicutes"(100);"Clostridia"(100);Clostridiales(100);"Lachnospiraceae"(100);unclassified(100);	Veillonellaceae(100);Veillonella(95);	Clostridiales(100);"Lachnospiraceae"(100);
0.25	13	76	Root(100);Bacteria(100);"Firmicutes"(100);"Bacilli"(100);"Lactobacillales"(100);unclassified(98);unclassified(98);	Root(100);Bacteria(100);"Firmicutes"(100);"Bacilli"(100);"Lactobacillales"(100);"Aerococcaceae"(100);unclassified(99);	"Bacilli"(100);"Lactobacillales"(100);	"Lactobacillales"(100);"Aerococcaceae"(100);
0.25	52	320	Root(100);Bacteria(100);"Bacteroidetes"(100);"Bacteroidia"(100);"Bacteroidales"(100);"Prevotellaceae"(100);Prevotella(100);	Root(100);Bacteria(100);"Bacteroidetes"(100);"Bacteroidia"(100);"Bacteroidales"(100);"Prevotellaceae"(100);Prevotella(99);	"Prevotellaceae"(100);Prevotella(100);	"Prevotellaceae"(100);Prevotella(99);
0.25	225	9	Root(100);Bacteria(100);"Bacteroidetes"(100);"Bacteroidia"(100);"Bacteroidales"(100);"Prevotellaceae"(100);Prevotella(100);	Root(100);Bacteria(100);"Fusobacteria"(100);"Fusobacteria"(100);"Fusobacteriales"(100);"Fusobacteriaceae"(100);Fusobacterium(100);	"Prevotellaceae"(100);Prevotella(100);	"Fusobacteriaceae"(100);Fusobacterium(100);
-0.25	113	39	Root(100);Bacteria(100);"Bacteroidetes"(100);Flavobacteria(100);"Flavobacteriales"(100);Flavobacteriaceae(100);unclassified(100);	Root(100);Bacteria(100);"Bacteroidetes"(100);"Bacteroidia"(100);"Bacteroidales"(100);"Prevotellaceae"(100);Prevotella(100);	"Flavobacteriales"(100);Flavobacteriaceae(100);	"Prevotellaceae"(100);Prevotella(100);
0.25	216	73	Root(100);Bacteria(100);"Bacteroidetes"(100);unclassified(100);unclassified(100);unclassified(100);unclassified(100);	Root(100);Bacteria(100);"Spirochaetes"(100);Spirochaetes(100);Spirochaetales(100);Spirochaetaceae(100);Treponema(100);	Bacteria(100);"Bacteroidetes"(100);	Spirochaetaceae(100);Treponema(100);
0.25	28	124	Root(100);Bacteria(100);"Proteobacteria"(100);Epsilonproteobacteria(100);Campylobacterales(100);Campylobacteraceae(100);Campylobacter(100);	Root(100);Bacteria(100);"Bacteroidetes"(100);"Bacteroidia"(100);"Bacteroidales"(100);"Prevotellaceae"(100);Prevotella(100);	Campylobacteraceae(100);Campylobacter(100);	"Prevotellaceae"(100);Prevotella(100);
-0.25	2	78	Root(100);Bacteria(100);"Firmicutes"(100);"Bacilli"(100);"Lactobacillales"(100);Streptococcaceae(100);Streptococcus(100);	Root(100);Bacteria(100);"Fusobacteria"(100);"Fusobacteria"(100);"Fusobacteriales"(100);"Leptotrichiaceae"(100);Leptotrichia(100);	Streptococcaceae(100);Streptococcus(100);	"Leptotrichiaceae"(100);Leptotrichia(100);
0.25	216	190	Root(100);Bacteria(100);"Bacteroidetes"(100);unclassified(100);unclassified(100);unclassified(100);unclassified(100);	Root(100);Bacteria(100);unclassified(100);unclassified(100);unclassified(100);unclassified(100);unclassified(100);	Bacteria(100);"Bacteroidetes"(100);	Root(100);Bacteria(100);
-0.25	180	13	Root(100);Bacteria(100);"Firmicutes"(100);"Clostridia"(100);Clostridiales(100);Veillonellaceae(100);unclassified(99);	Root(100);Bacteria(100);"Firmicutes"(100);"Bacilli"(100);"Lactobacillales"(100);unclassified(98);unclassified(98);	Clostridiales(100);Veillonellaceae(100);	"Bacilli"(100);"Lactobacillales"(100);
0.25	54	78	Root(100);Bacteria(100);unclassified(100);unclassified(100);unclassified(100);unclassified(100);unclassified(100);	Root(100);Bacteria(100);"Fusobacteria"(100);"Fusobacteria"(100);"Fusobacteriales"(100);"Leptotrichiaceae"(100);Leptotrichia(100);	Root(100);Bacteria(100);	"Leptotrichiaceae"(100);Leptotrichia(100);
-0.25	29	76	Root(100);Bacteria(100);"Firmicutes"(100);"Clostridia"(100);Clostridiales(100);Veillonellaceae(100);Selenomonas(95);	Root(100);Bacteria(100);"Firmicutes"(100);"Bacilli"(100);"Lactobacillales"(100);"Aerococcaceae"(100);unclassified(99);	Veillonellaceae(100);Selenomonas(95);	"Lactobacillales"(100);"Aerococcaceae"(100);
0.25	124	180	Root(100);Bacteria(100);"Bacteroidetes"(100);"Bacteroidia"(100);"Bacteroidales"(100);"Prevotellaceae"(100);Prevotella(100);	Root(100);Bacteria(100);"Firmicutes"(100);"Clostridia"(100);Clostridiales(100);Veillonellaceae(100);unclassified(99);	"Prevotellaceae"(100);Prevotella(100);	Clostridiales(100);Veillonellaceae(100);
0.25	94	74	Root(100);Bacteria(100);"Firmicutes"(100);"Clostridia"(100);Clostridiales(100);Veillonellaceae(100);Selenomonas(100);	Root(100);Bacteria(100);"Bacteroidetes"(100);"Bacteroidia"(100);"Bacteroidales"(100);"Prevotellaceae"(100);Prevotella(100);	Veillonellaceae(100);Selenomonas(100);	"Prevotellaceae"(100);Prevotella(100);
0.24	139	102	Root(100);Bacteria(100);"Bacteroidetes"(100);unclassified(100);unclassified(100);unclassified(100);unclassified(100);	Root(100);Bacteria(100);"Bacteroidetes"(100);unclassified(99);unclassified(99);unclassified(99);unclassified(99);	Bacteria(100);"Bacteroidetes"(100);	Bacteria(100);"Bacteroidetes"(100);
-0.24	190	2	Root(100);Bacteria(100);unclassified(100);unclassified(100);unclassified(100);unclassified(100);unclassified(100);	Root(100);Bacteria(100);"Firmicutes"(100);"Bacilli"(100);"Lactobacillales"(100);Streptococcaceae(100);Streptococcus(100);	Root(100);Bacteria(100);	Streptococcaceae(100);Streptococcus(100);
0.24	80	102	Root(100);Bacteria(100);"Bacteroidetes"(100);"Bacteroidia"(100);"Bacteroidales"(100);"Porphyromonadaceae"(100);Porphyromonas(100);	Root(100);Bacteria(100);"Bacteroidetes"(100);unclassified(99);unclassified(99);unclassified(99);unclassified(99);	"Porphyromonadaceae"(100);Porphyromonas(100);	Bacteria(100);"Bacteroidetes"(100);
0.24	54	310	Root(100);Bacteria(100);unclassified(100);unclassified(100);unclassified(100);unclassified(100);unclassified(100);	Root(100);Bacteria(100);"Bacteroidetes"(100);"Bacteroidia"(100);"Bacteroidales"(100);Bacteroidaceae(64);Bacteroides(64);	Root(100);Bacteria(100);	Bacteroidaceae(64);Bacteroides(64);
-0.24	2	74	Root(100);Bacteria(100);"Firmicutes"(100);"Bacilli"(100);"Lactobacillales"(100);Streptococcaceae(100);Streptococcus(100);	Root(100);Bacteria(100);"Bacteroidetes"(100);"Bacteroidia"(100);"Bacteroidales"(100);"Prevotellaceae"(100);Prevotella(100);	Streptococcaceae(100);Streptococcus(100);	"Prevotellaceae"(100);Prevotella(100);
0.24	23	60	Root(100);Bacteria(100);"Actinobacteria"(100);Actinobacteria(100);Actinomycetales(100);Actinomycetaceae(100);Actinomyces(100);	Root(100);Bacteria(100);"Firmicutes"(100);"Bacilli"(100);"Lactobacillales"(100);Streptococcaceae(100);Streptococcus(100);	Actinomycetaceae(100);Actinomyces(100);	Streptococcaceae(100);Streptococcus(100);
0.24	7	108	Root(100);Bacteria(100);"Bacteroidetes"(100);"Bacteroidia"(100);"Bacteroidales"(100);"Porphyromonadaceae"(100);Porphyromonas(100);	Root(100);Bacteria(100);"Bacteroidetes"(100);Flavobacteria(100);"Flavobacteriales"(100);Flavobacteriaceae(100);Capnocytophaga(100);	"Porphyromonadaceae"(100);Porphyromonas(100);	Flavobacteriaceae(100);Capnocytophaga(100);
0.24	26	312	Root(100);Bacteria(100);"Bacteroidetes"(100);"Bacteroidia"(100);"Bacteroidales"(100);"Prevotellaceae"(100);Prevotella(100);	Root(100);Bacteria(100);"Bacteroidetes"(100);unclassified(100);unclassified(100);unclassified(100);unclassified(100);	"Prevotellaceae"(100);Prevotella(100);	Bacteria(100);"Bacteroidetes"(100);
0.24	29	108	Root(100);Bacteria(100);"Firmicutes"(100);"Clostridia"(100);Clostridiales(100);Veillonellaceae(100);Selenomonas(95);	Root(100);Bacteria(100);"Bacteroidetes"(100);Flavobacteria(100);"Flavobacteriales"(100);Flavobacteriaceae(100);Capnocytophaga(100);	Veillonellaceae(100);Selenomonas(95);	Flavobacteriaceae(100);Capnocytophaga(100);
0.24	50	15	Root(100);Bacteria(100);"Firmicutes"(100);"Clostridia"(100);Clostridiales(100);"Lachnospiraceae"(100);unclassified(100);	Root(100);Bacteria(100);"Actinobacteria"(100);Actinobacteria(100);Actinomycetales(100);Corynebacteriaceae(93);Corynebacterium(93);	Clostridiales(100);"Lachnospiraceae"(100);	Corynebacteriaceae(93);Corynebacterium(93);
0.24	26	126	Root(100);Bacteria(100);"Bacteroidetes"(100);"Bacteroidia"(100);"Bacteroidales"(100);"Prevotellaceae"(100);Prevotella(100);	Root(100);Bacteria(100);"Spirochaetes"(100);Spirochaetes(100);Spirochaetales(100);Spirochaetaceae(100);Treponema(100);	"Prevotellaceae"(100);Prevotella(100);	Spirochaetaceae(100);Treponema(100);
-0.24	22	39	Root(100);Bacteria(100);"Proteobacteria"(100);Betaproteobacteria(100);Burkholderiales(100);unclassified(97);unclassified(97);	Root(100);Bacteria(100);"Bacteroidetes"(100);"Bacteroidia"(100);"Bacteroidales"(100);"Prevotellaceae"(100);Prevotella(100);	Betaproteobacteria(100);Burkholderiales(100);	"Prevotellaceae"(100);Prevotella(100);
0.24	125	52	Root(100);Bacteria(100);"Bacteroidetes"(100);"Bacteroidia"(100);"Bacteroidales"(100);unclassified(100);unclassified(100);	Root(100);Bacteria(100);"Bacteroidetes"(100);"Bacteroidia"(100);"Bacteroidales"(100);"Prevotellaceae"(100);Prevotella(100);	"Bacteroidia"(100);"Bacteroidales"(100);	"Prevotellaceae"(100);Prevotella(100);
-0.24	4	73	Root(100);Bacteria(100);"Firmicutes"(100);"Clostridia"(100);Clostridiales(100);Veillonellaceae(100);Veillonella(95);	Root(100);Bacteria(100);"Spirochaetes"(100);Spirochaetes(100);Spirochaetales(100);Spirochaetaceae(100);Treponema(100);	Veillonellaceae(100);Veillonella(95);	Spirochaetaceae(100);Treponema(100);
0.24	216	139	Root(100);Bacteria(100);"Bacteroidetes"(100);unclassified(100);unclassified(100);unclassified(100);unclassified(100);	Root(100);Bacteria(100);"Bacteroidetes"(100);unclassified(100);unclassified(100);unclassified(100);unclassified(100);	Bacteria(100);"Bacteroidetes"(100);	Bacteria(100);"Bacteroidetes"(100);
0.24	7	172	Root(100);Bacteria(100);"Bacteroidetes"(100);"Bacteroidia"(100);"Bacteroidales"(100);"Porphyromonadaceae"(100);Porphyromonas(100);	Root(100);Bacteria(100);"Firmicutes"(100);"Clostridia"(100);Clostridiales(100);"Lachnospiraceae"(100);unclassified(100);	"Porphyromonadaceae"(100);Porphyromonas(100);	Clostridiales(100);"Lachnospiraceae"(100);
0.24	190	140	Root(100);Bacteria(100);unclassified(100);unclassified(100);unclassified(100);unclassified(100);unclassified(100);	Root(100);Bacteria(100);"Bacteroidetes"(100);"Bacteroidia"(100);"Bacteroidales"(100);"Prevotellaceae"(100);Prevotella(68);	Root(100);Bacteria(100);	"Prevotellaceae"(100);Prevotella(68);
0.24	143	102	Root(100);Bacteria(100);"Firmicutes"(100);"Clostridia"(100);Clostridiales(100);unclassified(100);unclassified(100);	Root(100);Bacteria(100);"Bacteroidetes"(100);unclassified(99);unclassified(99);unclassified(99);unclassified(99);	"Clostridia"(100);Clostridiales(100);	Bacteria(100);"Bacteroidetes"(100);
0.24	126	102	Root(100);Bacteria(100);"Spirochaetes"(100);Spirochaetes(100);Spirochaetales(100);Spirochaetaceae(100);Treponema(100);	Root(100);Bacteria(100);"Bacteroidetes"(100);unclassified(99);unclassified(99);unclassified(99);unclassified(99);	Spirochaetaceae(100);Treponema(100);	Bacteria(100);"Bacteroidetes"(100);
-0.24	20	16	Root(100);Bacteria(100);"Fusobacteria"(100);"Fusobacteria"(100);"Fusobacteriales"(100);"Leptotrichiaceae"(100);Leptotrichia(100);	Root(100);Bacteria(100);"Proteobacteria"(100);Gammaproteobacteria(100);Pasteurellales(100);Pasteurellaceae(100);unclassified(100);	"Leptotrichiaceae"(100);Leptotrichia(100);	Pasteurellales(100);Pasteurellaceae(100);
-0.24	11	9	Root(100);Bacteria(100);"Firmicutes"(100);"Bacilli"(100);Bacillales(100);"Staphylococcaceae"(100);Gemella(100);	Root(100);Bacteria(100);"Fusobacteria"(100);"Fusobacteria"(100);"Fusobacteriales"(100);"Fusobacteriaceae"(100);Fusobacterium(100);	"Staphylococcaceae"(100);Gemella(100);	"Fusobacteriaceae"(100);Fusobacterium(100);
0.24	54	320	Root(100);Bacteria(100);unclassified(100);unclassified(100);unclassified(100);unclassified(100);unclassified(100);	Root(100);Bacteria(100);"Bacteroidetes"(100);"Bacteroidia"(100);"Bacteroidales"(100);"Prevotellaceae"(100);Prevotella(99);	Root(100);Bacteria(100);	"Prevotellaceae"(100);Prevotella(99);
-0.24	183	2	Root(100);Bacteria(100);"Spirochaetes"(100);Spirochaetes(100);Spirochaetales(100);Spirochaetaceae(100);Treponema(100);	Root(100);Bacteria(100);"Firmicutes"(100);"Bacilli"(100);"Lactobacillales"(100);Streptococcaceae(100);Streptococcus(100);	Spirochaetaceae(100);Treponema(100);	Streptococcaceae(100);Streptococcus(100);
0.24	4	10	Root(100);Bacteria(100);"Firmicutes"(100);"Clostridia"(100);Clostridiales(100);Veillonellaceae(100);Veillonella(95);	Root(100);Bacteria(100);"Bacteroidetes"(100);"Bacteroidia"(100);"Bacteroidales"(100);"Prevotellaceae"(100);Prevotella(100);	Veillonellaceae(100);Veillonella(95);	"Prevotellaceae"(100);Prevotella(100);
-0.24	21	52	Root(100);Bacteria(100);"Proteobacteria"(100);Betaproteobacteria(100);Neisseriales(100);Neisseriaceae(100);Neisseria(69);	Root(100);Bacteria(100);"Bacteroidetes"(100);"Bacteroidia"(100);"Bacteroidales"(100);"Prevotellaceae"(100);Prevotella(100);	Neisseriaceae(100);Neisseria(69);	"Prevotellaceae"(100);Prevotella(100);
0.24	159	73	Root(100);Bacteria(100);"Firmicutes"(100);"Clostridia"(100);Clostridiales(100);"Lachnospiraceae"(100);unclassified(100);	Root(100);Bacteria(100);"Spirochaetes"(100);Spirochaetes(100);Spirochaetales(100);Spirochaetaceae(100);Treponema(100);	Clostridiales(100);"Lachnospiraceae"(100);	Spirochaetaceae(100);Treponema(100);
0.24	80	65	Root(100);Bacteria(100);"Bacteroidetes"(100);"Bacteroidia"(100);"Bacteroidales"(100);"Porphyromonadaceae"(100);Porphyromonas(100);	Root(100);Bacteria(100);"Proteobacteria"(100);Epsilonproteobacteria(100);Campylobacterales(100);Campylobacteraceae(100);Campylobacter(100);	"Porphyromonadaceae"(100);Porphyromonas(100);	Campylobacteraceae(100);Campylobacter(100);
0.24	50	7	Root(100);Bacteria(100);"Firmicutes"(100);"Clostridia"(100);Clostridiales(100);"Lachnospiraceae"(100);unclassified(100);	Root(100);Bacteria(100);"Bacteroidetes"(100);"Bacteroidia"(100);"Bacteroidales"(100);"Porphyromonadaceae"(100);Porphyromonas(100);	Clostridiales(100);"Lachnospiraceae"(100);	"Porphyromonadaceae"(100);Porphyromonas(100);
0.24	66	73	Root(100);Bacteria(100);"Firmicutes"(100);"Clostridia"(100);Clostridiales(100);Veillonellaceae(100);Dialister(100);	Root(100);Bacteria(100);"Spirochaetes"(100);Spirochaetes(100);Spirochaetales(100);Spirochaetaceae(100);Treponema(100);	Veillonellaceae(100);Dialister(100);	Spirochaetaceae(100);Treponema(100);
0.24	21	120	Root(100);Bacteria(100);"Proteobacteria"(100);Betaproteobacteria(100);Neisseriales(100);Neisseriaceae(100);Neisseria(69);	Root(100);Bacteria(100);"Bacteroidetes"(100);Flavobacteria(100);"Flavobacteriales"(100);Flavobacteriaceae(100);Capnocytophaga(100);	Neisseriaceae(100);Neisseria(69);	Flavobacteriaceae(100);Capnocytophaga(100);
0.24	120	109	Root(100);Bacteria(100);"Bacteroidetes"(100);Flavobacteria(100);"Flavobacteriales"(100);Flavobacteriaceae(100);Capnocytophaga(100);	Root(100);Bacteria(100);"Firmicutes"(93);"Clostridia"(93);Clostridiales(93);unclassified(93);unclassified(93);	Flavobacteriaceae(100);Capnocytophaga(100);	"Clostridia"(93);Clostridiales(93);
0.24	95	159	Root(100);Bacteria(100);"Proteobacteria"(100);Epsilonproteobacteria(100);Campylobacterales(100);Campylobacteraceae(100);Campylobacter(100);	Root(100);Bacteria(100);"Firmicutes"(100);"Clostridia"(100);Clostridiales(100);"Lachnospiraceae"(100);unclassified(100);	Campylobacteraceae(100);Campylobacter(100);	Clostridiales(100);"Lachnospiraceae"(100);
-0.24	23	106	Root(100);Bacteria(100);"Actinobacteria"(100);Actinobacteria(100);Actinomycetales(100);Actinomycetaceae(100);Actinomyces(100);	Root(100);Bacteria(100);"Spirochaetes"(100);Spirochaetes(100);Spirochaetales(100);Spirochaetaceae(100);Treponema(100);	Actinomycetaceae(100);Actinomyces(100);	Spirochaetaceae(100);Treponema(100);
0.24	370	183	Root(100);Bacteria(100);"Spirochaetes"(95);Spirochaetes(95);Spirochaetales(95);Spirochaetaceae(95);unclassified(65);	Root(100);Bacteria(100);"Spirochaetes"(100);Spirochaetes(100);Spirochaetales(100);Spirochaetaceae(100);Treponema(100);	Spirochaetales(95);Spirochaetaceae(95);	Spirochaetaceae(100);Treponema(100);
0.24	28	55	Root(100);Bacteria(100);"Proteobacteria"(100);Epsilonproteobacteria(100);Campylobacterales(100);Campylobacteraceae(100);Campylobacter(100);	Root(100);Bacteria(100);"Bacteroidetes"(100);Flavobacteria(100);"Flavobacteriales"(100);Flavobacteriaceae(100);Capnocytophaga(100);	Campylobacteraceae(100);Campylobacter(100);	Flavobacteriaceae(100);Capnocytophaga(100);
-0.24	23	39	Root(100);Bacteria(100);"Actinobacteria"(100);Actinobacteria(100);Actinomycetales(100);Actinomycetaceae(100);Actinomyces(100);	Root(100);Bacteria(100);"Bacteroidetes"(100);"Bacteroidia"(100);"Bacteroidales"(100);"Prevotellaceae"(100);Prevotella(100);	Actinomycetaceae(100);Actinomyces(100);	"Prevotellaceae"(100);Prevotella(100);
-0.24	23	38	Root(100);Bacteria(100);"Actinobacteria"(100);Actinobacteria(100);Actinomycetales(100);Actinomycetaceae(100);Actinomyces(100);	Root(100);Bacteria(100);"Bacteroidetes"(100);"Bacteroidia"(100);"Bacteroidales"(100);"Porphyromonadaceae"(100);Parabacteroides(69);	Actinomycetaceae(100);Actinomyces(100);	"Porphyromonadaceae"(100);Parabacteroides(69);
-0.24	124	2	Root(100);Bacteria(100);"Bacteroidetes"(100);"Bacteroidia"(100);"Bacteroidales"(100);"Prevotellaceae"(100);Prevotella(100);	Root(100);Bacteria(100);"Firmicutes"(100);"Bacilli"(100);"Lactobacillales"(100);Streptococcaceae(100);Streptococcus(100);	"Prevotellaceae"(100);Prevotella(100);	Streptococcaceae(100);Streptococcus(100);
0.24	29	320	Root(100);Bacteria(100);"Firmicutes"(100);"Clostridia"(100);Clostridiales(100);Veillonellaceae(100);Selenomonas(95);	Root(100);Bacteria(100);"Bacteroidetes"(100);"Bacteroidia"(100);"Bacteroidales"(100);"Prevotellaceae"(100);Prevotella(99);	Veillonellaceae(100);Selenomonas(95);	"Prevotellaceae"(100);Prevotella(99);
0.24	190	230	Root(100);Bacteria(100);unclassified(100);unclassified(100);unclassified(100);unclassified(100);unclassified(100);	Root(100);Bacteria(100);"Bacteroidetes"(100);Flavobacteria(100);"Flavobacteriales"(100);Flavobacteriaceae(100);Capnocytophaga(100);	Root(100);Bacteria(100);	Flavobacteriaceae(100);Capnocytophaga(100);
0.23	409	9	Root(100);Bacteria(100);"Firmicutes"(100);"Clostridia"(100);Clostridiales(100);"Lachnospiraceae"(100);Johnsonella(100);	Root(100);Bacteria(100);"Fusobacteria"(100);"Fusobacteria"(100);"Fusobacteriales"(100);"Fusobacteriaceae"(100);Fusobacterium(100);	"Lachnospiraceae"(100);Johnsonella(100);	"Fusobacteriaceae"(100);Fusobacterium(100);
0.23	55	220	Root(100);Bacteria(100);"Bacteroidetes"(100);Flavobacteria(100);"Flavobacteriales"(100);Flavobacteriaceae(100);Capnocytophaga(100);	Root(100);Bacteria(100);"Proteobacteria"(100);Betaproteobacteria(100);Neisseriales(100);Neisseriaceae(100);Neisseria(87);	Flavobacteriaceae(100);Capnocytophaga(100);	Neisseriaceae(100);Neisseria(87);
-0.23	21	39	Root(100);Bacteria(100);"Proteobacteria"(100);Betaproteobacteria(100);Neisseriales(100);Neisseriaceae(100);Neisseria(69);	Root(100);Bacteria(100);"Bacteroidetes"(100);"Bacteroidia"(100);"Bacteroidales"(100);"Prevotellaceae"(100);Prevotella(100);	Neisseriaceae(100);Neisseria(69);	"Prevotellaceae"(100);Prevotella(100);
0.23	389	18	Root(100);Bacteria(100);"Actinobacteria"(100);Actinobacteria(100);Actinomycetales(100);Actinomycetaceae(100);Actinomyces(100);	Root(100);Bacteria(100);"Actinobacteria"(100);Actinobacteria(100);Actinomycetales(100);Micrococcaceae(100);unclassified(97);	Actinomycetaceae(100);Actinomyces(100);	Actinomycetales(100);Micrococcaceae(100);
0.23	140	73	Root(100);Bacteria(100);"Bacteroidetes"(100);"Bacteroidia"(100);"Bacteroidales"(100);"Prevotellaceae"(100);Prevotella(68);	Root(100);Bacteria(100);"Spirochaetes"(100);Spirochaetes(100);Spirochaetales(100);Spirochaetaceae(100);Treponema(100);	"Prevotellaceae"(100);Prevotella(68);	Spirochaetaceae(100);Treponema(100);
0.23	96	141	Root(100);Bacteria(100);"Actinobacteria"(100);Actinobacteria(100);Actinomycetales(100);Propionibacteriaceae(100);unclassified(100);	Root(100);Bacteria(100);"Fusobacteria"(100);"Fusobacteria"(100);"Fusobacteriales"(100);"Leptotrichiaceae"(100);Leptotrichia(100);	Actinomycetales(100);Propionibacteriaceae(100);	"Leptotrichiaceae"(100);Leptotrichia(100);
0.23	52	225	Root(100);Bacteria(100);"Bacteroidetes"(100);"Bacteroidia"(100);"Bacteroidales"(100);"Prevotellaceae"(100);Prevotella(100);	Root(100);Bacteria(100);"Bacteroidetes"(100);"Bacteroidia"(100);"Bacteroidales"(100);"Prevotellaceae"(100);Prevotella(100);	"Prevotellaceae"(100);Prevotella(100);	"Prevotellaceae"(100);Prevotella(100);
-0.23	54	2	Root(100);Bacteria(100);unclassified(100);unclassified(100);unclassified(100);unclassified(100);unclassified(100);	Root(100);Bacteria(100);"Firmicutes"(100);"Bacilli"(100);"Lactobacillales"(100);Streptococcaceae(100);Streptococcus(100);	Root(100);Bacteria(100);	Streptococcaceae(100);Streptococcus(100);
-0.23	24	94	Root(100);Bacteria(100);"Bacteroidetes"(100);Flavobacteria(100);"Flavobacteriales"(100);Flavobacteriaceae(100);Capnocytophaga(100);	Root(100);Bacteria(100);"Firmicutes"(100);"Clostridia"(100);Clostridiales(100);Veillonellaceae(100);Selenomonas(100);	Flavobacteriaceae(100);Capnocytophaga(100);	Veillonellaceae(100);Selenomonas(100);
-0.23	68	2	Root(100);Bacteria(100);"Firmicutes"(100);"Clostridia"(100);Clostridiales(100);"Lachnospiraceae"(100);Catonella(100);	Root(100);Bacteria(100);"Firmicutes"(100);"Bacilli"(100);"Lactobacillales"(100);Streptococcaceae(100);Streptococcus(100);	"Lachnospiraceae"(100);Catonella(100);	Streptococcaceae(100);Streptococcus(100);
-0.23	21	66	Root(100);Bacteria(100);"Proteobacteria"(100);Betaproteobacteria(100);Neisseriales(100);Neisseriaceae(100);Neisseria(69);	Root(100);Bacteria(100);"Firmicutes"(100);"Clostridia"(100);Clostridiales(100);Veillonellaceae(100);Dialister(100);	Neisseriaceae(100);Neisseria(69);	Veillonellaceae(100);Dialister(100);
0.23	38	334	Root(100);Bacteria(100);"Bacteroidetes"(100);"Bacteroidia"(100);"Bacteroidales"(100);"Porphyromonadaceae"(100);Parabacteroides(69);	Root(100);Bacteria(100);"Bacteroidetes"(100);"Bacteroidia"(100);"Bacteroidales"(100);"Prevotellaceae"(100);Prevotella(100);	"Porphyromonadaceae"(100);Parabacteroides(69);	"Prevotellaceae"(100);Prevotella(100);
-0.23	21	106	Root(100);Bacteria(100);"Proteobacteria"(100);Betaproteobacteria(100);Neisseriales(100);Neisseriaceae(100);Neisseria(69);	Root(100);Bacteria(100);"Spirochaetes"(100);Spirochaetes(100);Spirochaetales(100);Spirochaetaceae(100);Treponema(100);	Neisseriaceae(100);Neisseria(69);	Spirochaetaceae(100);Treponema(100);
0.23	39	74	Root(100);Bacteria(100);"Bacteroidetes"(100);"Bacteroidia"(100);"Bacteroidales"(100);"Prevotellaceae"(100);Prevotella(100);	Root(100);Bacteria(100);"Bacteroidetes"(100);"Bacteroidia"(100);"Bacteroidales"(100);"Prevotellaceae"(100);Prevotella(100);	"Prevotellaceae"(100);Prevotella(100);	"Prevotellaceae"(100);Prevotella(100);
-0.23	24	9	Root(100);Bacteria(100);"Bacteroidetes"(100);Flavobacteria(100);"Flavobacteriales"(100);Flavobacteriaceae(100);Capnocytophaga(100);	Root(100);Bacteria(100);"Fusobacteria"(100);"Fusobacteria"(100);"Fusobacteriales"(100);"Fusobacteriaceae"(100);Fusobacterium(100);	Flavobacteriaceae(100);Capnocytophaga(100);	"Fusobacteriaceae"(100);Fusobacterium(100);
0.23	20	28	Root(100);Bacteria(100);"Fusobacteria"(100);"Fusobacteria"(100);"Fusobacteriales"(100);"Leptotrichiaceae"(100);Leptotrichia(100);	Root(100);Bacteria(100);"Proteobacteria"(100);Epsilonproteobacteria(100);Campylobacterales(100);Campylobacteraceae(100);Campylobacter(100);	"Leptotrichiaceae"(100);Leptotrichia(100);	Campylobacteraceae(100);Campylobacter(100);
0.23	113	16	Root(100);Bacteria(100);"Bacteroidetes"(100);Flavobacteria(100);"Flavobacteriales"(100);Flavobacteriaceae(100);unclassified(100);	Root(100);Bacteria(100);"Proteobacteria"(100);Gammaproteobacteria(100);Pasteurellales(100);Pasteurellaceae(100);unclassified(100);	"Flavobacteriales"(100);Flavobacteriaceae(100);	Pasteurellales(100);Pasteurellaceae(100);
0.23	124	83	Root(100);Bacteria(100);"Bacteroidetes"(100);"Bacteroidia"(100);"Bacteroidales"(100);"Prevotellaceae"(100);Prevotella(100);	Root(100);Bacteria(100);"Bacteroidetes"(100);"Bacteroidia"(100);"Bacteroidales"(100);"Prevotellaceae"(100);Prevotella(100);	"Prevotellaceae"(100);Prevotella(100);	"Prevotellaceae"(100);Prevotella(100);
-0.23	21	180	Root(100);Bacteria(100);"Proteobacteria"(100);Betaproteobacteria(100);Neisseriales(100);Neisseriaceae(100);Neisseria(69);	Root(100);Bacteria(100);"Firmicutes"(100);"Clostridia"(100);Clostridiales(100);Veillonellaceae(100);unclassified(99);	Neisseriaceae(100);Neisseria(69);	Clostridiales(100);Veillonellaceae(100);
-0.23	4	38	Root(100);Bacteria(100);"Firmicutes"(100);"Clostridia"(100);Clostridiales(100);Veillonellaceae(100);Veillonella(95);	Root(100);Bacteria(100);"Bacteroidetes"(100);"Bacteroidia"(100);"Bacteroidales"(100);"Porphyromonadaceae"(100);Parabacteroides(69);	Veillonellaceae(100);Veillonella(95);	"Porphyromonadaceae"(100);Parabacteroides(69);
0.23	56	65	Root(100);Bacteria(100);"Fusobacteria"(100);"Fusobacteria"(100);"Fusobacteriales"(100);"Leptotrichiaceae"(100);Leptotrichia(100);	Root(100);Bacteria(100);"Proteobacteria"(100);Epsilonproteobacteria(100);Campylobacterales(100);Campylobacteraceae(100);Campylobacter(100);	"Leptotrichiaceae"(100);Leptotrichia(100);	Campylobacteraceae(100);Campylobacter(100);
-0.23	23	180	Root(100);Bacteria(100);"Actinobacteria"(100);Actinobacteria(100);Actinomycetales(100);Actinomycetaceae(100);Actinomyces(100);	Root(100);Bacteria(100);"Firmicutes"(100);"Clostridia"(100);Clostridiales(100);Veillonellaceae(100);unclassified(99);	Actinomycetaceae(100);Actinomyces(100);	Clostridiales(100);Veillonellaceae(100);
0.23	370	140	Root(100);Bacteria(100);"Spirochaetes"(95);Spirochaetes(95);Spirochaetales(95);Spirochaetaceae(95);unclassified(65);	Root(100);Bacteria(100);"Bacteroidetes"(100);"Bacteroidia"(100);"Bacteroidales"(100);"Prevotellaceae"(100);Prevotella(68);	Spirochaetales(95);Spirochaetaceae(95);	"Prevotellaceae"(100);Prevotella(68);
0.23	54	50	Root(100);Bacteria(100);unclassified(100);unclassified(100);unclassified(100);unclassified(100);unclassified(100);	Root(100);Bacteria(100);"Firmicutes"(100);"Clostridia"(100);Clostridiales(100);"Lachnospiraceae"(100);unclassified(100);	Root(100);Bacteria(100);	Clostridiales(100);"Lachnospiraceae"(100);
-0.23	76	73	Root(100);Bacteria(100);"Firmicutes"(100);"Bacilli"(100);"Lactobacillales"(100);"Aerococcaceae"(100);unclassified(99);	Root(100);Bacteria(100);"Spirochaetes"(100);Spirochaetes(100);Spirochaetales(100);Spirochaetaceae(100);Treponema(100);	"Lactobacillales"(100);"Aerococcaceae"(100);	Spirochaetaceae(100);Treponema(100);
0.23	110	159	Root(100);Bacteria(100);"Bacteroidetes"(100);Flavobacteria(100);"Flavobacteriales"(100);Flavobacteriaceae(100);Capnocytophaga(100);	Root(100);Bacteria(100);"Firmicutes"(100);"Clostridia"(100);Clostridiales(100);"Lachnospiraceae"(100);unclassified(100);	Flavobacteriaceae(100);Capnocytophaga(100);	Clostridiales(100);"Lachnospiraceae"(100);
0.23	109	102	Root(100);Bacteria(100);"Firmicutes"(93);"Clostridia"(93);Clostridiales(93);unclassified(93);unclassified(93);	Root(100);Bacteria(100);"Bacteroidetes"(100);unclassified(99);unclassified(99);unclassified(99);unclassified(99);	"Clostridia"(93);Clostridiales(93);	Bacteria(100);"Bacteroidetes"(100);
-0.23	18	75	Root(100);Bacteria(100);"Actinobacteria"(100);Actinobacteria(100);Actinomycetales(100);Micrococcaceae(100);unclassified(97);	Root(100);Bacteria(100);"Bacteroidetes"(100);"Bacteroidia"(100);"Bacteroidales"(100);"Prevotellaceae"(100);Prevotella(100);	Actinomycetales(100);Micrococcaceae(100);	"Prevotellaceae"(100);Prevotella(100);
-0.23	23	52	Root(100);Bacteria(100);"Actinobacteria"(100);Actinobacteria(100);Actinomycetales(100);Actinomycetaceae(100);Actinomyces(100);	Root(100);Bacteria(100);"Bacteroidetes"(100);"Bacteroidia"(100);"Bacteroidales"(100);"Prevotellaceae"(100);Prevotella(100);	Actinomycetaceae(100);Actinomyces(100);	"Prevotellaceae"(100);Prevotella(100);
0.23	109	9	Root(100);Bacteria(100);"Firmicutes"(93);"Clostridia"(93);Clostridiales(93);unclassified(93);unclassified(93);	Root(100);Bacteria(100);"Fusobacteria"(100);"Fusobacteria"(100);"Fusobacteriales"(100);"Fusobacteriaceae"(100);Fusobacterium(100);	"Clostridia"(93);Clostridiales(93);	"Fusobacteriaceae"(100);Fusobacterium(100);
0.23	268	183	Root(100);Bacteria(100);"Spirochaetes"(100);Spirochaetes(100);Spirochaetales(100);Spirochaetaceae(100);Treponema(100);	Root(100);Bacteria(100);"Spirochaetes"(100);Spirochaetes(100);Spirochaetales(100);Spirochaetaceae(100);Treponema(100);	Spirochaetaceae(100);Treponema(100);	Spirochaetaceae(100);Treponema(100);
0.23	134	102	Root(100);Bacteria(100);"Bacteroidetes"(100);"Bacteroidia"(100);"Bacteroidales"(100);"Prevotellaceae"(100);Prevotella(100);	Root(100);Bacteria(100);"Bacteroidetes"(100);unclassified(99);unclassified(99);unclassified(99);unclassified(99);	"Prevotellaceae"(100);Prevotella(100);	Bacteria(100);"Bacteroidetes"(100);
-0.23	180	18	Root(100);Bacteria(100);"Firmicutes"(100);"Clostridia"(100);Clostridiales(100);Veillonellaceae(100);unclassified(99);	Root(100);Bacteria(100);"Actinobacteria"(100);Actinobacteria(100);Actinomycetales(100);Micrococcaceae(100);unclassified(97);	Clostridiales(100);Veillonellaceae(100);	Actinomycetales(100);Micrococcaceae(100);
-0.23	180	16	Root(100);Bacteria(100);"Firmicutes"(100);"Clostridia"(100);Clostridiales(100);Veillonellaceae(100);unclassified(99);	Root(100);Bacteria(100);"Proteobacteria"(100);Gammaproteobacteria(100);Pasteurellales(100);Pasteurellaceae(100);unclassified(100);	Clostridiales(100);Veillonellaceae(100);	Pasteurellales(100);Pasteurellaceae(100);
0.23	124	66	Root(100);Bacteria(100);"Bacteroidetes"(100);"Bacteroidia"(100);"Bacteroidales"(100);"Prevotellaceae"(100);Prevotella(100);	Root(100);Bacteria(100);"Firmicutes"(100);"Clostridia"(100);Clostridiales(100);Veillonellaceae(100);Dialister(100);	"Prevotellaceae"(100);Prevotella(100);	Veillonellaceae(100);Dialister(100);
-0.23	20	113	Root(100);Bacteria(100);"Fusobacteria"(100);"Fusobacteria"(100);"Fusobacteriales"(100);"Leptotrichiaceae"(100);Leptotrichia(100);	Root(100);Bacteria(100);"Bacteroidetes"(100);Flavobacteria(100);"Flavobacteriales"(100);Flavobacteriaceae(100);unclassified(100);	"Leptotrichiaceae"(100);Leptotrichia(100);	"Flavobacteriales"(100);Flavobacteriaceae(100);
0.23	25	19	Root(100);Bacteria(100);"Bacteroidetes"(97);"Bacteroidia"(59);"Bacteroidales"(59);unclassified(59);unclassified(59);	Root(100);Bacteria(100);"Proteobacteria"(100);Gammaproteobacteria(100);Pasteurellales(100);Pasteurellaceae(100);unclassified(100);	"Bacteroidia"(59);"Bacteroidales"(59);	Pasteurellales(100);Pasteurellaceae(100);
0.23	216	174	Root(100);Bacteria(100);"Bacteroidetes"(100);unclassified(100);unclassified(100);unclassified(100);unclassified(100);	Root(100);Bacteria(100);"Spirochaetes"(100);Spirochaetes(100);Spirochaetales(100);Spirochaetaceae(100);Treponema(100);	Bacteria(100);"Bacteroidetes"(100);	Spirochaetaceae(100);Treponema(100);
-0.23	24	52	Root(100);Bacteria(100);"Bacteroidetes"(100);Flavobacteria(100);"Flavobacteriales"(100);Flavobacteriaceae(100);Capnocytophaga(100);	Root(100);Bacteria(100);"Bacteroidetes"(100);"Bacteroidia"(100);"Bacteroidales"(100);"Prevotellaceae"(100);Prevotella(100);	Flavobacteriaceae(100);Capnocytophaga(100);	"Prevotellaceae"(100);Prevotella(100);
-0.23	56	18	Root(100);Bacteria(100);"Fusobacteria"(100);"Fusobacteria"(100);"Fusobacteriales"(100);"Leptotrichiaceae"(100);Leptotrichia(100);	Root(100);Bacteria(100);"Actinobacteria"(100);Actinobacteria(100);Actinomycetales(100);Micrococcaceae(100);unclassified(97);	"Leptotrichiaceae"(100);Leptotrichia(100);	Actinomycetales(100);Micrococcaceae(100);
0.23	180	140	Root(100);Bacteria(100);"Firmicutes"(100);"Clostridia"(100);Clostridiales(100);Veillonellaceae(100);unclassified(99);	Root(100);Bacteria(100);"Bacteroidetes"(100);"Bacteroidia"(100);"Bacteroidales"(100);"Prevotellaceae"(100);Prevotella(68);	Clostridiales(100);Veillonellaceae(100);	"Prevotellaceae"(100);Prevotella(68);
0.23	174	48	Root(100);Bacteria(100);"Spirochaetes"(100);Spirochaetes(100);Spirochaetales(100);Spirochaetaceae(100);Treponema(100);	Root(100);Bacteria(100);"Firmicutes"(100);"Clostridia"(100);Clostridiales(100);Incertae_Sedis_XI(100);Parvimonas(100);	Spirochaetaceae(100);Treponema(100);	Incertae_Sedis_XI(100);Parvimonas(100);
-0.23	94	18	Root(100);Bacteria(100);"Firmicutes"(100);"Clostridia"(100);Clostridiales(100);Veillonellaceae(100);Selenomonas(100);	Root(100);Bacteria(100);"Actinobacteria"(100);Actinobacteria(100);Actinomycetales(100);Micrococcaceae(100);unclassified(97);	Veillonellaceae(100);Selenomonas(100);	Actinomycetales(100);Micrococcaceae(100);
-0.23	52	18	Root(100);Bacteria(100);"Bacteroidetes"(100);"Bacteroidia"(100);"Bacteroidales"(100);"Prevotellaceae"(100);Prevotella(100);	Root(100);Bacteria(100);"Actinobacteria"(100);Actinobacteria(100);Actinomycetales(100);Micrococcaceae(100);unclassified(97);	"Prevotellaceae"(100);Prevotella(100);	Actinomycetales(100);Micrococcaceae(100);
0.23	66	71	Root(100);Bacteria(100);"Firmicutes"(100);"Clostridia"(100);Clostridiales(100);Veillonellaceae(100);Dialister(100);	Root(100);Bacteria(100);"Firmicutes"(100);"Clostridia"(100);Clostridiales(100);"Lachnospiraceae"(100);unclassified(100);	Veillonellaceae(100);Dialister(100);	Clostridiales(100);"Lachnospiraceae"(100);
0.22	38	225	Root(100);Bacteria(100);"Bacteroidetes"(100);"Bacteroidia"(100);"Bacteroidales"(100);"Porphyromonadaceae"(100);Parabacteroides(69);	Root(100);Bacteria(100);"Bacteroidetes"(100);"Bacteroidia"(100);"Bacteroidales"(100);"Prevotellaceae"(100);Prevotella(100);	"Porphyromonadaceae"(100);Parabacteroides(69);	"Prevotellaceae"(100);Prevotella(100);
0.22	187	9	Root(100);Bacteria(100);"Firmicutes"(100);"Clostridia"(100);Clostridiales(100);"Peptostreptococcaceae"(99);unclassified(95);	Root(100);Bacteria(100);"Fusobacteria"(100);"Fusobacteria"(100);"Fusobacteriales"(100);"Fusobacteriaceae"(100);Fusobacterium(100);	Clostridiales(100);"Peptostreptococcaceae"(99);	"Fusobacteriaceae"(100);Fusobacterium(100);
-0.22	113	68	Root(100);Bacteria(100);"Bacteroidetes"(100);Flavobacteria(100);"Flavobacteriales"(100);Flavobacteriaceae(100);unclassified(100);	Root(100);Bacteria(100);"Firmicutes"(100);"Clostridia"(100);Clostridiales(100);"Lachnospiraceae"(100);Catonella(100);	"Flavobacteriales"(100);Flavobacteriaceae(100);	"Lachnospiraceae"(100);Catonella(100);
0.22	124	95	Root(100);Bacteria(100);"Bacteroidetes"(100);"Bacteroidia"(100);"Bacteroidales"(100);"Prevotellaceae"(100);Prevotella(100);	Root(100);Bacteria(100);"Proteobacteria"(100);Epsilonproteobacteria(100);Campylobacterales(100);Campylobacteraceae(100);Campylobacter(100);	"Prevotellaceae"(100);Prevotella(100);	Campylobacteraceae(100);Campylobacter(100);
0.22	65	152	Root(100);Bacteria(100);"Proteobacteria"(100);Epsilonproteobacteria(100);Campylobacterales(100);Campylobacteraceae(100);Campylobacter(100);	Root(100);Bacteria(100);"Firmicutes"(100);"Clostridia"(100);Clostridiales(100);"Lachnospiraceae"(100);unclassified(100);	Campylobacteraceae(100);Campylobacter(100);	Clostridiales(100);"Lachnospiraceae"(100);
0.22	50	320	Root(100);Bacteria(100);"Firmicutes"(100);"Clostridia"(100);Clostridiales(100);"Lachnospiraceae"(100);unclassified(100);	Root(100);Bacteria(100);"Bacteroidetes"(100);"Bacteroidia"(100);"Bacteroidales"(100);"Prevotellaceae"(100);Prevotella(99);	Clostridiales(100);"Lachnospiraceae"(100);	"Prevotellaceae"(100);Prevotella(99);
0.22	21	16	Root(100);Bacteria(100);"Proteobacteria"(100);Betaproteobacteria(100);Neisseriales(100);Neisseriaceae(100);Neisseria(69);	Root(100);Bacteria(100);"Proteobacteria"(100);Gammaproteobacteria(100);Pasteurellales(100);Pasteurellaceae(100);unclassified(100);	Neisseriaceae(100);Neisseria(69);	Pasteurellales(100);Pasteurellaceae(100);
-0.22	2	225	Root(100);Bacteria(100);"Firmicutes"(100);"Bacilli"(100);"Lactobacillales"(100);Streptococcaceae(100);Streptococcus(100);	Root(100);Bacteria(100);"Bacteroidetes"(100);"Bacteroidia"(100);"Bacteroidales"(100);"Prevotellaceae"(100);Prevotella(100);	Streptococcaceae(100);Streptococcus(100);	"Prevotellaceae"(100);Prevotella(100);
-0.22	113	174	Root(100);Bacteria(100);"Bacteroidetes"(100);Flavobacteria(100);"Flavobacteriales"(100);Flavobacteriaceae(100);unclassified(100);	Root(100);Bacteria(100);"Spirochaetes"(100);Spirochaetes(100);Spirochaetales(100);Spirochaetaceae(100);Treponema(100);	"Flavobacteriales"(100);Flavobacteriaceae(100);	Spirochaetaceae(100);Treponema(100);
0.22	230	48	Root(100);Bacteria(100);"Bacteroidetes"(100);Flavobacteria(100);"Flavobacteriales"(100);Flavobacteriaceae(100);Capnocytophaga(100);	Root(100);Bacteria(100);"Firmicutes"(100);"Clostridia"(100);Clostridiales(100);Incertae_Sedis_XI(100);Parvimonas(100);	Flavobacteriaceae(100);Capnocytophaga(100);	Incertae_Sedis_XI(100);Parvimonas(100);
0.22	21	87	Root(100);Bacteria(100);"Proteobacteria"(100);Betaproteobacteria(100);Neisseriales(100);Neisseriaceae(100);Neisseria(69);	Root(100);Bacteria(100);"Bacteroidetes"(100);Flavobacteria(100);"Flavobacteriales"(100);Flavobacteriaceae(100);Capnocytophaga(100);	Neisseriaceae(100);Neisseria(69);	Flavobacteriaceae(100);Capnocytophaga(100);
-0.22	102	18	Root(100);Bacteria(100);"Bacteroidetes"(100);unclassified(99);unclassified(99);unclassified(99);unclassified(99);	Root(100);Bacteria(100);"Actinobacteria"(100);Actinobacteria(100);Actinomycetales(100);Micrococcaceae(100);unclassified(97);	Bacteria(100);"Bacteroidetes"(100);	Actinomycetales(100);Micrococcaceae(100);
0.22	20	92	Root(100);Bacteria(100);"Fusobacteria"(100);"Fusobacteria"(100);"Fusobacteriales"(100);"Leptotrichiaceae"(100);Leptotrichia(100);	Root(100);Bacteria(100);"Bacteroidetes"(100);"Bacteroidia"(100);"Bacteroidales"(100);"Prevotellaceae"(100);Prevotella(100);	"Leptotrichiaceae"(100);Leptotrichia(100);	"Prevotellaceae"(100);Prevotella(100);
-0.22	94	16	Root(100);Bacteria(100);"Firmicutes"(100);"Clostridia"(100);Clostridiales(100);Veillonellaceae(100);Selenomonas(100);	Root(100);Bacteria(100);"Proteobacteria"(100);Gammaproteobacteria(100);Pasteurellales(100);Pasteurellaceae(100);unclassified(100);	Veillonellaceae(100);Selenomonas(100);	Pasteurellales(100);Pasteurellaceae(100);
-0.22	21	143	Root(100);Bacteria(100);"Proteobacteria"(100);Betaproteobacteria(100);Neisseriales(100);Neisseriaceae(100);Neisseria(69);	Root(100);Bacteria(100);"Firmicutes"(100);"Clostridia"(100);Clostridiales(100);unclassified(100);unclassified(100);	Neisseriaceae(100);Neisseria(69);	"Clostridia"(100);Clostridiales(100);
0.22	389	230	Root(100);Bacteria(100);"Actinobacteria"(100);Actinobacteria(100);Actinomycetales(100);Actinomycetaceae(100);Actinomyces(100);	Root(100);Bacteria(100);"Bacteroidetes"(100);Flavobacteria(100);"Flavobacteriales"(100);Flavobacteriaceae(100);Capnocytophaga(100);	Actinomycetaceae(100);Actinomyces(100);	Flavobacteriaceae(100);Capnocytophaga(100);
-0.22	2	149	Root(100);Bacteria(100);"Firmicutes"(100);"Bacilli"(100);"Lactobacillales"(100);Streptococcaceae(100);Streptococcus(100);	Root(100);Bacteria(100);"Bacteroidetes"(100);"Bacteroidia"(100);"Bacteroidales"(100);"Prevotellaceae"(100);unclassified(100);	Streptococcaceae(100);Streptococcus(100);	"Bacteroidales"(100);"Prevotellaceae"(100);
0.22	54	74	Root(100);Bacteria(100);unclassified(100);unclassified(100);unclassified(100);unclassified(100);unclassified(100);	Root(100);Bacteria(100);"Bacteroidetes"(100);"Bacteroidia"(100);"Bacteroidales"(100);"Prevotellaceae"(100);Prevotella(100);	Root(100);Bacteria(100);	"Prevotellaceae"(100);Prevotella(100);
0.22	298	87	Root(100);Bacteria(100);"Bacteroidetes"(100);"Bacteroidia"(100);"Bacteroidales"(100);"Prevotellaceae"(100);Prevotella(100);	Root(100);Bacteria(100);"Bacteroidetes"(100);Flavobacteria(100);"Flavobacteriales"(100);Flavobacteriaceae(100);Capnocytophaga(100);	"Prevotellaceae"(100);Prevotella(100);	Flavobacteriaceae(100);Capnocytophaga(100);
0.22	127	65	Root(100);Bacteria(100);"Proteobacteria"(100);Gammaproteobacteria(100);Cardiobacteriales(100);Cardiobacteriaceae(100);Cardiobacterium(100);	Root(100);Bacteria(100);"Proteobacteria"(100);Epsilonproteobacteria(100);Campylobacterales(100);Campylobacteraceae(100);Campylobacter(100);	Cardiobacteriaceae(100);Cardiobacterium(100);	Campylobacteraceae(100);Campylobacter(100);
0.22	20	50	Root(100);Bacteria(100);"Fusobacteria"(100);"Fusobacteria"(100);"Fusobacteriales"(100);"Leptotrichiaceae"(100);Leptotrichia(100);	Root(100);Bacteria(100);"Firmicutes"(100);"Clostridia"(100);Clostridiales(100);"Lachnospiraceae"(100);unclassified(100);	"Leptotrichiaceae"(100);Leptotrichia(100);	Clostridiales(100);"Lachnospiraceae"(100);
-0.22	39	18	Root(100);Bacteria(100);"Bacteroidetes"(100);"Bacteroidia"(100);"Bacteroidales"(100);"Prevotellaceae"(100);Prevotella(100);	Root(100);Bacteria(100);"Actinobacteria"(100);Actinobacteria(100);Actinomycetales(100);Micrococcaceae(100);unclassified(97);	"Prevotellaceae"(100);Prevotella(100);	Actinomycetales(100);Micrococcaceae(100);
-0.22	21	124	Root(100);Bacteria(100);"Proteobacteria"(100);Betaproteobacteria(100);Neisseriales(100);Neisseriaceae(100);Neisseria(69);	Root(100);Bacteria(100);"Bacteroidetes"(100);"Bacteroidia"(100);"Bacteroidales"(100);"Prevotellaceae"(100);Prevotella(100);	Neisseriaceae(100);Neisseria(69);	"Prevotellaceae"(100);Prevotella(100);
0.22	109	172	Root(100);Bacteria(100);"Firmicutes"(93);"Clostridia"(93);Clostridiales(93);unclassified(93);unclassified(93);	Root(100);Bacteria(100);"Firmicutes"(100);"Clostridia"(100);Clostridiales(100);"Lachnospiraceae"(100);unclassified(100);	"Clostridia"(93);Clostridiales(93);	Clostridiales(100);"Lachnospiraceae"(100);
0.22	81	95	Root(100);Bacteria(100);"Bacteroidetes"(100);Flavobacteria(100);"Flavobacteriales"(100);Flavobacteriaceae(100);unclassified(100);	Root(100);Bacteria(100);"Proteobacteria"(100);Epsilonproteobacteria(100);Campylobacterales(100);Campylobacteraceae(100);Campylobacter(100);	"Flavobacteriales"(100);Flavobacteriaceae(100);	Campylobacteraceae(100);Campylobacter(100);
0.22	22	98	Root(100);Bacteria(100);"Proteobacteria"(100);Betaproteobacteria(100);Burkholderiales(100);unclassified(97);unclassified(97);	Root(100);Bacteria(100);"Proteobacteria"(100);Betaproteobacteria(100);Neisseriales(100);Neisseriaceae(100);Neisseria(99);	Betaproteobacteria(100);Burkholderiales(100);	Neisseriaceae(100);Neisseria(99);
-0.22	68	18	Root(100);Bacteria(100);"Firmicutes"(100);"Clostridia"(100);Clostridiales(100);"Lachnospiraceae"(100);Catonella(100);	Root(100);Bacteria(100);"Actinobacteria"(100);Actinobacteria(100);Actinomycetales(100);Micrococcaceae(100);unclassified(97);	"Lachnospiraceae"(100);Catonella(100);	Actinomycetales(100);Micrococcaceae(100);
0.22	139	187	Root(100);Bacteria(100);"Bacteroidetes"(100);unclassified(100);unclassified(100);unclassified(100);unclassified(100);	Root(100);Bacteria(100);"Firmicutes"(100);"Clostridia"(100);Clostridiales(100);"Peptostreptococcaceae"(99);unclassified(95);	Bacteria(100);"Bacteroidetes"(100);	Clostridiales(100);"Peptostreptococcaceae"(99);
0.22	138	109	Root(100);Bacteria(100);"Bacteroidetes"(100);Flavobacteria(100);"Flavobacteriales"(100);Flavobacteriaceae(100);Capnocytophaga(99);	Root(100);Bacteria(100);"Firmicutes"(93);"Clostridia"(93);Clostridiales(93);unclassified(93);unclassified(93);	Flavobacteriaceae(100);Capnocytophaga(99);	"Clostridia"(93);Clostridiales(93);
-0.22	36	73	Root(100);Bacteria(100);"Bacteroidetes"(100);Flavobacteria(100);"Flavobacteriales"(100);Flavobacteriaceae(100);Capnocytophaga(100);	Root(100);Bacteria(100);"Spirochaetes"(100);Spirochaetes(100);Spirochaetales(100);Spirochaetaceae(100);Treponema(100);	Flavobacteriaceae(100);Capnocytophaga(100);	Spirochaetaceae(100);Treponema(100);
0.22	143	140	Root(100);Bacteria(100);"Firmicutes"(100);"Clostridia"(100);Clostridiales(100);unclassified(100);unclassified(100);	Root(100);Bacteria(100);"Bacteroidetes"(100);"Bacteroidia"(100);"Bacteroidales"(100);"Prevotellaceae"(100);Prevotella(68);	"Clostridia"(100);Clostridiales(100);	"Prevotellaceae"(100);Prevotella(68);
0.22	268	73	Root(100);Bacteria(100);"Spirochaetes"(100);Spirochaetes(100);Spirochaetales(100);Spirochaetaceae(100);Treponema(100);	Root(100);Bacteria(100);"Spirochaetes"(100);Spirochaetes(100);Spirochaetales(100);Spirochaetaceae(100);Treponema(100);	Spirochaetaceae(100);Treponema(100);	Spirochaetaceae(100);Treponema(100);
0.22	134	178	Root(100);Bacteria(100);"Bacteroidetes"(100);"Bacteroidia"(100);"Bacteroidales"(100);"Prevotellaceae"(100);Prevotella(100);	Root(100);Bacteria(100);"Firmicutes"(100);"Clostridia"(100);Clostridiales(100);unclassified(100);unclassified(100);	"Prevotellaceae"(100);Prevotella(100);	"Clostridia"(100);Clostridiales(100);
-0.22	6	9	Root(100);Bacteria(100);"Firmicutes"(100);"Bacilli"(100);"Lactobacillales"(100);Streptococcaceae(100);Streptococcus(100);	Root(100);Bacteria(100);"Fusobacteria"(100);"Fusobacteria"(100);"Fusobacteriales"(100);"Fusobacteriaceae"(100);Fusobacterium(100);	Streptococcaceae(100);Streptococcus(100);	"Fusobacteriaceae"(100);Fusobacterium(100);
-0.22	2	187	Root(100);Bacteria(100);"Firmicutes"(100);"Bacilli"(100);"Lactobacillales"(100);Streptococcaceae(100);Streptococcus(100);	Root(100);Bacteria(100);"Firmicutes"(100);"Clostridia"(100);Clostridiales(100);"Peptostreptococcaceae"(99);unclassified(95);	Streptococcaceae(100);Streptococcus(100);	Clostridiales(100);"Peptostreptococcaceae"(99);
0.22	108	78	Root(100);Bacteria(100);"Bacteroidetes"(100);Flavobacteria(100);"Flavobacteriales"(100);Flavobacteriaceae(100);Capnocytophaga(100);	Root(100);Bacteria(100);"Fusobacteria"(100);"Fusobacteria"(100);"Fusobacteriales"(100);"Leptotrichiaceae"(100);Leptotrichia(100);	Flavobacteriaceae(100);Capnocytophaga(100);	"Leptotrichiaceae"(100);Leptotrichia(100);
0.22	68	48	Root(100);Bacteria(100);"Firmicutes"(100);"Clostridia"(100);Clostridiales(100);"Lachnospiraceae"(100);Catonella(100);	Root(100);Bacteria(100);"Firmicutes"(100);"Clostridia"(100);Clostridiales(100);Incertae_Sedis_XI(100);Parvimonas(100);	"Lachnospiraceae"(100);Catonella(100);	Incertae_Sedis_XI(100);Parvimonas(100);
0.22	334	228	Root(100);Bacteria(100);"Bacteroidetes"(100);"Bacteroidia"(100);"Bacteroidales"(100);"Prevotellaceae"(100);Prevotella(100);	Root(100);Bacteria(100);"Firmicutes"(100);"Clostridia"(100);Clostridiales(100);"Lachnospiraceae"(97);unclassified(97);	"Prevotellaceae"(100);Prevotella(100);	Clostridiales(100);"Lachnospiraceae"(97);
0.22	109	178	Root(100);Bacteria(100);"Firmicutes"(93);"Clostridia"(93);Clostridiales(93);unclassified(93);unclassified(93);	Root(100);Bacteria(100);"Firmicutes"(100);"Clostridia"(100);Clostridiales(100);unclassified(100);unclassified(100);	"Clostridia"(93);Clostridiales(93);	"Clostridia"(100);Clostridiales(100);
-0.22	106	18	Root(100);Bacteria(100);"Spirochaetes"(100);Spirochaetes(100);Spirochaetales(100);Spirochaetaceae(100);Treponema(100);	Root(100);Bacteria(100);"Actinobacteria"(100);Actinobacteria(100);Actinomycetales(100);Micrococcaceae(100);unclassified(97);	Spirochaetaceae(100);Treponema(100);	Actinomycetales(100);Micrococcaceae(100);
0.22	228	87	Root(100);Bacteria(100);"Firmicutes"(100);"Clostridia"(100);Clostridiales(100);"Lachnospiraceae"(97);unclassified(97);	Root(100);Bacteria(100);"Bacteroidetes"(100);Flavobacteria(100);"Flavobacteriales"(100);Flavobacteriaceae(100);Capnocytophaga(100);	Clostridiales(100);"Lachnospiraceae"(97);	Flavobacteriaceae(100);Capnocytophaga(100);
-0.22	21	149	Root(100);Bacteria(100);"Proteobacteria"(100);Betaproteobacteria(100);Neisseriales(100);Neisseriaceae(100);Neisseria(69);	Root(100);Bacteria(100);"Bacteroidetes"(100);"Bacteroidia"(100);"Bacteroidales"(100);"Prevotellaceae"(100);unclassified(100);	Neisseriaceae(100);Neisseria(69);	"Bacteroidales"(100);"Prevotellaceae"(100);
0.22	4	36	Root(100);Bacteria(100);"Firmicutes"(100);"Clostridia"(100);Clostridiales(100);Veillonellaceae(100);Veillonella(95);	Root(100);Bacteria(100);"Bacteroidetes"(100);Flavobacteria(100);"Flavobacteriales"(100);Flavobacteriaceae(100);Capnocytophaga(100);	Veillonellaceae(100);Veillonella(95);	Flavobacteriaceae(100);Capnocytophaga(100);
0.22	102	140	Root(100);Bacteria(100);"Bacteroidetes"(100);unclassified(99);unclassified(99);unclassified(99);unclassified(99);	Root(100);Bacteria(100);"Bacteroidetes"(100);"Bacteroidia"(100);"Bacteroidales"(100);"Prevotellaceae"(100);Prevotella(68);	Bacteria(100);"Bacteroidetes"(100);	"Prevotellaceae"(100);Prevotella(68);
0.22	125	66	Root(100);Bacteria(100);"Bacteroidetes"(100);"Bacteroidia"(100);"Bacteroidales"(100);unclassified(100);unclassified(100);	Root(100);Bacteria(100);"Firmicutes"(100);"Clostridia"(100);Clostridiales(100);Veillonellaceae(100);Dialister(100);	"Bacteroidia"(100);"Bacteroidales"(100);	Veillonellaceae(100);Dialister(100);
-0.22	16	78	Root(100);Bacteria(100);"Proteobacteria"(100);Gammaproteobacteria(100);Pasteurellales(100);Pasteurellaceae(100);unclassified(100);	Root(100);Bacteria(100);"Fusobacteria"(100);"Fusobacteria"(100);"Fusobacteriales"(100);"Leptotrichiaceae"(100);Leptotrichia(100);	Pasteurellales(100);Pasteurellaceae(100);	"Leptotrichiaceae"(100);Leptotrichia(100);
0.22	125	254	Root(100);Bacteria(100);"Bacteroidetes"(100);"Bacteroidia"(100);"Bacteroidales"(100);unclassified(100);unclassified(100);	Root(100);Bacteria(100);"Firmicutes"(100);"Clostridia"(100);Clostridiales(100);Veillonellaceae(100);unclassified(89);	"Bacteroidia"(100);"Bacteroidales"(100);	Clostridiales(100);Veillonellaceae(100);
-0.22	108	2	Root(100);Bacteria(100);"Bacteroidetes"(100);Flavobacteria(100);"Flavobacteriales"(100);Flavobacteriaceae(100);Capnocytophaga(100);	Root(100);Bacteria(100);"Firmicutes"(100);"Bacilli"(100);"Lactobacillales"(100);Streptococcaceae(100);Streptococcus(100);	Flavobacteriaceae(100);Capnocytophaga(100);	Streptococcaceae(100);Streptococcus(100);
-0.22	36	9	Root(100);Bacteria(100);"Bacteroidetes"(100);Flavobacteria(100);"Flavobacteriales"(100);Flavobacteriaceae(100);Capnocytophaga(100);	Root(100);Bacteria(100);"Fusobacteria"(100);"Fusobacteria"(100);"Fusobacteriales"(100);"Fusobacteriaceae"(100);Fusobacterium(100);	Flavobacteriaceae(100);Capnocytophaga(100);	"Fusobacteriaceae"(100);Fusobacterium(100);
0.22	292	94	Root(100);Bacteria(100);"Bacteroidetes"(100);Flavobacteria(100);"Flavobacteriales"(100);Flavobacteriaceae(100);Capnocytophaga(100);	Root(100);Bacteria(100);"Firmicutes"(100);"Clostridia"(100);Clostridiales(100);Veillonellaceae(100);Selenomonas(100);	Flavobacteriaceae(100);Capnocytophaga(100);	Veillonellaceae(100);Selenomonas(100);
0.22	108	230	Root(100);Bacteria(100);"Bacteroidetes"(100);Flavobacteria(100);"Flavobacteriales"(100);Flavobacteriaceae(100);Capnocytophaga(100);	Root(100);Bacteria(100);"Bacteroidetes"(100);Flavobacteria(100);"Flavobacteriales"(100);Flavobacteriaceae(100);Capnocytophaga(100);	Flavobacteriaceae(100);Capnocytophaga(100);	Flavobacteriaceae(100);Capnocytophaga(100);
0.22	20	81	Root(100);Bacteria(100);"Fusobacteria"(100);"Fusobacteria"(100);"Fusobacteriales"(100);"Leptotrichiaceae"(100);Leptotrichia(100);	Root(100);Bacteria(100);"Bacteroidetes"(100);Flavobacteria(100);"Flavobacteriales"(100);Flavobacteriaceae(100);unclassified(100);	"Leptotrichiaceae"(100);Leptotrichia(100);	"Flavobacteriales"(100);Flavobacteriaceae(100);
-0.22	23	7	Root(100);Bacteria(100);"Actinobacteria"(100);Actinobacteria(100);Actinomycetales(100);Actinomycetaceae(100);Actinomyces(100);	Root(100);Bacteria(100);"Bacteroidetes"(100);"Bacteroidia"(100);"Bacteroidales"(100);"Porphyromonadaceae"(100);Porphyromonas(100);	Actinomycetaceae(100);Actinomyces(100);	"Porphyromonadaceae"(100);Porphyromonas(100);
-0.22	4	109	Root(100);Bacteria(100);"Firmicutes"(100);"Clostridia"(100);Clostridiales(100);Veillonellaceae(100);Veillonella(95);	Root(100);Bacteria(100);"Firmicutes"(93);"Clostridia"(93);Clostridiales(93);unclassified(93);unclassified(93);	Veillonellaceae(100);Veillonella(95);	"Clostridia"(93);Clostridiales(93);
0.22	106	74	Root(100);Bacteria(100);"Spirochaetes"(100);Spirochaetes(100);Spirochaetales(100);Spirochaetaceae(100);Treponema(100);	Root(100);Bacteria(100);"Bacteroidetes"(100);"Bacteroidia"(100);"Bacteroidales"(100);"Prevotellaceae"(100);Prevotella(100);	Spirochaetaceae(100);Treponema(100);	"Prevotellaceae"(100);Prevotella(100);
0.21	11	19	Root(100);Bacteria(100);"Firmicutes"(100);"Bacilli"(100);Bacillales(100);"Staphylococcaceae"(100);Gemella(100);	Root(100);Bacteria(100);"Proteobacteria"(100);Gammaproteobacteria(100);Pasteurellales(100);Pasteurellaceae(100);unclassified(100);	"Staphylococcaceae"(100);Gemella(100);	Pasteurellales(100);Pasteurellaceae(100);
-0.21	99	9	Root(100);Bacteria(100);"Proteobacteria"(100);Betaproteobacteria(100);Neisseriales(100);Neisseriaceae(100);unclassified(79);	Root(100);Bacteria(100);"Fusobacteria"(100);"Fusobacteria"(100);"Fusobacteriales"(100);"Fusobacteriaceae"(100);Fusobacterium(100);	Neisseriales(100);Neisseriaceae(100);	"Fusobacteriaceae"(100);Fusobacterium(100);
-0.21	32	94	Root(100);Bacteria(100);"Actinobacteria"(100);Actinobacteria(100);Actinomycetales(100);Corynebacteriaceae(100);Corynebacterium(100);	Root(100);Bacteria(100);"Firmicutes"(100);"Clostridia"(100);Clostridiales(100);Veillonellaceae(100);Selenomonas(100);	Corynebacteriaceae(100);Corynebacterium(100);	Veillonellaceae(100);Selenomonas(100);
-0.21	19	73	Root(100);Bacteria(100);"Proteobacteria"(100);Gammaproteobacteria(100);Pasteurellales(100);Pasteurellaceae(100);unclassified(100);	Root(100);Bacteria(100);"Spirochaetes"(100);Spirochaetes(100);Spirochaetales(100);Spirochaetaceae(100);Treponema(100);	Pasteurellales(100);Pasteurellaceae(100);	Spirochaetaceae(100);Treponema(100);
-0.21	24	73	Root(100);Bacteria(100);"Bacteroidetes"(100);Flavobacteria(100);"Flavobacteriales"(100);Flavobacteriaceae(100);Capnocytophaga(100);	Root(100);Bacteria(100);"Spirochaetes"(100);Spirochaetes(100);Spirochaetales(100);Spirochaetaceae(100);Treponema(100);	Flavobacteriaceae(100);Capnocytophaga(100);	Spirochaetaceae(100);Treponema(100);
0.21	124	9	Root(100);Bacteria(100);"Bacteroidetes"(100);"Bacteroidia"(100);"Bacteroidales"(100);"Prevotellaceae"(100);Prevotella(100);	Root(100);Bacteria(100);"Fusobacteria"(100);"Fusobacteria"(100);"Fusobacteriales"(100);"Fusobacteriaceae"(100);Fusobacterium(100);	"Prevotellaceae"(100);Prevotella(100);	"Fusobacteriaceae"(100);Fusobacterium(100);
-0.21	110	16	Root(100);Bacteria(100);"Bacteroidetes"(100);Flavobacteria(100);"Flavobacteriales"(100);Flavobacteriaceae(100);Capnocytophaga(100);	Root(100);Bacteria(100);"Proteobacteria"(100);Gammaproteobacteria(100);Pasteurellales(100);Pasteurellaceae(100);unclassified(100);	Flavobacteriaceae(100);Capnocytophaga(100);	Pasteurellales(100);Pasteurellaceae(100);
0.21	199	180	Root(100);Bacteria(100);"Firmicutes"(100);"Clostridia"(100);Clostridiales(100);unclassified(100);unclassified(100);	Root(100);Bacteria(100);"Firmicutes"(100);"Clostridia"(100);Clostridiales(100);Veillonellaceae(100);unclassified(99);	"Clostridia"(100);Clostridiales(100);	Clostridiales(100);Veillonellaceae(100);
0.21	7	141	Root(100);Bacteria(100);"Bacteroidetes"(100);"Bacteroidia"(100);"Bacteroidales"(100);"Porphyromonadaceae"(100);Porphyromonas(100);	Root(100);Bacteria(100);"Fusobacteria"(100);"Fusobacteria"(100);"Fusobacteriales"(100);"Leptotrichiaceae"(100);Leptotrichia(100);	"Porphyromonadaceae"(100);Porphyromonas(100);	"Leptotrichiaceae"(100);Leptotrichia(100);
0.21	125	54	Root(100);Bacteria(100);"Bacteroidetes"(100);"Bacteroidia"(100);"Bacteroidales"(100);unclassified(100);unclassified(100);	Root(100);Bacteria(100);unclassified(100);unclassified(100);unclassified(100);unclassified(100);unclassified(100);	"Bacteroidia"(100);"Bacteroidales"(100);	Root(100);Bacteria(100);
0.21	95	141	Root(100);Bacteria(100);"Proteobacteria"(100);Epsilonproteobacteria(100);Campylobacterales(100);Campylobacteraceae(100);Campylobacter(100);	Root(100);Bacteria(100);"Fusobacteria"(100);"Fusobacteria"(100);"Fusobacteriales"(100);"Leptotrichiaceae"(100);Leptotrichia(100);	Campylobacteraceae(100);Campylobacter(100);	"Leptotrichiaceae"(100);Leptotrichia(100);
-0.21	55	16	Root(100);Bacteria(100);"Bacteroidetes"(100);Flavobacteria(100);"Flavobacteriales"(100);Flavobacteriaceae(100);Capnocytophaga(100);	Root(100);Bacteria(100);"Proteobacteria"(100);Gammaproteobacteria(100);Pasteurellales(100);Pasteurellaceae(100);unclassified(100);	Flavobacteriaceae(100);Capnocytophaga(100);	Pasteurellales(100);Pasteurellaceae(100);
-0.21	15	18	Root(100);Bacteria(100);"Actinobacteria"(100);Actinobacteria(100);Actinomycetales(100);Corynebacteriaceae(93);Corynebacterium(93);	Root(100);Bacteria(100);"Actinobacteria"(100);Actinobacteria(100);Actinomycetales(100);Micrococcaceae(100);unclassified(97);	Corynebacteriaceae(93);Corynebacterium(93);	Actinomycetales(100);Micrococcaceae(100);
0.21	143	68	Root(100);Bacteria(100);"Firmicutes"(100);"Clostridia"(100);Clostridiales(100);unclassified(100);unclassified(100);	Root(100);Bacteria(100);"Firmicutes"(100);"Clostridia"(100);Clostridiales(100);"Lachnospiraceae"(100);Catonella(100);	"Clostridia"(100);Clostridiales(100);	"Lachnospiraceae"(100);Catonella(100);
0.21	22	13	Root(100);Bacteria(100);"Proteobacteria"(100);Betaproteobacteria(100);Burkholderiales(100);unclassified(97);unclassified(97);	Root(100);Bacteria(100);"Firmicutes"(100);"Bacilli"(100);"Lactobacillales"(100);unclassified(98);unclassified(98);	Betaproteobacteria(100);Burkholderiales(100);	"Bacilli"(100);"Lactobacillales"(100);
-0.21	29	19	Root(100);Bacteria(100);"Firmicutes"(100);"Clostridia"(100);Clostridiales(100);Veillonellaceae(100);Selenomonas(95);	Root(100);Bacteria(100);"Proteobacteria"(100);Gammaproteobacteria(100);Pasteurellales(100);Pasteurellaceae(100);unclassified(100);	Veillonellaceae(100);Selenomonas(95);	Pasteurellales(100);Pasteurellaceae(100);
-0.21	52	13	Root(100);Bacteria(100);"Bacteroidetes"(100);"Bacteroidia"(100);"Bacteroidales"(100);"Prevotellaceae"(100);Prevotella(100);	Root(100);Bacteria(100);"Firmicutes"(100);"Bacilli"(100);"Lactobacillales"(100);unclassified(98);unclassified(98);	"Prevotellaceae"(100);Prevotella(100);	"Bacilli"(100);"Lactobacillales"(100);
-0.21	16	159	Root(100);Bacteria(100);"Proteobacteria"(100);Gammaproteobacteria(100);Pasteurellales(100);Pasteurellaceae(100);unclassified(100);	Root(100);Bacteria(100);"Firmicutes"(100);"Clostridia"(100);Clostridiales(100);"Lachnospiraceae"(100);unclassified(100);	Pasteurellales(100);Pasteurellaceae(100);	Clostridiales(100);"Lachnospiraceae"(100);
0.21	8	32	Root(100);Bacteria(100);"Proteobacteria"(100);Betaproteobacteria(100);Neisseriales(100);Neisseriaceae(100);Neisseria(95);	Root(100);Bacteria(100);"Actinobacteria"(100);Actinobacteria(100);Actinomycetales(100);Corynebacteriaceae(100);Corynebacterium(100);	Neisseriaceae(100);Neisseria(95);	Corynebacteriaceae(100);Corynebacterium(100);
-0.21	24	180	Root(100);Bacteria(100);"Bacteroidetes"(100);Flavobacteria(100);"Flavobacteriales"(100);Flavobacteriaceae(100);Capnocytophaga(100);	Root(100);Bacteria(100);"Firmicutes"(100);"Clostridia"(100);Clostridiales(100);Veillonellaceae(100);unclassified(99);	Flavobacteriaceae(100);Capnocytophaga(100);	Clostridiales(100);Veillonellaceae(100);
-0.21	126	2	Root(100);Bacteria(100);"Spirochaetes"(100);Spirochaetes(100);Spirochaetales(100);Spirochaetaceae(100);Treponema(100);	Root(100);Bacteria(100);"Firmicutes"(100);"Bacilli"(100);"Lactobacillales"(100);Streptococcaceae(100);Streptococcus(100);	Spirochaetaceae(100);Treponema(100);	Streptococcaceae(100);Streptococcus(100);
0.21	21	22	Root(100);Bacteria(100);"Proteobacteria"(100);Betaproteobacteria(100);Neisseriales(100);Neisseriaceae(100);Neisseria(69);	Root(100);Bacteria(100);"Proteobacteria"(100);Betaproteobacteria(100);Burkholderiales(100);unclassified(97);unclassified(97);	Neisseriaceae(100);Neisseria(69);	Betaproteobacteria(100);Burkholderiales(100);
0.21	39	320	Root(100);Bacteria(100);"Bacteroidetes"(100);"Bacteroidia"(100);"Bacteroidales"(100);"Prevotellaceae"(100);Prevotella(100);	Root(100);Bacteria(100);"Bacteroidetes"(100);"Bacteroidia"(100);"Bacteroidales"(100);"Prevotellaceae"(100);Prevotella(99);	"Prevotellaceae"(100);Prevotella(100);	"Prevotellaceae"(100);Prevotella(99);
0.21	7	19	Root(100);Bacteria(100);"Bacteroidetes"(100);"Bacteroidia"(100);"Bacteroidales"(100);"Porphyromonadaceae"(100);Porphyromonas(100);	Root(100);Bacteria(100);"Proteobacteria"(100);Gammaproteobacteria(100);Pasteurellales(100);Pasteurellaceae(100);unclassified(100);	"Porphyromonadaceae"(100);Porphyromonas(100);	Pasteurellales(100);Pasteurellaceae(100);
0.21	138	21	Root(100);Bacteria(100);"Bacteroidetes"(100);Flavobacteria(100);"Flavobacteriales"(100);Flavobacteriaceae(100);Capnocytophaga(99);	Root(100);Bacteria(100);"Proteobacteria"(100);Betaproteobacteria(100);Neisseriales(100);Neisseriaceae(100);Neisseria(69);	Flavobacteriaceae(100);Capnocytophaga(99);	Neisseriaceae(100);Neisseria(69);
0.21	38	152	Root(100);Bacteria(100);"Bacteroidetes"(100);"Bacteroidia"(100);"Bacteroidales"(100);"Porphyromonadaceae"(100);Parabacteroides(69);	Root(100);Bacteria(100);"Firmicutes"(100);"Clostridia"(100);Clostridiales(100);"Lachnospiraceae"(100);unclassified(100);	"Porphyromonadaceae"(100);Parabacteroides(69);	Clostridiales(100);"Lachnospiraceae"(100);
0.21	320	75	Root(100);Bacteria(100);"Bacteroidetes"(100);"Bacteroidia"(100);"Bacteroidales"(100);"Prevotellaceae"(100);Prevotella(99);	Root(100);Bacteria(100);"Bacteroidetes"(100);"Bacteroidia"(100);"Bacteroidales"(100);"Prevotellaceae"(100);Prevotella(100);	"Prevotellaceae"(100);Prevotella(99);	"Prevotellaceae"(100);Prevotella(100);
0.21	38	178	Root(100);Bacteria(100);"Bacteroidetes"(100);"Bacteroidia"(100);"Bacteroidales"(100);"Porphyromonadaceae"(100);Parabacteroides(69);	Root(100);Bacteria(100);"Firmicutes"(100);"Clostridia"(100);Clostridiales(100);unclassified(100);unclassified(100);	"Porphyromonadaceae"(100);Parabacteroides(69);	"Clostridia"(100);Clostridiales(100);
-0.21	125	113	Root(100);Bacteria(100);"Bacteroidetes"(100);"Bacteroidia"(100);"Bacteroidales"(100);unclassified(100);unclassified(100);	Root(100);Bacteria(100);"Bacteroidetes"(100);Flavobacteria(100);"Flavobacteriales"(100);Flavobacteriaceae(100);unclassified(100);	"Bacteroidia"(100);"Bacteroidales"(100);	"Flavobacteriales"(100);Flavobacteriaceae(100);
0.21	39	73	Root(100);Bacteria(100);"Bacteroidetes"(100);"Bacteroidia"(100);"Bacteroidales"(100);"Prevotellaceae"(100);Prevotella(100);	Root(100);Bacteria(100);"Spirochaetes"(100);Spirochaetes(100);Spirochaetales(100);Spirochaetaceae(100);Treponema(100);	"Prevotellaceae"(100);Prevotella(100);	Spirochaetaceae(100);Treponema(100);
0.21	23	4	Root(100);Bacteria(100);"Actinobacteria"(100);Actinobacteria(100);Actinomycetales(100);Actinomycetaceae(100);Actinomyces(100);	Root(100);Bacteria(100);"Firmicutes"(100);"Clostridia"(100);Clostridiales(100);Veillonellaceae(100);Veillonella(95);	Actinomycetaceae(100);Actinomyces(100);	Veillonellaceae(100);Veillonella(95);
0.21	310	9	Root(100);Bacteria(100);"Bacteroidetes"(100);"Bacteroidia"(100);"Bacteroidales"(100);Bacteroidaceae(64);Bacteroides(64);	Root(100);Bacteria(100);"Fusobacteria"(100);"Fusobacteria"(100);"Fusobacteriales"(100);"Fusobacteriaceae"(100);Fusobacterium(100);	Bacteroidaceae(64);Bacteroides(64);	"Fusobacteriaceae"(100);Fusobacterium(100);
0.21	80	140	Root(100);Bacteria(100);"Bacteroidetes"(100);"Bacteroidia"(100);"Bacteroidales"(100);"Porphyromonadaceae"(100);Porphyromonas(100);	Root(100);Bacteria(100);"Bacteroidetes"(100);"Bacteroidia"(100);"Bacteroidales"(100);"Prevotellaceae"(100);Prevotella(68);	"Porphyromonadaceae"(100);Porphyromonas(100);	"Prevotellaceae"(100);Prevotella(68);
0.21	55	172	Root(100);Bacteria(100);"Bacteroidetes"(100);Flavobacteria(100);"Flavobacteriales"(100);Flavobacteriaceae(100);Capnocytophaga(100);	Root(100);Bacteria(100);"Firmicutes"(100);"Clostridia"(100);Clostridiales(100);"Lachnospiraceae"(100);unclassified(100);	Flavobacteriaceae(100);Capnocytophaga(100);	Clostridiales(100);"Lachnospiraceae"(100);
-0.21	143	2	Root(100);Bacteria(100);"Firmicutes"(100);"Clostridia"(100);Clostridiales(100);unclassified(100);unclassified(100);	Root(100);Bacteria(100);"Firmicutes"(100);"Bacilli"(100);"Lactobacillales"(100);Streptococcaceae(100);Streptococcus(100);	"Clostridia"(100);Clostridiales(100);	Streptococcaceae(100);Streptococcus(100);
-0.21	52	32	Root(100);Bacteria(100);"Bacteroidetes"(100);"Bacteroidia"(100);"Bacteroidales"(100);"Prevotellaceae"(100);Prevotella(100);	Root(100);Bacteria(100);"Actinobacteria"(100);Actinobacteria(100);Actinomycetales(100);Corynebacteriaceae(100);Corynebacterium(100);	"Prevotellaceae"(100);Prevotella(100);	Corynebacteriaceae(100);Corynebacterium(100);
0.21	230	9	Root(100);Bacteria(100);"Bacteroidetes"(100);Flavobacteria(100);"Flavobacteriales"(100);Flavobacteriaceae(100);Capnocytophaga(100);	Root(100);Bacteria(100);"Fusobacteria"(100);"Fusobacteria"(100);"Fusobacteriales"(100);"Fusobacteriaceae"(100);Fusobacterium(100);	Flavobacteriaceae(100);Capnocytophaga(100);	"Fusobacteriaceae"(100);Fusobacterium(100);
-0.21	21	75	Root(100);Bacteria(100);"Proteobacteria"(100);Betaproteobacteria(100);Neisseriales(100);Neisseriaceae(100);Neisseria(69);	Root(100);Bacteria(100);"Bacteroidetes"(100);"Bacteroidia"(100);"Bacteroidales"(100);"Prevotellaceae"(100);Prevotella(100);	Neisseriaceae(100);Neisseria(69);	"Prevotellaceae"(100);Prevotella(100);
0.21	29	225	Root(100);Bacteria(100);"Firmicutes"(100);"Clostridia"(100);Clostridiales(100);Veillonellaceae(100);Selenomonas(95);	Root(100);Bacteria(100);"Bacteroidetes"(100);"Bacteroidia"(100);"Bacteroidales"(100);"Prevotellaceae"(100);Prevotella(100);	Veillonellaceae(100);Selenomonas(95);	"Prevotellaceae"(100);Prevotella(100);
0.21	6	13	Root(100);Bacteria(100);"Firmicutes"(100);"Bacilli"(100);"Lactobacillales"(100);Streptococcaceae(100);Streptococcus(100);	Root(100);Bacteria(100);"Firmicutes"(100);"Bacilli"(100);"Lactobacillales"(100);unclassified(98);unclassified(98);	Streptococcaceae(100);Streptococcus(100);	"Bacilli"(100);"Lactobacillales"(100);
-0.21	124	18	Root(100);Bacteria(100);"Bacteroidetes"(100);"Bacteroidia"(100);"Bacteroidales"(100);"Prevotellaceae"(100);Prevotella(100);	Root(100);Bacteria(100);"Actinobacteria"(100);Actinobacteria(100);Actinomycetales(100);Micrococcaceae(100);unclassified(97);	"Prevotellaceae"(100);Prevotella(100);	Actinomycetales(100);Micrococcaceae(100);
-0.21	23	78	Root(100);Bacteria(100);"Actinobacteria"(100);Actinobacteria(100);Actinomycetales(100);Actinomycetaceae(100);Actinomyces(100);	Root(100);Bacteria(100);"Fusobacteria"(100);"Fusobacteria"(100);"Fusobacteriales"(100);"Leptotrichiaceae"(100);Leptotrichia(100);	Actinomycetaceae(100);Actinomyces(100);	"Leptotrichiaceae"(100);Leptotrichia(100);
0.21	139	68	Root(100);Bacteria(100);"Bacteroidetes"(100);unclassified(100);unclassified(100);unclassified(100);unclassified(100);	Root(100);Bacteria(100);"Firmicutes"(100);"Clostridia"(100);Clostridiales(100);"Lachnospiraceae"(100);Catonella(100);	Bacteria(100);"Bacteroidetes"(100);	"Lachnospiraceae"(100);Catonella(100);
-0.21	96	94	Root(100);Bacteria(100);"Actinobacteria"(100);Actinobacteria(100);Actinomycetales(100);Propionibacteriaceae(100);unclassified(100);	Root(100);Bacteria(100);"Firmicutes"(100);"Clostridia"(100);Clostridiales(100);Veillonellaceae(100);Selenomonas(100);	Actinomycetales(100);Propionibacteriaceae(100);	Veillonellaceae(100);Selenomonas(100);
-0.21	39	32	Root(100);Bacteria(100);"Bacteroidetes"(100);"Bacteroidia"(100);"Bacteroidales"(100);"Prevotellaceae"(100);Prevotella(100);	Root(100);Bacteria(100);"Actinobacteria"(100);Actinobacteria(100);Actinomycetales(100);Corynebacteriaceae(100);Corynebacterium(100);	"Prevotellaceae"(100);Prevotella(100);	Corynebacteriaceae(100);Corynebacterium(100);
0.21	54	9	Root(100);Bacteria(100);unclassified(100);unclassified(100);unclassified(100);unclassified(100);unclassified(100);	Root(100);Bacteria(100);"Fusobacteria"(100);"Fusobacteria"(100);"Fusobacteriales"(100);"Fusobacteriaceae"(100);Fusobacterium(100);	Root(100);Bacteria(100);	"Fusobacteriaceae"(100);Fusobacterium(100);
-0.21	334	2	Root(100);Bacteria(100);"Bacteroidetes"(100);"Bacteroidia"(100);"Bacteroidales"(100);"Prevotellaceae"(100);Prevotella(100);	Root(100);Bacteria(100);"Firmicutes"(100);"Bacilli"(100);"Lactobacillales"(100);Streptococcaceae(100);Streptococcus(100);	"Prevotellaceae"(100);Prevotella(100);	Streptococcaceae(100);Streptococcus(100);
-0.21	4	106	Root(100);Bacteria(100);"Firmicutes"(100);"Clostridia"(100);Clostridiales(100);Veillonellaceae(100);Veillonella(95);	Root(100);Bacteria(100);"Spirochaetes"(100);Spirochaetes(100);Spirochaetales(100);Spirochaetaceae(100);Treponema(100);	Veillonellaceae(100);Veillonella(95);	Spirochaetaceae(100);Treponema(100);
-0.21	102	13	Root(100);Bacteria(100);"Bacteroidetes"(100);unclassified(99);unclassified(99);unclassified(99);unclassified(99);	Root(100);Bacteria(100);"Firmicutes"(100);"Bacilli"(100);"Lactobacillales"(100);unclassified(98);unclassified(98);	Bacteria(100);"Bacteroidetes"(100);	"Bacilli"(100);"Lactobacillales"(100);
0.21	38	65	Root(100);Bacteria(100);"Bacteroidetes"(100);"Bacteroidia"(100);"Bacteroidales"(100);"Porphyromonadaceae"(100);Parabacteroides(69);	Root(100);Bacteria(100);"Proteobacteria"(100);Epsilonproteobacteria(100);Campylobacterales(100);Campylobacteraceae(100);Campylobacter(100);	"Porphyromonadaceae"(100);Parabacteroides(69);	Campylobacteraceae(100);Campylobacter(100);
0.20	297	38	Root(100);Bacteria(100);"Spirochaetes"(100);Spirochaetes(100);Spirochaetales(100);Spirochaetaceae(100);Treponema(100);	Root(100);Bacteria(100);"Bacteroidetes"(100);"Bacteroidia"(100);"Bacteroidales"(100);"Porphyromonadaceae"(100);Parabacteroides(69);	Spirochaetaceae(100);Treponema(100);	"Porphyromonadaceae"(100);Parabacteroides(69);
-0.20	174	18	Root(100);Bacteria(100);"Spirochaetes"(100);Spirochaetes(100);Spirochaetales(100);Spirochaetaceae(100);Treponema(100);	Root(100);Bacteria(100);"Actinobacteria"(100);Actinobacteria(100);Actinomycetales(100);Micrococcaceae(100);unclassified(97);	Spirochaetaceae(100);Treponema(100);	Actinomycetales(100);Micrococcaceae(100);
0.20	9	140	Root(100);Bacteria(100);"Fusobacteria"(100);"Fusobacteria"(100);"Fusobacteriales"(100);"Fusobacteriaceae"(100);Fusobacterium(100);	Root(100);Bacteria(100);"Bacteroidetes"(100);"Bacteroidia"(100);"Bacteroidales"(100);"Prevotellaceae"(100);Prevotella(68);	"Fusobacteriaceae"(100);Fusobacterium(100);	"Prevotellaceae"(100);Prevotella(68);
-0.20	172	2	Root(100);Bacteria(100);"Firmicutes"(100);"Clostridia"(100);Clostridiales(100);"Lachnospiraceae"(100);unclassified(100);	Root(100);Bacteria(100);"Firmicutes"(100);"Bacilli"(100);"Lactobacillales"(100);Streptococcaceae(100);Streptococcus(100);	Clostridiales(100);"Lachnospiraceae"(100);	Streptococcaceae(100);Streptococcus(100);
0.20	83	180	Root(100);Bacteria(100);"Bacteroidetes"(100);"Bacteroidia"(100);"Bacteroidales"(100);"Prevotellaceae"(100);Prevotella(100);	Root(100);Bacteria(100);"Firmicutes"(100);"Clostridia"(100);Clostridiales(100);Veillonellaceae(100);unclassified(99);	"Prevotellaceae"(100);Prevotella(100);	Clostridiales(100);Veillonellaceae(100);
-0.20	113	74	Root(100);Bacteria(100);"Bacteroidetes"(100);Flavobacteria(100);"Flavobacteriales"(100);Flavobacteriaceae(100);unclassified(100);	Root(100);Bacteria(100);"Bacteroidetes"(100);"Bacteroidia"(100);"Bacteroidales"(100);"Prevotellaceae"(100);Prevotella(100);	"Flavobacteriales"(100);Flavobacteriaceae(100);	"Prevotellaceae"(100);Prevotella(100);
-0.20	250	9	Root(100);Bacteria(100);"Actinobacteria"(100);Actinobacteria(100);Actinomycetales(100);Actinomycetaceae(100);Actinomyces(100);	Root(100);Bacteria(100);"Fusobacteria"(100);"Fusobacteria"(100);"Fusobacteriales"(100);"Fusobacteriaceae"(100);Fusobacterium(100);	Actinomycetaceae(100);Actinomyces(100);	"Fusobacteriaceae"(100);Fusobacterium(100);
0.20	26	268	Root(100);Bacteria(100);"Bacteroidetes"(100);"Bacteroidia"(100);"Bacteroidales"(100);"Prevotellaceae"(100);Prevotella(100);	Root(100);Bacteria(100);"Spirochaetes"(100);Spirochaetes(100);Spirochaetales(100);Spirochaetaceae(100);Treponema(100);	"Prevotellaceae"(100);Prevotella(100);	Spirochaetaceae(100);Treponema(100);
-0.20	2	140	Root(100);Bacteria(100);"Firmicutes"(100);"Bacilli"(100);"Lactobacillales"(100);Streptococcaceae(100);Streptococcus(100);	Root(100);Bacteria(100);"Bacteroidetes"(100);"Bacteroidia"(100);"Bacteroidales"(100);"Prevotellaceae"(100);Prevotella(68);	Streptococcaceae(100);Streptococcus(100);	"Prevotellaceae"(100);Prevotella(68);
0.20	109	75	Root(100);Bacteria(100);"Firmicutes"(93);"Clostridia"(93);Clostridiales(93);unclassified(93);unclassified(93);	Root(100);Bacteria(100);"Bacteroidetes"(100);"Bacteroidia"(100);"Bacteroidales"(100);"Prevotellaceae"(100);Prevotella(100);	"Clostridia"(93);Clostridiales(93);	"Prevotellaceae"(100);Prevotella(100);
0.20	29	39	Root(100);Bacteria(100);"Firmicutes"(100);"Clostridia"(100);Clostridiales(100);Veillonellaceae(100);Selenomonas(95);	Root(100);Bacteria(100);"Bacteroidetes"(100);"Bacteroidia"(100);"Bacteroidales"(100);"Prevotellaceae"(100);Prevotella(100);	Veillonellaceae(100);Selenomonas(95);	"Prevotellaceae"(100);Prevotella(100);
0.20	29	228	Root(100);Bacteria(100);"Firmicutes"(100);"Clostridia"(100);Clostridiales(100);Veillonellaceae(100);Selenomonas(95);	Root(100);Bacteria(100);"Firmicutes"(100);"Clostridia"(100);Clostridiales(100);"Lachnospiraceae"(97);unclassified(97);	Veillonellaceae(100);Selenomonas(95);	Clostridiales(100);"Lachnospiraceae"(97);
-0.20	24	125	Root(100);Bacteria(100);"Bacteroidetes"(100);Flavobacteria(100);"Flavobacteriales"(100);Flavobacteriaceae(100);Capnocytophaga(100);	Root(100);Bacteria(100);"Bacteroidetes"(100);"Bacteroidia"(100);"Bacteroidales"(100);unclassified(100);unclassified(100);	Flavobacteriaceae(100);Capnocytophaga(100);	"Bacteroidia"(100);"Bacteroidales"(100);
0.20	55	7	Root(100);Bacteria(100);"Bacteroidetes"(100);Flavobacteria(100);"Flavobacteriales"(100);Flavobacteriaceae(100);Capnocytophaga(100);	Root(100);Bacteria(100);"Bacteroidetes"(100);"Bacteroidia"(100);"Bacteroidales"(100);"Porphyromonadaceae"(100);Porphyromonas(100);	Flavobacteriaceae(100);Capnocytophaga(100);	"Porphyromonadaceae"(100);Porphyromonas(100);
-0.20	39	76	Root(100);Bacteria(100);"Bacteroidetes"(100);"Bacteroidia"(100);"Bacteroidales"(100);"Prevotellaceae"(100);Prevotella(100);	Root(100);Bacteria(100);"Firmicutes"(100);"Bacilli"(100);"Lactobacillales"(100);"Aerococcaceae"(100);unclassified(99);	"Prevotellaceae"(100);Prevotella(100);	"Lactobacillales"(100);"Aerococcaceae"(100);
-0.20	22	29	Root(100);Bacteria(100);"Proteobacteria"(100);Betaproteobacteria(100);Burkholderiales(100);unclassified(97);unclassified(97);	Root(100);Bacteria(100);"Firmicutes"(100);"Clostridia"(100);Clostridiales(100);Veillonellaceae(100);Selenomonas(95);	Betaproteobacteria(100);Burkholderiales(100);	Veillonellaceae(100);Selenomonas(95);
0.20	54	10	Root(100);Bacteria(100);unclassified(100);unclassified(100);unclassified(100);unclassified(100);unclassified(100);	Root(100);Bacteria(100);"Bacteroidetes"(100);"Bacteroidia"(100);"Bacteroidales"(100);"Prevotellaceae"(100);Prevotella(100);	Root(100);Bacteria(100);	"Prevotellaceae"(100);Prevotella(100);
0.20	113	2	Root(100);Bacteria(100);"Bacteroidetes"(100);Flavobacteria(100);"Flavobacteriales"(100);Flavobacteriaceae(100);unclassified(100);	Root(100);Bacteria(100);"Firmicutes"(100);"Bacilli"(100);"Lactobacillales"(100);Streptococcaceae(100);Streptococcus(100);	"Flavobacteriales"(100);Flavobacteriaceae(100);	Streptococcaceae(100);Streptococcus(100);
-0.20	55	2	Root(100);Bacteria(100);"Bacteroidetes"(100);Flavobacteria(100);"Flavobacteriales"(100);Flavobacteriaceae(100);Capnocytophaga(100);	Root(100);Bacteria(100);"Firmicutes"(100);"Bacilli"(100);"Lactobacillales"(100);Streptococcaceae(100);Streptococcus(100);	Flavobacteriaceae(100);Capnocytophaga(100);	Streptococcaceae(100);Streptococcus(100);
-0.20	8	73	Root(100);Bacteria(100);"Proteobacteria"(100);Betaproteobacteria(100);Neisseriales(100);Neisseriaceae(100);Neisseria(95);	Root(100);Bacteria(100);"Spirochaetes"(100);Spirochaetes(100);Spirochaetales(100);Spirochaetaceae(100);Treponema(100);	Neisseriaceae(100);Neisseria(95);	Spirochaetaceae(100);Treponema(100);
0.20	23	389	Root(100);Bacteria(100);"Actinobacteria"(100);Actinobacteria(100);Actinomycetales(100);Actinomycetaceae(100);Actinomyces(100);	Root(100);Bacteria(100);"Actinobacteria"(100);Actinobacteria(100);Actinomycetales(100);Actinomycetaceae(100);Actinomyces(100);	Actinomycetaceae(100);Actinomyces(100);	Actinomycetaceae(100);Actinomyces(100);
0.20	76	79	Root(100);Bacteria(100);"Firmicutes"(100);"Bacilli"(100);"Lactobacillales"(100);"Aerococcaceae"(100);unclassified(99);	Root(100);Bacteria(100);"Actinobacteria"(100);Actinobacteria(100);Actinomycetales(100);unclassified(100);unclassified(100);	"Lactobacillales"(100);"Aerococcaceae"(100);	Actinobacteria(100);Actinomycetales(100);
0.20	81	75	Root(100);Bacteria(100);"Bacteroidetes"(100);Flavobacteria(100);"Flavobacteriales"(100);Flavobacteriaceae(100);unclassified(100);	Root(100);Bacteria(100);"Bacteroidetes"(100);"Bacteroidia"(100);"Bacteroidales"(100);"Prevotellaceae"(100);Prevotella(100);	"Flavobacteriales"(100);Flavobacteriaceae(100);	"Prevotellaceae"(100);Prevotella(100);
0.20	110	228	Root(100);Bacteria(100);"Bacteroidetes"(100);Flavobacteria(100);"Flavobacteriales"(100);Flavobacteriaceae(100);Capnocytophaga(100);	Root(100);Bacteria(100);"Firmicutes"(100);"Clostridia"(100);Clostridiales(100);"Lachnospiraceae"(97);unclassified(97);	Flavobacteriaceae(100);Capnocytophaga(100);	Clostridiales(100);"Lachnospiraceae"(97);
-0.20	66	19	Root(100);Bacteria(100);"Firmicutes"(100);"Clostridia"(100);Clostridiales(100);Veillonellaceae(100);Dialister(100);	Root(100);Bacteria(100);"Proteobacteria"(100);Gammaproteobacteria(100);Pasteurellales(100);Pasteurellaceae(100);unclassified(100);	Veillonellaceae(100);Dialister(100);	Pasteurellales(100);Pasteurellaceae(100);
0.20	225	94	Root(100);Bacteria(100);"Bacteroidetes"(100);"Bacteroidia"(100);"Bacteroidales"(100);"Prevotellaceae"(100);Prevotella(100);	Root(100);Bacteria(100);"Firmicutes"(100);"Clostridia"(100);Clostridiales(100);Veillonellaceae(100);Selenomonas(100);	"Prevotellaceae"(100);Prevotella(100);	Veillonellaceae(100);Selenomonas(100);
-0.20	124	113	Root(100);Bacteria(100);"Bacteroidetes"(100);"Bacteroidia"(100);"Bacteroidales"(100);"Prevotellaceae"(100);Prevotella(100);	Root(100);Bacteria(100);"Bacteroidetes"(100);Flavobacteria(100);"Flavobacteriales"(100);Flavobacteriaceae(100);unclassified(100);	"Prevotellaceae"(100);Prevotella(100);	"Flavobacteriales"(100);Flavobacteriaceae(100);
0.20	159	75	Root(100);Bacteria(100);"Firmicutes"(100);"Clostridia"(100);Clostridiales(100);"Lachnospiraceae"(100);unclassified(100);	Root(100);Bacteria(100);"Bacteroidetes"(100);"Bacteroidia"(100);"Bacteroidales"(100);"Prevotellaceae"(100);Prevotella(100);	Clostridiales(100);"Lachnospiraceae"(100);	"Prevotellaceae"(100);Prevotella(100);
-0.20	95	16	Root(100);Bacteria(100);"Proteobacteria"(100);Epsilonproteobacteria(100);Campylobacterales(100);Campylobacteraceae(100);Campylobacter(100);	Root(100);Bacteria(100);"Proteobacteria"(100);Gammaproteobacteria(100);Pasteurellales(100);Pasteurellaceae(100);unclassified(100);	Campylobacteraceae(100);Campylobacter(100);	Pasteurellales(100);Pasteurellaceae(100);
0.20	96	32	Root(100);Bacteria(100);"Actinobacteria"(100);Actinobacteria(100);Actinomycetales(100);Propionibacteriaceae(100);unclassified(100);	Root(100);Bacteria(100);"Actinobacteria"(100);Actinobacteria(100);Actinomycetales(100);Corynebacteriaceae(100);Corynebacterium(100);	Actinomycetales(100);Propionibacteriaceae(100);	Corynebacteriaceae(100);Corynebacterium(100);
-0.20	54	113	Root(100);Bacteria(100);unclassified(100);unclassified(100);unclassified(100);unclassified(100);unclassified(100);	Root(100);Bacteria(100);"Bacteroidetes"(100);Flavobacteria(100);"Flavobacteriales"(100);Flavobacteriaceae(100);unclassified(100);	Root(100);Bacteria(100);	"Flavobacteriales"(100);Flavobacteriaceae(100);
-0.20	38	13	Root(100);Bacteria(100);"Bacteroidetes"(100);"Bacteroidia"(100);"Bacteroidales"(100);"Porphyromonadaceae"(100);Parabacteroides(69);	Root(100);Bacteria(100);"Firmicutes"(100);"Bacilli"(100);"Lactobacillales"(100);unclassified(98);unclassified(98);	"Porphyromonadaceae"(100);Parabacteroides(69);	"Bacilli"(100);"Lactobacillales"(100);
0.20	4	51	Root(100);Bacteria(100);"Firmicutes"(100);"Clostridia"(100);Clostridiales(100);Veillonellaceae(100);Veillonella(95);	Root(100);Bacteria(100);"Actinobacteria"(100);Actinobacteria(100);Coriobacteriales(100);Coriobacteriaceae(100);Atopobium(100);	Veillonellaceae(100);Veillonella(95);	Coriobacteriaceae(100);Atopobium(100);
0.20	29	50	Root(100);Bacteria(100);"Firmicutes"(100);"Clostridia"(100);Clostridiales(100);Veillonellaceae(100);Selenomonas(95);	Root(100);Bacteria(100);"Firmicutes"(100);"Clostridia"(100);Clostridiales(100);"Lachnospiraceae"(100);unclassified(100);	Veillonellaceae(100);Selenomonas(95);	Clostridiales(100);"Lachnospiraceae"(100);
0.20	29	152	Root(100);Bacteria(100);"Firmicutes"(100);"Clostridia"(100);Clostridiales(100);Veillonellaceae(100);Selenomonas(95);	Root(100);Bacteria(100);"Firmicutes"(100);"Clostridia"(100);Clostridiales(100);"Lachnospiraceae"(100);unclassified(100);	Veillonellaceae(100);Selenomonas(95);	Clostridiales(100);"Lachnospiraceae"(100);
-0.20	172	13	Root(100);Bacteria(100);"Firmicutes"(100);"Clostridia"(100);Clostridiales(100);"Lachnospiraceae"(100);unclassified(100);	Root(100);Bacteria(100);"Firmicutes"(100);"Bacilli"(100);"Lactobacillales"(100);unclassified(98);unclassified(98);	Clostridiales(100);"Lachnospiraceae"(100);	"Bacilli"(100);"Lactobacillales"(100);
0.20	126	9	Root(100);Bacteria(100);"Spirochaetes"(100);Spirochaetes(100);Spirochaetales(100);Spirochaetaceae(100);Treponema(100);	Root(100);Bacteria(100);"Fusobacteria"(100);"Fusobacteria"(100);"Fusobacteriales"(100);"Fusobacteriaceae"(100);Fusobacterium(100);	Spirochaetaceae(100);Treponema(100);	"Fusobacteriaceae"(100);Fusobacterium(100);
0.20	29	56	Root(100);Bacteria(100);"Firmicutes"(100);"Clostridia"(100);Clostridiales(100);Veillonellaceae(100);Selenomonas(95);	Root(100);Bacteria(100);"Fusobacteria"(100);"Fusobacteria"(100);"Fusobacteriales"(100);"Leptotrichiaceae"(100);Leptotrichia(100);	Veillonellaceae(100);Selenomonas(95);	"Leptotrichiaceae"(100);Leptotrichia(100);
0.20	312	180	Root(100);Bacteria(100);"Bacteroidetes"(100);unclassified(100);unclassified(100);unclassified(100);unclassified(100);	Root(100);Bacteria(100);"Firmicutes"(100);"Clostridia"(100);Clostridiales(100);Veillonellaceae(100);unclassified(99);	Bacteria(100);"Bacteroidetes"(100);	Clostridiales(100);Veillonellaceae(100);
0.20	225	149	Root(100);Bacteria(100);"Bacteroidetes"(100);"Bacteroidia"(100);"Bacteroidales"(100);"Prevotellaceae"(100);Prevotella(100);	Root(100);Bacteria(100);"Bacteroidetes"(100);"Bacteroidia"(100);"Bacteroidales"(100);"Prevotellaceae"(100);unclassified(100);	"Prevotellaceae"(100);Prevotella(100);	"Bacteroidales"(100);"Prevotellaceae"(100);
0.20	65	95	Root(100);Bacteria(100);"Proteobacteria"(100);Epsilonproteobacteria(100);Campylobacterales(100);Campylobacteraceae(100);Campylobacter(100);	Root(100);Bacteria(100);"Proteobacteria"(100);Epsilonproteobacteria(100);Campylobacterales(100);Campylobacteraceae(100);Campylobacter(100);	Campylobacteraceae(100);Campylobacter(100);	Campylobacteraceae(100);Campylobacter(100);
0.20	83	254	Root(100);Bacteria(100);"Bacteroidetes"(100);"Bacteroidia"(100);"Bacteroidales"(100);"Prevotellaceae"(100);Prevotella(100);	Root(100);Bacteria(100);"Firmicutes"(100);"Clostridia"(100);Clostridiales(100);Veillonellaceae(100);unclassified(89);	"Prevotellaceae"(100);Prevotella(100);	Clostridiales(100);Veillonellaceae(100);
-0.20	139	2	Root(100);Bacteria(100);"Bacteroidetes"(100);unclassified(100);unclassified(100);unclassified(100);unclassified(100);	Root(100);Bacteria(100);"Firmicutes"(100);"Bacilli"(100);"Lactobacillales"(100);Streptococcaceae(100);Streptococcus(100);	Bacteria(100);"Bacteroidetes"(100);	Streptococcaceae(100);Streptococcus(100);
0.20	92	320	Root(100);Bacteria(100);"Bacteroidetes"(100);"Bacteroidia"(100);"Bacteroidales"(100);"Prevotellaceae"(100);Prevotella(100);	Root(100);Bacteria(100);"Bacteroidetes"(100);"Bacteroidia"(100);"Bacteroidales"(100);"Prevotellaceae"(100);Prevotella(99);	"Prevotellaceae"(100);Prevotella(100);	"Prevotellaceae"(100);Prevotella(99);
0.20	92	9	Root(100);Bacteria(100);"Bacteroidetes"(100);"Bacteroidia"(100);"Bacteroidales"(100);"Prevotellaceae"(100);Prevotella(100);	Root(100);Bacteria(100);"Fusobacteria"(100);"Fusobacteria"(100);"Fusobacteriales"(100);"Fusobacteriaceae"(100);Fusobacterium(100);	"Prevotellaceae"(100);Prevotella(100);	"Fusobacteriaceae"(100);Fusobacterium(100);
0.20	134	230	Root(100);Bacteria(100);"Bacteroidetes"(100);"Bacteroidia"(100);"Bacteroidales"(100);"Prevotellaceae"(100);Prevotella(100);	Root(100);Bacteria(100);"Bacteroidetes"(100);Flavobacteria(100);"Flavobacteriales"(100);Flavobacteriaceae(100);Capnocytophaga(100);	"Prevotellaceae"(100);Prevotella(100);	Flavobacteriaceae(100);Capnocytophaga(100);
-0.20	110	18	Root(100);Bacteria(100);"Bacteroidetes"(100);Flavobacteria(100);"Flavobacteriales"(100);Flavobacteriaceae(100);Capnocytophaga(100);	Root(100);Bacteria(100);"Actinobacteria"(100);Actinobacteria(100);Actinomycetales(100);Micrococcaceae(100);unclassified(97);	Flavobacteriaceae(100);Capnocytophaga(100);	Actinomycetales(100);Micrococcaceae(100);
0.20	139	190	Root(100);Bacteria(100);"Bacteroidetes"(100);unclassified(100);unclassified(100);unclassified(100);unclassified(100);	Root(100);Bacteria(100);unclassified(100);unclassified(100);unclassified(100);unclassified(100);unclassified(100);	Bacteria(100);"Bacteroidetes"(100);	Root(100);Bacteria(100);
0.20	310	102	Root(100);Bacteria(100);"Bacteroidetes"(100);"Bacteroidia"(100);"Bacteroidales"(100);Bacteroidaceae(64);Bacteroides(64);	Root(100);Bacteria(100);"Bacteroidetes"(100);unclassified(99);unclassified(99);unclassified(99);unclassified(99);	Bacteroidaceae(64);Bacteroides(64);	Bacteria(100);"Bacteroidetes"(100);
-0.20	54	18	Root(100);Bacteria(100);unclassified(100);unclassified(100);unclassified(100);unclassified(100);unclassified(100);	Root(100);Bacteria(100);"Actinobacteria"(100);Actinobacteria(100);Actinomycetales(100);Micrococcaceae(100);unclassified(97);	Root(100);Bacteria(100);	Actinomycetales(100);Micrococcaceae(100);
0.20	334	87	Root(100);Bacteria(100);"Bacteroidetes"(100);"Bacteroidia"(100);"Bacteroidales"(100);"Prevotellaceae"(100);Prevotella(100);	Root(100);Bacteria(100);"Bacteroidetes"(100);Flavobacteria(100);"Flavobacteriales"(100);Flavobacteriaceae(100);Capnocytophaga(100);	"Prevotellaceae"(100);Prevotella(100);	Flavobacteriaceae(100);Capnocytophaga(100);
-0.20	113	178	Root(100);Bacteria(100);"Bacteroidetes"(100);Flavobacteria(100);"Flavobacteriales"(100);Flavobacteriaceae(100);unclassified(100);	Root(100);Bacteria(100);"Firmicutes"(100);"Clostridia"(100);Clostridiales(100);unclassified(100);unclassified(100);	"Flavobacteriales"(100);Flavobacteriaceae(100);	"Clostridia"(100);Clostridiales(100);
0.20	81	15	Root(100);Bacteria(100);"Bacteroidetes"(100);Flavobacteria(100);"Flavobacteriales"(100);Flavobacteriaceae(100);unclassified(100);	Root(100);Bacteria(100);"Actinobacteria"(100);Actinobacteria(100);Actinomycetales(100);Corynebacteriaceae(93);Corynebacterium(93);	"Flavobacteriales"(100);Flavobacteriaceae(100);	Corynebacteriaceae(93);Corynebacterium(93);
0.20	225	74	Root(100);Bacteria(100);"Bacteroidetes"(100);"Bacteroidia"(100);"Bacteroidales"(100);"Prevotellaceae"(100);Prevotella(100);	Root(100);Bacteria(100);"Bacteroidetes"(100);"Bacteroidia"(100);"Bacteroidales"(100);"Prevotellaceae"(100);Prevotella(100);	"Prevotellaceae"(100);Prevotella(100);	"Prevotellaceae"(100);Prevotella(100);
-0.20	23	174	Root(100);Bacteria(100);"Actinobacteria"(100);Actinobacteria(100);Actinomycetales(100);Actinomycetaceae(100);Actinomyces(100);	Root(100);Bacteria(100);"Spirochaetes"(100);Spirochaetes(100);Spirochaetales(100);Spirochaetaceae(100);Treponema(100);	Actinomycetaceae(100);Actinomyces(100);	Spirochaetaceae(100);Treponema(100);
-0.20	22	94	Root(100);Bacteria(100);"Proteobacteria"(100);Betaproteobacteria(100);Burkholderiales(100);unclassified(97);unclassified(97);	Root(100);Bacteria(100);"Firmicutes"(100);"Clostridia"(100);Clostridiales(100);Veillonellaceae(100);Selenomonas(100);	Betaproteobacteria(100);Burkholderiales(100);	Veillonellaceae(100);Selenomonas(100);
0.20	268	174	Root(100);Bacteria(100);"Spirochaetes"(100);Spirochaetes(100);Spirochaetales(100);Spirochaetaceae(100);Treponema(100);	Root(100);Bacteria(100);"Spirochaetes"(100);Spirochaetes(100);Spirochaetales(100);Spirochaetaceae(100);Treponema(100);	Spirochaetaceae(100);Treponema(100);	Spirochaetaceae(100);Treponema(100);
0.20	312	48	Root(100);Bacteria(100);"Bacteroidetes"(100);unclassified(100);unclassified(100);unclassified(100);unclassified(100);	Root(100);Bacteria(100);"Firmicutes"(100);"Clostridia"(100);Clostridiales(100);Incertae_Sedis_XI(100);Parvimonas(100);	Bacteria(100);"Bacteroidetes"(100);	Incertae_Sedis_XI(100);Parvimonas(100);
0.20	134	80	Root(100);Bacteria(100);"Bacteroidetes"(100);"Bacteroidia"(100);"Bacteroidales"(100);"Prevotellaceae"(100);Prevotella(100);	Root(100);Bacteria(100);"Bacteroidetes"(100);"Bacteroidia"(100);"Bacteroidales"(100);"Porphyromonadaceae"(100);Porphyromonas(100);	"Prevotellaceae"(100);Prevotella(100);	"Porphyromonadaceae"(100);Porphyromonas(100);
0.20	50	71	Root(100);Bacteria(100);"Firmicutes"(100);"Clostridia"(100);Clostridiales(100);"Lachnospiraceae"(100);unclassified(100);	Root(100);Bacteria(100);"Firmicutes"(100);"Clostridia"(100);Clostridiales(100);"Lachnospiraceae"(100);unclassified(100);	Clostridiales(100);"Lachnospiraceae"(100);	Clostridiales(100);"Lachnospiraceae"(100);
-0.20	36	180	Root(100);Bacteria(100);"Bacteroidetes"(100);Flavobacteria(100);"Flavobacteriales"(100);Flavobacteriaceae(100);Capnocytophaga(100);	Root(100);Bacteria(100);"Firmicutes"(100);"Clostridia"(100);Clostridiales(100);Veillonellaceae(100);unclassified(99);	Flavobacteriaceae(100);Capnocytophaga(100);	Clostridiales(100);Veillonellaceae(100);
-0.20	110	2	Root(100);Bacteria(100);"Bacteroidetes"(100);Flavobacteria(100);"Flavobacteriales"(100);Flavobacteriaceae(100);Capnocytophaga(100);	Root(100);Bacteria(100);"Firmicutes"(100);"Bacilli"(100);"Lactobacillales"(100);Streptococcaceae(100);Streptococcus(100);	Flavobacteriaceae(100);Capnocytophaga(100);	Streptococcaceae(100);Streptococcus(100);
-0.20	113	66	Root(100);Bacteria(100);"Bacteroidetes"(100);Flavobacteria(100);"Flavobacteriales"(100);Flavobacteriaceae(100);unclassified(100);	Root(100);Bacteria(100);"Firmicutes"(100);"Clostridia"(100);Clostridiales(100);Veillonellaceae(100);Dialister(100);	"Flavobacteriales"(100);Flavobacteriaceae(100);	Veillonellaceae(100);Dialister(100);
0.20	216	80	Root(100);Bacteria(100);"Bacteroidetes"(100);unclassified(100);unclassified(100);unclassified(100);unclassified(100);	Root(100);Bacteria(100);"Bacteroidetes"(100);"Bacteroidia"(100);"Bacteroidales"(100);"Porphyromonadaceae"(100);Porphyromonas(100);	Bacteria(100);"Bacteroidetes"(100);	"Porphyromonadaceae"(100);Porphyromonas(100);
0.20	55	81	Root(100);Bacteria(100);"Bacteroidetes"(100);Flavobacteria(100);"Flavobacteriales"(100);Flavobacteriaceae(100);Capnocytophaga(100);	Root(100);Bacteria(100);"Bacteroidetes"(100);Flavobacteria(100);"Flavobacteriales"(100);Flavobacteriaceae(100);unclassified(100);	Flavobacteriaceae(100);Capnocytophaga(100);	"Flavobacteriales"(100);Flavobacteriaceae(100);
0.20	180	75	Root(100);Bacteria(100);"Firmicutes"(100);"Clostridia"(100);Clostridiales(100);Veillonellaceae(100);unclassified(99);	Root(100);Bacteria(100);"Bacteroidetes"(100);"Bacteroidia"(100);"Bacteroidales"(100);"Prevotellaceae"(100);Prevotella(100);	Clostridiales(100);Veillonellaceae(100);	"Prevotellaceae"(100);Prevotella(100);
-0.20	23	94	Root(100);Bacteria(100);"Actinobacteria"(100);Actinobacteria(100);Actinomycetales(100);Actinomycetaceae(100);Actinomyces(100);	Root(100);Bacteria(100);"Firmicutes"(100);"Clostridia"(100);Clostridiales(100);Veillonellaceae(100);Selenomonas(100);	Actinomycetaceae(100);Actinomyces(100);	Veillonellaceae(100);Selenomonas(100);
-0.20	8	102	Root(100);Bacteria(100);"Proteobacteria"(100);Betaproteobacteria(100);Neisseriales(100);Neisseriaceae(100);Neisseria(95);	Root(100);Bacteria(100);"Bacteroidetes"(100);unclassified(99);unclassified(99);unclassified(99);unclassified(99);	Neisseriaceae(100);Neisseria(95);	Bacteria(100);"Bacteroidetes"(100);
-0.20	38	16	Root(100);Bacteria(100);"Bacteroidetes"(100);"Bacteroidia"(100);"Bacteroidales"(100);"Porphyromonadaceae"(100);Parabacteroides(69);	Root(100);Bacteria(100);"Proteobacteria"(100);Gammaproteobacteria(100);Pasteurellales(100);Pasteurellaceae(100);unclassified(100);	"Porphyromonadaceae"(100);Parabacteroides(69);	Pasteurellales(100);Pasteurellaceae(100);
0.20	139	9	Root(100);Bacteria(100);"Bacteroidetes"(100);unclassified(100);unclassified(100);unclassified(100);unclassified(100);	Root(100);Bacteria(100);"Fusobacteria"(100);"Fusobacteria"(100);"Fusobacteriales"(100);"Fusobacteriaceae"(100);Fusobacterium(100);	Bacteria(100);"Bacteroidetes"(100);	"Fusobacteriaceae"(100);Fusobacterium(100);
-0.19	29	11	Root(100);Bacteria(100);"Firmicutes"(100);"Clostridia"(100);Clostridiales(100);Veillonellaceae(100);Selenomonas(95);	Root(100);Bacteria(100);"Firmicutes"(100);"Bacilli"(100);Bacillales(100);"Staphylococcaceae"(100);Gemella(100);	Veillonellaceae(100);Selenomonas(95);	"Staphylococcaceae"(100);Gemella(100);
-0.19	16	75	Root(100);Bacteria(100);"Proteobacteria"(100);Gammaproteobacteria(100);Pasteurellales(100);Pasteurellaceae(100);unclassified(100);	Root(100);Bacteria(100);"Bacteroidetes"(100);"Bacteroidia"(100);"Bacteroidales"(100);"Prevotellaceae"(100);Prevotella(100);	Pasteurellales(100);Pasteurellaceae(100);	"Prevotellaceae"(100);Prevotella(100);
-0.19	113	143	Root(100);Bacteria(100);"Bacteroidetes"(100);Flavobacteria(100);"Flavobacteriales"(100);Flavobacteriaceae(100);unclassified(100);	Root(100);Bacteria(100);"Firmicutes"(100);"Clostridia"(100);Clostridiales(100);unclassified(100);unclassified(100);	"Flavobacteriales"(100);Flavobacteriaceae(100);	"Clostridia"(100);Clostridiales(100);
0.19	66	74	Root(100);Bacteria(100);"Firmicutes"(100);"Clostridia"(100);Clostridiales(100);Veillonellaceae(100);Dialister(100);	Root(100);Bacteria(100);"Bacteroidetes"(100);"Bacteroidia"(100);"Bacteroidales"(100);"Prevotellaceae"(100);Prevotella(100);	Veillonellaceae(100);Dialister(100);	"Prevotellaceae"(100);Prevotella(100);
-0.19	2	15	Root(100);Bacteria(100);"Firmicutes"(100);"Bacilli"(100);"Lactobacillales"(100);Streptococcaceae(100);Streptococcus(100);	Root(100);Bacteria(100);"Actinobacteria"(100);Actinobacteria(100);Actinomycetales(100);Corynebacteriaceae(93);Corynebacterium(93);	Streptococcaceae(100);Streptococcus(100);	Corynebacteriaceae(93);Corynebacterium(93);
0.19	172	87	Root(100);Bacteria(100);"Firmicutes"(100);"Clostridia"(100);Clostridiales(100);"Lachnospiraceae"(100);unclassified(100);	Root(100);Bacteria(100);"Bacteroidetes"(100);Flavobacteria(100);"Flavobacteriales"(100);Flavobacteriaceae(100);Capnocytophaga(100);	Clostridiales(100);"Lachnospiraceae"(100);	Flavobacteriaceae(100);Capnocytophaga(100);
0.19	125	73	Root(100);Bacteria(100);"Bacteroidetes"(100);"Bacteroidia"(100);"Bacteroidales"(100);unclassified(100);unclassified(100);	Root(100);Bacteria(100);"Spirochaetes"(100);Spirochaetes(100);Spirochaetales(100);Spirochaetaceae(100);Treponema(100);	"Bacteroidia"(100);"Bacteroidales"(100);	Spirochaetaceae(100);Treponema(100);
-0.19	23	75	Root(100);Bacteria(100);"Actinobacteria"(100);Actinobacteria(100);Actinomycetales(100);Actinomycetaceae(100);Actinomyces(100);	Root(100);Bacteria(100);"Bacteroidetes"(100);"Bacteroidia"(100);"Bacteroidales"(100);"Prevotellaceae"(100);Prevotella(100);	Actinomycetaceae(100);Actinomyces(100);	"Prevotellaceae"(100);Prevotella(100);
0.19	28	71	Root(100);Bacteria(100);"Proteobacteria"(100);Epsilonproteobacteria(100);Campylobacterales(100);Campylobacteraceae(100);Campylobacter(100);	Root(100);Bacteria(100);"Firmicutes"(100);"Clostridia"(100);Clostridiales(100);"Lachnospiraceae"(100);unclassified(100);	Campylobacteraceae(100);Campylobacter(100);	Clostridiales(100);"Lachnospiraceae"(100);
-0.19	7	2	Root(100);Bacteria(100);"Bacteroidetes"(100);"Bacteroidia"(100);"Bacteroidales"(100);"Porphyromonadaceae"(100);Porphyromonas(100);	Root(100);Bacteria(100);"Firmicutes"(100);"Bacilli"(100);"Lactobacillales"(100);Streptococcaceae(100);Streptococcus(100);	"Porphyromonadaceae"(100);Porphyromonas(100);	Streptococcaceae(100);Streptococcus(100);
0.19	109	65	Root(100);Bacteria(100);"Firmicutes"(93);"Clostridia"(93);Clostridiales(93);unclassified(93);unclassified(93);	Root(100);Bacteria(100);"Proteobacteria"(100);Epsilonproteobacteria(100);Campylobacterales(100);Campylobacteraceae(100);Campylobacter(100);	"Clostridia"(93);Clostridiales(93);	Campylobacteraceae(100);Campylobacter(100);
0.19	110	92	Root(100);Bacteria(100);"Bacteroidetes"(100);Flavobacteria(100);"Flavobacteriales"(100);Flavobacteriaceae(100);Capnocytophaga(100);	Root(100);Bacteria(100);"Bacteroidetes"(100);"Bacteroidia"(100);"Bacteroidales"(100);"Prevotellaceae"(100);Prevotella(100);	Flavobacteriaceae(100);Capnocytophaga(100);	"Prevotellaceae"(100);Prevotella(100);
-0.19	32	73	Root(100);Bacteria(100);"Actinobacteria"(100);Actinobacteria(100);Actinomycetales(100);Corynebacteriaceae(100);Corynebacterium(100);	Root(100);Bacteria(100);"Spirochaetes"(100);Spirochaetes(100);Spirochaetales(100);Spirochaetaceae(100);Treponema(100);	Corynebacteriaceae(100);Corynebacterium(100);	Spirochaetaceae(100);Treponema(100);
0.19	25	268	Root(100);Bacteria(100);"Bacteroidetes"(97);"Bacteroidia"(59);"Bacteroidales"(59);unclassified(59);unclassified(59);	Root(100);Bacteria(100);"Spirochaetes"(100);Spirochaetes(100);Spirochaetales(100);Spirochaetaceae(100);Treponema(100);	"Bacteroidia"(59);"Bacteroidales"(59);	Spirochaetaceae(100);Treponema(100);
-0.19	22	52	Root(100);Bacteria(100);"Proteobacteria"(100);Betaproteobacteria(100);Burkholderiales(100);unclassified(97);unclassified(97);	Root(100);Bacteria(100);"Bacteroidetes"(100);"Bacteroidia"(100);"Bacteroidales"(100);"Prevotellaceae"(100);Prevotella(100);	Betaproteobacteria(100);Burkholderiales(100);	"Prevotellaceae"(100);Prevotella(100);
-0.19	26	2	Root(100);Bacteria(100);"Bacteroidetes"(100);"Bacteroidia"(100);"Bacteroidales"(100);"Prevotellaceae"(100);Prevotella(100);	Root(100);Bacteria(100);"Firmicutes"(100);"Bacilli"(100);"Lactobacillales"(100);Streptococcaceae(100);Streptococcus(100);	"Prevotellaceae"(100);Prevotella(100);	Streptococcaceae(100);Streptococcus(100);
-0.19	95	76	Root(100);Bacteria(100);"Proteobacteria"(100);Epsilonproteobacteria(100);Campylobacterales(100);Campylobacteraceae(100);Campylobacter(100);	Root(100);Bacteria(100);"Firmicutes"(100);"Bacilli"(100);"Lactobacillales"(100);"Aerococcaceae"(100);unclassified(99);	Campylobacteraceae(100);Campylobacter(100);	"Lactobacillales"(100);"Aerococcaceae"(100);
0.19	18	76	Root(100);Bacteria(100);"Actinobacteria"(100);Actinobacteria(100);Actinomycetales(100);Micrococcaceae(100);unclassified(97);	Root(100);Bacteria(100);"Firmicutes"(100);"Bacilli"(100);"Lactobacillales"(100);"Aerococcaceae"(100);unclassified(99);	Actinomycetales(100);Micrococcaceae(100);	"Lactobacillales"(100);"Aerococcaceae"(100);
-0.19	94	13	Root(100);Bacteria(100);"Firmicutes"(100);"Clostridia"(100);Clostridiales(100);Veillonellaceae(100);Selenomonas(100);	Root(100);Bacteria(100);"Firmicutes"(100);"Bacilli"(100);"Lactobacillales"(100);unclassified(98);unclassified(98);	Veillonellaceae(100);Selenomonas(100);	"Bacilli"(100);"Lactobacillales"(100);
0.19	134	38	Root(100);Bacteria(100);"Bacteroidetes"(100);"Bacteroidia"(100);"Bacteroidales"(100);"Prevotellaceae"(100);Prevotella(100);	Root(100);Bacteria(100);"Bacteroidetes"(100);"Bacteroidia"(100);"Bacteroidales"(100);"Porphyromonadaceae"(100);Parabacteroides(69);	"Prevotellaceae"(100);Prevotella(100);	"Porphyromonadaceae"(100);Parabacteroides(69);
-0.19	23	54	Root(100);Bacteria(100);"Actinobacteria"(100);Actinobacteria(100);Actinomycetales(100);Actinomycetaceae(100);Actinomyces(100);	Root(100);Bacteria(100);unclassified(100);unclassified(100);unclassified(100);unclassified(100);unclassified(100);	Actinomycetaceae(100);Actinomyces(100);	Root(100);Bacteria(100);
-0.19	39	16	Root(100);Bacteria(100);"Bacteroidetes"(100);"Bacteroidia"(100);"Bacteroidales"(100);"Prevotellaceae"(100);Prevotella(100);	Root(100);Bacteria(100);"Proteobacteria"(100);Gammaproteobacteria(100);Pasteurellales(100);Pasteurellaceae(100);unclassified(100);	"Prevotellaceae"(100);Prevotella(100);	Pasteurellales(100);Pasteurellaceae(100);
0.19	190	178	Root(100);Bacteria(100);unclassified(100);unclassified(100);unclassified(100);unclassified(100);unclassified(100);	Root(100);Bacteria(100);"Firmicutes"(100);"Clostridia"(100);Clostridiales(100);unclassified(100);unclassified(100);	Root(100);Bacteria(100);	"Clostridia"(100);Clostridiales(100);
-0.19	21	174	Root(100);Bacteria(100);"Proteobacteria"(100);Betaproteobacteria(100);Neisseriales(100);Neisseriaceae(100);Neisseria(69);	Root(100);Bacteria(100);"Spirochaetes"(100);Spirochaetes(100);Spirochaetales(100);Spirochaetaceae(100);Treponema(100);	Neisseriaceae(100);Neisseria(69);	Spirochaetaceae(100);Treponema(100);
0.19	126	66	Root(100);Bacteria(100);"Spirochaetes"(100);Spirochaetes(100);Spirochaetales(100);Spirochaetaceae(100);Treponema(100);	Root(100);Bacteria(100);"Firmicutes"(100);"Clostridia"(100);Clostridiales(100);Veillonellaceae(100);Dialister(100);	Spirochaetaceae(100);Treponema(100);	Veillonellaceae(100);Dialister(100);
-0.19	4	96	Root(100);Bacteria(100);"Firmicutes"(100);"Clostridia"(100);Clostridiales(100);Veillonellaceae(100);Veillonella(95);	Root(100);Bacteria(100);"Actinobacteria"(100);Actinobacteria(100);Actinomycetales(100);Propionibacteriaceae(100);unclassified(100);	Veillonellaceae(100);Veillonella(95);	Actinomycetales(100);Propionibacteriaceae(100);
0.19	68	225	Root(100);Bacteria(100);"Firmicutes"(100);"Clostridia"(100);Clostridiales(100);"Lachnospiraceae"(100);Catonella(100);	Root(100);Bacteria(100);"Bacteroidetes"(100);"Bacteroidia"(100);"Bacteroidales"(100);"Prevotellaceae"(100);Prevotella(100);	"Lachnospiraceae"(100);Catonella(100);	"Prevotellaceae"(100);Prevotella(100);
0.19	102	68	Root(100);Bacteria(100);"Bacteroidetes"(100);unclassified(99);unclassified(99);unclassified(99);unclassified(99);	Root(100);Bacteria(100);"Firmicutes"(100);"Clostridia"(100);Clostridiales(100);"Lachnospiraceae"(100);Catonella(100);	Bacteria(100);"Bacteroidetes"(100);	"Lachnospiraceae"(100);Catonella(100);
0.19	54	172	Root(100);Bacteria(100);unclassified(100);unclassified(100);unclassified(100);unclassified(100);unclassified(100);	Root(100);Bacteria(100);"Firmicutes"(100);"Clostridia"(100);Clostridiales(100);"Lachnospiraceae"(100);unclassified(100);	Root(100);Bacteria(100);	Clostridiales(100);"Lachnospiraceae"(100);
0.19	51	254	Root(100);Bacteria(100);"Actinobacteria"(100);Actinobacteria(100);Coriobacteriales(100);Coriobacteriaceae(100);Atopobium(100);	Root(100);Bacteria(100);"Firmicutes"(100);"Clostridia"(100);Clostridiales(100);Veillonellaceae(100);unclassified(89);	Coriobacteriaceae(100);Atopobium(100);	Clostridiales(100);Veillonellaceae(100);
0.19	38	172	Root(100);Bacteria(100);"Bacteroidetes"(100);"Bacteroidia"(100);"Bacteroidales"(100);"Porphyromonadaceae"(100);Parabacteroides(69);	Root(100);Bacteria(100);"Firmicutes"(100);"Clostridia"(100);Clostridiales(100);"Lachnospiraceae"(100);unclassified(100);	"Porphyromonadaceae"(100);Parabacteroides(69);	Clostridiales(100);"Lachnospiraceae"(100);
-0.19	4	174	Root(100);Bacteria(100);"Firmicutes"(100);"Clostridia"(100);Clostridiales(100);Veillonellaceae(100);Veillonella(95);	Root(100);Bacteria(100);"Spirochaetes"(100);Spirochaetes(100);Spirochaetales(100);Spirochaetaceae(100);Treponema(100);	Veillonellaceae(100);Veillonella(95);	Spirochaetaceae(100);Treponema(100);
-0.19	143	18	Root(100);Bacteria(100);"Firmicutes"(100);"Clostridia"(100);Clostridiales(100);unclassified(100);unclassified(100);	Root(100);Bacteria(100);"Actinobacteria"(100);Actinobacteria(100);Actinomycetales(100);Micrococcaceae(100);unclassified(97);	"Clostridia"(100);Clostridiales(100);	Actinomycetales(100);Micrococcaceae(100);
-0.19	21	159	Root(100);Bacteria(100);"Proteobacteria"(100);Betaproteobacteria(100);Neisseriales(100);Neisseriaceae(100);Neisseria(69);	Root(100);Bacteria(100);"Firmicutes"(100);"Clostridia"(100);Clostridiales(100);"Lachnospiraceae"(100);unclassified(100);	Neisseriaceae(100);Neisseria(69);	Clostridiales(100);"Lachnospiraceae"(100);
-0.19	113	149	Root(100);Bacteria(100);"Bacteroidetes"(100);Flavobacteria(100);"Flavobacteriales"(100);Flavobacteriaceae(100);unclassified(100);	Root(100);Bacteria(100);"Bacteroidetes"(100);"Bacteroidia"(100);"Bacteroidales"(100);"Prevotellaceae"(100);unclassified(100);	"Flavobacteriales"(100);Flavobacteriaceae(100);	"Bacteroidales"(100);"Prevotellaceae"(100);
-0.19	4	102	Root(100);Bacteria(100);"Firmicutes"(100);"Clostridia"(100);Clostridiales(100);Veillonellaceae(100);Veillonella(95);	Root(100);Bacteria(100);"Bacteroidetes"(100);unclassified(99);unclassified(99);unclassified(99);unclassified(99);	Veillonellaceae(100);Veillonella(95);	Bacteria(100);"Bacteroidetes"(100);
0.19	26	109	Root(100);Bacteria(100);"Bacteroidetes"(100);"Bacteroidia"(100);"Bacteroidales"(100);"Prevotellaceae"(100);Prevotella(100);	Root(100);Bacteria(100);"Firmicutes"(93);"Clostridia"(93);Clostridiales(93);unclassified(93);unclassified(93);	"Prevotellaceae"(100);Prevotella(100);	"Clostridia"(93);Clostridiales(93);
-0.19	48	87	Root(100);Bacteria(100);"Firmicutes"(100);"Clostridia"(100);Clostridiales(100);Incertae_Sedis_XI(100);Parvimonas(100);	Root(100);Bacteria(100);"Bacteroidetes"(100);Flavobacteria(100);"Flavobacteriales"(100);Flavobacteriaceae(100);Capnocytophaga(100);	Incertae_Sedis_XI(100);Parvimonas(100);	Flavobacteriaceae(100);Capnocytophaga(100);
0.19	54	51	Root(100);Bacteria(100);unclassified(100);unclassified(100);unclassified(100);unclassified(100);unclassified(100);	Root(100);Bacteria(100);"Actinobacteria"(100);Actinobacteria(100);Coriobacteriales(100);Coriobacteriaceae(100);Atopobium(100);	Root(100);Bacteria(100);	Coriobacteriaceae(100);Atopobium(100);
-0.19	23	178	Root(100);Bacteria(100);"Actinobacteria"(100);Actinobacteria(100);Actinomycetales(100);Actinomycetaceae(100);Actinomyces(100);	Root(100);Bacteria(100);"Firmicutes"(100);"Clostridia"(100);Clostridiales(100);unclassified(100);unclassified(100);	Actinomycetaceae(100);Actinomyces(100);	"Clostridia"(100);Clostridiales(100);
-0.19	80	2	Root(100);Bacteria(100);"Bacteroidetes"(100);"Bacteroidia"(100);"Bacteroidales"(100);"Porphyromonadaceae"(100);Porphyromonas(100);	Root(100);Bacteria(100);"Firmicutes"(100);"Bacilli"(100);"Lactobacillales"(100);Streptococcaceae(100);Streptococcus(100);	"Porphyromonadaceae"(100);Porphyromonas(100);	Streptococcaceae(100);Streptococcus(100);
0.19	102	187	Root(100);Bacteria(100);"Bacteroidetes"(100);unclassified(99);unclassified(99);unclassified(99);unclassified(99);	Root(100);Bacteria(100);"Firmicutes"(100);"Clostridia"(100);Clostridiales(100);"Peptostreptococcaceae"(99);unclassified(95);	Bacteria(100);"Bacteroidetes"(100);	Clostridiales(100);"Peptostreptococcaceae"(99);
-0.19	127	9	Root(100);Bacteria(100);"Proteobacteria"(100);Gammaproteobacteria(100);Cardiobacteriales(100);Cardiobacteriaceae(100);Cardiobacterium(100);	Root(100);Bacteria(100);"Fusobacteria"(100);"Fusobacteria"(100);"Fusobacteriales"(100);"Fusobacteriaceae"(100);Fusobacterium(100);	Cardiobacteriaceae(100);Cardiobacterium(100);	"Fusobacteriaceae"(100);Fusobacterium(100);
-0.19	18	159	Root(100);Bacteria(100);"Actinobacteria"(100);Actinobacteria(100);Actinomycetales(100);Micrococcaceae(100);unclassified(97);	Root(100);Bacteria(100);"Firmicutes"(100);"Clostridia"(100);Clostridiales(100);"Lachnospiraceae"(100);unclassified(100);	Actinomycetales(100);Micrococcaceae(100);	Clostridiales(100);"Lachnospiraceae"(100);
-0.19	38	32	Root(100);Bacteria(100);"Bacteroidetes"(100);"Bacteroidia"(100);"Bacteroidales"(100);"Porphyromonadaceae"(100);Parabacteroides(69);	Root(100);Bacteria(100);"Actinobacteria"(100);Actinobacteria(100);Actinomycetales(100);Corynebacteriaceae(100);Corynebacterium(100);	"Porphyromonadaceae"(100);Parabacteroides(69);	Corynebacteriaceae(100);Corynebacterium(100);
0.19	50	78	Root(100);Bacteria(100);"Firmicutes"(100);"Clostridia"(100);Clostridiales(100);"Lachnospiraceae"(100);unclassified(100);	Root(100);Bacteria(100);"Fusobacteria"(100);"Fusobacteria"(100);"Fusobacteriales"(100);"Leptotrichiaceae"(100);Leptotrichia(100);	Clostridiales(100);"Lachnospiraceae"(100);	"Leptotrichiaceae"(100);Leptotrichia(100);
0.19	26	180	Root(100);Bacteria(100);"Bacteroidetes"(100);"Bacteroidia"(100);"Bacteroidales"(100);"Prevotellaceae"(100);Prevotella(100);	Root(100);Bacteria(100);"Firmicutes"(100);"Clostridia"(100);Clostridiales(100);Veillonellaceae(100);unclassified(99);	"Prevotellaceae"(100);Prevotella(100);	Clostridiales(100);Veillonellaceae(100);
-0.19	106	16	Root(100);Bacteria(100);"Spirochaetes"(100);Spirochaetes(100);Spirochaetales(100);Spirochaetaceae(100);Treponema(100);	Root(100);Bacteria(100);"Proteobacteria"(100);Gammaproteobacteria(100);Pasteurellales(100);Pasteurellaceae(100);unclassified(100);	Spirochaetaceae(100);Treponema(100);	Pasteurellales(100);Pasteurellaceae(100);
-0.19	11	73	Root(100);Bacteria(100);"Firmicutes"(100);"Bacilli"(100);Bacillales(100);"Staphylococcaceae"(100);Gemella(100);	Root(100);Bacteria(100);"Spirochaetes"(100);Spirochaetes(100);Spirochaetales(100);Spirochaetaceae(100);Treponema(100);	"Staphylococcaceae"(100);Gemella(100);	Spirochaetaceae(100);Treponema(100);
0.19	113	158	Root(100);Bacteria(100);"Bacteroidetes"(100);Flavobacteria(100);"Flavobacteriales"(100);Flavobacteriaceae(100);unclassified(100);	Root(100);Bacteria(100);"Bacteroidetes"(100);Flavobacteria(100);"Flavobacteriales"(100);Flavobacteriaceae(100);Capnocytophaga(100);	"Flavobacteriales"(100);Flavobacteriaceae(100);	Flavobacteriaceae(100);Capnocytophaga(100);
-0.19	4	190	Root(100);Bacteria(100);"Firmicutes"(100);"Clostridia"(100);Clostridiales(100);Veillonellaceae(100);Veillonella(95);	Root(100);Bacteria(100);unclassified(100);unclassified(100);unclassified(100);unclassified(100);unclassified(100);	Veillonellaceae(100);Veillonella(95);	Root(100);Bacteria(100);
0.19	125	187	Root(100);Bacteria(100);"Bacteroidetes"(100);"Bacteroidia"(100);"Bacteroidales"(100);unclassified(100);unclassified(100);	Root(100);Bacteria(100);"Firmicutes"(100);"Clostridia"(100);Clostridiales(100);"Peptostreptococcaceae"(99);unclassified(95);	"Bacteroidia"(100);"Bacteroidales"(100);	Clostridiales(100);"Peptostreptococcaceae"(99);
0.19	68	180	Root(100);Bacteria(100);"Firmicutes"(100);"Clostridia"(100);Clostridiales(100);"Lachnospiraceae"(100);Catonella(100);	Root(100);Bacteria(100);"Firmicutes"(100);"Clostridia"(100);Clostridiales(100);Veillonellaceae(100);unclassified(99);	"Lachnospiraceae"(100);Catonella(100);	Clostridiales(100);Veillonellaceae(100);
0.19	370	180	Root(100);Bacteria(100);"Spirochaetes"(95);Spirochaetes(95);Spirochaetales(95);Spirochaetaceae(95);unclassified(65);	Root(100);Bacteria(100);"Firmicutes"(100);"Clostridia"(100);Clostridiales(100);Veillonellaceae(100);unclassified(99);	Spirochaetales(95);Spirochaetaceae(95);	Clostridiales(100);Veillonellaceae(100);
0.19	139	268	Root(100);Bacteria(100);"Bacteroidetes"(100);unclassified(100);unclassified(100);unclassified(100);unclassified(100);	Root(100);Bacteria(100);"Spirochaetes"(100);Spirochaetes(100);Spirochaetales(100);Spirochaetaceae(100);Treponema(100);	Bacteria(100);"Bacteroidetes"(100);	Spirochaetaceae(100);Treponema(100);
-0.19	36	178	Root(100);Bacteria(100);"Bacteroidetes"(100);Flavobacteria(100);"Flavobacteriales"(100);Flavobacteriaceae(100);Capnocytophaga(100);	Root(100);Bacteria(100);"Firmicutes"(100);"Clostridia"(100);Clostridiales(100);unclassified(100);unclassified(100);	Flavobacteriaceae(100);Capnocytophaga(100);	"Clostridia"(100);Clostridiales(100);
0.19	6	11	Root(100);Bacteria(100);"Firmicutes"(100);"Bacilli"(100);"Lactobacillales"(100);Streptococcaceae(100);Streptococcus(100);	Root(100);Bacteria(100);"Firmicutes"(100);"Bacilli"(100);Bacillales(100);"Staphylococcaceae"(100);Gemella(100);	Streptococcaceae(100);Streptococcus(100);	"Staphylococcaceae"(100);Gemella(100);
0.19	54	14	Root(100);Bacteria(100);unclassified(100);unclassified(100);unclassified(100);unclassified(100);unclassified(100);	Root(100);Bacteria(100);"Actinobacteria"(100);Actinobacteria(100);Actinomycetales(100);Actinomycetaceae(100);Actinomyces(100);	Root(100);Bacteria(100);	Actinomycetaceae(100);Actinomyces(100);
-0.19	113	102	Root(100);Bacteria(100);"Bacteroidetes"(100);Flavobacteria(100);"Flavobacteriales"(100);Flavobacteriaceae(100);unclassified(100);	Root(100);Bacteria(100);"Bacteroidetes"(100);unclassified(99);unclassified(99);unclassified(99);unclassified(99);	"Flavobacteriales"(100);Flavobacteriaceae(100);	Bacteria(100);"Bacteroidetes"(100);
0.19	4	14	Root(100);Bacteria(100);"Firmicutes"(100);"Clostridia"(100);Clostridiales(100);Veillonellaceae(100);Veillonella(95);	Root(100);Bacteria(100);"Actinobacteria"(100);Actinobacteria(100);Actinomycetales(100);Actinomycetaceae(100);Actinomyces(100);	Veillonellaceae(100);Veillonella(95);	Actinomycetaceae(100);Actinomyces(100);
-0.19	22	66	Root(100);Bacteria(100);"Proteobacteria"(100);Betaproteobacteria(100);Burkholderiales(100);unclassified(97);unclassified(97);	Root(100);Bacteria(100);"Firmicutes"(100);"Clostridia"(100);Clostridiales(100);Veillonellaceae(100);Dialister(100);	Betaproteobacteria(100);Burkholderiales(100);	Veillonellaceae(100);Dialister(100);
0.19	20	204	Root(100);Bacteria(100);"Fusobacteria"(100);"Fusobacteria"(100);"Fusobacteriales"(100);"Leptotrichiaceae"(100);Leptotrichia(100);	Root(100);Bacteria(100);"Bacteroidetes"(100);Flavobacteria(100);"Flavobacteriales"(100);Flavobacteriaceae(100);Capnocytophaga(100);	"Leptotrichiaceae"(100);Leptotrichia(100);	Flavobacteriaceae(100);Capnocytophaga(100);
-0.19	50	18	Root(100);Bacteria(100);"Firmicutes"(100);"Clostridia"(100);Clostridiales(100);"Lachnospiraceae"(100);unclassified(100);	Root(100);Bacteria(100);"Actinobacteria"(100);Actinobacteria(100);Actinomycetales(100);Micrococcaceae(100);unclassified(97);	Clostridiales(100);"Lachnospiraceae"(100);	Actinomycetales(100);Micrococcaceae(100);
0.19	124	159	Root(100);Bacteria(100);"Bacteroidetes"(100);"Bacteroidia"(100);"Bacteroidales"(100);"Prevotellaceae"(100);Prevotella(100);	Root(100);Bacteria(100);"Firmicutes"(100);"Clostridia"(100);Clostridiales(100);"Lachnospiraceae"(100);unclassified(100);	"Prevotellaceae"(100);Prevotella(100);	Clostridiales(100);"Lachnospiraceae"(100);
0.19	409	199	Root(100);Bacteria(100);"Firmicutes"(100);"Clostridia"(100);Clostridiales(100);"Lachnospiraceae"(100);Johnsonella(100);	Root(100);Bacteria(100);"Firmicutes"(100);"Clostridia"(100);Clostridiales(100);unclassified(100);unclassified(100);	"Lachnospiraceae"(100);Johnsonella(100);	"Clostridia"(100);Clostridiales(100);
0.19	18	158	Root(100);Bacteria(100);"Actinobacteria"(100);Actinobacteria(100);Actinomycetales(100);Micrococcaceae(100);unclassified(97);	Root(100);Bacteria(100);"Bacteroidetes"(100);Flavobacteria(100);"Flavobacteriales"(100);Flavobacteriaceae(100);Capnocytophaga(100);	Actinomycetales(100);Micrococcaceae(100);	Flavobacteriaceae(100);Capnocytophaga(100);
-0.19	94	76	Root(100);Bacteria(100);"Firmicutes"(100);"Clostridia"(100);Clostridiales(100);Veillonellaceae(100);Selenomonas(100);	Root(100);Bacteria(100);"Firmicutes"(100);"Bacilli"(100);"Lactobacillales"(100);"Aerococcaceae"(100);unclassified(99);	Veillonellaceae(100);Selenomonas(100);	"Lactobacillales"(100);"Aerococcaceae"(100);
0.19	298	172	Root(100);Bacteria(100);"Bacteroidetes"(100);"Bacteroidia"(100);"Bacteroidales"(100);"Prevotellaceae"(100);Prevotella(100);	Root(100);Bacteria(100);"Firmicutes"(100);"Clostridia"(100);Clostridiales(100);"Lachnospiraceae"(100);unclassified(100);	"Prevotellaceae"(100);Prevotella(100);	Clostridiales(100);"Lachnospiraceae"(100);
-0.19	21	125	Root(100);Bacteria(100);"Proteobacteria"(100);Betaproteobacteria(100);Neisseriales(100);Neisseriaceae(100);Neisseria(69);	Root(100);Bacteria(100);"Bacteroidetes"(100);"Bacteroidia"(100);"Bacteroidales"(100);unclassified(100);unclassified(100);	Neisseriaceae(100);Neisseria(69);	"Bacteroidia"(100);"Bacteroidales"(100);
-0.19	23	102	Root(100);Bacteria(100);"Actinobacteria"(100);Actinobacteria(100);Actinomycetales(100);Actinomycetaceae(100);Actinomyces(100);	Root(100);Bacteria(100);"Bacteroidetes"(100);unclassified(99);unclassified(99);unclassified(99);unclassified(99);	Actinomycetaceae(100);Actinomyces(100);	Bacteria(100);"Bacteroidetes"(100);
0.19	66	48	Root(100);Bacteria(100);"Firmicutes"(100);"Clostridia"(100);Clostridiales(100);Veillonellaceae(100);Dialister(100);	Root(100);Bacteria(100);"Firmicutes"(100);"Clostridia"(100);Clostridiales(100);Incertae_Sedis_XI(100);Parvimonas(100);	Veillonellaceae(100);Dialister(100);	Incertae_Sedis_XI(100);Parvimonas(100);
-0.19	298	2	Root(100);Bacteria(100);"Bacteroidetes"(100);"Bacteroidia"(100);"Bacteroidales"(100);"Prevotellaceae"(100);Prevotella(100);	Root(100);Bacteria(100);"Firmicutes"(100);"Bacilli"(100);"Lactobacillales"(100);Streptococcaceae(100);Streptococcus(100);	"Prevotellaceae"(100);Prevotella(100);	Streptococcaceae(100);Streptococcus(100);
-0.19	29	32	Root(100);Bacteria(100);"Firmicutes"(100);"Clostridia"(100);Clostridiales(100);Veillonellaceae(100);Selenomonas(95);	Root(100);Bacteria(100);"Actinobacteria"(100);Actinobacteria(100);Actinomycetales(100);Corynebacteriaceae(100);Corynebacterium(100);	Veillonellaceae(100);Selenomonas(95);	Corynebacteriaceae(100);Corynebacterium(100);
-0.19	7	66	Root(100);Bacteria(100);"Bacteroidetes"(100);"Bacteroidia"(100);"Bacteroidales"(100);"Porphyromonadaceae"(100);Porphyromonas(100);	Root(100);Bacteria(100);"Firmicutes"(100);"Clostridia"(100);Clostridiales(100);Veillonellaceae(100);Dialister(100);	"Porphyromonadaceae"(100);Porphyromonas(100);	Veillonellaceae(100);Dialister(100);
0.19	139	140	Root(100);Bacteria(100);"Bacteroidetes"(100);unclassified(100);unclassified(100);unclassified(100);unclassified(100);	Root(100);Bacteria(100);"Bacteroidetes"(100);"Bacteroidia"(100);"Bacteroidales"(100);"Prevotellaceae"(100);Prevotella(68);	Bacteria(100);"Bacteroidetes"(100);	"Prevotellaceae"(100);Prevotella(68);
0.19	66	239	Root(100);Bacteria(100);"Firmicutes"(100);"Clostridia"(100);Clostridiales(100);Veillonellaceae(100);Dialister(100);	Root(100);Bacteria(100);"Actinobacteria"(100);Actinobacteria(100);Actinomycetales(100);unclassified(100);unclassified(100);	Veillonellaceae(100);Dialister(100);	Actinobacteria(100);Actinomycetales(100);
-0.19	22	149	Root(100);Bacteria(100);"Proteobacteria"(100);Betaproteobacteria(100);Burkholderiales(100);unclassified(97);unclassified(97);	Root(100);Bacteria(100);"Bacteroidetes"(100);"Bacteroidia"(100);"Bacteroidales"(100);"Prevotellaceae"(100);unclassified(100);	Betaproteobacteria(100);Burkholderiales(100);	"Bacteroidales"(100);"Prevotellaceae"(100);
0.19	126	68	Root(100);Bacteria(100);"Spirochaetes"(100);Spirochaetes(100);Spirochaetales(100);Spirochaetaceae(100);Treponema(100);	Root(100);Bacteria(100);"Firmicutes"(100);"Clostridia"(100);Clostridiales(100);"Lachnospiraceae"(100);Catonella(100);	Spirochaetaceae(100);Treponema(100);	"Lachnospiraceae"(100);Catonella(100);
0.18	7	334	Root(100);Bacteria(100);"Bacteroidetes"(100);"Bacteroidia"(100);"Bacteroidales"(100);"Porphyromonadaceae"(100);Porphyromonas(100);	Root(100);Bacteria(100);"Bacteroidetes"(100);"Bacteroidia"(100);"Bacteroidales"(100);"Prevotellaceae"(100);Prevotella(100);	"Porphyromonadaceae"(100);Porphyromonas(100);	"Prevotellaceae"(100);Prevotella(100);
-0.18	29	96	Root(100);Bacteria(100);"Firmicutes"(100);"Clostridia"(100);Clostridiales(100);Veillonellaceae(100);Selenomonas(95);	Root(100);Bacteria(100);"Actinobacteria"(100);Actinobacteria(100);Actinomycetales(100);Propionibacteriaceae(100);unclassified(100);	Veillonellaceae(100);Selenomonas(95);	Actinomycetales(100);Propionibacteriaceae(100);
-0.18	106	13	Root(100);Bacteria(100);"Spirochaetes"(100);Spirochaetes(100);Spirochaetales(100);Spirochaetaceae(100);Treponema(100);	Root(100);Bacteria(100);"Firmicutes"(100);"Bacilli"(100);"Lactobacillales"(100);unclassified(98);unclassified(98);	Spirochaetaceae(100);Treponema(100);	"Bacilli"(100);"Lactobacillales"(100);
0.18	20	320	Root(100);Bacteria(100);"Fusobacteria"(100);"Fusobacteria"(100);"Fusobacteriales"(100);"Leptotrichiaceae"(100);Leptotrichia(100);	Root(100);Bacteria(100);"Bacteroidetes"(100);"Bacteroidia"(100);"Bacteroidales"(100);"Prevotellaceae"(100);Prevotella(99);	"Leptotrichiaceae"(100);Leptotrichia(100);	"Prevotellaceae"(100);Prevotella(99);
0.18	50	14	Root(100);Bacteria(100);"Firmicutes"(100);"Clostridia"(100);Clostridiales(100);"Lachnospiraceae"(100);unclassified(100);	Root(100);Bacteria(100);"Actinobacteria"(100);Actinobacteria(100);Actinomycetales(100);Actinomycetaceae(100);Actinomyces(100);	Clostridiales(100);"Lachnospiraceae"(100);	Actinomycetaceae(100);Actinomyces(100);
0.18	6	94	Root(100);Bacteria(100);"Firmicutes"(100);"Bacilli"(100);"Lactobacillales"(100);Streptococcaceae(100);Streptococcus(100);	Root(100);Bacteria(100);"Firmicutes"(100);"Clostridia"(100);Clostridiales(100);Veillonellaceae(100);Selenomonas(100);	Streptococcaceae(100);Streptococcus(100);	Veillonellaceae(100);Selenomonas(100);
0.18	9	146	Root(100);Bacteria(100);"Fusobacteria"(100);"Fusobacteria"(100);"Fusobacteriales"(100);"Fusobacteriaceae"(100);Fusobacterium(100);	Root(100);Bacteria(100);"Bacteroidetes"(100);"Bacteroidia"(100);"Bacteroidales"(100);"Porphyromonadaceae"(100);Porphyromonas(100);	"Fusobacteriaceae"(100);Fusobacterium(100);	"Porphyromonadaceae"(100);Porphyromonas(100);
0.18	138	24	Root(100);Bacteria(100);"Bacteroidetes"(100);Flavobacteria(100);"Flavobacteriales"(100);Flavobacteriaceae(100);Capnocytophaga(99);	Root(100);Bacteria(100);"Bacteroidetes"(100);Flavobacteria(100);"Flavobacteriales"(100);Flavobacteriaceae(100);Capnocytophaga(100);	Flavobacteriaceae(100);Capnocytophaga(99);	Flavobacteriaceae(100);Capnocytophaga(100);
0.18	54	52	Root(100);Bacteria(100);unclassified(100);unclassified(100);unclassified(100);unclassified(100);unclassified(100);	Root(100);Bacteria(100);"Bacteroidetes"(100);"Bacteroidia"(100);"Bacteroidales"(100);"Prevotellaceae"(100);Prevotella(100);	Root(100);Bacteria(100);	"Prevotellaceae"(100);Prevotella(100);
-0.18	23	56	Root(100);Bacteria(100);"Actinobacteria"(100);Actinobacteria(100);Actinomycetales(100);Actinomycetaceae(100);Actinomyces(100);	Root(100);Bacteria(100);"Fusobacteria"(100);"Fusobacteria"(100);"Fusobacteriales"(100);"Leptotrichiaceae"(100);Leptotrichia(100);	Actinomycetaceae(100);Actinomyces(100);	"Leptotrichiaceae"(100);Leptotrichia(100);
0.18	10	13	Root(100);Bacteria(100);"Bacteroidetes"(100);"Bacteroidia"(100);"Bacteroidales"(100);"Prevotellaceae"(100);Prevotella(100);	Root(100);Bacteria(100);"Firmicutes"(100);"Bacilli"(100);"Lactobacillales"(100);unclassified(98);unclassified(98);	"Prevotellaceae"(100);Prevotella(100);	"Bacilli"(100);"Lactobacillales"(100);
0.18	54	71	Root(100);Bacteria(100);unclassified(100);unclassified(100);unclassified(100);unclassified(100);unclassified(100);	Root(100);Bacteria(100);"Firmicutes"(100);"Clostridia"(100);Clostridiales(100);"Lachnospiraceae"(100);unclassified(100);	Root(100);Bacteria(100);	Clostridiales(100);"Lachnospiraceae"(100);
0.18	68	230	Root(100);Bacteria(100);"Firmicutes"(100);"Clostridia"(100);Clostridiales(100);"Lachnospiraceae"(100);Catonella(100);	Root(100);Bacteria(100);"Bacteroidetes"(100);Flavobacteria(100);"Flavobacteriales"(100);Flavobacteriaceae(100);Capnocytophaga(100);	"Lachnospiraceae"(100);Catonella(100);	Flavobacteriaceae(100);Capnocytophaga(100);
0.18	298	310	Root(100);Bacteria(100);"Bacteroidetes"(100);"Bacteroidia"(100);"Bacteroidales"(100);"Prevotellaceae"(100);Prevotella(100);	Root(100);Bacteria(100);"Bacteroidetes"(100);"Bacteroidia"(100);"Bacteroidales"(100);Bacteroidaceae(64);Bacteroides(64);	"Prevotellaceae"(100);Prevotella(100);	Bacteroidaceae(64);Bacteroides(64);
-0.18	4	178	Root(100);Bacteria(100);"Firmicutes"(100);"Clostridia"(100);Clostridiales(100);Veillonellaceae(100);Veillonella(95);	Root(100);Bacteria(100);"Firmicutes"(100);"Clostridia"(100);Clostridiales(100);unclassified(100);unclassified(100);	Veillonellaceae(100);Veillonella(95);	"Clostridia"(100);Clostridiales(100);
0.18	25	26	Root(100);Bacteria(100);"Bacteroidetes"(97);"Bacteroidia"(59);"Bacteroidales"(59);unclassified(59);unclassified(59);	Root(100);Bacteria(100);"Bacteroidetes"(100);"Bacteroidia"(100);"Bacteroidales"(100);"Prevotellaceae"(100);Prevotella(100);	"Bacteroidia"(59);"Bacteroidales"(59);	"Prevotellaceae"(100);Prevotella(100);
-0.18	38	76	Root(100);Bacteria(100);"Bacteroidetes"(100);"Bacteroidia"(100);"Bacteroidales"(100);"Porphyromonadaceae"(100);Parabacteroides(69);	Root(100);Bacteria(100);"Firmicutes"(100);"Bacilli"(100);"Lactobacillales"(100);"Aerococcaceae"(100);unclassified(99);	"Porphyromonadaceae"(100);Parabacteroides(69);	"Lactobacillales"(100);"Aerococcaceae"(100);
-0.18	190	13	Root(100);Bacteria(100);unclassified(100);unclassified(100);unclassified(100);unclassified(100);unclassified(100);	Root(100);Bacteria(100);"Firmicutes"(100);"Bacilli"(100);"Lactobacillales"(100);unclassified(98);unclassified(98);	Root(100);Bacteria(100);	"Bacilli"(100);"Lactobacillales"(100);
-0.18	125	36	Root(100);Bacteria(100);"Bacteroidetes"(100);"Bacteroidia"(100);"Bacteroidales"(100);unclassified(100);unclassified(100);	Root(100);Bacteria(100);"Bacteroidetes"(100);Flavobacteria(100);"Flavobacteriales"(100);Flavobacteriaceae(100);Capnocytophaga(100);	"Bacteroidia"(100);"Bacteroidales"(100);	Flavobacteriaceae(100);Capnocytophaga(100);
0.18	65	228	Root(100);Bacteria(100);"Proteobacteria"(100);Epsilonproteobacteria(100);Campylobacterales(100);Campylobacteraceae(100);Campylobacter(100);	Root(100);Bacteria(100);"Firmicutes"(100);"Clostridia"(100);Clostridiales(100);"Lachnospiraceae"(97);unclassified(97);	Campylobacteraceae(100);Campylobacter(100);	Clostridiales(100);"Lachnospiraceae"(97);
-0.18	21	102	Root(100);Bacteria(100);"Proteobacteria"(100);Betaproteobacteria(100);Neisseriales(100);Neisseriaceae(100);Neisseria(69);	Root(100);Bacteria(100);"Bacteroidetes"(100);unclassified(99);unclassified(99);unclassified(99);unclassified(99);	Neisseriaceae(100);Neisseria(69);	Bacteria(100);"Bacteroidetes"(100);
-0.18	18	320	Root(100);Bacteria(100);"Actinobacteria"(100);Actinobacteria(100);Actinomycetales(100);Micrococcaceae(100);unclassified(97);	Root(100);Bacteria(100);"Bacteroidetes"(100);"Bacteroidia"(100);"Bacteroidales"(100);"Prevotellaceae"(100);Prevotella(99);	Actinomycetales(100);Micrococcaceae(100);	"Prevotellaceae"(100);Prevotella(99);
-0.18	23	228	Root(100);Bacteria(100);"Actinobacteria"(100);Actinobacteria(100);Actinomycetales(100);Actinomycetaceae(100);Actinomyces(100);	Root(100);Bacteria(100);"Firmicutes"(100);"Clostridia"(100);Clostridiales(100);"Lachnospiraceae"(97);unclassified(97);	Actinomycetaceae(100);Actinomyces(100);	Clostridiales(100);"Lachnospiraceae"(97);
-0.18	124	32	Root(100);Bacteria(100);"Bacteroidetes"(100);"Bacteroidia"(100);"Bacteroidales"(100);"Prevotellaceae"(100);Prevotella(100);	Root(100);Bacteria(100);"Actinobacteria"(100);Actinobacteria(100);Actinomycetales(100);Corynebacteriaceae(100);Corynebacterium(100);	"Prevotellaceae"(100);Prevotella(100);	Corynebacteriaceae(100);Corynebacterium(100);
0.18	25	94	Root(100);Bacteria(100);"Bacteroidetes"(97);"Bacteroidia"(59);"Bacteroidales"(59);unclassified(59);unclassified(59);	Root(100);Bacteria(100);"Firmicutes"(100);"Clostridia"(100);Clostridiales(100);Veillonellaceae(100);Selenomonas(100);	"Bacteroidia"(59);"Bacteroidales"(59);	Veillonellaceae(100);Selenomonas(100);
-0.18	172	18	Root(100);Bacteria(100);"Firmicutes"(100);"Clostridia"(100);Clostridiales(100);"Lachnospiraceae"(100);unclassified(100);	Root(100);Bacteria(100);"Actinobacteria"(100);Actinobacteria(100);Actinomycetales(100);Micrococcaceae(100);unclassified(97);	Clostridiales(100);"Lachnospiraceae"(100);	Actinomycetales(100);Micrococcaceae(100);
0.18	310	178	Root(100);Bacteria(100);"Bacteroidetes"(100);"Bacteroidia"(100);"Bacteroidales"(100);Bacteroidaceae(64);Bacteroides(64);	Root(100);Bacteria(100);"Firmicutes"(100);"Clostridia"(100);Clostridiales(100);unclassified(100);unclassified(100);	Bacteroidaceae(64);Bacteroides(64);	"Clostridia"(100);Clostridiales(100);
-0.18	54	36	Root(100);Bacteria(100);unclassified(100);unclassified(100);unclassified(100);unclassified(100);unclassified(100);	Root(100);Bacteria(100);"Bacteroidetes"(100);Flavobacteria(100);"Flavobacteriales"(100);Flavobacteriaceae(100);Capnocytophaga(100);	Root(100);Bacteria(100);	Flavobacteriaceae(100);Capnocytophaga(100);
0.18	108	95	Root(100);Bacteria(100);"Bacteroidetes"(100);Flavobacteria(100);"Flavobacteriales"(100);Flavobacteriaceae(100);Capnocytophaga(100);	Root(100);Bacteria(100);"Proteobacteria"(100);Epsilonproteobacteria(100);Campylobacterales(100);Campylobacteraceae(100);Campylobacter(100);	Flavobacteriaceae(100);Capnocytophaga(100);	Campylobacteraceae(100);Campylobacter(100);
-0.18	52	76	Root(100);Bacteria(100);"Bacteroidetes"(100);"Bacteroidia"(100);"Bacteroidales"(100);"Prevotellaceae"(100);Prevotella(100);	Root(100);Bacteria(100);"Firmicutes"(100);"Bacilli"(100);"Lactobacillales"(100);"Aerococcaceae"(100);unclassified(99);	"Prevotellaceae"(100);Prevotella(100);	"Lactobacillales"(100);"Aerococcaceae"(100);
0.18	95	230	Root(100);Bacteria(100);"Proteobacteria"(100);Epsilonproteobacteria(100);Campylobacterales(100);Campylobacteraceae(100);Campylobacter(100);	Root(100);Bacteria(100);"Bacteroidetes"(100);Flavobacteria(100);"Flavobacteriales"(100);Flavobacteriaceae(100);Capnocytophaga(100);	Campylobacteraceae(100);Campylobacter(100);	Flavobacteriaceae(100);Capnocytophaga(100);
0.18	20	108	Root(100);Bacteria(100);"Fusobacteria"(100);"Fusobacteria"(100);"Fusobacteriales"(100);"Leptotrichiaceae"(100);Leptotrichia(100);	Root(100);Bacteria(100);"Bacteroidetes"(100);Flavobacteria(100);"Flavobacteriales"(100);Flavobacteriaceae(100);Capnocytophaga(100);	"Leptotrichiaceae"(100);Leptotrichia(100);	Flavobacteriaceae(100);Capnocytophaga(100);
-0.18	54	32	Root(100);Bacteria(100);unclassified(100);unclassified(100);unclassified(100);unclassified(100);unclassified(100);	Root(100);Bacteria(100);"Actinobacteria"(100);Actinobacteria(100);Actinomycetales(100);Corynebacteriaceae(100);Corynebacterium(100);	Root(100);Bacteria(100);	Corynebacteriaceae(100);Corynebacterium(100);
-0.18	21	178	Root(100);Bacteria(100);"Proteobacteria"(100);Betaproteobacteria(100);Neisseriales(100);Neisseriaceae(100);Neisseria(69);	Root(100);Bacteria(100);"Firmicutes"(100);"Clostridia"(100);Clostridiales(100);unclassified(100);unclassified(100);	Neisseriaceae(100);Neisseria(69);	"Clostridia"(100);Clostridiales(100);
-0.18	24	66	Root(100);Bacteria(100);"Bacteroidetes"(100);Flavobacteria(100);"Flavobacteriales"(100);Flavobacteriaceae(100);Capnocytophaga(100);	Root(100);Bacteria(100);"Firmicutes"(100);"Clostridia"(100);Clostridiales(100);Veillonellaceae(100);Dialister(100);	Flavobacteriaceae(100);Capnocytophaga(100);	Veillonellaceae(100);Dialister(100);
-0.18	22	124	Root(100);Bacteria(100);"Proteobacteria"(100);Betaproteobacteria(100);Burkholderiales(100);unclassified(97);unclassified(97);	Root(100);Bacteria(100);"Bacteroidetes"(100);"Bacteroidia"(100);"Bacteroidales"(100);"Prevotellaceae"(100);Prevotella(100);	Betaproteobacteria(100);Burkholderiales(100);	"Prevotellaceae"(100);Prevotella(100);
0.18	109	141	Root(100);Bacteria(100);"Firmicutes"(93);"Clostridia"(93);Clostridiales(93);unclassified(93);unclassified(93);	Root(100);Bacteria(100);"Fusobacteria"(100);"Fusobacteria"(100);"Fusobacteriales"(100);"Leptotrichiaceae"(100);Leptotrichia(100);	"Clostridia"(93);Clostridiales(93);	"Leptotrichiaceae"(100);Leptotrichia(100);
0.18	20	71	Root(100);Bacteria(100);"Fusobacteria"(100);"Fusobacteria"(100);"Fusobacteriales"(100);"Leptotrichiaceae"(100);Leptotrichia(100);	Root(100);Bacteria(100);"Firmicutes"(100);"Clostridia"(100);Clostridiales(100);"Lachnospiraceae"(100);unclassified(100);	"Leptotrichiaceae"(100);Leptotrichia(100);	Clostridiales(100);"Lachnospiraceae"(100);
0.18	334	172	Root(100);Bacteria(100);"Bacteroidetes"(100);"Bacteroidia"(100);"Bacteroidales"(100);"Prevotellaceae"(100);Prevotella(100);	Root(100);Bacteria(100);"Firmicutes"(100);"Clostridia"(100);Clostridiales(100);"Lachnospiraceae"(100);unclassified(100);	"Prevotellaceae"(100);Prevotella(100);	Clostridiales(100);"Lachnospiraceae"(100);
-0.18	52	19	Root(100);Bacteria(100);"Bacteroidetes"(100);"Bacteroidia"(100);"Bacteroidales"(100);"Prevotellaceae"(100);Prevotella(100);	Root(100);Bacteria(100);"Proteobacteria"(100);Gammaproteobacteria(100);Pasteurellales(100);Pasteurellaceae(100);unclassified(100);	"Prevotellaceae"(100);Prevotella(100);	Pasteurellales(100);Pasteurellaceae(100);
-0.18	113	75	Root(100);Bacteria(100);"Bacteroidetes"(100);Flavobacteria(100);"Flavobacteriales"(100);Flavobacteriaceae(100);unclassified(100);	Root(100);Bacteria(100);"Bacteroidetes"(100);"Bacteroidia"(100);"Bacteroidales"(100);"Prevotellaceae"(100);Prevotella(100);	"Flavobacteriales"(100);Flavobacteriaceae(100);	"Prevotellaceae"(100);Prevotella(100);
0.18	143	66	Root(100);Bacteria(100);"Firmicutes"(100);"Clostridia"(100);Clostridiales(100);unclassified(100);unclassified(100);	Root(100);Bacteria(100);"Firmicutes"(100);"Clostridia"(100);Clostridiales(100);Veillonellaceae(100);Dialister(100);	"Clostridia"(100);Clostridiales(100);	Veillonellaceae(100);Dialister(100);
0.18	2	19	Root(100);Bacteria(100);"Firmicutes"(100);"Bacilli"(100);"Lactobacillales"(100);Streptococcaceae(100);Streptococcus(100);	Root(100);Bacteria(100);"Proteobacteria"(100);Gammaproteobacteria(100);Pasteurellales(100);Pasteurellaceae(100);unclassified(100);	Streptococcaceae(100);Streptococcus(100);	Pasteurellales(100);Pasteurellaceae(100);
0.18	146	75	Root(100);Bacteria(100);"Bacteroidetes"(100);"Bacteroidia"(100);"Bacteroidales"(100);"Porphyromonadaceae"(100);Porphyromonas(100);	Root(100);Bacteria(100);"Bacteroidetes"(100);"Bacteroidia"(100);"Bacteroidales"(100);"Prevotellaceae"(100);Prevotella(100);	"Porphyromonadaceae"(100);Porphyromonas(100);	"Prevotellaceae"(100);Prevotella(100);
-0.18	2	95	Root(100);Bacteria(100);"Firmicutes"(100);"Bacilli"(100);"Lactobacillales"(100);Streptococcaceae(100);Streptococcus(100);	Root(100);Bacteria(100);"Proteobacteria"(100);Epsilonproteobacteria(100);Campylobacterales(100);Campylobacteraceae(100);Campylobacter(100);	Streptococcaceae(100);Streptococcus(100);	Campylobacteraceae(100);Campylobacter(100);
0.18	109	146	Root(100);Bacteria(100);"Firmicutes"(93);"Clostridia"(93);Clostridiales(93);unclassified(93);unclassified(93);	Root(100);Bacteria(100);"Bacteroidetes"(100);"Bacteroidia"(100);"Bacteroidales"(100);"Porphyromonadaceae"(100);Porphyromonas(100);	"Clostridia"(93);Clostridiales(93);	"Porphyromonadaceae"(100);Porphyromonas(100);
0.18	139	178	Root(100);Bacteria(100);"Bacteroidetes"(100);unclassified(100);unclassified(100);unclassified(100);unclassified(100);	Root(100);Bacteria(100);"Firmicutes"(100);"Clostridia"(100);Clostridiales(100);unclassified(100);unclassified(100);	Bacteria(100);"Bacteroidetes"(100);	"Clostridia"(100);Clostridiales(100);
0.18	29	102	Root(100);Bacteria(100);"Firmicutes"(100);"Clostridia"(100);Clostridiales(100);Veillonellaceae(100);Selenomonas(95);	Root(100);Bacteria(100);"Bacteroidetes"(100);unclassified(99);unclassified(99);unclassified(99);unclassified(99);	Veillonellaceae(100);Selenomonas(95);	Bacteria(100);"Bacteroidetes"(100);
0.18	127	55	Root(100);Bacteria(100);"Proteobacteria"(100);Gammaproteobacteria(100);Cardiobacteriales(100);Cardiobacteriaceae(100);Cardiobacterium(100);	Root(100);Bacteria(100);"Bacteroidetes"(100);Flavobacteria(100);"Flavobacteriales"(100);Flavobacteriaceae(100);Capnocytophaga(100);	Cardiobacteriaceae(100);Cardiobacterium(100);	Flavobacteriaceae(100);Capnocytophaga(100);
-0.18	25	23	Root(100);Bacteria(100);"Bacteroidetes"(97);"Bacteroidia"(59);"Bacteroidales"(59);unclassified(59);unclassified(59);	Root(100);Bacteria(100);"Actinobacteria"(100);Actinobacteria(100);Actinomycetales(100);Actinomycetaceae(100);Actinomyces(100);	"Bacteroidia"(59);"Bacteroidales"(59);	Actinomycetaceae(100);Actinomyces(100);
-0.18	20	23	Root(100);Bacteria(100);"Fusobacteria"(100);"Fusobacteria"(100);"Fusobacteriales"(100);"Leptotrichiaceae"(100);Leptotrichia(100);	Root(100);Bacteria(100);"Actinobacteria"(100);Actinobacteria(100);Actinomycetales(100);Actinomycetaceae(100);Actinomyces(100);	"Leptotrichiaceae"(100);Leptotrichia(100);	Actinomycetaceae(100);Actinomyces(100);
0.18	334	74	Root(100);Bacteria(100);"Bacteroidetes"(100);"Bacteroidia"(100);"Bacteroidales"(100);"Prevotellaceae"(100);Prevotella(100);	Root(100);Bacteria(100);"Bacteroidetes"(100);"Bacteroidia"(100);"Bacteroidales"(100);"Prevotellaceae"(100);Prevotella(100);	"Prevotellaceae"(100);Prevotella(100);	"Prevotellaceae"(100);Prevotella(100);
-0.18	23	320	Root(100);Bacteria(100);"Actinobacteria"(100);Actinobacteria(100);Actinomycetales(100);Actinomycetaceae(100);Actinomyces(100);	Root(100);Bacteria(100);"Bacteroidetes"(100);"Bacteroidia"(100);"Bacteroidales"(100);"Prevotellaceae"(100);Prevotella(99);	Actinomycetaceae(100);Actinomyces(100);	"Prevotellaceae"(100);Prevotella(99);
-0.18	190	113	Root(100);Bacteria(100);unclassified(100);unclassified(100);unclassified(100);unclassified(100);unclassified(100);	Root(100);Bacteria(100);"Bacteroidetes"(100);Flavobacteria(100);"Flavobacteriales"(100);Flavobacteriaceae(100);unclassified(100);	Root(100);Bacteria(100);	"Flavobacteriales"(100);Flavobacteriaceae(100);
-0.18	172	16	Root(100);Bacteria(100);"Firmicutes"(100);"Clostridia"(100);Clostridiales(100);"Lachnospiraceae"(100);unclassified(100);	Root(100);Bacteria(100);"Proteobacteria"(100);Gammaproteobacteria(100);Pasteurellales(100);Pasteurellaceae(100);unclassified(100);	Clostridiales(100);"Lachnospiraceae"(100);	Pasteurellales(100);Pasteurellaceae(100);
-0.18	108	18	Root(100);Bacteria(100);"Bacteroidetes"(100);Flavobacteria(100);"Flavobacteriales"(100);Flavobacteriaceae(100);Capnocytophaga(100);	Root(100);Bacteria(100);"Actinobacteria"(100);Actinobacteria(100);Actinomycetales(100);Micrococcaceae(100);unclassified(97);	Flavobacteriaceae(100);Capnocytophaga(100);	Actinomycetales(100);Micrococcaceae(100);
0.18	55	56	Root(100);Bacteria(100);"Bacteroidetes"(100);Flavobacteria(100);"Flavobacteriales"(100);Flavobacteriaceae(100);Capnocytophaga(100);	Root(100);Bacteria(100);"Fusobacteria"(100);"Fusobacteria"(100);"Fusobacteriales"(100);"Leptotrichiaceae"(100);Leptotrichia(100);	Flavobacteriaceae(100);Capnocytophaga(100);	"Leptotrichiaceae"(100);Leptotrichia(100);
0.18	110	78	Root(100);Bacteria(100);"Bacteroidetes"(100);Flavobacteria(100);"Flavobacteriales"(100);Flavobacteriaceae(100);Capnocytophaga(100);	Root(100);Bacteria(100);"Fusobacteria"(100);"Fusobacteria"(100);"Fusobacteriales"(100);"Leptotrichiaceae"(100);Leptotrichia(100);	Flavobacteriaceae(100);Capnocytophaga(100);	"Leptotrichiaceae"(100);Leptotrichia(100);
0.18	87	76	Root(100);Bacteria(100);"Bacteroidetes"(100);Flavobacteria(100);"Flavobacteriales"(100);Flavobacteriaceae(100);Capnocytophaga(100);	Root(100);Bacteria(100);"Firmicutes"(100);"Bacilli"(100);"Lactobacillales"(100);"Aerococcaceae"(100);unclassified(99);	Flavobacteriaceae(100);Capnocytophaga(100);	"Lactobacillales"(100);"Aerococcaceae"(100);
-0.18	13	75	Root(100);Bacteria(100);"Firmicutes"(100);"Bacilli"(100);"Lactobacillales"(100);unclassified(98);unclassified(98);	Root(100);Bacteria(100);"Bacteroidetes"(100);"Bacteroidia"(100);"Bacteroidales"(100);"Prevotellaceae"(100);Prevotella(100);	"Bacilli"(100);"Lactobacillales"(100);	"Prevotellaceae"(100);Prevotella(100);
-0.18	39	13	Root(100);Bacteria(100);"Bacteroidetes"(100);"Bacteroidia"(100);"Bacteroidales"(100);"Prevotellaceae"(100);Prevotella(100);	Root(100);Bacteria(100);"Firmicutes"(100);"Bacilli"(100);"Lactobacillales"(100);unclassified(98);unclassified(98);	"Prevotellaceae"(100);Prevotella(100);	"Bacilli"(100);"Lactobacillales"(100);
-0.18	32	180	Root(100);Bacteria(100);"Actinobacteria"(100);Actinobacteria(100);Actinomycetales(100);Corynebacteriaceae(100);Corynebacterium(100);	Root(100);Bacteria(100);"Firmicutes"(100);"Clostridia"(100);Clostridiales(100);Veillonellaceae(100);unclassified(99);	Corynebacteriaceae(100);Corynebacterium(100);	Clostridiales(100);Veillonellaceae(100);
0.18	199	94	Root(100);Bacteria(100);"Firmicutes"(100);"Clostridia"(100);Clostridiales(100);unclassified(100);unclassified(100);	Root(100);Bacteria(100);"Firmicutes"(100);"Clostridia"(100);Clostridiales(100);Veillonellaceae(100);Selenomonas(100);	"Clostridia"(100);Clostridiales(100);	Veillonellaceae(100);Selenomonas(100);
-0.18	23	143	Root(100);Bacteria(100);"Actinobacteria"(100);Actinobacteria(100);Actinomycetales(100);Actinomycetaceae(100);Actinomyces(100);	Root(100);Bacteria(100);"Firmicutes"(100);"Clostridia"(100);Clostridiales(100);unclassified(100);unclassified(100);	Actinomycetaceae(100);Actinomyces(100);	"Clostridia"(100);Clostridiales(100);
-0.18	32	68	Root(100);Bacteria(100);"Actinobacteria"(100);Actinobacteria(100);Actinomycetales(100);Corynebacteriaceae(100);Corynebacterium(100);	Root(100);Bacteria(100);"Firmicutes"(100);"Clostridia"(100);Clostridiales(100);"Lachnospiraceae"(100);Catonella(100);	Corynebacteriaceae(100);Corynebacterium(100);	"Lachnospiraceae"(100);Catonella(100);
-0.18	113	95	Root(100);Bacteria(100);"Bacteroidetes"(100);Flavobacteria(100);"Flavobacteriales"(100);Flavobacteriaceae(100);unclassified(100);	Root(100);Bacteria(100);"Proteobacteria"(100);Epsilonproteobacteria(100);Campylobacterales(100);Campylobacteraceae(100);Campylobacter(100);	"Flavobacteriales"(100);Flavobacteriaceae(100);	Campylobacteraceae(100);Campylobacter(100);
-0.18	21	54	Root(100);Bacteria(100);"Proteobacteria"(100);Betaproteobacteria(100);Neisseriales(100);Neisseriaceae(100);Neisseria(69);	Root(100);Bacteria(100);unclassified(100);unclassified(100);unclassified(100);unclassified(100);unclassified(100);	Neisseriaceae(100);Neisseria(69);	Root(100);Bacteria(100);
-0.18	22	6	Root(100);Bacteria(100);"Proteobacteria"(100);Betaproteobacteria(100);Burkholderiales(100);unclassified(97);unclassified(97);	Root(100);Bacteria(100);"Firmicutes"(100);"Bacilli"(100);"Lactobacillales"(100);Streptococcaceae(100);Streptococcus(100);	Betaproteobacteria(100);Burkholderiales(100);	Streptococcaceae(100);Streptococcus(100);
0.18	26	9	Root(100);Bacteria(100);"Bacteroidetes"(100);"Bacteroidia"(100);"Bacteroidales"(100);"Prevotellaceae"(100);Prevotella(100);	Root(100);Bacteria(100);"Fusobacteria"(100);"Fusobacteria"(100);"Fusobacteriales"(100);"Fusobacteriaceae"(100);Fusobacterium(100);	"Prevotellaceae"(100);Prevotella(100);	"Fusobacteriaceae"(100);Fusobacterium(100);
-0.18	7	94	Root(100);Bacteria(100);"Bacteroidetes"(100);"Bacteroidia"(100);"Bacteroidales"(100);"Porphyromonadaceae"(100);Porphyromonas(100);	Root(100);Bacteria(100);"Firmicutes"(100);"Clostridia"(100);Clostridiales(100);Veillonellaceae(100);Selenomonas(100);	"Porphyromonadaceae"(100);Porphyromonas(100);	Veillonellaceae(100);Selenomonas(100);
-0.18	21	95	Root(100);Bacteria(100);"Proteobacteria"(100);Betaproteobacteria(100);Neisseriales(100);Neisseriaceae(100);Neisseria(69);	Root(100);Bacteria(100);"Proteobacteria"(100);Epsilonproteobacteria(100);Campylobacterales(100);Campylobacteraceae(100);Campylobacter(100);	Neisseriaceae(100);Neisseria(69);	Campylobacteraceae(100);Campylobacter(100);
-0.18	51	109	Root(100);Bacteria(100);"Actinobacteria"(100);Actinobacteria(100);Coriobacteriales(100);Coriobacteriaceae(100);Atopobium(100);	Root(100);Bacteria(100);"Firmicutes"(93);"Clostridia"(93);Clostridiales(93);unclassified(93);unclassified(93);	Coriobacteriaceae(100);Atopobium(100);	"Clostridia"(93);Clostridiales(93);
-0.18	21	78	Root(100);Bacteria(100);"Proteobacteria"(100);Betaproteobacteria(100);Neisseriales(100);Neisseriaceae(100);Neisseria(69);	Root(100);Bacteria(100);"Fusobacteria"(100);"Fusobacteria"(100);"Fusobacteriales"(100);"Leptotrichiaceae"(100);Leptotrichia(100);	Neisseriaceae(100);Neisseria(69);	"Leptotrichiaceae"(100);Leptotrichia(100);
0.18	24	127	Root(100);Bacteria(100);"Bacteroidetes"(100);Flavobacteria(100);"Flavobacteriales"(100);Flavobacteriaceae(100);Capnocytophaga(100);	Root(100);Bacteria(100);"Proteobacteria"(100);Gammaproteobacteria(100);Cardiobacteriales(100);Cardiobacteriaceae(100);Cardiobacterium(100);	Flavobacteriaceae(100);Capnocytophaga(100);	Cardiobacteriaceae(100);Cardiobacterium(100);
-0.18	24	149	Root(100);Bacteria(100);"Bacteroidetes"(100);Flavobacteria(100);"Flavobacteriales"(100);Flavobacteriaceae(100);Capnocytophaga(100);	Root(100);Bacteria(100);"Bacteroidetes"(100);"Bacteroidia"(100);"Bacteroidales"(100);"Prevotellaceae"(100);unclassified(100);	Flavobacteriaceae(100);Capnocytophaga(100);	"Bacteroidales"(100);"Prevotellaceae"(100);
0.18	22	19	Root(100);Bacteria(100);"Proteobacteria"(100);Betaproteobacteria(100);Burkholderiales(100);unclassified(97);unclassified(97);	Root(100);Bacteria(100);"Proteobacteria"(100);Gammaproteobacteria(100);Pasteurellales(100);Pasteurellaceae(100);unclassified(100);	Betaproteobacteria(100);Burkholderiales(100);	Pasteurellales(100);Pasteurellaceae(100);
0.17	21	13	Root(100);Bacteria(100);"Proteobacteria"(100);Betaproteobacteria(100);Neisseriales(100);Neisseriaceae(100);Neisseria(69);	Root(100);Bacteria(100);"Firmicutes"(100);"Bacilli"(100);"Lactobacillales"(100);unclassified(98);unclassified(98);	Neisseriaceae(100);Neisseria(69);	"Bacilli"(100);"Lactobacillales"(100);
-0.17	21	71	Root(100);Bacteria(100);"Proteobacteria"(100);Betaproteobacteria(100);Neisseriales(100);Neisseriaceae(100);Neisseria(69);	Root(100);Bacteria(100);"Firmicutes"(100);"Clostridia"(100);Clostridiales(100);"Lachnospiraceae"(100);unclassified(100);	Neisseriaceae(100);Neisseria(69);	Clostridiales(100);"Lachnospiraceae"(100);
0.17	334	75	Root(100);Bacteria(100);"Bacteroidetes"(100);"Bacteroidia"(100);"Bacteroidales"(100);"Prevotellaceae"(100);Prevotella(100);	Root(100);Bacteria(100);"Bacteroidetes"(100);"Bacteroidia"(100);"Bacteroidales"(100);"Prevotellaceae"(100);Prevotella(100);	"Prevotellaceae"(100);Prevotella(100);	"Prevotellaceae"(100);Prevotella(100);
0.17	20	292	Root(100);Bacteria(100);"Fusobacteria"(100);"Fusobacteria"(100);"Fusobacteriales"(100);"Leptotrichiaceae"(100);Leptotrichia(100);	Root(100);Bacteria(100);"Bacteroidetes"(100);Flavobacteria(100);"Flavobacteriales"(100);Flavobacteriaceae(100);Capnocytophaga(100);	"Leptotrichiaceae"(100);Leptotrichia(100);	Flavobacteriaceae(100);Capnocytophaga(100);
0.17	22	32	Root(100);Bacteria(100);"Proteobacteria"(100);Betaproteobacteria(100);Burkholderiales(100);unclassified(97);unclassified(97);	Root(100);Bacteria(100);"Actinobacteria"(100);Actinobacteria(100);Actinomycetales(100);Corynebacteriaceae(100);Corynebacterium(100);	Betaproteobacteria(100);Burkholderiales(100);	Corynebacteriaceae(100);Corynebacterium(100);
0.17	50	10	Root(100);Bacteria(100);"Firmicutes"(100);"Clostridia"(100);Clostridiales(100);"Lachnospiraceae"(100);unclassified(100);	Root(100);Bacteria(100);"Bacteroidetes"(100);"Bacteroidia"(100);"Bacteroidales"(100);"Prevotellaceae"(100);Prevotella(100);	Clostridiales(100);"Lachnospiraceae"(100);	"Prevotellaceae"(100);Prevotella(100);
0.17	298	7	Root(100);Bacteria(100);"Bacteroidetes"(100);"Bacteroidia"(100);"Bacteroidales"(100);"Prevotellaceae"(100);Prevotella(100);	Root(100);Bacteria(100);"Bacteroidetes"(100);"Bacteroidia"(100);"Bacteroidales"(100);"Porphyromonadaceae"(100);Porphyromonas(100);	"Prevotellaceae"(100);Prevotella(100);	"Porphyromonadaceae"(100);Porphyromonas(100);
0.17	310	80	Root(100);Bacteria(100);"Bacteroidetes"(100);"Bacteroidia"(100);"Bacteroidales"(100);Bacteroidaceae(64);Bacteroides(64);	Root(100);Bacteria(100);"Bacteroidetes"(100);"Bacteroidia"(100);"Bacteroidales"(100);"Porphyromonadaceae"(100);Porphyromonas(100);	Bacteroidaceae(64);Bacteroides(64);	"Porphyromonadaceae"(100);Porphyromonas(100);
-0.17	52	87	Root(100);Bacteria(100);"Bacteroidetes"(100);"Bacteroidia"(100);"Bacteroidales"(100);"Prevotellaceae"(100);Prevotella(100);	Root(100);Bacteria(100);"Bacteroidetes"(100);Flavobacteria(100);"Flavobacteriales"(100);Flavobacteriaceae(100);Capnocytophaga(100);	"Prevotellaceae"(100);Prevotella(100);	Flavobacteriaceae(100);Capnocytophaga(100);
-0.17	370	2	Root(100);Bacteria(100);"Spirochaetes"(95);Spirochaetes(95);Spirochaetales(95);Spirochaetaceae(95);unclassified(65);	Root(100);Bacteria(100);"Firmicutes"(100);"Bacilli"(100);"Lactobacillales"(100);Streptococcaceae(100);Streptococcus(100);	Spirochaetales(95);Spirochaetaceae(95);	Streptococcaceae(100);Streptococcus(100);
-0.17	134	2	Root(100);Bacteria(100);"Bacteroidetes"(100);"Bacteroidia"(100);"Bacteroidales"(100);"Prevotellaceae"(100);Prevotella(100);	Root(100);Bacteria(100);"Firmicutes"(100);"Bacilli"(100);"Lactobacillales"(100);Streptococcaceae(100);Streptococcus(100);	"Prevotellaceae"(100);Prevotella(100);	Streptococcaceae(100);Streptococcus(100);
-0.17	113	187	Root(100);Bacteria(100);"Bacteroidetes"(100);Flavobacteria(100);"Flavobacteriales"(100);Flavobacteriaceae(100);unclassified(100);	Root(100);Bacteria(100);"Firmicutes"(100);"Clostridia"(100);Clostridiales(100);"Peptostreptococcaceae"(99);unclassified(95);	"Flavobacteriales"(100);Flavobacteriaceae(100);	Clostridiales(100);"Peptostreptococcaceae"(99);
-0.17	66	16	Root(100);Bacteria(100);"Firmicutes"(100);"Clostridia"(100);Clostridiales(100);Veillonellaceae(100);Dialister(100);	Root(100);Bacteria(100);"Proteobacteria"(100);Gammaproteobacteria(100);Pasteurellales(100);Pasteurellaceae(100);unclassified(100);	Veillonellaceae(100);Dialister(100);	Pasteurellales(100);Pasteurellaceae(100);
-0.17	254	2	Root(100);Bacteria(100);"Firmicutes"(100);"Clostridia"(100);Clostridiales(100);Veillonellaceae(100);unclassified(89);	Root(100);Bacteria(100);"Firmicutes"(100);"Bacilli"(100);"Lactobacillales"(100);Streptococcaceae(100);Streptococcus(100);	Clostridiales(100);Veillonellaceae(100);	Streptococcaceae(100);Streptococcus(100);
-0.17	23	125	Root(100);Bacteria(100);"Actinobacteria"(100);Actinobacteria(100);Actinomycetales(100);Actinomycetaceae(100);Actinomyces(100);	Root(100);Bacteria(100);"Bacteroidetes"(100);"Bacteroidia"(100);"Bacteroidales"(100);unclassified(100);unclassified(100);	Actinomycetaceae(100);Actinomyces(100);	"Bacteroidia"(100);"Bacteroidales"(100);
-0.17	102	16	Root(100);Bacteria(100);"Bacteroidetes"(100);unclassified(99);unclassified(99);unclassified(99);unclassified(99);	Root(100);Bacteria(100);"Proteobacteria"(100);Gammaproteobacteria(100);Pasteurellales(100);Pasteurellaceae(100);unclassified(100);	Bacteria(100);"Bacteroidetes"(100);	Pasteurellales(100);Pasteurellaceae(100);
0.17	25	50	Root(100);Bacteria(100);"Bacteroidetes"(97);"Bacteroidia"(59);"Bacteroidales"(59);unclassified(59);unclassified(59);	Root(100);Bacteria(100);"Firmicutes"(100);"Clostridia"(100);Clostridiales(100);"Lachnospiraceae"(100);unclassified(100);	"Bacteroidia"(59);"Bacteroidales"(59);	Clostridiales(100);"Lachnospiraceae"(100);
-0.17	23	80	Root(100);Bacteria(100);"Actinobacteria"(100);Actinobacteria(100);Actinomycetales(100);Actinomycetaceae(100);Actinomyces(100);	Root(100);Bacteria(100);"Bacteroidetes"(100);"Bacteroidia"(100);"Bacteroidales"(100);"Porphyromonadaceae"(100);Porphyromonas(100);	Actinomycetaceae(100);Actinomyces(100);	"Porphyromonadaceae"(100);Porphyromonas(100);
-0.17	113	225	Root(100);Bacteria(100);"Bacteroidetes"(100);Flavobacteria(100);"Flavobacteriales"(100);Flavobacteriaceae(100);unclassified(100);	Root(100);Bacteria(100);"Bacteroidetes"(100);"Bacteroidia"(100);"Bacteroidales"(100);"Prevotellaceae"(100);Prevotella(100);	"Flavobacteriales"(100);Flavobacteriaceae(100);	"Prevotellaceae"(100);Prevotella(100);
-0.17	13	78	Root(100);Bacteria(100);"Firmicutes"(100);"Bacilli"(100);"Lactobacillales"(100);unclassified(98);unclassified(98);	Root(100);Bacteria(100);"Fusobacteria"(100);"Fusobacteria"(100);"Fusobacteriales"(100);"Leptotrichiaceae"(100);Leptotrichia(100);	"Bacilli"(100);"Lactobacillales"(100);	"Leptotrichiaceae"(100);Leptotrichia(100);
0.17	80	73	Root(100);Bacteria(100);"Bacteroidetes"(100);"Bacteroidia"(100);"Bacteroidales"(100);"Porphyromonadaceae"(100);Porphyromonas(100);	Root(100);Bacteria(100);"Spirochaetes"(100);Spirochaetes(100);Spirochaetales(100);Spirochaetaceae(100);Treponema(100);	"Porphyromonadaceae"(100);Porphyromonas(100);	Spirochaetaceae(100);Treponema(100);
0.17	178	74	Root(100);Bacteria(100);"Firmicutes"(100);"Clostridia"(100);Clostridiales(100);unclassified(100);unclassified(100);	Root(100);Bacteria(100);"Bacteroidetes"(100);"Bacteroidia"(100);"Bacteroidales"(100);"Prevotellaceae"(100);Prevotella(100);	"Clostridia"(100);Clostridiales(100);	"Prevotellaceae"(100);Prevotella(100);
-0.17	113	320	Root(100);Bacteria(100);"Bacteroidetes"(100);Flavobacteria(100);"Flavobacteriales"(100);Flavobacteriaceae(100);unclassified(100);	Root(100);Bacteria(100);"Bacteroidetes"(100);"Bacteroidia"(100);"Bacteroidales"(100);"Prevotellaceae"(100);Prevotella(99);	"Flavobacteriales"(100);Flavobacteriaceae(100);	"Prevotellaceae"(100);Prevotella(99);
-0.17	126	113	Root(100);Bacteria(100);"Spirochaetes"(100);Spirochaetes(100);Spirochaetales(100);Spirochaetaceae(100);Treponema(100);	Root(100);Bacteria(100);"Bacteroidetes"(100);Flavobacteria(100);"Flavobacteriales"(100);Flavobacteriaceae(100);unclassified(100);	Spirochaetaceae(100);Treponema(100);	"Flavobacteriales"(100);Flavobacteriaceae(100);
0.17	87	78	Root(100);Bacteria(100);"Bacteroidetes"(100);Flavobacteria(100);"Flavobacteriales"(100);Flavobacteriaceae(100);Capnocytophaga(100);	Root(100);Bacteria(100);"Fusobacteria"(100);"Fusobacteria"(100);"Fusobacteriales"(100);"Leptotrichiaceae"(100);Leptotrichia(100);	Flavobacteriaceae(100);Capnocytophaga(100);	"Leptotrichiaceae"(100);Leptotrichia(100);
-0.17	22	48	Root(100);Bacteria(100);"Proteobacteria"(100);Betaproteobacteria(100);Burkholderiales(100);unclassified(97);unclassified(97);	Root(100);Bacteria(100);"Firmicutes"(100);"Clostridia"(100);Clostridiales(100);Incertae_Sedis_XI(100);Parvimonas(100);	Betaproteobacteria(100);Burkholderiales(100);	Incertae_Sedis_XI(100);Parvimonas(100);
-0.17	180	76	Root(100);Bacteria(100);"Firmicutes"(100);"Clostridia"(100);Clostridiales(100);Veillonellaceae(100);unclassified(99);	Root(100);Bacteria(100);"Firmicutes"(100);"Bacilli"(100);"Lactobacillales"(100);"Aerococcaceae"(100);unclassified(99);	Clostridiales(100);Veillonellaceae(100);	"Lactobacillales"(100);"Aerococcaceae"(100);
-0.17	108	16	Root(100);Bacteria(100);"Bacteroidetes"(100);Flavobacteria(100);"Flavobacteriales"(100);Flavobacteriaceae(100);Capnocytophaga(100);	Root(100);Bacteria(100);"Proteobacteria"(100);Gammaproteobacteria(100);Pasteurellales(100);Pasteurellaceae(100);unclassified(100);	Flavobacteriaceae(100);Capnocytophaga(100);	Pasteurellales(100);Pasteurellaceae(100);
-0.17	183	18	Root(100);Bacteria(100);"Spirochaetes"(100);Spirochaetes(100);Spirochaetales(100);Spirochaetaceae(100);Treponema(100);	Root(100);Bacteria(100);"Actinobacteria"(100);Actinobacteria(100);Actinomycetales(100);Micrococcaceae(100);unclassified(97);	Spirochaetaceae(100);Treponema(100);	Actinomycetales(100);Micrococcaceae(100);
-0.17	92	18	Root(100);Bacteria(100);"Bacteroidetes"(100);"Bacteroidia"(100);"Bacteroidales"(100);"Prevotellaceae"(100);Prevotella(100);	Root(100);Bacteria(100);"Actinobacteria"(100);Actinobacteria(100);Actinomycetales(100);Micrococcaceae(100);unclassified(97);	"Prevotellaceae"(100);Prevotella(100);	Actinomycetales(100);Micrococcaceae(100);
-0.17	4	68	Root(100);Bacteria(100);"Firmicutes"(100);"Clostridia"(100);Clostridiales(100);Veillonellaceae(100);Veillonella(95);	Root(100);Bacteria(100);"Firmicutes"(100);"Clostridia"(100);Clostridiales(100);"Lachnospiraceae"(100);Catonella(100);	Veillonellaceae(100);Veillonella(95);	"Lachnospiraceae"(100);Catonella(100);
-0.17	228	18	Root(100);Bacteria(100);"Firmicutes"(100);"Clostridia"(100);Clostridiales(100);"Lachnospiraceae"(97);unclassified(97);	Root(100);Bacteria(100);"Actinobacteria"(100);Actinobacteria(100);Actinomycetales(100);Micrococcaceae(100);unclassified(97);	Clostridiales(100);"Lachnospiraceae"(97);	Actinomycetales(100);Micrococcaceae(100);
0.17	298	78	Root(100);Bacteria(100);"Bacteroidetes"(100);"Bacteroidia"(100);"Bacteroidales"(100);"Prevotellaceae"(100);Prevotella(100);	Root(100);Bacteria(100);"Fusobacteria"(100);"Fusobacteria"(100);"Fusobacteriales"(100);"Leptotrichiaceae"(100);Leptotrichia(100);	"Prevotellaceae"(100);Prevotella(100);	"Leptotrichiaceae"(100);Leptotrichia(100);
-0.17	178	18	Root(100);Bacteria(100);"Firmicutes"(100);"Clostridia"(100);Clostridiales(100);unclassified(100);unclassified(100);	Root(100);Bacteria(100);"Actinobacteria"(100);Actinobacteria(100);Actinomycetales(100);Micrococcaceae(100);unclassified(97);	"Clostridia"(100);Clostridiales(100);	Actinomycetales(100);Micrococcaceae(100);
0.17	312	66	Root(100);Bacteria(100);"Bacteroidetes"(100);unclassified(100);unclassified(100);unclassified(100);unclassified(100);	Root(100);Bacteria(100);"Firmicutes"(100);"Clostridia"(100);Clostridiales(100);Veillonellaceae(100);Dialister(100);	Bacteria(100);"Bacteroidetes"(100);	Veillonellaceae(100);Dialister(100);
-0.17	52	7	Root(100);Bacteria(100);"Bacteroidetes"(100);"Bacteroidia"(100);"Bacteroidales"(100);"Prevotellaceae"(100);Prevotella(100);	Root(100);Bacteria(100);"Bacteroidetes"(100);"Bacteroidia"(100);"Bacteroidales"(100);"Porphyromonadaceae"(100);Porphyromonas(100);	"Prevotellaceae"(100);Prevotella(100);	"Porphyromonadaceae"(100);Porphyromonas(100);
-0.17	21	110	Root(100);Bacteria(100);"Proteobacteria"(100);Betaproteobacteria(100);Neisseriales(100);Neisseriaceae(100);Neisseria(69);	Root(100);Bacteria(100);"Bacteroidetes"(100);Flavobacteria(100);"Flavobacteriales"(100);Flavobacteriaceae(100);Capnocytophaga(100);	Neisseriaceae(100);Neisseria(69);	Flavobacteriaceae(100);Capnocytophaga(100);
0.17	4	220	Root(100);Bacteria(100);"Firmicutes"(100);"Clostridia"(100);Clostridiales(100);Veillonellaceae(100);Veillonella(95);	Root(100);Bacteria(100);"Proteobacteria"(100);Betaproteobacteria(100);Neisseriales(100);Neisseriaceae(100);Neisseria(87);	Veillonellaceae(100);Veillonella(95);	Neisseriaceae(100);Neisseria(87);
-0.17	52	36	Root(100);Bacteria(100);"Bacteroidetes"(100);"Bacteroidia"(100);"Bacteroidales"(100);"Prevotellaceae"(100);Prevotella(100);	Root(100);Bacteria(100);"Bacteroidetes"(100);Flavobacteria(100);"Flavobacteriales"(100);Flavobacteriaceae(100);Capnocytophaga(100);	"Prevotellaceae"(100);Prevotella(100);	Flavobacteriaceae(100);Capnocytophaga(100);
-0.17	68	13	Root(100);Bacteria(100);"Firmicutes"(100);"Clostridia"(100);Clostridiales(100);"Lachnospiraceae"(100);Catonella(100);	Root(100);Bacteria(100);"Firmicutes"(100);"Bacilli"(100);"Lactobacillales"(100);unclassified(98);unclassified(98);	"Lachnospiraceae"(100);Catonella(100);	"Bacilli"(100);"Lactobacillales"(100);
0.17	268	312	Root(100);Bacteria(100);"Spirochaetes"(100);Spirochaetes(100);Spirochaetales(100);Spirochaetaceae(100);Treponema(100);	Root(100);Bacteria(100);"Bacteroidetes"(100);unclassified(100);unclassified(100);unclassified(100);unclassified(100);	Spirochaetaceae(100);Treponema(100);	Bacteria(100);"Bacteroidetes"(100);
0.17	23	113	Root(100);Bacteria(100);"Actinobacteria"(100);Actinobacteria(100);Actinomycetales(100);Actinomycetaceae(100);Actinomyces(100);	Root(100);Bacteria(100);"Bacteroidetes"(100);Flavobacteria(100);"Flavobacteriales"(100);Flavobacteriaceae(100);unclassified(100);	Actinomycetaceae(100);Actinomyces(100);	"Flavobacteriales"(100);Flavobacteriaceae(100);
0.17	81	141	Root(100);Bacteria(100);"Bacteroidetes"(100);Flavobacteria(100);"Flavobacteriales"(100);Flavobacteriaceae(100);unclassified(100);	Root(100);Bacteria(100);"Fusobacteria"(100);"Fusobacteria"(100);"Fusobacteriales"(100);"Leptotrichiaceae"(100);Leptotrichia(100);	"Flavobacteriales"(100);Flavobacteriaceae(100);	"Leptotrichiaceae"(100);Leptotrichia(100);
-0.17	23	68	Root(100);Bacteria(100);"Actinobacteria"(100);Actinobacteria(100);Actinomycetales(100);Actinomycetaceae(100);Actinomyces(100);	Root(100);Bacteria(100);"Firmicutes"(100);"Clostridia"(100);Clostridiales(100);"Lachnospiraceae"(100);Catonella(100);	Actinomycetaceae(100);Actinomyces(100);	"Lachnospiraceae"(100);Catonella(100);
0.17	152	87	Root(100);Bacteria(100);"Firmicutes"(100);"Clostridia"(100);Clostridiales(100);"Lachnospiraceae"(100);unclassified(100);	Root(100);Bacteria(100);"Bacteroidetes"(100);Flavobacteria(100);"Flavobacteriales"(100);Flavobacteriaceae(100);Capnocytophaga(100);	Clostridiales(100);"Lachnospiraceae"(100);	Flavobacteriaceae(100);Capnocytophaga(100);
-0.17	2	141	Root(100);Bacteria(100);"Firmicutes"(100);"Bacilli"(100);"Lactobacillales"(100);Streptococcaceae(100);Streptococcus(100);	Root(100);Bacteria(100);"Fusobacteria"(100);"Fusobacteria"(100);"Fusobacteriales"(100);"Leptotrichiaceae"(100);Leptotrichia(100);	Streptococcaceae(100);Streptococcus(100);	"Leptotrichiaceae"(100);Leptotrichia(100);
-0.17	52	16	Root(100);Bacteria(100);"Bacteroidetes"(100);"Bacteroidia"(100);"Bacteroidales"(100);"Prevotellaceae"(100);Prevotella(100);	Root(100);Bacteria(100);"Proteobacteria"(100);Gammaproteobacteria(100);Pasteurellales(100);Pasteurellaceae(100);unclassified(100);	"Prevotellaceae"(100);Prevotella(100);	Pasteurellales(100);Pasteurellaceae(100);
0.17	4	95	Root(100);Bacteria(100);"Firmicutes"(100);"Clostridia"(100);Clostridiales(100);Veillonellaceae(100);Veillonella(95);	Root(100);Bacteria(100);"Proteobacteria"(100);Epsilonproteobacteria(100);Campylobacterales(100);Campylobacteraceae(100);Campylobacter(100);	Veillonellaceae(100);Veillonella(95);	Campylobacteraceae(100);Campylobacter(100);
-0.17	2	159	Root(100);Bacteria(100);"Firmicutes"(100);"Bacilli"(100);"Lactobacillales"(100);Streptococcaceae(100);Streptococcus(100);	Root(100);Bacteria(100);"Firmicutes"(100);"Clostridia"(100);Clostridiales(100);"Lachnospiraceae"(100);unclassified(100);	Streptococcaceae(100);Streptococcus(100);	Clostridiales(100);"Lachnospiraceae"(100);
0.17	124	199	Root(100);Bacteria(100);"Bacteroidetes"(100);"Bacteroidia"(100);"Bacteroidales"(100);"Prevotellaceae"(100);Prevotella(100);	Root(100);Bacteria(100);"Firmicutes"(100);"Clostridia"(100);Clostridiales(100);unclassified(100);unclassified(100);	"Prevotellaceae"(100);Prevotella(100);	"Clostridia"(100);Clostridiales(100);
0.17	39	146	Root(100);Bacteria(100);"Bacteroidetes"(100);"Bacteroidia"(100);"Bacteroidales"(100);"Prevotellaceae"(100);Prevotella(100);	Root(100);Bacteria(100);"Bacteroidetes"(100);"Bacteroidia"(100);"Bacteroidales"(100);"Porphyromonadaceae"(100);Porphyromonas(100);	"Prevotellaceae"(100);Prevotella(100);	"Porphyromonadaceae"(100);Porphyromonas(100);
0.17	95	79	Root(100);Bacteria(100);"Proteobacteria"(100);Epsilonproteobacteria(100);Campylobacterales(100);Campylobacteraceae(100);Campylobacter(100);	Root(100);Bacteria(100);"Actinobacteria"(100);Actinobacteria(100);Actinomycetales(100);unclassified(100);unclassified(100);	Campylobacteraceae(100);Campylobacter(100);	Actinobacteria(100);Actinomycetales(100);
-0.17	16	149	Root(100);Bacteria(100);"Proteobacteria"(100);Gammaproteobacteria(100);Pasteurellales(100);Pasteurellaceae(100);unclassified(100);	Root(100);Bacteria(100);"Bacteroidetes"(100);"Bacteroidia"(100);"Bacteroidales"(100);"Prevotellaceae"(100);unclassified(100);	Pasteurellales(100);Pasteurellaceae(100);	"Bacteroidales"(100);"Prevotellaceae"(100);
-0.17	23	74	Root(100);Bacteria(100);"Actinobacteria"(100);Actinobacteria(100);Actinomycetales(100);Actinomycetaceae(100);Actinomyces(100);	Root(100);Bacteria(100);"Bacteroidetes"(100);"Bacteroidia"(100);"Bacteroidales"(100);"Prevotellaceae"(100);Prevotella(100);	Actinomycetaceae(100);Actinomyces(100);	"Prevotellaceae"(100);Prevotella(100);
0.17	228	15	Root(100);Bacteria(100);"Firmicutes"(100);"Clostridia"(100);Clostridiales(100);"Lachnospiraceae"(97);unclassified(97);	Root(100);Bacteria(100);"Actinobacteria"(100);Actinobacteria(100);Actinomycetales(100);Corynebacteriaceae(93);Corynebacterium(93);	Clostridiales(100);"Lachnospiraceae"(97);	Corynebacteriaceae(93);Corynebacterium(93);
0.17	106	48	Root(100);Bacteria(100);"Spirochaetes"(100);Spirochaetes(100);Spirochaetales(100);Spirochaetaceae(100);Treponema(100);	Root(100);Bacteria(100);"Firmicutes"(100);"Clostridia"(100);Clostridiales(100);Incertae_Sedis_XI(100);Parvimonas(100);	Spirochaetaceae(100);Treponema(100);	Incertae_Sedis_XI(100);Parvimonas(100);
-0.17	125	18	Root(100);Bacteria(100);"Bacteroidetes"(100);"Bacteroidia"(100);"Bacteroidales"(100);unclassified(100);unclassified(100);	Root(100);Bacteria(100);"Actinobacteria"(100);Actinobacteria(100);Actinomycetales(100);Micrococcaceae(100);unclassified(97);	"Bacteroidia"(100);"Bacteroidales"(100);	Actinomycetales(100);Micrococcaceae(100);
-0.17	39	15	Root(100);Bacteria(100);"Bacteroidetes"(100);"Bacteroidia"(100);"Bacteroidales"(100);"Prevotellaceae"(100);Prevotella(100);	Root(100);Bacteria(100);"Actinobacteria"(100);Actinobacteria(100);Actinomycetales(100);Corynebacteriaceae(93);Corynebacterium(93);	"Prevotellaceae"(100);Prevotella(100);	Corynebacteriaceae(93);Corynebacterium(93);
0.17	370	178	Root(100);Bacteria(100);"Spirochaetes"(95);Spirochaetes(95);Spirochaetales(95);Spirochaetaceae(95);unclassified(65);	Root(100);Bacteria(100);"Firmicutes"(100);"Clostridia"(100);Clostridiales(100);unclassified(100);unclassified(100);	Spirochaetales(95);Spirochaetaceae(95);	"Clostridia"(100);Clostridiales(100);
0.17	199	39	Root(100);Bacteria(100);"Firmicutes"(100);"Clostridia"(100);Clostridiales(100);unclassified(100);unclassified(100);	Root(100);Bacteria(100);"Bacteroidetes"(100);"Bacteroidia"(100);"Bacteroidales"(100);"Prevotellaceae"(100);Prevotella(100);	"Clostridia"(100);Clostridiales(100);	"Prevotellaceae"(100);Prevotella(100);
0.17	268	80	Root(100);Bacteria(100);"Spirochaetes"(100);Spirochaetes(100);Spirochaetales(100);Spirochaetaceae(100);Treponema(100);	Root(100);Bacteria(100);"Bacteroidetes"(100);"Bacteroidia"(100);"Bacteroidales"(100);"Porphyromonadaceae"(100);Porphyromonas(100);	Spirochaetaceae(100);Treponema(100);	"Porphyromonadaceae"(100);Porphyromonas(100);
-0.17	180	19	Root(100);Bacteria(100);"Firmicutes"(100);"Clostridia"(100);Clostridiales(100);Veillonellaceae(100);unclassified(99);	Root(100);Bacteria(100);"Proteobacteria"(100);Gammaproteobacteria(100);Pasteurellales(100);Pasteurellaceae(100);unclassified(100);	Clostridiales(100);Veillonellaceae(100);	Pasteurellales(100);Pasteurellaceae(100);
0.17	28	15	Root(100);Bacteria(100);"Proteobacteria"(100);Epsilonproteobacteria(100);Campylobacterales(100);Campylobacteraceae(100);Campylobacter(100);	Root(100);Bacteria(100);"Actinobacteria"(100);Actinobacteria(100);Actinomycetales(100);Corynebacteriaceae(93);Corynebacterium(93);	Campylobacteraceae(100);Campylobacter(100);	Corynebacteriaceae(93);Corynebacterium(93);
0.17	28	51	Root(100);Bacteria(100);"Proteobacteria"(100);Epsilonproteobacteria(100);Campylobacterales(100);Campylobacteraceae(100);Campylobacter(100);	Root(100);Bacteria(100);"Actinobacteria"(100);Actinobacteria(100);Coriobacteriales(100);Coriobacteriaceae(100);Atopobium(100);	Campylobacteraceae(100);Campylobacter(100);	Coriobacteriaceae(100);Atopobium(100);
-0.17	225	18	Root(100);Bacteria(100);"Bacteroidetes"(100);"Bacteroidia"(100);"Bacteroidales"(100);"Prevotellaceae"(100);Prevotella(100);	Root(100);Bacteria(100);"Actinobacteria"(100);Actinobacteria(100);Actinomycetales(100);Micrococcaceae(100);unclassified(97);	"Prevotellaceae"(100);Prevotella(100);	Actinomycetales(100);Micrococcaceae(100);
-0.17	19	9	Root(100);Bacteria(100);"Proteobacteria"(100);Gammaproteobacteria(100);Pasteurellales(100);Pasteurellaceae(100);unclassified(100);	Root(100);Bacteria(100);"Fusobacteria"(100);"Fusobacteria"(100);"Fusobacteriales"(100);"Fusobacteriaceae"(100);Fusobacterium(100);	Pasteurellales(100);Pasteurellaceae(100);	"Fusobacteriaceae"(100);Fusobacterium(100);
-0.17	20	96	Root(100);Bacteria(100);"Fusobacteria"(100);"Fusobacteria"(100);"Fusobacteriales"(100);"Leptotrichiaceae"(100);Leptotrichia(100);	Root(100);Bacteria(100);"Actinobacteria"(100);Actinobacteria(100);Actinomycetales(100);Propionibacteriaceae(100);unclassified(100);	"Leptotrichiaceae"(100);Leptotrichia(100);	Actinomycetales(100);Propionibacteriaceae(100);
0.17	28	159	Root(100);Bacteria(100);"Proteobacteria"(100);Epsilonproteobacteria(100);Campylobacterales(100);Campylobacteraceae(100);Campylobacter(100);	Root(100);Bacteria(100);"Firmicutes"(100);"Clostridia"(100);Clostridiales(100);"Lachnospiraceae"(100);unclassified(100);	Campylobacteraceae(100);Campylobacter(100);	Clostridiales(100);"Lachnospiraceae"(100);
-0.17	32	75	Root(100);Bacteria(100);"Actinobacteria"(100);Actinobacteria(100);Actinomycetales(100);Corynebacteriaceae(100);Corynebacterium(100);	Root(100);Bacteria(100);"Bacteroidetes"(100);"Bacteroidia"(100);"Bacteroidales"(100);"Prevotellaceae"(100);Prevotella(100);	Corynebacteriaceae(100);Corynebacterium(100);	"Prevotellaceae"(100);Prevotella(100);
0.17	334	9	Root(100);Bacteria(100);"Bacteroidetes"(100);"Bacteroidia"(100);"Bacteroidales"(100);"Prevotellaceae"(100);Prevotella(100);	Root(100);Bacteria(100);"Fusobacteria"(100);"Fusobacteria"(100);"Fusobacteriales"(100);"Fusobacteriaceae"(100);Fusobacterium(100);	"Prevotellaceae"(100);Prevotella(100);	"Fusobacteriaceae"(100);Fusobacterium(100);
0.17	143	65	Root(100);Bacteria(100);"Firmicutes"(100);"Clostridia"(100);Clostridiales(100);unclassified(100);unclassified(100);	Root(100);Bacteria(100);"Proteobacteria"(100);Epsilonproteobacteria(100);Campylobacterales(100);Campylobacteraceae(100);Campylobacter(100);	"Clostridia"(100);Clostridiales(100);	Campylobacteraceae(100);Campylobacter(100);
-0.17	21	74	Root(100);Bacteria(100);"Proteobacteria"(100);Betaproteobacteria(100);Neisseriales(100);Neisseriaceae(100);Neisseria(69);	Root(100);Bacteria(100);"Bacteroidetes"(100);"Bacteroidia"(100);"Bacteroidales"(100);"Prevotellaceae"(100);Prevotella(100);	Neisseriaceae(100);Neisseria(69);	"Prevotellaceae"(100);Prevotella(100);
-0.17	48	76	Root(100);Bacteria(100);"Firmicutes"(100);"Clostridia"(100);Clostridiales(100);Incertae_Sedis_XI(100);Parvimonas(100);	Root(100);Bacteria(100);"Firmicutes"(100);"Bacilli"(100);"Lactobacillales"(100);"Aerococcaceae"(100);unclassified(99);	Incertae_Sedis_XI(100);Parvimonas(100);	"Lactobacillales"(100);"Aerococcaceae"(100);
0.17	29	92	Root(100);Bacteria(100);"Firmicutes"(100);"Clostridia"(100);Clostridiales(100);Veillonellaceae(100);Selenomonas(95);	Root(100);Bacteria(100);"Bacteroidetes"(100);"Bacteroidia"(100);"Bacteroidales"(100);"Prevotellaceae"(100);Prevotella(100);	Veillonellaceae(100);Selenomonas(95);	"Prevotellaceae"(100);Prevotella(100);
-0.17	22	38	Root(100);Bacteria(100);"Proteobacteria"(100);Betaproteobacteria(100);Burkholderiales(100);unclassified(97);unclassified(97);	Root(100);Bacteria(100);"Bacteroidetes"(100);"Bacteroidia"(100);"Bacteroidales"(100);"Porphyromonadaceae"(100);Parabacteroides(69);	Betaproteobacteria(100);Burkholderiales(100);	"Porphyromonadaceae"(100);Parabacteroides(69);
0.17	6	15	Root(100);Bacteria(100);"Firmicutes"(100);"Bacilli"(100);"Lactobacillales"(100);Streptococcaceae(100);Streptococcus(100);	Root(100);Bacteria(100);"Actinobacteria"(100);Actinobacteria(100);Actinomycetales(100);Corynebacteriaceae(93);Corynebacterium(93);	Streptococcaceae(100);Streptococcus(100);	Corynebacteriaceae(93);Corynebacterium(93);
0.17	134	141	Root(100);Bacteria(100);"Bacteroidetes"(100);"Bacteroidia"(100);"Bacteroidales"(100);"Prevotellaceae"(100);Prevotella(100);	Root(100);Bacteria(100);"Fusobacteria"(100);"Fusobacteria"(100);"Fusobacteriales"(100);"Leptotrichiaceae"(100);Leptotrichia(100);	"Prevotellaceae"(100);Prevotella(100);	"Leptotrichiaceae"(100);Leptotrichia(100);
0.17	99	220	Root(100);Bacteria(100);"Proteobacteria"(100);Betaproteobacteria(100);Neisseriales(100);Neisseriaceae(100);unclassified(79);	Root(100);Bacteria(100);"Proteobacteria"(100);Betaproteobacteria(100);Neisseriales(100);Neisseriaceae(100);Neisseria(87);	Neisseriales(100);Neisseriaceae(100);	Neisseriaceae(100);Neisseria(87);
-0.17	25	18	Root(100);Bacteria(100);"Bacteroidetes"(97);"Bacteroidia"(59);"Bacteroidales"(59);unclassified(59);unclassified(59);	Root(100);Bacteria(100);"Actinobacteria"(100);Actinobacteria(100);Actinomycetales(100);Micrococcaceae(100);unclassified(97);	"Bacteroidia"(59);"Bacteroidales"(59);	Actinomycetales(100);Micrococcaceae(100);
-0.17	13	74	Root(100);Bacteria(100);"Firmicutes"(100);"Bacilli"(100);"Lactobacillales"(100);unclassified(98);unclassified(98);	Root(100);Bacteria(100);"Bacteroidetes"(100);"Bacteroidia"(100);"Bacteroidales"(100);"Prevotellaceae"(100);Prevotella(100);	"Bacilli"(100);"Lactobacillales"(100);	"Prevotellaceae"(100);Prevotella(100);
0.17	190	146	Root(100);Bacteria(100);unclassified(100);unclassified(100);unclassified(100);unclassified(100);unclassified(100);	Root(100);Bacteria(100);"Bacteroidetes"(100);"Bacteroidia"(100);"Bacteroidales"(100);"Porphyromonadaceae"(100);Porphyromonas(100);	Root(100);Bacteria(100);	"Porphyromonadaceae"(100);Porphyromonas(100);
-0.17	23	225	Root(100);Bacteria(100);"Actinobacteria"(100);Actinobacteria(100);Actinomycetales(100);Actinomycetaceae(100);Actinomyces(100);	Root(100);Bacteria(100);"Bacteroidetes"(100);"Bacteroidia"(100);"Bacteroidales"(100);"Prevotellaceae"(100);Prevotella(100);	Actinomycetaceae(100);Actinomyces(100);	"Prevotellaceae"(100);Prevotella(100);
-0.17	80	18	Root(100);Bacteria(100);"Bacteroidetes"(100);"Bacteroidia"(100);"Bacteroidales"(100);"Porphyromonadaceae"(100);Porphyromonas(100);	Root(100);Bacteria(100);"Actinobacteria"(100);Actinobacteria(100);Actinomycetales(100);Micrococcaceae(100);unclassified(97);	"Porphyromonadaceae"(100);Porphyromonas(100);	Actinomycetales(100);Micrococcaceae(100);
0.17	109	92	Root(100);Bacteria(100);"Firmicutes"(93);"Clostridia"(93);Clostridiales(93);unclassified(93);unclassified(93);	Root(100);Bacteria(100);"Bacteroidetes"(100);"Bacteroidia"(100);"Bacteroidales"(100);"Prevotellaceae"(100);Prevotella(100);	"Clostridia"(93);Clostridiales(93);	"Prevotellaceae"(100);Prevotella(100);
-0.17	7	16	Root(100);Bacteria(100);"Bacteroidetes"(100);"Bacteroidia"(100);"Bacteroidales"(100);"Porphyromonadaceae"(100);Porphyromonas(100);	Root(100);Bacteria(100);"Proteobacteria"(100);Gammaproteobacteria(100);Pasteurellales(100);Pasteurellaceae(100);unclassified(100);	"Porphyromonadaceae"(100);Porphyromonas(100);	Pasteurellales(100);Pasteurellaceae(100);
0.17	254	225	Root(100);Bacteria(100);"Firmicutes"(100);"Clostridia"(100);Clostridiales(100);Veillonellaceae(100);unclassified(89);	Root(100);Bacteria(100);"Bacteroidetes"(100);"Bacteroidia"(100);"Bacteroidales"(100);"Prevotellaceae"(100);Prevotella(100);	Clostridiales(100);Veillonellaceae(100);	"Prevotellaceae"(100);Prevotella(100);
-0.17	7	39	Root(100);Bacteria(100);"Bacteroidetes"(100);"Bacteroidia"(100);"Bacteroidales"(100);"Porphyromonadaceae"(100);Porphyromonas(100);	Root(100);Bacteria(100);"Bacteroidetes"(100);"Bacteroidia"(100);"Bacteroidales"(100);"Prevotellaceae"(100);Prevotella(100);	"Porphyromonadaceae"(100);Porphyromonas(100);	"Prevotellaceae"(100);Prevotella(100);
-0.17	21	199	Root(100);Bacteria(100);"Proteobacteria"(100);Betaproteobacteria(100);Neisseriales(100);Neisseriaceae(100);Neisseria(69);	Root(100);Bacteria(100);"Firmicutes"(100);"Clostridia"(100);Clostridiales(100);unclassified(100);unclassified(100);	Neisseriaceae(100);Neisseria(69);	"Clostridia"(100);Clostridiales(100);
-0.17	66	76	Root(100);Bacteria(100);"Firmicutes"(100);"Clostridia"(100);Clostridiales(100);Veillonellaceae(100);Dialister(100);	Root(100);Bacteria(100);"Firmicutes"(100);"Bacilli"(100);"Lactobacillales"(100);"Aerococcaceae"(100);unclassified(99);	Veillonellaceae(100);Dialister(100);	"Lactobacillales"(100);"Aerococcaceae"(100);
-0.17	106	36	Root(100);Bacteria(100);"Spirochaetes"(100);Spirochaetes(100);Spirochaetales(100);Spirochaetaceae(100);Treponema(100);	Root(100);Bacteria(100);"Bacteroidetes"(100);Flavobacteria(100);"Flavobacteriales"(100);Flavobacteriaceae(100);Capnocytophaga(100);	Spirochaetaceae(100);Treponema(100);	Flavobacteriaceae(100);Capnocytophaga(100);
-0.17	106	76	Root(100);Bacteria(100);"Spirochaetes"(100);Spirochaetes(100);Spirochaetales(100);Spirochaetaceae(100);Treponema(100);	Root(100);Bacteria(100);"Firmicutes"(100);"Bacilli"(100);"Lactobacillales"(100);"Aerococcaceae"(100);unclassified(99);	Spirochaetaceae(100);Treponema(100);	"Lactobacillales"(100);"Aerococcaceae"(100);
-0.17	23	140	Root(100);Bacteria(100);"Actinobacteria"(100);Actinobacteria(100);Actinomycetales(100);Actinomycetaceae(100);Actinomyces(100);	Root(100);Bacteria(100);"Bacteroidetes"(100);"Bacteroidia"(100);"Bacteroidales"(100);"Prevotellaceae"(100);Prevotella(68);	Actinomycetaceae(100);Actinomyces(100);	"Prevotellaceae"(100);Prevotella(68);
0.17	68	140	Root(100);Bacteria(100);"Firmicutes"(100);"Clostridia"(100);Clostridiales(100);"Lachnospiraceae"(100);Catonella(100);	Root(100);Bacteria(100);"Bacteroidetes"(100);"Bacteroidia"(100);"Bacteroidales"(100);"Prevotellaceae"(100);Prevotella(68);	"Lachnospiraceae"(100);Catonella(100);	"Prevotellaceae"(100);Prevotella(68);
-0.17	143	36	Root(100);Bacteria(100);"Firmicutes"(100);"Clostridia"(100);Clostridiales(100);unclassified(100);unclassified(100);	Root(100);Bacteria(100);"Bacteroidetes"(100);Flavobacteria(100);"Flavobacteriales"(100);Flavobacteriaceae(100);Capnocytophaga(100);	"Clostridia"(100);Clostridiales(100);	Flavobacteriaceae(100);Capnocytophaga(100);
-0.17	23	334	Root(100);Bacteria(100);"Actinobacteria"(100);Actinobacteria(100);Actinomycetales(100);Actinomycetaceae(100);Actinomyces(100);	Root(100);Bacteria(100);"Bacteroidetes"(100);"Bacteroidia"(100);"Bacteroidales"(100);"Prevotellaceae"(100);Prevotella(100);	Actinomycetaceae(100);Actinomyces(100);	"Prevotellaceae"(100);Prevotella(100);
-0.17	113	159	Root(100);Bacteria(100);"Bacteroidetes"(100);Flavobacteria(100);"Flavobacteriales"(100);Flavobacteriaceae(100);unclassified(100);	Root(100);Bacteria(100);"Firmicutes"(100);"Clostridia"(100);Clostridiales(100);"Lachnospiraceae"(100);unclassified(100);	"Flavobacteriales"(100);Flavobacteriaceae(100);	Clostridiales(100);"Lachnospiraceae"(100);
0.17	298	110	Root(100);Bacteria(100);"Bacteroidetes"(100);"Bacteroidia"(100);"Bacteroidales"(100);"Prevotellaceae"(100);Prevotella(100);	Root(100);Bacteria(100);"Bacteroidetes"(100);Flavobacteria(100);"Flavobacteriales"(100);Flavobacteriaceae(100);Capnocytophaga(100);	"Prevotellaceae"(100);Prevotella(100);	Flavobacteriaceae(100);Capnocytophaga(100);
-0.17	23	50	Root(100);Bacteria(100);"Actinobacteria"(100);Actinobacteria(100);Actinomycetales(100);Actinomycetaceae(100);Actinomyces(100);	Root(100);Bacteria(100);"Firmicutes"(100);"Clostridia"(100);Clostridiales(100);"Lachnospiraceae"(100);unclassified(100);	Actinomycetaceae(100);Actinomyces(100);	Clostridiales(100);"Lachnospiraceae"(100);
-0.17	24	174	Root(100);Bacteria(100);"Bacteroidetes"(100);Flavobacteria(100);"Flavobacteriales"(100);Flavobacteriaceae(100);Capnocytophaga(100);	Root(100);Bacteria(100);"Spirochaetes"(100);Spirochaetes(100);Spirochaetales(100);Spirochaetaceae(100);Treponema(100);	Flavobacteriaceae(100);Capnocytophaga(100);	Spirochaetaceae(100);Treponema(100);
-0.17	26	15	Root(100);Bacteria(100);"Bacteroidetes"(100);"Bacteroidia"(100);"Bacteroidales"(100);"Prevotellaceae"(100);Prevotella(100);	Root(100);Bacteria(100);"Actinobacteria"(100);Actinobacteria(100);Actinomycetales(100);Corynebacteriaceae(93);Corynebacterium(93);	"Prevotellaceae"(100);Prevotella(100);	Corynebacteriaceae(93);Corynebacterium(93);
0.17	127	18	Root(100);Bacteria(100);"Proteobacteria"(100);Gammaproteobacteria(100);Cardiobacteriales(100);Cardiobacteriaceae(100);Cardiobacterium(100);	Root(100);Bacteria(100);"Actinobacteria"(100);Actinobacteria(100);Actinomycetales(100);Micrococcaceae(100);unclassified(97);	Cardiobacteriaceae(100);Cardiobacterium(100);	Actinomycetales(100);Micrococcaceae(100);
0.17	127	250	Root(100);Bacteria(100);"Proteobacteria"(100);Gammaproteobacteria(100);Cardiobacteriales(100);Cardiobacteriaceae(100);Cardiobacterium(100);	Root(100);Bacteria(100);"Actinobacteria"(100);Actinobacteria(100);Actinomycetales(100);Actinomycetaceae(100);Actinomyces(100);	Cardiobacteriaceae(100);Cardiobacterium(100);	Actinomycetaceae(100);Actinomyces(100);
0.17	80	297	Root(100);Bacteria(100);"Bacteroidetes"(100);"Bacteroidia"(100);"Bacteroidales"(100);"Porphyromonadaceae"(100);Porphyromonas(100);	Root(100);Bacteria(100);"Spirochaetes"(100);Spirochaetes(100);Spirochaetales(100);Spirochaetaceae(100);Treponema(100);	"Porphyromonadaceae"(100);Porphyromonas(100);	Spirochaetaceae(100);Treponema(100);
0.17	24	96	Root(100);Bacteria(100);"Bacteroidetes"(100);Flavobacteria(100);"Flavobacteriales"(100);Flavobacteriaceae(100);Capnocytophaga(100);	Root(100);Bacteria(100);"Actinobacteria"(100);Actinobacteria(100);Actinomycetales(100);Propionibacteriaceae(100);unclassified(100);	Flavobacteriaceae(100);Capnocytophaga(100);	Actinomycetales(100);Propionibacteriaceae(100);
-0.17	113	140	Root(100);Bacteria(100);"Bacteroidetes"(100);Flavobacteria(100);"Flavobacteriales"(100);Flavobacteriaceae(100);unclassified(100);	Root(100);Bacteria(100);"Bacteroidetes"(100);"Bacteroidia"(100);"Bacteroidales"(100);"Prevotellaceae"(100);Prevotella(68);	"Flavobacteriales"(100);Flavobacteriaceae(100);	"Prevotellaceae"(100);Prevotella(68);
-0.17	125	2	Root(100);Bacteria(100);"Bacteroidetes"(100);"Bacteroidia"(100);"Bacteroidales"(100);unclassified(100);unclassified(100);	Root(100);Bacteria(100);"Firmicutes"(100);"Bacilli"(100);"Lactobacillales"(100);Streptococcaceae(100);Streptococcus(100);	"Bacteroidia"(100);"Bacteroidales"(100);	Streptococcaceae(100);Streptococcus(100);
-0.17	13	159	Root(100);Bacteria(100);"Firmicutes"(100);"Bacilli"(100);"Lactobacillales"(100);unclassified(98);unclassified(98);	Root(100);Bacteria(100);"Firmicutes"(100);"Clostridia"(100);Clostridiales(100);"Lachnospiraceae"(100);unclassified(100);	"Bacilli"(100);"Lactobacillales"(100);	Clostridiales(100);"Lachnospiraceae"(100);
0.17	126	65	Root(100);Bacteria(100);"Spirochaetes"(100);Spirochaetes(100);Spirochaetales(100);Spirochaetaceae(100);Treponema(100);	Root(100);Bacteria(100);"Proteobacteria"(100);Epsilonproteobacteria(100);Campylobacterales(100);Campylobacteraceae(100);Campylobacter(100);	Spirochaetaceae(100);Treponema(100);	Campylobacteraceae(100);Campylobacter(100);
-0.17	190	18	Root(100);Bacteria(100);unclassified(100);unclassified(100);unclassified(100);unclassified(100);unclassified(100);	Root(100);Bacteria(100);"Actinobacteria"(100);Actinobacteria(100);Actinomycetales(100);Micrococcaceae(100);unclassified(97);	Root(100);Bacteria(100);	Actinomycetales(100);Micrococcaceae(100);
-0.17	2	92	Root(100);Bacteria(100);"Firmicutes"(100);"Bacilli"(100);"Lactobacillales"(100);Streptococcaceae(100);Streptococcus(100);	Root(100);Bacteria(100);"Bacteroidetes"(100);"Bacteroidia"(100);"Bacteroidales"(100);"Prevotellaceae"(100);Prevotella(100);	Streptococcaceae(100);Streptococcus(100);	"Prevotellaceae"(100);Prevotella(100);
-0.17	110	76	Root(100);Bacteria(100);"Bacteroidetes"(100);Flavobacteria(100);"Flavobacteriales"(100);Flavobacteriaceae(100);Capnocytophaga(100);	Root(100);Bacteria(100);"Firmicutes"(100);"Bacilli"(100);"Lactobacillales"(100);"Aerococcaceae"(100);unclassified(99);	Flavobacteriaceae(100);Capnocytophaga(100);	"Lactobacillales"(100);"Aerococcaceae"(100);
-0.17	4	143	Root(100);Bacteria(100);"Firmicutes"(100);"Clostridia"(100);Clostridiales(100);Veillonellaceae(100);Veillonella(95);	Root(100);Bacteria(100);"Firmicutes"(100);"Clostridia"(100);Clostridiales(100);unclassified(100);unclassified(100);	Veillonellaceae(100);Veillonella(95);	"Clostridia"(100);Clostridiales(100);
-0.17	4	183	Root(100);Bacteria(100);"Firmicutes"(100);"Clostridia"(100);Clostridiales(100);Veillonellaceae(100);Veillonella(95);	Root(100);Bacteria(100);"Spirochaetes"(100);Spirochaetes(100);Spirochaetales(100);Spirochaetaceae(100);Treponema(100);	Veillonellaceae(100);Veillonella(95);	Spirochaetaceae(100);Treponema(100);
-0.17	21	48	Root(100);Bacteria(100);"Proteobacteria"(100);Betaproteobacteria(100);Neisseriales(100);Neisseriaceae(100);Neisseria(69);	Root(100);Bacteria(100);"Firmicutes"(100);"Clostridia"(100);Clostridiales(100);Incertae_Sedis_XI(100);Parvimonas(100);	Neisseriaceae(100);Neisseria(69);	Incertae_Sedis_XI(100);Parvimonas(100);
0.17	370	74	Root(100);Bacteria(100);"Spirochaetes"(95);Spirochaetes(95);Spirochaetales(95);Spirochaetaceae(95);unclassified(65);	Root(100);Bacteria(100);"Bacteroidetes"(100);"Bacteroidia"(100);"Bacteroidales"(100);"Prevotellaceae"(100);Prevotella(100);	Spirochaetales(95);Spirochaetaceae(95);	"Prevotellaceae"(100);Prevotella(100);
-0.17	8	106	Root(100);Bacteria(100);"Proteobacteria"(100);Betaproteobacteria(100);Neisseriales(100);Neisseriaceae(100);Neisseria(95);	Root(100);Bacteria(100);"Spirochaetes"(100);Spirochaetes(100);Spirochaetales(100);Spirochaetaceae(100);Treponema(100);	Neisseriaceae(100);Neisseria(95);	Spirochaetaceae(100);Treponema(100);
-0.16	134	18	Root(100);Bacteria(100);"Bacteroidetes"(100);"Bacteroidia"(100);"Bacteroidales"(100);"Prevotellaceae"(100);Prevotella(100);	Root(100);Bacteria(100);"Actinobacteria"(100);Actinobacteria(100);Actinomycetales(100);Micrococcaceae(100);unclassified(97);	"Prevotellaceae"(100);Prevotella(100);	Actinomycetales(100);Micrococcaceae(100);
-0.16	21	187	Root(100);Bacteria(100);"Proteobacteria"(100);Betaproteobacteria(100);Neisseriales(100);Neisseriaceae(100);Neisseria(69);	Root(100);Bacteria(100);"Firmicutes"(100);"Clostridia"(100);Clostridiales(100);"Peptostreptococcaceae"(99);unclassified(95);	Neisseriaceae(100);Neisseria(69);	Clostridiales(100);"Peptostreptococcaceae"(99);
-0.16	102	6	Root(100);Bacteria(100);"Bacteroidetes"(100);unclassified(99);unclassified(99);unclassified(99);unclassified(99);	Root(100);Bacteria(100);"Firmicutes"(100);"Bacilli"(100);"Lactobacillales"(100);Streptococcaceae(100);Streptococcus(100);	Bacteria(100);"Bacteroidetes"(100);	Streptococcaceae(100);Streptococcus(100);
-0.16	370	113	Root(100);Bacteria(100);"Spirochaetes"(95);Spirochaetes(95);Spirochaetales(95);Spirochaetaceae(95);unclassified(65);	Root(100);Bacteria(100);"Bacteroidetes"(100);Flavobacteria(100);"Flavobacteriales"(100);Flavobacteriaceae(100);unclassified(100);	Spirochaetales(95);Spirochaetaceae(95);	"Flavobacteriales"(100);Flavobacteriaceae(100);
0.16	172	159	Root(100);Bacteria(100);"Firmicutes"(100);"Clostridia"(100);Clostridiales(100);"Lachnospiraceae"(100);unclassified(100);	Root(100);Bacteria(100);"Firmicutes"(100);"Clostridia"(100);Clostridiales(100);"Lachnospiraceae"(100);unclassified(100);	Clostridiales(100);"Lachnospiraceae"(100);	Clostridiales(100);"Lachnospiraceae"(100);
-0.16	334	18	Root(100);Bacteria(100);"Bacteroidetes"(100);"Bacteroidia"(100);"Bacteroidales"(100);"Prevotellaceae"(100);Prevotella(100);	Root(100);Bacteria(100);"Actinobacteria"(100);Actinobacteria(100);Actinomycetales(100);Micrococcaceae(100);unclassified(97);	"Prevotellaceae"(100);Prevotella(100);	Actinomycetales(100);Micrococcaceae(100);
0.16	139	183	Root(100);Bacteria(100);"Bacteroidetes"(100);unclassified(100);unclassified(100);unclassified(100);unclassified(100);	Root(100);Bacteria(100);"Spirochaetes"(100);Spirochaetes(100);Spirochaetales(100);Spirochaetaceae(100);Treponema(100);	Bacteria(100);"Bacteroidetes"(100);	Spirochaetaceae(100);Treponema(100);
-0.16	138	15	Root(100);Bacteria(100);"Bacteroidetes"(100);Flavobacteria(100);"Flavobacteriales"(100);Flavobacteriaceae(100);Capnocytophaga(99);	Root(100);Bacteria(100);"Actinobacteria"(100);Actinobacteria(100);Actinomycetales(100);Corynebacteriaceae(93);Corynebacterium(93);	Flavobacteriaceae(100);Capnocytophaga(99);	Corynebacteriaceae(93);Corynebacterium(93);
0.16	320	73	Root(100);Bacteria(100);"Bacteroidetes"(100);"Bacteroidia"(100);"Bacteroidales"(100);"Prevotellaceae"(100);Prevotella(99);	Root(100);Bacteria(100);"Spirochaetes"(100);Spirochaetes(100);Spirochaetales(100);Spirochaetaceae(100);Treponema(100);	"Prevotellaceae"(100);Prevotella(99);	Spirochaetaceae(100);Treponema(100);
-0.16	4	180	Root(100);Bacteria(100);"Firmicutes"(100);"Clostridia"(100);Clostridiales(100);Veillonellaceae(100);Veillonella(95);	Root(100);Bacteria(100);"Firmicutes"(100);"Clostridia"(100);Clostridiales(100);Veillonellaceae(100);unclassified(99);	Veillonellaceae(100);Veillonella(95);	Clostridiales(100);Veillonellaceae(100);
0.16	125	9	Root(100);Bacteria(100);"Bacteroidetes"(100);"Bacteroidia"(100);"Bacteroidales"(100);unclassified(100);unclassified(100);	Root(100);Bacteria(100);"Fusobacteria"(100);"Fusobacteria"(100);"Fusobacteriales"(100);"Fusobacteriaceae"(100);Fusobacterium(100);	"Bacteroidia"(100);"Bacteroidales"(100);	"Fusobacteriaceae"(100);Fusobacterium(100);
-0.16	18	74	Root(100);Bacteria(100);"Actinobacteria"(100);Actinobacteria(100);Actinomycetales(100);Micrococcaceae(100);unclassified(97);	Root(100);Bacteria(100);"Bacteroidetes"(100);"Bacteroidia"(100);"Bacteroidales"(100);"Prevotellaceae"(100);Prevotella(100);	Actinomycetales(100);Micrococcaceae(100);	"Prevotellaceae"(100);Prevotella(100);
-0.16	22	75	Root(100);Bacteria(100);"Proteobacteria"(100);Betaproteobacteria(100);Burkholderiales(100);unclassified(97);unclassified(97);	Root(100);Bacteria(100);"Bacteroidetes"(100);"Bacteroidia"(100);"Bacteroidales"(100);"Prevotellaceae"(100);Prevotella(100);	Betaproteobacteria(100);Burkholderiales(100);	"Prevotellaceae"(100);Prevotella(100);
-0.16	23	183	Root(100);Bacteria(100);"Actinobacteria"(100);Actinobacteria(100);Actinomycetales(100);Actinomycetaceae(100);Actinomyces(100);	Root(100);Bacteria(100);"Spirochaetes"(100);Spirochaetes(100);Spirochaetales(100);Spirochaetaceae(100);Treponema(100);	Actinomycetaceae(100);Actinomyces(100);	Spirochaetaceae(100);Treponema(100);
-0.16	21	28	Root(100);Bacteria(100);"Proteobacteria"(100);Betaproteobacteria(100);Neisseriales(100);Neisseriaceae(100);Neisseria(69);	Root(100);Bacteria(100);"Proteobacteria"(100);Epsilonproteobacteria(100);Campylobacterales(100);Campylobacteraceae(100);Campylobacter(100);	Neisseriaceae(100);Neisseria(69);	Campylobacteraceae(100);Campylobacter(100);
0.16	310	38	Root(100);Bacteria(100);"Bacteroidetes"(100);"Bacteroidia"(100);"Bacteroidales"(100);Bacteroidaceae(64);Bacteroides(64);	Root(100);Bacteria(100);"Bacteroidetes"(100);"Bacteroidia"(100);"Bacteroidales"(100);"Porphyromonadaceae"(100);Parabacteroides(69);	Bacteroidaceae(64);Bacteroides(64);	"Porphyromonadaceae"(100);Parabacteroides(69);
-0.16	50	16	Root(100);Bacteria(100);"Firmicutes"(100);"Clostridia"(100);Clostridiales(100);"Lachnospiraceae"(100);unclassified(100);	Root(100);Bacteria(100);"Proteobacteria"(100);Gammaproteobacteria(100);Pasteurellales(100);Pasteurellaceae(100);unclassified(100);	Clostridiales(100);"Lachnospiraceae"(100);	Pasteurellales(100);Pasteurellaceae(100);
-0.16	6	73	Root(100);Bacteria(100);"Firmicutes"(100);"Bacilli"(100);"Lactobacillales"(100);Streptococcaceae(100);Streptococcus(100);	Root(100);Bacteria(100);"Spirochaetes"(100);Spirochaetes(100);Spirochaetales(100);Spirochaetaceae(100);Treponema(100);	Streptococcaceae(100);Streptococcus(100);	Spirochaetaceae(100);Treponema(100);
0.16	175	228	Root(100);Bacteria(100);"Proteobacteria"(100);Betaproteobacteria(100);Burkholderiales(100);Comamonadaceae(95);unclassified(95);	Root(100);Bacteria(100);"Firmicutes"(100);"Clostridia"(100);Clostridiales(100);"Lachnospiraceae"(97);unclassified(97);	Burkholderiales(100);Comamonadaceae(95);	Clostridiales(100);"Lachnospiraceae"(97);
0.16	26	178	Root(100);Bacteria(100);"Bacteroidetes"(100);"Bacteroidia"(100);"Bacteroidales"(100);"Prevotellaceae"(100);Prevotella(100);	Root(100);Bacteria(100);"Firmicutes"(100);"Clostridia"(100);Clostridiales(100);unclassified(100);unclassified(100);	"Prevotellaceae"(100);Prevotella(100);	"Clostridia"(100);Clostridiales(100);
-0.16	4	172	Root(100);Bacteria(100);"Firmicutes"(100);"Clostridia"(100);Clostridiales(100);Veillonellaceae(100);Veillonella(95);	Root(100);Bacteria(100);"Firmicutes"(100);"Clostridia"(100);Clostridiales(100);"Lachnospiraceae"(100);unclassified(100);	Veillonellaceae(100);Veillonella(95);	Clostridiales(100);"Lachnospiraceae"(100);
-0.16	22	180	Root(100);Bacteria(100);"Proteobacteria"(100);Betaproteobacteria(100);Burkholderiales(100);unclassified(97);unclassified(97);	Root(100);Bacteria(100);"Firmicutes"(100);"Clostridia"(100);Clostridiales(100);Veillonellaceae(100);unclassified(99);	Betaproteobacteria(100);Burkholderiales(100);	Clostridiales(100);Veillonellaceae(100);
0.16	108	183	Root(100);Bacteria(100);"Bacteroidetes"(100);Flavobacteria(100);"Flavobacteriales"(100);Flavobacteriaceae(100);Capnocytophaga(100);	Root(100);Bacteria(100);"Spirochaetes"(100);Spirochaetes(100);Spirochaetales(100);Spirochaetaceae(100);Treponema(100);	Flavobacteriaceae(100);Capnocytophaga(100);	Spirochaetaceae(100);Treponema(100);
0.16	3	71	Root(100);Bacteria(100);"Firmicutes"(100);"Bacilli"(100);"Lactobacillales"(100);Lactobacillaceae(100);Lactobacillus(100);	Root(100);Bacteria(100);"Firmicutes"(100);"Clostridia"(100);Clostridiales(100);"Lachnospiraceae"(100);unclassified(100);	Lactobacillaceae(100);Lactobacillus(100);	Clostridiales(100);"Lachnospiraceae"(100);
-0.16	22	95	Root(100);Bacteria(100);"Proteobacteria"(100);Betaproteobacteria(100);Burkholderiales(100);unclassified(97);unclassified(97);	Root(100);Bacteria(100);"Proteobacteria"(100);Epsilonproteobacteria(100);Campylobacterales(100);Campylobacteraceae(100);Campylobacter(100);	Betaproteobacteria(100);Burkholderiales(100);	Campylobacteraceae(100);Campylobacter(100);
-0.16	20	48	Root(100);Bacteria(100);"Fusobacteria"(100);"Fusobacteria"(100);"Fusobacteriales"(100);"Leptotrichiaceae"(100);Leptotrichia(100);	Root(100);Bacteria(100);"Firmicutes"(100);"Clostridia"(100);Clostridiales(100);Incertae_Sedis_XI(100);Parvimonas(100);	"Leptotrichiaceae"(100);Leptotrichia(100);	Incertae_Sedis_XI(100);Parvimonas(100);
-0.16	32	48	Root(100);Bacteria(100);"Actinobacteria"(100);Actinobacteria(100);Actinomycetales(100);Corynebacteriaceae(100);Corynebacterium(100);	Root(100);Bacteria(100);"Firmicutes"(100);"Clostridia"(100);Clostridiales(100);Incertae_Sedis_XI(100);Parvimonas(100);	Corynebacteriaceae(100);Corynebacterium(100);	Incertae_Sedis_XI(100);Parvimonas(100);
-0.16	143	32	Root(100);Bacteria(100);"Firmicutes"(100);"Clostridia"(100);Clostridiales(100);unclassified(100);unclassified(100);	Root(100);Bacteria(100);"Actinobacteria"(100);Actinobacteria(100);Actinomycetales(100);Corynebacteriaceae(100);Corynebacterium(100);	"Clostridia"(100);Clostridiales(100);	Corynebacteriaceae(100);Corynebacterium(100);
0.16	39	75	Root(100);Bacteria(100);"Bacteroidetes"(100);"Bacteroidia"(100);"Bacteroidales"(100);"Prevotellaceae"(100);Prevotella(100);	Root(100);Bacteria(100);"Bacteroidetes"(100);"Bacteroidia"(100);"Bacteroidales"(100);"Prevotellaceae"(100);Prevotella(100);	"Prevotellaceae"(100);Prevotella(100);	"Prevotellaceae"(100);Prevotella(100);
-0.16	21	68	Root(100);Bacteria(100);"Proteobacteria"(100);Betaproteobacteria(100);Neisseriales(100);Neisseriaceae(100);Neisseria(69);	Root(100);Bacteria(100);"Firmicutes"(100);"Clostridia"(100);Clostridiales(100);"Lachnospiraceae"(100);Catonella(100);	Neisseriaceae(100);Neisseria(69);	"Lachnospiraceae"(100);Catonella(100);
0.16	52	140	Root(100);Bacteria(100);"Bacteroidetes"(100);"Bacteroidia"(100);"Bacteroidales"(100);"Prevotellaceae"(100);Prevotella(100);	Root(100);Bacteria(100);"Bacteroidetes"(100);"Bacteroidia"(100);"Bacteroidales"(100);"Prevotellaceae"(100);Prevotella(68);	"Prevotellaceae"(100);Prevotella(100);	"Prevotellaceae"(100);Prevotella(68);
0.16	7	228	Root(100);Bacteria(100);"Bacteroidetes"(100);"Bacteroidia"(100);"Bacteroidales"(100);"Porphyromonadaceae"(100);Porphyromonas(100);	Root(100);Bacteria(100);"Firmicutes"(100);"Clostridia"(100);Clostridiales(100);"Lachnospiraceae"(97);unclassified(97);	"Porphyromonadaceae"(100);Porphyromonas(100);	Clostridiales(100);"Lachnospiraceae"(97);
0.16	124	51	Root(100);Bacteria(100);"Bacteroidetes"(100);"Bacteroidia"(100);"Bacteroidales"(100);"Prevotellaceae"(100);Prevotella(100);	Root(100);Bacteria(100);"Actinobacteria"(100);Actinobacteria(100);Coriobacteriales(100);Coriobacteriaceae(100);Atopobium(100);	"Prevotellaceae"(100);Prevotella(100);	Coriobacteriaceae(100);Atopobium(100);
-0.16	4	334	Root(100);Bacteria(100);"Firmicutes"(100);"Clostridia"(100);Clostridiales(100);Veillonellaceae(100);Veillonella(95);	Root(100);Bacteria(100);"Bacteroidetes"(100);"Bacteroidia"(100);"Bacteroidales"(100);"Prevotellaceae"(100);Prevotella(100);	Veillonellaceae(100);Veillonella(95);	"Prevotellaceae"(100);Prevotella(100);
-0.16	23	149	Root(100);Bacteria(100);"Actinobacteria"(100);Actinobacteria(100);Actinomycetales(100);Actinomycetaceae(100);Actinomyces(100);	Root(100);Bacteria(100);"Bacteroidetes"(100);"Bacteroidia"(100);"Bacteroidales"(100);"Prevotellaceae"(100);unclassified(100);	Actinomycetaceae(100);Actinomyces(100);	"Bacteroidales"(100);"Prevotellaceae"(100);
-0.16	113	80	Root(100);Bacteria(100);"Bacteroidetes"(100);Flavobacteria(100);"Flavobacteriales"(100);Flavobacteriaceae(100);unclassified(100);	Root(100);Bacteria(100);"Bacteroidetes"(100);"Bacteroidia"(100);"Bacteroidales"(100);"Porphyromonadaceae"(100);Porphyromonas(100);	"Flavobacteriales"(100);Flavobacteriaceae(100);	"Porphyromonadaceae"(100);Porphyromonas(100);
0.16	139	26	Root(100);Bacteria(100);"Bacteroidetes"(100);unclassified(100);unclassified(100);unclassified(100);unclassified(100);	Root(100);Bacteria(100);"Bacteroidetes"(100);"Bacteroidia"(100);"Bacteroidales"(100);"Prevotellaceae"(100);Prevotella(100);	Bacteria(100);"Bacteroidetes"(100);	"Prevotellaceae"(100);Prevotella(100);
-0.16	178	2	Root(100);Bacteria(100);"Firmicutes"(100);"Clostridia"(100);Clostridiales(100);unclassified(100);unclassified(100);	Root(100);Bacteria(100);"Firmicutes"(100);"Bacilli"(100);"Lactobacillales"(100);Streptococcaceae(100);Streptococcus(100);	"Clostridia"(100);Clostridiales(100);	Streptococcaceae(100);Streptococcus(100);
-0.16	21	183	Root(100);Bacteria(100);"Proteobacteria"(100);Betaproteobacteria(100);Neisseriales(100);Neisseriaceae(100);Neisseria(69);	Root(100);Bacteria(100);"Spirochaetes"(100);Spirochaetes(100);Spirochaetales(100);Spirochaetaceae(100);Treponema(100);	Neisseriaceae(100);Neisseria(69);	Spirochaetaceae(100);Treponema(100);
-0.16	36	74	Root(100);Bacteria(100);"Bacteroidetes"(100);Flavobacteria(100);"Flavobacteriales"(100);Flavobacteriaceae(100);Capnocytophaga(100);	Root(100);Bacteria(100);"Bacteroidetes"(100);"Bacteroidia"(100);"Bacteroidales"(100);"Prevotellaceae"(100);Prevotella(100);	Flavobacteriaceae(100);Capnocytophaga(100);	"Prevotellaceae"(100);Prevotella(100);
-0.16	21	320	Root(100);Bacteria(100);"Proteobacteria"(100);Betaproteobacteria(100);Neisseriales(100);Neisseriaceae(100);Neisseria(69);	Root(100);Bacteria(100);"Bacteroidetes"(100);"Bacteroidia"(100);"Bacteroidales"(100);"Prevotellaceae"(100);Prevotella(99);	Neisseriaceae(100);Neisseria(69);	"Prevotellaceae"(100);Prevotella(99);
-0.16	20	22	Root(100);Bacteria(100);"Fusobacteria"(100);"Fusobacteria"(100);"Fusobacteriales"(100);"Leptotrichiaceae"(100);Leptotrichia(100);	Root(100);Bacteria(100);"Proteobacteria"(100);Betaproteobacteria(100);Burkholderiales(100);unclassified(97);unclassified(97);	"Leptotrichiaceae"(100);Leptotrichia(100);	Betaproteobacteria(100);Burkholderiales(100);
0.16	120	230	Root(100);Bacteria(100);"Bacteroidetes"(100);Flavobacteria(100);"Flavobacteriales"(100);Flavobacteriaceae(100);Capnocytophaga(100);	Root(100);Bacteria(100);"Bacteroidetes"(100);Flavobacteria(100);"Flavobacteriales"(100);Flavobacteriaceae(100);Capnocytophaga(100);	Flavobacteriaceae(100);Capnocytophaga(100);	Flavobacteriaceae(100);Capnocytophaga(100);
-0.16	21	126	Root(100);Bacteria(100);"Proteobacteria"(100);Betaproteobacteria(100);Neisseriales(100);Neisseriaceae(100);Neisseria(69);	Root(100);Bacteria(100);"Spirochaetes"(100);Spirochaetes(100);Spirochaetales(100);Spirochaetaceae(100);Treponema(100);	Neisseriaceae(100);Neisseria(69);	Spirochaetaceae(100);Treponema(100);
-0.16	66	87	Root(100);Bacteria(100);"Firmicutes"(100);"Clostridia"(100);Clostridiales(100);Veillonellaceae(100);Dialister(100);	Root(100);Bacteria(100);"Bacteroidetes"(100);Flavobacteria(100);"Flavobacteriales"(100);Flavobacteriaceae(100);Capnocytophaga(100);	Veillonellaceae(100);Dialister(100);	Flavobacteriaceae(100);Capnocytophaga(100);
0.16	127	95	Root(100);Bacteria(100);"Proteobacteria"(100);Gammaproteobacteria(100);Cardiobacteriales(100);Cardiobacteriaceae(100);Cardiobacterium(100);	Root(100);Bacteria(100);"Proteobacteria"(100);Epsilonproteobacteria(100);Campylobacterales(100);Campylobacteraceae(100);Campylobacter(100);	Cardiobacteriaceae(100);Cardiobacterium(100);	Campylobacteraceae(100);Campylobacter(100);
0.16	48	73	Root(100);Bacteria(100);"Firmicutes"(100);"Clostridia"(100);Clostridiales(100);Incertae_Sedis_XI(100);Parvimonas(100);	Root(100);Bacteria(100);"Spirochaetes"(100);Spirochaetes(100);Spirochaetales(100);Spirochaetaceae(100);Treponema(100);	Incertae_Sedis_XI(100);Parvimonas(100);	Spirochaetaceae(100);Treponema(100);
-0.16	28	16	Root(100);Bacteria(100);"Proteobacteria"(100);Epsilonproteobacteria(100);Campylobacterales(100);Campylobacteraceae(100);Campylobacter(100);	Root(100);Bacteria(100);"Proteobacteria"(100);Gammaproteobacteria(100);Pasteurellales(100);Pasteurellaceae(100);unclassified(100);	Campylobacteraceae(100);Campylobacter(100);	Pasteurellales(100);Pasteurellaceae(100);
-0.16	23	124	Root(100);Bacteria(100);"Actinobacteria"(100);Actinobacteria(100);Actinomycetales(100);Actinomycetaceae(100);Actinomyces(100);	Root(100);Bacteria(100);"Bacteroidetes"(100);"Bacteroidia"(100);"Bacteroidales"(100);"Prevotellaceae"(100);Prevotella(100);	Actinomycetaceae(100);Actinomyces(100);	"Prevotellaceae"(100);Prevotella(100);
-0.16	22	110	Root(100);Bacteria(100);"Proteobacteria"(100);Betaproteobacteria(100);Burkholderiales(100);unclassified(97);unclassified(97);	Root(100);Bacteria(100);"Bacteroidetes"(100);Flavobacteria(100);"Flavobacteriales"(100);Flavobacteriaceae(100);Capnocytophaga(100);	Betaproteobacteria(100);Burkholderiales(100);	Flavobacteriaceae(100);Capnocytophaga(100);
-0.16	23	172	Root(100);Bacteria(100);"Actinobacteria"(100);Actinobacteria(100);Actinomycetales(100);Actinomycetaceae(100);Actinomyces(100);	Root(100);Bacteria(100);"Firmicutes"(100);"Clostridia"(100);Clostridiales(100);"Lachnospiraceae"(100);unclassified(100);	Actinomycetaceae(100);Actinomyces(100);	Clostridiales(100);"Lachnospiraceae"(100);
0.16	110	7	Root(100);Bacteria(100);"Bacteroidetes"(100);Flavobacteria(100);"Flavobacteriales"(100);Flavobacteriaceae(100);Capnocytophaga(100);	Root(100);Bacteria(100);"Bacteroidetes"(100);"Bacteroidia"(100);"Bacteroidales"(100);"Porphyromonadaceae"(100);Porphyromonas(100);	Flavobacteriaceae(100);Capnocytophaga(100);	"Porphyromonadaceae"(100);Porphyromonas(100);
0.16	38	228	Root(100);Bacteria(100);"Bacteroidetes"(100);"Bacteroidia"(100);"Bacteroidales"(100);"Porphyromonadaceae"(100);Parabacteroides(69);	Root(100);Bacteria(100);"Firmicutes"(100);"Clostridia"(100);Clostridiales(100);"Lachnospiraceae"(97);unclassified(97);	"Porphyromonadaceae"(100);Parabacteroides(69);	Clostridiales(100);"Lachnospiraceae"(97);
-0.16	39	11	Root(100);Bacteria(100);"Bacteroidetes"(100);"Bacteroidia"(100);"Bacteroidales"(100);"Prevotellaceae"(100);Prevotella(100);	Root(100);Bacteria(100);"Firmicutes"(100);"Bacilli"(100);Bacillales(100);"Staphylococcaceae"(100);Gemella(100);	"Prevotellaceae"(100);Prevotella(100);	"Staphylococcaceae"(100);Gemella(100);
-0.16	21	51	Root(100);Bacteria(100);"Proteobacteria"(100);Betaproteobacteria(100);Neisseriales(100);Neisseriaceae(100);Neisseria(69);	Root(100);Bacteria(100);"Actinobacteria"(100);Actinobacteria(100);Coriobacteriales(100);Coriobacteriaceae(100);Atopobium(100);	Neisseriaceae(100);Neisseria(69);	Coriobacteriaceae(100);Atopobium(100);
-0.16	4	78	Root(100);Bacteria(100);"Firmicutes"(100);"Clostridia"(100);Clostridiales(100);Veillonellaceae(100);Veillonella(95);	Root(100);Bacteria(100);"Fusobacteria"(100);"Fusobacteria"(100);"Fusobacteriales"(100);"Leptotrichiaceae"(100);Leptotrichia(100);	Veillonellaceae(100);Veillonella(95);	"Leptotrichiaceae"(100);Leptotrichia(100);
0.16	18	239	Root(100);Bacteria(100);"Actinobacteria"(100);Actinobacteria(100);Actinomycetales(100);Micrococcaceae(100);unclassified(97);	Root(100);Bacteria(100);"Actinobacteria"(100);Actinobacteria(100);Actinomycetales(100);unclassified(100);unclassified(100);	Actinomycetales(100);Micrococcaceae(100);	Actinobacteria(100);Actinomycetales(100);
-0.16	139	113	Root(100);Bacteria(100);"Bacteroidetes"(100);unclassified(100);unclassified(100);unclassified(100);unclassified(100);	Root(100);Bacteria(100);"Bacteroidetes"(100);Flavobacteria(100);"Flavobacteriales"(100);Flavobacteriaceae(100);unclassified(100);	Bacteria(100);"Bacteroidetes"(100);	"Flavobacteriales"(100);Flavobacteriaceae(100);
0.16	108	87	Root(100);Bacteria(100);"Bacteroidetes"(100);Flavobacteria(100);"Flavobacteriales"(100);Flavobacteriaceae(100);Capnocytophaga(100);	Root(100);Bacteria(100);"Bacteroidetes"(100);Flavobacteria(100);"Flavobacteriales"(100);Flavobacteriaceae(100);Capnocytophaga(100);	Flavobacteriaceae(100);Capnocytophaga(100);	Flavobacteriaceae(100);Capnocytophaga(100);
0.16	110	108	Root(100);Bacteria(100);"Bacteroidetes"(100);Flavobacteria(100);"Flavobacteriales"(100);Flavobacteriaceae(100);Capnocytophaga(100);	Root(100);Bacteria(100);"Bacteroidetes"(100);Flavobacteria(100);"Flavobacteriales"(100);Flavobacteriaceae(100);Capnocytophaga(100);	Flavobacteriaceae(100);Capnocytophaga(100);	Flavobacteriaceae(100);Capnocytophaga(100);
-0.16	109	6	Root(100);Bacteria(100);"Firmicutes"(93);"Clostridia"(93);Clostridiales(93);unclassified(93);unclassified(93);	Root(100);Bacteria(100);"Firmicutes"(100);"Bacilli"(100);"Lactobacillales"(100);Streptococcaceae(100);Streptococcus(100);	"Clostridia"(93);Clostridiales(93);	Streptococcaceae(100);Streptococcus(100);
0.16	134	268	Root(100);Bacteria(100);"Bacteroidetes"(100);"Bacteroidia"(100);"Bacteroidales"(100);"Prevotellaceae"(100);Prevotella(100);	Root(100);Bacteria(100);"Spirochaetes"(100);Spirochaetes(100);Spirochaetales(100);Spirochaetaceae(100);Treponema(100);	"Prevotellaceae"(100);Prevotella(100);	Spirochaetaceae(100);Treponema(100);
-0.16	174	13	Root(100);Bacteria(100);"Spirochaetes"(100);Spirochaetes(100);Spirochaetales(100);Spirochaetaceae(100);Treponema(100);	Root(100);Bacteria(100);"Firmicutes"(100);"Bacilli"(100);"Lactobacillales"(100);unclassified(98);unclassified(98);	Spirochaetaceae(100);Treponema(100);	"Bacilli"(100);"Lactobacillales"(100);
-0.16	310	13	Root(100);Bacteria(100);"Bacteroidetes"(100);"Bacteroidia"(100);"Bacteroidales"(100);Bacteroidaceae(64);Bacteroides(64);	Root(100);Bacteria(100);"Firmicutes"(100);"Bacilli"(100);"Lactobacillales"(100);unclassified(98);unclassified(98);	Bacteroidaceae(64);Bacteroides(64);	"Bacilli"(100);"Lactobacillales"(100);
-0.16	32	149	Root(100);Bacteria(100);"Actinobacteria"(100);Actinobacteria(100);Actinomycetales(100);Corynebacteriaceae(100);Corynebacterium(100);	Root(100);Bacteria(100);"Bacteroidetes"(100);"Bacteroidia"(100);"Bacteroidales"(100);"Prevotellaceae"(100);unclassified(100);	Corynebacteriaceae(100);Corynebacterium(100);	"Bacteroidales"(100);"Prevotellaceae"(100);
-0.16	21	10	Root(100);Bacteria(100);"Proteobacteria"(100);Betaproteobacteria(100);Neisseriales(100);Neisseriaceae(100);Neisseria(69);	Root(100);Bacteria(100);"Bacteroidetes"(100);"Bacteroidia"(100);"Bacteroidales"(100);"Prevotellaceae"(100);Prevotella(100);	Neisseriaceae(100);Neisseria(69);	"Prevotellaceae"(100);Prevotella(100);
0.16	66	174	Root(100);Bacteria(100);"Firmicutes"(100);"Clostridia"(100);Clostridiales(100);Veillonellaceae(100);Dialister(100);	Root(100);Bacteria(100);"Spirochaetes"(100);Spirochaetes(100);Spirochaetales(100);Spirochaetaceae(100);Treponema(100);	Veillonellaceae(100);Dialister(100);	Spirochaetaceae(100);Treponema(100);
-0.16	106	6	Root(100);Bacteria(100);"Spirochaetes"(100);Spirochaetes(100);Spirochaetales(100);Spirochaetaceae(100);Treponema(100);	Root(100);Bacteria(100);"Firmicutes"(100);"Bacilli"(100);"Lactobacillales"(100);Streptococcaceae(100);Streptococcus(100);	Spirochaetaceae(100);Treponema(100);	Streptococcaceae(100);Streptococcus(100);
-0.16	66	13	Root(100);Bacteria(100);"Firmicutes"(100);"Clostridia"(100);Clostridiales(100);Veillonellaceae(100);Dialister(100);	Root(100);Bacteria(100);"Firmicutes"(100);"Bacilli"(100);"Lactobacillales"(100);unclassified(98);unclassified(98);	Veillonellaceae(100);Dialister(100);	"Bacilli"(100);"Lactobacillales"(100);
0.16	7	320	Root(100);Bacteria(100);"Bacteroidetes"(100);"Bacteroidia"(100);"Bacteroidales"(100);"Porphyromonadaceae"(100);Porphyromonas(100);	Root(100);Bacteria(100);"Bacteroidetes"(100);"Bacteroidia"(100);"Bacteroidales"(100);"Prevotellaceae"(100);Prevotella(99);	"Porphyromonadaceae"(100);Porphyromonas(100);	"Prevotellaceae"(100);Prevotella(99);
0.16	68	72	Root(100);Bacteria(100);"Firmicutes"(100);"Clostridia"(100);Clostridiales(100);"Lachnospiraceae"(100);Catonella(100);	Root(100);Bacteria(100);"Firmicutes"(100);"Clostridia"(100);Clostridiales(100);Clostridiaceae(100);Clostridium(97);	"Lachnospiraceae"(100);Catonella(100);	Clostridiaceae(100);Clostridium(97);
-0.16	21	190	Root(100);Bacteria(100);"Proteobacteria"(100);Betaproteobacteria(100);Neisseriales(100);Neisseriaceae(100);Neisseria(69);	Root(100);Bacteria(100);unclassified(100);unclassified(100);unclassified(100);unclassified(100);unclassified(100);	Neisseriaceae(100);Neisseria(69);	Root(100);Bacteria(100);
-0.16	2	228	Root(100);Bacteria(100);"Firmicutes"(100);"Bacilli"(100);"Lactobacillales"(100);Streptococcaceae(100);Streptococcus(100);	Root(100);Bacteria(100);"Firmicutes"(100);"Clostridia"(100);Clostridiales(100);"Lachnospiraceae"(97);unclassified(97);	Streptococcaceae(100);Streptococcus(100);	Clostridiales(100);"Lachnospiraceae"(97);
0.16	29	7	Root(100);Bacteria(100);"Firmicutes"(100);"Clostridia"(100);Clostridiales(100);Veillonellaceae(100);Selenomonas(95);	Root(100);Bacteria(100);"Bacteroidetes"(100);"Bacteroidia"(100);"Bacteroidales"(100);"Porphyromonadaceae"(100);Porphyromonas(100);	Veillonellaceae(100);Selenomonas(95);	"Porphyromonadaceae"(100);Porphyromonas(100);
-0.16	36	149	Root(100);Bacteria(100);"Bacteroidetes"(100);Flavobacteria(100);"Flavobacteriales"(100);Flavobacteriaceae(100);Capnocytophaga(100);	Root(100);Bacteria(100);"Bacteroidetes"(100);"Bacteroidia"(100);"Bacteroidales"(100);"Prevotellaceae"(100);unclassified(100);	Flavobacteriaceae(100);Capnocytophaga(100);	"Bacteroidales"(100);"Prevotellaceae"(100);
-0.16	22	125	Root(100);Bacteria(100);"Proteobacteria"(100);Betaproteobacteria(100);Burkholderiales(100);unclassified(97);unclassified(97);	Root(100);Bacteria(100);"Bacteroidetes"(100);"Bacteroidia"(100);"Bacteroidales"(100);unclassified(100);unclassified(100);	Betaproteobacteria(100);Burkholderiales(100);	"Bacteroidia"(100);"Bacteroidales"(100);
0.16	28	75	Root(100);Bacteria(100);"Proteobacteria"(100);Epsilonproteobacteria(100);Campylobacterales(100);Campylobacteraceae(100);Campylobacter(100);	Root(100);Bacteria(100);"Bacteroidetes"(100);"Bacteroidia"(100);"Bacteroidales"(100);"Prevotellaceae"(100);Prevotella(100);	Campylobacteraceae(100);Campylobacter(100);	"Prevotellaceae"(100);Prevotella(100);
0.16	8	7	Root(100);Bacteria(100);"Proteobacteria"(100);Betaproteobacteria(100);Neisseriales(100);Neisseriaceae(100);Neisseria(95);	Root(100);Bacteria(100);"Bacteroidetes"(100);"Bacteroidia"(100);"Bacteroidales"(100);"Porphyromonadaceae"(100);Porphyromonas(100);	Neisseriaceae(100);Neisseria(95);	"Porphyromonadaceae"(100);Porphyromonas(100);
0.16	183	220	Root(100);Bacteria(100);"Spirochaetes"(100);Spirochaetes(100);Spirochaetales(100);Spirochaetaceae(100);Treponema(100);	Root(100);Bacteria(100);"Proteobacteria"(100);Betaproteobacteria(100);Neisseriales(100);Neisseriaceae(100);Neisseria(87);	Spirochaetaceae(100);Treponema(100);	Neisseriaceae(100);Neisseria(87);
0.16	109	38	Root(100);Bacteria(100);"Firmicutes"(93);"Clostridia"(93);Clostridiales(93);unclassified(93);unclassified(93);	Root(100);Bacteria(100);"Bacteroidetes"(100);"Bacteroidia"(100);"Bacteroidales"(100);"Porphyromonadaceae"(100);Parabacteroides(69);	"Clostridia"(93);Clostridiales(93);	"Porphyromonadaceae"(100);Parabacteroides(69);
0.16	141	78	Root(100);Bacteria(100);"Fusobacteria"(100);"Fusobacteria"(100);"Fusobacteriales"(100);"Leptotrichiaceae"(100);Leptotrichia(100);	Root(100);Bacteria(100);"Fusobacteria"(100);"Fusobacteria"(100);"Fusobacteriales"(100);"Leptotrichiaceae"(100);Leptotrichia(100);	"Leptotrichiaceae"(100);Leptotrichia(100);	"Leptotrichiaceae"(100);Leptotrichia(100);
0.16	110	9	Root(100);Bacteria(100);"Bacteroidetes"(100);Flavobacteria(100);"Flavobacteriales"(100);Flavobacteriaceae(100);Capnocytophaga(100);	Root(100);Bacteria(100);"Fusobacteria"(100);"Fusobacteria"(100);"Fusobacteriales"(100);"Fusobacteriaceae"(100);Fusobacterium(100);	Flavobacteriaceae(100);Capnocytophaga(100);	"Fusobacteriaceae"(100);Fusobacterium(100);
-0.16	190	36	Root(100);Bacteria(100);unclassified(100);unclassified(100);unclassified(100);unclassified(100);unclassified(100);	Root(100);Bacteria(100);"Bacteroidetes"(100);Flavobacteria(100);"Flavobacteriales"(100);Flavobacteriaceae(100);Capnocytophaga(100);	Root(100);Bacteria(100);	Flavobacteriaceae(100);Capnocytophaga(100);
-0.16	50	2	Root(100);Bacteria(100);"Firmicutes"(100);"Clostridia"(100);Clostridiales(100);"Lachnospiraceae"(100);unclassified(100);	Root(100);Bacteria(100);"Firmicutes"(100);"Bacilli"(100);"Lactobacillales"(100);Streptococcaceae(100);Streptococcus(100);	Clostridiales(100);"Lachnospiraceae"(100);	Streptococcaceae(100);Streptococcus(100);
0.16	102	180	Root(100);Bacteria(100);"Bacteroidetes"(100);unclassified(99);unclassified(99);unclassified(99);unclassified(99);	Root(100);Bacteria(100);"Firmicutes"(100);"Clostridia"(100);Clostridiales(100);Veillonellaceae(100);unclassified(99);	Bacteria(100);"Bacteroidetes"(100);	Clostridiales(100);Veillonellaceae(100);
-0.16	24	159	Root(100);Bacteria(100);"Bacteroidetes"(100);Flavobacteria(100);"Flavobacteriales"(100);Flavobacteriaceae(100);Capnocytophaga(100);	Root(100);Bacteria(100);"Firmicutes"(100);"Clostridia"(100);Clostridiales(100);"Lachnospiraceae"(100);unclassified(100);	Flavobacteriaceae(100);Capnocytophaga(100);	Clostridiales(100);"Lachnospiraceae"(100);
-0.16	38	99	Root(100);Bacteria(100);"Bacteroidetes"(100);"Bacteroidia"(100);"Bacteroidales"(100);"Porphyromonadaceae"(100);Parabacteroides(69);	Root(100);Bacteria(100);"Proteobacteria"(100);Betaproteobacteria(100);Neisseriales(100);Neisseriaceae(100);unclassified(79);	"Porphyromonadaceae"(100);Parabacteroides(69);	Neisseriales(100);Neisseriaceae(100);
0.16	199	230	Root(100);Bacteria(100);"Firmicutes"(100);"Clostridia"(100);Clostridiales(100);unclassified(100);unclassified(100);	Root(100);Bacteria(100);"Bacteroidetes"(100);Flavobacteria(100);"Flavobacteriales"(100);Flavobacteriaceae(100);Capnocytophaga(100);	"Clostridia"(100);Clostridiales(100);	Flavobacteriaceae(100);Capnocytophaga(100);
-0.16	187	18	Root(100);Bacteria(100);"Firmicutes"(100);"Clostridia"(100);Clostridiales(100);"Peptostreptococcaceae"(99);unclassified(95);	Root(100);Bacteria(100);"Actinobacteria"(100);Actinobacteria(100);Actinomycetales(100);Micrococcaceae(100);unclassified(97);	Clostridiales(100);"Peptostreptococcaceae"(99);	Actinomycetales(100);Micrococcaceae(100);
-0.16	21	6	Root(100);Bacteria(100);"Proteobacteria"(100);Betaproteobacteria(100);Neisseriales(100);Neisseriaceae(100);Neisseria(69);	Root(100);Bacteria(100);"Firmicutes"(100);"Bacilli"(100);"Lactobacillales"(100);Streptococcaceae(100);Streptococcus(100);	Neisseriaceae(100);Neisseria(69);	Streptococcaceae(100);Streptococcus(100);
-0.16	7	149	Root(100);Bacteria(100);"Bacteroidetes"(100);"Bacteroidia"(100);"Bacteroidales"(100);"Porphyromonadaceae"(100);Porphyromonas(100);	Root(100);Bacteria(100);"Bacteroidetes"(100);"Bacteroidia"(100);"Bacteroidales"(100);"Prevotellaceae"(100);unclassified(100);	"Porphyromonadaceae"(100);Porphyromonas(100);	"Bacteroidales"(100);"Prevotellaceae"(100);
-0.16	23	187	Root(100);Bacteria(100);"Actinobacteria"(100);Actinobacteria(100);Actinomycetales(100);Actinomycetaceae(100);Actinomyces(100);	Root(100);Bacteria(100);"Firmicutes"(100);"Clostridia"(100);Clostridiales(100);"Peptostreptococcaceae"(99);unclassified(95);	Actinomycetaceae(100);Actinomyces(100);	Clostridiales(100);"Peptostreptococcaceae"(99);
0.16	109	106	Root(100);Bacteria(100);"Firmicutes"(93);"Clostridia"(93);Clostridiales(93);unclassified(93);unclassified(93);	Root(100);Bacteria(100);"Spirochaetes"(100);Spirochaetes(100);Spirochaetales(100);Spirochaetaceae(100);Treponema(100);	"Clostridia"(93);Clostridiales(93);	Spirochaetaceae(100);Treponema(100);
-0.16	24	106	Root(100);Bacteria(100);"Bacteroidetes"(100);Flavobacteria(100);"Flavobacteriales"(100);Flavobacteriaceae(100);Capnocytophaga(100);	Root(100);Bacteria(100);"Spirochaetes"(100);Spirochaetes(100);Spirochaetales(100);Spirochaetaceae(100);Treponema(100);	Flavobacteriaceae(100);Capnocytophaga(100);	Spirochaetaceae(100);Treponema(100);
-0.16	32	74	Root(100);Bacteria(100);"Actinobacteria"(100);Actinobacteria(100);Actinomycetales(100);Corynebacteriaceae(100);Corynebacterium(100);	Root(100);Bacteria(100);"Bacteroidetes"(100);"Bacteroidia"(100);"Bacteroidales"(100);"Prevotellaceae"(100);Prevotella(100);	Corynebacteriaceae(100);Corynebacterium(100);	"Prevotellaceae"(100);Prevotella(100);
-0.16	19	159	Root(100);Bacteria(100);"Proteobacteria"(100);Gammaproteobacteria(100);Pasteurellales(100);Pasteurellaceae(100);unclassified(100);	Root(100);Bacteria(100);"Firmicutes"(100);"Clostridia"(100);Clostridiales(100);"Lachnospiraceae"(100);unclassified(100);	Pasteurellales(100);Pasteurellaceae(100);	Clostridiales(100);"Lachnospiraceae"(100);
0.16	98	18	Root(100);Bacteria(100);"Proteobacteria"(100);Betaproteobacteria(100);Neisseriales(100);Neisseriaceae(100);Neisseria(99);	Root(100);Bacteria(100);"Actinobacteria"(100);Actinobacteria(100);Actinomycetales(100);Micrococcaceae(100);unclassified(97);	Neisseriaceae(100);Neisseria(99);	Actinomycetales(100);Micrococcaceae(100);
0.16	26	102	Root(100);Bacteria(100);"Bacteroidetes"(100);"Bacteroidia"(100);"Bacteroidales"(100);"Prevotellaceae"(100);Prevotella(100);	Root(100);Bacteria(100);"Bacteroidetes"(100);unclassified(99);unclassified(99);unclassified(99);unclassified(99);	"Prevotellaceae"(100);Prevotella(100);	Bacteria(100);"Bacteroidetes"(100);
-0.16	65	2	Root(100);Bacteria(100);"Proteobacteria"(100);Epsilonproteobacteria(100);Campylobacterales(100);Campylobacteraceae(100);Campylobacter(100);	Root(100);Bacteria(100);"Firmicutes"(100);"Bacilli"(100);"Lactobacillales"(100);Streptococcaceae(100);Streptococcus(100);	Campylobacteraceae(100);Campylobacter(100);	Streptococcaceae(100);Streptococcus(100);
0.15	126	178	Root(100);Bacteria(100);"Spirochaetes"(100);Spirochaetes(100);Spirochaetales(100);Spirochaetaceae(100);Treponema(100);	Root(100);Bacteria(100);"Firmicutes"(100);"Clostridia"(100);Clostridiales(100);unclassified(100);unclassified(100);	Spirochaetaceae(100);Treponema(100);	"Clostridia"(100);Clostridiales(100);
0.15	334	73	Root(100);Bacteria(100);"Bacteroidetes"(100);"Bacteroidia"(100);"Bacteroidales"(100);"Prevotellaceae"(100);Prevotella(100);	Root(100);Bacteria(100);"Spirochaetes"(100);Spirochaetes(100);Spirochaetales(100);Spirochaetaceae(100);Treponema(100);	"Prevotellaceae"(100);Prevotella(100);	Spirochaetaceae(100);Treponema(100);
-0.15	15	76	Root(100);Bacteria(100);"Actinobacteria"(100);Actinobacteria(100);Actinomycetales(100);Corynebacteriaceae(93);Corynebacterium(93);	Root(100);Bacteria(100);"Firmicutes"(100);"Bacilli"(100);"Lactobacillales"(100);"Aerococcaceae"(100);unclassified(99);	Corynebacteriaceae(93);Corynebacterium(93);	"Lactobacillales"(100);"Aerococcaceae"(100);
-0.15	297	2	Root(100);Bacteria(100);"Spirochaetes"(100);Spirochaetes(100);Spirochaetales(100);Spirochaetaceae(100);Treponema(100);	Root(100);Bacteria(100);"Firmicutes"(100);"Bacilli"(100);"Lactobacillales"(100);Streptococcaceae(100);Streptococcus(100);	Spirochaetaceae(100);Treponema(100);	Streptococcaceae(100);Streptococcus(100);
-0.15	95	11	Root(100);Bacteria(100);"Proteobacteria"(100);Epsilonproteobacteria(100);Campylobacterales(100);Campylobacteraceae(100);Campylobacter(100);	Root(100);Bacteria(100);"Firmicutes"(100);"Bacilli"(100);Bacillales(100);"Staphylococcaceae"(100);Gemella(100);	Campylobacteraceae(100);Campylobacter(100);	"Staphylococcaceae"(100);Gemella(100);
-0.15	124	109	Root(100);Bacteria(100);"Bacteroidetes"(100);"Bacteroidia"(100);"Bacteroidales"(100);"Prevotellaceae"(100);Prevotella(100);	Root(100);Bacteria(100);"Firmicutes"(93);"Clostridia"(93);Clostridiales(93);unclassified(93);unclassified(93);	"Prevotellaceae"(100);Prevotella(100);	"Clostridia"(93);Clostridiales(93);
-0.15	24	38	Root(100);Bacteria(100);"Bacteroidetes"(100);Flavobacteria(100);"Flavobacteriales"(100);Flavobacteriaceae(100);Capnocytophaga(100);	Root(100);Bacteria(100);"Bacteroidetes"(100);"Bacteroidia"(100);"Bacteroidales"(100);"Porphyromonadaceae"(100);Parabacteroides(69);	Flavobacteriaceae(100);Capnocytophaga(100);	"Porphyromonadaceae"(100);Parabacteroides(69);
0.15	102	152	Root(100);Bacteria(100);"Bacteroidetes"(100);unclassified(99);unclassified(99);unclassified(99);unclassified(99);	Root(100);Bacteria(100);"Firmicutes"(100);"Clostridia"(100);Clostridiales(100);"Lachnospiraceae"(100);unclassified(100);	Bacteria(100);"Bacteroidetes"(100);	Clostridiales(100);"Lachnospiraceae"(100);
-0.15	312	2	Root(100);Bacteria(100);"Bacteroidetes"(100);unclassified(100);unclassified(100);unclassified(100);unclassified(100);	Root(100);Bacteria(100);"Firmicutes"(100);"Bacilli"(100);"Lactobacillales"(100);Streptococcaceae(100);Streptococcus(100);	Bacteria(100);"Bacteroidetes"(100);	Streptococcaceae(100);Streptococcus(100);
-0.15	54	16	Root(100);Bacteria(100);unclassified(100);unclassified(100);unclassified(100);unclassified(100);unclassified(100);	Root(100);Bacteria(100);"Proteobacteria"(100);Gammaproteobacteria(100);Pasteurellales(100);Pasteurellaceae(100);unclassified(100);	Root(100);Bacteria(100);	Pasteurellales(100);Pasteurellaceae(100);
-0.15	124	16	Root(100);Bacteria(100);"Bacteroidetes"(100);"Bacteroidia"(100);"Bacteroidales"(100);"Prevotellaceae"(100);Prevotella(100);	Root(100);Bacteria(100);"Proteobacteria"(100);Gammaproteobacteria(100);Pasteurellales(100);Pasteurellaceae(100);unclassified(100);	"Prevotellaceae"(100);Prevotella(100);	Pasteurellales(100);Pasteurellaceae(100);
-0.15	52	15	Root(100);Bacteria(100);"Bacteroidetes"(100);"Bacteroidia"(100);"Bacteroidales"(100);"Prevotellaceae"(100);Prevotella(100);	Root(100);Bacteria(100);"Actinobacteria"(100);Actinobacteria(100);Actinomycetales(100);Corynebacteriaceae(93);Corynebacterium(93);	"Prevotellaceae"(100);Prevotella(100);	Corynebacteriaceae(93);Corynebacterium(93);
-0.15	13	320	Root(100);Bacteria(100);"Firmicutes"(100);"Bacilli"(100);"Lactobacillales"(100);unclassified(98);unclassified(98);	Root(100);Bacteria(100);"Bacteroidetes"(100);"Bacteroidia"(100);"Bacteroidales"(100);"Prevotellaceae"(100);Prevotella(99);	"Bacilli"(100);"Lactobacillales"(100);	"Prevotellaceae"(100);Prevotella(99);
0.15	230	204	Root(100);Bacteria(100);"Bacteroidetes"(100);Flavobacteria(100);"Flavobacteriales"(100);Flavobacteriaceae(100);Capnocytophaga(100);	Root(100);Bacteria(100);"Bacteroidetes"(100);Flavobacteria(100);"Flavobacteriales"(100);Flavobacteriaceae(100);Capnocytophaga(100);	Flavobacteriaceae(100);Capnocytophaga(100);	Flavobacteriaceae(100);Capnocytophaga(100);
0.15	140	74	Root(100);Bacteria(100);"Bacteroidetes"(100);"Bacteroidia"(100);"Bacteroidales"(100);"Prevotellaceae"(100);Prevotella(68);	Root(100);Bacteria(100);"Bacteroidetes"(100);"Bacteroidia"(100);"Bacteroidales"(100);"Prevotellaceae"(100);Prevotella(100);	"Prevotellaceae"(100);Prevotella(68);	"Prevotellaceae"(100);Prevotella(100);
-0.15	19	48	Root(100);Bacteria(100);"Proteobacteria"(100);Gammaproteobacteria(100);Pasteurellales(100);Pasteurellaceae(100);unclassified(100);	Root(100);Bacteria(100);"Firmicutes"(100);"Clostridia"(100);Clostridiales(100);Incertae_Sedis_XI(100);Parvimonas(100);	Pasteurellales(100);Pasteurellaceae(100);	Incertae_Sedis_XI(100);Parvimonas(100);
0.15	39	140	Root(100);Bacteria(100);"Bacteroidetes"(100);"Bacteroidia"(100);"Bacteroidales"(100);"Prevotellaceae"(100);Prevotella(100);	Root(100);Bacteria(100);"Bacteroidetes"(100);"Bacteroidia"(100);"Bacteroidales"(100);"Prevotellaceae"(100);Prevotella(68);	"Prevotellaceae"(100);Prevotella(100);	"Prevotellaceae"(100);Prevotella(68);
-0.15	83	2	Root(100);Bacteria(100);"Bacteroidetes"(100);"Bacteroidia"(100);"Bacteroidales"(100);"Prevotellaceae"(100);Prevotella(100);	Root(100);Bacteria(100);"Firmicutes"(100);"Bacilli"(100);"Lactobacillales"(100);Streptococcaceae(100);Streptococcus(100);	"Prevotellaceae"(100);Prevotella(100);	Streptococcaceae(100);Streptococcus(100);
-0.15	149	76	Root(100);Bacteria(100);"Bacteroidetes"(100);"Bacteroidia"(100);"Bacteroidales"(100);"Prevotellaceae"(100);unclassified(100);	Root(100);Bacteria(100);"Firmicutes"(100);"Bacilli"(100);"Lactobacillales"(100);"Aerococcaceae"(100);unclassified(99);	"Bacteroidales"(100);"Prevotellaceae"(100);	"Lactobacillales"(100);"Aerococcaceae"(100);
0.15	55	95	Root(100);Bacteria(100);"Bacteroidetes"(100);Flavobacteria(100);"Flavobacteriales"(100);Flavobacteriaceae(100);Capnocytophaga(100);	Root(100);Bacteria(100);"Proteobacteria"(100);Epsilonproteobacteria(100);Campylobacterales(100);Campylobacteraceae(100);Campylobacter(100);	Flavobacteriaceae(100);Capnocytophaga(100);	Campylobacteraceae(100);Campylobacter(100);
0.15	124	10	Root(100);Bacteria(100);"Bacteroidetes"(100);"Bacteroidia"(100);"Bacteroidales"(100);"Prevotellaceae"(100);Prevotella(100);	Root(100);Bacteria(100);"Bacteroidetes"(100);"Bacteroidia"(100);"Bacteroidales"(100);"Prevotellaceae"(100);Prevotella(100);	"Prevotellaceae"(100);Prevotella(100);	"Prevotellaceae"(100);Prevotella(100);
-0.15	109	13	Root(100);Bacteria(100);"Firmicutes"(93);"Clostridia"(93);Clostridiales(93);unclassified(93);unclassified(93);	Root(100);Bacteria(100);"Firmicutes"(100);"Bacilli"(100);"Lactobacillales"(100);unclassified(98);unclassified(98);	"Clostridia"(93);Clostridiales(93);	"Bacilli"(100);"Lactobacillales"(100);
-0.15	66	15	Root(100);Bacteria(100);"Firmicutes"(100);"Clostridia"(100);Clostridiales(100);Veillonellaceae(100);Dialister(100);	Root(100);Bacteria(100);"Actinobacteria"(100);Actinobacteria(100);Actinomycetales(100);Corynebacteriaceae(93);Corynebacterium(93);	Veillonellaceae(100);Dialister(100);	Corynebacteriaceae(93);Corynebacterium(93);
-0.15	24	75	Root(100);Bacteria(100);"Bacteroidetes"(100);Flavobacteria(100);"Flavobacteriales"(100);Flavobacteriaceae(100);Capnocytophaga(100);	Root(100);Bacteria(100);"Bacteroidetes"(100);"Bacteroidia"(100);"Bacteroidales"(100);"Prevotellaceae"(100);Prevotella(100);	Flavobacteriaceae(100);Capnocytophaga(100);	"Prevotellaceae"(100);Prevotella(100);
-0.15	36	78	Root(100);Bacteria(100);"Bacteroidetes"(100);Flavobacteria(100);"Flavobacteriales"(100);Flavobacteriaceae(100);Capnocytophaga(100);	Root(100);Bacteria(100);"Fusobacteria"(100);"Fusobacteria"(100);"Fusobacteriales"(100);"Leptotrichiaceae"(100);Leptotrichia(100);	Flavobacteriaceae(100);Capnocytophaga(100);	"Leptotrichiaceae"(100);Leptotrichia(100);
0.15	134	220	Root(100);Bacteria(100);"Bacteroidetes"(100);"Bacteroidia"(100);"Bacteroidales"(100);"Prevotellaceae"(100);Prevotella(100);	Root(100);Bacteria(100);"Proteobacteria"(100);Betaproteobacteria(100);Neisseriales(100);Neisseriaceae(100);Neisseria(87);	"Prevotellaceae"(100);Prevotella(100);	Neisseriaceae(100);Neisseria(87);
-0.15	26	113	Root(100);Bacteria(100);"Bacteroidetes"(100);"Bacteroidia"(100);"Bacteroidales"(100);"Prevotellaceae"(100);Prevotella(100);	Root(100);Bacteria(100);"Bacteroidetes"(100);Flavobacteria(100);"Flavobacteriales"(100);Flavobacteriaceae(100);unclassified(100);	"Prevotellaceae"(100);Prevotella(100);	"Flavobacteriales"(100);Flavobacteriaceae(100);
-0.15	96	73	Root(100);Bacteria(100);"Actinobacteria"(100);Actinobacteria(100);Actinomycetales(100);Propionibacteriaceae(100);unclassified(100);	Root(100);Bacteria(100);"Spirochaetes"(100);Spirochaetes(100);Spirochaetales(100);Spirochaetaceae(100);Treponema(100);	Actinomycetales(100);Propionibacteriaceae(100);	Spirochaetaceae(100);Treponema(100);
-0.15	4	310	Root(100);Bacteria(100);"Firmicutes"(100);"Clostridia"(100);Clostridiales(100);Veillonellaceae(100);Veillonella(95);	Root(100);Bacteria(100);"Bacteroidetes"(100);"Bacteroidia"(100);"Bacteroidales"(100);Bacteroidaceae(64);Bacteroides(64);	Veillonellaceae(100);Veillonella(95);	Bacteroidaceae(64);Bacteroides(64);
-0.15	36	187	Root(100);Bacteria(100);"Bacteroidetes"(100);Flavobacteria(100);"Flavobacteriales"(100);Flavobacteriaceae(100);Capnocytophaga(100);	Root(100);Bacteria(100);"Firmicutes"(100);"Clostridia"(100);Clostridiales(100);"Peptostreptococcaceae"(99);unclassified(95);	Flavobacteriaceae(100);Capnocytophaga(100);	Clostridiales(100);"Peptostreptococcaceae"(99);
0.15	139	29	Root(100);Bacteria(100);"Bacteroidetes"(100);unclassified(100);unclassified(100);unclassified(100);unclassified(100);	Root(100);Bacteria(100);"Firmicutes"(100);"Clostridia"(100);Clostridiales(100);Veillonellaceae(100);Selenomonas(95);	Bacteria(100);"Bacteroidetes"(100);	Veillonellaceae(100);Selenomonas(95);
-0.15	13	149	Root(100);Bacteria(100);"Firmicutes"(100);"Bacilli"(100);"Lactobacillales"(100);unclassified(98);unclassified(98);	Root(100);Bacteria(100);"Bacteroidetes"(100);"Bacteroidia"(100);"Bacteroidales"(100);"Prevotellaceae"(100);unclassified(100);	"Bacilli"(100);"Lactobacillales"(100);	"Bacteroidales"(100);"Prevotellaceae"(100);
-0.15	13	141	Root(100);Bacteria(100);"Firmicutes"(100);"Bacilli"(100);"Lactobacillales"(100);unclassified(98);unclassified(98);	Root(100);Bacteria(100);"Fusobacteria"(100);"Fusobacteria"(100);"Fusobacteriales"(100);"Leptotrichiaceae"(100);Leptotrichia(100);	"Bacilli"(100);"Lactobacillales"(100);	"Leptotrichiaceae"(100);Leptotrichia(100);
-0.15	99	73	Root(100);Bacteria(100);"Proteobacteria"(100);Betaproteobacteria(100);Neisseriales(100);Neisseriaceae(100);unclassified(79);	Root(100);Bacteria(100);"Spirochaetes"(100);Spirochaetes(100);Spirochaetales(100);Spirochaetaceae(100);Treponema(100);	Neisseriales(100);Neisseriaceae(100);	Spirochaetaceae(100);Treponema(100);
0.15	102	48	Root(100);Bacteria(100);"Bacteroidetes"(100);unclassified(99);unclassified(99);unclassified(99);unclassified(99);	Root(100);Bacteria(100);"Firmicutes"(100);"Clostridia"(100);Clostridiales(100);Incertae_Sedis_XI(100);Parvimonas(100);	Bacteria(100);"Bacteroidetes"(100);	Incertae_Sedis_XI(100);Parvimonas(100);
-0.15	19	204	Root(100);Bacteria(100);"Proteobacteria"(100);Gammaproteobacteria(100);Pasteurellales(100);Pasteurellaceae(100);unclassified(100);	Root(100);Bacteria(100);"Bacteroidetes"(100);Flavobacteria(100);"Flavobacteriales"(100);Flavobacteriaceae(100);Capnocytophaga(100);	Pasteurellales(100);Pasteurellaceae(100);	Flavobacteriaceae(100);Capnocytophaga(100);
0.15	310	140	Root(100);Bacteria(100);"Bacteroidetes"(100);"Bacteroidia"(100);"Bacteroidales"(100);Bacteroidaceae(64);Bacteroides(64);	Root(100);Bacteria(100);"Bacteroidetes"(100);"Bacteroidia"(100);"Bacteroidales"(100);"Prevotellaceae"(100);Prevotella(68);	Bacteroidaceae(64);Bacteroides(64);	"Prevotellaceae"(100);Prevotella(68);
0.15	9	204	Root(100);Bacteria(100);"Fusobacteria"(100);"Fusobacteria"(100);"Fusobacteriales"(100);"Fusobacteriaceae"(100);Fusobacterium(100);	Root(100);Bacteria(100);"Bacteroidetes"(100);Flavobacteria(100);"Flavobacteriales"(100);Flavobacteriaceae(100);Capnocytophaga(100);	"Fusobacteriaceae"(100);Fusobacterium(100);	Flavobacteriaceae(100);Capnocytophaga(100);
-0.15	124	76	Root(100);Bacteria(100);"Bacteroidetes"(100);"Bacteroidia"(100);"Bacteroidales"(100);"Prevotellaceae"(100);Prevotella(100);	Root(100);Bacteria(100);"Firmicutes"(100);"Bacilli"(100);"Lactobacillales"(100);"Aerococcaceae"(100);unclassified(99);	"Prevotellaceae"(100);Prevotella(100);	"Lactobacillales"(100);"Aerococcaceae"(100);
-0.15	113	78	Root(100);Bacteria(100);"Bacteroidetes"(100);Flavobacteria(100);"Flavobacteriales"(100);Flavobacteriaceae(100);unclassified(100);	Root(100);Bacteria(100);"Fusobacteria"(100);"Fusobacteria"(100);"Fusobacteriales"(100);"Leptotrichiaceae"(100);Leptotrichia(100);	"Flavobacteriales"(100);Flavobacteriaceae(100);	"Leptotrichiaceae"(100);Leptotrichia(100);
0.15	54	225	Root(100);Bacteria(100);unclassified(100);unclassified(100);unclassified(100);unclassified(100);unclassified(100);	Root(100);Bacteria(100);"Bacteroidetes"(100);"Bacteroidia"(100);"Bacteroidales"(100);"Prevotellaceae"(100);Prevotella(100);	Root(100);Bacteria(100);	"Prevotellaceae"(100);Prevotella(100);
-0.15	20	21	Root(100);Bacteria(100);"Fusobacteria"(100);"Fusobacteria"(100);"Fusobacteriales"(100);"Leptotrichiaceae"(100);Leptotrichia(100);	Root(100);Bacteria(100);"Proteobacteria"(100);Betaproteobacteria(100);Neisseriales(100);Neisseriaceae(100);Neisseria(69);	"Leptotrichiaceae"(100);Leptotrichia(100);	Neisseriaceae(100);Neisseria(69);
-0.15	113	83	Root(100);Bacteria(100);"Bacteroidetes"(100);Flavobacteria(100);"Flavobacteriales"(100);Flavobacteriaceae(100);unclassified(100);	Root(100);Bacteria(100);"Bacteroidetes"(100);"Bacteroidia"(100);"Bacteroidales"(100);"Prevotellaceae"(100);Prevotella(100);	"Flavobacteriales"(100);Flavobacteriaceae(100);	"Prevotellaceae"(100);Prevotella(100);
0.15	29	174	Root(100);Bacteria(100);"Firmicutes"(100);"Clostridia"(100);Clostridiales(100);Veillonellaceae(100);Selenomonas(95);	Root(100);Bacteria(100);"Spirochaetes"(100);Spirochaetes(100);Spirochaetales(100);Spirochaetaceae(100);Treponema(100);	Veillonellaceae(100);Selenomonas(95);	Spirochaetaceae(100);Treponema(100);
-0.15	23	66	Root(100);Bacteria(100);"Actinobacteria"(100);Actinobacteria(100);Actinomycetales(100);Actinomycetaceae(100);Actinomyces(100);	Root(100);Bacteria(100);"Firmicutes"(100);"Clostridia"(100);Clostridiales(100);Veillonellaceae(100);Dialister(100);	Actinomycetaceae(100);Actinomyces(100);	Veillonellaceae(100);Dialister(100);
0.15	108	334	Root(100);Bacteria(100);"Bacteroidetes"(100);Flavobacteria(100);"Flavobacteriales"(100);Flavobacteriaceae(100);Capnocytophaga(100);	Root(100);Bacteria(100);"Bacteroidetes"(100);"Bacteroidia"(100);"Bacteroidales"(100);"Prevotellaceae"(100);Prevotella(100);	Flavobacteriaceae(100);Capnocytophaga(100);	"Prevotellaceae"(100);Prevotella(100);
0.15	178	183	Root(100);Bacteria(100);"Firmicutes"(100);"Clostridia"(100);Clostridiales(100);unclassified(100);unclassified(100);	Root(100);Bacteria(100);"Spirochaetes"(100);Spirochaetes(100);Spirochaetales(100);Spirochaetaceae(100);Treponema(100);	"Clostridia"(100);Clostridiales(100);	Spirochaetaceae(100);Treponema(100);
0.15	216	38	Root(100);Bacteria(100);"Bacteroidetes"(100);unclassified(100);unclassified(100);unclassified(100);unclassified(100);	Root(100);Bacteria(100);"Bacteroidetes"(100);"Bacteroidia"(100);"Bacteroidales"(100);"Porphyromonadaceae"(100);Parabacteroides(69);	Bacteria(100);"Bacteroidetes"(100);	"Porphyromonadaceae"(100);Parabacteroides(69);
0.15	28	14	Root(100);Bacteria(100);"Proteobacteria"(100);Epsilonproteobacteria(100);Campylobacterales(100);Campylobacteraceae(100);Campylobacter(100);	Root(100);Bacteria(100);"Actinobacteria"(100);Actinobacteria(100);Actinomycetales(100);Actinomycetaceae(100);Actinomyces(100);	Campylobacteraceae(100);Campylobacter(100);	Actinomycetaceae(100);Actinomyces(100);
-0.15	24	108	Root(100);Bacteria(100);"Bacteroidetes"(100);Flavobacteria(100);"Flavobacteriales"(100);Flavobacteriaceae(100);Capnocytophaga(100);	Root(100);Bacteria(100);"Bacteroidetes"(100);Flavobacteria(100);"Flavobacteriales"(100);Flavobacteriaceae(100);Capnocytophaga(100);	Flavobacteriaceae(100);Capnocytophaga(100);	Flavobacteriaceae(100);Capnocytophaga(100);
0.15	199	71	Root(100);Bacteria(100);"Firmicutes"(100);"Clostridia"(100);Clostridiales(100);unclassified(100);unclassified(100);	Root(100);Bacteria(100);"Firmicutes"(100);"Clostridia"(100);Clostridiales(100);"Lachnospiraceae"(100);unclassified(100);	"Clostridia"(100);Clostridiales(100);	Clostridiales(100);"Lachnospiraceae"(100);
-0.15	254	19	Root(100);Bacteria(100);"Firmicutes"(100);"Clostridia"(100);Clostridiales(100);Veillonellaceae(100);unclassified(89);	Root(100);Bacteria(100);"Proteobacteria"(100);Gammaproteobacteria(100);Pasteurellales(100);Pasteurellaceae(100);unclassified(100);	Clostridiales(100);Veillonellaceae(100);	Pasteurellales(100);Pasteurellaceae(100);
0.15	125	50	Root(100);Bacteria(100);"Bacteroidetes"(100);"Bacteroidia"(100);"Bacteroidales"(100);unclassified(100);unclassified(100);	Root(100);Bacteria(100);"Firmicutes"(100);"Clostridia"(100);Clostridiales(100);"Lachnospiraceae"(100);unclassified(100);	"Bacteroidia"(100);"Bacteroidales"(100);	Clostridiales(100);"Lachnospiraceae"(100);
0.15	39	225	Root(100);Bacteria(100);"Bacteroidetes"(100);"Bacteroidia"(100);"Bacteroidales"(100);"Prevotellaceae"(100);Prevotella(100);	Root(100);Bacteria(100);"Bacteroidetes"(100);"Bacteroidia"(100);"Bacteroidales"(100);"Prevotellaceae"(100);Prevotella(100);	"Prevotellaceae"(100);Prevotella(100);	"Prevotellaceae"(100);Prevotella(100);
-0.15	66	18	Root(100);Bacteria(100);"Firmicutes"(100);"Clostridia"(100);Clostridiales(100);Veillonellaceae(100);Dialister(100);	Root(100);Bacteria(100);"Actinobacteria"(100);Actinobacteria(100);Actinomycetales(100);Micrococcaceae(100);unclassified(97);	Veillonellaceae(100);Dialister(100);	Actinomycetales(100);Micrococcaceae(100);
0.15	178	225	Root(100);Bacteria(100);"Firmicutes"(100);"Clostridia"(100);Clostridiales(100);unclassified(100);unclassified(100);	Root(100);Bacteria(100);"Bacteroidetes"(100);"Bacteroidia"(100);"Bacteroidales"(100);"Prevotellaceae"(100);Prevotella(100);	"Clostridia"(100);Clostridiales(100);	"Prevotellaceae"(100);Prevotella(100);
0.15	28	4	Root(100);Bacteria(100);"Proteobacteria"(100);Epsilonproteobacteria(100);Campylobacterales(100);Campylobacteraceae(100);Campylobacter(100);	Root(100);Bacteria(100);"Firmicutes"(100);"Clostridia"(100);Clostridiales(100);Veillonellaceae(100);Veillonella(95);	Campylobacteraceae(100);Campylobacter(100);	Veillonellaceae(100);Veillonella(95);
0.15	56	110	Root(100);Bacteria(100);"Fusobacteria"(100);"Fusobacteria"(100);"Fusobacteriales"(100);"Leptotrichiaceae"(100);Leptotrichia(100);	Root(100);Bacteria(100);"Bacteroidetes"(100);Flavobacteria(100);"Flavobacteriales"(100);Flavobacteriaceae(100);Capnocytophaga(100);	"Leptotrichiaceae"(100);Leptotrichia(100);	Flavobacteriaceae(100);Capnocytophaga(100);
-0.15	23	65	Root(100);Bacteria(100);"Actinobacteria"(100);Actinobacteria(100);Actinomycetales(100);Actinomycetaceae(100);Actinomyces(100);	Root(100);Bacteria(100);"Proteobacteria"(100);Epsilonproteobacteria(100);Campylobacterales(100);Campylobacteraceae(100);Campylobacter(100);	Actinomycetaceae(100);Actinomyces(100);	Campylobacteraceae(100);Campylobacter(100);
0.15	55	99	Root(100);Bacteria(100);"Bacteroidetes"(100);Flavobacteria(100);"Flavobacteriales"(100);Flavobacteriaceae(100);Capnocytophaga(100);	Root(100);Bacteria(100);"Proteobacteria"(100);Betaproteobacteria(100);Neisseriales(100);Neisseriaceae(100);unclassified(79);	Flavobacteriaceae(100);Capnocytophaga(100);	Neisseriales(100);Neisseriaceae(100);
0.15	80	180	Root(100);Bacteria(100);"Bacteroidetes"(100);"Bacteroidia"(100);"Bacteroidales"(100);"Porphyromonadaceae"(100);Porphyromonas(100);	Root(100);Bacteria(100);"Firmicutes"(100);"Clostridia"(100);Clostridiales(100);Veillonellaceae(100);unclassified(99);	"Porphyromonadaceae"(100);Porphyromonas(100);	Clostridiales(100);Veillonellaceae(100);
0.15	22	18	Root(100);Bacteria(100);"Proteobacteria"(100);Betaproteobacteria(100);Burkholderiales(100);unclassified(97);unclassified(97);	Root(100);Bacteria(100);"Actinobacteria"(100);Actinobacteria(100);Actinomycetales(100);Micrococcaceae(100);unclassified(97);	Betaproteobacteria(100);Burkholderiales(100);	Actinomycetales(100);Micrococcaceae(100);
-0.15	19	149	Root(100);Bacteria(100);"Proteobacteria"(100);Gammaproteobacteria(100);Pasteurellales(100);Pasteurellaceae(100);unclassified(100);	Root(100);Bacteria(100);"Bacteroidetes"(100);"Bacteroidia"(100);"Bacteroidales"(100);"Prevotellaceae"(100);unclassified(100);	Pasteurellales(100);Pasteurellaceae(100);	"Bacteroidales"(100);"Prevotellaceae"(100);
0.15	20	75	Root(100);Bacteria(100);"Fusobacteria"(100);"Fusobacteria"(100);"Fusobacteriales"(100);"Leptotrichiaceae"(100);Leptotrichia(100);	Root(100);Bacteria(100);"Bacteroidetes"(100);"Bacteroidia"(100);"Bacteroidales"(100);"Prevotellaceae"(100);Prevotella(100);	"Leptotrichiaceae"(100);Leptotrichia(100);	"Prevotellaceae"(100);Prevotella(100);
[truncated: 4,613 more rows]
