# Supplementary material for: Inferring Correlation Networks from Genomic Survey Data
Source: PLoS Comput Biol. 2012 Sep 20;8(9):e1002687. doi: 10.1371/journal.pcbi.1002687 (PMC3447976; doi:10.1371/journal.pcbi.1002687)
Supplement: Dataset S1 — Correlation values for all HMP body sites inferred using both Pearson and SparCC from real and shuffled data. (ZIP) [file pcbi.1002687.s001.zip › Subgingival plaque_sparse_matrix.txt]

OTU_id	10	102	106	108	109	11	110	113	120	124	125	126	127	13	134	138	139	14	140	141	143	146	149	15	152	158	159	16	172	174	175	178	18	180	183	187	19	190	199	2	20	204	21	216	22	220	225	228	23
10	1.000	-0.109	-0.049	-0.139	-0.095	0.098	-0.099	-0.111	0.009	0.186	0.122	-0.028	-0.066	0.148	-0.058	-0.089	0.021	0.201	0.045	-0.143	-0.040	-0.011	0.159	-0.120	-0.077	-0.023	-0.073	0.075	-0.110	-0.082	-0.207	-0.072	0.031	0.015	0.017	-0.039	0.061	-0.098	0.072	0.113	0.099	-0.042	-0.143	0.017	-0.072	-0.031	-0.013	-0.028	-0.023
102	-0.109	1.000	0.452	0.077	0.241	-0.201	0.039	-0.309	-0.123	-0.054	0.035	0.316	-0.234	-0.353	0.201	-0.033	0.283	-0.241	0.177	-0.003	0.222	-0.061	0.032	-0.002	0.135	-0.077	-0.044	-0.271	0.133	0.302	0.073	0.197	-0.328	0.184	0.223	0.094	-0.138	0.441	-0.003	-0.404	-0.092	-0.058	-0.237	-0.036	-0.199	-0.171	0.235	0.041	-0.337
106	-0.049	0.452	1.000	-0.015	0.186	-0.286	0.089	-0.358	-0.164	-0.049	0.135	0.386	-0.296	-0.392	0.214	-0.054	0.309	-0.274	0.204	-0.045	0.196	0.006	0.114	-0.141	0.183	-0.042	-0.100	-0.306	-0.013	0.350	0.012	0.278	-0.326	0.363	0.325	0.252	-0.131	0.461	0.013	-0.406	-0.109	-0.024	-0.306	0.079	-0.202	-0.123	0.141	0.017	-0.402
108	-0.139	0.077	-0.015	1.000	0.059	-0.116	0.110	-0.041	-0.049	0.064	-0.033	-0.037	0.030	-0.143	0.018	-0.163	-0.057	-0.079	-0.008	-0.010	-0.120	-0.148	0.009	0.357	-0.017	-0.124	0.202	-0.137	0.127	0.031	0.008	-0.113	-0.149	0.060	-0.038	-0.095	-0.111	0.030	0.035	-0.159	0.211	-0.049	-0.042	-0.109	-0.025	-0.043	-0.028	0.025	-0.074
109	-0.095	0.241	0.186	0.059	1.000	0.032	0.007	0.039	0.007	-0.239	-0.075	0.017	0.013	-0.064	-0.067	0.103	-0.026	0.038	-0.049	0.088	0.068	-0.062	-0.177	0.007	0.143	0.060	-0.114	-0.008	0.077	0.087	0.086	0.045	-0.036	-0.021	-0.008	-0.069	0.126	0.141	-0.133	-0.102	-0.154	-0.009	0.169	-0.104	0.098	-0.084	0.046	0.005	-0.025
11	0.098	-0.201	-0.286	-0.116	0.032	1.000	-0.165	0.436	0.139	-0.231	-0.031	-0.145	0.224	0.598	-0.132	0.167	-0.218	0.366	-0.130	-0.083	-0.023	0.012	-0.253	-0.124	-0.025	0.135	-0.117	0.485	-0.044	-0.223	-0.003	-0.062	0.429	-0.349	-0.133	-0.108	0.432	-0.140	-0.172	0.615	-0.169	-0.042	0.422	-0.043	0.243	0.007	-0.176	0.016	0.412
110	-0.099	0.039	0.089	0.110	0.007	-0.165	1.000	-0.075	0.037	0.139	-0.060	-0.035	-0.132	-0.150	-0.060	-0.132	-0.069	-0.081	-0.077	-0.018	-0.076	-0.006	0.097	0.217	-0.097	-0.170	0.179	-0.177	0.091	-0.004	-0.020	-0.009	-0.113	0.116	0.017	-0.023	-0.154	-0.073	0.138	-0.116	0.137	-0.066	-0.137	-0.089	-0.156	0.058	-0.020	0.037	-0.018
113	-0.111	-0.309	-0.358	-0.041	0.039	0.436	-0.075	1.000	0.239	-0.168	-0.164	-0.245	0.292	0.502	-0.104	0.236	-0.296	0.218	-0.179	0.131	-0.092	0.041	-0.284	-0.001	-0.086	0.171	-0.097	0.598	-0.038	-0.224	0.066	-0.132	0.599	-0.323	-0.082	-0.162	0.381	-0.270	-0.149	0.596	-0.186	0.157	0.649	-0.055	0.419	0.109	-0.191	0.041	0.534
120	0.009	-0.123	-0.164	-0.049	0.007	0.139	0.037	0.239	1.000	-0.083	-0.096	-0.090	0.119	0.235	0.007	0.069	-0.076	0.113	-0.093	0.041	-0.027	0.006	-0.057	-0.022	-0.070	0.057	0.055	0.108	-0.023	-0.140	0.015	-0.115	0.225	-0.095	-0.143	-0.080	0.017	-0.182	-0.017	0.222	0.014	0.061	0.271	-0.028	0.094	0.033	-0.029	0.044	0.211
124	0.186	-0.054	-0.049	0.064	-0.239	-0.231	0.139	-0.168	-0.083	1.000	0.081	-0.096	-0.131	-0.136	-0.100	-0.195	-0.055	-0.110	-0.025	0.046	-0.105	-0.051	0.351	0.093	-0.048	-0.149	0.284	-0.172	0.041	-0.057	-0.125	-0.114	-0.186	0.197	-0.073	-0.045	-0.248	-0.179	0.282	-0.128	0.356	0.028	-0.279	-0.056	-0.173	0.050	0.023	-0.010	-0.118
125	0.122	0.035	0.135	-0.033	-0.075	-0.031	-0.060	-0.164	-0.096	0.081	1.000	0.078	-0.214	-0.085	0.118	-0.079	0.136	-0.005	0.221	-0.191	0.078	0.101	0.214	-0.127	-0.026	-0.092	0.002	-0.024	-0.049	0.118	-0.059	0.094	-0.149	0.208	0.096	0.146	-0.093	0.144	0.099	-0.052	0.004	-0.042	-0.171	0.096	-0.209	0.028	0.073	-0.055	-0.153
126	-0.028	0.316	0.386	-0.037	0.017	-0.145	-0.035	-0.245	-0.090	-0.096	0.078	1.000	-0.222	-0.178	0.230	-0.009	0.309	-0.202	0.239	-0.111	0.109	0.132	0.077	-0.137	0.037	-0.002	-0.161	-0.133	-0.097	0.333	-0.022	0.169	-0.246	0.224	0.277	0.309	-0.099	0.387	0.003	-0.230	-0.058	-0.076	-0.227	0.156	-0.189	-0.045	0.212	-0.079	-0.274
127	-0.066	-0.234	-0.296	0.030	0.013	0.224	-0.132	0.292	0.119	-0.131	-0.214	-0.222	1.000	0.207	-0.160	0.164	-0.219	0.151	-0.201	0.230	-0.103	-0.119	-0.209	0.105	-0.030	0.057	-0.059	0.208	-0.042	-0.209	0.125	-0.127	0.425	-0.245	-0.200	-0.224	0.181	-0.164	-0.141	0.295	-0.072	0.032	0.386	-0.074	0.316	-0.057	-0.114	0.006	0.361
13	0.148	-0.353	-0.392	-0.143	-0.064	0.598	-0.150	0.502	0.235	-0.136	-0.085	-0.178	0.207	1.000	-0.151	0.129	-0.261	0.328	-0.103	-0.074	-0.116	0.078	-0.225	-0.077	-0.094	0.122	-0.051	0.591	-0.162	-0.275	-0.073	-0.147	0.554	-0.422	-0.159	-0.072	0.358	-0.291	-0.127	0.745	-0.079	0.070	0.479	0.021	0.345	0.114	-0.207	-0.029	0.476
134	-0.058	0.201	0.214	0.018	-0.067	-0.132	-0.060	-0.104	0.007	-0.100	0.118	0.230	-0.160	-0.151	1.000	0.030	0.233	-0.149	0.121	-0.041	0.175	0.051	0.113	-0.057	-0.049	-0.031	-0.136	-0.121	-0.057	0.116	-0.094	0.141	-0.137	0.124	0.218	0.194	-0.096	0.301	0.057	-0.146	-0.065	0.008	-0.187	0.068	-0.221	0.081	0.168	-0.146	-0.128
138	-0.089	-0.033	-0.054	-0.163	0.103	0.167	-0.132	0.236	0.069	-0.195	-0.079	-0.009	0.164	0.129	0.030	1.000	-0.003	0.049	-0.071	0.110	-0.083	0.058	-0.161	-0.206	0.081	0.192	-0.225	0.216	-0.019	-0.082	0.231	0.067	0.196	-0.164	-0.010	-0.008	0.162	-0.045	-0.087	0.158	-0.269	0.003	0.282	0.060	0.251	-0.007	0.034	0.008	0.165
139	0.021	0.283	0.309	-0.057	-0.026	-0.218	-0.069	-0.296	-0.076	-0.055	0.136	0.309	-0.219	-0.261	0.233	-0.003	1.000	-0.250	0.187	-0.100	0.103	0.053	0.106	-0.088	0.127	-0.048	-0.113	-0.239	0.008	0.299	0.013	0.181	-0.203	0.272	0.185	0.233	-0.180	0.353	0.069	-0.251	-0.098	0.004	-0.235	0.161	-0.231	-0.074	0.227	-0.011	-0.223
14	0.201	-0.241	-0.274	-0.079	0.038	0.366	-0.081	0.218	0.113	-0.110	-0.005	-0.202	0.151	0.328	-0.149	0.049	-0.250	1.000	-0.156	-0.020	0.103	-0.045	-0.177	0.002	-0.105	0.010	-0.028	0.264	-0.072	-0.201	-0.038	-0.082	0.344	-0.228	-0.038	-0.156	0.108	-0.180	-0.145	0.439	-0.038	-0.012	0.247	-0.057	0.145	0.082	-0.171	-0.019	0.433
140	0.045	0.177	0.204	-0.008	-0.049	-0.130	-0.077	-0.179	-0.093	-0.025	0.221	0.239	-0.201	-0.103	0.121	-0.071	0.187	-0.156	1.000	-0.121	0.130	0.096	0.125	-0.102	-0.007	0.018	-0.022	-0.108	-0.075	0.183	-0.021	0.069	-0.154	0.207	0.190	0.262	-0.128	0.230	0.082	-0.161	0.015	-0.073	-0.152	0.079	-0.095	-0.044	0.096	-0.023	-0.272
141	-0.143	-0.003	-0.045	-0.010	0.088	-0.083	-0.018	0.131	0.041	0.046	-0.191	-0.111	0.230	-0.074	-0.041	0.110	-0.100	-0.020	-0.121	1.000	0.000	-0.103	-0.056	-0.016	0.021	0.100	-0.047	0.067	0.112	-0.140	0.118	0.029	0.091	-0.089	-0.089	-0.102	0.060	-0.073	-0.078	-0.030	-0.011	0.119	0.091	-0.063	0.219	-0.036	0.031	0.036	-0.005
143	-0.040	0.222	0.196	-0.120	0.068	-0.023	-0.076	-0.092	-0.027	-0.105	0.078	0.109	-0.103	-0.116	0.175	-0.083	0.103	0.103	0.130	0.000	1.000	0.017	0.064	-0.093	0.042	-0.112	-0.101	-0.091	-0.041	0.074	0.035	0.167	-0.060	0.069	0.185	0.134	-0.090	0.241	-0.080	-0.053	-0.177	-0.020	-0.128	-0.009	-0.196	0.051	0.052	-0.033	-0.107
146	-0.011	-0.061	0.006	-0.148	-0.062	0.012	-0.006	0.041	0.006	-0.051	0.101	0.132	-0.119	0.078	0.051	0.058	0.053	-0.045	0.096	-0.103	0.017	1.000	-0.045	-0.170	-0.033	0.070	-0.078	0.104	-0.046	0.050	0.054	0.079	0.003	-0.009	0.087	0.175	-0.032	0.066	-0.008	0.107	-0.140	-0.017	-0.001	0.053	-0.037	0.111	0.044	-0.001	-0.003
149	0.159	0.032	0.114	0.009	-0.177	-0.253	0.097	-0.284	-0.057	0.351	0.214	0.077	-0.209	-0.225	0.113	-0.161	0.106	-0.177	0.125	-0.056	0.064	-0.045	1.000	-0.026	0.041	-0.182	0.142	-0.240	-0.044	0.112	-0.135	0.034	-0.200	0.404	-0.044	0.047	-0.256	0.013	0.338	-0.216	0.124	-0.013	-0.349	0.024	-0.249	0.009	0.090	-0.039	-0.237
15	-0.120	-0.002	-0.141	0.357	0.007	-0.124	0.217	-0.001	-0.022	0.093	-0.127	-0.137	0.105	-0.077	-0.057	-0.206	-0.088	0.002	-0.102	-0.016	-0.093	-0.170	-0.026	1.000	-0.056	-0.121	0.210	-0.212	0.098	-0.047	-0.054	-0.140	-0.074	-0.023	-0.081	-0.224	-0.123	-0.146	-0.016	-0.080	0.390	0.013	0.032	-0.125	0.048	-0.034	-0.137	0.051	0.093
152	-0.077	0.135	0.183	-0.017	0.143	-0.025	-0.097	-0.086	-0.070	-0.048	-0.026	0.037	-0.030	-0.094	-0.049	0.081	0.127	-0.105	-0.007	0.021	0.042	-0.033	0.041	-0.056	1.000	0.046	-0.056	-0.099	0.126	0.119	0.110	0.078	-0.103	0.082	-0.028	-0.048	0.016	0.111	-0.043	-0.044	-0.059	-0.096	-0.008	-0.011	0.060	-0.125	0.035	0.109	-0.102
158	-0.023	-0.077	-0.042	-0.124	0.060	0.135	-0.170	0.171	0.057	-0.149	-0.092	-0.002	0.057	0.122	-0.031	0.192	-0.048	0.010	0.018	0.100	-0.112	0.070	-0.182	-0.121	0.046	1.000	-0.150	0.208	0.019	-0.034	0.126	0.029	0.183	-0.145	-0.032	-0.004	0.247	-0.105	-0.164	0.170	-0.097	-0.015	0.228	0.016	0.262	-0.057	0.043	-0.042	0.074
159	-0.073	-0.044	-0.100	0.202	-0.114	-0.117	0.179	-0.097	0.055	0.284	0.002	-0.161	-0.059	-0.051	-0.136	-0.225	-0.113	-0.028	-0.022	-0.047	-0.101	-0.078	0.142	0.210	-0.056	-0.150	1.000	-0.191	0.090	-0.053	-0.090	-0.146	-0.105	0.169	-0.158	-0.056	-0.178	-0.151	0.184	-0.022	0.394	0.011	-0.134	-0.095	-0.017	0.042	-0.037	0.012	-0.045
16	0.075	-0.271	-0.306	-0.137	-0.008	0.485	-0.177	0.598	0.108	-0.172	-0.024	-0.133	0.208	0.591	-0.121	0.216	-0.239	0.264	-0.108	0.067	-0.091	0.104	-0.240	-0.212	-0.099	0.208	-0.191	1.000	-0.071	-0.179	-0.028	-0.029	0.557	-0.359	-0.070	-0.050	0.505	-0.157	-0.113	0.631	-0.232	0.092	0.543	-0.007	0.426	0.043	-0.164	-0.016	0.439
172	-0.110	0.133	-0.013	0.127	0.077	-0.044	0.091	-0.038	-0.023	0.041	-0.049	-0.097	-0.042	-0.162	-0.057	-0.019	0.008	-0.072	-0.075	0.112	-0.041	-0.046	-0.044	0.098	0.126	0.019	0.090	-0.071	1.000	0.005	0.059	-0.014	-0.140	0.055	-0.104	-0.102	-0.033	0.018	0.005	-0.069	0.071	-0.053	-0.042	-0.069	-0.014	-0.144	0.004	0.255	-0.080
174	-0.082	0.302	0.350	0.031	0.087	-0.223	-0.004	-0.224	-0.140	-0.057	0.118	0.333	-0.209	-0.275	0.116	-0.082	0.299	-0.201	0.183	-0.140	0.074	0.050	0.112	-0.047	0.119	-0.034	-0.053	-0.179	0.005	1.000	0.043	0.149	-0.242	0.229	0.198	0.167	-0.155	0.335	0.043	-0.265	0.002	-0.099	-0.215	0.104	-0.157	-0.086	0.071	0.027	-0.242
175	-0.207	0.073	0.012	0.008	0.086	-0.003	-0.020	0.066	0.015	-0.125	-0.059	-0.022	0.125	-0.073	-0.094	0.231	0.013	-0.038	-0.021	0.118	0.035	0.054	-0.135	-0.054	0.110	0.126	-0.090	-0.028	0.059	0.043	1.000	0.013	0.055	-0.029	-0.030	-0.060	-0.028	0.037	-0.115	-0.008	-0.151	-0.009	0.132	-0.063	0.106	0.082	0.046	0.109	0.065
178	-0.072	0.197	0.278	-0.113	0.045	-0.062	-0.009	-0.132	-0.115	-0.114	0.094	0.169	-0.127	-0.147	0.141	0.067	0.181	-0.082	0.069	0.029	0.167	0.079	0.034	-0.140	0.078	0.029	-0.146	-0.029	-0.014	0.149	0.013	1.000	-0.074	0.123	0.098	0.180	-0.001	0.241	-0.096	-0.074	-0.162	-0.004	-0.103	0.095	-0.111	-0.045	0.137	-0.018	-0.135
18	0.031	-0.328	-0.326	-0.149	-0.036	0.429	-0.113	0.599	0.225	-0.186	-0.149	-0.246	0.425	0.554	-0.137	0.196	-0.203	0.344	-0.154	0.091	-0.060	0.003	-0.200	-0.074	-0.103	0.183	-0.105	0.557	-0.140	-0.242	0.055	-0.074	1.000	-0.343	-0.136	-0.111	0.240	-0.238	-0.095	0.738	-0.302	0.125	0.561	0.041	0.439	0.144	-0.144	-0.048	0.743
180	0.015	0.184	0.363	0.060	-0.021	-0.349	0.116	-0.323	-0.095	0.197	0.208	0.224	-0.245	-0.422	0.124	-0.164	0.272	-0.228	0.207	-0.089	0.069	-0.009	0.404	-0.023	0.082	-0.145	0.169	-0.359	0.055	0.229	-0.029	0.123	-0.343	1.000	0.077	0.158	-0.299	0.248	0.272	-0.358	0.074	-0.023	-0.342	0.050	-0.257	-0.075	0.147	-0.012	-0.334
183	0.017	0.223	0.325	-0.038	-0.008	-0.133	0.017	-0.082	-0.143	-0.073	0.096	0.277	-0.200	-0.159	0.218	-0.010	0.185	-0.038	0.190	-0.089	0.185	0.087	-0.044	-0.081	-0.028	-0.032	-0.158	-0.070	-0.104	0.198	-0.030	0.098	-0.136	0.077	1.000	0.219	-0.065	0.339	-0.006	-0.183	-0.110	-0.003	-0.137	0.110	-0.095	0.052	0.092	-0.079	-0.184
187	-0.039	0.094	0.252	-0.095	-0.069	-0.108	-0.023	-0.162	-0.080	-0.045	0.146	0.309	-0.224	-0.072	0.194	-0.008	0.233	-0.156	0.262	-0.102	0.134	0.175	0.047	-0.224	-0.048	-0.004	-0.056	-0.050	-0.102	0.167	-0.060	0.180	-0.111	0.158	0.219	1.000	-0.118	0.277	0.033	-0.124	-0.103	0.022	-0.178	0.198	-0.166	0.052	0.117	-0.078	-0.198
19	0.061	-0.138	-0.131	-0.111	0.126	0.432	-0.154	0.381	0.017	-0.248	-0.093	-0.099	0.181	0.358	-0.096	0.162	-0.180	0.108	-0.128	0.060	-0.090	-0.032	-0.256	-0.123	0.016	0.247	-0.178	0.505	-0.033	-0.155	-0.028	-0.001	0.240	-0.299	-0.065	-0.118	1.000	-0.096	-0.221	0.357	-0.095	-0.068	0.445	-0.052	0.308	-0.132	-0.095	-0.056	0.096
190	-0.098	0.441	0.461	0.030	0.141	-0.140	-0.073	-0.270	-0.182	-0.179	0.144	0.387	-0.164	-0.291	0.301	-0.045	0.353	-0.180	0.230	-0.073	0.241	0.066	0.013	-0.146	0.111	-0.105	-0.151	-0.157	0.018	0.335	0.037	0.241	-0.238	0.248	0.339	0.277	-0.096	1.000	-0.026	-0.290	-0.169	-0.070	-0.217	0.081	-0.257	-0.095	0.144	-0.021	-0.242
199	0.072	-0.003	0.013	0.035	-0.133	-0.172	0.138	-0.149	-0.017	0.282	0.099	0.003	-0.141	-0.127	0.057	-0.087	0.069	-0.145	0.082	-0.078	-0.080	-0.008	0.338	-0.016	-0.043	-0.164	0.184	-0.113	0.005	0.043	-0.115	-0.096	-0.095	0.272	-0.006	0.033	-0.221	-0.026	1.000	-0.078	0.112	-0.011	-0.219	0.024	-0.139	0.024	0.036	-0.019	-0.056
2	0.113	-0.404	-0.406	-0.159	-0.102	0.615	-0.116	0.596	0.222	-0.128	-0.052	-0.230	0.295	0.745	-0.146	0.158	-0.251	0.439	-0.161	-0.030	-0.053	0.107	-0.216	-0.080	-0.044	0.170	-0.022	0.631	-0.069	-0.265	-0.008	-0.074	0.738	-0.358	-0.183	-0.124	0.357	-0.290	-0.078	1.000	-0.141	0.069	0.503	0.030	0.376	0.172	-0.209	0.025	0.711
20	0.099	-0.092	-0.109	0.211	-0.154	-0.169	0.137	-0.186	0.014	0.356	0.004	-0.058	-0.072	-0.079	-0.065	-0.269	-0.098	-0.038	0.015	-0.011	-0.177	-0.140	0.124	0.390	-0.059	-0.097	0.394	-0.232	0.071	0.002	-0.151	-0.162	-0.302	0.074	-0.110	-0.103	-0.095	-0.169	0.112	-0.141	1.000	0.022	-0.154	-0.020	-0.009	0.040	0.030	0.033	-0.200
204	-0.042	-0.058	-0.024	-0.049	-0.009	-0.042	-0.066	0.157	0.061	0.028	-0.042	-0.076	0.032	0.070	0.008	0.003	0.004	-0.012	-0.073	0.119	-0.020	-0.017	-0.013	0.013	-0.096	-0.015	0.011	0.092	-0.053	-0.099	-0.009	-0.004	0.125	-0.023	-0.003	0.022	-0.068	-0.070	-0.011	0.069	0.022	1.000	0.050	0.012	0.028	0.201	-0.023	-0.043	0.068
21	-0.143	-0.237	-0.306	-0.042	0.169	0.422	-0.137	0.649	0.271	-0.279	-0.171	-0.227	0.386	0.479	-0.187	0.282	-0.235	0.247	-0.152	0.091	-0.128	-0.001	-0.349	0.032	-0.008	0.228	-0.134	0.543	-0.042	-0.215	0.132	-0.103	0.561	-0.342	-0.137	-0.178	0.445	-0.217	-0.219	0.503	-0.154	0.050	1.000	-0.061	0.574	0.026	-0.125	0.047	0.510
216	0.017	-0.036	0.079	-0.109	-0.104	-0.043	-0.089	-0.055	-0.028	-0.056	0.096	0.156	-0.074	0.021	0.068	0.060	0.161	-0.057	0.079	-0.063	-0.009	0.053	0.024	-0.125	-0.011	0.016	-0.095	-0.007	-0.069	0.104	-0.063	0.095	0.041	0.050	0.110	0.198	-0.052	0.081	0.024	0.030	-0.020	0.012	-0.061	1.000	-0.036	0.032	0.042	-0.115	-0.057
22	-0.072	-0.199	-0.202	-0.025	0.098	0.243	-0.156	0.419	0.094	-0.173	-0.209	-0.189	0.316	0.345	-0.221	0.251	-0.231	0.145	-0.095	0.219	-0.196	-0.037	-0.249	0.048	0.060	0.262	-0.017	0.426	-0.014	-0.157	0.106	-0.111	0.439	-0.257	-0.095	-0.166	0.308	-0.257	-0.139	0.376	-0.009	0.028	0.574	-0.036	1.000	-0.058	-0.128	0.046	0.285
220	-0.031	-0.171	-0.123	-0.043	-0.084	0.007	0.058	0.109	0.033	0.050	0.028	-0.045	-0.057	0.114	0.081	-0.007	-0.074	0.082	-0.044	-0.036	0.051	0.111	0.009	-0.034	-0.125	-0.057	0.042	0.043	-0.144	-0.086	0.082	-0.045	0.144	-0.075	0.052	0.052	-0.132	-0.095	0.024	0.172	0.040	0.201	0.026	0.032	-0.058	1.000	-0.077	-0.063	0.144
225	-0.013	0.235	0.141	-0.028	0.046	-0.176	-0.020	-0.191	-0.029	0.023	0.073	0.212	-0.114	-0.207	0.168	0.034	0.227	-0.171	0.096	0.031	0.052	0.044	0.090	-0.137	0.035	0.043	-0.037	-0.164	0.004	0.071	0.046	0.137	-0.144	0.147	0.092	0.117	-0.095	0.144	0.036	-0.209	0.030	-0.023	-0.125	0.042	-0.128	-0.077	1.000	-0.043	-0.201
228	-0.028	0.041	0.017	0.025	0.005	0.016	0.037	0.041	0.044	-0.010	-0.055	-0.079	0.006	-0.029	-0.146	0.008	-0.011	-0.019	-0.023	0.036	-0.033	-0.001	-0.039	0.051	0.109	-0.042	0.012	-0.016	0.255	0.027	0.109	-0.018	-0.048	-0.012	-0.079	-0.078	-0.056	-0.021	-0.019	0.025	0.033	-0.043	0.047	-0.115	0.046	-0.063	-0.043	1.000	0.000
23	-0.023	-0.337	-0.402	-0.074	-0.025	0.412	-0.018	0.534	0.211	-0.118	-0.153	-0.274	0.361	0.476	-0.128	0.165	-0.223	0.433	-0.272	-0.005	-0.107	-0.003	-0.237	0.093	-0.102	0.074	-0.045	0.439	-0.080	-0.242	0.065	-0.135	0.743	-0.334	-0.184	-0.198	0.096	-0.242	-0.056	0.711	-0.200	0.068	0.510	-0.057	0.285	0.144	-0.201	0.000	1.000
230	0.037	0.019	0.104	-0.010	-0.012	-0.036	0.087	-0.029	0.075	0.011	-0.019	-0.022	-0.040	-0.008	0.002	-0.023	-0.058	0.052	-0.029	-0.083	0.041	0.016	0.030	-0.045	-0.079	-0.062	0.019	-0.041	-0.100	0.060	-0.001	-0.011	0.058	0.015	0.167	0.034	-0.085	0.066	0.045	0.063	-0.037	0.072	-0.066	-0.030	-0.128	0.164	0.030	-0.096	0.077
239	0.082	-0.114	-0.160	0.003	-0.134	0.107	-0.026	0.125	-0.003	-0.045	0.011	-0.081	0.033	0.149	-0.042	0.030	-0.036	0.077	-0.050	-0.018	-0.125	0.028	-0.059	0.024	-0.110	0.033	0.083	0.176	0.047	-0.093	-0.061	-0.054	0.202	-0.090	-0.047	-0.013	0.073	-0.130	-0.031	0.191	-0.042	-0.016	0.059	0.021	0.105	-0.019	-0.082	-0.034	0.190
24	-0.169	-0.207	-0.273	-0.105	0.053	0.261	-0.076	0.497	0.205	-0.189	-0.251	-0.212	0.408	0.287	-0.107	0.269	-0.202	0.129	-0.260	0.213	-0.088	-0.006	-0.292	0.006	-0.006	0.155	-0.191	0.397	-0.029	-0.247	0.151	-0.115	0.419	-0.335	-0.066	-0.157	0.269	-0.169	-0.215	0.332	-0.190	0.059	0.568	-0.067	0.405	0.074	-0.135	-0.005	0.339
25	0.128	-0.016	-0.024	-0.078	0.001	0.239	-0.082	0.045	-0.017	-0.134	-0.009	0.034	-0.011	0.193	0.119	0.071	0.022	0.013	0.013	-0.080	0.050	0.014	-0.073	-0.078	0.087	0.161	-0.200	0.134	-0.077	-0.085	-0.024	0.078	-0.018	-0.153	0.061	0.038	0.251	-0.023	-0.107	0.028	-0.071	-0.075	0.035	-0.025	0.009	-0.006	0.045	-0.014	-0.115
250	-0.038	-0.233	-0.299	-0.075	-0.041	0.220	-0.010	0.316	0.064	-0.064	-0.085	-0.195	0.189	0.269	-0.176	0.093	-0.204	0.250	-0.141	0.041	-0.119	0.018	-0.136	0.049	-0.108	0.009	-0.002	0.262	-0.100	-0.222	0.081	-0.172	0.348	-0.203	-0.120	-0.102	0.102	-0.192	-0.026	0.345	-0.071	0.028	0.296	-0.036	0.178	0.077	-0.144	0.000	0.452
254	0.093	0.052	0.044	-0.071	-0.123	-0.094	-0.009	-0.159	-0.046	0.117	0.221	0.061	-0.185	-0.066	0.128	-0.059	0.131	-0.015	0.135	-0.150	0.063	0.028	0.239	-0.049	0.017	-0.103	0.031	-0.092	-0.010	0.036	-0.101	0.029	-0.123	0.232	0.034	0.079	-0.171	0.058	0.197	-0.026	0.024	-0.039	-0.143	0.036	-0.172	-0.056	0.062	-0.029	-0.075
26	0.085	0.102	0.221	-0.085	0.083	0.009	-0.072	-0.104	0.025	-0.045	0.144	0.175	-0.139	-0.016	0.067	0.049	0.160	-0.084	0.173	-0.074	-0.000	0.111	-0.010	-0.215	-0.017	0.124	-0.074	0.065	-0.079	0.113	-0.064	0.111	-0.123	0.074	0.091	0.227	0.040	0.178	-0.090	-0.109	-0.093	0.036	-0.069	0.056	-0.167	-0.000	0.134	-0.068	-0.281
268	0.026	0.108	0.305	-0.131	-0.039	-0.092	-0.052	-0.122	-0.127	-0.121	0.099	0.280	-0.151	-0.119	0.251	0.001	0.224	-0.118	0.120	-0.065	0.088	0.080	0.007	-0.200	0.040	-0.003	-0.161	-0.049	-0.078	0.166	-0.023	0.146	-0.058	0.152	0.289	0.271	-0.066	0.244	-0.057	-0.089	-0.084	-0.004	-0.158	0.286	-0.103	0.068	0.074	-0.084	-0.169
28	0.209	-0.216	-0.216	0.045	-0.110	0.173	-0.060	0.105	0.086	0.076	-0.085	-0.111	0.263	0.267	-0.072	-0.084	-0.118	0.110	-0.110	-0.125	-0.061	-0.058	-0.001	0.094	-0.088	-0.089	0.124	0.049	-0.070	-0.146	-0.016	-0.196	0.184	-0.082	-0.213	-0.193	0.075	-0.181	-0.041	0.202	0.153	-0.012	0.060	-0.121	0.051	0.039	-0.094	0.022	0.159
29	0.024	0.198	0.132	0.273	0.060	-0.386	0.270	-0.378	-0.164	0.353	0.021	0.022	-0.128	-0.413	-0.093	-0.297	0.058	-0.177	-0.007	-0.004	0.005	-0.148	0.268	0.376	0.065	-0.169	0.317	-0.502	0.215	0.109	-0.023	-0.090	-0.441	0.284	-0.123	-0.137	-0.320	0.010	0.142	-0.416	0.343	-0.009	-0.303	-0.149	-0.221	-0.033	-0.014	0.090	-0.306
292	-0.060	-0.148	-0.064	-0.025	-0.122	-0.057	-0.006	0.043	0.012	0.094	0.056	0.005	-0.013	0.069	0.028	0.049	-0.029	0.047	-0.024	-0.000	-0.104	0.110	-0.025	-0.027	-0.040	-0.004	0.083	0.010	-0.025	-0.045	-0.031	-0.005	0.106	-0.008	0.032	0.081	-0.087	-0.052	0.060	0.158	-0.013	0.037	-0.065	0.035	-0.008	0.072	-0.013	-0.005	0.104
297	0.062	0.015	0.196	-0.120	-0.029	-0.061	-0.068	-0.126	-0.048	-0.105	0.120	0.217	-0.163	-0.044	0.137	0.082	0.213	-0.064	0.144	-0.111	0.047	0.236	0.023	-0.181	-0.015	-0.017	-0.139	-0.040	-0.054	0.108	-0.023	0.168	-0.057	0.139	0.203	0.301	-0.090	0.186	0.029	-0.012	-0.140	0.031	-0.149	0.260	-0.156	0.009	0.034	-0.091	-0.091
298	0.023	0.120	0.103	-0.036	-0.006	-0.051	0.033	-0.013	-0.033	-0.088	0.011	0.075	-0.050	-0.037	0.024	-0.015	0.014	-0.034	0.055	0.003	-0.065	0.012	-0.063	-0.064	0.026	0.045	-0.078	0.039	0.033	0.068	0.035	0.018	0.000	-0.032	0.092	0.067	0.075	0.070	-0.035	-0.006	-0.027	-0.076	0.000	-0.030	0.047	-0.095	0.063	-0.007	-0.027
3	0.056	-0.157	-0.179	-0.135	-0.124	0.134	-0.053	0.184	0.067	-0.008	0.001	-0.051	-0.027	0.166	0.015	0.024	-0.047	0.021	0.032	-0.066	-0.103	0.129	-0.029	-0.089	-0.056	0.036	0.031	0.177	-0.058	-0.088	0.007	-0.031	0.162	-0.137	-0.031	0.023	-0.006	-0.150	0.052	0.240	-0.040	0.053	0.112	0.048	0.093	0.102	-0.048	0.012	0.180
310	0.041	0.204	0.127	0.002	0.034	-0.053	-0.015	-0.046	-0.034	-0.101	-0.045	0.086	-0.106	-0.098	0.033	-0.003	0.066	-0.083	0.072	-0.034	0.017	-0.003	-0.072	-0.111	0.135	0.086	-0.091	-0.023	0.058	0.113	0.013	0.089	-0.043	-0.037	0.121	0.104	0.043	0.110	-0.101	-0.033	0.048	-0.055	-0.020	0.017	0.074	-0.111	0.084	0.047	-0.126
312	-0.009	0.119	0.184	-0.123	-0.042	-0.116	-0.097	-0.206	-0.032	-0.065	0.137	0.268	-0.169	-0.135	0.182	0.020	0.453	-0.123	0.150	-0.095	0.124	0.082	0.082	-0.138	0.040	-0.021	-0.103	-0.129	-0.027	0.207	-0.001	0.181	-0.121	0.219	0.145	0.244	-0.113	0.241	0.031	-0.117	-0.094	-0.010	-0.170	0.264	-0.189	0.016	0.158	-0.048	-0.127
32	-0.208	-0.221	-0.311	-0.124	-0.001	0.248	0.031	0.480	0.114	-0.174	-0.154	-0.264	0.309	0.302	-0.150	0.213	-0.192	0.108	-0.179	0.169	-0.118	-0.021	-0.258	0.138	-0.035	0.092	-0.018	0.283	0.007	-0.206	0.182	-0.073	0.563	-0.303	-0.145	-0.183	0.060	-0.287	-0.098	0.432	-0.157	0.086	0.414	-0.056	0.385	0.141	-0.153	0.048	0.523
320	0.013	0.132	0.050	-0.035	0.044	-0.116	0.046	-0.123	-0.032	0.141	0.033	-0.003	-0.161	-0.164	0.010	0.018	0.038	-0.145	0.038	0.088	-0.022	0.015	0.156	-0.010	0.060	0.008	0.037	-0.114	0.142	0.039	-0.020	0.013	-0.160	0.119	-0.011	0.006	-0.040	-0.074	0.065	-0.150	0.013	-0.013	-0.128	0.034	-0.042	-0.105	0.081	0.001	-0.183
334	-0.094	0.094	0.006	0.037	0.074	-0.072	0.108	-0.003	-0.020	0.060	-0.006	-0.049	-0.053	-0.075	-0.047	0.044	-0.086	-0.007	-0.016	0.063	-0.018	-0.004	0.051	0.041	0.009	0.032	0.015	-0.043	0.115	0.064	0.073	0.045	-0.086	0.045	0.009	-0.075	-0.015	-0.025	-0.031	-0.038	0.011	-0.086	0.008	-0.038	0.023	-0.054	0.003	0.106	-0.052
36	-0.036	-0.293	-0.294	-0.039	0.057	0.312	-0.053	0.541	0.123	-0.054	-0.229	-0.251	0.298	0.378	-0.166	0.009	-0.251	0.116	-0.220	0.067	-0.122	-0.015	-0.233	0.084	0.004	0.099	-0.081	0.302	-0.034	-0.154	0.108	-0.218	0.437	-0.293	-0.125	-0.229	0.243	-0.293	-0.094	0.410	-0.111	0.068	0.468	-0.107	0.261	0.094	-0.253	0.001	0.410
370	-0.044	0.071	0.197	-0.151	-0.025	-0.039	-0.046	-0.095	-0.044	-0.126	0.016	0.229	-0.082	-0.032	0.052	0.110	0.181	-0.078	0.122	-0.040	0.019	0.140	-0.032	-0.133	0.015	-0.001	-0.183	-0.022	-0.092	0.121	0.034	0.144	0.030	0.038	0.163	0.229	-0.010	0.187	-0.053	-0.033	-0.139	-0.005	-0.062	0.284	-0.038	0.017	0.079	-0.079	-0.056
38	-0.047	0.490	0.336	0.117	0.008	-0.274	0.154	-0.393	-0.159	0.086	0.041	0.279	-0.240	-0.385	0.148	-0.173	0.261	-0.265	0.173	-0.045	0.112	-0.051	0.151	0.016	0.087	-0.110	0.083	-0.339	0.228	0.305	0.019	0.098	-0.387	0.291	0.125	0.126	-0.206	0.345	0.084	-0.421	0.085	-0.151	-0.349	-0.037	-0.273	-0.191	0.157	0.129	-0.350
389	-0.039	-0.106	-0.207	0.069	-0.123	0.059	0.041	0.202	0.065	-0.010	-0.024	-0.080	0.064	0.099	-0.013	0.063	-0.086	0.157	-0.043	-0.024	-0.072	0.047	-0.108	0.081	-0.110	-0.007	0.040	0.138	-0.061	-0.090	0.015	-0.054	0.273	-0.129	-0.044	-0.054	-0.047	-0.087	-0.012	0.250	-0.082	0.026	0.071	0.012	-0.000	0.078	-0.043	-0.053	0.330
39	0.234	0.129	0.131	0.017	0.008	-0.281	0.026	-0.308	-0.147	0.400	0.131	0.064	-0.216	-0.221	0.023	-0.229	0.025	-0.142	0.136	-0.082	0.186	-0.036	0.454	-0.039	-0.001	-0.224	0.089	-0.223	-0.085	0.103	-0.125	-0.018	-0.244	0.307	0.030	0.014	-0.216	0.067	0.257	-0.236	0.100	0.004	-0.313	-0.040	-0.311	-0.029	0.073	-0.041	-0.273
4	0.319	-0.363	-0.345	-0.077	-0.216	0.230	0.045	0.248	0.126	0.219	-0.026	-0.187	0.028	0.532	-0.121	-0.032	-0.192	0.258	-0.087	-0.093	-0.105	0.015	-0.018	0.029	-0.156	-0.013	0.013	0.329	-0.186	-0.299	-0.213	-0.208	0.274	-0.243	-0.132	-0.104	0.098	-0.322	0.094	0.460	0.095	0.057	0.155	-0.017	0.009	0.170	-0.183	-0.092	0.373
409	-0.073	0.055	0.056	-0.018	-0.000	-0.104	0.037	-0.016	-0.033	0.004	0.016	-0.009	-0.063	-0.042	0.086	0.013	0.040	-0.003	-0.025	0.014	0.050	0.121	0.006	-0.115	-0.022	-0.017	-0.037	0.025	-0.027	0.065	0.090	0.093	0.011	0.002	0.104	0.031	-0.032	0.055	0.009	0.023	-0.065	0.048	-0.061	0.058	-0.068	0.010	0.132	-0.065	0.009
48	0.024	0.084	0.071	-0.022	0.108	0.107	-0.041	0.018	-0.072	-0.153	0.047	0.082	-0.084	-0.008	0.152	-0.167	-0.014	0.201	0.049	-0.085	0.370	-0.050	0.056	-0.025	-0.068	-0.101	-0.119	-0.018	-0.076	0.082	-0.070	0.071	0.077	0.065	0.106	0.050	-0.011	0.120	-0.010	0.024	-0.149	-0.022	-0.043	-0.048	-0.233	0.066	-0.059	-0.079	0.016
50	0.094	-0.124	-0.097	0.165	-0.079	0.031	0.157	-0.062	0.018	0.228	0.023	-0.190	-0.024	0.006	-0.122	-0.103	-0.148	0.008	-0.112	-0.000	-0.143	-0.071	0.033	0.187	-0.044	-0.033	0.222	-0.104	0.245	-0.121	-0.116	-0.093	-0.161	-0.031	-0.122	-0.172	0.025	-0.264	0.061	-0.034	0.406	-0.049	-0.065	-0.063	-0.017	-0.044	-0.065	0.137	-0.129
51	0.275	-0.145	-0.094	-0.056	-0.269	-0.063	-0.035	-0.120	0.044	0.293	0.134	-0.046	-0.076	0.039	-0.007	-0.057	0.006	0.069	0.054	-0.137	0.013	0.003	0.331	-0.077	-0.015	-0.103	0.073	-0.023	-0.096	-0.037	-0.110	-0.026	-0.038	0.149	-0.059	-0.006	-0.191	-0.113	0.216	0.067	0.098	-0.012	-0.233	0.018	-0.153	-0.003	-0.042	-0.058	-0.005
52	0.155	0.135	0.214	0.049	-0.009	-0.317	0.111	-0.336	-0.164	0.358	0.211	0.063	-0.270	-0.361	0.081	-0.207	0.088	-0.163	0.100	-0.029	0.139	0.018	0.515	-0.019	0.077	-0.161	0.169	-0.340	-0.004	0.164	-0.066	0.092	-0.291	0.436	0.010	0.022	-0.297	0.057	0.253	-0.309	0.069	-0.075	-0.359	-0.011	-0.258	-0.034	0.069	-0.004	-0.292
54	0.060	0.031	0.037	0.029	-0.076	-0.074	0.039	-0.090	-0.023	0.210	0.079	-0.064	-0.123	-0.122	-0.034	-0.044	0.002	-0.039	-0.029	0.034	-0.086	-0.022	0.068	-0.025	0.037	0.023	0.138	-0.096	0.113	-0.042	0.023	0.012	-0.143	0.151	-0.020	0.017	-0.103	-0.066	0.064	-0.081	0.188	-0.021	-0.156	0.034	-0.069	-0.016	0.091	0.030	-0.160
55	-0.091	-0.055	-0.055	0.316	0.090	-0.117	0.158	0.046	0.013	0.081	-0.137	-0.163	0.179	-0.050	-0.209	-0.068	-0.162	-0.075	-0.176	0.110	-0.242	-0.143	-0.055	0.405	0.051	-0.082	0.211	-0.168	0.107	-0.060	0.135	-0.164	-0.027	-0.017	-0.177	-0.181	-0.017	-0.195	-0.106	-0.093	0.348	0.104	0.150	-0.138	0.168	0.036	-0.088	0.084	-0.026
56	-0.125	-0.010	-0.150	0.203	0.066	0.101	0.033	0.175	0.090	-0.057	-0.161	-0.151	0.184	0.031	-0.199	0.003	-0.103	0.080	-0.138	0.136	-0.106	-0.145	-0.151	0.278	0.089	0.046	0.008	0.059	0.222	-0.093	0.062	-0.154	-0.041	-0.149	-0.118	-0.224	0.107	-0.145	-0.099	0.012	0.157	-0.060	0.342	-0.097	0.342	-0.121	-0.150	0.178	0.047
6	0.140	-0.378	-0.319	0.079	-0.204	0.302	0.018	0.272	0.127	0.050	-0.035	-0.161	0.166	0.355	-0.113	-0.089	-0.260	0.296	-0.089	-0.029	-0.088	-0.034	-0.086	0.130	-0.222	-0.037	0.151	0.198	-0.047	-0.202	-0.199	-0.164	0.302	-0.224	-0.184	-0.134	0.093	-0.240	-0.010	0.488	0.165	0.032	0.084	-0.066	-0.051	0.155	-0.191	-0.001	0.355
60	0.054	-0.249	-0.185	-0.047	-0.184	0.078	0.015	0.165	0.020	0.126	-0.046	-0.103	0.014	0.225	-0.045	-0.053	-0.097	0.102	-0.042	-0.119	-0.106	0.094	-0.033	0.027	-0.083	0.048	0.069	0.110	-0.101	-0.136	-0.004	-0.131	0.206	-0.159	-0.024	0.007	-0.069	-0.162	-0.045	0.286	-0.027	0.072	-0.027	0.012	-0.049	0.197	-0.053	-0.044	0.266
65	-0.067	-0.061	-0.066	0.032	0.107	0.200	-0.146	0.138	0.105	-0.142	-0.205	-0.078	0.443	0.206	-0.139	0.072	-0.126	0.013	-0.178	0.047	-0.020	-0.149	-0.143	0.050	0.078	0.033	-0.039	0.142	-0.014	-0.075	0.088	-0.079	0.175	-0.115	-0.240	-0.159	0.284	-0.017	-0.143	0.167	-0.009	-0.043	0.278	-0.075	0.179	-0.106	-0.079	0.051	0.120
66	0.192	0.116	0.143	0.026	-0.111	-0.242	-0.013	-0.274	-0.117	0.217	0.168	0.115	-0.208	-0.227	0.107	-0.151	0.106	-0.142	0.182	-0.092	0.153	-0.007	0.475	-0.033	-0.042	-0.114	0.017	-0.203	-0.102	0.103	-0.120	0.060	-0.167	0.301	-0.003	0.093	-0.270	0.098	0.278	-0.244	0.029	-0.037	-0.340	0.020	-0.277	-0.003	0.056	-0.024	-0.209
68	0.006	0.238	0.246	-0.024	0.291	0.003	-0.054	-0.157	-0.058	-0.058	0.012	0.122	-0.118	-0.168	0.042	-0.098	0.111	-0.013	0.071	0.033	0.180	-0.080	-0.001	-0.078	0.098	-0.111	-0.096	-0.121	0.078	0.133	0.058	0.118	-0.181	0.136	0.037	0.084	-0.023	0.215	-0.011	-0.135	-0.090	-0.032	-0.040	0.035	-0.147	-0.075	0.061	0.034	-0.168
7	-0.140	0.025	-0.136	0.215	0.158	0.227	0.060	0.237	0.058	-0.180	-0.207	-0.165	0.223	0.095	-0.125	0.100	-0.162	0.025	-0.161	0.139	-0.073	-0.128	-0.288	0.249	0.042	0.042	-0.002	0.096	0.191	-0.142	-0.006	-0.053	-0.023	-0.248	-0.082	-0.175	0.355	-0.119	-0.157	0.048	0.042	-0.037	0.318	-0.113	0.179	-0.130	-0.129	0.127	0.002
71	0.188	-0.191	-0.156	-0.059	-0.185	0.160	0.028	0.051	0.015	0.140	0.048	-0.103	-0.018	0.152	-0.086	-0.045	-0.100	0.177	-0.068	-0.140	-0.108	0.023	0.040	-0.007	-0.082	0.021	0.089	0.052	0.027	-0.094	-0.136	-0.131	0.102	-0.020	-0.076	-0.053	-0.084	-0.204	0.155	0.216	0.118	-0.030	-0.065	0.041	-0.058	0.049	-0.076	0.006	0.131
72	-0.043	-0.146	-0.102	-0.130	-0.085	0.088	-0.065	0.120	0.026	-0.028	0.052	-0.003	-0.055	0.141	0.012	0.049	-0.021	0.004	0.041	-0.056	-0.052	0.098	-0.029	-0.158	-0.016	0.116	-0.035	0.173	-0.055	-0.040	0.025	0.005	0.132	-0.083	-0.003	0.097	0.041	-0.068	-0.025	0.205	-0.096	0.034	0.054	0.088	0.072	0.081	0.015	-0.026	0.101
73	-0.071	0.438	0.577	0.090	0.109	-0.414	0.168	-0.455	-0.155	0.132	0.145	0.266	-0.257	-0.546	0.139	-0.176	0.289	-0.248	0.203	-0.047	0.152	-0.069	0.332	0.057	0.157	-0.131	0.132	-0.494	0.083	0.392	-0.033	0.174	-0.387	0.553	0.147	0.118	-0.328	0.364	0.129	-0.493	0.045	-0.063	-0.377	-0.002	-0.289	-0.165	0.173	0.024	-0.412
74	0.047	0.172	0.323	0.024	0.039	-0.218	0.005	-0.268	-0.194	0.032	0.286	0.208	-0.162	-0.267	0.197	-0.068	0.154	-0.150	0.218	-0.062	0.164	0.007	0.265	-0.103	0.125	-0.111	-0.079	-0.106	0.022	0.187	-0.113	0.192	-0.185	0.293	0.146	0.176	-0.139	0.300	0.082	-0.244	0.018	-0.021	-0.271	0.075	-0.186	-0.032	0.142	-0.049	-0.285
75	-0.003	0.232	0.178	0.174	0.211	-0.171	0.154	-0.157	-0.127	0.037	0.102	0.020	-0.120	-0.196	-0.042	-0.102	0.009	-0.164	0.011	-0.106	-0.009	-0.046	0.106	0.132	-0.026	-0.098	0.165	-0.235	0.134	0.080	-0.007	-0.011	-0.282	0.203	-0.055	-0.000	-0.163	0.027	0.051	-0.224	0.155	-0.022	-0.126	-0.059	-0.118	-0.121	0.076	0.079	-0.243
76	-0.026	-0.220	-0.236	-0.095	0.043	0.343	-0.158	0.395	0.059	-0.215	-0.122	-0.173	0.258	0.401	-0.180	0.229	-0.154	0.256	-0.121	0.097	-0.129	0.021	-0.237	-0.095	0.003	0.184	-0.076	0.450	0.029	-0.196	-0.004	-0.029	0.419	-0.301	-0.103	-0.072	0.322	-0.173	-0.137	0.440	-0.132	-0.041	0.552	0.020	0.558	-0.064	-0.083	0.081	0.325
78	-0.065	0.213	0.125	0.339	-0.031	-0.245	0.241	-0.233	-0.081	0.126	-0.103	-0.002	-0.042	-0.299	-0.056	-0.181	0.056	-0.191	-0.004	0.135	-0.083	-0.132	0.001	0.435	0.032	-0.098	0.243	-0.327	0.288	0.062	0.041	-0.017	-0.345	0.091	-0.019	-0.084	-0.064	-0.001	0.012	-0.307	0.376	-0.087	-0.183	-0.042	-0.062	-0.125	0.013	0.133	-0.272
79	-0.086	-0.164	-0.145	0.116	-0.027	0.024	0.127	0.124	-0.038	0.067	-0.094	-0.195	0.126	0.051	-0.065	0.016	-0.126	0.077	-0.099	0.097	-0.081	-0.060	-0.045	0.122	-0.005	-0.028	0.196	-0.003	-0.021	-0.184	-0.056	-0.048	0.148	-0.068	-0.112	-0.107	0.047	-0.158	0.089	0.128	0.074	0.109	0.166	-0.081	0.083	0.028	-0.052	0.009	0.224
8	-0.034	-0.296	-0.237	0.021	-0.028	0.270	0.048	0.352	0.107	-0.101	-0.085	-0.212	0.176	0.305	-0.152	0.071	-0.201	0.080	-0.087	-0.016	-0.033	-0.011	-0.207	0.072	-0.106	0.124	-0.055	0.249	-0.039	-0.163	0.045	-0.170	0.279	-0.272	-0.112	-0.133	0.273	-0.222	-0.103	0.293	0.056	-0.004	0.367	-0.032	0.181	0.090	-0.116	-0.028	0.258
80	-0.066	0.342	0.361	-0.103	0.094	-0.071	-0.046	-0.177	-0.145	-0.219	0.118	0.372	-0.214	-0.092	0.259	0.005	0.210	-0.147	0.219	-0.064	0.282	0.060	0.008	-0.191	-0.013	0.041	-0.217	-0.085	-0.052	0.290	0.004	0.267	-0.214	0.085	0.256	0.318	-0.016	0.388	-0.103	-0.229	-0.097	-0.001	-0.187	0.109	-0.197	-0.005	0.135	-0.059	-0.318
81	-0.129	-0.006	0.043	0.174	0.153	-0.180	0.030	0.083	0.044	-0.030	-0.115	-0.098	0.100	-0.088	-0.032	0.008	-0.135	-0.098	-0.073	0.108	-0.137	-0.098	-0.064	0.238	-0.026	0.069	0.129	-0.065	-0.036	-0.018	0.055	-0.069	-0.013	0.034	-0.069	-0.116	-0.038	-0.058	-0.042	-0.049	0.175	0.204	0.082	-0.032	0.067	0.073	-0.058	-0.023	-0.015
83	0.195	-0.066	-0.055	-0.034	-0.182	-0.167	0.029	-0.147	-0.062	0.327	0.125	0.035	-0.169	-0.089	0.067	-0.133	0.058	-0.126	0.057	-0.098	-0.006	0.005	0.418	-0.016	-0.017	-0.175	0.091	-0.114	-0.057	0.019	-0.075	-0.111	-0.155	0.205	-0.071	0.012	-0.164	-0.074	0.162	-0.109	0.151	-0.090	-0.207	0.012	-0.213	0.002	0.034	-0.057	-0.137
87	-0.167	-0.047	-0.107	0.157	0.148	0.081	0.064	0.225	0.135	-0.107	-0.199	-0.100	0.244	0.126	-0.168	0.175	-0.087	0.009	-0.139	0.129	-0.135	-0.062	-0.269	0.180	0.117	0.074	0.011	0.106	0.143	-0.078	0.194	-0.188	0.125	-0.152	-0.105	-0.197	0.123	-0.103	-0.163	0.074	-0.032	-0.015	0.356	-0.157	0.278	0.032	-0.121	0.113	0.085
9	-0.013	0.255	0.194	0.015	0.104	-0.181	0.083	-0.188	-0.150	0.163	0.040	0.109	-0.264	-0.232	0.121	-0.225	0.057	-0.096	0.061	0.027	0.234	-0.055	0.235	0.069	-0.021	-0.117	0.023	-0.243	0.020	0.099	-0.053	0.013	-0.319	0.181	0.097	0.023	-0.180	0.147	0.120	-0.268	0.043	0.017	-0.214	-0.076	-0.363	-0.092	0.049	-0.031	-0.310
92	0.002	0.219	0.108	0.015	0.110	-0.069	-0.005	-0.089	-0.040	0.064	-0.051	-0.051	-0.085	-0.114	0.003	-0.016	0.070	-0.044	0.005	0.161	0.113	-0.045	-0.034	0.010	0.194	0.043	-0.032	-0.050	0.072	0.004	-0.036	0.134	-0.096	-0.075	0.043	-0.028	0.058	0.063	-0.098	-0.113	-0.058	0.015	-0.016	-0.028	-0.004	-0.049	0.101	-0.013	-0.147
94	0.118	0.183	0.198	0.112	-0.073	-0.323	0.094	-0.374	-0.089	0.371	0.175	0.092	-0.239	-0.338	0.029	-0.274	0.115	-0.187	0.077	-0.117	0.006	-0.056	0.403	-0.004	0.030	-0.131	0.277	-0.338	0.057	0.194	-0.053	0.008	-0.319	0.400	-0.025	0.030	-0.273	0.129	0.231	-0.313	0.253	-0.019	-0.428	-0.050	-0.301	-0.061	0.058	0.010	-0.314
95	0.111	-0.147	-0.154	0.058	-0.038	-0.023	0.044	0.023	0.085	0.158	-0.149	-0.151	0.394	0.095	-0.064	-0.093	-0.149	0.078	-0.164	0.114	-0.018	-0.185	0.081	0.090	-0.087	-0.152	0.111	0.025	-0.117	-0.181	-0.106	-0.079	0.241	-0.022	-0.182	-0.184	-0.010	-0.124	0.037	0.139	0.113	0.012	0.049	-0.107	-0.035	-0.003	-0.039	-0.093	0.235
96	-0.139	-0.082	-0.239	0.004	0.094	0.243	-0.143	0.345	-0.070	-0.212	-0.189	-0.199	0.339	0.179	-0.096	0.127	-0.180	0.260	-0.199	0.218	0.019	-0.101	-0.249	0.094	-0.054	0.115	-0.087	0.318	0.019	-0.170	0.093	-0.053	0.410	-0.290	-0.040	-0.182	0.182	-0.060	-0.094	0.296	-0.181	0.006	0.362	-0.084	0.389	-0.112	-0.125	0.004	0.447
98	-0.036	-0.082	-0.151	-0.034	-0.117	0.153	-0.094	0.221	0.040	-0.086	-0.054	-0.064	0.113	0.151	0.036	0.081	-0.079	0.035	-0.012	0.173	-0.089	0.007	-0.116	-0.009	-0.033	0.088	-0.010	0.245	-0.018	-0.104	0.020	0.001	0.204	-0.211	0.012	-0.061	0.234	-0.093	-0.068	0.173	-0.004	-0.084	0.274	-0.042	0.288	-0.107	0.012	-0.011	0.143
99	0.048	-0.166	-0.255	-0.043	-0.077	0.125	-0.004	0.184	-0.002	0.020	-0.064	-0.133	0.149	0.257	-0.084	0.029	-0.109	0.150	-0.125	0.005	-0.157	0.024	-0.151	0.023	-0.091	-0.050	0.024	0.151	-0.029	-0.146	-0.063	-0.103	0.296	-0.221	-0.096	-0.110	-0.010	-0.182	-0.002	0.351	-0.014	0.105	0.189	-0.041	0.091	0.102	-0.084	-0.018	0.361
[truncated: 59 more columns]
