# Supplementary material for: Inferring Correlation Networks from Genomic Survey Data
Source: PLoS Comput Biol. 2012 Sep 20;8(9):e1002687. doi: 10.1371/journal.pcbi.1002687 (PMC3447976; doi:10.1371/journal.pcbi.1002687)
Supplement: Dataset S1 — Correlation values for all HMP body sites inferred using both Pearson and SparCC from real and shuffled data. (ZIP) [file pcbi.1002687.s001.zip › Subgingival plaque_sparse_matrix_shuffled.txt]

OTU_id	10	102	106	108	109	11	110	113	120	124	125	126	127	13	134	138	139	14	140	141	143	146	149	15	152	158	159	16	172	174	175	178	18	180	183	187	19	190	199	2	20	204	21	216	22	220	225	228	23
10	1.000	-0.042	0.143	-0.032	-0.063	-0.065	0.058	0.064	-0.034	-0.070	0.013	0.005	-0.084	-0.033	-0.064	0.009	0.051	-0.032	0.019	0.032	-0.033	0.036	-0.038	-0.028	0.121	-0.024	0.007	-0.035	-0.067	-0.026	0.098	-0.015	-0.040	-0.033	0.002	-0.059	-0.070	0.077	-0.028	0.032	0.085	0.008	-0.014	-0.032	-0.004	-0.029	0.001	-0.008	-0.178
102	-0.042	1.000	-0.048	-0.031	-0.069	0.046	-0.188	0.068	-0.018	0.111	-0.036	-0.075	0.049	0.017	0.121	-0.018	0.035	0.089	-0.000	-0.036	-0.083	0.053	-0.030	0.055	-0.106	0.013	-0.033	0.071	-0.020	0.054	0.022	0.059	0.039	0.029	-0.029	-0.067	0.000	0.062	-0.095	0.029	-0.076	-0.011	-0.081	-0.029	0.047	-0.052	-0.001	-0.066	0.168
106	0.143	-0.048	1.000	0.003	-0.060	0.059	0.023	0.003	-0.044	0.105	-0.009	0.039	0.078	-0.010	-0.021	0.048	-0.037	-0.031	0.093	-0.141	0.009	-0.014	-0.126	0.020	0.022	-0.007	-0.050	0.030	-0.016	-0.004	-0.046	-0.010	-0.057	0.047	0.034	-0.136	0.035	-0.058	-0.075	-0.070	-0.012	-0.100	0.027	-0.047	0.011	0.015	0.043	-0.046	0.017
108	-0.032	-0.031	0.003	1.000	0.001	0.053	-0.058	-0.153	-0.027	0.000	0.025	0.041	-0.007	-0.040	0.127	-0.038	-0.069	0.035	0.048	-0.104	-0.043	0.016	-0.065	-0.041	0.085	-0.047	0.155	0.026	-0.030	-0.112	0.102	0.076	-0.017	-0.045	-0.015	0.024	0.031	0.008	-0.039	0.033	-0.038	0.049	-0.075	0.030	-0.031	-0.051	-0.028	-0.041	-0.068
109	-0.063	-0.069	-0.060	0.001	1.000	-0.021	0.029	0.039	0.060	0.056	0.049	-0.010	0.023	-0.002	-0.021	0.098	-0.004	0.037	-0.012	0.023	0.060	0.014	0.007	0.017	0.012	0.005	-0.034	0.083	0.013	-0.022	0.016	-0.042	-0.036	0.050	-0.052	-0.027	-0.057	0.043	0.086	0.050	-0.009	0.009	0.124	-0.008	0.067	-0.027	-0.042	-0.028	-0.181
11	-0.065	0.046	0.059	0.053	-0.021	1.000	-0.116	0.091	-0.025	0.069	-0.016	0.095	0.062	-0.145	0.005	0.029	-0.119	-0.059	0.081	-0.032	-0.001	-0.026	0.025	-0.000	-0.043	0.028	-0.058	0.077	0.017	0.078	0.028	-0.007	0.012	-0.013	0.005	0.087	-0.065	-0.071	-0.046	0.072	-0.108	-0.041	0.019	0.039	0.051	0.015	0.042	-0.051	-0.031
110	0.058	-0.188	0.023	-0.058	0.029	-0.116	1.000	0.032	0.037	0.043	-0.019	0.035	0.013	-0.057	-0.007	0.019	0.035	-0.050	0.020	0.044	-0.000	-0.121	-0.030	0.035	0.044	-0.037	0.020	-0.093	0.093	-0.082	-0.124	-0.001	-0.059	0.018	-0.017	0.052	-0.090	0.075	0.092	-0.013	0.008	0.009	0.007	-0.016	-0.058	-0.004	-0.076	-0.017	0.027
113	0.064	0.068	0.003	-0.153	0.039	0.091	0.032	1.000	-0.048	0.017	-0.041	-0.097	-0.083	-0.096	-0.069	0.088	0.001	-0.016	-0.068	0.043	0.122	0.072	0.136	-0.035	-0.018	0.024	-0.033	0.003	-0.060	-0.000	-0.002	-0.049	-0.033	-0.035	0.005	0.023	-0.031	0.053	0.064	0.062	0.064	0.040	0.076	-0.015	0.069	0.018	0.026	0.002	0.036
120	-0.034	-0.018	-0.044	-0.027	0.060	-0.025	0.037	-0.048	1.000	-0.087	0.010	-0.055	-0.039	0.043	-0.059	0.052	-0.005	-0.112	-0.003	0.001	-0.098	0.005	0.002	-0.019	0.091	-0.020	-0.096	0.038	0.057	0.006	-0.073	-0.042	0.047	-0.017	-0.045	-0.007	0.007	-0.001	-0.038	0.001	-0.084	-0.072	0.064	0.021	0.120	-0.076	0.007	-0.007	0.117
124	-0.070	0.111	0.105	0.000	0.056	0.069	0.043	0.017	-0.087	1.000	0.014	0.036	0.046	0.001	0.039	0.104	-0.094	0.024	0.027	0.029	-0.055	-0.006	-0.046	0.126	0.007	0.044	0.061	-0.006	-0.042	0.019	0.026	0.028	0.065	-0.081	0.029	-0.090	-0.130	-0.106	-0.034	-0.153	-0.022	-0.045	0.044	-0.067	-0.132	0.017	-0.055	0.046	-0.012
125	0.013	-0.036	-0.009	0.025	0.049	-0.016	-0.019	-0.041	0.010	0.014	1.000	-0.026	-0.123	0.035	0.026	-0.015	-0.023	0.023	0.057	-0.030	0.057	-0.028	0.006	-0.019	-0.002	-0.045	0.082	0.017	0.110	-0.058	0.008	-0.035	-0.041	-0.058	-0.031	-0.011	0.069	0.014	-0.054	0.051	0.019	0.023	0.089	-0.079	-0.032	0.034	-0.011	0.002	-0.038
126	0.005	-0.075	0.039	0.041	-0.010	0.095	0.035	-0.097	-0.055	0.036	-0.026	1.000	0.057	0.071	-0.035	-0.021	-0.044	0.015	0.036	0.015	-0.041	0.023	-0.015	-0.017	-0.005	-0.012	-0.080	-0.090	0.008	-0.014	0.001	0.048	0.098	0.022	0.092	-0.023	0.024	-0.133	0.016	-0.010	0.052	0.018	-0.169	-0.012	-0.033	-0.056	-0.021	-0.058	-0.049
127	-0.084	0.049	0.078	-0.007	0.023	0.062	0.013	-0.083	-0.039	0.046	-0.123	0.057	1.000	0.058	0.069	0.056	-0.006	0.057	-0.025	-0.003	0.022	-0.046	-0.046	-0.029	-0.039	-0.008	-0.083	-0.084	0.059	-0.022	0.007	0.127	0.080	0.047	0.048	-0.041	0.011	-0.005	0.077	0.015	-0.120	0.033	-0.007	0.035	-0.038	-0.075	-0.009	-0.010	-0.099
13	-0.033	0.017	-0.010	-0.040	-0.002	-0.145	-0.057	-0.096	0.043	0.001	0.035	0.071	0.058	1.000	0.003	-0.065	0.055	0.097	-0.039	-0.098	0.042	0.000	-0.035	-0.034	0.004	0.043	0.050	0.072	-0.044	-0.041	-0.088	-0.044	0.087	-0.121	0.016	-0.088	0.194	-0.051	-0.015	-0.118	0.054	0.016	0.023	0.049	-0.030	-0.112	0.035	-0.020	-0.100
134	-0.064	0.121	-0.021	0.127	-0.021	0.005	-0.007	-0.069	-0.059	0.039	0.026	-0.035	0.069	0.003	1.000	-0.139	0.018	-0.014	0.042	0.045	-0.063	-0.006	-0.005	0.015	-0.012	-0.019	0.033	0.050	0.019	0.046	0.009	0.021	-0.033	-0.011	-0.104	0.028	0.111	0.107	-0.048	-0.089	0.078	-0.006	0.006	0.014	0.006	-0.022	0.007	0.070	0.000
138	0.009	-0.018	0.048	-0.038	0.098	0.029	0.019	0.088	0.052	0.104	-0.015	-0.021	0.056	-0.065	-0.139	1.000	0.012	-0.011	0.063	-0.076	-0.040	-0.023	0.070	0.024	-0.042	0.088	-0.100	-0.046	-0.001	-0.013	0.042	-0.019	0.043	0.009	0.029	-0.027	-0.069	0.025	0.024	0.179	-0.038	0.001	-0.069	-0.009	0.001	-0.006	-0.027	-0.011	-0.049
139	0.051	0.035	-0.037	-0.069	-0.004	-0.119	0.035	0.001	-0.005	-0.094	-0.023	-0.044	-0.006	0.055	0.018	0.012	1.000	0.044	-0.046	0.006	0.028	-0.022	0.151	-0.047	0.028	0.034	-0.011	-0.018	0.050	0.120	0.065	-0.046	-0.049	-0.039	0.110	-0.021	-0.068	-0.064	0.103	-0.009	-0.032	0.082	-0.034	0.022	0.014	-0.035	-0.010	0.038	-0.003
14	-0.032	0.089	-0.031	0.035	0.037	-0.059	-0.050	-0.016	-0.112	0.024	0.023	0.015	0.057	0.097	-0.014	-0.011	0.044	1.000	0.037	-0.194	-0.098	0.030	-0.024	0.111	0.072	0.040	0.009	-0.006	-0.081	-0.028	0.062	0.050	0.032	-0.034	0.107	-0.056	-0.025	-0.065	0.010	0.005	0.031	0.023	0.054	-0.113	0.051	-0.031	0.010	0.036	-0.046
140	0.019	-0.000	0.093	0.048	-0.012	0.081	0.020	-0.068	-0.003	0.027	0.057	0.036	-0.025	-0.039	0.042	0.063	-0.046	0.037	1.000	-0.032	-0.008	-0.012	-0.059	-0.006	-0.120	-0.022	-0.008	0.007	0.070	-0.087	-0.033	0.001	-0.061	0.019	0.015	-0.064	-0.047	0.087	-0.014	-0.002	0.017	-0.038	-0.052	0.010	0.005	0.032	0.004	0.027	-0.000
141	0.032	-0.036	-0.141	-0.104	0.023	-0.032	0.044	0.043	0.001	0.029	-0.030	0.015	-0.003	-0.098	0.045	-0.076	0.006	-0.194	-0.032	1.000	-0.003	0.032	0.032	-0.029	-0.036	0.048	0.087	-0.038	0.004	0.017	-0.007	-0.021	-0.046	0.018	-0.001	0.018	-0.104	0.112	0.126	-0.098	0.018	0.031	0.057	0.035	0.001	0.021	-0.070	0.053	-0.010
143	-0.033	-0.083	0.009	-0.043	0.060	-0.001	-0.000	0.122	-0.098	-0.055	0.057	-0.041	0.022	0.042	-0.063	-0.040	0.028	-0.098	-0.008	-0.003	1.000	0.017	0.009	0.047	0.051	-0.048	0.031	0.070	0.040	-0.026	0.007	0.012	-0.116	-0.091	0.030	-0.044	0.108	0.050	0.024	0.002	0.087	0.009	-0.003	-0.015	-0.097	0.083	-0.027	0.041	0.016
146	0.036	0.053	-0.014	0.016	0.014	-0.026	-0.121	0.072	0.005	-0.006	-0.028	0.023	-0.046	0.000	-0.006	-0.023	-0.022	0.030	-0.012	0.032	0.017	1.000	-0.013	-0.081	0.026	0.024	-0.001	0.037	-0.047	-0.028	0.071	-0.024	0.032	-0.039	0.025	-0.010	-0.071	0.055	-0.021	-0.133	0.007	0.045	-0.000	-0.026	0.019	0.005	0.023	-0.000	0.077
149	-0.038	-0.030	-0.126	-0.065	0.007	0.025	-0.030	0.136	0.002	-0.046	0.006	-0.015	-0.046	-0.035	-0.005	0.070	0.151	-0.024	-0.059	0.032	0.009	-0.013	1.000	-0.015	0.045	0.051	-0.019	0.004	-0.002	0.032	0.083	-0.117	-0.086	0.045	0.010	0.028	0.018	-0.034	-0.069	0.002	0.044	0.037	0.004	0.044	0.068	0.017	-0.027	0.025	-0.032
15	-0.028	0.055	0.020	-0.041	0.017	-0.000	0.035	-0.035	-0.019	0.126	-0.019	-0.017	-0.029	-0.034	0.015	0.024	-0.047	0.111	-0.006	-0.029	0.047	-0.081	-0.015	1.000	-0.081	-0.008	0.098	-0.077	-0.019	0.005	0.005	0.020	0.102	0.027	0.065	0.057	-0.027	-0.068	0.019	-0.095	0.011	-0.004	-0.093	-0.069	0.028	-0.045	0.000	0.058	-0.066
152	0.121	-0.106	0.022	0.085	0.012	-0.043	0.044	-0.018	0.091	0.007	-0.002	-0.005	-0.039	0.004	-0.012	-0.042	0.028	0.072	-0.120	-0.036	0.051	0.026	0.045	-0.081	1.000	-0.036	-0.038	0.093	0.047	-0.021	-0.012	0.007	-0.033	-0.010	0.040	0.028	-0.092	0.001	-0.062	-0.071	-0.030	-0.008	0.115	0.028	0.003	0.028	-0.018	-0.010	0.051
158	-0.024	0.013	-0.007	-0.047	0.005	0.028	-0.037	0.024	-0.020	0.044	-0.045	-0.012	-0.008	0.043	-0.019	0.088	0.034	0.040	-0.022	0.048	-0.048	0.024	0.051	-0.008	-0.036	1.000	0.035	0.094	-0.003	0.016	0.016	0.029	0.046	0.082	0.030	-0.082	0.067	-0.026	-0.028	0.000	0.120	0.073	-0.124	-0.007	-0.059	-0.025	-0.039	0.015	-0.030
159	0.007	-0.033	-0.050	0.155	-0.034	-0.058	0.020	-0.033	-0.096	0.061	0.082	-0.080	-0.083	0.050	0.033	-0.100	-0.011	0.009	-0.008	0.087	0.031	-0.001	-0.019	0.098	-0.038	0.035	1.000	-0.036	-0.011	-0.019	0.103	0.060	-0.056	-0.084	-0.090	-0.021	0.002	0.085	-0.003	-0.010	0.117	0.124	-0.030	0.000	-0.089	0.011	-0.014	0.080	-0.127
16	-0.035	0.071	0.030	0.026	0.083	0.077	-0.093	0.003	0.038	-0.006	0.017	-0.090	-0.084	0.072	0.050	-0.046	-0.018	-0.006	0.007	-0.038	0.070	0.037	0.004	-0.077	0.093	0.094	-0.036	1.000	0.124	-0.013	-0.052	0.042	-0.036	-0.117	-0.019	0.010	0.163	-0.063	0.008	-0.039	0.044	-0.051	0.017	0.072	-0.052	-0.048	-0.072	-0.040	0.057
172	-0.067	-0.020	-0.016	-0.030	0.013	0.017	0.093	-0.060	0.057	-0.042	0.110	0.008	0.059	-0.044	0.019	-0.001	0.050	-0.081	0.070	0.004	0.040	-0.047	-0.002	-0.019	0.047	-0.003	-0.011	0.124	1.000	0.002	-0.046	-0.037	-0.017	-0.131	-0.030	0.037	0.028	0.026	0.012	0.102	-0.057	0.058	-0.005	0.137	-0.025	-0.015	0.027	0.047	0.008
174	-0.026	0.054	-0.004	-0.112	-0.022	0.078	-0.082	-0.000	0.006	0.019	-0.058	-0.014	-0.022	-0.041	0.046	-0.013	0.120	-0.028	-0.087	0.017	-0.026	-0.028	0.032	0.005	-0.021	0.016	-0.019	-0.013	0.002	1.000	-0.019	0.031	0.042	0.042	-0.050	0.071	0.004	-0.055	-0.025	-0.026	-0.013	0.052	0.057	-0.024	-0.044	0.053	-0.060	-0.053	0.027
175	0.098	0.022	-0.046	0.102	0.016	0.028	-0.124	-0.002	-0.073	0.026	0.008	0.001	0.007	-0.088	0.009	0.042	0.065	0.062	-0.033	-0.007	0.007	0.071	0.083	0.005	-0.012	0.016	0.103	-0.052	-0.046	-0.019	1.000	-0.035	-0.073	0.012	-0.019	0.042	0.030	0.007	0.004	0.053	-0.010	0.093	0.041	0.009	-0.136	0.012	0.023	0.061	-0.043
178	-0.015	0.059	-0.010	0.076	-0.042	-0.007	-0.001	-0.049	-0.042	0.028	-0.035	0.048	0.127	-0.044	0.021	-0.019	-0.046	0.050	0.001	-0.021	0.012	-0.024	-0.117	0.020	0.007	0.029	0.060	0.042	-0.037	0.031	-0.035	1.000	0.034	0.017	-0.030	0.027	-0.024	-0.040	0.082	-0.082	0.042	0.085	-0.115	-0.021	0.012	0.051	-0.077	-0.087	-0.028
18	-0.040	0.039	-0.057	-0.017	-0.036	0.012	-0.059	-0.033	0.047	0.065	-0.041	0.098	0.080	0.087	-0.033	0.043	-0.049	0.032	-0.061	-0.046	-0.116	0.032	-0.086	0.102	-0.033	0.046	-0.056	-0.036	-0.017	0.042	-0.073	0.034	1.000	-0.080	0.121	-0.017	-0.079	-0.186	-0.047	-0.018	-0.002	0.078	-0.178	-0.020	0.116	0.024	-0.049	0.001	-0.026
180	-0.033	0.029	0.047	-0.045	0.050	-0.013	0.018	-0.035	-0.017	-0.081	-0.058	0.022	0.047	-0.121	-0.011	0.009	-0.039	-0.034	0.019	0.018	-0.091	-0.039	0.045	0.027	-0.010	0.082	-0.084	-0.117	-0.131	0.042	0.012	0.017	-0.080	1.000	0.027	0.020	-0.052	-0.035	-0.042	0.033	0.033	-0.048	-0.021	-0.054	0.061	0.009	-0.010	0.027	0.088
183	0.002	-0.029	0.034	-0.015	-0.052	0.005	-0.017	0.005	-0.045	0.029	-0.031	0.092	0.048	0.016	-0.104	0.029	0.110	0.107	0.015	-0.001	0.030	0.025	0.010	0.065	0.040	0.030	-0.090	-0.019	-0.030	-0.050	-0.019	-0.030	0.121	0.027	1.000	-0.018	-0.160	-0.084	-0.015	-0.052	-0.053	0.036	-0.057	-0.005	0.053	-0.062	0.027	-0.022	-0.040
187	-0.059	-0.067	-0.136	0.024	-0.027	0.087	0.052	0.023	-0.007	-0.090	-0.011	-0.023	-0.041	-0.088	0.028	-0.027	-0.021	-0.056	-0.064	0.018	-0.044	-0.010	0.028	0.057	0.028	-0.082	-0.021	0.010	0.037	0.071	0.042	0.027	-0.017	0.020	-0.018	1.000	-0.041	-0.002	0.076	0.019	-0.003	0.045	-0.041	0.022	0.049	-0.002	0.021	0.022	0.046
19	-0.070	0.000	0.035	0.031	-0.057	-0.065	-0.090	-0.031	0.007	-0.130	0.069	0.024	0.011	0.194	0.111	-0.069	-0.068	-0.025	-0.047	-0.104	0.108	-0.071	0.018	-0.027	-0.092	0.067	0.002	0.163	0.028	0.004	0.030	-0.024	-0.079	-0.052	-0.160	-0.041	1.000	-0.056	0.011	0.080	0.046	-0.094	0.016	0.056	-0.137	-0.007	0.037	0.083	0.105
190	0.077	0.062	-0.058	0.008	0.043	-0.071	0.075	0.053	-0.001	-0.106	0.014	-0.133	-0.005	-0.051	0.107	0.025	-0.064	-0.065	0.087	0.112	0.050	0.055	-0.034	-0.068	0.001	-0.026	0.085	-0.063	0.026	-0.055	0.007	-0.040	-0.186	-0.035	-0.084	-0.002	-0.056	1.000	0.081	0.080	0.044	0.033	0.111	0.028	-0.077	-0.025	0.004	-0.006	-0.073
199	-0.028	-0.095	-0.075	-0.039	0.086	-0.046	0.092	0.064	-0.038	-0.034	-0.054	0.016	0.077	-0.015	-0.048	0.024	0.103	0.010	-0.014	0.126	0.024	-0.021	-0.069	0.019	-0.062	-0.028	-0.003	0.008	0.012	-0.025	0.004	0.082	-0.047	-0.042	-0.015	0.076	0.011	0.081	1.000	0.057	0.010	0.104	0.024	-0.020	-0.005	0.008	0.013	-0.023	0.041
2	0.032	0.029	-0.070	0.033	0.050	0.072	-0.013	0.062	0.001	-0.153	0.051	-0.010	0.015	-0.118	-0.089	0.179	-0.009	0.005	-0.002	-0.098	0.002	-0.133	0.002	-0.095	-0.071	0.000	-0.010	-0.039	0.102	-0.026	0.053	-0.082	-0.018	0.033	-0.052	0.019	0.080	0.080	0.057	1.000	0.053	0.007	0.073	-0.002	0.027	0.020	0.047	0.025	-0.018
20	0.085	-0.076	-0.012	-0.038	-0.009	-0.108	0.008	0.064	-0.084	-0.022	0.019	0.052	-0.120	0.054	0.078	-0.038	-0.032	0.031	0.017	0.018	0.087	0.007	0.044	0.011	-0.030	0.120	0.117	0.044	-0.057	-0.013	-0.010	0.042	-0.002	0.033	-0.053	-0.003	0.046	0.044	0.010	0.053	1.000	-0.093	0.031	-0.035	-0.120	0.086	-0.075	0.073	0.022
204	0.008	-0.011	-0.100	0.049	0.009	-0.041	0.009	0.040	-0.072	-0.045	0.023	0.018	0.033	0.016	-0.006	0.001	0.082	0.023	-0.038	0.031	0.009	0.045	0.037	-0.004	-0.008	0.073	0.124	-0.051	0.058	0.052	0.093	0.085	0.078	-0.048	0.036	0.045	-0.094	0.033	0.104	0.007	-0.093	1.000	-0.065	-0.013	-0.003	-0.014	-0.010	-0.127	-0.103
21	-0.014	-0.081	0.027	-0.075	0.124	0.019	0.007	0.076	0.064	0.044	0.089	-0.169	-0.007	0.023	0.006	-0.069	-0.034	0.054	-0.052	0.057	-0.003	-0.000	0.004	-0.093	0.115	-0.124	-0.030	0.017	-0.005	0.057	0.041	-0.115	-0.178	-0.021	-0.057	-0.041	0.016	0.111	0.024	0.073	0.031	-0.065	1.000	0.016	0.020	-0.022	-0.017	0.010	-0.017
216	-0.032	-0.029	-0.047	0.030	-0.008	0.039	-0.016	-0.015	0.021	-0.067	-0.079	-0.012	0.035	0.049	0.014	-0.009	0.022	-0.113	0.010	0.035	-0.015	-0.026	0.044	-0.069	0.028	-0.007	0.000	0.072	0.137	-0.024	0.009	-0.021	-0.020	-0.054	-0.005	0.022	0.056	0.028	-0.020	-0.002	-0.035	-0.013	0.016	1.000	0.020	-0.030	0.025	0.045	0.004
22	-0.004	0.047	0.011	-0.031	0.067	0.051	-0.058	0.069	0.120	-0.132	-0.032	-0.033	-0.038	-0.030	0.006	0.001	0.014	0.051	0.005	0.001	-0.097	0.019	0.068	0.028	0.003	-0.059	-0.089	-0.052	-0.025	-0.044	-0.136	0.012	0.116	0.061	0.053	0.049	-0.137	-0.077	-0.005	0.027	-0.120	-0.003	0.020	0.020	1.000	-0.041	0.038	0.015	0.087
220	-0.029	-0.052	0.015	-0.051	-0.027	0.015	-0.004	0.018	-0.076	0.017	0.034	-0.056	-0.075	-0.112	-0.022	-0.006	-0.035	-0.031	0.032	0.021	0.083	0.005	0.017	-0.045	0.028	-0.025	0.011	-0.048	-0.015	0.053	0.012	0.051	0.024	0.009	-0.062	-0.002	-0.007	-0.025	0.008	0.020	0.086	-0.014	-0.022	-0.030	-0.041	1.000	-0.004	0.082	0.005
225	0.001	-0.001	0.043	-0.028	-0.042	0.042	-0.076	0.026	0.007	-0.055	-0.011	-0.021	-0.009	0.035	0.007	-0.027	-0.010	0.010	0.004	-0.070	-0.027	0.023	-0.027	0.000	-0.018	-0.039	-0.014	-0.072	0.027	-0.060	0.023	-0.077	-0.049	-0.010	0.027	0.021	0.037	0.004	0.013	0.047	-0.075	-0.010	-0.017	0.025	0.038	-0.004	1.000	0.047	0.009
228	-0.008	-0.066	-0.046	-0.041	-0.028	-0.051	-0.017	0.002	-0.007	0.046	0.002	-0.058	-0.010	-0.020	0.070	-0.011	0.038	0.036	0.027	0.053	0.041	-0.000	0.025	0.058	-0.010	0.015	0.080	-0.040	0.047	-0.053	0.061	-0.087	0.001	0.027	-0.022	0.022	0.083	-0.006	-0.023	0.025	0.073	-0.127	0.010	0.045	0.015	0.082	0.047	1.000	-0.036
23	-0.178	0.168	0.017	-0.068	-0.181	-0.031	0.027	0.036	0.117	-0.012	-0.038	-0.049	-0.099	-0.100	0.000	-0.049	-0.003	-0.046	-0.000	-0.010	0.016	0.077	-0.032	-0.066	0.051	-0.030	-0.127	0.057	0.008	0.027	-0.043	-0.028	-0.026	0.088	-0.040	0.046	0.105	-0.073	0.041	-0.018	0.022	-0.103	-0.017	0.004	0.087	0.005	0.009	-0.036	1.000
230	0.031	-0.002	0.037	-0.053	-0.014	-0.016	-0.071	0.054	0.126	-0.034	-0.068	-0.008	0.001	-0.003	-0.043	-0.014	-0.066	-0.005	-0.097	0.027	-0.022	-0.001	0.070	0.038	0.059	-0.000	-0.045	0.042	-0.035	0.104	-0.061	-0.076	0.065	0.012	0.001	-0.001	0.119	-0.029	-0.099	-0.077	-0.128	-0.003	-0.046	-0.029	-0.010	-0.046	0.027	0.027	0.076
239	0.052	-0.001	0.028	-0.030	-0.027	0.001	0.021	-0.050	0.052	-0.014	0.052	-0.032	0.006	0.018	-0.045	-0.002	0.037	-0.038	-0.023	-0.045	0.025	-0.008	-0.052	-0.047	0.002	-0.014	-0.051	-0.045	-0.056	-0.041	0.060	-0.055	-0.036	0.003	-0.018	0.020	-0.102	0.046	-0.001	0.012	-0.021	-0.014	-0.001	-0.030	0.008	0.035	0.053	-0.070	-0.015
24	0.106	-0.030	0.094	-0.043	-0.045	0.220	0.073	0.042	0.002	0.002	-0.020	0.053	0.100	-0.079	-0.061	-0.066	-0.010	0.090	0.081	-0.044	0.002	0.001	-0.020	0.049	-0.046	-0.082	-0.050	-0.097	0.004	0.027	0.029	-0.010	-0.045	-0.016	-0.043	-0.003	-0.041	-0.000	0.006	0.039	0.057	-0.077	0.103	-0.007	0.023	-0.039	-0.023	0.009	-0.011
25	-0.015	-0.006	0.059	-0.043	-0.020	-0.040	-0.012	0.118	0.016	0.033	-0.003	-0.117	0.103	0.119	-0.030	0.009	-0.022	0.046	-0.008	-0.001	0.055	0.021	-0.018	-0.071	0.022	0.008	0.014	0.083	-0.059	-0.006	-0.061	0.057	-0.039	-0.041	0.060	0.056	-0.016	0.025	0.045	-0.075	0.042	0.076	0.171	0.035	-0.046	0.029	-0.024	-0.021	-0.085
250	-0.048	-0.070	-0.027	0.001	0.042	0.052	0.032	-0.002	0.008	0.012	0.022	0.017	-0.000	0.007	-0.102	0.021	-0.011	0.099	-0.002	0.064	0.084	-0.033	0.022	0.115	-0.044	0.000	0.016	0.003	-0.035	-0.030	0.032	-0.085	0.028	0.047	0.079	0.006	-0.047	0.009	-0.007	0.047	-0.035	0.021	-0.019	-0.035	0.075	0.020	-0.017	0.081	-0.013
254	0.059	-0.083	-0.020	-0.042	-0.011	-0.042	0.044	0.051	-0.067	-0.008	-0.012	-0.048	-0.027	-0.031	-0.052	-0.045	-0.026	-0.005	-0.048	0.061	0.040	0.081	0.075	-0.025	0.102	-0.046	0.062	0.032	-0.022	-0.027	0.027	-0.057	-0.069	0.000	0.047	-0.004	0.030	-0.001	-0.025	-0.022	0.002	-0.020	0.139	0.003	0.013	0.052	0.036	0.075	0.043
26	-0.017	0.055	-0.080	0.083	-0.003	0.076	-0.006	-0.075	0.131	0.062	0.049	0.049	0.062	0.102	-0.009	-0.041	-0.053	-0.036	-0.055	-0.062	-0.089	-0.049	-0.087	-0.027	-0.012	0.051	-0.071	0.041	0.048	0.038	-0.047	-0.021	0.097	-0.025	0.007	0.002	0.082	-0.013	0.070	0.097	-0.041	0.010	-0.036	-0.002	0.022	0.001	0.009	0.035	0.116
268	-0.052	0.009	-0.039	0.117	-0.045	0.079	-0.083	-0.012	0.016	-0.048	-0.027	0.011	-0.030	-0.090	0.095	-0.002	0.032	-0.028	0.005	-0.008	-0.100	-0.063	0.009	-0.004	0.016	-0.053	0.033	0.011	0.037	-0.052	0.000	0.014	0.037	-0.020	0.013	0.088	-0.053	0.083	-0.051	0.039	0.024	-0.003	-0.063	0.117	-0.002	-0.024	0.040	0.038	-0.023
28	0.019	0.058	0.031	0.064	-0.015	-0.013	0.011	-0.078	0.070	-0.005	-0.033	-0.031	0.055	0.099	0.007	0.005	-0.013	0.055	-0.000	-0.121	-0.151	-0.036	0.011	-0.173	-0.025	0.012	-0.056	0.022	-0.036	0.094	0.092	0.020	-0.004	0.096	0.006	-0.003	0.004	0.009	-0.068	-0.026	-0.037	0.006	-0.010	0.035	-0.033	-0.134	0.059	-0.072	0.055
29	-0.006	0.024	-0.049	-0.071	-0.034	0.130	-0.012	-0.004	-0.033	-0.065	-0.037	-0.037	0.094	-0.039	-0.053	-0.037	-0.067	0.096	0.010	0.015	-0.093	-0.072	-0.013	0.027	-0.077	-0.096	0.040	-0.058	-0.026	0.032	-0.017	0.096	0.029	0.044	-0.043	0.012	0.057	0.070	-0.084	-0.048	0.034	-0.029	0.033	0.045	0.080	0.089	0.074	-0.007	-0.002
292	0.072	0.042	0.005	0.036	-0.005	-0.028	-0.008	0.006	-0.024	0.041	-0.018	0.008	-0.017	-0.016	0.008	0.062	0.071	-0.026	-0.013	-0.016	0.052	0.073	0.051	-0.081	-0.009	0.043	0.017	-0.016	-0.045	-0.038	0.034	-0.012	0.079	-0.055	0.017	-0.076	-0.099	0.028	-0.019	0.017	0.026	0.047	-0.178	-0.011	-0.081	0.079	0.005	-0.002	-0.001
297	-0.038	0.079	-0.023	-0.048	-0.081	0.058	-0.001	-0.045	0.006	-0.000	-0.022	-0.040	-0.014	0.001	0.086	-0.017	0.049	0.040	0.004	0.050	-0.058	-0.027	0.052	0.006	0.092	-0.043	-0.013	-0.024	0.045	-0.048	0.039	-0.067	0.009	-0.020	0.010	0.038	0.041	-0.043	-0.017	0.036	-0.119	-0.041	0.045	0.027	0.088	0.010	0.043	0.037	0.082
298	-0.042	0.052	-0.003	-0.019	0.068	-0.036	0.012	0.048	0.018	0.018	-0.021	-0.016	-0.029	-0.041	-0.035	0.032	0.031	0.048	-0.074	0.041	0.079	0.006	0.020	0.029	0.004	-0.047	0.086	0.002	-0.072	0.079	-0.031	0.028	-0.012	-0.039	0.062	0.031	-0.063	-0.009	0.044	0.070	0.026	0.051	0.008	-0.038	-0.029	0.031	-0.031	-0.079	-0.052
3	0.015	0.016	-0.063	-0.022	0.008	-0.050	0.009	-0.033	-0.001	-0.004	0.065	-0.058	0.004	0.072	0.019	0.016	-0.015	-0.001	0.032	-0.003	-0.040	-0.006	0.051	-0.029	-0.007	-0.003	-0.009	0.060	0.019	-0.061	0.021	0.008	0.059	0.009	0.007	-0.003	-0.043	-0.016	-0.036	-0.039	0.036	-0.028	-0.024	0.028	-0.013	-0.023	-0.015	0.010	-0.005
310	0.034	0.013	0.032	-0.071	0.025	-0.051	0.008	0.021	-0.042	0.055	0.026	-0.059	0.050	0.068	-0.079	-0.018	0.014	0.055	-0.076	-0.056	0.007	-0.004	0.032	-0.006	0.030	0.006	-0.004	-0.076	0.007	-0.031	0.051	-0.088	-0.045	-0.014	0.055	-0.110	0.035	-0.043	-0.034	-0.022	0.015	0.008	0.047	-0.023	0.014	-0.047	0.026	0.053	0.018
312	-0.017	0.002	-0.080	-0.034	-0.024	-0.094	-0.001	-0.034	-0.035	0.040	0.017	0.033	-0.074	0.084	-0.021	-0.058	-0.014	0.000	-0.064	0.089	-0.019	0.086	0.018	-0.058	0.033	-0.023	-0.039	0.055	0.033	-0.037	-0.065	-0.024	0.038	0.031	0.012	-0.022	-0.067	-0.037	-0.057	-0.093	0.010	0.088	0.001	0.017	0.103	-0.034	-0.028	-0.010	-0.024
32	-0.092	-0.013	0.087	0.103	0.012	0.006	-0.066	0.055	0.063	0.192	-0.001	-0.014	-0.012	-0.020	0.078	0.043	-0.129	-0.087	-0.045	0.070	-0.081	0.089	0.105	-0.121	0.013	-0.074	0.050	-0.013	-0.080	-0.006	-0.006	-0.007	0.055	-0.066	-0.020	-0.049	0.024	-0.010	-0.144	-0.140	-0.121	-0.054	0.075	0.059	0.024	-0.039	-0.005	-0.068	0.048
320	0.039	-0.060	-0.104	0.019	-0.005	-0.004	-0.052	0.031	0.142	-0.015	-0.050	0.004	0.008	0.018	0.027	0.006	-0.053	-0.076	0.054	-0.022	-0.030	-0.035	-0.042	-0.008	-0.012	-0.008	0.007	-0.019	0.009	0.012	0.009	0.031	0.097	0.014	-0.000	-0.036	-0.047	-0.038	-0.051	0.058	-0.068	0.052	-0.025	-0.007	-0.042	-0.035	0.000	-0.031	-0.094
334	-0.050	0.068	0.012	-0.055	-0.042	0.005	-0.068	0.038	-0.075	-0.033	0.124	-0.046	-0.083	0.067	-0.008	0.007	-0.070	0.070	0.043	-0.069	-0.049	-0.028	-0.023	0.029	-0.056	0.014	-0.033	-0.014	0.038	0.021	-0.057	0.023	-0.017	0.036	0.017	-0.022	0.013	0.043	-0.019	0.009	-0.051	-0.015	0.065	-0.055	-0.014	0.024	-0.009	-0.047	0.043
36	-0.017	0.043	-0.121	0.016	-0.044	-0.043	0.049	-0.062	-0.044	0.024	-0.037	0.086	-0.057	0.022	0.100	-0.038	-0.028	0.027	-0.009	-0.013	-0.019	-0.082	-0.014	-0.009	-0.082	0.011	0.066	-0.005	-0.059	-0.041	-0.005	0.041	0.036	0.131	-0.102	0.006	-0.001	-0.041	0.051	0.095	0.085	0.033	-0.047	-0.073	-0.026	-0.028	0.016	-0.072	-0.015
370	-0.025	0.020	-0.054	-0.039	-0.009	-0.033	-0.020	-0.058	-0.017	0.005	-0.073	-0.002	0.023	-0.020	0.102	-0.029	0.023	0.007	-0.003	0.064	0.037	0.066	-0.062	0.051	-0.014	-0.014	0.063	-0.095	-0.003	0.053	0.076	-0.029	0.065	0.013	-0.023	-0.005	-0.042	-0.012	-0.001	-0.060	-0.023	-0.003	-0.063	-0.001	0.017	0.018	-0.012	0.050	0.045
38	-0.014	0.054	-0.017	-0.036	0.126	-0.029	-0.075	-0.009	0.029	-0.073	-0.069	-0.087	0.039	0.052	-0.040	-0.043	0.016	0.110	-0.087	0.091	-0.025	-0.011	0.001	-0.013	-0.018	-0.001	-0.056	-0.004	-0.057	0.054	-0.003	0.009	0.026	0.099	0.047	0.049	-0.001	-0.009	-0.014	-0.046	0.031	-0.013	0.035	0.003	0.063	-0.066	0.027	0.058	0.001
389	0.038	0.006	-0.054	-0.046	0.015	0.009	-0.034	0.047	-0.030	-0.034	-0.045	-0.039	0.042	0.067	-0.019	0.049	-0.021	0.037	-0.016	0.025	0.036	-0.053	0.054	0.051	0.007	-0.019	0.018	0.057	-0.006	-0.060	-0.044	-0.042	0.066	-0.016	-0.003	-0.017	0.041	-0.083	-0.049	-0.017	-0.010	-0.111	-0.011	-0.043	0.033	0.070	-0.039	0.039	0.004
39	0.141	-0.030	0.074	-0.084	0.028	-0.125	0.017	-0.048	-0.173	-0.020	0.009	0.085	-0.056	0.091	-0.041	-0.078	-0.030	-0.034	0.087	0.058	0.104	-0.015	-0.074	-0.087	-0.114	0.011	-0.065	0.109	-0.003	0.049	-0.024	0.150	-0.024	0.056	-0.020	0.018	0.051	0.035	0.008	0.046	0.081	0.094	-0.013	-0.021	0.027	-0.009	0.058	-0.050	-0.103
4	-0.007	0.074	-0.051	0.084	-0.079	0.067	-0.057	-0.085	0.014	0.029	-0.032	-0.029	-0.062	0.051	-0.048	0.072	-0.057	0.007	0.096	0.113	0.037	0.094	-0.043	0.035	-0.005	0.052	0.039	0.024	0.024	0.022	-0.064	0.080	0.035	-0.048	0.007	-0.061	-0.012	0.009	-0.080	-0.120	-0.095	-0.067	0.013	0.045	0.055	-0.000	0.014	-0.030	0.045
409	-0.047	0.003	0.015	-0.088	0.035	0.040	0.065	0.012	0.028	-0.080	0.015	-0.048	0.042	-0.111	0.025	-0.013	0.062	-0.028	-0.015	0.006	0.001	-0.023	0.075	-0.023	-0.042	-0.040	-0.038	0.085	-0.005	-0.041	-0.035	0.065	-0.035	0.144	-0.033	-0.010	0.036	-0.000	-0.042	-0.057	0.033	0.022	-0.044	-0.004	0.064	0.006	0.033	-0.019	0.133
48	0.058	-0.106	0.046	-0.035	0.131	-0.091	0.024	-0.047	-0.038	-0.017	0.111	-0.056	-0.082	-0.061	0.028	0.099	0.022	0.002	0.022	-0.015	0.091	-0.028	0.026	0.208	-0.023	0.036	0.014	-0.031	0.060	-0.035	-0.007	0.020	0.011	0.046	-0.067	0.039	0.073	-0.062	0.105	0.024	-0.050	0.009	-0.005	-0.025	0.010	-0.091	-0.027	-0.062	-0.069
50	-0.062	0.113	0.058	0.079	-0.043	-0.095	0.030	-0.030	0.009	-0.012	0.003	0.087	-0.046	-0.052	0.073	-0.008	0.005	-0.051	0.073	0.087	-0.006	0.003	0.030	-0.006	-0.052	0.071	0.086	-0.116	0.054	-0.076	0.011	-0.070	0.052	0.118	-0.004	-0.055	-0.022	0.012	-0.039	-0.084	0.063	0.001	-0.070	0.006	-0.065	-0.054	-0.002	0.052	0.075
51	-0.078	-0.154	-0.078	-0.072	0.132	0.025	0.044	-0.041	0.037	0.077	-0.004	0.129	-0.026	0.011	0.023	-0.002	0.029	-0.147	0.012	0.094	0.032	0.003	0.039	0.093	0.021	-0.024	-0.048	-0.013	0.080	0.086	-0.090	-0.014	0.048	0.003	-0.012	0.048	0.005	-0.033	0.054	-0.108	0.028	-0.049	0.017	0.052	0.017	0.001	-0.031	0.084	0.001
52	0.021	-0.016	0.051	0.057	-0.003	0.104	-0.006	0.046	-0.118	0.036	-0.021	0.042	0.005	-0.065	-0.044	0.085	0.021	0.066	0.013	0.007	0.038	0.055	-0.074	0.035	-0.092	0.019	-0.048	0.084	0.024	0.078	-0.017	0.022	-0.074	-0.040	-0.011	0.029	-0.064	0.061	0.135	0.002	0.075	0.016	0.096	-0.045	-0.066	-0.031	-0.014	-0.077	0.007
54	0.034	0.066	0.002	0.039	0.007	0.042	0.023	-0.105	0.083	0.003	-0.012	0.048	0.055	0.055	-0.060	0.040	0.010	0.027	0.013	0.052	-0.007	-0.002	-0.018	0.024	-0.038	0.026	-0.017	-0.038	0.022	-0.011	-0.051	-0.006	0.027	-0.052	-0.053	-0.043	0.078	0.030	-0.004	-0.049	-0.102	-0.000	-0.011	0.006	0.019	-0.043	-0.043	0.010	-0.117
55	0.090	0.077	0.073	0.040	-0.078	-0.043	-0.066	-0.009	-0.032	0.080	-0.024	0.064	0.008	-0.059	-0.103	0.024	0.055	0.141	-0.013	-0.059	-0.157	-0.077	-0.081	0.171	0.024	-0.052	-0.032	-0.106	-0.027	0.041	0.066	-0.042	0.041	0.054	0.034	0.045	-0.019	-0.047	0.030	-0.019	-0.012	0.078	0.006	0.010	0.045	-0.013	-0.002	0.016	-0.039
56	0.054	0.015	0.074	0.007	-0.071	0.023	-0.069	-0.021	-0.023	-0.026	0.034	-0.042	0.033	0.098	-0.030	-0.079	0.078	0.114	-0.048	-0.042	0.123	-0.038	0.010	0.031	0.160	0.001	0.010	0.069	0.004	0.000	0.014	-0.001	-0.002	-0.012	0.069	0.029	-0.067	-0.011	-0.031	-0.016	0.016	0.072	-0.015	0.031	-0.035	0.030	0.064	-0.019	-0.033
6	0.047	-0.081	0.011	0.054	0.088	0.029	0.030	-0.086	-0.031	0.080	0.002	0.069	-0.055	0.029	0.001	-0.007	0.032	-0.151	0.123	0.084	0.022	-0.049	-0.131	0.015	-0.025	0.019	0.076	-0.044	-0.013	0.062	0.020	0.035	0.003	0.100	-0.136	0.018	0.018	-0.038	-0.013	0.002	-0.056	-0.051	-0.068	0.008	0.036	0.041	-0.070	0.058	-0.052
60	-0.073	-0.074	-0.034	-0.036	0.048	0.034	0.043	-0.033	0.060	-0.055	0.029	-0.101	-0.057	-0.011	-0.007	-0.049	0.015	0.009	0.054	-0.107	0.006	-0.040	-0.020	0.055	-0.061	0.025	0.011	0.013	0.070	-0.012	-0.034	0.043	-0.008	0.033	0.029	0.016	0.044	-0.004	0.037	-0.021	0.029	-0.005	0.028	0.051	0.057	-0.071	0.015	-0.030	0.028
65	0.005	0.135	0.004	-0.095	0.021	-0.028	-0.009	0.026	-0.123	-0.023	0.012	-0.100	0.133	0.004	0.078	0.012	0.066	-0.005	0.007	0.012	0.049	-0.025	-0.018	0.015	-0.064	0.098	0.014	-0.067	-0.028	-0.083	-0.075	-0.006	0.089	0.080	0.037	-0.093	-0.071	0.032	0.018	0.026	0.017	0.070	-0.090	0.017	-0.007	0.042	-0.037	-0.012	-0.090
66	-0.008	-0.045	0.069	0.065	-0.023	-0.052	-0.013	-0.081	0.019	-0.014	0.104	-0.003	-0.105	-0.007	-0.046	0.046	-0.009	0.005	0.027	-0.060	0.045	0.082	-0.011	-0.006	0.033	-0.101	0.037	0.071	-0.021	-0.058	0.051	0.061	-0.032	-0.044	0.092	0.070	0.103	-0.020	-0.003	-0.034	0.029	-0.065	-0.067	0.006	-0.034	0.024	-0.007	0.158	0.054
68	-0.059	0.034	-0.113	-0.017	0.108	-0.096	0.023	-0.050	0.058	0.011	0.059	-0.045	-0.048	0.058	-0.026	-0.053	0.032	-0.004	-0.092	0.078	-0.096	-0.019	0.023	-0.030	-0.060	-0.002	0.008	0.019	0.004	0.050	-0.079	-0.013	-0.004	-0.052	-0.017	0.055	0.081	-0.029	-0.079	-0.017	0.009	0.005	0.115	-0.060	0.063	-0.025	0.027	-0.012	0.061
7	0.046	-0.093	0.042	-0.034	-0.018	-0.078	0.142	0.002	0.055	0.009	-0.133	0.030	0.058	0.008	0.046	-0.018	0.009	-0.127	-0.044	0.016	-0.101	-0.016	0.033	-0.022	0.104	-0.065	-0.045	-0.044	-0.140	0.018	-0.026	-0.038	0.087	-0.011	0.071	-0.009	-0.052	-0.070	-0.034	-0.146	-0.063	-0.032	0.002	-0.049	0.014	0.067	-0.014	-0.007	0.197
71	0.053	-0.090	-0.055	0.056	0.019	0.041	-0.014	-0.042	-0.000	-0.080	-0.092	0.029	-0.032	-0.062	0.046	-0.076	-0.057	-0.038	0.003	0.064	-0.027	0.033	0.039	-0.095	0.069	-0.027	0.056	-0.031	-0.042	0.060	0.020	0.058	-0.103	0.013	-0.040	0.075	-0.040	0.118	0.040	0.014	-0.039	0.017	-0.011	0.007	0.048	0.029	0.045	-0.056	-0.053
72	-0.036	0.003	-0.059	0.035	-0.008	0.031	-0.074	0.057	-0.063	0.017	-0.029	-0.018	-0.013	-0.030	0.018	-0.004	0.020	-0.009	-0.024	0.074	-0.008	-0.057	0.049	-0.068	0.035	-0.020	0.014	-0.037	0.002	0.027	0.034	-0.002	0.001	-0.047	-0.032	0.103	0.006	0.079	0.073	0.061	0.017	-0.016	0.017	0.132	-0.018	-0.056	0.056	0.034	0.003
73	-0.008	-0.018	-0.013	-0.048	-0.010	-0.018	0.068	-0.104	-0.004	0.053	0.014	-0.028	0.004	-0.097	0.041	0.022	-0.022	-0.089	-0.169	-0.104	0.007	-0.085	-0.048	0.002	0.041	0.033	-0.012	0.016	-0.092	0.065	0.019	0.008	0.088	0.004	0.014	0.001	0.051	-0.045	-0.013	0.057	0.085	-0.026	0.111	-0.057	-0.079	0.086	-0.077	0.024	0.026
74	0.055	0.061	0.043	0.053	-0.050	0.059	-0.109	0.006	0.061	-0.028	0.008	0.101	0.058	-0.038	-0.057	0.069	0.016	0.002	0.093	-0.076	-0.032	0.027	0.032	-0.041	-0.108	-0.065	-0.056	-0.044	-0.045	-0.002	0.064	-0.043	0.084	-0.002	0.045	-0.068	-0.113	-0.038	-0.002	0.016	-0.055	-0.029	-0.119	-0.006	-0.001	0.019	0.006	-0.091	0.029
75	0.009	0.026	-0.018	0.040	-0.057	0.091	0.049	0.113	-0.038	-0.068	-0.007	-0.029	-0.080	-0.053	-0.012	0.027	-0.094	0.025	0.061	0.023	-0.014	-0.001	0.083	0.144	-0.001	0.011	0.052	-0.031	-0.037	-0.010	-0.003	-0.036	-0.078	0.020	-0.059	0.044	-0.039	0.080	0.018	0.098	-0.100	0.029	0.132	-0.002	0.035	-0.030	0.033	-0.039	0.003
76	-0.043	-0.014	-0.097	0.063	-0.097	0.047	-0.101	-0.017	0.062	-0.039	0.073	0.052	-0.069	0.031	0.025	-0.106	-0.049	0.026	0.012	0.005	0.029	0.054	-0.000	-0.103	0.054	-0.032	-0.008	0.034	0.040	-0.063	-0.020	-0.004	0.014	-0.076	0.052	-0.052	0.073	-0.025	-0.058	0.061	0.024	-0.041	0.064	-0.024	0.139	-0.017	0.058	-0.002	0.008
78	0.104	-0.067	0.097	0.047	-0.050	-0.047	0.123	0.033	0.027	0.078	0.025	-0.033	-0.097	-0.150	0.034	0.016	-0.025	-0.034	0.035	0.060	0.010	0.044	0.001	0.017	0.059	0.030	-0.009	0.043	0.027	-0.005	-0.040	0.014	-0.140	-0.033	-0.031	0.047	-0.079	0.085	0.005	-0.109	0.052	-0.069	0.073	-0.019	-0.073	0.061	-0.027	0.054	0.014
79	0.075	-0.002	0.093	0.016	0.026	-0.109	0.028	0.088	-0.052	-0.061	0.089	0.022	0.052	0.066	-0.096	-0.065	0.030	0.005	-0.039	-0.055	0.151	-0.032	-0.011	-0.115	0.022	-0.117	-0.077	0.044	0.023	0.003	-0.047	-0.037	-0.087	-0.000	0.011	-0.081	0.078	0.019	0.040	0.114	-0.046	0.082	0.056	0.011	-0.098	0.061	-0.002	-0.025	-0.053
8	-0.029	-0.011	-0.025	-0.008	-0.002	0.023	0.008	0.136	0.014	-0.093	-0.042	-0.107	0.064	0.045	-0.028	-0.009	-0.058	-0.056	0.009	0.036	0.092	0.015	0.061	-0.096	0.002	-0.001	0.031	0.016	-0.023	0.001	-0.007	0.005	-0.023	-0.048	-0.069	0.021	0.095	0.097	-0.030	0.074	0.047	-0.160	0.049	0.084	-0.062	-0.017	-0.074	-0.028	0.059
80	0.018	-0.058	0.042	0.026	0.010	-0.077	-0.001	0.003	0.028	-0.115	0.022	0.093	0.016	0.028	0.014	-0.041	0.088	-0.101	-0.045	0.034	0.072	-0.014	-0.011	0.064	-0.002	-0.037	-0.031	-0.080	0.044	-0.035	-0.057	-0.048	0.018	0.059	0.045	-0.008	0.076	-0.057	0.025	0.013	-0.128	0.051	-0.020	0.023	0.053	-0.052	0.054	-0.025	0.123
81	0.029	-0.088	0.114	0.033	-0.002	0.005	0.019	-0.085	0.012	-0.069	0.037	0.068	0.058	0.063	0.075	-0.040	0.035	-0.045	0.001	-0.084	-0.004	-0.050	-0.058	-0.030	-0.025	0.016	0.093	-0.020	0.033	-0.010	0.018	-0.020	-0.057	0.002	0.076	-0.004	0.074	-0.010	-0.096	0.074	-0.057	-0.019	-0.111	0.017	-0.101	0.057	0.024	-0.058	-0.138
83	0.040	-0.034	-0.011	0.103	0.087	-0.070	0.106	-0.046	0.067	-0.035	-0.037	-0.041	-0.073	0.042	-0.018	0.036	-0.056	0.066	-0.015	-0.044	0.019	-0.028	-0.006	0.027	0.075	0.053	-0.010	0.045	0.009	-0.019	-0.048	0.038	-0.005	0.066	-0.056	0.011	0.034	-0.022	-0.044	-0.046	0.030	-0.035	-0.187	-0.037	-0.052	0.129	-0.029	0.027	-0.059
87	-0.081	0.042	0.022	-0.052	-0.062	0.018	0.002	-0.074	0.109	-0.048	-0.036	0.053	-0.063	0.044	0.012	-0.042	-0.003	0.016	0.011	-0.030	-0.036	-0.002	-0.003	0.151	-0.081	0.054	-0.046	-0.049	-0.067	0.056	0.016	0.002	0.060	0.021	-0.005	0.022	0.037	-0.070	-0.014	0.003	0.043	-0.022	-0.121	-0.033	-0.022	0.059	0.031	-0.097	0.136
9	-0.025	-0.038	0.048	0.010	0.069	0.002	0.069	-0.132	0.001	0.043	-0.049	0.048	0.056	0.124	-0.075	0.114	0.014	0.048	-0.026	-0.086	0.048	-0.020	0.025	0.043	0.028	0.062	-0.089	-0.060	-0.039	-0.111	0.061	-0.132	0.022	-0.038	0.078	-0.034	0.128	-0.103	-0.003	0.082	0.005	-0.057	0.047	-0.021	0.036	0.009	0.072	0.097	-0.038
92	-0.108	-0.013	0.068	0.013	-0.127	0.032	0.061	0.008	0.059	0.043	0.000	-0.043	-0.053	0.018	0.012	0.067	-0.074	-0.076	0.001	0.019	-0.081	0.068	-0.062	0.018	-0.097	-0.046	0.037	-0.022	0.017	-0.010	-0.085	0.058	0.026	-0.045	0.020	-0.033	0.040	0.051	0.006	0.033	-0.031	-0.050	-0.019	0.063	0.056	0.053	0.015	0.007	0.110
94	-0.052	0.087	-0.003	0.063	-0.016	-0.008	0.001	0.040	-0.065	0.077	-0.026	0.115	-0.010	0.087	-0.022	-0.007	-0.035	0.015	0.017	-0.039	0.050	0.014	-0.029	-0.027	0.070	-0.026	0.022	0.034	-0.008	0.034	0.061	-0.059	-0.081	-0.090	-0.015	-0.048	0.124	0.032	0.002	-0.017	0.072	0.022	0.054	-0.061	-0.145	0.063	-0.004	-0.041	-0.025
95	-0.037	0.054	-0.026	0.037	-0.036	0.031	-0.092	-0.047	0.061	0.074	0.036	0.039	-0.055	-0.003	-0.044	-0.038	0.010	-0.094	0.083	0.015	-0.007	0.044	-0.024	0.025	0.049	0.072	0.040	0.021	0.026	-0.026	-0.015	0.024	-0.088	0.006	-0.043	-0.036	-0.050	0.038	0.021	0.002	0.064	-0.010	0.034	0.014	-0.029	0.024	0.016	0.055	-0.001
96	-0.030	-0.004	-0.103	0.031	-0.059	0.013	-0.021	-0.012	0.032	-0.029	0.019	0.079	0.161	-0.027	-0.050	-0.040	0.003	-0.020	0.034	0.029	-0.006	-0.055	0.006	-0.028	-0.113	-0.046	0.051	-0.028	0.077	0.051	-0.044	0.166	0.075	-0.107	0.082	0.036	-0.070	-0.094	0.006	-0.066	-0.118	0.075	-0.062	-0.002	0.151	-0.114	0.045	-0.055	-0.094
98	0.007	0.025	-0.081	-0.030	0.056	-0.001	0.102	0.036	-0.023	0.019	-0.011	0.098	-0.011	-0.057	0.037	-0.061	0.049	-0.051	-0.067	0.035	0.009	0.048	0.065	-0.062	0.013	0.052	-0.019	-0.003	0.033	-0.006	0.142	0.004	-0.018	-0.051	-0.023	0.023	-0.019	-0.028	0.103	0.041	0.086	0.047	-0.055	-0.040	-0.075	0.019	0.038	-0.017	-0.017
99	0.070	0.012	0.079	-0.004	0.032	0.030	0.073	-0.017	0.091	-0.003	0.030	0.013	0.030	0.037	-0.073	0.083	0.046	-0.044	-0.036	-0.091	0.036	-0.006	-0.070	-0.002	0.042	-0.040	-0.065	0.024	-0.004	-0.102	-0.021	-0.039	-0.013	0.085	-0.034	-0.007	-0.021	0.084	0.042	0.101	0.039	-0.135	0.117	-0.054	0.019	-0.026	-0.010	-0.061	0.017
[truncated: 59 more columns]
