# Supplementary material for: Inferring Correlation Networks from Genomic Survey Data
Source: PLoS Comput Biol. 2012 Sep 20;8(9):e1002687. doi: 10.1371/journal.pcbi.1002687 (PMC3447976; doi:10.1371/journal.pcbi.1002687)
Supplement: Dataset S1 — Correlation values for all HMP body sites inferred using both Pearson and SparCC from real and shuffled data. (ZIP) [file pcbi.1002687.s001.zip › Supragingival plaque_Rho_matrix.txt]

OTU_id	10	102	106	108	109	11	110	113	120	124	126	127	13	134	138	139	14	140	141	146	149	15	152	158	159	16	172	175	18	180	19	190	2	20	204	21	22	220	228	23	239	24	25	250	26	28	29	310	32
10	1.000	-0.067	0.099	0.014	-0.093	0.114	-0.059	-0.181	-0.097	0.175	0.043	-0.065	0.239	0.055	-0.106	0.056	0.290	-0.036	-0.030	-0.013	0.087	-0.046	-0.020	-0.085	0.012	-0.098	-0.041	-0.092	-0.121	0.097	0.001	0.008	0.060	0.079	0.063	-0.199	-0.142	0.072	-0.062	-0.064	0.006	-0.106	0.171	-0.072	0.036	0.204	0.140	0.070	-0.118
102	-0.067	1.000	0.561	0.084	0.475	-0.104	0.088	-0.105	0.102	0.057	0.219	0.056	-0.201	0.195	-0.062	0.370	0.034	0.167	0.057	0.085	0.171	-0.053	0.333	-0.023	0.039	-0.196	0.364	0.343	-0.137	0.240	-0.099	0.606	-0.282	-0.011	-0.003	-0.198	0.050	0.069	0.237	-0.184	-0.029	-0.070	0.127	-0.063	0.288	0.042	0.417	0.157	-0.090
106	0.099	0.561	1.000	0.058	0.372	-0.072	0.032	-0.160	0.004	0.079	0.519	-0.024	-0.151	0.210	-0.042	0.469	-0.008	0.243	-0.025	0.073	0.169	-0.034	0.187	-0.039	0.021	-0.124	0.251	0.097	-0.151	0.453	-0.105	0.753	-0.254	0.007	0.086	-0.200	-0.023	0.055	0.119	-0.188	-0.026	-0.118	0.130	-0.060	0.510	0.048	0.319	0.070	-0.138
108	0.014	0.084	0.058	1.000	0.093	-0.100	0.160	-0.055	0.020	0.199	0.022	-0.025	-0.157	0.013	-0.041	0.034	0.014	-0.022	-0.033	-0.012	0.041	0.298	0.052	-0.083	0.196	-0.210	0.183	0.113	-0.134	0.075	-0.121	0.005	-0.303	0.125	0.029	-0.186	-0.030	0.048	0.222	-0.028	0.081	-0.144	-0.055	0.008	0.043	0.092	0.286	-0.020	-0.165
109	-0.093	0.475	0.372	0.093	1.000	-0.082	0.077	-0.085	0.046	-0.054	0.150	-0.003	-0.181	0.205	-0.033	0.141	0.158	0.166	0.066	0.197	0.042	0.061	0.163	-0.045	-0.029	-0.156	0.466	0.141	-0.225	0.178	-0.062	0.457	-0.328	-0.023	0.021	-0.202	-0.104	0.097	0.272	-0.209	0.119	-0.028	0.178	-0.086	0.414	-0.079	0.294	0.105	-0.164
11	0.114	-0.104	-0.072	-0.100	-0.082	1.000	-0.111	0.026	-0.065	-0.132	-0.021	-0.114	0.298	-0.037	0.001	-0.058	0.112	-0.059	-0.045	-0.045	-0.099	-0.221	-0.071	-0.016	-0.125	0.116	-0.077	-0.068	0.034	-0.108	0.064	-0.063	0.433	-0.135	-0.057	-0.034	-0.073	-0.068	-0.071	0.208	0.007	-0.113	0.095	-0.080	-0.014	-0.099	-0.180	-0.031	-0.010
110	-0.059	0.088	0.032	0.160	0.077	-0.111	1.000	-0.079	0.184	0.050	-0.008	0.061	-0.151	-0.034	-0.060	0.020	-0.047	0.016	0.023	0.084	0.051	0.437	0.156	-0.062	0.181	-0.231	0.133	0.024	-0.200	0.087	-0.125	0.033	-0.273	0.104	0.055	-0.240	-0.161	0.072	0.148	-0.096	-0.040	-0.122	-0.113	-0.052	-0.013	0.161	0.208	0.077	-0.023
113	-0.181	-0.105	-0.160	-0.055	-0.085	0.026	-0.079	1.000	0.026	-0.199	-0.119	0.079	-0.003	-0.073	0.130	-0.157	-0.048	-0.114	0.010	-0.049	-0.215	-0.146	-0.181	0.135	-0.279	0.257	-0.180	-0.076	0.177	-0.182	0.087	-0.114	0.094	-0.265	-0.098	0.223	0.116	0.007	-0.078	0.022	0.056	0.263	0.036	0.017	-0.090	-0.200	-0.318	0.030	0.155
120	-0.097	0.102	0.004	0.020	0.046	-0.065	0.184	0.026	1.000	-0.131	0.027	0.163	0.028	-0.011	0.048	-0.010	-0.034	-0.082	0.143	0.088	-0.067	0.113	-0.084	0.142	-0.019	-0.126	-0.078	-0.030	-0.040	-0.107	-0.094	0.010	-0.079	-0.004	-0.025	0.010	0.032	0.054	-0.001	0.075	0.011	0.127	-0.050	0.080	-0.044	0.057	0.008	-0.096	-0.024
124	0.175	0.057	0.079	0.199	-0.054	-0.132	0.050	-0.199	-0.131	1.000	0.023	0.008	-0.166	0.015	-0.082	0.125	-0.005	0.053	-0.046	-0.046	0.297	0.199	0.200	-0.106	0.601	-0.182	0.104	0.093	-0.171	0.411	-0.036	0.032	-0.272	0.474	0.234	-0.232	-0.166	0.072	0.107	-0.167	0.043	-0.164	0.036	-0.079	0.106	0.402	0.559	0.058	-0.182
126	0.043	0.219	0.519	0.022	0.150	-0.021	-0.008	-0.119	0.027	0.023	1.000	-0.020	-0.097	0.176	-0.030	0.229	-0.028	0.300	-0.024	0.149	0.172	-0.020	0.037	-0.047	-0.031	-0.080	0.112	0.038	-0.085	0.330	-0.065	0.494	-0.147	-0.046	-0.016	-0.110	-0.036	-0.003	0.093	-0.116	-0.035	-0.119	0.024	-0.036	0.172	0.024	0.112	0.042	-0.062
127	-0.065	0.056	-0.024	-0.025	-0.003	-0.114	0.061	0.079	0.163	0.008	-0.020	1.000	-0.229	-0.053	0.109	-0.091	0.016	-0.071	0.270	-0.094	-0.006	0.070	0.053	0.146	0.068	-0.100	0.013	-0.024	0.006	-0.060	0.005	-0.001	-0.239	0.007	0.028	-0.046	0.064	-0.015	-0.020	-0.036	0.081	0.276	0.015	0.104	-0.096	0.089	0.117	0.152	0.004
13	0.239	-0.201	-0.151	-0.157	-0.181	0.298	-0.151	-0.003	0.028	-0.166	-0.097	-0.229	1.000	-0.023	-0.073	-0.104	0.201	-0.034	-0.097	-0.064	-0.111	-0.240	-0.147	0.045	-0.173	0.265	-0.209	-0.105	0.054	-0.199	0.068	-0.140	0.494	-0.165	-0.068	0.126	-0.019	-0.102	-0.151	-0.105	-0.080	-0.061	0.287	-0.127	-0.084	-0.043	-0.287	-0.095	-0.078
134	0.055	0.195	0.210	0.013	0.205	-0.037	-0.034	-0.073	-0.011	0.015	0.176	-0.053	-0.023	1.000	-0.045	0.051	-0.020	0.212	-0.004	-0.021	0.482	-0.090	-0.035	-0.052	-0.061	-0.102	0.087	0.058	-0.106	0.158	-0.087	0.230	-0.080	-0.031	0.003	-0.115	-0.072	0.048	0.001	-0.095	-0.012	-0.081	0.103	-0.065	0.177	0.017	0.070	0.068	-0.035
138	-0.106	-0.062	-0.042	-0.041	-0.033	0.001	-0.060	0.130	0.048	-0.082	-0.030	0.109	-0.073	-0.045	1.000	-0.004	-0.012	-0.063	-0.009	-0.043	-0.090	-0.144	-0.010	0.291	-0.110	-0.003	0.004	0.003	-0.019	-0.102	0.220	-0.040	-0.088	-0.061	-0.034	0.277	0.120	0.005	-0.049	-0.053	-0.024	0.303	-0.011	0.020	-0.026	-0.080	-0.164	-0.045	0.009
139	0.056	0.370	0.469	0.034	0.141	-0.058	0.020	-0.157	-0.010	0.125	0.229	-0.091	-0.104	0.051	-0.004	1.000	-0.014	0.061	-0.012	0.025	0.144	-0.026	0.139	-0.041	0.120	-0.119	0.248	0.316	-0.127	0.431	-0.036	0.172	-0.199	0.047	0.078	-0.145	0.020	-0.002	0.200	-0.135	-0.033	-0.101	0.068	-0.056	0.099	0.122	0.294	0.026	-0.112
14	0.290	0.034	-0.008	0.014	0.158	0.112	-0.047	-0.048	-0.034	-0.005	-0.028	0.016	0.201	-0.020	-0.012	-0.014	1.000	-0.076	-0.041	0.146	-0.035	0.026	0.027	-0.026	0.018	-0.152	0.015	-0.010	-0.012	-0.097	-0.040	0.025	0.173	-0.097	0.034	-0.057	0.016	0.026	0.057	0.067	-0.011	-0.055	0.057	0.049	-0.056	-0.065	0.007	-0.006	-0.111
140	-0.036	0.167	0.243	-0.022	0.166	-0.059	0.016	-0.114	-0.082	0.053	0.300	-0.071	-0.034	0.212	-0.063	0.061	-0.076	1.000	-0.033	0.011	0.172	-0.013	-0.029	-0.032	0.021	-0.109	0.081	0.132	-0.098	0.311	-0.058	0.343	-0.142	0.024	0.031	-0.096	-0.004	-0.021	-0.026	-0.137	0.232	-0.096	0.032	-0.060	0.249	0.002	0.062	-0.019	0.002
141	-0.030	0.057	-0.025	-0.033	0.066	-0.045	0.023	0.010	0.143	-0.046	-0.024	0.270	-0.097	-0.004	-0.009	-0.012	-0.041	-0.033	1.000	-0.022	-0.010	0.054	-0.006	-0.010	-0.039	-0.065	0.032	0.025	-0.072	-0.062	-0.033	-0.026	-0.152	-0.005	0.021	-0.096	-0.017	0.018	0.084	-0.098	0.519	0.042	-0.001	-0.002	-0.044	-0.041	0.032	0.007	0.027
146	-0.013	0.085	0.073	-0.012	0.197	-0.045	0.084	-0.049	0.088	-0.046	0.149	-0.094	-0.064	-0.021	-0.043	0.025	0.146	0.011	-0.022	1.000	-0.027	0.084	0.080	-0.023	-0.005	-0.050	0.139	0.133	-0.053	0.012	-0.063	0.153	-0.017	0.001	-0.025	-0.043	0.042	0.102	0.265	-0.063	-0.042	-0.075	-0.030	-0.022	0.076	-0.065	0.030	0.117	0.001
149	0.087	0.171	0.169	0.041	0.042	-0.099	0.051	-0.215	-0.067	0.297	0.172	-0.006	-0.111	0.482	-0.090	0.144	-0.035	0.172	-0.010	-0.027	1.000	-0.052	0.089	-0.092	0.164	-0.173	0.144	0.036	-0.163	0.564	-0.044	0.110	-0.208	0.293	0.134	-0.182	-0.150	0.021	0.060	-0.154	0.011	-0.184	-0.002	-0.088	0.026	0.202	0.370	0.091	-0.123
15	-0.046	-0.053	-0.034	0.298	0.061	-0.221	0.437	-0.146	0.113	0.199	-0.020	0.070	-0.240	-0.090	-0.144	-0.026	0.026	-0.013	0.054	0.084	-0.052	1.000	0.108	-0.162	0.355	-0.371	0.158	-0.034	-0.303	0.006	-0.253	-0.035	-0.344	0.252	0.012	-0.341	-0.189	0.130	0.159	-0.008	0.034	-0.178	-0.164	0.121	-0.031	0.171	0.293	-0.105	-0.083
152	-0.020	0.333	0.187	0.052	0.163	-0.071	0.156	-0.181	-0.084	0.200	0.037	0.053	-0.147	-0.035	-0.010	0.139	0.027	-0.029	-0.006	0.080	0.089	0.108	1.000	-0.045	0.104	-0.128	0.328	0.214	-0.133	0.132	-0.029	0.074	-0.215	0.146	-0.027	-0.140	-0.019	0.026	0.153	-0.165	-0.028	-0.013	0.057	-0.041	-0.002	-0.004	0.317	0.233	-0.121
158	-0.085	-0.023	-0.039	-0.083	-0.045	-0.016	-0.062	0.135	0.142	-0.106	-0.047	0.146	0.045	-0.052	0.291	-0.041	-0.026	-0.032	-0.010	-0.023	-0.092	-0.162	-0.045	1.000	-0.106	0.110	-0.047	-0.034	0.063	-0.111	0.200	-0.054	-0.052	-0.002	-0.045	0.127	0.217	-0.007	-0.084	-0.079	-0.017	0.067	0.138	-0.011	-0.008	-0.077	-0.127	-0.030	-0.019
159	0.012	0.039	0.021	0.196	-0.029	-0.125	0.181	-0.279	-0.019	0.601	-0.031	0.068	-0.173	-0.061	-0.110	0.120	0.018	0.021	-0.039	-0.005	0.164	0.355	0.104	-0.106	1.000	-0.258	0.101	0.086	-0.184	0.285	-0.105	-0.030	-0.219	0.492	0.107	-0.198	-0.077	0.004	0.108	-0.147	0.088	-0.213	-0.093	-0.085	-0.021	0.386	0.550	-0.055	-0.141
16	-0.098	-0.196	-0.124	-0.210	-0.156	0.116	-0.231	0.257	-0.126	-0.182	-0.080	-0.100	0.265	-0.102	-0.003	-0.119	-0.152	-0.109	-0.065	-0.050	-0.173	-0.371	-0.128	0.110	-0.258	1.000	-0.216	-0.144	0.026	-0.180	0.114	-0.120	0.249	-0.199	-0.111	0.288	0.053	-0.086	-0.152	-0.071	0.033	0.136	0.024	-0.027	-0.038	-0.157	-0.342	-0.004	0.026
172	-0.041	0.364	0.251	0.183	0.466	-0.077	0.133	-0.180	-0.078	0.104	0.112	0.013	-0.209	0.087	0.004	0.248	0.015	0.081	0.032	0.139	0.144	0.158	0.328	-0.047	0.101	-0.216	1.000	0.152	-0.243	0.238	-0.056	0.240	-0.368	0.158	0.038	-0.204	-0.071	0.021	0.448	-0.243	0.093	-0.097	0.119	-0.085	0.191	0.003	0.379	0.104	-0.171
175	-0.092	0.343	0.097	0.113	0.141	-0.068	0.024	-0.076	-0.030	0.093	0.038	-0.024	-0.105	0.058	0.003	0.316	-0.010	0.132	0.025	0.133	0.036	-0.034	0.214	-0.034	0.086	-0.144	0.152	1.000	-0.070	0.120	-0.072	0.141	-0.192	0.007	-0.042	-0.048	0.094	0.060	0.257	-0.115	-0.024	-0.024	0.026	-0.027	0.032	0.045	0.201	0.003	-0.040
18	-0.121	-0.137	-0.151	-0.134	-0.225	0.034	-0.200	0.177	-0.040	-0.171	-0.085	0.006	0.054	-0.106	-0.019	-0.127	-0.012	-0.098	-0.072	-0.053	-0.163	-0.303	-0.133	0.063	-0.184	0.026	-0.243	-0.070	1.000	-0.177	0.069	-0.083	0.407	-0.235	-0.096	0.078	0.036	-0.055	-0.203	0.263	-0.069	0.030	-0.085	0.062	-0.125	-0.187	-0.354	-0.089	0.375
180	0.097	0.240	0.453	0.075	0.178	-0.108	0.087	-0.182	-0.107	0.411	0.330	-0.060	-0.199	0.158	-0.102	0.431	-0.097	0.311	-0.062	0.012	0.564	0.006	0.132	-0.111	0.285	-0.180	0.238	0.120	-0.177	1.000	-0.077	0.346	-0.332	0.346	0.274	-0.183	-0.116	0.009	0.138	-0.239	0.062	-0.180	-0.003	-0.098	0.306	0.258	0.479	0.069	-0.174
19	0.001	-0.099	-0.105	-0.121	-0.062	0.064	-0.125	0.087	-0.094	-0.036	-0.065	0.005	0.068	-0.087	0.220	-0.036	-0.040	-0.058	-0.033	-0.063	-0.044	-0.253	-0.029	0.200	-0.105	0.114	-0.056	-0.072	0.069	-0.077	1.000	-0.116	0.110	-0.170	-0.080	0.159	0.133	-0.147	-0.109	-0.239	-0.038	0.019	0.245	-0.063	0.094	-0.038	-0.135	0.013	-0.111
190	0.008	0.606	0.753	0.005	0.457	-0.063	0.033	-0.114	0.010	0.032	0.494	-0.001	-0.140	0.230	-0.040	0.172	0.025	0.343	-0.026	0.153	0.110	-0.035	0.074	-0.054	-0.030	-0.120	0.240	0.141	-0.083	0.346	-0.116	1.000	-0.201	-0.025	0.023	-0.147	-0.018	0.085	0.121	-0.151	-0.034	-0.077	0.112	-0.059	0.574	0.005	0.246	0.037	-0.031
2	0.060	-0.282	-0.254	-0.303	-0.328	0.433	-0.273	0.094	-0.079	-0.272	-0.147	-0.239	0.494	-0.080	-0.088	-0.199	0.173	-0.142	-0.152	-0.017	-0.208	-0.344	-0.215	-0.052	-0.219	0.249	-0.368	-0.192	0.407	-0.332	0.110	-0.201	1.000	-0.316	-0.156	0.029	-0.022	-0.092	-0.289	0.301	-0.137	-0.143	-0.043	-0.054	-0.161	-0.239	-0.500	-0.151	0.140
20	0.079	-0.011	0.007	0.125	-0.023	-0.135	0.104	-0.265	-0.004	0.474	-0.046	0.007	-0.165	-0.031	-0.061	0.047	-0.097	0.024	-0.005	0.001	0.293	0.252	0.146	-0.002	0.492	-0.199	0.158	0.007	-0.235	0.346	-0.170	-0.025	-0.316	1.000	0.206	-0.209	-0.158	0.113	0.121	-0.236	-0.001	-0.139	-0.090	-0.084	-0.043	0.331	0.424	0.077	-0.209
204	0.063	-0.003	0.086	0.029	0.021	-0.057	0.055	-0.098	-0.025	0.234	-0.016	0.028	-0.068	0.003	-0.034	0.078	0.034	0.031	0.021	-0.025	0.134	0.012	-0.027	-0.045	0.107	-0.111	0.038	-0.042	-0.096	0.274	-0.080	0.023	-0.156	0.206	1.000	-0.094	-0.096	0.131	-0.039	-0.064	-0.013	-0.104	-0.003	-0.020	0.061	0.091	0.191	0.006	-0.027
21	-0.199	-0.198	-0.200	-0.186	-0.202	-0.034	-0.240	0.223	0.010	-0.232	-0.110	-0.046	0.126	-0.115	0.277	-0.145	-0.057	-0.096	-0.096	-0.043	-0.182	-0.341	-0.140	0.127	-0.198	0.288	-0.204	-0.048	0.078	-0.183	0.159	-0.147	0.029	-0.209	-0.094	1.000	0.137	-0.072	-0.205	-0.041	-0.092	0.322	0.003	-0.003	-0.116	-0.153	-0.359	-0.071	0.007
22	-0.142	0.050	-0.023	-0.030	-0.104	-0.073	-0.161	0.116	0.032	-0.166	-0.036	0.064	-0.019	-0.072	0.120	0.020	0.016	-0.004	-0.017	0.042	-0.150	-0.189	-0.019	0.217	-0.077	0.053	-0.071	0.094	0.036	-0.116	0.133	-0.018	-0.022	-0.158	-0.096	0.137	1.000	-0.093	0.003	-0.094	0.030	0.236	-0.051	0.023	-0.075	-0.198	-0.207	-0.036	0.129
220	0.072	0.069	0.055	0.048	0.097	-0.068	0.072	0.007	0.054	0.072	-0.003	-0.015	-0.102	0.048	0.005	-0.002	0.026	-0.021	0.018	0.102	0.021	0.130	0.026	-0.007	0.004	-0.086	0.021	0.060	-0.055	0.009	-0.147	0.085	-0.092	0.113	0.131	-0.072	-0.093	1.000	0.061	-0.006	-0.005	-0.041	0.007	0.009	0.073	-0.027	0.104	0.036	0.068
228	-0.062	0.237	0.119	0.222	0.272	-0.071	0.148	-0.078	-0.001	0.107	0.093	-0.020	-0.151	0.001	-0.049	0.200	0.057	-0.026	0.084	0.265	0.060	0.159	0.153	-0.084	0.108	-0.152	0.448	0.257	-0.203	0.138	-0.109	0.121	-0.289	0.121	-0.039	-0.205	0.003	0.061	1.000	-0.190	0.073	-0.119	0.035	-0.044	0.024	0.060	0.257	0.078	-0.098
23	-0.064	-0.184	-0.188	-0.028	-0.209	0.208	-0.096	0.022	0.075	-0.167	-0.116	-0.036	-0.105	-0.095	-0.053	-0.135	0.067	-0.137	-0.098	-0.063	-0.154	-0.008	-0.165	-0.079	-0.147	-0.071	-0.243	-0.115	0.263	-0.239	-0.239	-0.151	0.301	-0.236	-0.064	-0.041	-0.094	-0.006	-0.190	1.000	-0.055	-0.085	-0.208	0.456	-0.150	-0.190	-0.281	-0.168	0.276
239	0.006	-0.029	-0.026	0.081	0.119	0.007	-0.040	0.056	0.011	0.043	-0.035	0.081	-0.080	-0.012	-0.024	-0.033	-0.011	0.232	0.519	-0.042	0.011	0.034	-0.028	-0.017	0.088	0.033	0.093	-0.024	-0.069	0.062	-0.038	-0.034	-0.137	-0.001	-0.013	-0.092	0.030	-0.005	0.073	-0.055	1.000	-0.043	-0.036	-0.053	0.007	-0.007	0.031	-0.038	0.022
24	-0.106	-0.070	-0.118	-0.144	-0.028	-0.113	-0.122	0.263	0.127	-0.164	-0.119	0.276	-0.061	-0.081	0.303	-0.101	-0.055	-0.096	0.042	-0.075	-0.184	-0.178	-0.013	0.067	-0.213	0.136	-0.097	-0.024	0.030	-0.180	0.019	-0.077	-0.143	-0.139	-0.104	0.322	0.236	-0.041	-0.119	-0.085	-0.043	1.000	-0.069	0.039	-0.085	-0.125	-0.207	0.090	-0.001
25	0.171	0.127	0.130	-0.055	0.178	0.095	-0.113	0.036	-0.050	0.036	0.024	0.015	0.287	0.103	-0.011	0.068	0.057	0.032	-0.001	-0.030	-0.002	-0.164	0.057	0.138	-0.093	0.024	0.119	0.026	-0.085	-0.003	0.245	0.112	-0.043	-0.090	-0.003	0.003	-0.051	0.007	0.035	-0.208	-0.036	-0.069	1.000	-0.099	0.300	-0.034	0.078	0.237	-0.120
250	-0.072	-0.063	-0.060	0.008	-0.086	-0.080	-0.052	0.017	0.080	-0.079	-0.036	0.104	-0.127	-0.065	0.020	-0.056	0.049	-0.060	-0.002	-0.022	-0.088	0.121	-0.041	-0.011	-0.085	-0.027	-0.085	-0.027	0.062	-0.098	-0.063	-0.059	-0.054	-0.084	-0.020	-0.003	0.023	0.009	-0.044	0.456	-0.053	0.039	-0.099	1.000	-0.049	-0.083	-0.132	-0.068	0.083
26	0.036	0.288	0.510	0.043	0.414	-0.014	-0.013	-0.090	-0.044	0.106	0.172	-0.096	-0.084	0.177	-0.026	0.099	-0.056	0.249	-0.044	0.076	0.026	-0.031	-0.002	-0.008	-0.021	-0.038	0.191	0.032	-0.125	0.306	0.094	0.574	-0.161	-0.043	0.061	-0.116	-0.075	0.073	0.024	-0.150	0.007	-0.085	0.300	-0.049	1.000	0.080	0.213	0.027	-0.125
28	0.204	0.042	0.048	0.092	-0.079	-0.099	0.161	-0.200	0.057	0.402	0.024	0.089	-0.043	0.017	-0.080	0.122	-0.065	0.002	-0.041	-0.065	0.202	0.171	-0.004	-0.077	0.386	-0.157	0.003	0.045	-0.187	0.258	-0.038	0.005	-0.239	0.331	0.091	-0.153	-0.198	-0.027	0.060	-0.190	-0.007	-0.125	-0.034	-0.083	0.080	1.000	0.400	0.013	-0.171
29	0.140	0.417	0.319	0.286	0.294	-0.180	0.208	-0.318	0.008	0.559	0.112	0.117	-0.287	0.070	-0.164	0.294	0.007	0.062	0.032	0.030	0.370	0.293	0.317	-0.127	0.550	-0.342	0.379	0.201	-0.354	0.479	-0.135	0.246	-0.500	0.424	0.191	-0.359	-0.207	0.104	0.257	-0.281	0.031	-0.207	0.078	-0.132	0.213	0.400	1.000	0.144	-0.320
310	0.070	0.157	0.070	-0.020	0.105	-0.031	0.077	0.030	-0.096	0.058	0.042	0.152	-0.095	0.068	-0.045	0.026	-0.006	-0.019	0.007	0.117	0.091	-0.105	0.233	-0.030	-0.055	-0.004	0.104	0.003	-0.089	0.069	0.013	0.037	-0.151	0.077	0.006	-0.071	-0.036	0.036	0.078	-0.168	-0.038	0.090	0.237	-0.068	0.027	0.013	0.144	1.000	-0.097
32	-0.118	-0.090	-0.138	-0.165	-0.164	-0.010	-0.023	0.155	-0.024	-0.182	-0.062	0.004	-0.078	-0.035	0.009	-0.112	-0.111	0.002	0.027	0.001	-0.123	-0.083	-0.121	-0.019	-0.141	0.026	-0.171	-0.040	0.375	-0.174	-0.111	-0.031	0.140	-0.209	-0.027	0.007	0.129	0.068	-0.098	0.276	0.022	-0.001	-0.120	0.083	-0.125	-0.171	-0.320	-0.097	1.000
320	0.001	0.168	0.081	0.060	0.202	-0.077	0.086	-0.135	-0.122	0.203	0.027	-0.039	-0.100	0.093	-0.041	0.037	-0.098	0.113	0.052	0.000	0.268	-0.002	0.069	-0.068	-0.003	-0.124	0.319	0.009	-0.188	0.265	0.065	0.108	-0.273	0.037	0.091	-0.174	-0.021	0.017	0.054	-0.201	0.027	-0.049	0.196	-0.074	0.150	-0.039	0.328	0.130	-0.126
334	-0.029	0.392	0.203	0.142	0.231	-0.060	0.060	-0.058	-0.004	0.088	0.045	0.000	-0.079	0.070	-0.003	0.150	-0.059	0.045	0.107	-0.035	0.209	0.030	0.130	-0.089	-0.034	-0.114	0.311	0.129	-0.151	0.197	0.003	0.162	-0.249	0.012	0.055	-0.175	-0.039	-0.008	0.237	-0.182	0.026	0.011	0.136	-0.071	0.085	0.024	0.359	0.093	-0.096
342	-0.004	0.090	0.016	-0.021	0.046	-0.065	0.031	-0.083	-0.064	0.059	0.067	0.014	-0.099	0.026	0.044	0.027	-0.046	0.019	0.013	0.011	0.071	0.007	0.290	-0.039	0.036	-0.071	0.170	0.478	-0.117	0.096	-0.029	0.018	-0.178	0.094	-0.007	-0.035	0.126	0.010	0.103	-0.123	-0.011	0.056	0.041	-0.027	-0.012	0.054	0.106	0.085	-0.088
35	0.007	-0.035	-0.008	-0.048	-0.058	-0.065	-0.027	-0.059	0.026	0.032	-0.033	-0.069	0.021	-0.018	-0.046	0.001	-0.056	0.010	0.004	-0.027	0.004	0.092	-0.010	-0.048	0.057	-0.070	0.003	-0.010	-0.081	0.002	-0.067	-0.036	-0.039	0.291	0.031	-0.083	-0.054	0.023	0.029	-0.073	0.003	-0.078	-0.046	-0.052	-0.021	0.153	0.029	-0.049	-0.077
36	0.158	-0.017	-0.070	0.059	0.029	-0.079	-0.033	0.125	-0.036	0.107	-0.044	0.101	-0.082	-0.061	-0.045	-0.083	-0.087	0.222	-0.012	-0.020	-0.089	0.008	-0.048	-0.004	-0.083	-0.059	-0.064	0.098	0.022	-0.048	-0.093	-0.013	-0.156	-0.047	-0.049	-0.046	-0.097	0.080	-0.036	0.003	0.069	0.177	-0.071	-0.006	-0.019	0.127	0.004	0.063	0.056
38	0.006	0.323	0.253	0.254	0.245	-0.128	0.252	-0.290	-0.017	0.427	0.270	0.032	-0.218	0.062	-0.110	0.269	-0.009	0.136	0.013	0.079	0.260	0.226	0.344	-0.126	0.443	-0.289	0.460	0.198	-0.266	0.415	-0.092	0.228	-0.389	0.266	0.013	-0.253	-0.111	0.001	0.327	-0.249	0.098	-0.158	0.016	-0.111	0.062	0.246	0.618	0.064	-0.192
39	0.166	0.148	0.170	0.046	0.128	-0.086	0.129	-0.205	-0.069	0.226	0.103	-0.064	-0.042	0.206	-0.110	0.114	0.015	0.241	0.041	-0.027	0.465	-0.101	0.045	-0.115	0.118	-0.150	0.067	0.099	-0.104	0.343	-0.083	0.127	-0.174	0.117	0.171	-0.199	-0.157	0.040	0.008	-0.072	0.068	-0.199	-0.003	-0.089	0.094	0.125	0.218	0.051	-0.062
4	0.267	-0.125	-0.082	0.009	-0.064	-0.143	-0.050	-0.056	-0.036	-0.011	-0.062	-0.104	0.078	0.235	-0.074	-0.083	0.100	0.006	-0.076	-0.078	0.084	0.008	-0.149	-0.034	-0.128	-0.034	-0.176	-0.145	-0.151	-0.154	-0.142	-0.117	0.084	0.008	0.037	-0.162	-0.220	0.054	-0.185	0.063	-0.078	-0.023	-0.063	0.026	-0.067	0.098	-0.086	0.012	-0.128
48	0.149	0.104	0.182	-0.025	0.169	0.041	0.050	-0.138	0.005	0.063	0.190	0.001	0.098	0.300	-0.078	0.061	0.185	0.254	0.118	-0.002	0.275	-0.078	0.033	-0.069	0.019	-0.148	0.047	-0.027	-0.081	0.113	-0.037	0.136	-0.083	-0.011	0.156	-0.177	-0.101	0.062	-0.011	-0.000	0.154	-0.137	0.134	-0.111	0.058	-0.036	0.109	0.122	-0.049
50	0.034	0.086	0.034	0.117	0.178	-0.099	0.253	-0.166	0.045	0.220	0.025	0.040	-0.165	0.008	-0.004	0.060	-0.032	-0.010	-0.015	0.066	0.173	0.270	0.149	-0.057	0.184	-0.239	0.470	0.037	-0.262	0.194	-0.065	0.033	-0.359	0.284	0.164	-0.213	-0.088	-0.023	0.282	-0.234	-0.004	-0.049	0.057	-0.073	-0.021	0.142	0.402	0.076	-0.175
52	0.187	0.168	0.256	0.108	0.129	-0.114	0.062	-0.199	-0.052	0.337	0.244	-0.053	-0.127	0.182	-0.104	0.210	0.003	0.290	0.022	0.003	0.483	-0.083	0.068	-0.097	0.117	-0.130	0.151	0.179	-0.189	0.501	-0.018	0.130	-0.269	0.131	0.189	-0.227	-0.112	-0.023	0.056	-0.167	0.080	-0.214	0.096	-0.086	0.061	0.063	0.377	0.030	-0.156
54	0.139	0.056	0.047	0.147	0.038	-0.039	0.080	-0.201	-0.054	0.425	0.045	-0.036	-0.010	0.038	-0.056	0.106	-0.038	-0.000	-0.007	-0.017	0.122	0.085	0.089	-0.069	0.336	-0.138	0.117	0.107	-0.155	0.266	0.010	0.027	-0.166	0.315	0.105	-0.135	-0.046	-0.034	0.141	-0.196	-0.035	-0.087	0.022	-0.077	0.083	0.242	0.308	0.021	-0.189
55	-0.044	0.002	0.021	0.119	0.054	-0.093	0.149	-0.156	0.101	-0.021	-0.023	0.224	-0.127	-0.027	-0.013	0.073	-0.115	-0.084	0.273	0.045	0.095	0.267	0.042	-0.048	0.120	-0.219	0.172	0.158	-0.215	0.104	-0.030	-0.050	-0.296	0.140	0.029	-0.059	-0.071	0.136	0.203	-0.183	0.069	-0.075	-0.053	-0.041	-0.019	0.272	0.226	-0.031	-0.113
56	-0.057	0.253	0.059	0.205	0.255	-0.110	0.129	-0.008	-0.020	0.046	0.033	0.123	-0.223	0.041	0.010	0.174	-0.020	-0.018	0.137	0.030	0.022	0.097	0.157	-0.028	0.021	-0.185	0.377	0.194	-0.301	0.058	-0.077	0.046	-0.428	0.128	0.029	-0.201	0.002	-0.032	0.505	-0.304	-0.011	0.109	0.080	-0.086	0.009	0.064	0.297	0.290	-0.190
6	0.077	-0.128	-0.111	0.101	-0.071	0.068	0.175	-0.071	0.084	-0.034	-0.074	-0.046	0.084	0.102	-0.061	-0.096	0.057	-0.050	0.004	-0.027	0.023	0.358	-0.090	-0.085	0.104	-0.105	-0.026	-0.142	-0.137	-0.097	-0.031	-0.104	0.081	0.102	0.003	-0.194	-0.172	0.015	-0.021	0.024	0.054	-0.201	-0.033	-0.039	-0.036	0.022	0.003	-0.075	-0.158
60	0.151	-0.068	-0.059	-0.039	-0.103	-0.078	-0.077	-0.124	-0.016	0.061	-0.033	-0.067	-0.077	-0.034	-0.061	-0.036	-0.033	-0.021	-0.057	-0.024	-0.047	0.041	-0.047	-0.051	-0.043	-0.100	-0.078	-0.033	-0.037	-0.060	-0.119	-0.054	0.150	-0.053	-0.022	-0.124	-0.062	-0.022	-0.098	0.234	-0.055	-0.048	-0.091	0.030	-0.028	-0.032	-0.010	-0.064	-0.062
65	-0.037	0.310	0.249	0.064	0.139	-0.086	-0.003	-0.111	0.093	0.103	0.468	0.388	-0.077	0.047	-0.029	0.138	-0.040	0.083	0.081	-0.067	0.213	0.025	0.091	0.079	0.168	-0.151	0.118	0.089	-0.139	0.247	0.009	0.278	-0.213	0.111	-0.003	-0.123	-0.089	-0.050	0.100	-0.186	-0.000	0.007	0.126	-0.078	0.024	0.282	0.414	0.084	-0.142
66	0.088	0.227	0.371	0.070	0.204	-0.066	0.082	-0.172	-0.037	0.176	0.447	-0.074	-0.076	0.384	-0.100	0.146	0.004	0.286	0.048	0.055	0.527	-0.093	0.096	-0.111	0.094	-0.188	0.109	0.103	-0.118	0.411	-0.127	0.296	-0.194	0.128	0.170	-0.200	-0.159	0.092	0.075	-0.110	0.060	-0.193	0.007	-0.099	0.150	0.066	0.282	0.131	-0.103
68	0.090	0.413	0.563	0.015	0.542	-0.063	0.029	-0.206	0.007	0.033	0.335	0.033	-0.123	0.227	-0.095	0.259	0.122	0.190	0.023	0.018	0.204	-0.041	0.109	-0.056	0.024	-0.143	0.251	0.052	-0.151	0.340	-0.057	0.526	-0.202	0.070	0.084	-0.226	-0.133	0.055	0.090	-0.205	-0.003	-0.136	0.194	-0.069	0.425	0.049	0.358	0.143	-0.208
7	-0.021	-0.029	-0.076	0.101	0.216	0.004	0.188	-0.077	0.061	0.016	-0.034	0.055	-0.063	-0.013	-0.024	-0.029	-0.035	-0.043	0.154	-0.048	-0.010	0.221	0.078	-0.002	-0.009	-0.219	0.199	-0.013	-0.338	-0.004	0.125	-0.081	-0.386	0.079	0.043	-0.141	-0.082	-0.080	0.237	-0.272	0.098	-0.018	0.076	-0.115	0.011	0.084	0.166	0.035	-0.195
71	0.147	-0.037	0.098	0.098	-0.050	-0.039	0.089	-0.187	-0.048	0.479	0.009	-0.010	-0.057	0.066	-0.065	0.019	0.021	-0.006	-0.016	-0.032	0.345	0.149	0.050	-0.075	0.528	-0.158	-0.004	-0.011	-0.128	0.296	-0.114	0.008	-0.132	0.558	-0.008	-0.188	-0.124	-0.045	0.046	-0.116	0.059	-0.141	-0.045	-0.076	-0.054	0.272	0.331	-0.019	-0.118
73	0.064	0.471	0.713	0.136	0.238	-0.094	0.119	-0.224	0.005	0.257	0.377	-0.042	-0.190	0.125	-0.053	0.701	-0.023	0.174	-0.022	-0.006	0.419	0.011	0.247	-0.075	0.168	-0.220	0.308	0.184	-0.185	0.690	-0.107	0.412	-0.335	0.229	0.279	-0.217	-0.055	0.009	0.226	-0.199	0.059	-0.190	0.038	-0.082	0.229	0.170	0.445	0.063	-0.182
74	0.033	0.208	0.221	0.088	0.130	-0.033	-0.021	-0.122	-0.033	0.154	0.160	-0.006	-0.096	0.140	-0.055	0.037	-0.081	0.094	-0.047	-0.021	0.373	-0.070	0.061	-0.052	0.018	-0.106	0.163	-0.023	-0.110	0.334	0.010	0.170	-0.188	0.144	0.038	-0.140	-0.059	-0.015	0.003	-0.154	-0.031	-0.129	0.148	-0.065	0.170	-0.001	0.286	0.106	-0.130
75	0.036	0.249	0.218	0.078	0.296	-0.098	0.140	-0.183	-0.016	0.103	0.068	-0.096	-0.141	0.034	-0.086	0.360	-0.040	0.209	0.018	-0.023	0.164	0.084	0.021	-0.079	0.173	-0.155	0.211	0.149	-0.227	0.358	-0.068	0.178	-0.281	0.112	0.105	-0.228	-0.100	0.015	0.165	-0.173	0.131	-0.176	0.003	-0.072	0.233	0.125	0.435	0.058	-0.131
76	-0.103	-0.126	-0.136	-0.055	-0.122	0.082	-0.196	0.062	-0.075	-0.165	-0.082	-0.078	0.211	-0.091	0.131	-0.090	0.030	-0.094	-0.049	-0.050	-0.147	-0.210	-0.104	0.132	-0.124	0.278	-0.123	-0.030	-0.021	-0.182	0.131	-0.110	0.127	-0.186	-0.091	0.286	0.276	-0.124	-0.146	-0.059	0.005	0.110	-0.056	-0.062	-0.087	-0.153	-0.265	-0.086	-0.046
78	0.105	0.167	0.179	0.291	0.104	-0.147	0.234	-0.217	-0.061	0.213	0.061	-0.014	-0.195	-0.035	-0.069	0.162	-0.036	-0.003	0.056	0.080	0.059	0.285	0.267	-0.078	0.337	-0.239	0.302	0.223	-0.296	0.179	-0.089	0.098	-0.374	0.285	0.080	-0.236	-0.042	-0.019	0.267	-0.281	0.027	-0.061	-0.083	-0.099	0.083	0.161	0.378	0.010	-0.240
79	-0.096	-0.033	-0.002	-0.007	0.027	-0.083	0.058	0.052	-0.020	-0.055	-0.030	-0.000	-0.070	-0.033	0.067	-0.046	-0.006	-0.009	-0.002	-0.041	-0.048	0.028	-0.042	-0.026	-0.016	-0.041	-0.069	-0.063	-0.079	-0.027	-0.094	-0.021	-0.084	-0.051	0.107	0.037	-0.035	-0.058	-0.077	0.021	-0.029	0.042	-0.006	0.051	-0.009	-0.001	-0.027	-0.022	0.032
8	0.031	-0.140	-0.114	-0.024	0.041	0.008	0.064	0.028	-0.069	-0.108	-0.033	-0.030	0.016	-0.017	0.002	-0.099	-0.047	-0.042	0.019	-0.064	-0.032	0.044	-0.039	-0.040	-0.082	-0.076	0.061	0.012	-0.115	-0.095	-0.046	-0.097	-0.100	0.006	-0.092	-0.040	-0.115	0.088	0.044	-0.031	-0.040	0.003	-0.037	0.069	-0.059	0.111	-0.025	-0.032	0.053
80	0.034	0.294	0.565	0.009	0.238	0.003	-0.020	-0.088	0.039	-0.015	0.876	-0.026	-0.087	0.253	-0.050	0.193	-0.060	0.263	-0.030	0.007	0.161	-0.094	0.018	-0.029	-0.037	-0.047	0.138	0.005	-0.096	0.279	-0.043	0.504	-0.151	-0.054	0.020	-0.099	-0.090	0.059	0.025	-0.126	-0.050	-0.102	0.143	-0.056	0.258	-0.002	0.169	0.064	-0.101
81	-0.012	-0.103	0.010	0.270	0.067	-0.125	0.090	-0.048	0.024	0.103	0.009	0.072	-0.182	0.008	-0.039	-0.006	-0.061	-0.026	0.044	-0.045	-0.028	0.256	-0.048	-0.039	0.255	-0.170	0.038	0.004	-0.170	0.084	-0.153	-0.008	-0.250	0.230	0.056	-0.147	-0.097	0.016	0.110	-0.094	0.048	-0.153	-0.091	0.000	0.098	0.185	0.260	-0.039	-0.045
83	0.187	0.063	0.160	-0.020	-0.009	-0.079	-0.045	-0.081	-0.043	0.190	0.087	-0.089	-0.045	0.530	-0.074	0.034	-0.077	0.182	-0.061	-0.017	0.642	-0.126	-0.018	-0.070	0.090	-0.096	0.003	-0.002	-0.072	0.333	-0.062	0.144	-0.066	0.332	0.007	-0.130	-0.111	0.016	-0.053	-0.135	0.005	-0.102	-0.026	-0.067	0.080	0.142	0.129	-0.034	-0.066
87	-0.008	0.199	0.016	0.224	0.095	-0.131	0.109	-0.047	0.045	0.036	-0.054	0.069	-0.068	-0.003	0.134	0.177	-0.106	-0.023	-0.023	-0.055	-0.021	0.060	0.032	0.021	0.096	-0.202	0.159	0.315	-0.159	0.010	0.003	-0.024	-0.286	0.033	-0.015	0.019	-0.035	0.125	0.180	-0.191	-0.043	0.063	0.003	-0.059	-0.032	0.303	0.210	0.001	-0.165
9	0.091	0.422	0.421	0.100	0.496	-0.134	0.215	-0.205	-0.040	0.223	0.256	0.059	-0.227	0.245	-0.072	0.281	-0.025	0.241	0.169	0.113	0.356	0.056	0.316	-0.042	0.100	-0.237	0.492	0.123	-0.384	0.419	-0.036	0.324	-0.520	0.169	0.179	-0.346	-0.193	0.018	0.361	-0.431	0.143	-0.143	0.262	-0.173	0.264	0.115	0.472	0.339	-0.313
92	-0.017	0.317	0.135	0.049	0.365	-0.067	0.121	-0.170	0.001	0.075	0.091	0.089	-0.122	0.027	-0.032	0.153	0.157	0.108	0.107	0.033	0.027	0.009	0.475	-0.023	0.016	-0.141	0.320	0.169	-0.209	0.125	0.007	0.140	-0.242	-0.010	0.092	-0.144	-0.022	-0.070	0.156	-0.195	0.039	-0.023	0.125	-0.061	0.099	-0.032	0.224	0.118	-0.182
94	0.145	0.272	0.368	0.139	0.131	-0.084	0.069	-0.235	-0.017	0.549	0.082	0.037	-0.168	0.131	-0.101	0.167	-0.019	0.078	-0.075	-0.030	0.475	0.061	0.068	-0.079	0.522	-0.177	0.166	0.062	-0.183	0.583	-0.091	0.315	-0.266	0.500	0.170	-0.189	-0.161	0.059	0.102	-0.147	0.134	-0.205	0.084	-0.094	0.280	0.411	0.546	0.052	-0.192
95	0.121	0.198	0.279	0.216	0.141	-0.117	0.214	-0.208	0.083	0.302	0.165	0.204	-0.180	0.062	-0.073	0.113	0.113	0.088	0.020	-0.070	0.237	0.102	-0.019	-0.094	0.373	-0.221	0.065	0.001	-0.162	0.277	-0.142	0.258	-0.248	0.286	0.414	-0.179	-0.205	0.031	0.004	-0.097	0.010	-0.144	-0.036	-0.058	0.132	0.419	0.434	0.009	-0.200
96	-0.099	0.013	-0.062	0.049	-0.024	-0.074	0.022	0.175	-0.078	-0.130	-0.048	0.309	-0.136	0.019	0.010	-0.064	-0.021	0.012	0.170	-0.040	-0.097	0.004	-0.055	-0.038	-0.025	-0.003	-0.041	0.050	-0.040	-0.104	-0.018	-0.040	-0.116	-0.120	-0.026	-0.025	0.272	-0.089	0.013	0.020	0.077	0.185	0.008	0.098	-0.053	-0.140	-0.076	0.103	0.103
98	-0.059	-0.087	-0.093	0.018	-0.026	0.018	0.015	0.087	-0.032	-0.134	-0.040	0.044	-0.031	0.027	0.047	-0.076	-0.067	-0.035	0.162	0.077	-0.107	-0.006	-0.069	0.035	-0.063	0.014	-0.049	-0.035	-0.054	-0.139	0.078	-0.067	-0.122	-0.054	-0.053	-0.019	0.214	-0.084	0.010	-0.016	0.154	0.186	0.162	0.030	-0.058	-0.079	-0.112	-0.035	0.046
99	0.046	-0.060	-0.064	-0.046	-0.059	-0.096	-0.054	-0.084	0.005	-0.000	-0.056	-0.028	0.017	-0.028	-0.058	-0.056	-0.081	0.014	-0.011	-0.051	-0.063	0.035	-0.088	-0.096	-0.046	-0.083	-0.124	-0.086	0.090	-0.083	-0.138	-0.071	0.007	0.016	0.047	-0.092	-0.141	0.077	-0.114	0.290	-0.017	-0.054	-0.069	0.012	-0.067	-0.041	-0.097	-0.057	0.066
[truncated: 39 more columns]
