# Supplementary material for: Inferring Correlation Networks from Genomic Survey Data
Source: PLoS Comput Biol. 2012 Sep 20;8(9):e1002687. doi: 10.1371/journal.pcbi.1002687 (PMC3447976; doi:10.1371/journal.pcbi.1002687)
Supplement: Dataset S1 — Correlation values for all HMP body sites inferred using both Pearson and SparCC from real and shuffled data. (ZIP) [file pcbi.1002687.s001.zip › Supragingival plaque_Rho_matrix_shuffled.txt]

OTU_id	10	102	106	108	109	11	110	113	120	124	126	127	13	134	138	139	14	140	141	146	149	15	152	158	159	16	172	175	18	180	19	190	2	20	204	21	22	220	228	23	239	24	25	250	26	28	29	310	32
10	1.000	-0.001	-0.080	0.204	-0.044	-0.007	-0.042	0.101	-0.044	0.087	-0.023	-0.008	-0.062	-0.008	-0.020	0.091	0.149	0.097	-0.044	-0.040	-0.032	-0.021	-0.027	-0.049	0.077	0.025	0.022	0.118	-0.053	-0.070	0.028	0.009	0.106	-0.035	-0.047	-0.068	0.007	-0.040	-0.007	-0.043	0.107	-0.040	-0.031	-0.016	-0.053	0.092	-0.062	0.084	-0.020
102	-0.001	1.000	0.013	0.021	0.024	-0.072	-0.038	-0.060	-0.062	0.090	0.014	-0.030	0.103	-0.047	-0.027	-0.015	-0.001	0.014	0.210	-0.039	-0.051	0.069	0.015	-0.054	0.062	-0.118	0.132	0.038	-0.070	0.080	-0.028	-0.058	-0.008	-0.010	-0.059	0.033	0.052	-0.003	0.030	-0.085	-0.015	0.058	0.017	-0.035	-0.005	0.088	-0.024	-0.006	0.153
106	-0.080	0.013	1.000	-0.089	0.003	-0.014	-0.027	0.022	-0.023	0.088	-0.029	0.121	-0.069	-0.047	-0.020	-0.048	-0.055	-0.039	-0.038	-0.018	0.031	-0.036	0.148	0.012	0.038	-0.060	-0.063	-0.083	0.024	0.025	0.059	0.004	0.016	-0.051	0.134	0.051	0.057	-0.048	-0.015	-0.030	-0.043	-0.073	-0.018	-0.016	0.010	-0.034	0.011	-0.039	0.052
108	0.204	0.021	-0.089	1.000	0.072	-0.078	-0.077	-0.002	0.018	0.005	-0.031	-0.091	0.007	0.000	0.101	-0.058	0.047	0.118	0.028	-0.025	-0.049	0.135	-0.034	-0.029	-0.054	0.176	-0.103	0.048	-0.072	-0.031	-0.000	-0.040	-0.129	0.121	0.003	-0.043	0.047	0.058	0.017	-0.077	-0.000	-0.073	-0.071	-0.009	-0.004	-0.103	-0.083	-0.037	0.021
109	-0.044	0.024	0.003	0.072	1.000	-0.054	0.208	0.118	-0.066	0.087	0.021	0.162	0.009	0.053	0.046	0.048	0.024	-0.031	-0.016	-0.010	0.067	0.045	0.011	-0.051	-0.041	-0.039	-0.016	0.198	0.045	0.023	0.009	0.016	-0.087	0.004	0.043	-0.127	0.018	0.052	0.085	0.026	0.019	0.063	0.091	-0.061	-0.011	-0.012	0.034	-0.044	0.029
11	-0.007	-0.072	-0.014	-0.078	-0.054	1.000	-0.037	0.010	-0.024	-0.053	-0.007	0.058	-0.008	0.059	-0.051	0.004	0.068	0.005	-0.052	0.195	0.179	0.017	0.002	0.087	0.050	0.144	0.017	-0.016	0.001	-0.045	0.068	-0.062	-0.049	-0.014	-0.055	-0.034	-0.026	-0.016	0.013	-0.099	-0.060	-0.039	0.003	0.093	-0.056	-0.063	-0.058	-0.010	0.009
110	-0.042	-0.038	-0.027	-0.077	0.208	-0.037	1.000	-0.073	-0.024	-0.072	-0.055	0.000	0.005	-0.063	-0.040	-0.036	0.162	-0.059	-0.008	-0.047	-0.030	0.125	-0.059	-0.012	-0.018	-0.084	0.008	0.153	0.057	0.013	-0.036	-0.069	-0.028	0.004	0.403	-0.105	-0.036	-0.005	0.186	0.014	0.018	-0.012	-0.053	0.025	0.016	0.055	-0.058	0.110	0.019
113	0.101	-0.060	0.022	-0.002	0.118	0.010	-0.073	1.000	-0.029	-0.051	0.109	0.081	-0.094	-0.008	0.013	-0.036	0.065	0.059	-0.069	0.075	0.036	-0.009	-0.057	-0.063	0.013	-0.022	-0.026	0.020	-0.014	-0.062	0.045	0.035	-0.040	-0.040	-0.048	-0.052	0.063	0.116	0.079	-0.007	0.038	0.164	-0.002	-0.003	-0.087	0.093	0.003	-0.032	0.043
120	-0.044	-0.062	-0.023	0.018	-0.066	-0.024	-0.024	-0.029	1.000	-0.127	0.046	-0.090	0.121	0.042	0.095	-0.047	-0.065	0.028	-0.028	0.109	-0.074	-0.047	0.052	0.309	0.147	-0.036	-0.019	0.051	-0.106	0.195	-0.073	-0.007	-0.095	0.119	0.020	-0.152	0.101	0.038	0.017	0.041	-0.041	-0.039	0.091	0.048	0.020	-0.051	0.106	-0.058	0.035
124	0.087	0.090	0.088	0.005	0.087	-0.053	-0.072	-0.051	-0.127	1.000	0.176	0.074	0.080	-0.031	-0.016	-0.026	-0.054	0.062	0.055	-0.049	0.142	0.028	0.205	-0.033	-0.119	0.000	0.011	0.033	-0.050	-0.084	0.072	0.003	-0.008	-0.061	-0.010	-0.030	-0.084	0.053	-0.054	-0.006	0.087	-0.034	0.021	-0.059	-0.026	0.045	0.049	-0.007	-0.100
126	-0.023	0.014	-0.029	-0.031	0.021	-0.007	-0.055	0.109	0.046	0.176	1.000	-0.074	0.026	-0.023	-0.011	-0.020	-0.011	0.087	0.125	-0.018	0.069	-0.045	-0.029	0.183	0.026	-0.090	-0.078	-0.008	0.012	0.186	-0.019	-0.051	0.004	-0.008	-0.014	-0.070	-0.074	-0.051	-0.053	0.011	0.033	-0.092	-0.034	-0.033	-0.004	-0.017	0.026	-0.010	0.104
127	-0.008	-0.030	0.121	-0.091	0.162	0.058	0.000	0.081	-0.090	0.074	-0.074	1.000	0.009	-0.033	0.147	0.085	0.056	-0.024	0.017	-0.060	-0.036	0.031	-0.024	0.015	0.024	0.047	0.091	-0.004	-0.024	0.001	-0.001	0.067	-0.011	-0.058	-0.079	-0.062	-0.032	0.088	0.014	-0.101	-0.035	-0.013	0.176	-0.002	0.136	-0.033	-0.034	-0.045	-0.018
13	-0.062	0.103	-0.069	0.007	0.009	-0.008	0.005	-0.094	0.121	0.080	0.026	0.009	1.000	0.100	-0.025	0.131	-0.081	-0.010	0.136	0.025	0.053	0.047	0.033	0.081	-0.077	-0.107	0.089	-0.010	0.001	0.011	-0.046	-0.083	-0.072	-0.058	0.030	-0.066	-0.017	0.151	-0.084	0.006	-0.021	0.074	0.032	-0.031	0.003	0.026	0.058	-0.024	0.015
134	-0.008	-0.047	-0.047	0.000	0.053	0.059	-0.063	-0.008	0.042	-0.031	-0.023	-0.033	0.100	1.000	-0.029	0.030	-0.054	0.017	-0.063	-0.028	-0.027	-0.099	0.001	0.278	-0.044	-0.035	0.015	-0.034	0.013	-0.024	0.047	-0.029	-0.033	-0.020	-0.025	-0.071	0.006	-0.050	-0.059	0.031	-0.008	0.074	-0.072	0.038	0.035	0.029	0.221	0.118	-0.033
138	-0.020	-0.027	-0.020	0.101	0.046	-0.051	-0.040	0.013	0.095	-0.016	-0.011	0.147	-0.025	-0.029	1.000	-0.037	0.028	0.253	-0.038	0.007	-0.045	0.052	-0.009	-0.012	-0.023	-0.055	-0.044	-0.022	-0.060	-0.035	-0.079	-0.030	-0.074	0.001	-0.034	-0.085	-0.001	-0.014	-0.032	-0.083	-0.009	-0.043	-0.075	0.049	-0.037	-0.017	-0.034	0.010	0.001
139	0.091	-0.015	-0.048	-0.058	0.048	0.004	-0.036	-0.036	-0.047	-0.026	-0.020	0.085	0.131	0.030	-0.037	1.000	-0.043	-0.036	-0.037	-0.022	-0.028	-0.091	-0.034	0.007	-0.050	-0.060	0.260	-0.039	0.117	-0.042	0.023	-0.048	0.157	-0.008	0.038	-0.106	-0.032	-0.020	-0.046	-0.043	-0.042	-0.023	0.004	-0.006	-0.047	0.176	-0.026	-0.047	0.079
14	0.149	-0.001	-0.055	0.047	0.024	0.068	0.162	0.065	-0.065	-0.054	-0.011	0.056	-0.081	-0.054	0.028	-0.043	1.000	-0.002	-0.031	-0.040	0.025	-0.069	-0.072	-0.045	-0.004	0.005	0.029	0.089	0.169	-0.025	0.064	-0.002	-0.088	-0.015	-0.052	-0.032	-0.030	-0.089	0.148	-0.124	0.104	0.062	-0.094	0.079	0.012	-0.019	0.052	0.082	0.017
140	0.097	0.014	-0.039	0.118	-0.031	0.005	-0.059	0.059	0.028	0.062	0.087	-0.024	-0.010	0.017	0.253	-0.036	-0.002	1.000	0.040	-0.030	-0.010	0.001	-0.050	-0.019	-0.034	-0.059	0.034	0.048	0.012	-0.047	-0.026	-0.057	-0.048	0.046	-0.011	0.012	0.038	-0.019	-0.048	-0.099	-0.041	-0.035	-0.056	-0.047	-0.030	-0.018	-0.026	0.127	-0.023
141	-0.044	0.210	-0.038	0.028	-0.016	-0.052	-0.008	-0.069	-0.028	0.055	0.125	0.017	0.136	-0.063	-0.038	-0.037	-0.031	0.040	1.000	-0.028	-0.019	0.041	-0.059	-0.036	0.031	-0.030	0.035	0.035	-0.093	0.026	-0.024	-0.011	-0.100	-0.028	-0.023	0.018	-0.023	-0.026	-0.072	-0.061	-0.056	-0.045	0.111	-0.041	-0.038	-0.000	-0.085	0.033	0.144
146	-0.040	-0.039	-0.018	-0.025	-0.010	0.195	-0.047	0.075	0.109	-0.049	-0.018	-0.060	0.025	-0.028	0.007	-0.022	-0.040	-0.030	-0.028	1.000	-0.037	-0.065	-0.032	0.118	-0.037	0.076	0.081	-0.003	-0.060	-0.018	-0.044	-0.043	-0.024	-0.041	0.084	0.038	-0.029	-0.041	-0.019	-0.052	-0.035	-0.008	0.066	-0.019	-0.034	0.009	-0.059	-0.040	-0.059
149	-0.032	-0.051	0.031	-0.049	0.067	0.179	-0.030	0.036	-0.074	0.142	0.069	-0.036	0.053	-0.027	-0.045	-0.028	0.025	-0.010	-0.019	-0.037	1.000	-0.010	-0.028	-0.043	-0.052	-0.013	0.034	0.120	0.140	-0.046	-0.023	0.010	-0.088	-0.027	-0.012	0.011	0.003	-0.059	-0.017	0.027	-0.040	-0.014	-0.011	-0.006	-0.052	0.018	-0.070	-0.043	-0.043
15	-0.021	0.069	-0.036	0.135	0.045	0.017	0.125	-0.009	-0.047	0.028	-0.045	0.031	0.047	-0.099	0.052	-0.091	-0.069	0.001	0.041	-0.065	-0.010	1.000	0.013	-0.027	-0.046	-0.106	0.052	-0.098	-0.073	-0.125	-0.059	0.011	-0.192	0.015	0.069	-0.069	-0.111	0.116	0.023	-0.182	-0.039	-0.108	-0.009	0.112	0.054	0.021	-0.113	-0.038	-0.072
152	-0.027	0.015	0.148	-0.034	0.011	0.002	-0.059	-0.057	0.052	0.205	-0.029	-0.024	0.033	0.001	-0.009	-0.034	-0.072	-0.050	-0.059	-0.032	-0.028	0.013	1.000	0.012	-0.031	-0.011	0.025	0.056	-0.030	-0.027	-0.018	-0.012	-0.038	0.001	-0.009	0.024	-0.061	0.010	-0.016	0.031	0.216	-0.024	-0.086	-0.039	0.157	-0.009	0.044	-0.070	-0.043
158	-0.049	-0.054	0.012	-0.029	-0.051	0.087	-0.012	-0.063	0.309	-0.033	0.183	0.015	0.081	0.278	-0.012	0.007	-0.045	-0.019	-0.036	0.118	-0.043	-0.027	0.012	1.000	0.144	0.035	0.070	0.079	-0.040	0.400	0.059	-0.043	-0.118	-0.060	0.090	-0.043	-0.034	-0.019	-0.038	-0.072	-0.035	-0.067	-0.002	-0.024	0.151	-0.024	0.090	0.031	-0.001
159	0.077	0.062	0.038	-0.054	-0.041	0.050	-0.018	0.013	0.147	-0.119	0.026	0.024	-0.077	-0.044	-0.023	-0.050	-0.004	-0.034	0.031	-0.037	-0.052	-0.046	-0.031	0.144	1.000	-0.082	0.111	-0.063	-0.044	0.230	-0.077	0.046	-0.028	-0.051	-0.022	-0.015	0.014	-0.080	-0.038	0.134	-0.036	0.018	-0.041	-0.025	0.050	-0.010	0.014	0.227	0.050
16	0.025	-0.118	-0.060	0.176	-0.039	0.144	-0.084	-0.022	-0.036	0.000	-0.090	0.047	-0.107	-0.035	-0.055	-0.060	0.005	-0.059	-0.030	0.076	-0.013	-0.106	-0.011	0.035	-0.082	1.000	-0.050	-0.055	-0.048	-0.015	0.064	0.017	-0.112	-0.067	-0.057	-0.139	-0.079	0.125	-0.038	-0.051	0.120	0.097	-0.010	0.035	-0.106	-0.066	0.031	-0.045	-0.118
172	0.022	0.132	-0.063	-0.103	-0.016	0.017	0.008	-0.026	-0.019	0.011	-0.078	0.091	0.089	0.015	-0.044	0.260	0.029	0.034	0.035	0.081	0.034	0.052	0.025	0.070	0.111	-0.050	1.000	-0.087	-0.042	-0.104	-0.012	-0.009	-0.002	-0.049	0.070	0.059	-0.059	-0.028	0.021	-0.117	0.087	-0.029	0.054	0.066	-0.020	0.133	-0.065	0.033	-0.023
175	0.118	0.038	-0.083	0.048	0.198	-0.016	0.153	0.020	0.051	0.033	-0.008	-0.004	-0.010	-0.034	-0.022	-0.039	0.089	0.048	0.035	-0.003	0.120	-0.098	0.056	0.079	-0.063	-0.055	-0.087	1.000	0.171	0.052	-0.029	0.085	0.029	-0.076	-0.004	-0.085	-0.029	-0.054	0.002	-0.025	-0.006	-0.010	-0.104	-0.038	-0.007	-0.029	-0.058	0.012	0.110
18	-0.053	-0.070	0.024	-0.072	0.045	0.001	0.057	-0.014	-0.106	-0.050	0.012	-0.024	0.001	0.013	-0.060	0.117	0.169	0.012	-0.093	-0.060	0.140	-0.073	-0.030	-0.040	-0.044	-0.048	-0.042	0.171	1.000	-0.026	-0.076	0.025	-0.065	-0.003	0.041	-0.033	0.000	-0.161	0.054	-0.112	-0.017	0.040	-0.155	-0.093	0.079	-0.015	0.024	-0.028	-0.069
180	-0.070	0.080	0.025	-0.031	0.023	-0.045	0.013	-0.062	0.195	-0.084	0.186	0.001	0.011	-0.024	-0.035	-0.042	-0.025	-0.047	0.026	-0.018	-0.046	-0.125	-0.027	0.400	0.230	-0.015	-0.104	0.052	-0.026	1.000	0.021	-0.017	-0.043	0.079	-0.052	0.040	-0.057	-0.085	-0.052	-0.026	-0.008	-0.013	0.141	0.004	0.183	-0.092	0.123	0.073	0.056
19	0.028	-0.028	0.059	-0.000	0.009	0.068	-0.036	0.045	-0.073	0.072	-0.019	-0.001	-0.046	0.047	-0.079	0.023	0.064	-0.026	-0.024	-0.044	-0.023	-0.059	-0.018	0.059	-0.077	0.064	-0.012	-0.029	-0.076	0.021	1.000	0.071	-0.011	-0.056	0.162	-0.134	-0.015	0.010	-0.034	-0.116	-0.073	0.096	-0.004	-0.042	-0.028	-0.050	-0.058	-0.043	0.102
190	0.009	-0.058	0.004	-0.040	0.016	-0.062	-0.069	0.035	-0.007	0.003	-0.051	0.067	-0.083	-0.029	-0.030	-0.048	-0.002	-0.057	-0.011	-0.043	0.010	0.011	-0.012	-0.043	0.046	0.017	-0.009	0.085	0.025	-0.017	0.071	1.000	-0.040	0.160	-0.015	-0.086	-0.009	-0.017	0.162	-0.061	0.016	0.052	-0.056	0.045	0.096	0.040	-0.017	-0.066	-0.031
2	0.106	-0.008	0.016	-0.129	-0.087	-0.049	-0.028	-0.040	-0.095	-0.008	0.004	-0.011	-0.072	-0.033	-0.074	0.157	-0.088	-0.048	-0.100	-0.024	-0.088	-0.192	-0.038	-0.118	-0.028	-0.112	-0.002	0.029	-0.065	-0.043	-0.011	-0.040	1.000	-0.119	-0.090	-0.197	-0.048	-0.091	-0.027	-0.067	0.120	-0.009	-0.062	0.047	-0.011	0.006	-0.108	-0.081	-0.031
20	-0.035	-0.010	-0.051	0.121	0.004	-0.014	0.004	-0.040	0.119	-0.061	-0.008	-0.058	-0.058	-0.020	0.001	-0.008	-0.015	0.046	-0.028	-0.041	-0.027	0.015	0.001	-0.060	-0.051	-0.067	-0.049	-0.076	-0.003	0.079	-0.056	0.160	-0.119	1.000	-0.026	-0.112	0.011	0.088	0.206	-0.084	0.010	-0.059	0.106	0.052	-0.010	-0.022	0.066	-0.086	-0.055
204	-0.047	-0.059	0.134	0.003	0.043	-0.055	0.403	-0.048	0.020	-0.010	-0.014	-0.079	0.030	-0.025	-0.034	0.038	-0.052	-0.011	-0.023	0.084	-0.012	0.069	-0.009	0.090	-0.022	-0.057	0.070	-0.004	0.041	-0.052	0.162	-0.015	-0.090	-0.026	1.000	-0.036	-0.078	0.000	-0.030	0.006	-0.049	0.020	0.031	-0.038	-0.039	0.031	-0.003	0.012	-0.012
21	-0.068	0.033	0.051	-0.043	-0.127	-0.034	-0.105	-0.052	-0.152	-0.030	-0.070	-0.062	-0.066	-0.071	-0.085	-0.106	-0.032	0.012	0.018	0.038	0.011	-0.069	0.024	-0.043	-0.015	-0.139	0.059	-0.085	-0.033	0.040	-0.134	-0.086	-0.197	-0.112	-0.036	1.000	0.001	-0.117	-0.082	-0.168	-0.107	-0.069	0.101	-0.020	-0.029	0.058	-0.092	0.080	-0.111
22	0.007	0.052	0.057	0.047	0.018	-0.026	-0.036	0.063	0.101	-0.084	-0.074	-0.032	-0.017	0.006	-0.001	-0.032	-0.030	0.038	-0.023	-0.029	0.003	-0.111	-0.061	-0.034	0.014	-0.079	-0.059	-0.029	0.000	-0.057	-0.015	-0.009	-0.048	0.011	-0.078	0.001	1.000	0.068	0.002	-0.054	0.059	-0.032	0.023	0.040	-0.053	0.005	0.009	-0.092	-0.088
220	-0.040	-0.003	-0.048	0.058	0.052	-0.016	-0.005	0.116	0.038	0.053	-0.051	0.088	0.151	-0.050	-0.014	-0.020	-0.089	-0.019	-0.026	-0.041	-0.059	0.116	0.010	-0.019	-0.080	0.125	-0.028	-0.054	-0.161	-0.085	0.010	-0.017	-0.091	0.088	0.000	-0.117	0.068	1.000	0.006	0.097	-0.035	0.183	0.123	-0.063	-0.052	-0.039	-0.083	-0.011	-0.040
228	-0.007	0.030	-0.015	0.017	0.085	0.013	0.186	0.079	0.017	-0.054	-0.053	0.014	-0.084	-0.059	-0.032	-0.046	0.148	-0.048	-0.072	-0.019	-0.017	0.023	-0.016	-0.038	-0.038	-0.038	0.021	0.002	0.054	-0.052	-0.034	0.162	-0.027	0.206	-0.030	-0.082	0.002	0.006	1.000	-0.084	-0.015	-0.026	0.038	-0.023	-0.052	0.005	-0.086	0.070	-0.062
23	-0.043	-0.085	-0.030	-0.077	0.026	-0.099	0.014	-0.007	0.041	-0.006	0.011	-0.101	0.006	0.031	-0.083	-0.043	-0.124	-0.099	-0.061	-0.052	0.027	-0.182	0.031	-0.072	0.134	-0.051	-0.117	-0.025	-0.112	-0.026	-0.116	-0.061	-0.067	-0.084	0.006	-0.168	-0.054	0.097	-0.084	1.000	-0.019	-0.002	-0.091	-0.074	-0.009	-0.062	0.049	-0.012	-0.014
239	0.107	-0.015	-0.043	-0.000	0.019	-0.060	0.018	0.038	-0.041	0.087	0.033	-0.035	-0.021	-0.008	-0.009	-0.042	0.104	-0.041	-0.056	-0.035	-0.040	-0.039	0.216	-0.035	-0.036	0.120	0.087	-0.006	-0.017	-0.008	-0.073	0.016	0.120	0.010	-0.049	-0.107	0.059	-0.035	-0.015	-0.019	1.000	-0.041	-0.080	0.042	-0.024	0.008	0.043	-0.051	-0.054
24	-0.040	0.058	-0.073	-0.073	0.063	-0.039	-0.012	0.164	-0.039	-0.034	-0.092	-0.013	0.074	0.074	-0.043	-0.023	0.062	-0.035	-0.045	-0.008	-0.014	-0.108	-0.024	-0.067	0.018	0.097	-0.029	-0.010	0.040	-0.013	0.096	0.052	-0.009	-0.059	0.020	-0.069	-0.032	0.183	-0.026	-0.002	-0.041	1.000	0.083	-0.020	0.073	0.044	-0.019	0.018	-0.057
25	-0.031	0.017	-0.018	-0.071	0.091	0.003	-0.053	-0.002	0.091	0.021	-0.034	0.176	0.032	-0.072	-0.075	0.004	-0.094	-0.056	0.111	0.066	-0.011	-0.009	-0.086	-0.002	-0.041	-0.010	0.054	-0.104	-0.155	0.141	-0.004	-0.056	-0.062	0.106	0.031	0.101	0.023	0.123	0.038	-0.091	-0.080	0.083	1.000	0.068	-0.032	-0.064	0.041	0.000	-0.049
250	-0.016	-0.035	-0.016	-0.009	-0.061	0.093	0.025	-0.003	0.048	-0.059	-0.033	-0.002	-0.031	0.038	0.049	-0.006	0.079	-0.047	-0.041	-0.019	-0.006	0.112	-0.039	-0.024	-0.025	0.035	0.066	-0.038	-0.093	0.004	-0.042	0.045	0.047	0.052	-0.038	-0.020	0.040	-0.063	-0.023	-0.074	0.042	-0.020	0.068	1.000	0.042	-0.080	-0.019	-0.026	-0.043
26	-0.053	-0.005	0.010	-0.004	-0.011	-0.056	0.016	-0.087	0.020	-0.026	-0.004	0.136	0.003	0.035	-0.037	-0.047	0.012	-0.030	-0.038	-0.034	-0.052	0.054	0.157	0.151	0.050	-0.106	-0.020	-0.007	0.079	0.183	-0.028	0.096	-0.011	-0.010	-0.039	-0.029	-0.053	-0.052	-0.052	-0.009	-0.024	0.073	-0.032	0.042	1.000	0.003	0.135	0.027	0.019
28	0.092	0.088	-0.034	-0.103	-0.012	-0.063	0.055	0.093	-0.051	0.045	-0.017	-0.033	0.026	0.029	-0.017	0.176	-0.019	-0.018	-0.000	0.009	0.018	0.021	-0.009	-0.024	-0.010	-0.066	0.133	-0.029	-0.015	-0.092	-0.050	0.040	0.006	-0.022	0.031	0.058	0.005	-0.039	0.005	-0.062	0.008	0.044	-0.064	-0.080	0.003	1.000	-0.057	0.019	-0.102
29	-0.062	-0.024	0.011	-0.083	0.034	-0.058	-0.058	0.003	0.106	0.049	0.026	-0.034	0.058	0.221	-0.034	-0.026	0.052	-0.026	-0.085	-0.059	-0.070	-0.113	0.044	0.090	0.014	0.031	-0.065	-0.058	0.024	0.123	-0.058	-0.017	-0.108	0.066	-0.003	-0.092	0.009	-0.083	-0.086	0.049	0.043	-0.019	0.041	-0.019	0.135	-0.057	1.000	0.025	-0.076
310	0.084	-0.006	-0.039	-0.037	-0.044	-0.010	0.110	-0.032	-0.058	-0.007	-0.010	-0.045	-0.024	0.118	0.010	-0.047	0.082	0.127	0.033	-0.040	-0.043	-0.038	-0.070	0.031	0.227	-0.045	0.033	0.012	-0.028	0.073	-0.043	-0.066	-0.081	-0.086	0.012	0.080	-0.092	-0.011	0.070	-0.012	-0.051	0.018	0.000	-0.026	0.027	0.019	0.025	1.000	0.252
32	-0.020	0.153	0.052	0.021	0.029	0.009	0.019	0.043	0.035	-0.100	0.104	-0.018	0.015	-0.033	0.001	0.079	0.017	-0.023	0.144	-0.059	-0.043	-0.072	-0.043	-0.001	0.050	-0.118	-0.023	0.110	-0.069	0.056	0.102	-0.031	-0.031	-0.055	-0.012	-0.111	-0.088	-0.040	-0.062	-0.014	-0.054	-0.057	-0.049	-0.043	0.019	-0.102	-0.076	0.252	1.000
320	0.025	-0.036	0.144	0.002	0.002	-0.052	-0.023	0.041	0.013	0.358	0.057	0.085	0.013	-0.022	0.073	-0.040	-0.065	-0.054	0.036	-0.043	-0.044	-0.022	-0.024	0.017	0.030	-0.114	-0.011	-0.018	-0.034	-0.062	-0.098	-0.049	0.037	-0.076	-0.011	-0.068	-0.006	-0.022	0.022	0.016	-0.014	0.016	-0.016	-0.006	-0.071	-0.026	-0.003	-0.052	-0.007
334	0.002	0.160	-0.032	-0.056	-0.010	-0.027	-0.055	0.080	0.073	0.020	-0.036	-0.035	0.011	-0.002	-0.012	-0.019	-0.029	0.006	0.247	-0.034	-0.003	0.002	0.064	-0.001	-0.009	-0.023	0.048	0.073	-0.109	-0.008	0.033	0.032	-0.030	-0.072	0.007	0.045	0.086	-0.072	-0.008	-0.088	0.021	-0.024	0.022	-0.021	-0.050	0.193	-0.019	0.018	0.041
342	-0.034	-0.022	-0.001	-0.025	-0.040	0.183	0.073	-0.028	-0.001	0.093	0.012	0.085	0.038	-0.023	-0.009	-0.020	0.032	0.012	-0.022	-0.037	0.137	0.013	0.008	0.045	0.086	0.007	-0.001	-0.013	-0.027	0.079	-0.012	0.022	-0.088	-0.018	-0.042	-0.059	0.004	-0.038	-0.027	0.057	0.061	-0.021	-0.008	0.063	0.079	0.079	0.082	-0.056	-0.047
35	0.061	-0.015	-0.019	-0.054	0.003	0.095	-0.052	-0.075	0.027	-0.025	-0.026	-0.070	-0.024	0.088	-0.008	0.011	-0.026	0.048	0.028	-0.024	-0.064	-0.095	0.027	-0.033	0.035	-0.115	-0.009	-0.033	-0.027	0.049	0.029	-0.054	-0.014	-0.041	-0.023	0.093	-0.059	-0.060	-0.059	0.024	-0.051	-0.107	-0.026	-0.039	-0.015	0.018	-0.066	0.072	0.023
36	-0.013	-0.066	-0.095	-0.074	-0.037	-0.062	0.108	-0.048	0.067	-0.030	-0.057	0.063	-0.013	0.080	0.024	-0.018	-0.009	-0.082	-0.022	-0.053	-0.053	-0.085	-0.059	-0.028	-0.102	-0.109	-0.092	0.013	-0.092	-0.076	0.002	-0.040	-0.007	-0.062	-0.025	-0.018	-0.024	-0.045	0.089	-0.047	-0.075	-0.055	0.021	-0.072	-0.069	0.095	-0.011	-0.059	-0.070
38	0.057	0.017	0.021	-0.029	0.097	-0.052	0.041	0.015	0.094	0.000	-0.035	0.009	0.002	0.011	-0.019	0.100	-0.099	-0.050	-0.033	-0.043	0.040	-0.049	-0.025	-0.001	-0.062	-0.063	-0.013	0.093	0.081	0.003	-0.095	-0.017	0.064	0.008	-0.003	-0.062	0.111	0.025	-0.016	-0.005	-0.062	0.006	-0.023	-0.073	0.002	0.068	-0.049	-0.103	-0.027
39	-0.066	-0.002	0.002	-0.049	0.011	0.040	-0.031	0.038	0.020	0.102	0.092	-0.062	-0.061	-0.013	-0.048	-0.026	-0.123	0.010	-0.051	-0.048	0.056	-0.047	-0.026	0.179	0.075	0.085	0.025	-0.053	-0.054	0.068	0.401	-0.063	-0.024	-0.008	0.028	-0.078	-0.056	-0.022	-0.009	0.059	-0.022	0.072	-0.039	-0.068	-0.001	0.014	-0.054	-0.002	-0.076
4	0.050	0.039	-0.075	-0.015	-0.073	-0.056	-0.096	0.051	0.094	-0.095	-0.024	0.113	-0.035	-0.001	-0.018	0.005	-0.020	-0.073	-0.052	-0.045	-0.019	-0.044	-0.038	-0.011	0.055	0.002	-0.060	0.056	-0.068	-0.002	-0.024	-0.061	-0.125	-0.074	0.025	0.013	-0.057	0.008	0.127	-0.002	-0.059	-0.066	0.162	0.080	-0.045	-0.056	0.091	0.007	-0.080
48	-0.052	-0.070	0.018	-0.009	0.021	0.014	0.079	-0.036	0.077	-0.062	-0.001	0.106	0.372	-0.034	0.162	-0.044	0.065	0.024	-0.037	0.039	0.040	0.117	0.085	0.032	0.025	-0.111	0.011	-0.032	-0.114	-0.006	-0.022	-0.026	-0.096	-0.008	-0.001	-0.050	-0.046	0.179	-0.062	-0.042	-0.019	-0.032	-0.044	-0.044	0.060	-0.063	0.011	0.059	0.026
50	0.060	0.048	0.028	-0.067	0.130	-0.040	0.113	0.171	-0.016	0.096	-0.080	0.140	-0.056	-0.000	0.100	-0.011	0.051	0.127	0.017	0.047	0.014	-0.014	0.123	-0.026	-0.001	-0.027	0.037	0.045	-0.030	-0.099	-0.053	0.124	-0.079	-0.024	-0.011	0.030	-0.010	-0.034	-0.025	-0.096	0.061	0.057	-0.022	-0.044	0.007	0.050	0.082	0.040	0.009
52	-0.044	-0.008	0.015	-0.040	0.026	-0.024	-0.035	0.125	-0.065	0.124	0.036	0.145	-0.043	-0.024	0.198	-0.026	0.092	-0.031	-0.050	-0.006	-0.015	-0.071	-0.010	-0.072	0.085	-0.031	0.091	-0.063	-0.119	0.081	0.077	0.130	-0.012	0.057	-0.032	-0.040	-0.059	-0.018	-0.099	-0.044	0.147	0.117	0.044	-0.011	0.222	0.053	0.148	0.009	0.010
54	-0.025	0.017	0.002	-0.009	-0.036	-0.054	-0.086	-0.025	0.016	-0.007	-0.023	0.001	0.078	-0.010	0.001	0.035	-0.057	0.068	0.004	-0.017	0.083	-0.008	0.144	0.039	-0.039	0.060	0.149	-0.040	-0.109	-0.034	-0.061	-0.052	0.080	-0.051	-0.030	0.062	0.004	-0.005	-0.023	-0.091	0.034	-0.018	-0.003	-0.047	-0.034	0.151	0.039	-0.059	-0.033
55	-0.088	-0.082	0.046	-0.073	0.017	0.107	0.014	-0.075	0.021	-0.033	0.007	0.019	0.106	0.015	0.125	0.028	-0.073	0.031	-0.032	0.006	0.011	0.034	0.000	0.027	-0.012	-0.052	0.100	0.019	0.015	-0.037	-0.058	0.004	-0.043	-0.076	0.004	-0.058	-0.016	-0.035	-0.036	-0.047	-0.087	-0.031	-0.039	0.010	-0.007	-0.034	-0.095	-0.055	0.093
56	-0.105	0.048	0.067	-0.022	-0.048	-0.098	-0.040	-0.047	-0.004	0.043	0.014	0.010	-0.041	-0.103	0.019	-0.024	-0.016	-0.006	0.098	-0.066	0.005	-0.081	0.002	-0.086	-0.072	0.052	-0.042	-0.032	0.010	-0.093	-0.072	0.065	-0.100	0.036	-0.017	0.026	-0.057	-0.033	-0.068	0.092	-0.082	0.056	-0.042	-0.014	-0.035	0.009	-0.024	-0.022	0.083
6	0.073	-0.102	0.002	0.076	0.056	0.095	0.071	0.018	-0.042	0.080	-0.020	0.063	-0.077	-0.050	0.013	-0.072	0.234	0.078	-0.042	-0.050	0.089	-0.054	-0.040	0.018	-0.033	-0.030	-0.006	0.038	-0.067	-0.040	0.061	-0.044	0.016	0.008	0.033	-0.069	-0.120	-0.037	-0.031	0.004	-0.027	-0.080	0.008	-0.032	-0.035	-0.099	-0.007	-0.030	0.032
60	-0.069	-0.007	-0.043	0.020	-0.066	0.067	-0.065	-0.098	-0.032	-0.055	0.033	-0.038	-0.079	-0.008	-0.047	-0.037	0.049	-0.061	-0.063	-0.030	-0.006	-0.050	-0.031	-0.008	-0.022	0.176	0.029	-0.023	-0.005	-0.051	-0.064	-0.050	0.118	-0.065	-0.041	-0.041	-0.129	-0.025	0.149	-0.035	-0.047	-0.097	-0.036	-0.002	-0.012	-0.076	-0.039	0.090	-0.064
65	0.041	-0.085	-0.059	-0.077	-0.062	-0.016	-0.062	-0.092	0.251	-0.033	0.083	0.041	0.116	-0.020	0.116	0.168	-0.088	0.114	-0.078	0.005	0.004	0.002	-0.039	0.381	0.081	0.039	0.082	0.013	-0.095	0.248	-0.079	-0.048	0.003	-0.051	-0.073	-0.004	0.048	0.014	-0.035	-0.054	-0.063	-0.080	0.195	-0.041	0.032	-0.098	0.050	-0.000	0.025
66	-0.053	0.246	0.226	-0.050	0.045	-0.052	0.020	-0.025	-0.045	-0.020	-0.048	-0.145	0.015	-0.048	-0.059	-0.049	0.045	-0.008	-0.061	-0.043	-0.058	-0.040	-0.000	-0.019	0.075	-0.034	-0.061	-0.070	0.070	-0.028	0.060	0.010	0.008	0.078	0.188	-0.065	-0.074	0.018	0.173	0.071	-0.039	0.087	-0.045	-0.031	-0.011	0.111	-0.078	0.033	0.204
68	-0.005	0.053	-0.030	0.034	0.044	0.000	0.067	0.104	-0.089	0.018	-0.006	0.070	-0.013	0.068	-0.022	0.015	0.045	-0.003	-0.075	-0.045	-0.015	-0.118	0.047	-0.008	-0.086	0.045	-0.042	0.009	-0.001	-0.098	-0.065	-0.029	-0.024	-0.102	-0.058	-0.133	-0.056	0.015	0.020	0.230	0.040	0.115	0.025	-0.045	0.199	-0.001	0.168	0.042	0.055
7	-0.067	-0.028	-0.065	-0.027	0.002	-0.009	-0.010	-0.032	0.006	-0.028	0.022	0.067	-0.036	-0.011	0.108	-0.032	-0.023	-0.028	0.022	-0.043	-0.074	-0.084	-0.025	0.010	0.024	-0.003	-0.046	-0.002	0.006	-0.038	-0.036	0.139	-0.074	0.011	-0.055	-0.074	-0.045	-0.051	0.038	-0.083	0.020	0.055	-0.018	0.037	-0.078	0.001	-0.021	-0.038	0.013
71	0.003	-0.007	0.025	-0.029	-0.088	-0.005	-0.035	-0.058	-0.024	-0.004	-0.032	-0.059	-0.053	0.018	-0.034	-0.035	-0.036	-0.041	-0.037	0.004	0.161	-0.021	0.041	-0.015	-0.056	-0.066	0.155	-0.065	-0.064	-0.003	-0.022	0.034	0.053	0.035	-0.052	0.063	-0.018	-0.057	-0.035	-0.068	0.066	-0.005	-0.057	0.265	0.022	0.042	0.008	-0.046	-0.112
73	0.022	-0.020	-0.040	-0.023	0.118	0.029	0.268	0.140	-0.096	-0.063	-0.065	0.041	0.024	-0.024	-0.011	0.031	0.259	-0.075	0.006	-0.026	0.113	-0.045	-0.022	-0.037	-0.073	-0.080	0.068	0.101	0.145	-0.044	0.016	0.066	-0.073	0.035	0.044	-0.052	0.092	-0.028	0.304	-0.064	0.047	0.071	-0.009	0.010	-0.012	0.127	-0.037	0.053	-0.005
74	-0.073	0.026	-0.038	-0.026	0.027	0.134	0.104	-0.034	-0.021	-0.012	-0.024	0.164	-0.042	-0.054	-0.014	-0.013	-0.105	-0.008	0.051	-0.019	-0.044	0.096	-0.024	-0.000	0.026	0.036	-0.008	0.082	-0.016	-0.003	0.033	-0.064	-0.073	-0.053	0.218	-0.011	0.113	-0.046	0.059	-0.084	-0.053	-0.060	-0.040	-0.029	-0.059	0.052	-0.087	-0.099	0.045
75	0.055	-0.022	-0.054	0.239	0.004	-0.065	-0.074	0.027	-0.023	-0.044	-0.071	-0.011	0.091	0.061	-0.028	-0.039	0.084	0.275	0.162	0.100	-0.046	0.106	0.022	-0.010	-0.080	-0.029	0.134	-0.016	-0.021	-0.073	-0.027	-0.003	-0.114	0.003	0.018	0.061	-0.008	0.074	0.026	-0.128	0.039	-0.016	0.041	-0.021	-0.087	0.010	-0.045	-0.032	0.032
76	0.056	-0.050	-0.033	-0.002	0.182	0.101	0.067	0.166	0.014	0.066	0.146	-0.026	0.026	-0.050	0.120	0.068	0.038	0.059	0.277	-0.044	0.118	-0.064	0.013	-0.055	0.023	-0.086	-0.047	0.008	0.016	-0.051	-0.051	0.018	-0.074	-0.026	0.015	-0.008	0.018	0.014	0.074	-0.018	-0.007	-0.020	0.058	-0.048	-0.075	0.030	0.015	-0.080	0.023
78	-0.007	-0.055	0.061	-0.046	0.037	0.047	-0.003	-0.060	0.162	0.033	-0.032	-0.048	0.188	0.026	0.031	0.052	0.072	-0.097	0.029	0.453	-0.088	-0.042	0.209	0.087	0.011	0.013	-0.011	0.055	-0.123	-0.014	-0.059	0.054	-0.209	-0.082	0.031	-0.035	-0.047	0.037	-0.120	0.091	0.065	-0.059	-0.019	-0.050	-0.027	-0.043	-0.039	-0.039	0.032
79	-0.012	-0.039	0.012	0.020	0.020	0.033	-0.014	-0.026	0.244	-0.079	-0.007	-0.074	0.052	-0.001	0.029	-0.047	0.233	-0.030	-0.031	-0.034	-0.079	-0.011	0.079	0.101	-0.011	-0.050	-0.033	-0.028	-0.065	0.009	0.035	-0.063	-0.108	-0.008	-0.042	-0.030	-0.081	0.012	-0.025	0.064	-0.039	-0.074	0.052	0.008	-0.001	-0.062	0.081	-0.077	-0.054
8	-0.010	-0.062	0.007	-0.058	-0.061	0.025	0.001	-0.063	0.044	-0.065	-0.008	-0.093	0.086	-0.064	0.101	-0.010	0.075	0.062	-0.037	0.085	-0.066	-0.066	-0.003	0.001	-0.084	-0.060	0.117	-0.055	-0.053	0.003	-0.036	-0.006	-0.098	0.079	0.009	-0.116	-0.018	-0.039	-0.033	-0.078	0.120	-0.119	0.017	-0.039	-0.055	-0.019	0.003	0.068	0.123
80	-0.033	-0.024	-0.024	-0.032	0.272	-0.010	0.367	0.022	-0.052	-0.018	-0.018	-0.030	-0.040	-0.026	-0.028	-0.008	0.071	-0.007	-0.008	-0.012	-0.032	0.168	-0.015	-0.010	-0.022	-0.045	-0.035	0.306	-0.045	0.032	0.047	-0.017	-0.053	-0.030	0.104	-0.047	0.001	-0.016	-0.006	-0.060	-0.034	-0.051	-0.024	-0.024	-0.024	0.015	-0.045	-0.010	0.015
81	-0.019	-0.064	-0.072	0.000	0.046	0.048	-0.071	-0.083	-0.056	0.039	-0.031	0.086	0.033	0.608	0.156	0.012	-0.019	0.040	0.009	-0.030	0.048	-0.143	-0.037	0.192	-0.054	0.105	-0.037	0.020	0.069	0.045	-0.026	0.024	-0.079	-0.032	-0.040	-0.065	-0.054	0.011	-0.024	-0.041	-0.026	0.041	-0.096	-0.002	-0.015	0.009	0.101	0.149	0.020
83	-0.031	-0.030	-0.005	0.014	0.010	-0.023	0.117	-0.027	0.077	-0.002	-0.044	-0.012	0.177	-0.020	0.007	-0.028	-0.029	0.080	-0.037	-0.019	-0.050	-0.107	-0.019	-0.036	-0.067	0.005	-0.027	0.067	-0.097	-0.006	0.001	-0.009	-0.032	0.090	0.086	-0.070	-0.034	0.190	-0.029	0.123	-0.008	0.078	0.038	-0.003	-0.040	-0.034	-0.030	-0.033	0.029
87	-0.034	-0.029	-0.010	-0.003	-0.069	-0.044	-0.058	-0.003	-0.084	0.245	-0.024	0.079	0.123	-0.058	0.028	-0.023	-0.021	-0.034	0.053	0.004	0.157	0.029	-0.038	-0.038	-0.053	-0.107	-0.043	-0.081	0.013	-0.005	-0.085	-0.005	-0.077	-0.055	-0.051	-0.058	-0.049	0.073	-0.000	-0.018	-0.092	0.113	-0.075	-0.051	0.124	0.108	0.014	-0.040	-0.102
9	0.073	-0.020	0.093	-0.059	0.044	-0.072	0.036	-0.039	-0.054	0.057	0.016	-0.033	-0.057	-0.040	-0.015	0.017	-0.049	0.126	0.051	0.041	0.109	-0.068	0.039	-0.085	0.092	-0.062	0.098	0.015	-0.052	-0.022	-0.014	0.029	-0.041	-0.069	0.091	-0.081	-0.043	-0.056	0.032	-0.013	-0.022	-0.103	-0.108	-0.081	0.064	0.011	-0.106	0.099	-0.036
92	-0.049	-0.021	-0.081	-0.024	0.000	-0.047	0.069	0.165	0.029	-0.044	0.020	-0.032	0.023	-0.036	0.103	-0.018	0.026	0.023	0.074	0.099	-0.021	0.084	0.016	0.057	-0.086	-0.057	-0.004	0.008	-0.080	0.034	-0.026	0.005	-0.115	0.049	0.028	-0.066	-0.106	-0.009	0.110	-0.011	-0.019	-0.028	-0.022	-0.003	-0.052	-0.056	0.047	-0.037	-0.058
94	0.208	-0.086	0.039	0.200	0.029	0.086	-0.051	-0.031	0.167	-0.059	-0.023	0.199	0.044	-0.036	0.025	-0.055	-0.043	0.070	-0.073	0.081	0.066	0.105	0.029	0.041	0.081	0.133	-0.019	0.006	0.030	0.051	-0.079	0.015	0.021	-0.014	0.028	-0.150	0.074	-0.063	-0.011	-0.085	0.083	-0.027	0.047	-0.060	0.114	-0.118	0.000	-0.068	-0.119
95	0.130	-0.018	-0.061	0.001	-0.008	-0.081	0.076	-0.055	-0.042	-0.000	-0.030	-0.031	-0.052	-0.035	0.021	-0.067	0.009	0.020	-0.048	-0.033	-0.056	0.003	0.251	-0.012	0.088	-0.086	-0.055	-0.021	-0.030	0.004	0.043	-0.058	-0.012	-0.043	-0.060	0.037	-0.043	-0.018	0.006	0.031	0.108	-0.067	-0.071	-0.045	0.115	0.004	0.018	0.089	-0.004
96	-0.027	0.016	-0.012	0.026	0.011	-0.007	-0.013	-0.030	-0.071	0.325	0.282	-0.008	-0.038	-0.044	-0.029	-0.019	0.032	0.023	0.038	-0.016	0.051	0.121	0.027	-0.009	-0.092	-0.060	-0.069	0.020	0.001	0.048	-0.082	-0.034	0.036	-0.061	-0.023	-0.023	-0.042	-0.055	-0.020	-0.054	0.024	-0.095	0.006	-0.051	0.067	0.117	-0.020	0.076	-0.094
98	-0.071	0.037	-0.025	-0.039	-0.092	-0.045	-0.040	-0.011	-0.077	-0.103	-0.032	0.002	-0.067	0.046	-0.037	0.045	0.205	-0.069	0.022	-0.012	-0.062	0.038	-0.040	0.135	0.080	0.037	0.095	-0.051	-0.005	0.034	0.120	-0.069	-0.126	-0.064	-0.004	-0.028	-0.036	-0.033	-0.053	-0.044	-0.041	0.038	-0.027	0.059	-0.069	-0.024	0.075	-0.023	-0.083
99	-0.003	-0.014	-0.047	0.085	-0.051	-0.016	0.004	-0.043	-0.101	0.049	0.216	-0.092	-0.106	-0.068	-0.016	-0.039	-0.025	0.027	0.054	0.101	0.022	-0.054	-0.082	0.000	-0.086	-0.006	-0.008	-0.044	-0.016	0.078	0.008	0.050	-0.124	0.072	-0.043	0.038	-0.005	-0.048	-0.058	-0.050	-0.022	-0.061	0.108	-0.068	-0.037	0.063	-0.004	0.025	0.060
[truncated: 39 more columns]
