# Supplementary material for: Inferring Correlation Networks from Genomic Survey Data
Source: PLoS Comput Biol. 2012 Sep 20;8(9):e1002687. doi: 10.1371/journal.pcbi.1002687 (PMC3447976; doi:10.1371/journal.pcbi.1002687)
Supplement: Dataset S1 — Correlation values for all HMP body sites inferred using both Pearson and SparCC from real and shuffled data. (ZIP) [file pcbi.1002687.s001.zip › Supragingival plaque_sparse_matrix_shuffled.txt]

OTU_id	10	102	106	108	109	11	110	113	120	124	126	127	13	134	138	139	14	140	141	146	149	15	152	158	159	16	172	175	18	180	19	190	2	20	204	21	22	220	228	23	239	24	25	250	26	28	29	310	32
10	1.000	0.008	-0.076	0.060	-0.002	-0.015	0.012	0.056	-0.038	0.129	-0.000	0.073	-0.011	0.016	-0.022	0.081	0.038	0.010	-0.078	0.015	0.094	-0.154	-0.074	-0.043	0.059	0.037	-0.031	-0.007	0.021	-0.017	-0.098	0.067	0.076	0.085	-0.032	-0.094	0.125	0.001	-0.024	0.119	0.050	0.058	0.038	0.022	-0.070	0.108	-0.020	0.053	0.024
102	0.008	1.000	-0.063	0.015	0.035	-0.144	0.025	0.014	-0.046	0.063	0.042	-0.012	-0.008	-0.035	-0.039	-0.032	0.043	0.028	0.027	-0.049	-0.078	0.091	-0.008	-0.082	-0.001	-0.191	0.006	-0.024	-0.034	0.029	0.013	-0.051	-0.048	0.021	-0.049	0.044	0.080	-0.059	0.060	-0.058	0.001	0.001	0.071	-0.010	0.063	0.165	0.037	0.012	0.000
106	-0.076	-0.063	1.000	-0.052	-0.047	0.068	0.061	0.056	-0.026	0.012	-0.023	-0.045	-0.086	-0.031	0.050	0.016	-0.007	-0.050	0.065	-0.007	-0.018	0.043	0.036	-0.007	0.090	-0.040	0.005	0.003	0.072	0.019	0.059	0.067	-0.023	-0.079	0.039	-0.026	-0.042	-0.023	-0.025	0.057	0.005	-0.096	0.003	-0.048	0.106	-0.047	0.031	-0.040	0.013
108	0.060	0.015	-0.052	1.000	0.016	0.032	-0.009	0.030	-0.033	0.034	-0.019	-0.085	0.030	-0.008	0.082	-0.052	0.091	0.119	0.099	0.027	-0.006	0.074	-0.030	-0.017	-0.039	0.111	-0.092	0.072	0.006	-0.018	-0.026	-0.028	-0.099	0.067	-0.010	-0.044	0.124	-0.022	0.057	-0.024	0.021	0.034	-0.025	0.047	0.039	-0.105	-0.035	-0.028	0.032
109	-0.002	0.035	-0.047	0.016	1.000	-0.060	0.163	-0.020	-0.058	0.070	-0.030	0.137	-0.040	-0.043	-0.025	0.065	0.027	-0.023	0.093	0.008	-0.011	-0.060	0.007	-0.016	0.056	-0.055	0.064	0.048	0.035	0.009	0.094	-0.031	-0.059	0.013	0.103	-0.073	-0.047	0.040	0.032	0.054	-0.046	0.063	-0.012	-0.022	0.042	-0.069	0.059	0.015	0.083
11	-0.015	-0.144	0.068	0.032	-0.060	1.000	0.020	0.020	0.007	-0.093	0.020	-0.018	-0.013	0.056	-0.039	0.063	0.037	-0.003	-0.097	0.040	0.017	0.060	-0.081	0.104	0.000	0.091	0.031	0.072	0.035	-0.070	0.103	-0.073	0.038	-0.072	-0.005	0.033	-0.044	0.057	0.011	-0.100	-0.056	-0.060	-0.056	0.047	0.002	-0.085	-0.034	0.059	0.033
110	0.012	0.025	0.061	-0.009	0.163	0.020	1.000	-0.042	-0.026	-0.047	0.016	0.009	0.036	-0.054	0.055	-0.043	-0.013	-0.077	0.068	0.022	-0.040	-0.058	-0.059	-0.061	-0.053	-0.055	-0.084	0.114	-0.029	0.037	-0.112	-0.064	0.041	0.034	0.079	-0.065	-0.034	-0.049	0.032	0.167	0.050	0.001	-0.006	-0.015	0.003	0.035	-0.054	0.025	0.026
113	0.056	0.014	0.056	0.030	-0.020	0.020	-0.042	1.000	0.067	-0.085	0.099	0.008	-0.091	-0.022	0.074	-0.041	0.020	-0.054	-0.073	0.073	0.024	0.102	-0.047	-0.063	0.046	-0.003	-0.144	-0.007	0.064	-0.007	0.086	0.037	0.015	-0.126	-0.041	-0.060	0.065	0.024	0.057	-0.058	0.089	0.148	0.030	0.053	-0.056	0.043	-0.029	-0.063	-0.027
120	-0.038	-0.046	-0.026	-0.033	-0.058	0.007	-0.026	0.067	1.000	-0.103	-0.022	-0.085	-0.022	0.064	0.122	-0.068	-0.013	-0.009	0.100	0.019	-0.036	0.092	0.015	-0.042	-0.007	-0.033	0.035	0.018	-0.036	-0.007	-0.062	-0.007	-0.065	0.051	-0.021	-0.084	0.013	0.096	0.076	0.039	-0.051	0.016	-0.001	0.014	-0.083	-0.026	-0.012	-0.073	0.012
124	0.129	0.063	0.012	0.034	0.070	-0.093	-0.047	-0.085	-0.103	1.000	0.086	0.134	0.130	0.023	-0.061	0.041	-0.046	0.029	-0.043	-0.018	0.009	-0.083	0.168	-0.044	-0.106	0.018	0.010	-0.026	0.038	-0.046	0.016	-0.022	-0.012	-0.054	-0.008	-0.069	-0.067	0.018	-0.026	0.032	0.002	0.060	-0.071	-0.095	0.004	0.087	-0.034	-0.006	-0.014
126	-0.000	0.042	-0.023	-0.019	-0.030	0.020	0.016	0.099	-0.022	0.086	1.000	-0.053	0.032	0.026	-0.042	0.001	0.004	0.052	0.043	0.061	0.112	0.001	-0.000	-0.001	-0.061	-0.004	-0.053	0.022	0.094	0.046	-0.003	-0.075	-0.018	-0.076	-0.041	-0.051	-0.100	-0.054	-0.001	-0.078	0.113	-0.036	-0.014	-0.064	0.009	0.025	-0.014	0.046	0.056
127	0.073	-0.012	-0.045	-0.085	0.137	-0.018	0.009	0.008	-0.085	0.134	-0.053	1.000	0.012	-0.013	-0.007	0.118	-0.014	-0.025	-0.048	-0.067	0.012	-0.012	-0.046	-0.078	-0.057	-0.009	0.052	-0.023	-0.097	0.023	0.040	-0.001	0.068	-0.053	-0.029	-0.072	-0.059	0.061	-0.062	-0.036	0.054	-0.009	0.143	0.105	-0.053	-0.045	-0.029	0.004	0.081
13	-0.011	-0.008	-0.086	0.030	-0.040	-0.013	0.036	-0.091	-0.022	0.130	0.032	0.012	1.000	0.089	-0.084	0.088	-0.079	-0.006	0.011	0.009	0.013	0.068	0.049	-0.050	-0.063	-0.068	-0.005	-0.042	-0.035	-0.031	-0.042	-0.021	0.046	0.026	0.032	-0.063	-0.029	0.065	-0.087	0.079	0.032	0.092	0.027	-0.047	0.014	0.012	-0.073	-0.044	0.046
134	0.016	-0.035	-0.031	-0.008	-0.043	0.056	-0.054	-0.022	0.064	0.023	0.026	-0.013	0.089	1.000	0.012	0.043	-0.018	-0.013	-0.072	-0.039	0.015	-0.009	0.026	0.004	0.032	0.076	-0.065	-0.037	0.016	-0.013	0.023	0.006	-0.004	0.024	0.003	-0.015	0.023	-0.026	-0.042	0.080	0.026	0.060	-0.081	-0.021	0.017	0.042	0.010	0.017	0.011
138	-0.022	-0.039	0.050	0.082	-0.025	-0.039	0.055	0.074	0.122	-0.061	-0.042	-0.007	-0.084	0.012	1.000	-0.105	0.037	0.010	-0.015	-0.007	-0.041	-0.037	0.037	-0.020	0.028	-0.029	-0.021	0.009	-0.087	-0.040	-0.101	0.011	-0.004	0.038	-0.027	0.018	-0.046	0.027	0.012	0.012	0.053	-0.056	-0.081	-0.005	-0.064	-0.023	-0.070	-0.070	-0.077
139	0.081	-0.032	0.016	-0.052	0.065	0.063	-0.043	-0.041	-0.068	0.041	0.001	0.118	0.088	0.043	-0.105	1.000	-0.007	-0.032	-0.044	-0.043	0.024	0.006	-0.022	0.022	-0.057	0.058	0.052	-0.036	-0.014	-0.035	0.081	-0.061	0.033	0.036	0.063	-0.142	0.017	0.022	-0.067	-0.072	-0.038	0.013	0.066	0.049	-0.090	0.031	-0.018	-0.049	0.034
14	0.038	0.043	-0.007	0.091	0.027	0.037	-0.013	0.020	-0.013	-0.046	0.004	-0.014	-0.079	-0.018	0.037	-0.007	1.000	0.010	-0.015	-0.043	-0.016	-0.070	-0.022	-0.047	0.007	0.022	-0.004	0.089	0.054	0.027	0.052	0.008	-0.085	-0.018	-0.024	-0.008	-0.012	-0.088	0.009	-0.008	0.034	0.000	-0.124	0.078	-0.022	-0.003	0.102	-0.001	0.097
140	0.010	0.028	-0.050	0.119	-0.023	-0.003	-0.077	-0.054	-0.009	0.029	0.052	-0.025	-0.006	-0.013	0.010	-0.032	0.010	1.000	0.048	-0.027	0.014	-0.012	-0.059	0.017	-0.004	-0.011	-0.007	-0.049	0.004	-0.008	0.004	-0.002	-0.041	-0.001	0.042	-0.048	0.048	-0.052	-0.045	-0.071	-0.060	-0.033	-0.056	-0.004	0.051	0.019	0.013	0.076	0.033
141	-0.078	0.027	0.065	0.099	0.093	-0.097	0.068	-0.073	0.100	-0.043	0.043	-0.048	0.011	-0.072	-0.015	-0.044	-0.015	0.048	1.000	0.014	0.050	0.066	-0.022	-0.076	0.085	-0.108	-0.050	0.117	-0.074	0.039	0.015	-0.095	-0.063	0.077	-0.012	-0.030	0.011	-0.012	-0.096	-0.042	0.010	-0.068	0.039	-0.027	-0.001	-0.054	-0.045	0.012	0.047
146	0.015	-0.049	-0.007	0.027	0.008	0.040	0.022	0.073	0.019	-0.018	0.061	-0.067	0.009	-0.039	-0.007	-0.043	-0.043	-0.027	0.014	1.000	0.017	-0.017	-0.050	0.103	-0.026	-0.013	0.053	0.045	-0.007	0.006	-0.005	-0.008	0.047	-0.019	0.058	0.029	0.004	-0.067	0.009	-0.015	-0.037	0.042	-0.001	0.011	-0.014	0.064	-0.056	-0.024	-0.063
149	0.094	-0.078	-0.018	-0.006	-0.011	0.017	-0.040	0.024	-0.036	0.009	0.112	0.012	0.013	0.015	-0.041	0.024	-0.016	0.014	0.050	0.017	1.000	-0.018	0.030	-0.028	0.019	0.088	-0.033	0.075	0.019	-0.004	0.037	0.033	-0.027	0.088	0.071	0.040	-0.060	0.037	-0.020	0.101	-0.009	0.023	0.016	-0.017	-0.098	-0.011	-0.066	0.057	-0.146
15	-0.154	0.091	0.043	0.074	-0.060	0.060	-0.058	0.102	0.092	-0.083	0.001	-0.012	0.068	-0.009	-0.037	0.006	-0.070	-0.012	0.066	-0.017	-0.018	1.000	0.012	0.031	0.017	-0.048	-0.006	-0.088	-0.030	0.021	0.040	-0.007	0.022	-0.007	-0.015	0.074	-0.014	0.040	0.017	-0.144	-0.034	0.021	0.001	-0.050	0.062	-0.075	-0.020	-0.018	-0.053
152	-0.074	-0.008	0.036	-0.030	0.007	-0.081	-0.059	-0.047	0.015	0.168	-0.000	-0.046	0.049	0.026	0.037	-0.022	-0.022	-0.059	-0.022	-0.050	0.030	0.012	1.000	-0.022	-0.006	-0.012	0.001	0.047	0.016	-0.034	0.037	0.005	-0.098	0.059	0.023	-0.014	-0.090	0.033	-0.021	0.078	0.023	0.013	-0.034	-0.081	0.086	0.049	0.125	-0.057	0.024
158	-0.043	-0.082	-0.007	-0.017	-0.016	0.104	-0.061	-0.063	-0.042	-0.044	-0.001	-0.078	-0.050	0.004	-0.020	0.022	-0.047	0.017	-0.076	0.103	-0.028	0.031	-0.022	1.000	-0.018	0.057	0.102	-0.023	-0.116	0.022	0.080	0.015	0.010	-0.024	0.044	0.037	0.051	0.028	-0.020	-0.116	-0.028	-0.044	0.020	0.007	0.069	0.061	-0.028	0.034	-0.059
159	0.059	-0.001	0.090	-0.039	0.056	0.000	-0.053	0.046	-0.007	-0.106	-0.061	-0.057	-0.063	0.032	0.028	-0.057	0.007	-0.004	0.085	-0.026	0.019	0.017	-0.006	-0.018	1.000	0.036	-0.002	-0.097	0.008	0.080	-0.064	0.002	-0.004	-0.023	-0.009	0.088	0.072	-0.009	0.039	0.116	0.015	-0.028	-0.035	0.028	0.080	-0.116	-0.083	-0.036	-0.001
16	0.037	-0.191	-0.040	0.111	-0.055	0.091	-0.055	-0.003	-0.033	0.018	-0.004	-0.009	-0.068	0.076	-0.029	0.058	0.022	-0.011	-0.108	-0.013	0.088	-0.048	-0.012	0.057	0.036	1.000	-0.099	-0.040	0.128	-0.062	0.018	0.042	-0.007	-0.017	-0.060	0.007	-0.038	0.036	-0.010	0.045	0.058	0.098	-0.067	0.056	-0.059	-0.090	0.000	-0.052	-0.034
172	-0.031	0.006	0.005	-0.092	0.064	0.031	-0.084	-0.144	0.035	0.010	-0.053	0.052	-0.005	-0.065	-0.021	0.052	-0.004	-0.007	-0.050	0.053	-0.033	-0.006	0.001	0.102	-0.002	-0.099	1.000	-0.029	-0.113	-0.094	0.012	0.030	0.016	-0.030	0.040	0.028	-0.013	0.065	-0.024	-0.095	-0.016	-0.002	-0.023	0.066	0.070	0.001	0.002	0.029	-0.008
175	-0.007	-0.024	0.003	0.072	0.048	0.072	0.114	-0.007	0.018	-0.026	0.022	-0.023	-0.042	-0.037	0.009	-0.036	0.089	-0.049	0.117	0.045	0.075	-0.088	0.047	-0.023	-0.097	-0.040	-0.029	1.000	-0.067	0.001	0.025	0.072	0.035	0.008	0.045	-0.030	-0.008	0.007	-0.025	-0.042	0.053	0.033	-0.043	-0.037	0.025	-0.001	-0.071	0.078	0.022
18	0.021	-0.034	0.072	0.006	0.035	0.035	-0.029	0.064	-0.036	0.038	0.094	-0.097	-0.035	0.016	-0.087	-0.014	0.054	0.004	-0.074	-0.007	0.019	-0.030	0.016	-0.116	0.008	0.128	-0.113	-0.067	1.000	0.022	-0.097	0.018	0.029	-0.005	-0.020	0.103	-0.013	-0.179	0.047	-0.030	0.015	-0.007	-0.066	-0.045	0.015	-0.024	0.172	-0.028	-0.053
180	-0.017	0.029	0.019	-0.018	0.009	-0.070	0.037	-0.007	-0.007	-0.046	0.046	0.023	-0.031	-0.013	-0.040	-0.035	0.027	-0.008	0.039	0.006	-0.004	0.021	-0.034	0.022	0.080	-0.062	-0.094	0.001	0.022	1.000	0.018	-0.013	0.008	0.075	-0.014	0.090	-0.051	-0.039	-0.043	0.007	0.042	-0.151	-0.005	0.034	0.042	-0.010	0.014	-0.001	0.060
19	-0.098	0.013	0.059	-0.026	0.094	0.103	-0.112	0.086	-0.062	0.016	-0.003	0.040	-0.042	0.023	-0.101	0.081	0.052	0.004	0.015	-0.005	0.037	0.040	0.037	0.080	-0.064	0.018	0.012	0.025	-0.097	0.018	1.000	0.023	0.064	0.057	0.128	-0.033	0.011	0.076	0.028	-0.123	-0.035	0.084	0.056	-0.033	0.053	-0.064	-0.014	-0.007	0.061
190	0.067	-0.051	0.067	-0.028	-0.031	-0.073	-0.064	0.037	-0.007	-0.022	-0.075	-0.001	-0.021	0.006	0.011	-0.061	0.008	-0.002	-0.095	-0.008	0.033	-0.007	0.005	0.015	0.002	0.042	0.030	0.072	0.018	-0.013	0.023	1.000	-0.012	0.016	0.026	-0.032	-0.013	-0.025	0.067	-0.005	0.044	-0.000	-0.026	0.027	0.037	0.078	0.001	-0.003	-0.003
2	0.076	-0.048	-0.023	-0.099	-0.059	0.038	0.041	0.015	-0.065	-0.012	-0.018	0.068	0.046	-0.004	-0.004	0.033	-0.085	-0.041	-0.063	0.047	-0.027	0.022	-0.098	0.010	-0.004	-0.007	0.016	0.035	0.029	0.008	0.064	-0.012	1.000	-0.082	-0.023	-0.023	-0.002	0.003	0.051	0.165	0.135	-0.006	-0.004	0.061	0.033	0.056	0.002	-0.107	-0.016
20	0.085	0.021	-0.079	0.067	0.013	-0.072	0.034	-0.126	0.051	-0.054	-0.076	-0.053	0.026	0.024	0.038	0.036	-0.018	-0.001	0.077	-0.019	0.088	-0.007	0.059	-0.024	-0.023	-0.017	-0.030	0.008	-0.005	0.075	0.057	0.016	-0.082	1.000	0.058	0.028	0.119	0.009	0.021	-0.018	0.055	0.022	0.069	-0.043	-0.054	0.102	0.044	-0.059	0.021
204	-0.032	-0.049	0.039	-0.010	0.103	-0.005	0.079	-0.041	-0.021	-0.008	-0.041	-0.029	0.032	0.003	-0.027	0.063	-0.024	0.042	-0.012	0.058	0.071	-0.015	0.023	0.044	-0.009	-0.060	0.040	0.045	-0.020	-0.014	0.128	0.026	-0.023	0.058	1.000	0.000	-0.029	0.044	-0.014	-0.053	-0.065	0.001	0.047	-0.085	-0.020	0.076	-0.039	0.059	0.037
21	-0.094	0.044	-0.026	-0.044	-0.073	0.033	-0.065	-0.060	-0.084	-0.069	-0.051	-0.072	-0.063	-0.015	0.018	-0.142	-0.008	-0.048	-0.030	0.029	0.040	0.074	-0.014	0.037	0.088	0.007	0.028	-0.030	0.103	0.090	-0.033	-0.032	-0.023	0.028	0.000	1.000	0.121	-0.090	0.030	-0.013	-0.084	-0.080	-0.012	0.058	0.006	0.029	-0.056	0.027	-0.009
22	0.125	0.080	-0.042	0.124	-0.047	-0.044	-0.034	0.065	0.013	-0.067	-0.100	-0.059	-0.029	0.023	-0.046	0.017	-0.012	0.048	0.011	0.004	-0.060	-0.014	-0.090	0.051	0.072	-0.038	-0.013	-0.008	-0.013	-0.051	0.011	-0.013	-0.002	0.119	-0.029	0.121	1.000	0.010	0.032	0.001	0.065	-0.065	0.070	-0.016	0.013	0.022	0.015	-0.074	-0.073
220	0.001	-0.059	-0.023	-0.022	0.040	0.057	-0.049	0.024	0.096	0.018	-0.054	0.061	0.065	-0.026	0.027	0.022	-0.088	-0.052	-0.012	-0.067	0.037	0.040	0.033	0.028	-0.009	0.036	0.065	0.007	-0.179	-0.039	0.076	-0.025	0.003	0.009	0.044	-0.090	0.010	1.000	-0.017	0.003	0.006	0.138	0.086	-0.025	-0.011	-0.055	-0.121	0.023	-0.021
228	-0.024	0.060	-0.025	0.057	0.032	0.011	0.032	0.057	0.076	-0.026	-0.001	-0.062	-0.087	-0.042	0.012	-0.067	0.009	-0.045	-0.096	0.009	-0.020	0.017	-0.021	-0.020	0.039	-0.010	-0.024	-0.025	0.047	-0.043	0.028	0.067	0.051	0.021	-0.014	0.030	0.032	-0.017	1.000	0.006	-0.008	0.012	0.057	0.013	-0.009	0.034	-0.117	0.004	0.011
23	0.119	-0.058	0.057	-0.024	0.054	-0.100	0.167	-0.058	0.039	0.032	-0.078	-0.036	0.079	0.080	0.012	-0.072	-0.008	-0.071	-0.042	-0.015	0.101	-0.144	0.078	-0.116	0.116	0.045	-0.095	-0.042	-0.030	0.007	-0.123	-0.005	0.165	-0.018	-0.053	-0.013	0.001	0.003	0.006	1.000	0.035	0.030	-0.064	-0.023	-0.077	0.034	0.090	-0.071	0.004
239	0.050	0.001	0.005	0.021	-0.046	-0.056	0.050	0.089	-0.051	0.002	0.113	0.054	0.032	0.026	0.053	-0.038	0.034	-0.060	0.010	-0.037	-0.009	-0.034	0.023	-0.028	0.015	0.058	-0.016	0.053	0.015	0.042	-0.035	0.044	0.135	0.055	-0.065	-0.084	0.065	0.006	-0.008	0.035	1.000	-0.018	0.020	0.047	-0.044	-0.067	0.030	-0.038	-0.011
24	0.058	0.001	-0.096	0.034	0.063	-0.060	0.001	0.148	0.016	0.060	-0.036	-0.009	0.092	0.060	-0.056	0.013	0.000	-0.033	-0.068	0.042	0.023	0.021	0.013	-0.044	-0.028	0.098	-0.002	0.033	-0.007	-0.151	0.084	-0.000	-0.006	0.022	0.001	-0.080	-0.065	0.138	0.012	0.030	-0.018	1.000	0.058	0.026	-0.028	0.015	0.026	0.130	0.022
25	0.038	0.071	0.003	-0.025	-0.012	-0.056	-0.006	0.030	-0.001	-0.071	-0.014	0.143	0.027	-0.081	-0.081	0.066	-0.124	-0.056	0.039	-0.001	0.016	0.001	-0.034	0.020	-0.035	-0.067	-0.023	-0.043	-0.066	-0.005	0.056	-0.026	-0.004	0.069	0.047	-0.012	0.070	0.086	0.057	-0.064	0.020	0.058	1.000	0.066	-0.006	-0.098	0.017	0.002	0.046
250	0.022	-0.010	-0.048	0.047	-0.022	0.047	-0.015	0.053	0.014	-0.095	-0.064	0.105	-0.047	-0.021	-0.005	0.049	0.078	-0.004	-0.027	0.011	-0.017	-0.050	-0.081	0.007	0.028	0.056	0.066	-0.037	-0.045	0.034	-0.033	0.027	0.061	-0.043	-0.085	0.058	-0.016	-0.025	0.013	-0.023	0.047	0.026	0.066	1.000	0.051	-0.098	-0.006	0.004	0.052
26	-0.070	0.063	0.106	0.039	0.042	0.002	0.003	-0.056	-0.083	0.004	0.009	-0.053	0.014	0.017	-0.064	-0.090	-0.022	0.051	-0.001	-0.014	-0.098	0.062	0.086	0.069	0.080	-0.059	0.070	0.025	0.015	0.042	0.053	0.037	0.033	-0.054	-0.020	0.006	0.013	-0.011	-0.009	-0.077	-0.044	-0.028	-0.006	0.051	1.000	0.061	0.108	0.104	0.060
28	0.108	0.165	-0.047	-0.105	-0.069	-0.085	0.035	0.043	-0.026	0.087	0.025	-0.045	0.012	0.042	-0.023	0.031	-0.003	0.019	-0.054	0.064	-0.011	-0.075	0.049	0.061	-0.116	-0.090	0.001	-0.001	-0.024	-0.010	-0.064	0.078	0.056	0.102	0.076	0.029	0.022	-0.055	0.034	0.034	-0.067	0.015	-0.098	-0.098	0.061	1.000	-0.003	0.072	-0.087
29	-0.020	0.037	0.031	-0.035	0.059	-0.034	-0.054	-0.029	-0.012	-0.034	-0.014	-0.029	-0.073	0.010	-0.070	-0.018	0.102	0.013	-0.045	-0.056	-0.066	-0.020	0.125	-0.028	-0.083	0.000	0.002	-0.071	0.172	0.014	-0.014	0.001	0.002	0.044	-0.039	-0.056	0.015	-0.121	-0.117	0.090	0.030	0.026	0.017	-0.006	0.108	-0.003	1.000	0.018	-0.012
310	0.053	0.012	-0.040	-0.028	0.015	0.059	0.025	-0.063	-0.073	-0.006	0.046	0.004	-0.044	0.017	-0.070	-0.049	-0.001	0.076	0.012	-0.024	0.057	-0.018	-0.057	0.034	-0.036	-0.052	0.029	0.078	-0.028	-0.001	-0.007	-0.003	-0.107	-0.059	0.059	0.027	-0.074	0.023	0.004	-0.071	-0.038	0.130	0.002	0.004	0.104	0.072	0.018	1.000	0.067
32	0.024	0.000	0.013	0.032	0.083	0.033	0.026	-0.027	0.012	-0.014	0.056	0.081	0.046	0.011	-0.077	0.034	0.097	0.033	0.047	-0.063	-0.146	-0.053	0.024	-0.059	-0.001	-0.034	-0.008	0.022	-0.053	0.060	0.061	-0.003	-0.016	0.021	0.037	-0.009	-0.073	-0.021	0.011	0.004	-0.011	0.022	0.046	0.052	0.060	-0.087	-0.012	0.067	1.000
320	0.005	0.011	0.053	0.050	-0.117	0.030	0.045	0.010	-0.037	0.064	0.079	0.047	0.059	0.004	0.106	-0.004	-0.042	0.005	-0.005	-0.012	-0.026	0.041	-0.024	0.005	-0.015	0.005	-0.102	0.034	-0.044	-0.058	-0.083	-0.010	0.048	-0.152	0.001	-0.012	-0.058	-0.046	-0.013	0.049	0.031	0.002	-0.028	0.089	-0.079	-0.012	-0.103	0.013	0.031
334	0.072	0.018	-0.051	-0.028	-0.036	0.003	-0.017	0.010	0.048	0.033	-0.040	0.008	0.034	0.039	-0.049	-0.028	0.009	0.018	0.053	-0.013	0.005	-0.002	-0.026	-0.013	0.058	-0.023	0.078	0.018	-0.113	0.032	0.064	0.035	0.008	-0.063	0.004	0.031	-0.007	-0.096	-0.032	-0.079	0.005	-0.008	-0.007	0.025	-0.059	0.033	-0.050	0.052	-0.071
342	-0.054	-0.050	0.018	-0.028	-0.008	-0.019	-0.030	-0.059	-0.006	0.001	-0.005	0.049	0.005	-0.038	-0.071	0.054	0.025	0.026	0.003	-0.032	0.074	0.024	0.041	-0.074	0.047	0.077	0.080	0.059	0.007	0.050	0.024	-0.025	-0.049	-0.013	-0.033	-0.031	0.020	0.065	-0.061	0.025	0.020	-0.088	0.035	0.068	0.012	-0.049	0.004	0.006	-0.039
35	0.021	0.016	0.001	-0.026	-0.093	0.114	-0.057	-0.019	-0.024	-0.008	0.032	0.073	0.001	0.035	-0.042	0.045	0.007	0.046	-0.044	-0.009	-0.076	-0.025	0.072	-0.007	-0.019	-0.058	0.044	-0.023	-0.018	0.027	0.040	-0.080	0.051	-0.084	-0.004	0.107	0.005	-0.018	-0.039	0.027	-0.049	-0.060	0.006	-0.014	-0.001	0.044	-0.089	-0.014	0.003
36	-0.037	0.048	-0.023	-0.102	-0.103	0.025	0.099	-0.036	0.060	0.055	0.006	0.017	0.083	0.077	-0.015	-0.016	-0.031	-0.055	-0.082	-0.003	-0.035	0.034	-0.022	-0.077	-0.132	0.005	-0.045	0.058	0.000	-0.058	-0.004	-0.018	-0.075	0.112	-0.066	0.149	0.042	-0.150	0.013	0.060	-0.024	-0.027	0.003	-0.060	-0.068	0.067	0.066	-0.014	-0.090
38	-0.009	0.015	-0.024	-0.036	0.048	-0.148	0.008	-0.063	0.121	0.057	-0.084	0.026	0.020	-0.031	0.045	-0.038	-0.028	-0.021	-0.009	-0.097	-0.001	-0.060	-0.018	0.037	0.061	-0.041	0.028	0.056	0.022	0.022	-0.076	0.058	-0.018	0.044	0.005	-0.010	0.089	0.021	0.018	-0.065	-0.015	0.024	0.035	-0.006	-0.020	-0.018	0.012	-0.076	-0.024
39	-0.065	-0.039	-0.020	-0.138	0.063	-0.068	-0.038	-0.029	-0.014	0.143	0.011	-0.016	-0.030	-0.036	-0.144	0.023	-0.181	0.008	-0.006	-0.027	0.099	0.009	0.087	0.111	0.141	0.069	0.007	-0.048	-0.011	0.028	0.003	-0.012	0.010	0.014	0.019	-0.056	-0.038	0.064	0.065	0.025	-0.003	0.039	0.132	-0.025	-0.035	0.084	-0.056	0.041	-0.084
4	0.051	0.044	-0.130	0.012	-0.075	-0.017	-0.067	0.057	-0.020	-0.001	-0.062	0.075	0.021	0.064	-0.023	-0.012	0.095	-0.040	-0.075	-0.045	0.058	0.004	0.022	0.021	-0.004	0.092	-0.114	0.048	0.112	-0.033	-0.039	-0.041	-0.011	-0.044	0.001	0.095	0.063	-0.047	0.024	0.084	-0.003	-0.098	0.026	-0.009	-0.072	-0.022	0.131	-0.021	-0.047
48	-0.119	-0.069	0.060	0.019	-0.039	0.037	0.020	-0.106	0.097	-0.171	-0.029	-0.008	0.044	0.001	0.094	-0.014	-0.014	0.006	0.080	-0.003	0.066	0.023	0.042	-0.002	0.013	-0.054	0.018	0.033	-0.105	-0.104	-0.052	-0.016	-0.033	0.070	0.034	0.042	-0.048	-0.016	-0.028	-0.023	0.018	-0.023	-0.061	-0.032	0.024	-0.075	0.009	0.027	0.050
50	0.074	0.036	0.016	-0.022	0.058	-0.028	0.105	0.020	-0.009	0.024	-0.024	-0.046	-0.024	-0.039	0.048	-0.052	-0.052	0.073	0.052	-0.007	-0.042	0.012	-0.011	0.038	0.115	0.080	-0.015	0.009	0.052	-0.150	-0.055	0.076	-0.059	-0.076	0.035	0.022	-0.072	0.011	-0.033	-0.036	0.001	0.123	-0.016	-0.043	0.027	0.021	0.008	0.107	-0.029
52	-0.140	0.046	0.053	-0.101	-0.024	-0.081	-0.090	0.089	-0.035	-0.020	-0.053	0.057	-0.069	0.016	0.040	0.046	0.032	-0.050	-0.024	-0.022	-0.072	0.019	0.003	-0.019	0.090	-0.072	0.101	-0.112	-0.108	0.068	-0.023	0.047	0.008	-0.018	-0.018	0.040	-0.026	0.063	-0.100	0.009	0.010	0.042	0.045	0.021	0.102	0.099	0.104	0.003	0.066
54	-0.023	0.030	-0.041	0.039	0.010	0.047	-0.032	-0.047	0.048	-0.063	0.000	-0.087	0.034	-0.005	-0.003	-0.002	-0.001	0.048	0.028	0.001	0.005	0.066	-0.016	0.043	0.040	0.017	0.035	-0.025	-0.022	-0.015	-0.051	-0.082	0.019	-0.011	0.015	-0.017	-0.002	-0.022	0.031	-0.072	-0.045	-0.057	-0.059	-0.043	0.026	0.122	0.096	0.022	0.005
55	-0.100	-0.070	0.044	0.028	0.036	0.092	-0.014	0.009	0.041	0.006	0.051	0.003	-0.093	-0.004	0.038	0.067	0.021	-0.008	0.115	0.053	-0.036	0.003	0.024	-0.042	-0.024	-0.051	0.044	0.156	-0.008	-0.003	-0.022	-0.048	0.072	-0.057	0.032	-0.031	-0.031	-0.038	0.049	-0.030	-0.002	0.023	-0.146	0.083	-0.015	-0.061	-0.080	-0.031	-0.058
56	-0.061	0.109	-0.009	0.023	0.039	-0.083	-0.021	-0.131	-0.013	0.062	-0.013	0.050	0.057	-0.085	0.040	-0.014	-0.010	0.057	0.115	0.002	0.002	0.026	0.024	-0.065	-0.024	-0.070	0.017	-0.038	-0.099	-0.043	-0.045	0.061	0.110	0.121	0.027	0.033	-0.122	0.020	-0.032	0.097	-0.146	0.021	-0.002	-0.019	0.017	0.106	0.038	-0.033	0.202
6	0.008	-0.191	0.059	0.030	0.038	0.118	0.006	0.085	-0.008	0.074	-0.021	0.083	-0.025	-0.053	-0.050	-0.070	-0.017	-0.010	0.037	-0.038	0.158	0.072	0.010	-0.098	-0.024	0.026	-0.024	0.033	-0.040	-0.004	0.007	0.031	0.085	0.063	0.078	0.023	-0.033	-0.044	-0.024	-0.014	-0.017	-0.038	-0.048	-0.018	-0.030	-0.042	0.039	-0.037	0.092
60	-0.050	0.009	0.055	0.035	-0.068	0.154	-0.012	-0.024	0.048	-0.018	0.022	-0.025	-0.013	0.042	-0.026	0.014	0.001	-0.045	-0.054	-0.041	0.025	0.004	0.005	0.140	-0.011	0.069	0.007	-0.035	-0.001	0.008	-0.011	-0.068	0.080	-0.128	-0.066	0.002	-0.149	0.024	0.071	0.023	-0.015	-0.046	-0.047	0.025	-0.025	-0.034	0.010	-0.001	0.019
65	0.039	-0.100	-0.052	0.027	-0.070	0.010	-0.105	0.013	0.103	-0.079	0.003	-0.018	0.027	0.008	0.020	0.075	-0.057	0.055	-0.087	0.007	0.021	0.087	-0.106	0.016	0.004	-0.003	0.064	-0.131	0.038	0.015	-0.059	-0.030	0.034	-0.086	-0.083	-0.030	0.093	-0.026	0.011	-0.068	-0.051	-0.019	0.059	0.056	-0.016	-0.120	0.020	0.024	-0.047
66	-0.062	0.053	0.068	-0.078	0.047	-0.040	-0.008	-0.052	-0.027	0.001	-0.076	-0.149	-0.004	-0.062	-0.039	0.004	0.006	-0.048	-0.057	-0.057	-0.035	0.031	0.020	0.067	0.080	0.039	-0.031	-0.029	0.011	0.035	0.043	-0.011	0.097	0.042	0.062	0.013	-0.080	0.023	0.159	0.091	0.000	0.067	-0.002	-0.019	-0.008	-0.004	0.008	-0.009	0.058
68	0.065	0.070	-0.100	-0.003	-0.006	0.017	-0.047	0.121	-0.031	0.018	-0.002	0.052	-0.023	0.059	-0.002	-0.004	-0.026	-0.054	-0.156	-0.048	-0.033	-0.103	0.015	0.017	-0.050	0.085	-0.069	-0.046	0.010	-0.111	0.010	-0.022	0.009	-0.147	-0.111	-0.029	0.013	0.022	0.036	0.153	-0.026	0.164	0.031	-0.056	-0.021	0.019	0.051	0.080	0.102
7	0.012	0.053	-0.041	-0.013	-0.082	0.022	0.042	0.052	0.017	-0.052	0.044	0.159	-0.045	0.073	0.125	0.039	-0.109	0.033	0.015	-0.066	-0.058	-0.063	-0.042	-0.006	0.034	0.032	-0.067	-0.013	-0.031	0.049	0.022	0.054	-0.004	-0.065	-0.018	0.137	-0.090	-0.051	0.057	-0.118	0.003	-0.026	0.104	0.042	-0.063	-0.009	-0.024	-0.034	0.075
71	0.051	0.039	0.020	-0.099	-0.041	0.034	-0.038	0.002	-0.015	0.027	-0.035	-0.026	-0.052	0.045	-0.008	-0.000	-0.010	-0.029	0.012	0.033	0.092	0.006	-0.073	0.013	0.015	0.054	-0.016	-0.055	0.011	-0.064	0.027	0.043	0.094	0.023	-0.018	0.022	-0.012	-0.014	-0.021	0.028	0.020	0.031	-0.029	0.002	-0.027	0.031	-0.009	0.006	-0.133
73	0.023	0.075	0.008	-0.038	-0.034	-0.002	0.087	0.032	-0.130	-0.029	-0.077	0.014	0.000	-0.035	-0.074	-0.022	0.056	-0.017	-0.037	0.020	0.053	-0.063	-0.043	0.027	-0.013	0.080	-0.001	0.047	0.082	-0.054	0.059	0.034	0.039	0.040	-0.015	0.042	0.037	-0.052	0.024	0.047	0.068	0.136	0.067	0.076	0.037	0.125	-0.026	0.070	-0.022
74	-0.070	-0.077	-0.043	0.067	0.028	-0.025	0.045	-0.055	0.068	0.013	-0.044	0.088	0.012	-0.033	-0.040	0.064	-0.112	-0.041	-0.016	0.022	-0.016	0.067	-0.015	-0.010	-0.091	0.008	0.033	0.050	-0.050	0.057	0.011	-0.029	0.014	0.050	0.053	-0.016	-0.031	-0.003	0.063	-0.054	-0.059	-0.054	0.062	0.019	-0.058	-0.084	-0.072	-0.063	0.051
75	-0.004	0.022	-0.050	0.173	-0.031	-0.089	-0.048	-0.106	0.048	0.046	-0.057	-0.035	0.074	0.044	-0.013	-0.059	0.025	0.068	-0.106	0.078	-0.068	-0.048	0.026	0.055	-0.022	-0.061	0.116	-0.085	0.021	-0.093	-0.070	0.007	-0.023	0.060	0.000	0.054	0.175	0.032	0.058	-0.067	0.009	-0.095	-0.020	0.036	-0.013	-0.032	-0.068	-0.099	-0.057
76	0.025	0.018	-0.030	-0.052	0.049	0.016	0.164	0.058	0.066	-0.032	0.043	0.018	-0.033	-0.035	0.026	0.023	-0.102	-0.034	0.132	-0.026	0.026	-0.004	-0.011	-0.062	0.028	-0.041	-0.019	0.025	0.069	-0.014	0.018	0.019	-0.037	0.033	0.033	0.019	0.132	0.056	0.023	-0.025	0.033	-0.118	0.054	-0.070	-0.027	-0.035	0.016	-0.041	-0.006
78	0.033	-0.022	0.017	0.069	0.033	0.019	0.009	-0.024	-0.044	0.118	0.054	-0.017	0.088	-0.061	0.055	0.020	0.057	-0.075	0.010	0.061	-0.121	-0.045	0.025	-0.028	-0.053	0.074	-0.069	0.064	0.045	0.003	-0.111	-0.002	-0.174	0.041	-0.040	-0.035	-0.044	0.060	-0.076	0.061	0.005	0.012	-0.025	0.078	-0.029	-0.088	-0.061	-0.025	0.093
79	-0.004	-0.018	-0.023	-0.104	-0.043	0.137	0.016	-0.029	0.178	-0.021	0.024	-0.047	0.042	0.016	0.005	-0.006	0.079	-0.015	-0.024	-0.044	-0.108	0.020	0.139	0.020	0.064	-0.007	0.001	-0.021	0.049	-0.053	0.049	-0.065	-0.084	-0.028	-0.043	-0.046	-0.001	0.009	-0.085	0.016	-0.000	0.018	0.004	-0.052	-0.060	-0.070	0.104	-0.088	-0.039
8	-0.068	-0.018	0.064	0.008	0.052	-0.009	0.044	-0.000	0.028	-0.076	-0.007	-0.041	0.114	-0.113	0.079	0.016	0.013	0.024	-0.045	0.065	-0.079	-0.040	-0.015	0.093	-0.111	-0.068	0.141	-0.089	0.057	-0.029	-0.111	0.060	-0.022	0.003	0.030	0.036	0.023	-0.016	-0.013	0.022	0.009	-0.073	0.028	0.020	-0.018	-0.075	-0.070	0.004	-0.004
80	-0.044	0.051	-0.005	-0.055	0.032	-0.011	0.079	-0.025	-0.101	0.006	0.032	0.044	0.022	-0.026	-0.027	0.059	0.039	-0.011	-0.011	0.002	-0.025	0.033	-0.028	-0.033	0.057	-0.019	-0.039	-0.024	0.026	0.141	0.009	-0.018	-0.051	-0.006	0.040	0.005	-0.084	-0.014	-0.065	-0.002	-0.096	0.002	0.012	0.022	0.033	0.007	-0.133	0.017	0.078
81	-0.062	-0.048	-0.013	-0.055	-0.061	0.098	-0.077	-0.039	-0.043	0.059	-0.047	0.026	-0.067	0.118	0.097	-0.016	-0.023	0.013	0.090	-0.050	-0.067	-0.092	0.017	0.030	-0.076	-0.004	-0.060	0.016	0.049	0.046	-0.009	0.046	-0.052	-0.048	-0.055	0.008	0.026	-0.026	-0.018	-0.009	0.046	-0.076	-0.117	0.065	0.011	0.053	0.050	0.117	-0.013
83	0.045	-0.054	0.012	-0.031	0.016	-0.017	0.005	0.037	0.017	0.012	-0.061	0.145	0.033	0.044	0.017	0.009	-0.015	0.047	-0.074	0.001	-0.037	-0.064	-0.065	-0.032	-0.036	0.036	0.010	-0.025	-0.052	-0.000	0.037	0.093	-0.031	-0.033	-0.014	-0.020	0.060	0.052	-0.056	0.052	0.048	0.019	0.004	0.009	-0.088	0.002	0.044	-0.054	-0.052
87	-0.027	0.016	0.020	0.068	-0.048	0.074	-0.057	0.076	0.054	0.073	0.031	0.083	0.079	-0.027	0.001	-0.095	-0.023	0.035	0.133	0.049	0.009	0.071	-0.060	-0.048	0.014	-0.066	-0.070	-0.036	0.025	-0.018	-0.015	-0.036	-0.042	-0.052	-0.020	0.017	0.067	0.027	-0.010	-0.012	-0.110	0.085	0.015	-0.057	0.039	0.013	-0.031	-0.028	-0.196
9	-0.012	-0.131	0.095	-0.052	0.010	-0.056	0.062	0.028	0.013	-0.019	0.022	0.024	-0.036	0.030	0.005	0.002	-0.031	0.026	0.053	0.027	0.091	-0.089	0.008	-0.006	0.104	-0.019	0.044	0.016	0.020	0.079	0.092	0.040	0.154	0.015	0.049	0.016	0.014	0.000	0.030	0.115	0.002	-0.148	-0.128	-0.101	0.051	0.039	-0.107	0.019	0.019
92	-0.026	0.014	0.005	0.017	-0.012	-0.062	0.005	0.085	0.005	-0.000	0.105	-0.114	-0.043	-0.034	0.052	0.024	-0.044	0.063	0.041	0.036	0.089	0.006	-0.011	0.047	-0.127	0.006	0.018	-0.051	-0.031	0.009	-0.055	-0.007	-0.059	-0.014	0.006	-0.020	-0.019	-0.014	-0.031	-0.020	-0.010	0.010	-0.015	0.010	-0.075	0.016	0.038	-0.030	-0.082
94	-0.017	-0.126	0.045	-0.020	0.005	0.065	0.004	0.008	0.100	-0.122	-0.027	0.020	-0.026	-0.024	0.108	-0.071	-0.018	0.040	0.024	0.040	0.001	0.062	-0.008	0.052	0.072	0.092	-0.001	-0.034	0.170	0.006	0.021	0.027	0.141	-0.091	-0.009	-0.088	-0.097	-0.083	0.023	-0.020	0.045	-0.089	0.043	-0.038	-0.012	-0.043	0.038	-0.069	-0.086
95	0.095	0.011	-0.041	-0.103	-0.062	-0.103	0.064	-0.027	-0.027	0.002	0.004	-0.004	0.023	-0.008	0.040	-0.068	0.080	0.013	-0.024	-0.023	0.018	0.079	0.014	0.055	-0.002	-0.082	-0.007	0.015	-0.027	0.007	-0.011	-0.024	0.000	-0.013	-0.096	0.060	0.013	-0.006	-0.015	0.067	0.055	-0.065	-0.062	-0.034	-0.003	0.010	0.013	-0.002	0.027
96	-0.027	0.004	0.025	0.039	-0.069	0.045	-0.021	0.017	-0.045	0.048	0.038	-0.016	-0.065	0.019	0.052	-0.039	0.019	-0.012	-0.054	0.017	-0.031	-0.001	0.006	-0.017	-0.044	0.053	-0.017	0.042	0.106	0.064	-0.059	0.004	0.049	0.021	-0.076	0.034	0.045	0.009	-0.106	0.052	-0.031	-0.068	-0.018	-0.111	0.101	0.089	0.009	0.031	-0.035
98	-0.129	0.096	0.034	-0.023	-0.089	-0.071	0.071	-0.080	-0.056	-0.185	0.029	-0.089	0.019	0.043	0.012	0.067	0.061	-0.053	-0.046	0.025	-0.053	0.028	-0.002	0.048	-0.002	0.094	0.122	-0.008	-0.073	-0.001	0.003	-0.049	-0.097	-0.092	-0.051	0.009	-0.068	-0.012	0.021	-0.056	-0.052	0.121	-0.065	-0.007	-0.018	0.032	0.059	0.024	-0.092
99	0.052	0.025	-0.030	0.043	-0.034	-0.054	-0.026	-0.060	-0.057	0.030	0.044	-0.046	-0.159	-0.097	-0.010	0.005	0.074	0.006	0.045	0.064	0.061	-0.004	-0.048	-0.008	-0.040	-0.009	0.017	-0.054	0.134	0.019	-0.054	-0.061	-0.087	-0.035	-0.060	-0.032	0.046	-0.003	-0.027	-0.038	0.034	-0.050	0.034	-0.049	-0.099	-0.038	0.149	-0.013	0.029
[truncated: 39 more columns]
