# Supplementary material for: Inferring Correlation Networks from Genomic Survey Data
Source: PLoS Comput Biol. 2012 Sep 20;8(9):e1002687. doi: 10.1371/journal.pcbi.1002687 (PMC3447976; doi:10.1371/journal.pcbi.1002687)
Supplement: Dataset S1 — Correlation values for all HMP body sites inferred using both Pearson and SparCC from real and shuffled data. (ZIP) [file pcbi.1002687.s001.zip › Throat_Rho_matrix.txt]

OTU_id	1	10	100	105	106	109	11	111	112	113	117	120	124	125	129	13	130	131	132	133	134	139	14	140	143	15	150	16	166	17	172	178	179	18	19	194	195	2	20	201	203	21	22	23	24	25	26	27	28
1	1.000	-0.068	0.018	-0.034	-0.045	-0.052	0.185	0.605	-0.058	-0.001	-0.050	-0.057	-0.084	-0.078	-0.023	0.011	0.238	0.405	0.001	-0.000	-0.018	-0.016	-0.044	0.177	-0.008	-0.022	0.020	-0.170	-0.014	0.126	-0.014	-0.054	-0.014	-0.042	0.008	0.273	-0.127	0.163	-0.116	-0.000	-0.022	0.168	-0.009	-0.010	-0.057	-0.084	-0.115	0.297	-0.027
10	-0.068	1.000	-0.079	0.142	-0.057	-0.259	-0.351	-0.129	0.069	-0.327	0.409	-0.102	0.171	0.350	0.478	-0.034	-0.025	-0.106	0.010	0.271	-0.115	-0.111	0.286	-0.029	-0.036	-0.094	-0.129	-0.294	-0.011	-0.117	-0.188	-0.102	-0.093	0.075	-0.198	-0.037	0.279	-0.329	0.192	-0.186	0.166	-0.146	-0.145	-0.113	-0.215	0.235	0.242	-0.074	0.273
100	0.018	-0.079	1.000	-0.032	0.012	0.243	0.047	-0.007	0.062	0.067	-0.067	-0.037	-0.039	-0.009	-0.040	-0.067	-0.010	-0.005	0.010	-0.047	0.383	0.131	-0.072	-0.022	-0.023	-0.006	-0.011	-0.091	-0.006	0.249	-0.014	0.040	0.247	-0.030	0.017	-0.006	-0.046	-0.045	-0.021	-0.022	-0.016	-0.028	-0.010	-0.011	-0.022	0.155	0.142	0.118	-0.002
105	-0.034	0.142	-0.032	1.000	-0.028	-0.046	-0.129	-0.052	0.268	-0.118	0.381	0.014	0.062	0.229	0.127	-0.156	0.112	0.021	-0.028	0.034	-0.052	-0.002	0.159	0.145	-0.051	0.028	-0.068	-0.166	0.041	-0.034	0.044	0.375	-0.037	-0.072	-0.113	0.014	0.241	-0.191	0.231	0.127	0.082	-0.053	0.008	-0.061	-0.090	0.114	0.234	-0.053	0.091
106	-0.045	-0.057	0.012	-0.028	1.000	0.177	-0.068	-0.037	0.410	0.020	-0.023	0.124	-0.045	0.057	-0.087	-0.119	-0.022	-0.012	-0.032	-0.078	0.027	0.278	0.016	0.157	0.216	-0.028	-0.024	-0.048	-0.004	-0.053	0.086	0.161	0.074	-0.095	-0.035	-0.018	-0.020	-0.142	-0.035	0.063	-0.010	-0.031	-0.046	-0.031	-0.001	0.005	0.494	-0.047	-0.071
109	-0.052	-0.259	0.243	-0.046	0.177	1.000	0.039	-0.061	0.103	0.315	-0.096	0.120	-0.132	-0.059	-0.176	0.006	-0.047	-0.032	-0.044	-0.152	0.092	0.147	-0.124	0.073	0.002	-0.043	-0.012	0.089	-0.014	0.022	0.250	0.240	0.157	-0.141	-0.013	-0.018	-0.021	-0.081	-0.139	0.300	-0.068	-0.012	0.103	-0.024	0.268	0.158	0.058	0.005	-0.160
11	0.185	-0.351	0.047	-0.129	-0.068	0.039	1.000	0.207	-0.083	0.077	-0.214	-0.052	-0.222	-0.215	-0.292	0.316	0.055	0.306	0.124	-0.202	0.098	-0.043	-0.295	-0.117	0.025	-0.029	-0.008	0.067	0.093	0.143	-0.050	0.058	0.097	-0.053	0.289	0.059	-0.297	0.561	-0.300	-0.034	-0.193	0.207	0.004	-0.031	-0.057	-0.146	-0.150	0.098	-0.230
111	0.605	-0.129	-0.007	-0.052	-0.037	-0.061	0.207	1.000	-0.060	-0.043	-0.109	-0.042	-0.073	-0.062	-0.082	0.150	0.143	0.673	-0.003	-0.013	0.004	-0.014	-0.070	0.153	-0.015	0.020	-0.003	-0.041	-0.014	0.092	-0.017	-0.049	-0.017	-0.055	-0.016	0.230	-0.119	0.082	-0.096	0.002	-0.047	0.364	0.006	0.022	-0.045	-0.120	-0.092	0.230	0.044
112	-0.058	0.069	0.062	0.268	0.410	0.103	-0.083	-0.060	1.000	-0.018	0.211	0.159	-0.029	0.082	-0.101	-0.117	0.038	0.000	-0.012	-0.040	0.014	0.052	0.022	0.196	-0.051	-0.069	-0.065	-0.052	-0.008	-0.049	0.101	0.067	0.004	-0.106	-0.073	0.007	0.203	-0.168	0.017	0.146	0.188	-0.085	-0.063	-0.060	0.048	0.240	0.697	-0.055	0.065
113	-0.001	-0.327	0.067	-0.118	0.020	0.315	0.077	-0.043	-0.018	1.000	-0.197	0.068	-0.163	-0.110	-0.230	-0.044	-0.099	0.012	-0.015	-0.145	0.012	0.027	-0.206	-0.005	-0.072	0.258	-0.066	0.353	-0.054	-0.047	0.131	0.123	0.064	0.260	0.049	-0.067	-0.100	0.112	-0.195	0.131	-0.109	0.266	0.368	0.389	0.351	-0.016	-0.081	-0.032	-0.117
117	-0.050	0.409	-0.067	0.381	-0.023	-0.096	-0.214	-0.109	0.211	-0.197	1.000	0.024	0.148	0.362	0.334	-0.113	0.004	-0.071	0.080	0.113	-0.087	0.085	0.220	0.112	-0.081	-0.116	-0.086	-0.222	0.056	-0.158	-0.131	0.040	-0.059	0.046	-0.128	0.067	0.280	-0.209	0.231	-0.136	0.103	-0.119	-0.116	-0.094	-0.156	0.238	0.257	-0.110	0.278
120	-0.057	-0.102	-0.037	0.014	0.124	0.120	-0.052	-0.042	0.159	0.068	0.024	1.000	0.064	-0.048	-0.072	-0.078	-0.055	-0.025	0.006	-0.057	-0.039	0.216	0.059	0.134	0.000	-0.034	-0.045	0.022	-0.032	-0.076	0.252	0.066	-0.012	-0.099	-0.013	-0.033	0.116	-0.135	0.081	0.212	-0.003	-0.019	-0.055	-0.043	0.246	0.085	0.057	-0.054	0.041
124	-0.084	0.171	-0.039	0.062	-0.045	-0.132	-0.222	-0.073	-0.029	-0.163	0.148	0.064	1.000	0.261	0.153	-0.269	-0.055	-0.048	-0.034	0.104	-0.055	-0.017	0.186	0.001	0.147	-0.068	-0.052	-0.284	-0.032	-0.109	-0.110	-0.077	-0.022	-0.077	-0.063	-0.045	0.232	-0.223	0.508	-0.114	0.274	-0.082	-0.088	-0.063	-0.088	0.070	0.081	-0.102	0.252
125	-0.078	0.350	-0.009	0.229	0.057	-0.059	-0.215	-0.062	0.082	-0.110	0.362	-0.048	0.261	1.000	0.314	-0.243	-0.044	-0.038	-0.045	0.030	0.035	-0.034	0.055	0.013	0.062	-0.048	-0.050	-0.220	0.019	-0.062	-0.083	0.095	-0.035	-0.061	-0.121	-0.013	0.337	-0.201	0.152	-0.073	0.025	-0.092	-0.080	-0.049	-0.097	0.047	0.194	-0.067	0.026
129	-0.023	0.478	-0.040	0.127	-0.087	-0.176	-0.292	-0.082	-0.101	-0.230	0.334	-0.072	0.153	0.314	1.000	-0.009	-0.000	-0.058	-0.057	0.233	-0.073	-0.069	0.230	0.020	-0.080	-0.001	-0.072	-0.299	-0.043	-0.008	-0.164	-0.124	-0.062	0.053	-0.155	-0.053	0.208	-0.240	0.168	-0.165	0.079	-0.058	-0.019	-0.041	-0.145	0.073	0.106	0.003	0.208
13	0.011	-0.034	-0.067	-0.156	-0.119	0.006	0.316	0.150	-0.117	-0.044	-0.113	-0.078	-0.269	-0.243	-0.009	1.000	-0.010	0.243	0.012	-0.111	-0.088	-0.019	-0.039	-0.165	-0.108	-0.129	-0.133	0.267	-0.030	-0.002	-0.007	-0.113	-0.083	0.206	-0.017	-0.065	-0.310	0.108	-0.253	-0.003	-0.110	0.036	-0.028	-0.099	-0.085	-0.149	-0.189	-0.028	-0.073
130	0.238	-0.025	-0.010	0.112	-0.022	-0.047	0.055	0.143	0.038	-0.099	0.004	-0.055	-0.055	-0.044	-0.000	-0.010	1.000	0.084	-0.019	-0.077	0.004	-0.015	-0.081	0.131	0.034	0.004	-0.015	-0.103	0.739	0.166	0.123	-0.043	-0.012	0.065	-0.005	0.838	-0.105	0.070	-0.057	0.184	-0.028	0.017	0.068	0.003	-0.045	-0.035	0.023	0.140	-0.064
131	0.405	-0.106	-0.005	0.021	-0.012	-0.032	0.306	0.673	0.000	0.012	-0.071	-0.025	-0.048	-0.038	-0.058	0.243	0.084	1.000	-0.006	-0.029	-0.008	-0.009	-0.073	0.019	-0.006	-0.015	0.001	-0.053	-0.010	0.005	0.050	-0.030	-0.005	-0.029	0.001	0.012	-0.075	-0.015	-0.064	0.086	-0.030	0.411	-0.007	-0.008	-0.021	-0.077	-0.039	-0.012	0.116
132	0.001	0.010	0.010	-0.028	-0.032	-0.044	0.124	-0.003	-0.012	-0.015	0.080	0.006	-0.034	-0.045	-0.057	0.012	-0.019	-0.006	1.000	0.092	-0.021	-0.019	-0.124	-0.046	-0.004	-0.025	-0.036	0.023	-0.021	0.154	-0.064	-0.060	0.026	-0.062	0.217	-0.027	-0.026	0.206	-0.108	-0.057	-0.050	0.105	0.037	-0.031	-0.060	0.094	-0.034	0.098	-0.079
133	-0.000	0.271	-0.047	0.034	-0.078	-0.152	-0.202	-0.013	-0.040	-0.145	0.113	-0.057	0.104	0.030	0.233	-0.111	-0.077	-0.029	0.092	1.000	-0.059	-0.045	0.306	0.020	-0.064	0.022	-0.038	-0.267	-0.039	-0.111	-0.122	-0.126	-0.044	0.008	-0.124	-0.054	-0.025	-0.153	0.124	-0.116	0.133	-0.001	-0.059	-0.035	-0.070	0.005	-0.026	-0.099	0.350
134	-0.018	-0.115	0.383	-0.052	0.027	0.092	0.098	0.004	0.014	0.012	-0.087	-0.039	-0.055	0.035	-0.073	-0.088	0.004	-0.008	-0.021	-0.059	1.000	0.015	-0.093	-0.026	0.242	-0.025	-0.001	-0.045	0.017	0.090	0.009	0.061	0.108	-0.059	0.026	0.011	-0.008	0.014	-0.065	0.016	-0.050	-0.020	-0.027	-0.018	0.004	0.103	0.031	0.032	-0.040
139	-0.016	-0.111	0.131	-0.002	0.278	0.147	-0.043	-0.014	0.052	0.027	0.085	0.216	-0.017	-0.034	-0.069	-0.019	-0.015	-0.009	-0.019	-0.045	0.015	1.000	0.015	0.460	0.132	-0.014	-0.019	0.110	-0.015	-0.010	0.229	0.131	0.002	-0.017	-0.022	-0.013	-0.056	-0.065	-0.039	0.152	-0.022	-0.018	0.001	-0.012	-0.014	0.008	-0.033	-0.013	-0.038
14	-0.044	0.286	-0.072	0.159	0.016	-0.124	-0.295	-0.070	0.022	-0.206	0.220	0.059	0.186	0.055	0.230	-0.039	-0.081	-0.073	-0.124	0.306	-0.093	0.015	1.000	0.048	-0.110	-0.007	-0.109	-0.219	-0.072	-0.142	-0.070	-0.059	-0.084	0.040	-0.216	-0.076	0.125	-0.356	0.249	-0.108	0.193	-0.113	-0.123	-0.070	-0.083	0.068	0.070	-0.134	0.344
140	0.177	-0.029	-0.022	0.145	0.157	0.073	-0.117	0.153	0.196	-0.005	0.112	0.134	0.001	0.013	0.020	-0.165	0.131	0.019	-0.046	0.020	-0.026	0.460	0.048	1.000	0.033	-0.050	-0.031	-0.071	-0.026	0.035	0.250	0.052	0.015	-0.106	-0.024	0.141	0.075	-0.098	0.022	0.264	0.032	-0.033	-0.025	-0.027	-0.000	0.062	0.099	0.111	-0.001
143	-0.008	-0.036	-0.023	-0.051	0.216	0.002	0.025	-0.015	-0.051	-0.072	-0.081	0.000	0.147	0.062	-0.080	-0.108	0.034	-0.006	-0.004	-0.064	0.242	0.132	-0.110	0.033	1.000	0.020	-0.018	-0.085	0.023	-0.013	0.020	0.097	0.018	-0.046	0.020	0.017	-0.055	-0.050	-0.079	0.020	-0.017	0.052	-0.002	-0.016	-0.018	-0.094	-0.089	-0.026	-0.103
15	-0.022	-0.094	-0.006	0.028	-0.028	-0.043	-0.029	0.020	-0.069	0.258	-0.116	-0.034	-0.068	-0.048	-0.001	-0.129	0.004	-0.015	-0.025	0.022	-0.025	-0.014	-0.007	-0.050	0.020	1.000	-0.022	0.128	0.013	-0.003	-0.045	0.004	-0.021	0.405	-0.060	0.032	-0.062	-0.001	-0.036	-0.050	-0.001	0.669	0.740	0.832	0.079	-0.096	0.028	0.000	-0.036
150	0.020	-0.129	-0.011	-0.068	-0.024	-0.012	-0.008	-0.003	-0.065	-0.066	-0.086	-0.045	-0.052	-0.050	-0.072	-0.133	-0.015	0.001	-0.036	-0.038	-0.001	-0.019	-0.109	-0.031	-0.018	-0.022	1.000	-0.095	-0.010	-0.038	-0.030	0.000	0.078	-0.044	-0.015	-0.016	-0.101	-0.024	-0.069	-0.038	-0.066	-0.021	-0.001	0.002	-0.032	-0.102	-0.088	-0.025	-0.071
16	-0.170	-0.294	-0.091	-0.166	-0.048	0.089	0.067	-0.041	-0.052	0.353	-0.222	0.022	-0.284	-0.220	-0.299	0.267	-0.103	-0.053	0.023	-0.267	-0.045	0.110	-0.219	-0.071	-0.085	0.128	-0.095	1.000	-0.058	0.030	0.116	0.007	-0.074	0.245	0.004	-0.079	-0.188	0.009	-0.322	0.075	-0.141	0.163	0.253	0.248	0.231	0.003	-0.170	-0.019	-0.190
166	-0.014	-0.011	-0.006	0.041	-0.004	-0.014	0.093	-0.014	-0.008	-0.054	0.056	-0.032	-0.032	0.019	-0.043	-0.030	0.739	-0.010	-0.021	-0.039	0.017	-0.015	-0.072	-0.026	0.023	0.013	-0.010	-0.058	1.000	0.050	-0.028	0.033	-0.014	0.038	0.027	0.868	-0.061	0.079	-0.042	-0.029	-0.042	-0.028	0.049	-0.008	-0.031	-0.059	0.006	0.024	-0.031
17	0.126	-0.117	0.249	-0.034	-0.053	0.022	0.143	0.092	-0.049	-0.047	-0.158	-0.076	-0.109	-0.062	-0.008	-0.002	0.166	0.005	0.154	-0.111	0.090	-0.010	-0.142	0.035	-0.013	-0.003	-0.038	0.030	0.050	1.000	0.011	-0.015	0.078	-0.079	0.032	0.140	-0.157	0.112	-0.046	0.010	0.024	0.035	0.052	-0.013	-0.052	-0.041	-0.055	0.806	-0.155
172	-0.014	-0.188	-0.014	0.044	0.086	0.250	-0.050	-0.017	0.101	0.131	-0.131	0.252	-0.110	-0.083	-0.164	-0.007	0.123	0.050	-0.064	-0.122	0.009	0.229	-0.070	0.250	0.020	-0.045	-0.030	0.116	-0.028	0.011	1.000	0.091	0.016	-0.090	-0.050	0.007	-0.104	-0.102	-0.134	0.867	-0.062	-0.006	0.010	-0.029	0.378	0.025	-0.028	-0.019	-0.191
178	-0.054	-0.102	0.040	0.375	0.161	0.240	0.058	-0.049	0.067	0.123	0.040	0.066	-0.077	0.095	-0.124	-0.113	-0.043	-0.030	-0.060	-0.126	0.061	0.131	-0.059	0.052	0.097	0.004	0.000	0.007	0.033	-0.015	0.091	1.000	0.487	-0.066	0.062	-0.028	0.013	-0.071	0.031	0.117	-0.014	-0.026	-0.001	-0.040	0.065	-0.001	0.011	-0.016	-0.017
179	-0.014	-0.093	0.247	-0.037	0.074	0.157	0.097	-0.017	0.004	0.064	-0.059	-0.012	-0.022	-0.035	-0.062	-0.083	-0.012	-0.005	0.026	-0.044	0.108	0.002	-0.084	0.015	0.018	-0.021	0.078	-0.074	-0.014	0.078	0.016	0.487	1.000	-0.074	0.180	-0.016	-0.067	-0.013	-0.074	0.001	-0.052	-0.013	-0.022	-0.017	0.067	0.006	0.008	0.038	-0.054
18	-0.042	0.075	-0.030	-0.072	-0.095	-0.141	-0.053	-0.055	-0.106	0.260	0.046	-0.099	-0.077	-0.061	0.053	0.206	0.065	-0.029	-0.062	0.008	-0.059	-0.017	0.040	-0.106	-0.046	0.405	-0.044	0.245	0.038	-0.079	-0.090	-0.066	-0.074	1.000	-0.085	0.015	-0.163	-0.067	-0.036	-0.086	-0.070	0.431	0.533	0.609	0.047	-0.176	-0.139	-0.083	0.189
19	0.008	-0.198	0.017	-0.113	-0.035	-0.013	0.289	-0.016	-0.073	0.049	-0.128	-0.013	-0.063	-0.121	-0.155	-0.017	-0.005	0.001	0.217	-0.124	0.026	-0.022	-0.216	-0.024	0.020	-0.060	-0.015	0.004	0.027	0.032	-0.050	0.062	0.180	-0.085	1.000	0.005	-0.169	0.352	-0.110	-0.053	-0.043	-0.007	-0.025	-0.038	-0.027	-0.128	-0.147	0.016	-0.186
194	0.273	-0.037	-0.006	0.014	-0.018	-0.018	0.059	0.230	0.007	-0.067	0.067	-0.033	-0.045	-0.013	-0.053	-0.065	0.838	0.012	-0.027	-0.054	0.011	-0.013	-0.076	0.141	0.017	0.032	-0.016	-0.079	0.868	0.140	0.007	-0.028	-0.016	0.015	0.005	1.000	-0.082	0.081	-0.086	0.029	-0.042	0.021	0.053	0.014	-0.038	-0.060	0.022	0.199	-0.055
195	-0.127	0.279	-0.046	0.241	-0.020	-0.021	-0.297	-0.119	0.203	-0.100	0.280	0.116	0.232	0.337	0.208	-0.310	-0.105	-0.075	-0.026	-0.025	-0.008	-0.056	0.125	0.075	-0.055	-0.062	-0.101	-0.188	-0.061	-0.157	-0.104	0.013	-0.067	-0.163	-0.169	-0.082	1.000	-0.305	0.199	-0.050	0.089	-0.157	-0.113	-0.101	-0.006	0.533	0.368	-0.141	0.205
2	0.163	-0.329	-0.045	-0.191	-0.142	-0.081	0.561	0.082	-0.168	0.112	-0.209	-0.135	-0.223	-0.201	-0.240	0.108	0.070	-0.015	0.206	-0.153	0.014	-0.065	-0.356	-0.098	-0.050	-0.001	-0.024	0.009	0.079	0.112	-0.102	-0.071	-0.013	-0.067	0.352	0.081	-0.305	1.000	-0.318	-0.102	-0.207	0.063	0.026	0.015	-0.111	-0.222	-0.212	0.120	-0.371
20	-0.116	0.192	-0.021	0.231	-0.035	-0.139	-0.300	-0.096	0.017	-0.195	0.231	0.081	0.508	0.152	0.168	-0.253	-0.057	-0.064	-0.108	0.124	-0.065	-0.039	0.249	0.022	-0.079	-0.036	-0.069	-0.322	-0.042	-0.046	-0.134	0.031	-0.074	-0.036	-0.110	-0.086	0.199	-0.318	1.000	-0.126	0.440	-0.132	-0.085	-0.070	-0.120	-0.027	0.136	-0.087	0.373
201	-0.000	-0.186	-0.022	0.127	0.063	0.300	-0.034	0.002	0.146	0.131	-0.136	0.212	-0.114	-0.073	-0.165	-0.003	0.184	0.086	-0.057	-0.116	0.016	0.152	-0.108	0.264	0.020	-0.050	-0.038	0.075	-0.029	0.010	0.867	0.117	0.001	-0.086	-0.053	0.029	-0.050	-0.102	-0.126	1.000	-0.063	-0.005	0.011	-0.036	0.392	0.076	0.005	-0.002	-0.173
203	-0.022	0.166	-0.016	0.082	-0.010	-0.068	-0.193	-0.047	0.188	-0.109	0.103	-0.003	0.274	0.025	0.079	-0.110	-0.028	-0.030	-0.050	0.133	-0.050	-0.022	0.193	0.032	-0.017	-0.001	-0.066	-0.141	-0.042	0.024	-0.062	-0.014	-0.052	-0.070	-0.043	-0.042	0.089	-0.207	0.440	-0.063	1.000	-0.062	-0.020	-0.033	-0.062	0.054	0.144	-0.020	0.163
21	0.168	-0.146	-0.028	-0.053	-0.031	-0.012	0.207	0.364	-0.085	0.266	-0.119	-0.019	-0.082	-0.092	-0.058	0.036	0.017	0.411	0.105	-0.001	-0.020	-0.018	-0.113	-0.033	0.052	0.669	-0.021	0.163	-0.028	0.035	-0.006	-0.026	-0.013	0.431	-0.007	0.021	-0.157	0.063	-0.132	-0.005	-0.062	1.000	0.678	0.762	0.108	-0.118	-0.105	0.055	-0.001
22	-0.009	-0.145	-0.010	0.008	-0.046	0.103	0.004	0.006	-0.063	0.368	-0.116	-0.055	-0.088	-0.080	-0.019	-0.028	0.068	-0.007	0.037	-0.059	-0.027	0.001	-0.123	-0.025	-0.002	0.740	-0.001	0.253	0.049	0.052	0.010	-0.001	-0.022	0.533	-0.025	0.053	-0.113	0.026	-0.085	0.011	-0.020	0.678	1.000	0.847	0.110	-0.136	-0.053	0.026	-0.073
23	-0.010	-0.113	-0.011	-0.061	-0.031	-0.024	-0.031	0.022	-0.060	0.389	-0.094	-0.043	-0.063	-0.049	-0.041	-0.099	0.003	-0.008	-0.031	-0.035	-0.018	-0.012	-0.070	-0.027	-0.016	0.832	0.002	0.248	-0.008	-0.013	-0.029	-0.040	-0.017	0.609	-0.038	0.014	-0.101	0.015	-0.070	-0.036	-0.033	0.762	0.847	1.000	0.125	-0.108	-0.060	-0.008	-0.077
24	-0.057	-0.215	-0.022	-0.090	-0.001	0.268	-0.057	-0.045	0.048	0.351	-0.156	0.246	-0.088	-0.097	-0.145	-0.085	-0.045	-0.021	-0.060	-0.070	0.004	-0.014	-0.083	-0.000	-0.018	0.079	-0.032	0.231	-0.031	-0.052	0.378	0.065	0.067	0.047	-0.027	-0.038	-0.006	-0.111	-0.120	0.392	-0.062	0.108	0.110	0.125	1.000	0.058	-0.041	-0.038	-0.123
25	-0.084	0.235	0.155	0.114	0.005	0.158	-0.146	-0.120	0.240	-0.016	0.238	0.085	0.070	0.047	0.073	-0.149	-0.035	-0.077	0.094	0.005	0.103	0.008	0.068	0.062	-0.094	-0.096	-0.102	0.003	-0.059	-0.041	0.025	-0.001	0.006	-0.176	-0.128	-0.060	0.533	-0.222	-0.027	0.076	0.054	-0.118	-0.136	-0.108	0.058	1.000	0.334	-0.063	0.169
26	-0.115	0.242	0.142	0.234	0.494	0.058	-0.150	-0.092	0.697	-0.081	0.257	0.057	0.081	0.194	0.106	-0.189	0.023	-0.039	-0.034	-0.026	0.031	-0.033	0.070	0.099	-0.089	0.028	-0.088	-0.170	0.006	-0.055	-0.028	0.011	0.008	-0.139	-0.147	0.022	0.368	-0.212	0.136	0.005	0.144	-0.105	-0.053	-0.060	-0.041	0.334	1.000	-0.077	0.107
27	0.297	-0.074	0.118	-0.053	-0.047	0.005	0.098	0.230	-0.055	-0.032	-0.110	-0.054	-0.102	-0.067	0.003	-0.028	0.140	-0.012	0.098	-0.099	0.032	-0.013	-0.134	0.111	-0.026	0.000	-0.025	-0.019	0.024	0.806	-0.019	-0.016	0.038	-0.083	0.016	0.199	-0.141	0.120	-0.087	-0.002	-0.020	0.055	0.026	-0.008	-0.038	-0.063	-0.077	1.000	-0.128
28	-0.027	0.273	-0.002	0.091	-0.071	-0.160	-0.230	0.044	0.065	-0.117	0.278	0.041	0.252	0.026	0.208	-0.073	-0.064	0.116	-0.079	0.350	-0.040	-0.038	0.344	-0.001	-0.103	-0.036	-0.071	-0.190	-0.031	-0.155	-0.191	-0.017	-0.054	0.189	-0.186	-0.055	0.205	-0.371	0.373	-0.173	0.163	-0.001	-0.073	-0.077	-0.123	0.169	0.107	-0.128	1.000
29	-0.011	0.287	-0.021	0.200	0.029	-0.063	-0.327	-0.014	0.129	-0.144	0.297	0.080	0.421	0.243	0.201	-0.410	-0.031	-0.077	-0.098	0.261	-0.051	-0.065	0.328	0.214	0.062	0.049	-0.053	-0.355	-0.045	-0.099	-0.171	0.037	0.034	-0.121	-0.184	0.001	0.448	-0.371	0.475	-0.162	0.291	-0.032	-0.071	-0.032	-0.127	0.234	0.247	-0.061	0.476
31	0.048	-0.081	0.819	-0.056	-0.000	0.206	0.139	-0.009	0.026	0.053	-0.097	-0.057	-0.069	-0.035	-0.039	-0.059	0.079	-0.007	0.075	-0.069	0.342	0.052	-0.130	-0.028	-0.020	-0.018	-0.013	-0.081	0.081	0.555	-0.024	0.013	0.229	-0.047	0.015	0.065	-0.104	0.041	-0.083	-0.034	-0.062	-0.006	-0.007	-0.016	-0.035	0.107	0.086	0.482	-0.056
32	0.088	-0.111	-0.011	-0.048	-0.023	-0.008	-0.019	0.078	-0.048	0.419	-0.084	-0.039	-0.053	-0.045	-0.050	-0.092	0.029	-0.006	-0.026	-0.057	-0.017	-0.012	-0.093	0.025	-0.020	0.668	-0.008	0.256	-0.012	0.020	-0.018	-0.021	-0.015	0.641	-0.031	0.063	-0.089	0.007	-0.065	-0.029	-0.037	0.700	0.860	0.926	0.137	-0.103	-0.067	0.050	-0.070
33	-0.167	0.217	-0.081	0.152	-0.062	-0.069	-0.219	-0.134	0.052	-0.112	0.185	0.007	0.001	-0.064	0.233	0.099	-0.071	-0.110	-0.087	0.122	-0.004	-0.032	0.338	0.008	-0.091	0.006	-0.130	-0.069	-0.044	-0.016	-0.113	-0.083	-0.098	0.023	-0.219	-0.073	0.065	-0.317	0.184	-0.078	0.226	-0.133	-0.026	-0.076	-0.068	0.076	0.056	-0.083	0.347
35	-0.045	0.192	-0.004	0.029	-0.038	-0.095	-0.211	-0.064	0.006	-0.143	0.143	0.117	0.150	0.228	0.215	-0.083	-0.072	-0.049	-0.022	0.237	-0.063	-0.016	0.053	-0.015	-0.060	-0.057	-0.059	-0.188	-0.021	-0.044	-0.096	-0.079	-0.058	-0.044	-0.080	-0.045	0.179	-0.248	0.264	-0.091	0.241	-0.092	-0.075	-0.065	-0.058	0.013	0.059	-0.082	0.225
36	-0.061	-0.172	-0.030	-0.058	0.009	0.245	-0.084	-0.053	-0.021	0.352	-0.107	0.215	-0.127	-0.091	-0.092	-0.053	-0.059	-0.033	-0.060	-0.085	-0.048	-0.050	-0.005	-0.074	-0.054	0.067	-0.028	0.256	-0.025	-0.044	0.240	0.133	0.042	0.042	-0.055	-0.043	-0.003	-0.140	-0.084	0.220	-0.064	0.068	0.098	0.116	0.760	0.015	-0.041	-0.034	-0.076
37	-0.097	0.163	0.027	0.255	-0.022	-0.142	-0.296	-0.079	0.000	-0.149	0.310	0.036	0.341	0.395	0.252	-0.306	-0.066	-0.059	-0.106	0.032	-0.023	0.005	0.185	0.008	-0.056	0.005	-0.058	-0.278	-0.041	-0.036	-0.085	0.011	-0.064	-0.035	-0.161	-0.067	0.406	-0.268	0.536	-0.094	0.139	-0.103	-0.056	-0.053	-0.108	0.021	0.122	-0.080	0.284
38	0.431	-0.093	-0.020	0.091	0.064	-0.035	0.121	0.605	0.038	-0.050	0.041	0.066	0.042	0.025	0.021	-0.006	0.037	0.728	-0.057	0.032	-0.010	-0.007	0.086	0.131	-0.019	-0.034	-0.040	-0.141	-0.008	0.091	0.023	0.029	-0.031	-0.128	-0.079	0.081	0.048	-0.125	0.135	0.031	0.128	0.289	-0.072	-0.041	0.013	0.010	0.007	0.155	0.186
39	-0.034	-0.031	0.061	-0.036	0.653	0.008	0.015	-0.020	0.372	-0.029	-0.053	0.032	0.092	0.107	-0.065	-0.111	-0.018	-0.000	-0.012	-0.073	0.114	0.101	-0.092	0.010	0.478	0.003	-0.023	-0.086	-0.017	-0.031	-0.020	0.004	0.001	-0.066	-0.013	-0.021	0.027	-0.068	-0.078	-0.030	-0.063	0.012	-0.028	-0.014	-0.036	-0.014	0.471	-0.042	-0.094
4	-0.079	0.487	0.309	0.174	-0.131	-0.113	-0.274	-0.135	-0.104	-0.168	0.188	-0.060	0.034	0.168	0.321	0.040	-0.071	-0.079	-0.106	0.364	0.115	-0.055	0.367	-0.066	-0.144	-0.088	-0.152	-0.198	-0.044	0.020	-0.155	0.009	-0.004	0.072	-0.205	-0.120	0.036	-0.377	0.186	-0.147	0.057	-0.168	-0.165	-0.107	-0.138	0.144	0.018	0.003	0.256
48	-0.062	-0.198	0.002	0.052	0.188	0.143	0.061	-0.010	0.054	0.019	-0.070	0.132	0.076	0.020	-0.163	-0.125	-0.003	-0.012	-0.053	-0.143	0.259	0.473	-0.106	0.270	0.698	0.034	-0.019	0.051	-0.026	-0.025	0.247	0.220	0.152	-0.127	0.033	-0.033	0.002	-0.048	-0.127	0.205	-0.036	0.014	0.018	-0.036	0.079	0.026	-0.025	-0.043	-0.140
49	0.083	-0.074	-0.012	-0.046	-0.018	-0.003	-0.068	0.037	-0.032	-0.015	-0.009	-0.016	0.254	-0.038	0.008	-0.081	0.007	-0.005	-0.019	0.019	-0.013	-0.005	-0.014	-0.000	0.000	-0.021	-0.005	-0.087	-0.004	0.011	-0.031	-0.041	-0.015	-0.022	0.011	0.025	-0.076	-0.065	0.005	-0.021	-0.056	-0.003	-0.030	0.003	-0.032	-0.078	-0.065	0.027	0.083
50	-0.114	0.240	-0.072	0.105	-0.077	-0.054	-0.298	-0.064	-0.018	-0.132	0.168	0.063	0.258	0.166	0.270	-0.145	-0.073	-0.068	-0.006	0.473	-0.095	-0.069	0.286	-0.012	-0.087	-0.082	-0.096	-0.221	-0.070	-0.146	-0.029	-0.013	-0.040	-0.034	-0.208	-0.100	0.255	-0.350	0.315	0.005	0.136	-0.090	-0.091	-0.077	-0.001	0.151	0.053	-0.132	0.434
51	-0.074	0.549	-0.071	0.083	-0.056	-0.202	-0.339	-0.089	-0.083	-0.251	0.426	-0.069	0.218	0.299	0.485	-0.107	-0.059	-0.080	-0.038	0.435	-0.063	0.037	0.397	0.021	-0.074	0.054	-0.081	-0.334	-0.043	-0.077	-0.162	-0.174	-0.083	0.016	-0.169	-0.036	0.163	-0.272	0.209	-0.173	0.044	-0.044	-0.104	-0.016	-0.183	0.078	0.111	-0.061	0.262
52	-0.032	0.000	-0.017	-0.041	0.077	0.000	-0.014	-0.019	-0.042	-0.064	-0.061	-0.015	0.213	0.077	-0.044	-0.114	-0.007	-0.013	-0.023	-0.041	0.040	0.021	-0.088	-0.009	0.889	0.026	-0.010	-0.095	-0.014	-0.025	-0.025	0.019	0.033	-0.044	0.011	-0.018	-0.009	-0.070	-0.058	-0.023	-0.021	0.031	0.000	-0.011	-0.019	-0.095	-0.070	-0.033	-0.074
54	-0.077	0.125	-0.043	0.172	0.000	-0.016	-0.178	-0.058	0.141	-0.088	0.159	0.087	0.201	0.112	0.160	-0.204	-0.073	-0.038	0.008	0.029	-0.048	-0.056	0.133	0.018	-0.062	0.031	-0.043	-0.189	-0.041	0.019	0.033	0.032	0.010	-0.157	-0.104	-0.053	0.227	-0.189	0.373	0.009	0.222	-0.030	-0.017	-0.047	-0.046	0.110	0.216	-0.049	0.057
55	-0.065	-0.104	-0.028	-0.068	0.065	0.283	-0.068	-0.045	0.093	0.185	-0.096	0.140	-0.052	-0.057	-0.073	-0.156	-0.051	-0.026	-0.048	-0.086	-0.038	0.025	-0.071	0.137	-0.039	0.007	-0.006	-0.006	-0.019	-0.087	0.324	0.173	0.225	-0.077	0.013	-0.033	0.140	-0.142	-0.050	0.397	-0.029	-0.023	0.000	0.011	0.423	0.122	0.074	-0.029	-0.062
56	-0.110	-0.207	-0.061	0.070	0.177	0.287	-0.039	-0.078	0.174	0.114	-0.121	0.404	-0.101	-0.117	-0.140	-0.077	-0.037	-0.033	-0.038	-0.066	-0.008	0.060	0.119	0.075	-0.043	0.067	-0.070	0.206	-0.075	-0.008	0.362	0.140	0.051	-0.108	-0.056	-0.076	0.114	-0.176	-0.077	0.345	0.011	0.028	0.062	-0.008	0.264	0.128	0.093	-0.045	-0.014
6	-0.098	0.126	-0.029	-0.143	-0.104	-0.139	-0.150	-0.092	-0.257	-0.135	-0.045	-0.061	-0.080	-0.088	0.128	0.304	-0.028	-0.054	-0.130	0.058	-0.099	-0.016	0.155	-0.147	-0.070	-0.038	-0.111	-0.031	-0.068	0.086	-0.182	-0.171	-0.099	0.178	-0.159	-0.091	-0.157	-0.172	0.056	-0.186	-0.006	-0.129	-0.061	-0.074	-0.183	-0.232	-0.239	0.069	0.045
61	-0.046	0.224	-0.055	0.122	-0.011	-0.149	-0.220	-0.052	0.075	-0.149	0.120	-0.027	0.192	0.012	0.138	-0.126	-0.100	-0.052	0.039	0.731	-0.073	-0.056	0.482	-0.028	-0.089	0.055	-0.055	-0.256	-0.052	-0.127	-0.114	-0.081	-0.043	-0.016	-0.118	-0.073	0.059	-0.220	0.241	-0.132	0.265	-0.050	-0.081	-0.014	-0.089	0.030	0.053	-0.120	0.317
65	-0.049	-0.152	0.342	0.062	0.197	0.359	-0.041	-0.033	0.135	0.178	-0.014	0.144	-0.019	-0.041	-0.103	-0.199	-0.017	-0.018	-0.056	-0.098	0.195	0.138	0.081	0.008	0.117	0.022	-0.003	-0.001	-0.037	0.050	0.144	0.254	0.253	-0.093	-0.045	-0.033	0.078	-0.164	-0.051	0.084	-0.010	-0.015	-0.011	-0.033	0.229	0.172	0.126	0.004	0.024
66	-0.031	0.020	0.115	-0.048	0.772	0.048	-0.042	0.019	0.423	-0.060	0.010	0.040	-0.017	0.148	-0.053	-0.103	-0.003	0.008	-0.009	-0.038	0.075	0.097	-0.038	0.081	0.093	-0.015	-0.023	-0.077	-0.012	-0.009	-0.007	-0.003	0.016	-0.081	-0.013	-0.009	0.109	-0.081	-0.046	-0.005	-0.014	-0.029	-0.037	-0.025	-0.041	0.156	0.584	-0.014	-0.066
67	-0.097	-0.048	-0.048	0.047	0.026	0.176	0.079	-0.085	0.174	0.113	0.071	0.082	-0.132	-0.080	-0.129	0.098	-0.014	-0.059	-0.051	-0.170	0.025	0.142	-0.073	-0.055	-0.017	-0.086	-0.073	0.297	0.019	-0.071	0.076	0.144	-0.054	-0.088	-0.063	0.038	0.161	-0.057	-0.210	0.082	-0.055	-0.099	-0.070	-0.083	0.112	0.304	0.086	-0.055	-0.045
68	0.058	-0.016	0.095	0.250	0.004	0.126	-0.117	0.079	0.236	-0.022	0.027	0.175	0.081	-0.043	0.017	-0.101	0.134	-0.015	-0.080	-0.014	0.025	0.009	0.105	0.222	0.321	-0.028	-0.082	-0.124	-0.034	0.065	0.084	0.085	-0.007	-0.079	-0.099	0.072	0.134	-0.221	0.129	0.157	0.152	-0.065	-0.022	-0.079	0.025	0.114	0.093	0.041	0.226
7	-0.117	-0.366	-0.031	0.056	-0.029	0.328	0.093	-0.070	0.129	0.229	-0.168	0.116	-0.229	-0.169	-0.300	0.123	0.010	-0.015	0.122	-0.245	0.001	0.084	-0.253	0.034	-0.051	-0.095	-0.069	0.446	-0.075	-0.014	0.341	0.128	-0.020	-0.149	0.046	-0.065	0.039	0.033	-0.282	0.386	-0.122	-0.031	0.018	-0.080	0.347	0.164	-0.029	-0.062	-0.267
71	-0.127	0.284	-0.069	0.273	-0.050	-0.164	-0.258	-0.093	-0.086	-0.122	0.301	-0.061	0.381	0.214	0.167	-0.034	-0.077	-0.065	-0.090	0.242	-0.067	-0.006	0.446	0.013	-0.093	-0.031	-0.090	-0.235	-0.047	-0.114	-0.047	0.076	-0.069	0.130	-0.191	-0.086	0.145	-0.345	0.454	-0.042	0.303	-0.109	-0.142	-0.058	-0.110	0.011	0.026	-0.135	0.349
74	0.245	-0.100	-0.021	0.242	0.123	0.106	0.023	0.326	0.202	0.004	0.170	0.124	0.049	0.092	-0.018	-0.108	0.040	0.346	0.057	-0.079	0.143	0.311	0.005	0.432	0.051	-0.067	-0.041	-0.030	-0.031	-0.029	0.074	0.124	-0.037	-0.126	-0.082	0.064	0.301	-0.090	-0.054	0.094	-0.039	0.128	-0.058	-0.042	-0.052	0.281	0.109	0.020	0.064
75	-0.079	-0.201	-0.018	0.148	0.125	0.382	-0.099	-0.067	0.178	0.141	-0.050	0.169	-0.068	-0.081	-0.162	-0.127	-0.037	-0.023	-0.082	-0.135	-0.047	0.127	-0.075	0.104	-0.058	-0.011	-0.057	0.082	-0.043	-0.090	0.382	0.162	-0.025	-0.134	-0.068	-0.049	0.226	-0.141	-0.084	0.429	-0.052	-0.049	-0.045	-0.049	0.302	0.206	0.064	-0.068	-0.085
78	-0.027	-0.070	-0.016	-0.019	0.062	0.102	0.106	-0.018	-0.048	0.012	-0.072	0.004	0.038	-0.037	-0.030	-0.080	0.020	-0.008	-0.011	-0.080	-0.027	-0.017	-0.114	0.016	0.161	0.056	0.072	-0.100	-0.004	-0.015	-0.014	0.500	0.882	-0.063	0.200	-0.010	-0.069	0.020	-0.051	-0.027	-0.029	0.032	0.031	-0.010	-0.022	-0.087	-0.024	-0.006	-0.070
8	-0.048	-0.326	-0.046	-0.093	-0.037	0.187	-0.021	-0.013	-0.013	0.136	-0.227	0.003	-0.183	-0.151	-0.194	0.073	-0.072	0.056	-0.075	-0.186	-0.021	-0.022	-0.188	-0.061	-0.069	-0.072	-0.059	0.269	-0.031	-0.054	0.188	-0.024	-0.046	-0.088	-0.067	-0.049	-0.118	-0.121	-0.208	0.150	-0.119	-0.045	-0.013	-0.059	0.162	-0.093	-0.127	-0.061	-0.180
80	-0.018	0.031	-0.004	-0.032	0.452	0.022	-0.029	-0.015	-0.018	-0.039	-0.074	0.014	-0.052	0.020	-0.060	-0.087	-0.017	-0.010	-0.001	-0.049	0.064	0.007	-0.057	-0.017	0.416	-0.002	-0.011	-0.053	-0.005	-0.027	-0.023	0.140	-0.014	-0.043	-0.010	-0.009	0.005	-0.042	-0.036	0.001	0.019	0.037	-0.001	-0.001	0.020	-0.018	-0.018	-0.029	-0.054
81	-0.021	-0.064	-0.011	-0.048	0.078	0.096	0.081	-0.012	-0.033	0.015	-0.042	-0.028	0.007	-0.027	-0.052	-0.068	-0.006	-0.003	-0.020	-0.040	-0.014	-0.017	-0.071	0.029	0.022	-0.014	0.086	-0.066	-0.008	-0.024	-0.013	0.498	0.942	-0.044	0.187	-0.010	-0.055	0.005	-0.046	-0.026	-0.032	-0.006	-0.013	-0.010	-0.023	-0.061	-0.034	-0.020	-0.051
82	-0.085	0.558	-0.076	0.149	-0.040	-0.185	-0.341	-0.104	0.051	-0.234	0.328	-0.047	0.214	0.210	0.510	-0.178	-0.021	-0.078	-0.058	0.303	-0.101	-0.092	0.420	0.139	-0.108	-0.007	-0.093	-0.320	-0.007	-0.060	-0.202	-0.151	-0.079	0.015	-0.189	-0.012	0.417	-0.327	0.192	-0.190	0.063	-0.108	-0.111	-0.061	-0.167	0.234	0.260	-0.050	0.336
83	-0.014	-0.009	-0.015	-0.036	-0.022	-0.030	0.010	-0.013	-0.048	-0.065	-0.055	-0.024	0.224	0.061	-0.038	-0.086	0.011	-0.007	0.004	0.003	-0.019	-0.016	-0.091	-0.029	0.798	0.037	-0.016	-0.093	0.000	-0.020	-0.025	-0.032	-0.019	-0.035	0.029	-0.005	-0.030	-0.039	-0.055	-0.020	-0.033	0.048	-0.010	-0.014	-0.021	-0.100	-0.072	-0.020	-0.065
87	-0.058	-0.181	-0.023	-0.042	0.073	0.221	-0.061	-0.033	0.003	0.181	-0.129	0.159	-0.091	-0.066	-0.131	-0.078	-0.042	-0.019	-0.059	-0.097	0.049	0.086	0.029	0.121	0.007	0.010	-0.026	0.140	-0.027	-0.067	0.423	0.053	0.011	-0.102	-0.039	-0.027	-0.006	-0.102	-0.103	0.449	-0.046	-0.014	-0.021	0.005	0.359	0.055	-0.033	-0.025	-0.122
9	-0.190	-0.254	0.034	0.035	0.390	0.257	-0.098	-0.118	0.354	0.136	-0.083	0.246	-0.048	-0.049	-0.170	-0.163	-0.125	-0.080	-0.086	-0.104	0.139	0.170	-0.053	0.189	0.345	-0.055	-0.077	0.161	-0.081	-0.083	0.435	0.193	0.094	-0.215	-0.088	-0.105	0.161	-0.283	-0.032	0.430	0.029	-0.090	-0.069	-0.088	0.308	0.175	0.273	-0.091	-0.043
90	-0.054	0.217	-0.022	0.075	-0.049	-0.074	-0.158	-0.046	-0.035	-0.123	0.105	-0.075	0.286	0.273	0.163	-0.139	-0.056	-0.029	-0.054	0.008	0.027	-0.045	0.051	0.015	-0.035	-0.054	-0.034	-0.182	-0.025	-0.083	-0.078	-0.052	-0.032	-0.060	-0.061	-0.035	0.275	-0.129	0.123	-0.077	0.020	-0.099	-0.057	-0.041	-0.080	0.097	0.051	-0.061	-0.001
91	0.638	-0.068	-0.001	-0.040	-0.015	-0.034	-0.041	0.524	-0.036	-0.040	-0.051	-0.018	-0.036	-0.029	-0.042	-0.095	0.231	-0.004	-0.013	-0.036	-0.007	-0.003	-0.024	0.341	-0.013	-0.012	-0.008	-0.066	-0.006	0.213	-0.011	-0.010	-0.007	-0.042	-0.021	0.437	-0.056	0.019	-0.050	-0.013	-0.019	0.052	-0.017	0.016	-0.022	-0.078	-0.058	0.413	-0.055
94	-0.070	0.215	-0.012	0.052	0.036	-0.055	-0.178	-0.022	0.030	-0.117	0.179	-0.024	0.188	0.441	0.178	-0.208	-0.057	-0.031	-0.075	0.183	-0.002	-0.014	0.261	0.111	-0.039	-0.050	-0.034	-0.186	-0.033	-0.081	-0.075	-0.055	-0.024	-0.073	-0.102	-0.041	0.226	-0.195	0.248	-0.073	0.052	-0.061	-0.067	-0.043	-0.079	0.037	0.134	-0.070	0.136
95	-0.058	0.046	0.012	0.230	-0.000	0.058	-0.067	-0.037	0.125	-0.054	0.307	0.040	0.152	0.178	0.095	-0.203	-0.008	-0.016	0.122	-0.039	-0.022	0.005	0.034	0.082	0.137	-0.025	-0.024	-0.097	0.003	-0.075	-0.020	0.053	-0.004	-0.066	-0.046	0.003	0.288	-0.067	0.139	-0.015	0.031	-0.017	-0.028	-0.026	-0.065	0.140	0.249	-0.063	0.100
97	-0.090	0.183	-0.067	0.149	-0.054	-0.095	-0.210	-0.018	-0.022	-0.124	0.294	-0.053	0.201	0.300	0.281	-0.196	-0.103	-0.056	-0.035	0.127	-0.038	-0.072	0.251	0.127	-0.090	-0.047	-0.076	-0.175	-0.064	-0.023	-0.115	-0.053	-0.046	-0.128	-0.113	-0.074	0.357	-0.218	0.286	-0.095	0.066	-0.081	-0.091	-0.076	-0.066	0.253	0.143	-0.062	0.177
99	-0.023	-0.096	-0.017	-0.012	0.003	0.062	0.001	-0.027	-0.027	0.044	-0.082	-0.021	-0.013	0.004	-0.008	-0.044	-0.016	-0.014	0.194	-0.089	-0.029	-0.023	-0.121	-0.002	-0.037	-0.002	-0.026	0.103	-0.000	-0.003	-0.004	0.002	-0.029	-0.056	0.023	-0.007	0.009	0.016	-0.048	0.006	-0.070	0.016	0.003	-0.014	0.026	0.079	0.014	-0.021	-0.120
[truncated: 42 more columns]
