# Supplementary material for: Inferring Correlation Networks from Genomic Survey Data
Source: PLoS Comput Biol. 2012 Sep 20;8(9):e1002687. doi: 10.1371/journal.pcbi.1002687 (PMC3447976; doi:10.1371/journal.pcbi.1002687)
Supplement: Dataset S1 — Correlation values for all HMP body sites inferred using both Pearson and SparCC from real and shuffled data. (ZIP) [file pcbi.1002687.s001.zip › Throat_Rho_matrix_shuffled.txt]

OTU_id	1	10	100	105	106	109	11	111	112	113	117	120	124	125	129	13	130	131	132	133	134	139	14	140	143	15	150	16	166	17	172	178	179	18	19	194	195	2	20	201	203	21	22	23	24	25	26	27	28
1	1.000	-0.052	0.417	0.079	0.103	0.015	-0.078	-0.008	0.226	0.138	0.154	0.004	-0.031	0.014	-0.073	-0.051	-0.047	-0.033	-0.020	0.020	-0.022	-0.047	0.009	-0.055	0.191	0.086	0.066	-0.023	-0.029	-0.027	-0.042	-0.018	0.015	0.002	-0.064	-0.032	0.050	0.073	-0.036	-0.023	-0.048	-0.044	-0.029	-0.022	-0.041	0.012	-0.047	-0.057	0.007
10	-0.052	1.000	-0.084	0.036	-0.054	-0.046	0.070	-0.058	-0.063	0.067	-0.021	0.024	-0.018	0.080	-0.019	0.070	-0.006	-0.073	0.105	-0.022	-0.010	0.077	-0.027	0.160	-0.020	-0.028	-0.064	-0.029	-0.061	-0.051	0.019	-0.012	-0.062	-0.055	0.042	-0.026	0.045	-0.176	-0.076	0.005	-0.085	0.014	-0.017	-0.066	0.126	-0.060	0.011	-0.041	0.129
100	0.417	-0.084	1.000	0.058	0.285	0.000	-0.022	0.039	-0.049	-0.044	0.390	0.033	0.035	-0.032	-0.039	-0.011	-0.019	-0.014	-0.017	0.165	-0.008	-0.022	0.084	-0.026	-0.004	-0.018	-0.012	-0.038	0.003	-0.016	-0.033	-0.025	-0.015	-0.029	-0.036	0.009	-0.030	-0.061	-0.037	-0.023	-0.003	-0.002	-0.010	-0.006	0.012	-0.065	-0.003	-0.029	-0.045
105	0.079	0.036	0.058	1.000	-0.049	0.169	-0.056	-0.008	0.108	-0.015	0.050	-0.066	-0.002	0.008	-0.063	0.006	-0.056	-0.043	0.254	-0.065	0.030	0.045	0.114	-0.079	-0.021	0.119	-0.041	-0.086	-0.029	-0.007	0.124	-0.051	-0.052	0.015	0.033	0.096	0.053	-0.002	0.071	-0.055	0.086	-0.006	-0.013	-0.029	-0.007	0.124	-0.059	0.026	0.086
106	0.103	-0.054	0.285	-0.049	1.000	0.039	-0.002	-0.018	0.076	0.014	0.187	0.137	-0.011	0.131	-0.115	0.022	0.300	-0.046	-0.052	0.026	0.022	-0.074	0.023	-0.027	-0.058	-0.012	0.002	-0.033	-0.006	-0.058	-0.051	0.032	-0.048	-0.060	-0.060	-0.001	0.196	-0.069	0.005	-0.057	-0.043	-0.040	-0.043	-0.030	-0.046	0.133	0.044	-0.037	0.072
109	0.015	-0.046	0.000	0.169	0.039	1.000	0.034	-0.021	0.056	0.046	0.074	0.057	-0.024	0.080	-0.022	0.085	-0.038	-0.022	-0.050	-0.058	-0.010	0.010	0.038	-0.045	0.052	0.065	-0.044	0.034	-0.033	0.040	0.056	-0.072	0.108	0.461	-0.031	0.065	0.162	-0.051	0.013	-0.043	0.046	0.046	-0.034	0.035	-0.060	0.038	-0.077	-0.031	0.015
11	-0.078	0.070	-0.022	-0.056	-0.002	0.034	1.000	-0.074	-0.087	0.102	0.040	-0.023	0.074	0.020	-0.078	0.180	0.071	0.063	0.067	-0.025	0.049	-0.081	-0.091	0.179	-0.021	-0.093	-0.059	-0.096	0.072	0.049	0.159	-0.035	-0.037	0.053	-0.019	-0.013	0.022	-0.012	0.077	-0.089	-0.040	0.039	-0.036	0.038	0.044	0.026	0.058	0.015	0.012
111	-0.008	-0.058	0.039	-0.008	-0.018	-0.021	-0.074	1.000	-0.004	-0.063	0.036	-0.028	0.023	-0.024	-0.015	-0.100	-0.018	-0.009	0.106	-0.030	0.015	-0.011	0.010	-0.035	-0.030	-0.015	-0.019	-0.034	-0.016	-0.040	-0.020	-0.035	-0.026	-0.032	0.055	-0.022	0.003	0.049	0.018	-0.022	-0.037	0.088	-0.025	0.004	-0.023	-0.045	0.113	0.209	-0.071
112	0.226	-0.063	-0.049	0.108	0.076	0.056	-0.087	-0.004	1.000	0.022	0.125	-0.014	0.007	0.306	-0.017	-0.044	0.031	-0.017	0.003	-0.034	-0.003	0.016	0.024	-0.022	0.131	0.189	-0.057	0.025	-0.047	-0.023	-0.015	-0.035	-0.032	-0.017	-0.044	-0.028	0.119	-0.089	0.045	-0.072	0.035	0.011	-0.030	0.088	0.015	0.020	-0.026	-0.004	0.086
113	0.138	0.067	-0.044	-0.015	0.014	0.046	0.102	-0.063	0.022	1.000	-0.089	-0.022	0.006	-0.022	-0.033	0.101	0.005	-0.029	-0.019	0.040	-0.017	0.031	0.026	-0.047	0.259	0.067	-0.045	-0.062	-0.036	-0.034	0.087	0.058	-0.039	-0.007	0.014	-0.015	-0.015	-0.077	0.012	0.090	-0.041	-0.048	0.055	0.144	-0.040	-0.000	-0.007	-0.048	0.087
117	0.154	-0.021	0.390	0.050	0.187	0.074	0.040	0.036	0.125	-0.089	1.000	-0.068	0.096	0.087	0.041	0.122	-0.055	-0.048	-0.051	0.243	-0.000	-0.107	-0.046	0.026	0.046	0.176	-0.058	-0.032	-0.035	-0.002	-0.035	-0.073	-0.005	-0.035	-0.010	0.019	0.120	-0.037	-0.006	-0.073	0.014	-0.001	0.251	-0.077	-0.083	-0.046	0.025	0.059	-0.038
120	0.004	0.024	0.033	-0.066	0.137	0.057	-0.023	-0.028	-0.014	-0.022	-0.068	1.000	0.008	0.065	0.099	0.078	-0.013	0.021	-0.045	-0.048	-0.013	-0.005	0.052	-0.000	-0.024	-0.071	-0.032	0.092	-0.022	0.015	-0.063	-0.026	0.009	0.050	-0.064	-0.025	0.036	-0.160	0.100	-0.038	-0.031	-0.052	-0.041	-0.019	-0.002	0.036	0.109	0.015	0.076
124	-0.031	-0.018	0.035	-0.002	-0.011	-0.024	0.074	0.023	0.007	0.006	0.096	0.008	1.000	0.043	0.097	-0.056	0.154	-0.007	-0.058	-0.055	-0.018	0.061	0.017	-0.037	-0.029	0.209	-0.044	-0.025	-0.039	0.048	-0.025	-0.029	-0.010	-0.039	-0.003	-0.043	-0.012	-0.142	-0.044	0.107	0.015	0.046	0.184	-0.024	-0.084	0.141	-0.039	0.199	-0.001
125	0.014	0.080	-0.032	0.008	0.131	0.080	0.020	-0.024	0.306	-0.022	0.087	0.065	0.043	1.000	0.004	0.032	0.052	0.008	-0.073	0.042	-0.017	-0.021	0.001	0.017	-0.007	0.046	-0.035	-0.075	-0.020	-0.044	-0.067	-0.025	-0.007	0.124	-0.072	-0.022	-0.040	0.013	0.069	-0.075	-0.012	0.151	-0.036	0.038	-0.060	-0.006	-0.058	-0.034	0.026
129	-0.073	-0.019	-0.039	-0.063	-0.115	-0.022	-0.078	-0.015	-0.017	-0.033	0.041	0.099	0.097	0.004	1.000	0.025	-0.072	-0.036	-0.006	-0.046	-0.025	-0.026	0.064	-0.037	-0.062	0.250	-0.059	0.155	0.087	0.020	-0.016	-0.025	-0.017	-0.004	-0.097	-0.055	-0.046	-0.103	-0.013	-0.038	-0.023	0.010	0.115	-0.052	-0.051	0.098	-0.020	0.044	0.020
13	-0.051	0.070	-0.011	0.006	0.022	0.085	0.180	-0.100	-0.044	0.101	0.122	0.078	-0.056	0.032	0.025	1.000	0.038	-0.016	0.056	0.304	-0.047	-0.011	-0.095	0.066	-0.016	0.140	-0.040	-0.015	0.068	0.131	0.004	0.084	0.005	0.114	-0.044	-0.023	0.110	-0.056	-0.032	-0.046	-0.082	0.061	-0.005	0.008	-0.073	0.034	0.219	-0.115	0.027
130	-0.047	-0.006	-0.019	-0.056	0.300	-0.038	0.071	-0.018	0.031	0.005	-0.055	-0.013	0.154	0.052	-0.072	0.038	1.000	-0.015	-0.002	-0.009	-0.017	-0.019	0.084	0.001	-0.026	0.113	0.012	-0.021	-0.026	-0.024	-0.040	0.021	-0.010	-0.068	-0.063	-0.020	-0.010	-0.046	-0.034	-0.054	0.024	0.047	-0.016	-0.035	-0.010	0.018	-0.011	0.055	0.126
131	-0.033	-0.073	-0.014	-0.043	-0.046	-0.022	0.063	-0.009	-0.017	-0.029	-0.048	0.021	-0.007	0.008	-0.036	-0.016	-0.015	1.000	-0.024	-0.021	-0.003	-0.020	-0.016	-0.010	0.060	-0.036	-0.002	-0.032	-0.006	-0.039	0.009	-0.028	-0.023	0.039	-0.033	0.141	0.120	0.073	-0.042	-0.013	-0.026	-0.006	0.001	0.054	-0.015	-0.039	-0.027	-0.039	-0.055
132	-0.020	0.105	-0.017	0.254	-0.052	-0.050	0.067	0.106	0.003	-0.019	-0.051	-0.045	-0.058	-0.073	-0.006	0.056	-0.002	-0.024	1.000	-0.060	-0.005	0.026	-0.022	0.022	0.176	0.062	-0.021	-0.098	0.336	-0.010	-0.014	-0.031	0.005	-0.021	0.282	-0.043	0.137	-0.005	-0.066	0.047	-0.012	0.018	-0.022	0.067	0.022	-0.061	0.059	-0.007	0.164
133	0.020	-0.022	0.165	-0.065	0.026	-0.058	-0.025	-0.030	-0.034	0.040	0.243	-0.048	-0.055	0.042	-0.046	0.304	-0.009	-0.021	-0.060	1.000	-0.031	0.036	-0.004	-0.002	0.004	-0.040	-0.027	-0.008	-0.041	0.009	-0.002	-0.006	-0.041	-0.024	-0.131	-0.025	0.020	0.087	-0.077	-0.062	0.033	0.026	0.010	0.024	0.004	-0.084	-0.015	-0.049	0.102
134	-0.022	-0.010	-0.008	0.030	0.022	-0.010	0.049	0.015	-0.003	-0.017	-0.000	-0.013	-0.018	-0.017	-0.025	-0.047	-0.017	-0.003	-0.005	-0.031	1.000	-0.025	-0.056	-0.025	-0.016	-0.032	-0.014	-0.054	-0.012	-0.036	-0.031	-0.022	-0.019	-0.012	0.003	-0.015	-0.055	-0.081	0.577	-0.003	-0.034	-0.016	-0.008	-0.028	-0.030	-0.054	-0.070	-0.019	-0.044
139	-0.047	0.077	-0.022	0.045	-0.074	0.010	-0.081	-0.011	0.016	0.031	-0.107	-0.005	0.061	-0.021	-0.026	-0.011	-0.019	-0.020	0.026	0.036	-0.025	1.000	0.015	0.001	0.029	-0.045	-0.027	0.202	-0.027	-0.051	-0.033	-0.042	-0.007	0.033	-0.059	-0.038	-0.063	-0.085	-0.056	0.040	-0.018	0.005	0.008	0.126	0.070	-0.036	0.160	-0.056	0.044
14	0.009	-0.027	0.084	0.114	0.023	0.038	-0.091	0.010	0.024	0.026	-0.046	0.052	0.017	0.001	0.064	-0.095	0.084	-0.016	-0.022	-0.004	-0.056	0.015	1.000	-0.056	-0.039	-0.060	0.081	0.061	-0.053	-0.070	0.075	-0.023	-0.029	-0.085	0.078	-0.074	0.022	-0.109	-0.090	-0.036	-0.085	-0.020	-0.028	-0.011	0.093	0.091	-0.124	-0.048	0.040
140	-0.055	0.160	-0.026	-0.079	-0.027	-0.045	0.179	-0.035	-0.022	-0.047	0.026	-0.000	-0.037	0.017	-0.037	0.066	0.001	-0.010	0.022	-0.002	-0.025	0.001	-0.056	1.000	0.038	-0.079	-0.029	-0.058	0.034	0.050	0.106	-0.035	-0.015	-0.025	0.268	-0.033	-0.005	-0.041	-0.029	-0.023	-0.032	0.025	-0.036	0.002	0.010	0.013	-0.031	-0.048	-0.027
143	0.191	-0.020	-0.004	-0.021	-0.058	0.052	-0.021	-0.030	0.131	0.259	0.046	-0.024	-0.029	-0.007	-0.062	-0.016	-0.026	0.060	0.176	0.004	-0.016	0.029	-0.039	0.038	1.000	0.089	-0.025	0.023	-0.022	-0.046	0.013	0.063	-0.016	0.081	0.002	-0.024	0.136	0.009	-0.041	0.112	0.063	0.003	0.006	0.010	-0.043	-0.122	0.015	-0.047	0.148
15	0.086	-0.028	-0.018	0.119	-0.012	0.065	-0.093	-0.015	0.189	0.067	0.176	-0.071	0.209	0.046	0.250	0.140	0.113	-0.036	0.062	-0.040	-0.032	-0.045	-0.060	-0.079	0.089	1.000	-0.036	-0.029	-0.019	-0.044	-0.040	0.061	-0.037	0.093	-0.044	-0.056	0.073	0.010	-0.080	-0.030	-0.042	-0.027	0.343	0.098	-0.023	0.100	0.031	0.099	-0.075
150	0.066	-0.064	-0.012	-0.041	0.002	-0.044	-0.059	-0.019	-0.057	-0.045	-0.058	-0.032	-0.044	-0.035	-0.059	-0.040	0.012	-0.002	-0.021	-0.027	-0.014	-0.027	0.081	-0.029	-0.025	-0.036	1.000	-0.078	-0.013	-0.040	0.097	-0.003	-0.022	-0.038	-0.049	-0.020	-0.008	-0.102	-0.025	-0.035	0.005	-0.049	-0.015	0.012	-0.031	-0.053	-0.087	-0.045	0.162
16	-0.023	-0.029	-0.038	-0.086	-0.033	0.034	-0.096	-0.034	0.025	-0.062	-0.032	0.092	-0.025	-0.075	0.155	-0.015	-0.021	-0.032	-0.098	-0.008	-0.054	0.202	0.061	-0.058	0.023	-0.029	-0.078	1.000	-0.033	-0.073	-0.070	-0.062	0.070	0.091	0.002	-0.063	-0.052	-0.197	-0.116	0.022	-0.004	-0.008	-0.030	-0.097	0.022	-0.083	0.137	0.000	-0.063
166	-0.029	-0.061	0.003	-0.029	-0.006	-0.033	0.072	-0.016	-0.047	-0.036	-0.035	-0.022	-0.039	-0.020	0.087	0.068	-0.026	-0.006	0.336	-0.041	-0.012	-0.027	-0.053	0.034	-0.022	-0.019	-0.013	-0.033	1.000	-0.015	-0.030	-0.033	-0.015	-0.033	-0.024	-0.016	-0.050	0.029	-0.035	-0.026	-0.035	0.075	-0.017	-0.045	-0.028	-0.053	-0.065	-0.029	-0.055
17	-0.027	-0.051	-0.016	-0.007	-0.058	0.040	0.049	-0.040	-0.023	-0.034	-0.002	0.015	0.048	-0.044	0.020	0.131	-0.024	-0.039	-0.010	0.009	-0.036	-0.051	-0.070	0.050	-0.046	-0.044	-0.040	-0.073	-0.015	1.000	-0.070	-0.011	0.359	0.281	0.015	-0.051	-0.006	-0.089	0.008	-0.039	0.068	-0.003	0.070	0.006	0.067	0.068	0.099	-0.054	0.070
172	-0.042	0.019	-0.033	0.124	-0.051	0.056	0.159	-0.020	-0.015	0.087	-0.035	-0.063	-0.025	-0.067	-0.016	0.004	-0.040	0.009	-0.014	-0.002	-0.031	-0.033	0.075	0.106	0.013	-0.040	0.097	-0.070	-0.030	-0.070	1.000	0.098	-0.018	-0.034	0.082	0.372	0.162	-0.132	-0.059	-0.057	0.026	0.063	-0.027	0.073	0.077	0.187	0.010	0.027	0.068
178	-0.018	-0.012	-0.025	-0.051	0.032	-0.072	-0.035	-0.035	-0.035	0.058	-0.073	-0.026	-0.029	-0.025	-0.025	0.084	0.021	-0.028	-0.031	-0.006	-0.022	-0.042	-0.023	-0.035	0.063	0.061	-0.003	-0.062	-0.033	-0.011	0.098	1.000	-0.015	0.004	0.062	0.007	-0.020	-0.080	0.022	0.021	-0.049	0.068	0.076	-0.002	0.221	0.145	0.152	0.014	-0.035
179	0.015	-0.062	-0.015	-0.052	-0.048	0.108	-0.037	-0.026	-0.032	-0.039	-0.005	0.009	-0.010	-0.007	-0.017	0.005	-0.010	-0.023	0.005	-0.041	-0.019	-0.007	-0.029	-0.015	-0.016	-0.037	-0.022	0.070	-0.015	0.359	-0.018	-0.015	1.000	0.468	0.039	-0.025	-0.032	-0.075	0.025	-0.031	0.056	0.080	-0.009	0.001	0.021	-0.047	0.051	-0.041	0.052
18	0.002	-0.055	-0.029	0.015	-0.060	0.461	0.053	-0.032	-0.017	-0.007	-0.035	0.050	-0.039	0.124	-0.004	0.114	-0.068	0.039	-0.021	-0.024	-0.012	0.033	-0.085	-0.025	0.081	0.093	-0.038	0.091	-0.033	0.281	-0.034	0.004	0.468	1.000	0.069	-0.012	-0.023	-0.065	-0.007	-0.028	-0.030	0.011	-0.001	0.060	-0.022	-0.050	-0.037	-0.021	0.025
19	-0.064	0.042	-0.036	0.033	-0.060	-0.031	-0.019	0.055	-0.044	0.014	-0.010	-0.064	-0.003	-0.072	-0.097	-0.044	-0.063	-0.033	0.282	-0.131	0.003	-0.059	0.078	0.268	0.002	-0.044	-0.049	0.002	-0.024	0.015	0.082	0.062	0.039	0.069	1.000	-0.075	0.032	-0.067	-0.021	0.225	-0.066	-0.033	-0.013	-0.005	0.045	0.042	-0.075	0.022	0.036
194	-0.032	-0.026	0.009	0.096	-0.001	0.065	-0.013	-0.022	-0.028	-0.015	0.019	-0.025	-0.043	-0.022	-0.055	-0.023	-0.020	0.141	-0.043	-0.025	-0.015	-0.038	-0.074	-0.033	-0.024	-0.056	-0.020	-0.063	-0.016	-0.051	0.372	0.007	-0.025	-0.012	-0.075	1.000	0.184	0.004	0.136	-0.047	0.087	0.112	-0.027	0.006	-0.041	0.157	-0.067	-0.052	-0.018
195	0.050	0.045	-0.030	0.053	0.196	0.162	0.022	0.003	0.119	-0.015	0.120	0.036	-0.012	-0.040	-0.046	0.110	-0.010	0.120	0.137	0.020	-0.055	-0.063	0.022	-0.005	0.136	0.073	-0.008	-0.052	-0.050	-0.006	0.162	-0.020	-0.032	-0.023	0.032	0.184	1.000	-0.005	-0.080	-0.000	0.079	-0.029	-0.031	0.206	0.037	0.134	-0.136	-0.017	0.267
2	0.073	-0.176	-0.061	-0.002	-0.069	-0.051	-0.012	0.049	-0.089	-0.077	-0.037	-0.160	-0.142	0.013	-0.103	-0.056	-0.046	0.073	-0.005	0.087	-0.081	-0.085	-0.109	-0.041	0.009	0.010	-0.102	-0.197	0.029	-0.089	-0.132	-0.080	-0.075	-0.065	-0.067	0.004	-0.005	1.000	-0.154	-0.005	-0.114	-0.090	-0.064	0.008	-0.079	-0.148	-0.141	0.020	-0.054
20	-0.036	-0.076	-0.037	0.071	0.005	0.013	0.077	0.018	0.045	0.012	-0.006	0.100	-0.044	0.069	-0.013	-0.032	-0.034	-0.042	-0.066	-0.077	0.577	-0.056	-0.090	-0.029	-0.041	-0.080	-0.025	-0.116	-0.035	0.008	-0.059	0.022	0.025	-0.007	-0.021	0.136	-0.080	-0.154	1.000	-0.082	-0.004	0.019	-0.028	-0.047	-0.050	0.015	-0.085	-0.064	-0.061
201	-0.023	0.005	-0.023	-0.055	-0.057	-0.043	-0.089	-0.022	-0.072	0.090	-0.073	-0.038	0.107	-0.075	-0.038	-0.046	-0.054	-0.013	0.047	-0.062	-0.003	0.040	-0.036	-0.023	0.112	-0.030	-0.035	0.022	-0.026	-0.039	-0.057	0.021	-0.031	-0.028	0.225	-0.047	-0.000	-0.005	-0.082	1.000	-0.002	0.025	0.175	0.036	-0.037	0.050	-0.052	0.138	-0.041
203	-0.048	-0.085	-0.003	0.086	-0.043	0.046	-0.040	-0.037	0.035	-0.041	0.014	-0.031	0.015	-0.012	-0.023	-0.082	0.024	-0.026	-0.012	0.033	-0.034	-0.018	-0.085	-0.032	0.063	-0.042	0.005	-0.004	-0.035	0.068	0.026	-0.049	0.056	-0.030	-0.066	0.087	0.079	-0.114	-0.004	-0.002	1.000	0.004	0.004	-0.051	-0.046	0.021	-0.014	0.010	0.030
21	-0.044	0.014	-0.002	-0.006	-0.040	0.046	0.039	0.088	0.011	-0.048	-0.001	-0.052	0.046	0.151	0.010	0.061	0.047	-0.006	0.018	0.026	-0.016	0.005	-0.020	0.025	0.003	-0.027	-0.049	-0.008	0.075	-0.003	0.063	0.068	0.080	0.011	-0.033	0.112	-0.029	-0.090	0.019	0.025	0.004	1.000	0.050	-0.055	-0.034	0.056	0.076	0.000	-0.053
22	-0.029	-0.017	-0.010	-0.013	-0.043	-0.034	-0.036	-0.025	-0.030	0.055	0.251	-0.041	0.184	-0.036	0.115	-0.005	-0.016	0.001	-0.022	0.010	-0.008	0.008	-0.028	-0.036	0.006	0.343	-0.015	-0.030	-0.017	0.070	-0.027	0.076	-0.009	-0.001	-0.013	-0.027	-0.031	-0.064	-0.028	0.175	0.004	0.050	1.000	-0.036	-0.034	0.315	0.053	0.062	-0.058
23	-0.022	-0.066	-0.006	-0.029	-0.030	0.035	0.038	0.004	0.088	0.144	-0.077	-0.019	-0.024	0.038	-0.052	0.008	-0.035	0.054	0.067	0.024	-0.028	0.126	-0.011	0.002	0.010	0.098	0.012	-0.097	-0.045	0.006	0.073	-0.002	0.001	0.060	-0.005	0.006	0.206	0.008	-0.047	0.036	-0.051	-0.055	-0.036	1.000	0.061	0.017	-0.020	0.099	0.155
24	-0.041	0.126	0.012	-0.007	-0.046	-0.060	0.044	-0.023	0.015	-0.040	-0.083	-0.002	-0.084	-0.060	-0.051	-0.073	-0.010	-0.015	0.022	0.004	-0.030	0.070	0.093	0.010	-0.043	-0.023	-0.031	0.022	-0.028	0.067	0.077	0.221	0.021	-0.022	0.045	-0.041	0.037	-0.079	-0.050	-0.037	-0.046	-0.034	-0.034	0.061	1.000	-0.046	0.039	-0.055	0.060
25	0.012	-0.060	-0.065	0.124	0.133	0.038	0.026	-0.045	0.020	-0.000	-0.046	0.036	0.141	-0.006	0.098	0.034	0.018	-0.039	-0.061	-0.084	-0.054	-0.036	0.091	0.013	-0.122	0.100	-0.053	-0.083	-0.053	0.068	0.187	0.145	-0.047	-0.050	0.042	0.157	0.134	-0.148	0.015	0.050	0.021	0.056	0.315	0.017	-0.046	1.000	-0.012	0.117	-0.005
26	-0.047	0.011	-0.003	-0.059	0.044	-0.077	0.058	0.113	-0.026	-0.007	0.025	0.109	-0.039	-0.058	-0.020	0.219	-0.011	-0.027	0.059	-0.015	-0.070	0.160	-0.124	-0.031	0.015	0.031	-0.087	0.137	-0.065	0.099	0.010	0.152	0.051	-0.037	-0.075	-0.067	-0.136	-0.141	-0.085	-0.052	-0.014	0.076	0.053	-0.020	0.039	-0.012	1.000	-0.027	-0.063
27	-0.057	-0.041	-0.029	0.026	-0.037	-0.031	0.015	0.209	-0.004	-0.048	0.059	0.015	0.199	-0.034	0.044	-0.115	0.055	-0.039	-0.007	-0.049	-0.019	-0.056	-0.048	-0.048	-0.047	0.099	-0.045	0.000	-0.029	-0.054	0.027	0.014	-0.041	-0.021	0.022	-0.052	-0.017	0.020	-0.064	0.138	0.010	0.000	0.062	0.099	-0.055	0.117	-0.027	1.000	-0.011
28	0.007	0.129	-0.045	0.086	0.072	0.015	0.012	-0.071	0.086	0.087	-0.038	0.076	-0.001	0.026	0.020	0.027	0.126	-0.055	0.164	0.102	-0.044	0.044	0.040	-0.027	0.148	-0.075	0.162	-0.063	-0.055	0.070	0.068	-0.035	0.052	0.025	0.036	-0.018	0.267	-0.054	-0.061	-0.041	0.030	-0.053	-0.058	0.155	0.060	-0.005	-0.063	-0.011	1.000
29	0.000	-0.058	-0.035	-0.031	-0.042	-0.011	-0.072	0.032	-0.000	-0.040	-0.001	0.005	0.088	-0.063	0.117	0.012	0.060	-0.052	-0.050	0.046	0.000	0.178	-0.015	0.070	0.110	0.087	-0.033	0.087	0.007	-0.073	0.061	0.111	-0.017	-0.031	-0.040	0.037	-0.064	-0.046	-0.003	-0.098	0.012	0.177	0.007	0.001	-0.068	0.054	-0.017	0.007	-0.001
31	0.183	-0.087	-0.019	-0.025	-0.047	0.022	-0.081	-0.025	0.067	-0.014	-0.069	-0.025	-0.006	0.075	0.192	-0.012	-0.038	-0.017	-0.041	-0.044	0.047	-0.005	-0.057	-0.027	-0.027	0.124	-0.004	0.183	-0.024	-0.015	-0.013	-0.029	0.112	-0.005	-0.040	-0.035	-0.054	-0.006	0.009	-0.044	0.394	0.001	-0.015	-0.007	-0.012	-0.030	-0.008	-0.062	-0.033
32	-0.024	-0.014	0.018	0.048	-0.020	0.101	-0.011	-0.048	0.031	0.111	0.003	0.006	-0.015	0.040	-0.059	0.053	0.004	-0.031	0.012	-0.039	0.017	0.057	0.045	-0.012	-0.011	0.002	-0.055	-0.048	-0.033	0.037	0.162	-0.009	0.227	0.117	0.076	0.092	0.020	-0.081	0.033	-0.017	0.065	0.022	-0.022	0.214	0.117	0.128	-0.034	-0.028	0.125
33	0.022	-0.156	-0.000	-0.018	0.111	0.079	0.063	-0.038	0.178	0.100	-0.053	-0.012	0.082	0.111	-0.061	0.168	0.099	-0.053	-0.111	0.079	-0.020	0.089	0.057	0.011	-0.065	0.069	0.014	0.020	-0.074	0.084	-0.008	-0.001	0.007	-0.011	0.002	-0.086	0.035	-0.173	0.006	-0.011	0.149	0.066	-0.066	-0.021	-0.052	0.077	0.131	0.081	-0.047
35	0.009	-0.067	-0.039	-0.024	-0.086	-0.060	-0.070	-0.029	-0.018	-0.045	-0.053	-0.049	-0.050	-0.094	-0.055	-0.050	0.002	-0.047	-0.051	0.028	-0.038	-0.033	0.003	0.005	-0.051	-0.056	-0.048	-0.023	-0.034	0.108	0.019	0.057	-0.021	-0.029	-0.055	-0.022	-0.078	-0.020	-0.042	-0.026	-0.048	-0.085	-0.014	0.061	0.009	-0.005	0.123	0.014	-0.008
36	-0.038	0.091	0.011	-0.070	-0.048	-0.066	0.063	-0.033	-0.056	-0.086	0.016	-0.036	-0.012	0.018	-0.060	0.032	0.023	0.007	-0.051	0.015	0.034	-0.035	0.009	-0.022	0.002	-0.006	-0.030	-0.052	-0.022	0.066	-0.040	-0.057	-0.033	-0.027	-0.056	-0.010	0.203	-0.028	0.001	-0.020	0.071	-0.050	-0.021	0.137	0.050	-0.032	0.092	-0.037	0.088
37	0.051	-0.061	0.227	-0.059	0.127	-0.020	0.099	-0.018	0.079	-0.026	0.131	-0.067	-0.045	-0.055	0.105	0.126	-0.067	-0.039	-0.008	0.295	0.004	-0.011	0.027	0.095	-0.045	-0.018	-0.056	-0.066	0.086	-0.003	0.021	-0.036	-0.036	-0.006	-0.066	-0.071	-0.013	-0.055	-0.080	-0.044	0.036	0.026	0.008	-0.066	0.016	-0.033	-0.008	0.076	0.029
38	-0.019	0.091	0.047	-0.051	-0.020	-0.041	-0.002	-0.030	-0.044	-0.032	-0.023	-0.005	0.145	0.039	-0.028	0.006	0.188	-0.014	0.004	0.164	-0.042	-0.065	0.007	-0.001	-0.025	-0.021	-0.036	-0.056	0.048	-0.011	-0.054	-0.051	-0.025	-0.023	-0.015	-0.035	0.013	-0.036	-0.058	-0.038	-0.009	0.002	-0.041	-0.074	-0.078	-0.089	-0.076	0.072	0.103
39	0.042	-0.057	0.048	-0.037	-0.012	0.022	0.031	-0.015	-0.014	0.047	0.039	0.045	0.010	-0.022	0.024	-0.053	-0.005	-0.014	0.073	0.040	-0.031	-0.037	-0.046	-0.047	0.029	0.044	-0.039	-0.090	0.001	-0.008	-0.067	-0.054	-0.035	0.003	-0.025	-0.012	0.157	0.154	0.056	0.293	0.082	-0.064	0.031	0.050	-0.042	-0.036	-0.052	0.015	-0.013
4	-0.004	-0.088	-0.059	-0.179	0.018	0.023	-0.032	0.051	0.047	0.089	-0.033	0.020	-0.085	-0.075	-0.010	-0.060	-0.045	-0.021	0.009	-0.049	-0.077	-0.021	-0.190	-0.111	0.103	0.003	-0.057	-0.003	0.182	-0.077	-0.080	-0.041	-0.042	-0.034	-0.114	-0.105	-0.043	-0.197	-0.098	-0.068	0.056	-0.039	-0.046	0.027	0.020	-0.115	0.096	0.051	-0.115
48	-0.020	-0.046	0.002	-0.094	0.122	-0.046	0.022	-0.035	-0.040	-0.009	0.148	0.012	0.050	-0.005	-0.042	0.213	0.190	0.013	-0.048	-0.022	-0.017	-0.020	-0.019	-0.009	0.077	0.143	-0.003	0.076	-0.022	-0.043	-0.015	-0.031	-0.035	-0.050	0.055	-0.023	0.094	-0.020	-0.054	-0.029	0.018	-0.036	0.117	-0.025	-0.009	0.025	0.076	-0.032	-0.035
49	-0.036	-0.061	-0.015	0.017	-0.048	-0.030	-0.069	0.014	0.041	-0.043	0.191	-0.040	-0.039	-0.005	-0.028	-0.092	-0.040	-0.021	-0.033	-0.061	-0.015	-0.036	0.048	0.014	-0.031	-0.029	-0.017	-0.091	-0.013	-0.026	0.011	-0.004	-0.022	-0.045	-0.040	-0.027	-0.062	-0.001	-0.002	-0.029	-0.028	-0.027	-0.003	0.003	-0.037	-0.043	-0.062	0.031	0.012
50	0.030	-0.097	-0.044	0.033	-0.103	-0.032	0.140	0.054	0.042	0.017	0.127	-0.057	-0.004	-0.053	-0.032	0.055	-0.087	0.147	0.010	-0.036	-0.052	-0.004	-0.109	0.033	0.145	0.107	0.074	-0.064	0.077	0.101	0.095	0.190	0.237	0.102	-0.000	0.033	-0.018	0.036	-0.011	-0.063	0.104	0.039	0.142	-0.008	-0.056	0.008	0.142	0.036	0.050
51	-0.055	-0.012	-0.060	0.104	-0.151	-0.038	-0.123	0.027	0.020	0.091	-0.099	-0.045	-0.126	-0.047	-0.031	0.007	-0.038	-0.061	-0.022	-0.037	0.018	0.109	-0.011	0.076	0.045	0.007	-0.051	-0.007	-0.003	0.016	0.042	0.057	0.086	0.112	0.145	0.007	0.066	-0.056	0.026	0.062	-0.060	0.043	0.011	0.031	0.258	-0.040	-0.106	-0.115	-0.037
52	-0.030	0.039	-0.012	-0.046	-0.032	-0.036	0.015	0.011	0.050	-0.003	-0.069	-0.003	0.107	0.023	0.017	-0.075	-0.012	-0.013	-0.038	-0.074	-0.023	-0.002	-0.011	-0.027	-0.040	-0.046	-0.024	-0.084	-0.011	-0.020	0.002	-0.035	-0.004	-0.011	0.043	-0.036	0.097	-0.025	-0.004	0.084	-0.015	-0.049	-0.017	0.121	0.032	-0.015	-0.102	-0.034	-0.056
54	-0.034	-0.034	-0.021	-0.069	0.208	0.147	-0.040	-0.036	-0.022	0.025	-0.045	-0.053	-0.055	-0.067	0.030	-0.010	0.164	-0.026	-0.039	-0.002	-0.022	-0.053	-0.068	-0.008	-0.012	-0.029	0.022	0.127	-0.023	0.006	-0.058	-0.014	-0.028	-0.036	-0.041	-0.042	-0.046	-0.032	-0.077	-0.052	0.028	-0.043	-0.009	-0.077	-0.063	0.050	-0.048	-0.057	-0.026
55	0.098	-0.069	-0.025	-0.011	-0.059	0.129	0.155	-0.046	0.000	0.131	-0.078	-0.061	-0.028	0.057	-0.069	-0.034	-0.044	0.106	-0.043	0.040	0.020	-0.024	0.005	0.097	-0.006	-0.019	-0.033	-0.027	-0.034	-0.080	0.070	0.031	-0.008	0.140	0.009	-0.022	0.021	0.002	0.198	-0.023	-0.053	-0.064	-0.037	0.092	0.098	-0.053	-0.101	-0.054	-0.082
56	0.047	-0.085	0.142	-0.042	0.072	-0.008	-0.009	-0.014	-0.002	-0.008	0.088	-0.034	-0.049	-0.053	-0.059	0.005	0.010	0.024	0.042	0.055	-0.041	-0.015	0.114	-0.044	-0.043	0.056	-0.049	0.089	0.175	0.015	-0.028	-0.076	-0.010	0.027	-0.010	-0.049	0.033	-0.018	-0.034	0.014	0.022	-0.013	0.027	0.011	0.045	-0.084	-0.017	-0.081	0.020
6	0.031	-0.269	0.175	0.007	-0.052	-0.044	0.037	-0.021	-0.146	-0.103	-0.018	-0.038	0.042	-0.085	-0.072	-0.059	-0.024	0.149	-0.013	-0.023	-0.084	-0.007	-0.013	0.001	0.023	-0.124	0.058	0.008	0.016	0.076	0.011	0.008	0.076	0.054	-0.104	-0.060	-0.055	-0.049	-0.189	-0.007	0.027	-0.043	-0.128	-0.033	-0.058	-0.110	0.023	-0.047	0.021
61	-0.061	-0.007	-0.054	0.001	-0.040	-0.025	0.009	0.001	0.101	-0.052	-0.037	0.055	0.023	0.017	-0.028	0.040	-0.004	-0.019	-0.009	0.065	-0.038	0.067	0.088	-0.045	-0.020	-0.044	-0.019	0.225	0.021	-0.030	0.148	0.012	0.016	-0.002	-0.017	0.011	0.021	-0.170	0.112	0.030	-0.052	-0.003	0.031	0.216	0.101	0.006	0.002	-0.076	-0.096
65	-0.004	-0.115	-0.014	-0.036	0.019	0.079	0.075	-0.021	0.015	0.052	0.069	0.004	0.138	-0.048	0.029	-0.064	0.322	-0.029	-0.040	0.091	-0.002	-0.032	0.034	-0.021	-0.044	0.018	-0.030	-0.022	-0.032	-0.012	-0.058	-0.001	0.092	-0.044	0.042	-0.040	-0.011	-0.144	0.004	-0.011	0.096	0.065	0.165	-0.046	-0.034	0.172	-0.014	-0.012	0.059
66	0.089	0.022	0.278	0.010	0.025	0.005	-0.103	-0.009	0.069	0.004	0.140	-0.018	-0.007	-0.056	0.044	-0.044	-0.028	0.015	-0.057	0.028	-0.030	-0.030	0.031	-0.039	-0.015	-0.056	-0.038	-0.056	-0.023	0.119	-0.009	0.002	-0.026	-0.041	-0.060	-0.016	-0.069	-0.019	-0.023	0.034	-0.054	0.004	0.019	-0.063	0.033	-0.067	-0.047	-0.019	-0.002
67	0.010	0.015	-0.016	0.187	-0.056	-0.039	-0.090	0.046	0.092	0.003	-0.064	-0.003	0.233	-0.028	0.024	-0.065	-0.006	-0.049	0.216	-0.034	-0.004	0.252	0.038	-0.074	-0.045	0.052	-0.023	0.052	-0.028	0.024	-0.020	-0.027	0.002	-0.057	0.211	-0.059	-0.019	-0.092	-0.043	0.320	-0.020	0.129	0.130	0.033	0.177	0.020	0.061	0.162	0.071
68	0.269	-0.047	0.198	0.154	-0.013	0.102	-0.135	0.111	0.069	0.153	0.091	0.035	-0.047	-0.012	-0.031	-0.047	0.037	-0.006	0.171	0.020	-0.042	-0.026	0.019	-0.064	0.038	0.094	-0.033	-0.068	0.026	-0.066	0.099	0.046	-0.005	-0.025	0.055	0.106	0.138	-0.122	0.005	-0.099	0.136	0.049	0.076	0.135	-0.029	0.045	0.016	0.061	0.108
7	-0.024	-0.047	-0.045	-0.014	0.136	-0.051	-0.113	-0.068	-0.014	0.046	-0.042	-0.002	0.067	-0.099	0.146	-0.083	0.007	-0.065	-0.080	0.000	-0.049	-0.047	-0.062	-0.011	-0.054	0.063	-0.078	0.028	-0.039	0.003	0.021	-0.036	-0.059	-0.082	-0.082	0.040	0.103	-0.155	-0.019	-0.038	0.032	-0.004	0.101	-0.010	-0.048	0.284	-0.027	-0.003	0.025
71	-0.057	-0.080	0.038	-0.027	-0.050	0.014	-0.033	0.040	0.088	-0.080	-0.018	0.002	0.037	0.105	0.113	-0.061	-0.004	-0.057	-0.070	0.025	-0.017	0.035	-0.107	-0.033	-0.091	-0.082	-0.077	0.200	-0.008	0.041	0.025	-0.035	0.018	0.063	0.005	0.106	-0.116	0.001	0.044	-0.055	-0.036	0.083	-0.019	0.050	-0.086	0.089	0.033	0.008	-0.073
74	-0.048	0.004	0.004	0.039	0.117	0.150	0.012	-0.022	0.033	0.002	-0.052	-0.072	0.024	0.008	-0.003	0.012	0.142	-0.031	-0.025	-0.107	0.042	-0.044	-0.065	-0.016	-0.023	0.005	-0.005	-0.065	0.004	-0.045	-0.067	-0.045	-0.006	0.075	-0.039	-0.020	-0.040	0.009	0.028	-0.042	0.135	0.002	-0.029	-0.036	-0.071	-0.017	-0.037	-0.039	-0.015
75	-0.020	-0.037	0.055	-0.016	0.082	-0.014	-0.023	-0.047	-0.057	-0.051	0.138	0.012	-0.073	0.055	-0.008	0.039	-0.019	-0.027	-0.086	-0.035	-0.040	-0.062	0.041	-0.007	-0.039	-0.070	-0.046	-0.063	-0.035	-0.012	-0.033	0.309	-0.013	-0.067	-0.025	-0.001	-0.002	0.054	0.085	-0.074	0.011	0.137	-0.046	-0.032	-0.084	0.004	-0.013	0.015	-0.069
78	0.014	-0.005	-0.009	-0.042	-0.033	-0.059	-0.048	-0.003	-0.062	-0.063	-0.015	-0.008	-0.024	0.067	0.074	-0.074	-0.035	0.011	-0.044	-0.077	-0.016	-0.040	-0.012	-0.053	-0.031	-0.004	0.299	-0.059	-0.015	-0.038	0.273	0.002	-0.024	-0.016	-0.070	-0.004	0.018	-0.110	-0.012	-0.050	-0.039	-0.057	-0.029	-0.017	-0.039	0.064	-0.048	0.152	0.064
8	-0.015	-0.104	-0.032	0.010	-0.065	-0.064	-0.156	-0.026	-0.005	-0.056	-0.060	0.008	0.057	-0.048	0.026	-0.136	-0.064	0.012	-0.002	-0.019	-0.042	-0.040	-0.073	-0.104	-0.018	-0.002	0.327	-0.070	-0.040	0.015	0.035	-0.029	-0.050	-0.086	-0.104	0.039	-0.076	-0.055	-0.102	0.011	0.048	0.021	-0.029	-0.053	-0.074	-0.080	-0.164	-0.110	-0.079
80	-0.037	0.218	-0.014	-0.047	-0.043	-0.050	-0.046	-0.015	-0.040	0.099	-0.059	-0.038	0.100	0.108	-0.040	-0.002	-0.024	-0.017	-0.031	0.001	-0.016	-0.036	0.060	-0.035	-0.033	0.067	-0.015	-0.051	-0.011	-0.048	-0.025	-0.035	-0.022	-0.017	-0.019	-0.021	-0.009	-0.057	-0.045	-0.035	-0.038	-0.036	-0.022	-0.047	0.000	-0.025	-0.071	-0.017	-0.035
81	-0.023	0.056	-0.008	-0.042	-0.017	-0.028	-0.025	-0.009	-0.048	-0.048	0.022	0.010	-0.027	-0.016	-0.041	0.148	-0.016	-0.013	0.009	0.023	-0.009	0.034	0.007	0.288	-0.018	-0.027	-0.009	-0.028	-0.010	-0.030	-0.023	0.021	-0.011	-0.003	-0.011	-0.014	-0.037	0.049	-0.033	-0.020	0.016	-0.013	-0.014	-0.036	0.002	-0.066	-0.066	-0.034	-0.050
82	-0.064	-0.118	-0.029	-0.104	-0.061	0.014	-0.098	-0.028	-0.009	-0.056	-0.006	0.032	-0.004	-0.024	0.042	0.044	-0.037	-0.060	0.050	0.053	-0.049	0.065	-0.005	0.013	0.003	0.024	-0.032	-0.013	0.042	0.026	-0.047	-0.054	0.042	0.036	0.158	-0.065	0.139	0.003	-0.040	0.242	-0.038	-0.020	-0.024	0.065	0.062	-0.083	-0.027	0.040	-0.004
83	-0.002	0.047	0.033	0.116	0.011	0.101	0.004	-0.009	-0.051	-0.010	0.062	-0.026	-0.033	-0.031	0.082	0.107	-0.025	-0.011	-0.009	-0.017	-0.011	-0.020	-0.024	0.014	-0.002	0.007	-0.014	-0.073	-0.010	-0.027	-0.013	-0.029	0.002	-0.026	0.000	-0.012	0.128	-0.058	-0.004	-0.015	-0.007	0.120	0.008	-0.010	-0.030	-0.009	0.065	-0.032	-0.033
87	0.019	-0.114	-0.010	-0.063	-0.036	0.006	-0.070	0.053	0.024	-0.058	0.024	0.041	0.015	-0.058	-0.033	-0.028	-0.016	-0.017	-0.029	-0.066	-0.022	-0.039	0.089	-0.040	-0.045	-0.049	-0.025	0.022	-0.022	-0.043	-0.040	-0.046	0.224	-0.028	0.119	-0.018	-0.050	-0.063	-0.009	-0.031	-0.023	0.010	0.000	-0.010	-0.051	-0.028	0.119	-0.015	-0.052
9	0.007	0.052	-0.002	-0.035	0.065	0.012	-0.052	-0.042	0.078	0.035	-0.051	0.100	-0.015	-0.046	-0.016	-0.023	0.086	-0.068	-0.074	-0.051	-0.075	-0.040	-0.025	-0.010	-0.099	-0.046	-0.082	-0.035	-0.084	-0.013	0.014	-0.015	-0.062	-0.071	0.037	0.127	0.034	-0.200	-0.074	0.051	0.142	-0.039	-0.042	0.043	0.062	-0.014	0.049	0.078	0.016
90	-0.064	0.056	-0.026	-0.002	0.041	0.019	-0.064	0.005	0.035	-0.013	-0.070	-0.058	-0.082	-0.026	0.048	-0.004	0.071	0.027	-0.058	-0.027	-0.014	-0.033	-0.003	0.005	-0.040	0.033	-0.008	-0.001	-0.027	-0.027	-0.062	0.056	-0.009	-0.083	-0.080	-0.048	-0.036	-0.121	-0.054	0.068	0.057	-0.057	-0.038	-0.057	0.047	0.064	0.001	-0.066	-0.074
91	0.003	-0.039	0.003	0.007	-0.012	0.016	0.017	-0.022	0.027	0.044	0.030	0.071	0.017	-0.032	-0.030	0.083	0.039	-0.005	0.043	0.105	-0.030	0.006	-0.030	-0.006	0.034	-0.023	-0.056	0.005	-0.025	0.002	0.042	0.035	0.006	0.038	0.048	-0.004	0.092	-0.111	-0.042	0.005	-0.004	0.036	0.016	0.002	-0.006	-0.006	0.058	-0.008	0.026
94	0.045	-0.146	-0.024	0.059	-0.051	-0.026	-0.026	-0.018	-0.028	0.186	-0.055	-0.023	0.085	-0.051	-0.032	-0.038	-0.049	-0.019	-0.037	-0.043	-0.023	0.166	-0.015	-0.039	0.246	0.032	-0.031	-0.026	-0.028	-0.062	-0.047	0.092	-0.003	0.025	-0.009	-0.025	-0.005	0.016	-0.046	0.186	-0.063	-0.046	-0.009	0.291	-0.048	-0.029	-0.044	0.191	0.009
95	-0.019	-0.042	-0.006	-0.019	-0.017	-0.038	-0.038	-0.029	0.017	-0.058	0.103	-0.001	0.017	-0.006	-0.013	0.144	0.012	-0.018	-0.012	0.023	-0.017	0.004	0.091	-0.032	0.124	0.057	-0.027	0.101	-0.019	0.007	0.009	-0.008	-0.005	-0.024	-0.016	-0.021	0.164	-0.077	-0.038	-0.018	0.117	-0.036	-0.021	0.050	0.051	-0.033	0.059	-0.024	-0.088
97	-0.025	-0.015	0.019	-0.017	-0.018	0.047	-0.057	-0.037	0.088	0.001	0.013	-0.029	0.143	-0.073	0.005	-0.028	-0.022	-0.036	-0.075	-0.100	-0.016	0.210	0.007	-0.030	-0.044	-0.034	-0.035	0.214	-0.042	0.141	-0.064	-0.010	-0.032	-0.014	0.144	-0.080	-0.072	-0.051	-0.014	0.230	-0.008	0.030	0.033	-0.086	-0.036	0.033	0.074	0.145	-0.053
99	-0.013	0.105	-0.012	-0.030	0.015	-0.032	-0.009	-0.020	-0.016	-0.017	0.375	-0.023	0.230	-0.041	0.131	0.013	-0.029	-0.023	-0.027	-0.029	-0.016	0.013	-0.063	-0.036	-0.007	0.420	-0.020	-0.056	-0.015	0.028	-0.017	0.012	-0.011	-0.019	0.001	-0.034	0.006	-0.069	-0.008	-0.036	-0.014	-0.024	0.454	0.035	-0.009	0.030	0.177	0.094	-0.019
[truncated: 42 more columns]
