# Supplementary material for: Inferring Correlation Networks from Genomic Survey Data
Source: PLoS Comput Biol. 2012 Sep 20;8(9):e1002687. doi: 10.1371/journal.pcbi.1002687 (PMC3447976; doi:10.1371/journal.pcbi.1002687)
Supplement: Dataset S1 — Correlation values for all HMP body sites inferred using both Pearson and SparCC from real and shuffled data. (ZIP) [file pcbi.1002687.s001.zip › Throat_sparse_matrix.txt]

OTU_id	1	10	100	105	106	109	11	111	112	113	117	120	124	125	129	13	130	131	132	133	134	139	14	140	143	15	150	16	166	17	172	178	179	18	19	194	195	2	20	201	203	21	22	23	24	25	26	27	28
1	1.000	-0.098	0.089	-0.121	-0.146	-0.011	0.227	0.237	-0.126	0.064	-0.046	-0.016	-0.081	-0.174	0.075	0.047	0.250	0.210	0.124	0.033	0.019	0.073	-0.085	0.028	0.074	0.091	0.152	-0.116	0.168	0.205	-0.005	-0.097	0.070	0.096	0.125	0.216	-0.201	0.262	-0.137	0.030	-0.000	0.118	0.106	0.155	-0.036	-0.163	-0.229	0.286	0.018
10	-0.098	1.000	-0.049	0.171	-0.075	-0.329	-0.253	-0.066	-0.081	-0.278	0.374	-0.170	0.258	0.231	0.437	0.128	-0.020	-0.112	0.013	0.380	-0.135	-0.139	0.566	-0.096	-0.094	-0.060	-0.164	-0.143	-0.004	-0.124	-0.310	-0.239	-0.062	0.246	-0.204	-0.012	0.339	-0.151	0.388	-0.292	0.144	-0.301	-0.191	-0.072	-0.331	0.379	0.253	-0.077	0.409
100	0.089	-0.049	1.000	-0.097	-0.041	0.076	0.027	0.088	-0.048	-0.007	-0.095	-0.058	-0.033	-0.065	-0.005	0.011	0.082	0.044	0.112	-0.031	0.131	0.114	-0.083	-0.022	0.026	0.118	0.110	-0.016	0.093	0.123	0.021	0.019	0.108	-0.030	0.108	0.131	-0.115	0.081	-0.100	0.022	-0.022	0.030	0.084	0.078	-0.008	-0.138	-0.080	0.096	-0.072
105	-0.121	0.171	-0.097	1.000	0.003	-0.091	-0.165	-0.110	0.198	-0.155	0.293	-0.054	0.047	0.216	0.155	-0.123	-0.204	-0.149	-0.046	0.048	-0.102	-0.076	0.152	0.000	-0.153	-0.094	-0.129	-0.087	-0.106	-0.123	-0.162	0.029	-0.140	-0.066	-0.178	-0.051	0.235	-0.194	0.166	-0.140	0.097	-0.169	-0.070	-0.171	-0.156	0.170	0.334	-0.141	0.066
106	-0.146	-0.075	-0.041	0.003	1.000	0.202	-0.083	-0.106	0.148	0.051	-0.013	0.166	-0.025	0.151	-0.097	-0.155	-0.101	-0.066	-0.119	-0.111	0.053	0.063	-0.052	0.115	0.079	-0.106	-0.002	-0.067	-0.090	-0.125	0.062	0.163	0.009	-0.142	-0.098	-0.122	0.057	-0.213	-0.015	0.013	-0.015	-0.050	-0.136	-0.117	0.047	-0.029	0.050	-0.142	-0.063
109	-0.011	-0.329	0.076	-0.091	0.202	1.000	0.082	-0.027	0.185	0.214	-0.167	0.112	-0.191	-0.050	-0.253	-0.040	-0.041	0.013	0.023	-0.216	0.047	0.056	-0.230	0.090	0.101	-0.078	0.054	0.129	-0.014	0.022	0.227	0.164	0.110	-0.205	0.075	-0.030	-0.073	-0.021	-0.226	0.210	-0.110	0.055	0.079	-0.069	0.239	-0.044	-0.048	-0.012	-0.246
11	0.227	-0.253	0.027	-0.165	-0.083	0.082	1.000	0.176	0.007	0.299	-0.147	-0.029	-0.270	-0.392	-0.292	0.438	0.123	0.228	0.162	-0.199	0.071	0.058	-0.178	-0.054	0.156	0.099	0.068	0.401	0.086	0.196	0.069	0.019	0.127	0.078	0.572	0.071	-0.288	0.744	-0.403	0.068	-0.184	0.309	0.193	0.205	0.084	-0.140	-0.220	0.205	-0.132
111	0.237	-0.066	0.088	-0.110	-0.106	-0.027	0.176	1.000	-0.131	-0.093	-0.151	-0.077	-0.135	-0.156	-0.032	0.070	0.181	0.320	0.117	0.023	0.120	0.061	-0.008	-0.051	0.087	0.118	0.165	-0.001	0.112	0.193	-0.004	-0.045	0.029	0.071	0.074	0.189	-0.228	0.195	-0.176	0.016	-0.011	0.273	0.156	0.173	-0.069	-0.133	-0.233	0.194	0.028
112	-0.126	-0.081	-0.048	0.198	0.148	0.185	0.007	-0.131	1.000	0.092	0.044	0.176	-0.119	0.068	-0.204	-0.078	-0.169	-0.043	-0.054	-0.109	-0.056	0.006	-0.069	0.073	-0.095	-0.180	-0.103	0.120	-0.070	-0.064	0.106	0.119	-0.027	-0.131	0.048	-0.112	0.062	-0.131	-0.104	0.091	-0.008	-0.131	-0.079	-0.186	0.145	0.187	0.315	-0.140	-0.035
113	0.064	-0.278	-0.007	-0.155	0.051	0.214	0.299	-0.093	0.092	1.000	-0.204	0.091	-0.182	-0.146	-0.254	0.105	-0.086	-0.006	0.062	-0.180	-0.059	0.022	-0.180	0.044	-0.065	-0.014	-0.016	0.393	-0.032	0.020	0.126	0.113	0.068	-0.029	0.285	-0.026	-0.070	0.256	-0.236	0.105	-0.127	0.102	0.038	0.050	0.229	-0.028	-0.103	0.011	-0.113
117	-0.046	0.374	-0.095	0.293	-0.013	-0.167	-0.147	-0.151	0.044	-0.204	1.000	-0.059	0.225	0.240	0.270	-0.004	-0.109	-0.191	-0.105	0.242	-0.134	-0.102	0.322	0.016	-0.136	-0.163	-0.121	-0.118	-0.070	-0.184	-0.216	-0.091	-0.101	0.270	-0.121	-0.062	0.189	-0.130	0.283	-0.195	0.109	-0.282	-0.211	-0.133	-0.255	0.194	0.234	-0.158	0.439
120	-0.016	-0.170	-0.058	-0.054	0.166	0.112	-0.029	-0.077	0.176	0.091	-0.059	1.000	-0.039	-0.073	-0.144	-0.070	-0.143	-0.049	-0.010	-0.072	-0.021	0.059	-0.073	0.029	-0.059	-0.087	-0.017	0.058	-0.057	-0.033	0.162	0.087	-0.014	-0.123	0.028	-0.047	0.023	-0.068	-0.057	0.160	-0.053	0.069	-0.060	-0.078	0.181	-0.047	-0.045	-0.061	-0.065
124	-0.081	0.258	-0.033	0.047	-0.025	-0.191	-0.270	-0.135	-0.119	-0.182	0.225	-0.039	1.000	0.274	0.237	-0.230	-0.001	-0.112	-0.069	0.187	-0.030	-0.039	0.173	0.036	-0.047	-0.073	-0.040	-0.296	-0.021	-0.109	-0.194	-0.109	-0.091	0.062	-0.152	-0.066	0.195	-0.150	0.427	-0.197	0.141	-0.224	-0.121	-0.136	-0.199	0.033	0.113	-0.115	0.189
125	-0.174	0.231	-0.065	0.216	0.151	-0.050	-0.392	-0.156	0.068	-0.146	0.240	-0.073	0.274	1.000	0.233	-0.352	-0.108	-0.172	-0.129	0.096	0.014	-0.080	0.027	0.006	-0.046	-0.139	-0.107	-0.286	-0.062	-0.191	-0.161	-0.023	-0.064	-0.040	-0.260	-0.045	0.430	-0.307	0.287	-0.143	0.071	-0.256	-0.166	-0.221	-0.154	0.086	0.280	-0.150	0.132
129	0.075	0.437	-0.005	0.155	-0.097	-0.253	-0.292	-0.032	-0.204	-0.254	0.270	-0.144	0.237	0.233	1.000	0.043	0.044	-0.113	-0.008	0.322	-0.069	-0.109	0.329	-0.038	-0.118	0.010	-0.093	-0.304	-0.014	-0.055	-0.297	-0.226	-0.056	0.139	-0.238	0.029	0.205	-0.147	0.356	-0.281	0.156	-0.140	-0.088	0.013	-0.264	0.106	0.121	-0.064	0.317
13	0.047	0.128	0.011	-0.123	-0.155	-0.040	0.438	0.070	-0.078	0.105	-0.004	-0.070	-0.230	-0.352	0.043	1.000	-0.001	0.146	0.086	0.057	-0.034	0.065	0.259	-0.135	0.005	0.055	-0.073	0.455	0.019	0.048	-0.023	-0.102	-0.003	0.211	0.209	-0.020	-0.193	0.423	-0.190	-0.005	-0.041	0.006	0.057	0.126	-0.059	0.106	-0.080	0.049	0.042
130	0.250	-0.020	0.082	-0.204	-0.101	-0.041	0.123	0.181	-0.169	-0.086	-0.109	-0.143	-0.001	-0.108	0.044	-0.001	1.000	0.144	0.090	-0.091	0.057	0.061	-0.128	0.088	0.125	0.121	0.145	-0.094	0.255	0.239	-0.009	-0.057	0.034	0.100	0.106	0.315	-0.216	0.210	-0.134	-0.007	0.025	0.133	0.164	0.177	-0.072	-0.207	-0.176	0.226	-0.019
131	0.210	-0.112	0.044	-0.149	-0.066	0.013	0.228	0.320	-0.043	-0.006	-0.191	-0.049	-0.112	-0.172	-0.113	0.146	0.144	1.000	0.050	-0.001	0.131	0.111	-0.041	0.015	0.100	0.064	0.175	0.017	0.090	0.121	0.063	0.026	0.090	0.001	0.125	0.140	-0.220	0.183	-0.216	0.073	0.013	0.224	0.108	0.162	0.007	-0.112	-0.204	0.150	-0.053
132	0.124	0.013	0.112	-0.046	-0.119	0.023	0.162	0.117	-0.054	0.062	-0.105	-0.010	-0.069	-0.129	-0.008	0.086	0.090	0.050	1.000	0.013	0.064	0.040	-0.107	-0.003	0.072	0.140	0.067	0.072	0.066	0.191	-0.067	-0.068	0.122	-0.011	0.195	0.094	-0.159	0.289	-0.122	0.019	-0.062	0.095	0.204	0.058	-0.033	-0.057	-0.134	0.105	-0.134
133	0.033	0.380	-0.031	0.048	-0.111	-0.216	-0.199	0.023	-0.109	-0.180	0.242	-0.072	0.187	0.096	0.322	0.057	-0.091	-0.001	0.013	1.000	-0.025	-0.068	0.447	-0.056	-0.003	-0.006	0.002	-0.234	-0.065	-0.120	-0.241	-0.204	-0.019	0.240	-0.181	-0.062	0.078	-0.093	0.301	-0.219	0.194	-0.113	-0.101	-0.005	-0.233	0.064	0.053	-0.072	0.368
134	0.019	-0.135	0.131	-0.102	0.053	0.047	0.071	0.120	-0.056	-0.059	-0.134	-0.021	-0.030	0.014	-0.069	-0.034	0.057	0.131	0.064	-0.025	1.000	0.071	-0.107	0.022	0.156	-0.009	0.067	-0.068	0.059	0.107	0.054	0.045	0.081	-0.089	0.064	0.063	-0.051	0.103	-0.134	0.020	-0.022	0.069	0.055	0.014	-0.011	-0.115	-0.078	0.098	-0.082
139	0.073	-0.139	0.114	-0.076	0.063	0.056	0.058	0.061	0.006	0.022	-0.102	0.059	-0.039	-0.080	-0.109	0.065	0.061	0.111	0.040	-0.068	0.071	1.000	-0.078	0.057	0.119	0.036	0.097	0.004	0.049	0.085	0.054	0.056	0.030	-0.031	0.066	0.067	-0.107	0.108	-0.116	0.059	-0.029	0.043	0.057	0.082	0.000	-0.117	-0.091	0.041	-0.085
14	-0.085	0.566	-0.083	0.152	-0.052	-0.230	-0.178	-0.008	-0.069	-0.180	0.322	-0.073	0.173	0.027	0.329	0.259	-0.128	-0.041	-0.107	0.447	-0.107	-0.078	1.000	-0.095	-0.133	-0.037	-0.135	-0.008	-0.101	-0.134	-0.212	-0.100	-0.106	0.163	-0.332	-0.068	0.181	-0.200	0.411	-0.221	0.163	-0.173	-0.202	0.003	-0.224	0.342	0.169	-0.124	0.344
140	0.028	-0.096	-0.022	0.000	0.115	0.090	-0.054	-0.051	0.073	0.044	0.016	0.029	0.036	0.006	-0.038	-0.135	0.088	0.015	-0.003	-0.056	0.022	0.057	-0.095	1.000	0.040	-0.101	0.043	-0.068	0.017	0.037	0.104	0.059	0.010	-0.150	0.033	0.033	-0.079	-0.023	-0.070	0.111	0.032	-0.076	0.051	-0.038	-0.021	-0.042	-0.003	0.013	-0.118
143	0.074	-0.094	0.026	-0.153	0.079	0.101	0.156	0.087	-0.095	-0.065	-0.136	-0.059	-0.047	-0.046	-0.118	0.005	0.125	0.100	0.072	-0.003	0.156	0.119	-0.133	0.040	1.000	0.102	0.099	-0.054	0.043	0.043	0.051	0.014	0.052	0.067	0.131	0.070	-0.153	0.141	-0.149	0.049	0.019	0.150	0.124	0.124	-0.001	-0.225	-0.193	0.029	-0.133
15	0.091	-0.060	0.118	-0.094	-0.106	-0.078	0.099	0.118	-0.180	-0.014	-0.163	-0.087	-0.073	-0.139	0.010	0.055	0.121	0.064	0.140	-0.006	-0.009	0.036	-0.037	-0.101	0.102	1.000	0.051	0.032	0.100	0.127	-0.018	-0.134	0.019	0.054	0.049	0.110	-0.224	0.172	-0.039	-0.050	0.048	0.289	0.271	0.370	0.095	-0.264	-0.205	0.149	-0.154
150	0.152	-0.164	0.110	-0.129	-0.002	0.054	0.068	0.165	-0.103	-0.016	-0.121	-0.017	-0.040	-0.107	-0.093	-0.073	0.145	0.175	0.067	0.002	0.067	0.097	-0.135	0.043	0.099	0.051	1.000	-0.039	0.121	0.025	0.063	0.057	0.175	-0.032	0.052	0.118	-0.188	0.064	-0.107	0.057	-0.053	0.089	0.080	0.084	0.059	-0.146	-0.176	0.049	-0.076
16	-0.116	-0.143	-0.016	-0.087	-0.067	0.129	0.401	-0.001	0.120	0.393	-0.118	0.058	-0.296	-0.286	-0.304	0.455	-0.094	0.017	0.072	-0.234	-0.068	0.004	-0.008	-0.068	-0.054	0.032	-0.039	1.000	0.026	0.073	0.173	0.072	-0.019	0.113	0.340	0.005	-0.158	0.350	-0.366	0.129	-0.164	0.134	0.171	0.120	0.241	0.059	-0.084	0.002	-0.168
166	0.168	-0.004	0.093	-0.106	-0.090	-0.014	0.086	0.112	-0.070	-0.032	-0.070	-0.057	-0.021	-0.062	-0.014	0.019	0.255	0.090	0.066	-0.065	0.059	0.049	-0.101	0.017	0.043	0.100	0.121	0.026	1.000	0.148	0.033	-0.014	-0.002	0.052	0.099	0.285	-0.125	0.170	-0.113	0.045	-0.021	0.005	0.146	0.106	-0.037	-0.227	-0.149	0.155	-0.057
17	0.205	-0.124	0.123	-0.123	-0.125	0.022	0.196	0.193	-0.064	0.020	-0.184	-0.033	-0.109	-0.191	-0.055	0.048	0.239	0.121	0.191	-0.120	0.107	0.085	-0.134	0.037	0.043	0.127	0.025	0.073	0.148	1.000	0.033	-0.035	0.064	-0.060	0.169	0.169	-0.250	0.246	-0.146	0.059	-0.025	0.143	0.219	0.121	-0.020	-0.211	-0.133	0.439	-0.190
172	-0.005	-0.310	0.021	-0.162	0.062	0.227	0.069	-0.004	0.106	0.126	-0.216	0.162	-0.194	-0.161	-0.297	-0.023	-0.009	0.063	-0.067	-0.241	0.054	0.054	-0.212	0.104	0.051	-0.018	0.063	0.173	0.033	0.033	1.000	0.176	0.058	-0.130	0.066	-0.016	-0.158	0.009	-0.229	0.456	-0.091	0.067	0.069	-0.051	0.284	-0.030	-0.092	0.023	-0.284
178	-0.097	-0.239	0.019	0.029	0.163	0.164	0.019	-0.045	0.119	0.113	-0.091	0.087	-0.109	-0.023	-0.226	-0.102	-0.057	0.026	-0.068	-0.204	0.045	0.056	-0.100	0.059	0.014	-0.134	0.057	0.072	-0.014	-0.035	0.176	1.000	0.077	-0.126	0.020	-0.059	-0.033	-0.045	-0.111	0.176	-0.076	-0.030	-0.003	-0.086	0.102	-0.068	-0.010	-0.025	-0.137
179	0.070	-0.062	0.108	-0.140	0.009	0.110	0.127	0.029	-0.027	0.068	-0.101	-0.014	-0.091	-0.064	-0.056	-0.003	0.034	0.090	0.122	-0.019	0.081	0.030	-0.106	0.010	0.052	0.019	0.175	-0.019	-0.002	0.064	0.058	0.077	1.000	-0.144	0.139	0.021	-0.103	0.110	-0.163	0.075	-0.112	0.047	0.005	-0.026	0.044	-0.018	-0.078	0.068	-0.057
18	0.096	0.246	-0.030	-0.066	-0.142	-0.205	0.078	0.071	-0.131	-0.029	0.270	-0.123	0.062	-0.040	0.139	0.211	0.100	0.001	-0.011	0.240	-0.089	-0.031	0.163	-0.150	0.067	0.054	-0.032	0.113	0.052	-0.060	-0.130	-0.126	-0.144	1.000	0.019	0.035	-0.107	0.111	0.093	-0.138	-0.001	0.079	0.080	0.254	-0.056	-0.054	-0.099	-0.026	0.528
19	0.125	-0.204	0.108	-0.178	-0.098	0.075	0.572	0.074	0.048	0.285	-0.121	0.028	-0.152	-0.260	-0.238	0.209	0.106	0.125	0.195	-0.181	0.064	0.066	-0.332	0.033	0.131	0.049	0.052	0.340	0.099	0.169	0.066	0.020	0.139	0.019	1.000	0.008	-0.205	0.584	-0.333	0.039	-0.202	0.290	0.196	0.105	0.141	-0.171	-0.250	0.160	-0.120
194	0.216	-0.012	0.131	-0.051	-0.122	-0.030	0.071	0.189	-0.112	-0.026	-0.062	-0.047	-0.066	-0.045	0.029	-0.020	0.315	0.140	0.094	-0.062	0.063	0.067	-0.068	0.033	0.070	0.110	0.118	0.005	0.285	0.169	-0.016	-0.059	0.021	0.035	0.008	1.000	-0.129	0.170	-0.154	0.063	-0.015	0.076	0.134	0.158	-0.069	-0.185	-0.105	0.158	-0.098
195	-0.201	0.339	-0.115	0.235	0.057	-0.073	-0.288	-0.228	0.062	-0.070	0.189	0.023	0.195	0.430	0.205	-0.193	-0.216	-0.220	-0.159	0.078	-0.051	-0.107	0.181	-0.079	-0.153	-0.224	-0.188	-0.158	-0.125	-0.250	-0.158	-0.033	-0.103	-0.107	-0.205	-0.129	1.000	-0.256	0.308	-0.145	0.029	-0.314	-0.342	-0.287	-0.089	0.298	0.379	-0.237	0.146
2	0.262	-0.151	0.081	-0.194	-0.213	-0.021	0.744	0.195	-0.131	0.256	-0.130	-0.068	-0.150	-0.307	-0.147	0.423	0.210	0.183	0.289	-0.093	0.103	0.108	-0.200	-0.023	0.141	0.172	0.064	0.350	0.170	0.246	0.009	-0.045	0.110	0.111	0.584	0.170	-0.256	1.000	-0.351	0.023	-0.136	0.293	0.272	0.279	-0.028	-0.192	-0.246	0.279	-0.221
20	-0.137	0.388	-0.100	0.166	-0.015	-0.226	-0.403	-0.176	-0.104	-0.236	0.283	-0.057	0.427	0.287	0.356	-0.190	-0.134	-0.216	-0.122	0.301	-0.134	-0.116	0.411	-0.070	-0.149	-0.039	-0.107	-0.366	-0.113	-0.146	-0.229	-0.111	-0.163	0.093	-0.333	-0.154	0.308	-0.351	1.000	-0.196	0.246	-0.278	-0.173	-0.144	-0.207	0.109	0.287	-0.151	0.320
201	0.030	-0.292	0.022	-0.140	0.013	0.210	0.068	0.016	0.091	0.105	-0.195	0.160	-0.197	-0.143	-0.281	-0.005	-0.007	0.073	0.019	-0.219	0.020	0.059	-0.221	0.111	0.049	-0.050	0.057	0.129	0.045	0.059	0.456	0.176	0.075	-0.138	0.039	0.063	-0.145	0.023	-0.196	1.000	-0.113	0.052	0.057	-0.052	0.323	-0.017	-0.097	0.096	-0.262
203	-0.000	0.144	-0.022	0.097	-0.015	-0.110	-0.184	-0.011	-0.008	-0.127	0.109	-0.053	0.141	0.071	0.156	-0.041	0.025	0.013	-0.062	0.194	-0.022	-0.029	0.163	0.032	0.019	0.048	-0.053	-0.164	-0.021	-0.025	-0.091	-0.076	-0.112	-0.001	-0.202	-0.015	0.029	-0.136	0.246	-0.113	1.000	-0.093	-0.028	0.043	-0.188	0.012	0.141	-0.002	0.101
21	0.118	-0.301	0.030	-0.169	-0.050	0.055	0.309	0.273	-0.131	0.102	-0.282	0.069	-0.224	-0.256	-0.140	0.006	0.133	0.224	0.095	-0.113	0.069	0.043	-0.173	-0.076	0.150	0.289	0.089	0.134	0.005	0.143	0.067	-0.030	0.047	0.079	0.290	0.076	-0.314	0.293	-0.278	0.052	-0.093	1.000	0.363	0.312	0.197	-0.311	-0.360	0.129	-0.118
22	0.106	-0.191	0.084	-0.070	-0.136	0.079	0.193	0.156	-0.079	0.038	-0.211	-0.060	-0.121	-0.166	-0.088	0.057	0.164	0.108	0.204	-0.101	0.055	0.057	-0.202	0.051	0.124	0.271	0.080	0.171	0.146	0.219	0.069	-0.003	0.005	0.080	0.196	0.134	-0.342	0.272	-0.173	0.057	-0.028	0.363	1.000	0.299	0.086	-0.299	-0.219	0.189	-0.206
23	0.155	-0.072	0.078	-0.171	-0.117	-0.069	0.205	0.173	-0.186	0.050	-0.133	-0.078	-0.136	-0.221	0.013	0.126	0.177	0.162	0.058	-0.005	0.014	0.082	0.003	-0.038	0.124	0.370	0.084	0.120	0.106	0.121	-0.051	-0.086	-0.026	0.254	0.105	0.158	-0.287	0.279	-0.144	-0.052	0.043	0.312	0.299	1.000	0.037	-0.276	-0.255	0.142	-0.041
24	-0.036	-0.331	-0.008	-0.156	0.047	0.239	0.084	-0.069	0.145	0.229	-0.255	0.181	-0.199	-0.154	-0.264	-0.059	-0.072	0.007	-0.033	-0.233	-0.011	0.000	-0.224	-0.021	-0.001	0.095	0.059	0.241	-0.037	-0.020	0.284	0.102	0.044	-0.056	0.141	-0.069	-0.089	-0.028	-0.207	0.323	-0.188	0.197	0.086	0.037	1.000	-0.029	-0.132	-0.060	-0.197
25	-0.163	0.379	-0.138	0.170	-0.029	-0.044	-0.140	-0.133	0.187	-0.028	0.194	-0.047	0.033	0.086	0.106	0.106	-0.207	-0.112	-0.057	0.064	-0.115	-0.117	0.342	-0.042	-0.225	-0.264	-0.146	0.059	-0.227	-0.211	-0.030	-0.068	-0.018	-0.054	-0.171	-0.185	0.298	-0.192	0.109	-0.017	0.012	-0.311	-0.299	-0.276	-0.029	1.000	0.477	-0.182	0.171
26	-0.229	0.253	-0.080	0.334	0.050	-0.048	-0.220	-0.233	0.315	-0.103	0.234	-0.045	0.113	0.280	0.121	-0.080	-0.176	-0.204	-0.134	0.053	-0.078	-0.091	0.169	-0.003	-0.193	-0.205	-0.176	-0.084	-0.149	-0.133	-0.092	-0.010	-0.078	-0.099	-0.250	-0.105	0.379	-0.246	0.287	-0.097	0.141	-0.360	-0.219	-0.255	-0.132	0.477	1.000	-0.185	0.110
27	0.286	-0.077	0.096	-0.141	-0.142	-0.012	0.205	0.194	-0.140	0.011	-0.158	-0.061	-0.115	-0.150	-0.064	0.049	0.226	0.150	0.105	-0.072	0.098	0.041	-0.124	0.013	0.029	0.149	0.049	0.002	0.155	0.439	0.023	-0.025	0.068	-0.026	0.160	0.158	-0.237	0.279	-0.151	0.096	-0.002	0.129	0.189	0.142	-0.060	-0.182	-0.185	1.000	-0.136
28	0.018	0.409	-0.072	0.066	-0.063	-0.246	-0.132	0.028	-0.035	-0.113	0.439	-0.065	0.189	0.132	0.317	0.042	-0.019	-0.053	-0.134	0.368	-0.082	-0.085	0.344	-0.118	-0.133	-0.154	-0.076	-0.168	-0.057	-0.190	-0.284	-0.137	-0.057	0.528	-0.120	-0.098	0.146	-0.221	0.320	-0.262	0.101	-0.118	-0.206	-0.041	-0.197	0.171	0.110	-0.136	1.000
29	-0.082	0.432	-0.092	0.141	0.076	-0.194	-0.388	-0.091	-0.051	-0.159	0.240	-0.100	0.378	0.349	0.350	-0.358	-0.066	-0.170	-0.177	0.274	-0.130	-0.103	0.358	0.001	-0.118	-0.071	-0.095	-0.397	-0.131	-0.163	-0.278	-0.071	-0.124	0.078	-0.289	-0.120	0.310	-0.374	0.552	-0.302	0.172	-0.226	-0.178	-0.065	-0.251	0.170	0.234	-0.159	0.427
31	0.226	-0.107	0.155	-0.143	-0.106	0.057	0.186	0.143	-0.097	0.061	-0.086	-0.094	-0.033	-0.195	-0.028	0.067	0.229	0.128	0.123	-0.106	0.154	0.102	-0.146	0.024	0.044	0.074	0.081	-0.018	0.171	0.373	0.040	-0.008	0.090	-0.014	0.163	0.145	-0.232	0.236	-0.126	0.041	-0.051	0.085	0.147	0.118	-0.065	-0.148	-0.118	0.348	-0.101
32	0.171	-0.102	0.126	-0.123	-0.116	0.016	0.172	0.119	-0.158	0.033	-0.148	-0.076	-0.071	-0.154	-0.060	0.058	0.147	0.130	0.125	-0.096	0.059	0.052	-0.105	0.024	0.114	0.327	0.086	0.050	0.049	0.152	-0.003	-0.082	0.009	0.122	0.141	0.144	-0.252	0.251	-0.150	0.016	0.000	0.262	0.283	0.380	0.074	-0.246	-0.221	0.154	-0.143
33	-0.175	0.509	-0.124	0.126	-0.060	-0.193	-0.073	-0.162	0.001	-0.061	0.207	-0.049	0.032	-0.058	0.232	0.382	-0.157	-0.198	-0.118	0.284	-0.088	-0.099	0.611	-0.115	-0.155	-0.045	-0.207	0.133	-0.109	-0.081	-0.170	-0.205	-0.115	0.119	-0.197	-0.161	0.182	-0.114	0.279	-0.165	0.104	-0.258	-0.100	-0.101	-0.124	0.397	0.253	-0.132	0.276
35	-0.025	0.236	-0.026	0.095	0.032	-0.142	-0.306	-0.096	-0.064	-0.145	0.109	-0.059	0.218	0.279	0.216	-0.094	-0.087	-0.167	-0.076	0.149	-0.110	-0.095	0.059	-0.018	-0.117	-0.034	-0.061	-0.144	-0.063	-0.066	-0.173	-0.076	-0.087	-0.002	-0.178	-0.079	0.239	-0.272	0.321	-0.120	0.133	-0.226	-0.056	-0.122	-0.146	0.014	0.158	-0.072	0.142
36	0.024	-0.154	-0.007	-0.125	-0.048	0.118	0.074	-0.052	0.036	0.237	-0.142	0.065	-0.132	-0.176	-0.128	0.034	-0.033	-0.024	0.001	-0.153	-0.066	-0.039	-0.055	-0.087	-0.101	0.117	0.016	0.236	0.033	0.003	0.154	0.041	-0.061	0.018	0.088	-0.007	-0.083	-0.014	-0.091	0.169	-0.054	0.121	0.028	0.096	0.367	-0.032	-0.097	-0.008	-0.089
37	-0.186	0.219	-0.070	0.322	0.143	-0.162	-0.342	-0.131	-0.058	-0.221	0.214	-0.056	0.303	0.469	0.258	-0.247	-0.195	-0.207	-0.160	0.092	-0.011	-0.081	0.164	-0.020	-0.127	-0.158	-0.075	-0.258	-0.098	-0.141	-0.213	0.008	-0.107	-0.044	-0.323	-0.116	0.433	-0.273	0.441	-0.169	0.113	-0.250	-0.142	-0.202	-0.184	0.094	0.304	-0.138	0.153
38	0.003	-0.133	-0.091	0.055	0.127	-0.027	-0.026	0.057	0.122	-0.070	-0.022	0.096	-0.033	0.032	-0.028	-0.249	-0.016	0.060	-0.071	-0.011	-0.010	-0.043	0.035	0.098	-0.061	-0.096	-0.082	-0.098	-0.032	-0.006	0.092	0.104	-0.052	-0.164	-0.059	-0.071	0.030	-0.112	0.039	0.054	0.053	0.068	-0.144	-0.128	0.083	0.024	0.033	0.045	0.008
39	0.008	-0.059	0.049	-0.099	0.192	0.063	0.184	-0.013	0.060	0.010	-0.092	0.019	-0.018	0.060	-0.102	-0.029	0.086	0.073	0.082	-0.065	0.113	0.136	-0.141	-0.027	0.271	0.120	-0.014	-0.015	-0.002	0.064	0.022	-0.001	0.028	0.043	0.120	-0.005	-0.119	0.178	-0.155	-0.035	-0.056	0.092	0.039	0.132	0.016	-0.150	-0.086	0.008	-0.095
4	-0.001	0.631	-0.000	0.014	-0.107	-0.257	-0.057	-0.049	-0.187	-0.045	0.272	-0.162	0.123	0.034	0.387	0.411	-0.063	-0.049	-0.034	0.400	-0.054	-0.063	0.650	-0.149	-0.115	0.047	-0.132	0.059	-0.027	-0.114	-0.172	-0.202	-0.022	0.235	-0.134	-0.037	0.201	-0.046	0.326	-0.195	0.088	-0.210	-0.193	0.014	-0.226	0.293	0.061	-0.069	0.403
48	-0.121	-0.308	-0.051	0.023	0.138	0.203	0.174	-0.040	0.220	0.072	-0.142	0.113	-0.197	0.023	-0.305	-0.155	-0.058	0.001	-0.088	-0.229	0.058	0.022	-0.261	0.111	0.221	-0.082	0.040	0.096	-0.043	-0.024	0.245	0.228	0.050	-0.138	0.118	-0.101	-0.073	0.016	-0.248	0.235	-0.081	0.102	0.017	-0.051	0.252	-0.094	0.015	-0.062	-0.234
49	0.143	-0.049	0.080	-0.117	-0.071	-0.009	0.041	0.143	-0.131	0.015	0.011	-0.016	0.033	-0.023	0.010	-0.061	0.152	0.042	0.048	-0.008	0.062	0.051	-0.036	0.008	0.088	-0.015	0.141	-0.020	0.136	0.088	0.029	-0.049	0.022	0.038	0.068	0.160	-0.088	0.040	-0.065	0.042	-0.070	0.048	-0.000	0.040	-0.016	-0.175	-0.201	0.057	0.035
50	-0.213	0.481	-0.173	0.164	-0.060	-0.236	-0.305	-0.162	-0.120	-0.180	0.258	-0.067	0.265	0.172	0.327	0.078	-0.205	-0.200	-0.176	0.398	-0.186	-0.163	0.563	-0.113	-0.201	-0.144	-0.170	-0.154	-0.183	-0.242	-0.166	-0.101	-0.126	0.132	-0.291	-0.229	0.332	-0.285	0.504	-0.169	0.108	-0.228	-0.218	-0.163	-0.134	0.326	0.216	-0.193	0.358
51	-0.043	0.605	-0.072	0.124	-0.043	-0.286	-0.266	-0.050	-0.171	-0.243	0.423	-0.126	0.310	0.230	0.464	0.106	-0.080	-0.131	-0.020	0.434	-0.054	-0.055	0.507	-0.034	-0.037	-0.034	-0.028	-0.219	-0.073	-0.167	-0.300	-0.244	-0.069	0.174	-0.196	-0.046	0.253	-0.126	0.378	-0.253	0.116	-0.263	-0.136	-0.041	-0.297	0.284	0.138	-0.115	0.377
52	-0.028	0.005	0.017	-0.104	0.071	0.089	0.026	0.013	-0.092	-0.064	-0.035	-0.023	0.018	0.051	-0.048	-0.087	0.037	0.050	-0.006	-0.003	0.135	0.130	-0.078	0.084	0.299	0.033	0.034	-0.053	-0.005	0.054	0.014	0.004	0.042	0.038	0.069	-0.021	-0.090	0.029	-0.118	-0.017	0.038	0.041	0.165	0.103	0.020	-0.182	-0.182	0.006	-0.066
54	-0.138	0.036	-0.107	0.141	0.043	0.016	-0.151	-0.155	0.036	-0.060	0.029	0.086	0.115	0.140	0.148	-0.176	-0.131	-0.140	-0.016	-0.012	-0.091	-0.118	0.017	-0.040	-0.137	-0.058	-0.067	-0.145	-0.105	-0.109	-0.060	0.051	-0.044	-0.215	-0.112	-0.106	0.141	-0.141	0.243	-0.047	0.063	-0.023	-0.110	-0.128	0.022	0.062	0.151	-0.130	-0.057
55	-0.057	-0.216	-0.020	-0.129	0.130	0.170	0.038	-0.039	0.066	0.150	-0.140	0.147	-0.115	-0.106	-0.173	-0.057	-0.052	-0.032	-0.055	-0.195	-0.070	-0.053	-0.126	0.084	-0.055	-0.002	0.093	0.117	-0.027	-0.111	0.249	0.122	0.011	-0.105	0.078	-0.072	-0.045	-0.014	-0.041	0.224	-0.088	0.100	-0.011	-0.013	0.209	-0.045	-0.068	-0.054	-0.140
56	-0.162	-0.181	-0.111	0.042	0.049	0.129	0.094	-0.141	0.283	0.116	-0.143	0.222	-0.205	-0.132	-0.267	0.014	-0.200	-0.067	-0.090	-0.140	-0.133	-0.074	0.019	0.010	-0.116	-0.072	-0.115	0.222	-0.185	-0.109	0.253	0.155	0.025	-0.123	0.012	-0.189	-0.022	-0.081	-0.084	0.186	-0.078	0.094	-0.016	-0.128	0.346	0.160	0.092	-0.107	-0.102
6	0.040	0.448	0.005	-0.083	-0.086	-0.211	0.087	0.021	-0.293	-0.100	0.125	-0.134	0.047	-0.156	0.295	0.500	0.015	-0.009	-0.055	0.272	-0.073	-0.016	0.536	-0.126	-0.013	0.107	-0.083	0.094	-0.043	0.045	-0.178	-0.226	-0.064	0.227	-0.093	0.004	0.025	0.110	0.205	-0.197	0.051	-0.101	0.024	0.128	-0.246	0.079	-0.034	0.027	0.232
61	-0.081	0.467	-0.041	0.137	-0.052	-0.204	-0.223	-0.062	0.027	-0.210	0.285	-0.041	0.193	0.104	0.280	0.084	-0.148	-0.042	-0.032	0.624	-0.076	-0.104	0.602	-0.104	-0.077	-0.035	-0.080	-0.157	-0.102	-0.145	-0.225	-0.162	-0.070	0.116	-0.217	-0.105	0.146	-0.178	0.398	-0.243	0.163	-0.153	-0.140	-0.054	-0.230	0.209	0.161	-0.143	0.316
65	-0.087	-0.127	-0.054	0.035	0.153	0.108	-0.042	-0.041	0.195	0.045	-0.018	0.055	-0.038	0.020	-0.169	-0.236	-0.067	-0.028	-0.071	-0.108	-0.008	-0.016	-0.115	0.010	0.010	-0.099	0.043	-0.023	-0.097	-0.072	0.125	0.189	0.060	-0.016	-0.004	-0.075	-0.030	-0.153	-0.058	0.073	-0.096	-0.015	-0.095	-0.155	0.127	-0.000	0.041	-0.118	0.102
66	0.034	-0.013	0.011	-0.113	0.110	0.006	0.037	0.082	-0.045	-0.027	-0.054	-0.052	0.073	0.122	-0.062	-0.063	0.063	0.077	0.049	0.033	0.136	0.108	-0.034	0.051	0.097	0.021	0.029	-0.108	0.009	-0.005	-0.076	-0.022	0.004	-0.003	0.033	0.043	-0.099	0.036	-0.045	-0.066	-0.018	0.020	0.008	0.009	-0.070	-0.069	-0.048	0.033	-0.039
67	-0.145	-0.054	-0.042	0.088	-0.008	0.219	0.242	-0.077	0.292	0.248	-0.065	0.133	-0.198	-0.142	-0.239	0.229	-0.172	-0.059	-0.030	-0.256	-0.074	-0.036	-0.038	-0.048	-0.132	-0.119	-0.083	0.486	-0.071	-0.019	0.147	0.161	-0.030	-0.124	0.161	-0.061	0.121	0.086	-0.268	0.139	-0.098	-0.019	-0.054	-0.138	0.197	0.343	0.197	-0.066	-0.144
68	-0.097	0.129	-0.071	0.112	-0.010	-0.027	0.020	-0.086	0.089	-0.005	0.020	0.015	-0.002	-0.074	-0.063	0.011	-0.015	-0.097	-0.196	-0.043	-0.066	-0.062	0.168	0.039	-0.020	-0.046	-0.123	-0.010	-0.065	-0.027	0.011	0.033	-0.084	-0.027	-0.027	-0.089	0.090	-0.118	0.056	-0.053	0.081	-0.147	-0.092	-0.101	-0.031	0.107	0.094	-0.031	0.102
7	-0.169	-0.267	-0.010	0.129	0.023	0.234	0.321	-0.077	0.318	0.360	-0.188	0.169	-0.327	-0.164	-0.354	0.183	-0.121	-0.053	0.018	-0.305	-0.044	0.008	-0.181	0.029	-0.097	-0.083	-0.054	0.557	-0.040	0.063	0.267	0.236	0.069	-0.176	0.291	-0.119	0.019	0.195	-0.350	0.223	-0.167	0.075	0.023	-0.126	0.361	0.234	0.143	-0.024	-0.257
71	-0.163	0.484	-0.120	0.223	-0.013	-0.192	-0.220	-0.091	-0.094	-0.174	0.346	-0.066	0.205	0.147	0.280	0.116	-0.201	-0.118	-0.128	0.387	-0.107	-0.093	0.591	-0.065	-0.136	-0.120	-0.106	-0.125	-0.127	-0.190	-0.146	-0.085	-0.058	0.128	-0.324	-0.146	0.299	-0.246	0.454	-0.128	0.132	-0.253	-0.257	-0.120	-0.253	0.311	0.228	-0.175	0.302
74	-0.021	-0.118	-0.067	0.080	0.148	0.113	-0.005	0.075	0.092	0.008	0.045	0.054	0.014	0.119	-0.064	-0.170	-0.022	0.054	-0.007	-0.090	0.065	0.081	-0.074	0.183	-0.011	-0.126	-0.055	0.002	-0.066	-0.090	0.011	0.154	-0.048	-0.101	-0.043	-0.017	0.066	-0.039	-0.130	0.048	-0.035	0.027	-0.050	-0.082	-0.044	0.075	-0.022	-0.055	-0.013
75	-0.116	-0.236	0.025	0.149	0.104	0.280	-0.027	-0.153	0.233	0.108	-0.132	0.176	-0.184	-0.013	-0.222	-0.103	-0.162	-0.104	-0.056	-0.199	-0.088	-0.001	-0.187	0.057	-0.139	-0.108	-0.043	0.163	-0.028	-0.122	0.301	0.243	-0.011	-0.212	-0.031	-0.089	0.085	-0.095	-0.084	0.308	-0.107	-0.058	-0.078	-0.192	0.281	0.106	0.115	-0.073	-0.176
78	0.009	-0.077	0.041	-0.119	-0.035	0.065	0.109	0.046	-0.089	0.026	-0.155	0.001	0.041	-0.098	0.011	-0.021	0.131	0.037	0.053	-0.125	-0.019	0.009	-0.198	0.005	0.051	0.219	0.122	-0.059	0.085	0.087	0.061	0.028	0.080	-0.102	0.140	0.066	-0.169	0.111	-0.076	-0.014	-0.017	0.172	0.084	0.132	0.042	-0.161	-0.090	0.039	-0.176
8	-0.072	-0.256	0.003	0.029	-0.004	0.188	0.270	0.020	0.171	0.295	-0.199	0.154	-0.303	-0.206	-0.309	0.334	-0.101	0.002	-0.008	-0.305	-0.016	0.002	-0.077	-0.110	-0.062	-0.032	-0.042	0.623	-0.027	0.046	0.231	0.142	0.010	-0.033	0.132	-0.051	-0.080	0.093	-0.299	0.250	-0.147	0.166	0.079	-0.016	0.321	0.135	-0.000	-0.014	-0.190
80	-0.033	-0.164	0.024	-0.089	0.163	0.090	0.087	-0.021	0.087	0.011	-0.194	-0.017	-0.140	-0.019	-0.176	-0.093	0.020	0.058	-0.002	-0.083	0.175	0.134	-0.150	0.034	0.222	0.084	0.078	0.025	-0.009	0.066	0.004	0.091	0.024	0.003	0.138	0.010	-0.060	0.037	-0.110	0.057	-0.053	0.052	0.084	0.097	0.129	-0.088	0.002	-0.028	-0.136
81	0.057	-0.084	0.043	-0.095	0.011	0.014	0.085	0.045	-0.060	0.090	-0.061	-0.021	0.010	-0.086	-0.055	0.016	0.079	0.119	0.084	-0.039	0.009	0.028	-0.101	0.036	0.064	0.072	0.183	0.007	0.082	0.091	0.039	0.057	0.158	-0.062	0.138	0.044	-0.109	0.153	-0.088	0.008	0.001	0.075	0.065	0.082	0.019	-0.146	-0.146	0.086	-0.107
82	-0.069	0.674	-0.106	0.197	-0.031	-0.293	-0.295	-0.126	-0.077	-0.223	0.359	-0.089	0.309	0.245	0.548	0.023	-0.050	-0.175	-0.022	0.379	-0.158	-0.122	0.502	-0.091	-0.165	-0.013	-0.124	-0.247	-0.062	-0.170	-0.381	-0.229	-0.137	0.135	-0.243	-0.044	0.373	-0.178	0.507	-0.335	0.173	-0.242	-0.177	-0.055	-0.331	0.282	0.270	-0.126	0.398
83	0.086	-0.040	0.060	-0.047	-0.010	0.004	0.110	0.069	-0.145	-0.078	-0.115	0.002	0.048	-0.039	0.015	-0.001	0.112	0.073	0.127	0.042	0.084	0.058	-0.154	0.005	0.194	0.174	0.047	-0.032	0.100	0.085	0.017	-0.076	-0.008	-0.009	0.105	0.107	-0.129	0.156	-0.089	0.002	0.020	0.100	0.077	0.095	0.002	-0.263	-0.236	0.085	-0.127
87	-0.081	-0.285	-0.021	-0.139	0.173	0.267	-0.006	-0.034	0.108	0.213	-0.201	0.214	-0.157	-0.112	-0.287	-0.064	-0.089	0.016	-0.051	-0.200	-0.027	0.012	-0.138	0.000	-0.035	-0.036	0.103	0.154	-0.047	-0.097	0.339	0.178	0.045	-0.098	0.050	-0.072	-0.058	-0.049	-0.153	0.312	-0.156	0.103	-0.058	-0.074	0.378	0.001	-0.086	-0.090	-0.157
9	-0.251	-0.096	-0.105	0.075	0.097	0.114	0.110	-0.185	0.337	0.169	-0.135	0.120	-0.213	-0.072	-0.290	-0.064	-0.201	-0.098	-0.136	-0.161	-0.057	-0.057	-0.001	0.039	-0.028	-0.155	-0.055	0.248	-0.167	-0.201	0.233	0.170	0.011	-0.174	0.024	-0.214	0.010	-0.171	-0.058	0.141	-0.065	-0.032	-0.081	-0.189	0.266	0.246	0.182	-0.177	-0.139
90	-0.010	0.183	0.040	0.111	-0.030	-0.107	-0.229	-0.064	-0.112	-0.150	0.115	-0.055	0.324	0.256	0.210	-0.102	-0.001	-0.060	0.009	0.124	0.059	-0.059	0.107	0.012	-0.079	-0.098	-0.008	-0.192	-0.009	-0.053	-0.073	0.001	0.002	-0.072	-0.113	0.045	0.208	-0.058	0.203	-0.037	0.018	-0.179	-0.077	-0.139	-0.192	0.032	0.083	-0.068	0.005
91	0.159	-0.038	0.105	-0.084	-0.105	0.008	0.037	0.151	-0.112	-0.018	-0.060	-0.015	0.002	-0.097	-0.004	-0.060	0.142	0.069	0.127	-0.025	0.040	0.046	-0.051	0.073	0.032	0.104	0.112	0.019	0.149	0.109	0.009	-0.043	0.040	-0.000	0.039	0.209	-0.137	0.117	-0.106	0.075	-0.003	0.079	0.054	0.139	0.009	-0.168	-0.221	0.158	-0.091
94	-0.127	0.176	-0.123	0.100	0.160	-0.075	-0.289	-0.089	-0.018	-0.141	0.146	-0.064	0.306	0.391	0.172	-0.289	-0.077	-0.103	-0.139	0.149	0.021	-0.063	0.106	0.037	-0.044	-0.144	-0.026	-0.312	-0.133	-0.160	-0.154	-0.049	-0.054	-0.034	-0.238	-0.075	0.239	-0.261	0.301	-0.185	0.093	-0.126	-0.144	-0.150	-0.129	0.096	0.222	-0.135	0.226
95	-0.047	-0.009	0.008	0.118	0.049	0.029	-0.106	-0.063	0.080	-0.013	0.112	0.008	0.123	0.175	0.053	-0.211	0.018	-0.030	0.005	-0.043	-0.050	-0.024	-0.078	0.006	-0.011	-0.113	0.076	-0.096	-0.002	-0.073	-0.027	0.072	-0.015	0.032	-0.009	0.026	0.074	-0.089	0.025	-0.046	0.011	-0.006	-0.037	-0.057	-0.043	-0.087	0.026	-0.072	0.109
97	-0.134	0.152	-0.183	0.201	-0.032	-0.162	-0.137	-0.075	-0.043	-0.054	0.225	-0.061	0.165	0.190	0.134	-0.048	-0.168	-0.129	-0.096	0.198	-0.076	-0.171	0.252	-0.036	-0.171	-0.115	-0.150	-0.037	-0.144	-0.100	-0.159	-0.083	-0.055	-0.049	-0.110	-0.184	0.260	-0.095	0.221	-0.169	0.050	-0.065	-0.190	-0.165	-0.148	0.223	0.206	-0.042	0.133
99	0.033	-0.118	0.060	-0.032	0.002	0.105	0.137	0.052	-0.019	0.092	-0.149	-0.017	-0.060	-0.101	-0.097	0.074	0.044	0.004	0.079	-0.211	-0.003	0.005	-0.148	0.014	0.025	0.095	0.000	0.182	0.045	0.115	0.055	0.019	0.036	-0.080	0.186	0.061	-0.101	0.118	-0.185	0.080	-0.082	0.107	0.058	0.083	0.152	-0.029	-0.072	0.045	-0.177
[truncated: 42 more columns]
