# Supplementary material for: Inferring Correlation Networks from Genomic Survey Data
Source: PLoS Comput Biol. 2012 Sep 20;8(9):e1002687. doi: 10.1371/journal.pcbi.1002687 (PMC3447976; doi:10.1371/journal.pcbi.1002687)
Supplement: Dataset S1 — Correlation values for all HMP body sites inferred using both Pearson and SparCC from real and shuffled data. (ZIP) [file pcbi.1002687.s001.zip › Throat_sparse_matrix_shuffled.txt]

OTU_id	1	10	100	105	106	109	11	111	112	113	117	120	124	125	129	13	130	131	132	133	134	139	14	140	143	15	150	16	166	17	172	178	179	18	19	194	195	2	20	201	203	21	22	23	24	25	26	27	28
1	1.000	-0.016	0.065	-0.036	0.064	0.035	-0.004	0.056	-0.003	0.016	0.019	0.032	-0.051	0.045	-0.101	0.007	-0.009	0.010	0.067	0.017	-0.081	-0.016	-0.003	-0.061	0.085	0.017	0.055	0.044	-0.064	0.047	-0.038	-0.012	-0.006	0.124	-0.082	-0.035	0.044	0.003	0.043	0.006	-0.070	-0.014	-0.072	0.036	-0.043	-0.061	0.016	-0.002	0.019
10	-0.016	1.000	-0.028	0.072	-0.004	-0.089	0.021	-0.014	-0.057	0.037	0.027	-0.004	0.064	0.098	-0.035	0.113	0.045	-0.010	0.018	-0.002	0.056	0.058	0.079	-0.015	-0.098	0.069	-0.030	-0.008	-0.044	0.003	0.015	-0.022	-0.035	-0.063	-0.056	-0.044	0.022	-0.020	-0.055	0.039	-0.011	-0.071	0.042	-0.025	0.064	0.108	0.022	0.036	0.111
100	0.065	-0.028	1.000	-0.006	0.044	-0.008	0.034	-0.016	-0.092	-0.042	-0.009	0.027	0.021	-0.018	-0.023	-0.009	0.018	-0.022	0.041	0.014	-0.027	0.006	0.068	0.003	0.032	-0.045	-0.008	-0.021	0.016	0.012	-0.026	-0.052	-0.038	-0.057	-0.066	0.095	-0.026	-0.054	-0.063	-0.023	0.045	0.003	0.011	0.023	-0.011	-0.060	-0.014	0.034	0.003
105	-0.036	0.072	-0.006	1.000	0.016	0.040	0.028	0.044	0.103	-0.118	0.104	-0.053	-0.117	-0.055	-0.086	-0.076	-0.026	-0.019	0.009	0.044	0.018	-0.061	-0.080	-0.082	0.010	0.054	-0.050	-0.032	0.006	-0.009	0.064	0.016	-0.009	-0.142	0.024	0.076	0.009	0.021	0.070	-0.034	0.007	-0.136	0.121	-0.037	0.083	0.144	0.078	0.005	0.036
106	0.064	-0.004	0.044	0.016	1.000	0.048	0.058	0.002	0.037	-0.031	0.099	0.035	0.017	-0.013	-0.097	0.033	0.010	-0.107	-0.055	0.004	0.065	-0.030	-0.021	0.024	-0.062	0.005	0.036	0.074	-0.022	0.023	-0.031	0.059	-0.067	0.012	-0.067	0.085	0.009	0.007	-0.079	-0.087	-0.057	0.024	-0.049	-0.028	0.002	0.008	-0.062	-0.058	0.026
109	0.035	-0.089	-0.008	0.040	0.048	1.000	-0.016	0.028	0.036	0.065	0.073	-0.006	-0.008	0.018	-0.004	0.031	-0.064	-0.018	-0.041	-0.039	0.015	0.014	0.031	-0.021	-0.011	-0.010	-0.009	0.013	-0.019	0.053	-0.041	-0.088	0.054	0.042	-0.018	-0.052	-0.002	0.058	0.072	-0.018	0.011	0.051	0.017	0.006	-0.123	0.003	-0.033	-0.017	0.023
11	-0.004	0.021	0.034	0.028	0.058	-0.016	1.000	-0.061	-0.019	-0.005	0.049	0.059	-0.034	0.074	-0.034	0.172	0.048	0.108	0.110	-0.015	0.035	-0.092	-0.107	0.095	0.002	-0.093	0.057	-0.134	0.042	0.025	0.090	0.064	-0.074	0.028	0.045	0.079	0.076	0.077	0.061	-0.121	-0.025	0.108	0.014	-0.010	-0.031	0.057	0.052	0.041	0.042
111	0.056	-0.014	-0.016	0.044	0.002	0.028	-0.061	1.000	0.019	-0.065	0.048	-0.026	0.014	0.016	0.004	-0.089	-0.032	0.036	0.076	-0.057	0.059	-0.027	0.019	0.003	-0.059	0.073	-0.021	0.076	0.017	-0.036	0.015	0.010	-0.016	-0.003	0.069	-0.007	-0.045	0.033	0.004	0.029	-0.039	0.020	-0.094	-0.001	0.011	-0.022	0.005	0.024	-0.006
112	-0.003	-0.057	-0.092	0.103	0.037	0.036	-0.019	0.019	1.000	-0.043	0.042	-0.034	-0.060	0.128	0.064	-0.023	0.030	-0.016	-0.013	-0.026	0.009	0.010	0.010	-0.019	0.051	0.028	0.018	0.096	0.023	-0.059	-0.027	-0.055	-0.048	-0.030	-0.026	-0.059	0.084	-0.082	0.101	-0.053	-0.021	-0.066	-0.034	-0.003	0.012	-0.089	0.030	-0.059	-0.001
113	0.016	0.037	-0.042	-0.118	-0.031	0.065	-0.005	-0.065	-0.043	1.000	-0.080	-0.039	0.021	0.075	-0.013	0.032	-0.005	-0.024	-0.006	0.059	-0.000	0.013	0.062	0.016	0.066	0.017	0.040	-0.018	-0.053	0.012	0.019	0.028	0.033	-0.012	0.127	-0.003	-0.029	-0.077	0.040	0.079	-0.039	-0.043	0.100	0.020	-0.053	-0.073	-0.066	-0.014	0.052
117	0.019	0.027	-0.009	0.104	0.099	0.073	0.049	0.048	0.042	-0.080	1.000	-0.053	-0.109	-0.064	0.017	0.060	-0.052	-0.047	0.052	0.106	0.069	-0.048	-0.006	-0.013	0.009	-0.044	-0.066	0.039	-0.008	0.031	-0.030	-0.008	-0.013	-0.060	0.063	0.012	0.099	0.042	0.070	-0.041	-0.073	-0.001	0.081	-0.025	-0.044	-0.077	0.053	-0.006	-0.044
120	0.032	-0.004	0.027	-0.053	0.035	-0.006	0.059	-0.026	-0.034	-0.039	-0.053	1.000	-0.022	0.033	0.134	0.105	-0.030	0.067	0.005	-0.021	-0.033	-0.011	-0.012	0.042	-0.022	-0.061	-0.060	0.114	-0.006	0.037	-0.045	-0.067	0.020	0.131	-0.140	0.004	0.052	-0.111	-0.056	0.030	-0.054	0.037	-0.032	0.040	0.097	-0.006	0.022	-0.003	-0.019
124	-0.051	0.064	0.021	-0.117	0.017	-0.008	-0.034	0.014	-0.060	0.021	-0.109	-0.022	1.000	0.057	-0.011	-0.075	0.035	0.002	-0.091	-0.092	0.026	0.091	0.035	-0.074	0.000	0.043	-0.006	0.012	-0.041	-0.048	0.043	-0.033	0.038	-0.018	-0.022	0.005	-0.078	-0.166	-0.101	0.021	-0.010	0.133	0.040	-0.008	-0.065	0.019	-0.006	0.102	-0.048
125	0.045	0.098	-0.018	-0.055	-0.013	0.018	0.074	0.016	0.128	0.075	-0.064	0.033	0.057	1.000	0.091	0.057	0.055	0.013	-0.049	0.144	-0.021	0.033	0.053	0.038	0.040	0.047	-0.005	-0.075	-0.004	-0.087	-0.088	0.050	0.020	0.117	-0.008	-0.020	0.021	0.019	0.012	-0.067	-0.019	0.008	-0.054	0.074	-0.072	0.032	-0.002	-0.027	-0.004
129	-0.101	-0.035	-0.023	-0.086	-0.097	-0.004	-0.034	0.004	0.064	-0.013	0.017	0.134	-0.011	0.091	1.000	-0.038	-0.046	-0.016	0.020	-0.055	0.031	-0.058	-0.068	0.038	-0.045	0.059	-0.084	0.090	0.059	0.041	0.010	-0.016	0.054	0.032	0.004	-0.016	0.010	-0.065	0.052	-0.021	-0.009	0.002	0.014	-0.048	-0.069	0.071	0.070	-0.007	0.054
13	0.007	0.113	-0.009	-0.076	0.033	0.031	0.172	-0.089	-0.023	0.032	0.060	0.105	-0.075	0.057	-0.038	1.000	0.066	0.026	0.040	0.119	0.019	-0.025	0.025	-0.015	-0.044	0.054	-0.008	-0.101	0.014	0.120	-0.048	-0.006	-0.055	-0.011	-0.017	-0.011	0.076	-0.033	-0.017	0.007	-0.077	0.062	-0.008	0.006	-0.072	-0.042	-0.015	-0.113	0.027
130	-0.009	0.045	0.018	-0.026	0.010	-0.064	0.048	-0.032	0.030	-0.005	-0.052	-0.030	0.035	0.055	-0.046	0.066	1.000	-0.010	0.027	0.062	0.031	0.007	0.061	0.042	0.078	-0.002	0.034	0.006	-0.011	0.027	-0.032	0.050	0.006	-0.111	-0.023	-0.025	-0.053	-0.032	0.013	-0.059	0.027	0.017	-0.039	-0.063	-0.020	-0.008	-0.041	0.080	0.064
131	0.010	-0.010	-0.022	-0.019	-0.107	-0.018	0.108	0.036	-0.016	-0.024	-0.047	0.067	0.002	0.013	-0.016	0.026	-0.010	1.000	-0.021	-0.037	0.050	-0.013	-0.012	0.026	0.059	0.009	0.023	-0.045	0.034	-0.058	0.053	-0.061	-0.050	-0.026	-0.023	0.038	-0.055	0.042	-0.016	0.005	-0.032	-0.016	0.027	0.066	0.008	-0.011	0.047	-0.013	-0.070
132	0.067	0.018	0.041	0.009	-0.055	-0.041	0.110	0.076	-0.013	-0.006	0.052	0.005	-0.091	-0.049	0.020	0.040	0.027	-0.021	1.000	-0.038	0.002	0.037	-0.041	0.060	0.057	-0.026	-0.008	0.019	0.088	0.019	-0.016	-0.049	-0.066	-0.005	0.013	-0.022	0.073	0.036	0.027	-0.010	0.039	0.018	-0.010	0.071	0.062	-0.071	0.010	-0.005	-0.005
133	0.017	-0.002	0.014	0.044	0.004	-0.039	-0.015	-0.057	-0.026	0.059	0.106	-0.021	-0.092	0.144	-0.055	0.119	0.062	-0.037	-0.038	1.000	-0.023	0.029	0.103	0.036	0.007	-0.027	0.021	0.037	0.007	-0.024	-0.124	0.064	0.008	-0.074	-0.098	0.014	0.017	0.106	-0.131	-0.012	0.027	-0.043	0.029	-0.090	-0.007	-0.082	-0.014	0.020	-0.022
134	-0.081	0.056	-0.027	0.018	0.065	0.015	0.035	0.059	0.009	-0.000	0.069	-0.033	0.026	-0.021	0.031	0.019	0.031	0.050	0.002	-0.023	1.000	0.009	-0.066	-0.012	-0.018	-0.023	0.004	-0.046	0.002	-0.057	0.052	0.038	0.004	-0.037	0.025	-0.004	-0.096	0.041	0.017	0.019	0.005	0.012	0.015	0.026	-0.032	-0.005	-0.020	0.035	0.055
139	-0.016	0.058	0.006	-0.061	-0.030	0.014	-0.092	-0.027	0.010	0.013	-0.048	-0.011	0.091	0.033	-0.058	-0.025	0.007	-0.013	0.037	0.029	0.009	1.000	0.088	-0.008	0.014	-0.031	0.032	0.083	-0.018	-0.024	-0.041	-0.017	0.038	0.025	-0.043	-0.016	-0.094	0.010	-0.027	-0.003	0.006	-0.005	0.021	0.093	0.000	-0.055	-0.016	-0.010	-0.080
14	-0.003	0.079	0.068	-0.080	-0.021	0.031	-0.107	0.019	0.010	0.062	-0.006	-0.012	0.035	0.053	-0.068	0.025	0.061	-0.012	-0.041	0.103	-0.066	0.088	1.000	-0.033	0.015	-0.089	0.025	0.030	-0.025	0.034	-0.010	-0.070	-0.025	-0.173	0.059	-0.112	-0.039	0.033	-0.102	-0.002	-0.024	0.019	-0.119	-0.015	0.019	-0.039	-0.177	-0.065	0.034
140	-0.061	-0.015	0.003	-0.082	0.024	-0.021	0.095	0.003	-0.019	0.016	-0.013	0.042	-0.074	0.038	0.038	-0.015	0.042	0.026	0.060	0.036	-0.012	-0.008	-0.033	1.000	0.013	-0.098	0.005	0.019	0.072	-0.077	0.031	0.001	0.017	0.024	0.134	0.025	-0.025	0.110	-0.020	0.011	-0.007	-0.021	-0.036	0.036	0.027	-0.026	-0.055	-0.001	-0.053
143	0.085	-0.098	0.032	0.010	-0.062	-0.011	0.002	-0.059	0.051	0.066	0.009	-0.022	0.000	0.040	-0.045	-0.044	0.078	0.059	0.057	0.007	-0.018	0.014	0.015	0.013	1.000	0.071	-0.015	-0.036	0.003	-0.013	-0.014	0.040	-0.014	0.046	0.035	-0.005	0.021	-0.073	-0.031	0.040	0.033	0.008	0.052	0.036	0.005	-0.123	0.013	-0.023	-0.020
15	0.017	0.069	-0.045	0.054	0.005	-0.010	-0.093	0.073	0.028	0.017	-0.044	-0.061	0.043	0.047	0.059	0.054	-0.002	0.009	-0.026	-0.027	-0.023	-0.031	-0.089	-0.098	0.071	1.000	0.005	-0.033	0.009	-0.019	-0.024	0.000	-0.054	-0.080	-0.045	-0.045	-0.009	-0.030	-0.096	0.015	-0.078	-0.032	-0.036	-0.059	0.007	0.047	0.010	0.077	-0.019
150	0.055	-0.030	-0.008	-0.050	0.036	-0.009	0.057	-0.021	0.018	0.040	-0.066	-0.060	-0.006	-0.005	-0.084	-0.008	0.034	0.023	-0.008	0.021	0.004	0.032	0.025	0.005	-0.015	0.005	1.000	0.009	-0.019	0.005	0.061	0.055	-0.024	-0.045	-0.021	-0.018	0.027	-0.072	0.036	-0.031	0.053	-0.003	0.035	-0.011	-0.029	-0.024	-0.016	0.009	0.100
16	0.044	-0.008	-0.021	-0.032	0.074	0.013	-0.134	0.076	0.096	-0.018	0.039	0.114	0.012	-0.075	0.090	-0.101	0.006	-0.045	0.019	0.037	-0.046	0.083	0.030	0.019	-0.036	-0.033	0.009	1.000	-0.005	-0.010	-0.051	0.002	0.004	0.102	0.001	-0.005	-0.065	-0.008	-0.114	0.039	-0.079	0.131	-0.010	-0.092	0.076	-0.113	0.009	0.055	-0.081
166	-0.064	-0.044	0.016	0.006	-0.022	-0.019	0.042	0.017	0.023	-0.053	-0.008	-0.006	-0.041	-0.004	0.059	0.014	-0.011	0.034	0.088	0.007	0.002	-0.018	-0.025	0.072	0.003	0.009	-0.019	-0.005	1.000	-0.021	-0.019	-0.040	-0.048	-0.032	0.005	-0.013	-0.008	0.011	-0.013	-0.040	-0.029	-0.025	-0.046	-0.057	-0.011	-0.023	-0.094	-0.016	-0.007
17	0.047	0.003	0.012	-0.009	0.023	0.053	0.025	-0.036	-0.059	0.012	0.031	0.037	-0.048	-0.087	0.041	0.120	0.027	-0.058	0.019	-0.024	-0.057	-0.024	0.034	-0.077	-0.013	-0.019	0.005	-0.010	-0.021	1.000	-0.038	0.061	0.030	0.010	0.073	-0.015	0.041	0.001	0.020	-0.018	-0.018	-0.028	0.046	-0.051	0.004	0.091	0.101	-0.023	0.056
172	-0.038	0.015	-0.026	0.064	-0.031	-0.041	0.090	0.015	-0.027	0.019	-0.030	-0.045	0.043	-0.088	0.010	-0.048	-0.032	0.053	-0.016	-0.124	0.052	-0.041	-0.010	0.031	-0.014	-0.024	0.061	-0.051	-0.019	-0.038	1.000	0.081	-0.033	-0.055	0.031	0.008	-0.030	-0.061	-0.014	-0.001	-0.016	0.011	0.007	0.027	0.093	-0.018	0.107	-0.035	0.082
178	-0.012	-0.022	-0.052	0.016	0.059	-0.088	0.064	0.010	-0.055	0.028	-0.008	-0.067	-0.033	0.050	-0.016	-0.006	0.050	-0.061	-0.049	0.064	0.038	-0.017	-0.070	0.001	0.040	0.000	0.055	0.002	-0.040	0.061	0.081	1.000	0.003	0.053	0.062	-0.021	0.023	0.003	0.060	-0.013	-0.025	-0.030	0.015	-0.029	0.060	0.007	0.049	0.029	-0.019
179	-0.006	-0.035	-0.038	-0.009	-0.067	0.054	-0.074	-0.016	-0.048	0.033	-0.013	0.020	0.038	0.020	0.054	-0.055	0.006	-0.050	-0.066	0.008	0.004	0.038	-0.025	0.017	-0.014	-0.054	-0.024	0.004	-0.048	0.030	-0.033	0.003	1.000	0.087	0.042	-0.024	-0.024	-0.028	0.060	-0.028	-0.020	0.037	0.014	-0.005	-0.018	-0.022	0.040	-0.013	0.046
18	0.124	-0.063	-0.057	-0.142	0.012	0.042	0.028	-0.003	-0.030	-0.012	-0.060	0.131	-0.018	0.117	0.032	-0.011	-0.111	-0.026	-0.005	-0.074	-0.037	0.025	-0.173	0.024	0.046	-0.080	-0.045	0.102	-0.032	0.010	-0.055	0.053	0.087	1.000	0.046	-0.009	0.072	0.077	0.035	-0.016	-0.024	0.024	0.117	0.087	0.055	-0.013	-0.017	-0.027	-0.067
19	-0.082	-0.056	-0.066	0.024	-0.067	-0.018	0.045	0.069	-0.026	0.127	0.063	-0.140	-0.022	-0.008	0.004	-0.017	-0.023	-0.023	0.013	-0.098	0.025	-0.043	0.059	0.134	0.035	-0.045	-0.021	0.001	0.005	0.073	0.031	0.062	0.042	0.046	1.000	-0.048	-0.031	0.070	0.109	0.105	-0.058	-0.075	0.012	0.017	0.018	0.018	-0.074	-0.049	-0.062
194	-0.035	-0.044	0.095	0.076	0.085	-0.052	0.079	-0.007	-0.059	-0.003	0.012	0.004	0.005	-0.020	-0.016	-0.011	-0.025	0.038	-0.022	0.014	-0.004	-0.016	-0.112	0.025	-0.005	-0.045	-0.018	-0.005	-0.013	-0.015	0.008	-0.021	-0.024	-0.009	-0.048	1.000	0.038	0.083	-0.044	-0.027	0.032	-0.002	0.007	0.051	-0.038	0.060	-0.045	-0.005	-0.030
195	0.044	0.022	-0.026	0.009	0.009	-0.002	0.076	-0.045	0.084	-0.029	0.099	0.052	-0.078	0.021	0.010	0.076	-0.053	-0.055	0.073	0.017	-0.096	-0.094	-0.039	-0.025	0.021	-0.009	0.027	-0.065	-0.008	0.041	-0.030	0.023	-0.024	0.072	-0.031	0.038	1.000	-0.015	-0.066	0.026	0.062	-0.064	-0.043	0.033	0.029	0.017	-0.201	-0.006	0.120
2	0.003	-0.020	-0.054	0.021	0.007	0.058	0.077	0.033	-0.082	-0.077	0.042	-0.111	-0.166	0.019	-0.065	-0.033	-0.032	0.042	0.036	0.106	0.041	0.010	0.033	0.110	-0.073	-0.030	-0.072	-0.008	0.011	0.001	-0.061	0.003	-0.028	0.077	0.070	0.083	-0.015	1.000	-0.090	0.038	-0.052	-0.100	-0.015	0.021	-0.064	0.065	-0.020	0.061	0.019
20	0.043	-0.055	-0.063	0.070	-0.079	0.072	0.061	0.004	0.101	0.040	0.070	-0.056	-0.101	0.012	0.052	-0.017	0.013	-0.016	0.027	-0.131	0.017	-0.027	-0.102	-0.020	-0.031	-0.096	0.036	-0.114	-0.013	0.020	-0.014	0.060	0.060	0.035	0.109	-0.044	-0.066	-0.090	1.000	-0.052	0.032	0.149	0.086	-0.046	0.065	-0.013	0.099	0.014	0.005
201	0.006	0.039	-0.023	-0.034	-0.087	-0.018	-0.121	0.029	-0.053	0.079	-0.041	0.030	0.021	-0.067	-0.021	0.007	-0.059	0.005	-0.010	-0.012	0.019	-0.003	-0.002	0.011	0.040	0.015	-0.031	0.039	-0.040	-0.018	-0.001	-0.013	-0.028	-0.016	0.105	-0.027	0.026	0.038	-0.052	1.000	0.027	-0.049	0.032	0.081	0.038	0.028	0.009	0.023	-0.030
203	-0.070	-0.011	0.045	0.007	-0.057	0.011	-0.025	-0.039	-0.021	-0.039	-0.073	-0.054	-0.010	-0.019	-0.009	-0.077	0.027	-0.032	0.039	0.027	0.005	0.006	-0.024	-0.007	0.033	-0.078	0.053	-0.079	-0.029	-0.018	-0.016	-0.025	-0.020	-0.024	-0.058	0.032	0.062	-0.052	0.032	0.027	1.000	0.033	-0.012	-0.116	-0.039	0.073	0.005	0.001	0.114
21	-0.014	-0.071	0.003	-0.136	0.024	0.051	0.108	0.020	-0.066	-0.043	-0.001	0.037	0.133	0.008	0.002	0.062	0.017	-0.016	0.018	-0.043	0.012	-0.005	0.019	-0.021	0.008	-0.032	-0.003	0.131	-0.025	-0.028	0.011	-0.030	0.037	0.024	-0.075	-0.002	-0.064	-0.100	0.149	-0.049	0.033	1.000	-0.027	-0.092	-0.039	0.028	0.028	-0.008	0.010
22	-0.072	0.042	0.011	0.121	-0.049	0.017	0.014	-0.094	-0.034	0.100	0.081	-0.032	0.040	-0.054	0.014	-0.008	-0.039	0.027	-0.010	0.029	0.015	0.021	-0.119	-0.036	0.052	-0.036	0.035	-0.010	-0.046	0.046	0.007	0.015	0.014	0.117	0.012	0.007	-0.043	-0.015	0.086	0.032	-0.012	-0.027	1.000	0.001	-0.027	-0.018	0.006	-0.014	-0.074
23	0.036	-0.025	0.023	-0.037	-0.028	0.006	-0.010	-0.001	-0.003	0.020	-0.025	0.040	-0.008	0.074	-0.048	0.006	-0.063	0.066	0.071	-0.090	0.026	0.093	-0.015	0.036	0.036	-0.059	-0.011	-0.092	-0.057	-0.051	0.027	-0.029	-0.005	0.087	0.017	0.051	0.033	0.021	-0.046	0.081	-0.116	-0.092	0.001	1.000	0.047	-0.085	-0.014	0.036	-0.058
24	-0.043	0.064	-0.011	0.083	0.002	-0.123	-0.031	0.011	0.012	-0.053	-0.044	0.097	-0.065	-0.072	-0.069	-0.072	-0.020	0.008	0.062	-0.007	-0.032	0.000	0.019	0.027	0.005	0.007	-0.029	0.076	-0.011	0.004	0.093	0.060	-0.018	0.055	0.018	-0.038	0.029	-0.064	0.065	0.038	-0.039	-0.039	-0.027	0.047	1.000	-0.093	0.013	-0.029	-0.043
25	-0.061	0.108	-0.060	0.144	0.008	0.003	0.057	-0.022	-0.089	-0.073	-0.077	-0.006	0.019	0.032	0.071	-0.042	-0.008	-0.011	-0.071	-0.082	-0.005	-0.055	-0.039	-0.026	-0.123	0.047	-0.024	-0.113	-0.023	0.091	-0.018	0.007	-0.022	-0.013	0.018	0.060	0.017	0.065	-0.013	0.028	0.073	0.028	-0.018	-0.085	-0.093	1.000	0.118	0.084	0.083
26	0.016	0.022	-0.014	0.078	-0.062	-0.033	0.052	0.005	0.030	-0.066	0.053	0.022	-0.006	-0.002	0.070	-0.015	-0.041	0.047	0.010	-0.014	-0.020	-0.016	-0.177	-0.055	0.013	0.010	-0.016	0.009	-0.094	0.101	0.107	0.049	0.040	-0.017	-0.074	-0.045	-0.201	-0.020	0.099	0.009	0.005	0.028	0.006	-0.014	0.013	0.118	1.000	-0.004	0.145
27	-0.002	0.036	0.034	0.005	-0.058	-0.017	0.041	0.024	-0.059	-0.014	-0.006	-0.003	0.102	-0.027	-0.007	-0.113	0.080	-0.013	-0.005	0.020	0.035	-0.010	-0.065	-0.001	-0.023	0.077	0.009	0.055	-0.016	-0.023	-0.035	0.029	-0.013	-0.027	-0.049	-0.005	-0.006	0.061	0.014	0.023	0.001	-0.008	-0.014	0.036	-0.029	0.084	-0.004	1.000	-0.052
28	0.019	0.111	0.003	0.036	0.026	0.023	0.042	-0.006	-0.001	0.052	-0.044	-0.019	-0.048	-0.004	0.054	0.027	0.064	-0.070	-0.005	-0.022	0.055	-0.080	0.034	-0.053	-0.020	-0.019	0.100	-0.081	-0.007	0.056	0.082	-0.019	0.046	-0.067	-0.062	-0.030	0.120	0.019	0.005	-0.030	0.114	0.010	-0.074	-0.058	-0.043	0.083	0.145	-0.052	1.000
29	0.043	-0.026	0.006	-0.126	0.045	0.032	0.084	0.057	0.017	0.082	0.116	0.014	0.022	-0.002	0.047	-0.087	0.036	-0.068	0.055	0.080	0.020	0.072	0.084	0.114	0.007	0.005	0.055	0.075	-0.013	-0.109	0.085	0.112	0.000	-0.039	0.002	-0.052	-0.057	-0.119	0.004	-0.019	-0.023	0.040	-0.086	0.014	-0.010	-0.126	-0.066	0.022	0.010
31	0.041	0.002	-0.019	-0.036	0.008	0.008	0.015	-0.056	0.036	0.073	-0.050	0.053	0.037	0.135	0.001	-0.046	0.018	0.011	-0.043	-0.065	0.011	-0.014	-0.020	-0.037	0.002	0.016	0.000	0.037	-0.012	-0.003	0.029	0.002	0.030	0.103	-0.031	-0.031	-0.055	-0.042	0.015	-0.029	0.100	0.072	-0.022	-0.008	-0.010	-0.062	0.032	-0.004	0.018
32	-0.015	-0.002	-0.010	0.066	0.009	-0.002	-0.023	-0.010	0.072	-0.070	-0.012	-0.000	0.064	0.004	-0.050	0.025	0.029	-0.014	-0.049	-0.077	0.048	0.028	-0.007	0.044	0.005	0.011	-0.015	-0.079	-0.001	-0.042	0.093	-0.027	0.015	-0.002	0.079	-0.020	-0.042	-0.064	0.072	0.030	0.022	-0.020	-0.056	0.062	0.051	0.043	0.013	-0.006	0.102
33	-0.007	0.018	0.003	0.015	0.071	0.051	0.127	-0.035	0.016	0.056	-0.053	-0.017	0.050	0.042	-0.084	0.127	0.034	0.001	-0.059	0.002	-0.012	0.090	0.159	-0.013	-0.010	0.033	0.033	-0.035	-0.051	0.058	0.033	0.082	-0.032	-0.131	-0.111	0.014	-0.035	-0.069	0.033	-0.004	0.064	0.077	-0.065	-0.074	-0.046	-0.028	-0.028	0.056	0.051
35	-0.035	0.012	-0.067	0.124	-0.120	-0.066	-0.109	0.063	0.027	-0.089	-0.055	-0.024	-0.121	-0.081	0.067	-0.049	0.017	-0.047	-0.001	0.049	0.012	0.016	0.025	0.041	-0.017	0.066	-0.026	-0.034	0.000	0.067	0.055	0.114	-0.053	-0.027	-0.008	0.024	-0.067	0.041	-0.030	-0.053	-0.015	-0.065	-0.124	0.024	-0.027	0.136	0.118	-0.017	0.056
36	-0.032	0.094	0.011	0.019	-0.013	-0.100	0.069	0.021	0.033	-0.112	0.001	-0.019	0.050	0.031	0.005	0.026	0.041	0.094	-0.032	-0.019	-0.005	-0.037	-0.021	0.011	0.072	0.038	-0.048	-0.002	-0.018	0.006	-0.034	-0.054	-0.030	0.048	0.007	0.022	0.039	-0.049	0.023	0.008	0.010	0.002	-0.006	-0.014	-0.078	-0.028	-0.041	0.019	-0.020
37	0.022	-0.068	0.037	0.031	0.047	0.025	0.113	-0.084	-0.053	0.001	0.046	0.009	0.020	-0.119	-0.023	0.046	-0.043	0.038	0.008	0.098	0.025	-0.038	-0.070	0.031	0.048	-0.035	-0.110	-0.161	0.009	0.060	0.059	-0.048	-0.020	-0.052	0.021	0.055	0.005	0.036	-0.098	0.012	-0.035	0.013	0.036	-0.052	0.112	-0.025	0.039	0.028	0.030
38	-0.034	-0.036	0.069	0.025	-0.015	0.019	0.096	-0.023	-0.031	0.024	-0.057	0.011	0.032	-0.024	0.003	-0.023	0.022	0.030	0.078	0.103	-0.033	-0.023	-0.029	0.058	-0.008	-0.018	0.005	-0.027	0.069	-0.056	0.001	-0.109	0.004	-0.074	0.121	0.036	0.086	0.014	0.017	-0.041	0.005	0.022	0.074	-0.023	-0.038	-0.052	-0.052	0.046	-0.067
39	0.022	-0.124	0.019	0.019	0.037	0.031	-0.001	-0.021	-0.064	-0.003	-0.013	0.078	0.050	0.014	-0.051	0.011	-0.092	0.029	-0.048	-0.016	-0.033	-0.007	-0.029	-0.019	-0.011	0.011	-0.029	-0.081	0.019	-0.018	-0.020	-0.029	-0.055	0.016	-0.137	-0.001	0.013	0.029	0.046	0.126	-0.003	-0.035	0.026	0.052	0.028	0.007	0.024	0.027	-0.023
4	0.022	0.030	-0.051	-0.154	0.039	-0.011	-0.016	-0.032	-0.053	0.105	-0.008	0.071	-0.012	0.092	0.033	-0.024	-0.056	0.017	0.002	0.045	-0.008	-0.006	-0.163	0.003	0.013	0.027	0.014	0.028	0.078	-0.046	-0.031	-0.082	0.027	0.058	-0.152	-0.051	-0.092	0.057	0.011	-0.013	0.008	0.004	-0.032	0.034	0.002	-0.112	0.055	0.040	-0.018
48	-0.027	0.048	0.023	-0.108	0.028	-0.030	0.015	-0.071	-0.061	0.002	0.028	0.004	0.090	0.030	-0.095	0.118	0.043	0.003	-0.106	0.006	0.010	0.047	0.029	0.048	0.018	0.016	-0.026	0.020	-0.001	0.007	-0.059	-0.074	-0.015	-0.020	-0.053	0.086	0.006	-0.027	-0.056	0.008	-0.016	0.035	0.088	-0.016	0.015	0.002	-0.070	-0.074	-0.065
49	-0.062	-0.088	-0.008	-0.042	-0.031	0.004	-0.036	0.035	0.018	-0.040	0.153	-0.067	0.001	-0.010	-0.008	-0.035	-0.021	-0.033	0.004	-0.056	0.074	-0.010	0.059	0.016	-0.011	-0.075	-0.014	-0.022	0.021	-0.041	0.073	-0.004	0.033	-0.040	0.045	-0.029	-0.021	0.015	-0.006	-0.019	-0.033	-0.038	-0.010	0.075	-0.050	-0.025	0.026	0.081	-0.059
50	0.063	-0.044	-0.000	0.080	-0.036	-0.068	0.094	0.054	0.068	-0.096	-0.006	-0.015	-0.061	0.033	-0.039	0.083	-0.065	0.096	0.016	-0.031	0.000	-0.008	-0.070	-0.121	0.043	0.064	-0.003	-0.053	0.033	-0.007	0.019	0.019	0.009	0.061	-0.060	0.021	0.003	-0.003	0.093	-0.074	-0.073	0.033	-0.008	0.052	-0.075	0.023	0.125	0.012	0.009
51	-0.005	-0.003	-0.047	0.064	-0.145	-0.095	-0.145	0.081	0.053	0.129	-0.001	-0.063	-0.152	0.007	0.045	-0.098	-0.058	-0.026	0.041	-0.014	-0.006	-0.024	0.040	0.118	0.060	-0.042	0.010	-0.032	0.052	-0.046	0.081	-0.023	0.067	0.065	0.143	-0.019	0.070	0.012	0.193	0.074	-0.001	-0.051	0.030	-0.006	0.071	-0.098	-0.150	-0.118	-0.054
52	-0.070	0.059	-0.013	-0.003	0.007	0.012	-0.010	0.037	0.023	0.001	-0.042	0.086	-0.044	-0.024	0.038	-0.061	-0.039	-0.029	-0.062	-0.089	-0.066	0.022	0.039	-0.026	-0.095	-0.049	-0.052	-0.082	0.019	0.045	-0.018	-0.002	0.036	0.009	0.067	-0.026	0.083	-0.018	-0.048	0.125	0.029	-0.009	-0.049	0.041	0.061	0.041	-0.085	-0.047	-0.029
54	-0.047	0.027	-0.043	0.010	0.102	0.036	-0.042	-0.116	0.016	0.007	-0.040	-0.022	0.044	-0.090	0.003	-0.026	0.061	-0.046	0.013	0.033	-0.019	0.016	-0.017	-0.000	-0.023	0.018	0.060	0.035	0.035	0.090	-0.010	-0.061	-0.017	0.020	-0.016	0.011	-0.129	-0.054	-0.068	-0.015	0.016	-0.019	0.114	-0.049	-0.072	0.038	0.015	-0.011	-0.037
55	-0.003	-0.111	-0.002	-0.072	-0.027	0.045	0.074	-0.031	0.049	0.024	-0.024	-0.088	0.075	0.104	-0.059	-0.019	-0.025	0.067	0.001	0.058	0.000	0.042	0.031	-0.013	0.024	0.028	0.040	0.021	-0.017	-0.060	0.059	0.047	-0.024	0.069	0.109	0.011	-0.003	0.073	-0.037	0.077	-0.005	-0.009	-0.109	0.003	-0.050	-0.053	-0.069	0.045	0.018
56	-0.007	-0.055	0.024	-0.021	0.014	-0.015	-0.009	0.026	0.046	0.005	0.068	0.006	-0.069	-0.050	-0.019	-0.024	-0.001	-0.002	0.095	-0.025	-0.073	-0.002	0.055	-0.030	-0.052	0.055	-0.040	0.138	0.058	0.012	-0.039	-0.113	-0.058	0.050	0.011	0.028	0.069	0.070	-0.042	-0.006	-0.026	-0.057	0.073	-0.075	0.057	-0.043	-0.037	-0.051	-0.040
6	0.031	-0.167	0.081	-0.068	0.005	-0.014	-0.061	0.003	-0.033	-0.040	-0.075	0.029	-0.020	0.041	0.011	-0.016	0.007	-0.003	0.003	-0.022	-0.126	-0.013	0.058	0.013	0.032	-0.014	-0.007	0.038	0.003	-0.045	0.026	-0.022	0.028	-0.003	0.003	-0.007	0.034	0.136	-0.095	-0.060	0.024	-0.008	-0.261	-0.009	0.009	-0.043	0.081	0.008	0.043
61	-0.022	0.001	-0.096	-0.042	0.000	-0.031	-0.011	-0.013	0.090	-0.109	0.010	0.010	0.044	0.039	-0.017	0.134	-0.065	0.015	-0.056	-0.057	-0.060	0.019	0.028	0.015	-0.019	-0.091	0.048	0.067	0.060	0.007	-0.024	-0.007	-0.014	0.092	-0.010	-0.026	-0.035	-0.118	0.002	-0.003	-0.041	0.092	0.070	0.073	0.016	-0.002	0.094	-0.145	-0.142
65	0.028	-0.093	0.023	-0.044	0.027	-0.000	0.006	-0.005	0.017	0.025	-0.028	0.016	0.125	-0.056	0.037	-0.073	0.086	-0.019	0.058	-0.003	-0.005	-0.011	0.036	-0.072	-0.011	0.005	0.025	-0.027	0.005	0.021	-0.078	-0.037	0.035	-0.030	0.005	-0.000	-0.040	-0.070	0.077	-0.052	0.007	0.063	0.088	-0.067	-0.029	-0.001	-0.004	0.018	0.075
66	-0.020	0.004	0.038	-0.004	-0.083	0.029	-0.044	0.040	-0.039	0.037	0.002	0.026	-0.037	-0.045	-0.017	0.012	-0.009	0.086	-0.090	0.017	-0.003	-0.012	0.097	-0.034	-0.002	-0.007	-0.071	0.007	0.018	-0.015	-0.018	-0.128	-0.005	-0.065	-0.023	-0.005	-0.096	0.083	-0.005	0.027	-0.036	0.061	0.025	-0.067	0.065	-0.008	0.001	-0.041	-0.004
67	0.062	-0.010	-0.019	0.031	0.005	0.013	-0.164	0.094	0.074	0.043	-0.111	-0.096	0.119	-0.026	0.020	-0.110	0.013	-0.109	0.083	-0.032	0.005	0.082	0.036	-0.099	0.025	0.077	0.012	0.025	-0.049	0.047	-0.019	0.001	0.048	-0.064	0.069	-0.055	-0.031	-0.115	-0.073	0.109	-0.048	0.068	0.001	0.033	0.023	-0.003	-0.137	0.062	-0.026
68	0.104	0.046	0.067	-0.014	-0.019	-0.001	0.015	-0.049	-0.030	0.039	-0.021	-0.111	-0.010	0.088	-0.036	-0.068	0.053	0.027	0.088	0.062	-0.002	-0.006	0.060	-0.116	0.086	-0.022	0.019	-0.153	0.017	-0.073	-0.005	-0.002	0.027	-0.168	-0.018	-0.049	-0.053	-0.109	0.080	-0.085	0.081	0.013	-0.050	0.008	0.004	-0.030	0.035	0.044	0.024
7	0.022	0.057	-0.012	0.010	0.012	-0.010	-0.119	-0.063	-0.081	-0.034	0.014	-0.090	0.050	-0.106	0.006	-0.003	-0.006	-0.037	-0.088	0.056	0.007	-0.054	-0.045	-0.037	0.010	0.084	-0.130	-0.013	-0.036	-0.081	0.011	-0.087	0.014	0.061	-0.017	0.048	0.027	0.061	-0.039	0.037	0.004	0.011	0.045	0.028	-0.054	0.110	-0.017	-0.074	0.030
71	0.016	-0.011	0.053	0.029	-0.047	0.014	-0.077	0.007	0.057	-0.107	0.018	0.033	-0.103	0.052	0.066	0.034	-0.001	0.020	-0.004	0.008	0.048	0.082	-0.044	0.015	-0.028	-0.112	-0.057	0.060	0.015	0.043	-0.021	0.042	-0.007	0.035	-0.011	-0.019	-0.033	0.058	0.024	-0.026	0.047	-0.086	0.030	0.040	-0.041	0.053	0.083	-0.017	0.040
74	-0.076	0.028	0.010	0.046	0.071	0.083	0.023	0.100	-0.022	-0.088	-0.005	-0.075	-0.012	-0.077	0.023	-0.056	0.037	0.029	0.036	-0.095	-0.020	-0.028	-0.032	0.101	-0.075	0.081	0.008	-0.090	0.022	-0.036	-0.059	-0.043	-0.022	0.020	-0.042	0.046	0.030	0.127	0.004	-0.074	0.120	-0.054	0.033	-0.067	-0.106	0.054	0.018	0.005	0.033
75	-0.009	0.003	0.082	0.081	0.078	0.041	-0.012	-0.032	-0.046	-0.000	0.078	-0.014	-0.060	0.000	0.022	-0.017	0.016	-0.048	-0.067	0.026	-0.008	-0.044	0.102	0.044	-0.013	0.010	0.016	-0.063	-0.014	-0.058	-0.048	0.040	0.049	-0.041	0.075	0.071	-0.001	0.046	0.025	0.000	0.062	-0.009	-0.023	0.018	-0.045	0.089	-0.044	0.010	-0.022
78	0.025	0.060	0.053	-0.009	0.009	-0.081	0.023	-0.033	-0.027	0.019	-0.018	0.083	-0.038	-0.009	-0.014	0.051	0.035	0.049	-0.057	-0.000	0.042	-0.038	-0.124	-0.092	0.044	0.029	0.122	-0.009	0.010	0.022	0.080	0.046	0.000	0.044	-0.141	0.102	0.107	-0.048	0.009	-0.049	-0.015	-0.089	0.012	-0.036	0.045	-0.086	-0.012	0.036	-0.043
8	0.035	0.026	-0.034	0.020	-0.026	-0.045	-0.126	-0.000	0.047	0.022	-0.097	-0.072	0.048	-0.036	0.035	-0.145	-0.074	-0.038	-0.005	-0.050	-0.026	0.011	0.160	-0.142	-0.047	0.076	0.133	0.026	0.011	0.030	0.051	0.008	-0.013	-0.120	-0.092	0.001	-0.037	0.099	-0.042	0.003	0.047	-0.029	-0.061	-0.045	0.030	-0.011	-0.054	-0.079	0.004
80	-0.044	-0.037	0.002	-0.064	-0.014	-0.079	0.070	0.045	-0.053	0.021	-0.032	-0.084	0.129	-0.004	0.051	-0.040	-0.021	-0.020	-0.043	0.036	-0.018	-0.057	-0.087	-0.047	-0.083	0.129	0.039	0.021	0.012	-0.034	-0.052	-0.013	-0.001	0.014	-0.075	0.007	0.007	0.059	-0.061	-0.048	0.010	0.031	-0.052	-0.031	-0.069	0.040	-0.083	0.036	0.033
81	-0.018	0.028	0.006	-0.066	0.056	-0.007	0.058	0.003	-0.035	-0.033	-0.007	0.001	-0.023	0.056	-0.080	0.064	0.015	-0.045	0.063	0.018	0.032	0.012	0.006	0.105	-0.015	-0.041	0.046	-0.010	0.012	0.006	-0.025	0.031	0.000	0.033	0.032	0.021	-0.013	0.070	-0.049	0.003	0.049	0.016	-0.019	0.005	0.053	-0.072	-0.115	-0.006	-0.036
82	-0.032	-0.136	0.005	-0.056	-0.038	0.022	-0.085	0.067	-0.063	-0.058	0.004	-0.014	0.030	0.011	0.012	0.020	-0.049	-0.034	0.013	0.140	-0.061	-0.007	0.052	0.119	-0.008	-0.007	-0.009	-0.018	0.061	-0.005	-0.051	0.006	0.076	0.033	0.222	-0.053	-0.008	0.045	-0.030	0.048	0.013	-0.116	0.004	0.040	0.001	-0.071	-0.028	0.024	-0.118
83	0.050	0.004	0.054	0.066	0.064	0.097	0.091	0.040	-0.112	0.019	0.070	-0.016	-0.018	-0.057	0.037	0.046	-0.025	-0.050	0.024	-0.060	-0.006	0.019	-0.058	0.072	0.001	0.027	-0.030	-0.099	0.000	0.008	0.038	-0.076	-0.032	-0.030	0.031	0.042	0.121	-0.011	-0.025	-0.009	-0.018	-0.038	0.064	0.027	-0.058	-0.014	-0.022	-0.024	0.013
87	-0.042	-0.033	-0.012	-0.025	-0.036	-0.039	-0.038	0.008	0.066	-0.026	0.068	0.076	0.011	-0.083	-0.019	-0.004	-0.004	0.056	-0.070	0.010	-0.008	-0.031	0.114	-0.108	-0.066	-0.136	-0.021	0.100	0.012	-0.106	-0.043	-0.061	-0.001	-0.034	0.024	-0.003	-0.002	0.002	-0.045	0.019	-0.006	0.062	-0.078	-0.060	-0.022	0.004	0.093	0.004	-0.048
9	0.049	0.143	0.013	0.075	0.052	-0.051	-0.058	-0.056	0.019	-0.030	-0.015	0.074	-0.018	-0.107	-0.130	-0.009	0.047	-0.018	-0.057	0.042	-0.074	0.005	0.068	-0.032	-0.083	-0.031	-0.051	0.038	-0.040	-0.007	-0.017	0.039	-0.024	-0.022	-0.033	0.020	0.053	-0.022	-0.061	0.083	0.037	0.047	-0.004	0.044	0.101	0.171	0.055	0.029	0.019
90	-0.067	0.012	-0.029	0.013	-0.008	-0.022	-0.121	0.000	0.055	-0.022	0.002	0.031	-0.054	-0.070	-0.021	0.095	0.059	0.077	-0.019	0.035	0.019	-0.037	-0.061	0.034	-0.021	0.073	0.053	0.036	0.023	0.038	-0.007	0.061	0.010	-0.046	-0.062	-0.026	-0.065	-0.084	0.043	0.081	0.033	0.015	0.031	-0.029	0.099	0.025	-0.015	0.003	-0.003
91	-0.019	-0.017	0.011	-0.015	0.036	-0.007	-0.030	-0.017	-0.033	0.032	-0.030	-0.039	0.046	0.004	-0.016	0.003	0.011	0.036	0.008	0.035	-0.000	0.018	0.006	0.001	-0.002	-0.012	-0.001	-0.034	0.007	-0.024	0.015	0.043	0.009	-0.001	-0.030	0.011	-0.042	-0.020	0.000	-0.035	-0.045	-0.003	0.013	0.005	-0.000	-0.037	-0.005	0.017	-0.022
94	-0.003	-0.076	-0.038	0.070	-0.024	-0.001	-0.160	0.002	-0.010	0.088	0.011	-0.047	0.019	-0.044	-0.005	0.003	-0.066	-0.030	-0.047	0.002	-0.055	0.025	-0.008	-0.056	0.009	0.007	-0.092	0.050	-0.083	0.000	-0.041	0.018	0.026	0.024	0.020	0.055	-0.015	0.025	-0.017	0.066	-0.036	-0.028	-0.036	0.095	-0.004	0.047	0.036	0.015	-0.017
95	-0.033	0.014	0.042	-0.071	-0.008	-0.092	-0.121	-0.039	-0.015	-0.114	-0.091	0.083	0.067	-0.008	0.065	0.038	0.047	0.034	0.019	0.000	0.009	0.031	0.081	-0.023	0.002	0.001	-0.024	0.092	0.042	0.012	-0.026	-0.016	0.017	0.018	-0.030	0.015	0.041	0.007	-0.041	-0.005	0.046	-0.079	-0.091	-0.032	0.045	-0.079	-0.033	0.001	-0.062
97	0.046	-0.004	-0.023	0.005	0.031	0.098	-0.022	0.018	0.104	0.039	0.003	0.031	0.007	-0.148	-0.038	-0.030	-0.054	0.009	-0.010	-0.157	0.038	0.077	0.033	-0.002	-0.002	0.035	0.049	0.120	-0.005	0.104	-0.014	0.000	-0.016	0.050	0.111	-0.109	-0.062	0.016	0.079	0.066	-0.034	0.064	0.055	-0.050	0.023	-0.045	-0.102	0.047	-0.025
99	0.004	0.038	0.012	0.001	0.022	-0.012	-0.092	-0.010	-0.024	0.057	0.003	0.046	0.033	-0.000	0.014	-0.075	-0.026	-0.045	-0.038	-0.045	-0.022	0.047	-0.024	-0.058	0.007	0.015	0.001	-0.012	-0.006	0.002	0.038	-0.038	0.014	-0.002	0.004	-0.030	0.029	-0.110	0.031	-0.025	-0.000	-0.016	-0.028	0.037	-0.004	0.032	-0.005	-0.035	0.010
[truncated: 42 more columns]
